# Supplementary material for: Direct-Coupling Analysis of nucleotide coevolution facilitates RNA secondary and tertiary structure prediction
Source: Nucleic Acids Res. 2015 Sep 29;43(21):10444–55. doi: 10.1093/nar/gkv932 (PMC4666395; doi:10.1093/nar/gkv932)
Supplement: SUPPLEMENTARY DATA [file supp_gkv932_nar-01540-r-2015-File011.zip]

Archive with 23 entries (20 files):
- blind_predictions_100dca/
- blind_predictions_100dca/RF01695/
- blind_predictions_100dca/RF01695/cluster_06.pdb
- blind_predictions_100dca/RF01695/cluster_01.pdb
- blind_predictions_100dca/RF01695/cluster_03.pdb
- blind_predictions_100dca/RF01695/cluster_08.pdb
- blind_predictions_100dca/RF01695/cluster_04.pdb
- blind_predictions_100dca/RF01695/cluster_07.pdb
- blind_predictions_100dca/RF01695/cluster_10.pdb
- blind_predictions_100dca/RF01695/cluster_05.pdb
- blind_predictions_100dca/RF01695/cluster_09.pdb
- blind_predictions_100dca/RF01695/cluster_02.pdb
- blind_predictions_100dca/RF01739/
- blind_predictions_100dca/RF01739/cluster_06.pdb
- blind_predictions_100dca/RF01739/cluster_01.pdb
- blind_predictions_100dca/RF01739/cluster_03.pdb
- blind_predictions_100dca/RF01739/cluster_08.pdb
- blind_predictions_100dca/RF01739/cluster_04.pdb
- blind_predictions_100dca/RF01739/cluster_07.pdb
- blind_predictions_100dca/RF01739/cluster_10.pdb
- blind_predictions_100dca/RF01739/cluster_05.pdb
- blind_predictions_100dca/RF01739/cluster_09.pdb
- blind_predictions_100dca/RF01739/cluster_02.pdb
