# Supplementary material for: Direct-Coupling Analysis of nucleotide coevolution facilitates RNA secondary and tertiary structure prediction
Source: Nucleic Acids Res. 2015 Sep 29;43(21):10444–55. doi: 10.1093/nar/gkv932 (PMC4666395; doi:10.1093/nar/gkv932)
Supplement: SUPPLEMENTARY DATA [file supp_gkv932_nar-01540-r-2015-File011.zip › blind_predictions_100dca/RF01695/cluster_06.pdb]

ATOM      1  C5'   G A   1      -1.173 -20.219   9.366  1.00  0.00           C  
ATOM      2  C4'   G A   1      -2.012 -19.420  10.332  1.00  0.00           C  
ATOM      3  O4'   G A   1      -1.177 -18.885  11.392  1.00  0.00           O  
ATOM      4  C3'   G A   1      -2.727 -18.209   9.752  1.00  0.00           C  
ATOM      5  O3'   G A   1      -3.955 -18.540   9.125  1.00  0.00           O  
ATOM      6  C1'   G A   1      -1.664 -17.618  11.780  1.00  0.00           C  
ATOM      7  C2'   G A   1      -2.951 -17.362  11.000  1.00  0.00           C  
ATOM      8  O2'   G A   1      -4.053 -17.842  11.758  1.00  0.00           O  
ATOM      9  N1    G A   1      -0.289 -12.737  12.229  1.00  0.00           N  
ATOM     10  C2    G A   1      -1.431 -13.367  12.660  1.00  0.00           C  
ATOM     11  N2    G A   1      -2.330 -12.600  13.296  1.00  0.00           N  
ATOM     12  N3    G A   1      -1.677 -14.655  12.483  1.00  0.00           N  
ATOM     13  C4    G A   1      -0.673 -15.275  11.827  1.00  0.00           C  
ATOM     14  C5    G A   1       0.507 -14.740  11.355  1.00  0.00           C  
ATOM     15  C6    G A   1       0.757 -13.357  11.552  1.00  0.00           C  
ATOM     16  O6    G A   1       1.744 -12.696  11.207  1.00  0.00           O  
ATOM     17  N7    G A   1       1.277 -15.714  10.736  1.00  0.00           N  
ATOM     18  C8    G A   1       0.565 -16.803  10.840  1.00  0.00           C  
ATOM     19  N9    G A   1      -0.629 -16.608  11.492  1.00  0.00           N  
ATOM     20  H4'   G A   1      -2.676 -20.021  10.732  1.00  0.00           H  
ATOM     21  H3'   G A   1      -2.159 -17.731   9.114  1.00  0.00           H  
ATOM     22  H1'   G A   1      -1.860 -17.621  12.741  1.00  0.00           H  
ATOM     23  H2'   G A   1      -3.051 -16.412  10.777  1.00  0.00           H  
ATOM     24 HO2'   G A   1      -4.564 -17.078  12.097  1.00  0.00           H  
ATOM     25  H1    G A   1      -0.203 -11.778  12.410  1.00  0.00           H  
ATOM     26  H22   G A   1      -3.164 -12.995  13.627  1.00  0.00           H  
ATOM     27  H21   G A   1      -2.155 -11.646  13.431  1.00  0.00           H  
ATOM     28  H8    G A   1       0.854 -17.671  10.490  1.00  0.00           H  
ATOM     29  P     U A   2      -4.444 -17.726   7.829  1.00  0.00           P  
ATOM     30  OP2   U A   2      -3.261 -17.482   6.966  1.00  0.00           O  
ATOM     31  OP1   U A   2      -5.630 -18.422   7.268  1.00  0.00           O  
ATOM     32  O5'   U A   2      -4.925 -16.324   8.413  1.00  0.00           O  
ATOM     33  C5'   U A   2      -4.763 -15.128   7.667  1.00  0.00           C  
ATOM     34  C4'   U A   2      -4.797 -13.908   8.556  1.00  0.00           C  
ATOM     35  O4'   U A   2      -3.662 -13.968   9.457  1.00  0.00           O  
ATOM     36  C3'   U A   2      -4.631 -12.567   7.859  1.00  0.00           C  
ATOM     37  O3'   U A   2      -5.834 -12.087   7.286  1.00  0.00           O  
ATOM     38  C1'   U A   2      -3.134 -12.679   9.656  1.00  0.00           C  
ATOM     39  C2'   U A   2      -4.074 -11.690   8.964  1.00  0.00           C  
ATOM     40  O2'   U A   2      -5.094 -11.294   9.870  1.00  0.00           O  
ATOM     41  N1    U A   2      -1.766 -12.650   9.083  1.00  0.00           N  
ATOM     42  C2    U A   2      -1.084 -11.449   9.141  1.00  0.00           C  
ATOM     43  O2    U A   2      -1.554 -10.439   9.635  1.00  0.00           O  
ATOM     44  N3    U A   2       0.178 -11.469   8.600  1.00  0.00           N  
ATOM     45  C4    U A   2       0.816 -12.543   8.017  1.00  0.00           C  
ATOM     46  O4    U A   2       1.957 -12.401   7.574  1.00  0.00           O  
ATOM     47  C5    U A   2       0.051 -13.752   7.993  1.00  0.00           C  
ATOM     48  C6    U A   2      -1.180 -13.761   8.514  1.00  0.00           C  
ATOM     49  H5'   U A   2      -5.484 -15.062   7.008  1.00  0.00           H  
ATOM     50 H5''   U A   2      -3.903 -15.157   7.199  1.00  0.00           H  
ATOM     51  H4'   U A   2      -5.622 -13.891   9.083  1.00  0.00           H  
ATOM     52  H3'   U A   2      -3.953 -12.654   7.157  1.00  0.00           H  
ATOM     53  H1'   U A   2      -3.090 -12.468  10.613  1.00  0.00           H  
ATOM     54  H2'   U A   2      -3.592 -10.917   8.602  1.00  0.00           H  
ATOM     55 HO2'   U A   2      -4.952 -10.357  10.122  1.00  0.00           H  
ATOM     56  H3    U A   2       0.680 -10.628   8.631  1.00  0.00           H  
ATOM     57  H5    U A   2       0.427 -14.567   7.598  1.00  0.00           H  
ATOM     58  H6    U A   2      -1.684 -14.600   8.484  1.00  0.00           H  
ATOM     59  P     C A   3      -5.797 -11.216   5.937  1.00  0.00           P  
ATOM     60  OP2   C A   3      -4.552 -11.554   5.204  1.00  0.00           O  
ATOM     61  OP1   C A   3      -7.110 -11.364   5.259  1.00  0.00           O  
ATOM     62  O5'   C A   3      -5.675  -9.713   6.450  1.00  0.00           O  
ATOM     63  C5'   C A   3      -5.246  -8.677   5.580  1.00  0.00           C  
ATOM     64  C4'   C A   3      -4.196  -7.806   6.225  1.00  0.00           C  
ATOM     65  O4'   C A   3      -3.245  -8.633   6.941  1.00  0.00           O  
ATOM     66  C3'   C A   3      -3.304  -7.018   5.278  1.00  0.00           C  
ATOM     67  O3'   C A   3      -3.911  -5.825   4.812  1.00  0.00           O  
ATOM     68  C1'   C A   3      -1.921  -8.120   6.831  1.00  0.00           C  
ATOM     69  C2'   C A   3      -2.003  -6.819   6.053  1.00  0.00           C  
ATOM     70  O2'   C A   3      -2.109  -5.736   6.966  1.00  0.00           O  
ATOM     71  N1    C A   3      -1.099  -9.140   6.136  1.00  0.00           N  
ATOM     72  C2    C A   3       0.293  -8.985   6.136  1.00  0.00           C  
ATOM     73  O2    C A   3       0.794  -8.007   6.712  1.00  0.00           O  
ATOM     74  N3    C A   3       1.066  -9.902   5.511  1.00  0.00           N  
ATOM     75  C4    C A   3       0.504 -10.945   4.899  1.00  0.00           C  
ATOM     76  N4    C A   3       1.306 -11.824   4.294  1.00  0.00           N  
ATOM     77  C5    C A   3      -0.907 -11.131   4.880  1.00  0.00           C  
ATOM     78  C6    C A   3      -1.662 -10.218   5.504  1.00  0.00           C  
ATOM     79  H5'   C A   3      -6.017  -8.123   5.338  1.00  0.00           H  
ATOM     80 H5''   C A   3      -4.873  -9.077   4.767  1.00  0.00           H  
ATOM     81  H4'   C A   3      -4.623  -7.184   6.850  1.00  0.00           H  
ATOM     82  H3'   C A   3      -3.122  -7.605   4.515  1.00  0.00           H  
ATOM     83  H1'   C A   3      -1.541  -7.942   7.716  1.00  0.00           H  
ATOM     84  H2'   C A   3      -1.240  -6.710   5.449  1.00  0.00           H  
ATOM     85 HO2'   C A   3      -1.271  -5.229   6.960  1.00  0.00           H  
ATOM     86  H42   C A   3       0.923 -12.601   3.836  1.00  0.00           H  
ATOM     87  H41   C A   3       2.277 -11.693   4.309  1.00  0.00           H  
ATOM     88  H5    C A   3      -1.312 -11.901   4.428  1.00  0.00           H  
ATOM     89  H6    C A   3      -2.635 -10.328   5.502  1.00  0.00           H  
ATOM     90  P     U A   4      -3.812  -5.422   3.258  1.00  0.00           P  
ATOM     91  OP2   U A   4      -4.347  -6.551   2.457  1.00  0.00           O  
ATOM     92  OP1   U A   4      -4.395  -4.066   3.097  1.00  0.00           O  
ATOM     93  O5'   U A   4      -2.246  -5.322   2.985  1.00  0.00           O  
ATOM     94  C5'   U A   4      -1.505  -4.184   3.398  1.00  0.00           C  
ATOM     95  C4'   U A   4      -0.027  -4.480   3.475  1.00  0.00           C  
ATOM     96  O4'   U A   4       0.144  -5.853   3.911  1.00  0.00           O  
ATOM     97  C3'   U A   4       0.740  -4.409   2.164  1.00  0.00           C  
ATOM     98  O3'   U A   4       1.142  -3.093   1.828  1.00  0.00           O  
ATOM     99  C1'   U A   4       1.319  -6.376   3.334  1.00  0.00           C  
ATOM    100  C2'   U A   4       1.943  -5.304   2.439  1.00  0.00           C  
ATOM    101  O2'   U A   4       2.943  -4.611   3.173  1.00  0.00           O  
ATOM    102  N1    U A   4       0.995  -7.615   2.585  1.00  0.00           N  
ATOM    103  C2    U A   4       2.045  -8.461   2.281  1.00  0.00           C  
ATOM    104  O2    U A   4       3.199  -8.231   2.598  1.00  0.00           O  
ATOM    105  N3    U A   4       1.698  -9.594   1.588  1.00  0.00           N  
ATOM    106  C4    U A   4       0.435  -9.963   1.175  1.00  0.00           C  
ATOM    107  O4    U A   4       0.285 -11.018   0.557  1.00  0.00           O  
ATOM    108  C5    U A   4      -0.602  -9.040   1.525  1.00  0.00           C  
ATOM    109  C6    U A   4      -0.292  -7.929   2.201  1.00  0.00           C  
ATOM    110  H5'   U A   4      -1.820  -3.901   4.282  1.00  0.00           H  
ATOM    111 H5''   U A   4      -1.652  -3.457   2.758  1.00  0.00           H  
ATOM    112  H4'   U A   4       0.403  -3.887   4.126  1.00  0.00           H  
ATOM    113  H3'   U A   4       0.205  -4.778   1.431  1.00  0.00           H  
ATOM    114  H1'   U A   4       1.940  -6.590   4.062  1.00  0.00           H  
ATOM    115  H2'   U A   4       2.302  -5.688   1.612  1.00  0.00           H  
ATOM    116 HO2'   U A   4       3.709  -4.438   2.585  1.00  0.00           H  
ATOM    117  H3    U A   4       2.427 -10.208   1.361  1.00  0.00           H  
ATOM    118  H5    U A   4      -1.531  -9.223   1.272  1.00  0.00           H  
ATOM    119  H6    U A   4      -1.018  -7.313   2.428  1.00  0.00           H  
ATOM    120  P     A A   5       0.990  -2.560   0.320  1.00  0.00           P  
ATOM    121  OP2   A A   5       1.064  -3.730  -0.591  1.00  0.00           O  
ATOM    122  OP1   A A   5      -0.190  -1.661   0.265  1.00  0.00           O  
ATOM    123  O5'   A A   5       2.296  -1.675   0.090  1.00  0.00           O  
ATOM    124  C5'   A A   5       2.235  -0.258   0.150  1.00  0.00           C  
ATOM    125  C4'   A A   5       3.610   0.358   0.086  1.00  0.00           C  
ATOM    126  O4'   A A   5       4.311   0.090   1.327  1.00  0.00           O  
ATOM    127  C3'   A A   5       4.538  -0.190  -0.988  1.00  0.00           C  
ATOM    128  O3'   A A   5       4.385   0.461  -2.237  1.00  0.00           O  
ATOM    129  C1'   A A   5       5.658  -0.266   1.088  1.00  0.00           C  
ATOM    130  C2'   A A   5       5.916   0.056  -0.387  1.00  0.00           C  
ATOM    131  O2'   A A   5       6.294   1.420  -0.505  1.00  0.00           O  
ATOM    132  N1    A A   5       8.789  -4.222   2.138  1.00  0.00           N  
ATOM    133  C2    A A   5       9.023  -2.922   1.920  1.00  0.00           C  
ATOM    134  N3    A A   5       8.159  -1.945   1.651  1.00  0.00           N  
ATOM    135  C4    A A   5       6.902  -2.420   1.613  1.00  0.00           C  
ATOM    136  C5    A A   5       6.504  -3.728   1.816  1.00  0.00           C  
ATOM    137  C6    A A   5       7.514  -4.666   2.093  1.00  0.00           C  
ATOM    138  N6    A A   5       7.282  -5.963   2.310  1.00  0.00           N  
ATOM    139  N7    A A   5       5.126  -3.846   1.699  1.00  0.00           N  
ATOM    140  C8    A A   5       4.728  -2.626   1.433  1.00  0.00           C  
ATOM    141  N9    A A   5       5.751  -1.712   1.366  1.00  0.00           N  
ATOM    142  H5'   A A   5       1.804   0.009   0.989  1.00  0.00           H  
ATOM    143 H5''   A A   5       1.701   0.072  -0.602  1.00  0.00           H  
ATOM    144  H4'   A A   5       3.529   1.328  -0.031  1.00  0.00           H  
ATOM    145  H3'   A A   5       4.390  -1.152  -1.106  1.00  0.00           H  
ATOM    146  H1'   A A   5       6.306   0.216   1.645  1.00  0.00           H  
ATOM    147  H2'   A A   5       6.589  -0.543  -0.774  1.00  0.00           H  
ATOM    148 HO2'   A A   5       7.245   1.468  -0.736  1.00  0.00           H  
ATOM    149  H2    A A   5       9.964  -2.651   1.964  1.00  0.00           H  
ATOM    150  H61   A A   5       8.028  -6.570   2.498  1.00  0.00           H  
ATOM    151  H62   A A   5       6.365  -6.308   2.282  1.00  0.00           H  
ATOM    152  H8    A A   5       3.787  -2.388   1.294  1.00  0.00           H  
ATOM    153  P     U A   6       4.591  -0.358  -3.605  1.00  0.00           P  
ATOM    154  OP2   U A   6       3.445  -1.289  -3.760  1.00  0.00           O  
ATOM    155  OP1   U A   6       4.896   0.617  -4.683  1.00  0.00           O  
ATOM    156  O5'   U A   6       5.900  -1.226  -3.340  1.00  0.00           O  
ATOM    157  C5'   U A   6       7.191  -0.698  -3.603  1.00  0.00           C  
ATOM    158  C4'   U A   6       8.262  -1.753  -3.468  1.00  0.00           C  
ATOM    159  O4'   U A   6       8.225  -2.329  -2.137  1.00  0.00           O  
ATOM    160  C3'   U A   6       8.141  -2.953  -4.394  1.00  0.00           C  
ATOM    161  O3'   U A   6       8.650  -2.705  -5.694  1.00  0.00           O  
ATOM    162  C1'   U A   6       8.516  -3.720  -2.190  1.00  0.00           C  
ATOM    163  C2'   U A   6       8.900  -4.034  -3.637  1.00  0.00           C  
ATOM    164  O2'   U A   6      10.304  -3.878  -3.786  1.00  0.00           O  
ATOM    165  N1    U A   6       7.344  -4.507  -1.736  1.00  0.00           N  
ATOM    166  C2    U A   6       7.568  -5.824  -1.380  1.00  0.00           C  
ATOM    167  O2    U A   6       8.668  -6.348  -1.424  1.00  0.00           O  
ATOM    168  N3    U A   6       6.455  -6.513  -0.965  1.00  0.00           N  
ATOM    169  C4    U A   6       5.166  -6.032  -0.873  1.00  0.00           C  
ATOM    170  O4    U A   6       4.269  -6.780  -0.481  1.00  0.00           O  
ATOM    171  C5    U A   6       5.010  -4.663  -1.257  1.00  0.00           C  
ATOM    172  C6    U A   6       6.077  -3.968  -1.664  1.00  0.00           C  
ATOM    173  H5'   U A   6       7.375   0.026  -2.969  1.00  0.00           H  
ATOM    174 H5''   U A   6       7.211  -0.339  -4.514  1.00  0.00           H  
ATOM    175  H4'   U A   6       9.138  -1.333  -3.606  1.00  0.00           H  
ATOM    176  H3'   U A   6       7.198  -3.213  -4.462  1.00  0.00           H  
ATOM    177  H1'   U A   6       9.278  -3.908  -1.603  1.00  0.00           H  
ATOM    178  H2'   U A   6       8.606  -4.932  -3.899  1.00  0.00           H  
ATOM    179 HO2'   U A   6      10.714  -4.761  -3.895  1.00  0.00           H  
ATOM    180  H3    U A   6       6.592  -7.448  -0.708  1.00  0.00           H  
ATOM    181  H5    U A   6       4.127  -4.238  -1.222  1.00  0.00           H  
ATOM    182  H6    U A   6       5.944  -3.033  -1.922  1.00  0.00           H  
ATOM    183  P     G A   7       8.053  -3.492  -6.961  1.00  0.00           P  
ATOM    184  OP2   G A   7       6.573  -3.500  -6.841  1.00  0.00           O  
ATOM    185  OP1   G A   7       8.687  -2.941  -8.186  1.00  0.00           O  
ATOM    186  O5'   G A   7       8.572  -4.986  -6.767  1.00  0.00           O  
ATOM    187  C5'   G A   7       9.912  -5.338  -7.074  1.00  0.00           C  
ATOM    188  C4'   G A   7      10.171  -6.804  -6.830  1.00  0.00           C  
ATOM    189  O4'   G A   7       9.935  -7.118  -5.433  1.00  0.00           O  
ATOM    190  C3'   G A   7       9.274  -7.774  -7.585  1.00  0.00           C  
ATOM    191  O3'   G A   7       9.690  -7.986  -8.924  1.00  0.00           O  
ATOM    192  C1'   G A   7       9.358  -8.424  -5.315  1.00  0.00           C  
ATOM    193  C2'   G A   7       9.337  -9.025  -6.721  1.00  0.00           C  
ATOM    194  O2'   G A   7      10.546  -9.739  -6.935  1.00  0.00           O  
ATOM    195  N1    G A   7       5.609 -10.985  -3.013  1.00  0.00           N  
ATOM    196  C2    G A   7       6.828 -11.434  -3.459  1.00  0.00           C  
ATOM    197  N2    G A   7       7.089 -12.736  -3.269  1.00  0.00           N  
ATOM    198  N3    G A   7       7.728 -10.663  -4.048  1.00  0.00           N  
ATOM    199  C4    G A   7       7.305  -9.387  -4.159  1.00  0.00           C  
ATOM    200  C5    G A   7       6.109  -8.837  -3.747  1.00  0.00           C  
ATOM    201  C6    G A   7       5.152  -9.675  -3.118  1.00  0.00           C  
ATOM    202  O6    G A   7       4.035  -9.375  -2.682  1.00  0.00           O  
ATOM    203  N7    G A   7       6.061  -7.483  -4.045  1.00  0.00           N  
ATOM    204  C8    G A   7       7.206  -7.238  -4.622  1.00  0.00           C  
ATOM    205  N9    G A   7       8.009  -8.348  -4.723  1.00  0.00           N  
ATOM    206  H5'   G A   7      10.518  -4.809  -6.515  1.00  0.00           H  
ATOM    207 H5''   G A   7      10.088  -5.134  -8.017  1.00  0.00           H  
ATOM    208  H4'   G A   7      11.106  -7.001  -7.046  1.00  0.00           H  
ATOM    209  H3'   G A   7       8.356  -7.430  -7.584  1.00  0.00           H  
ATOM    210  H1'   G A   7       9.938  -8.964  -4.738  1.00  0.00           H  
ATOM    211  H2'   G A   7       8.551  -9.595  -6.855  1.00  0.00           H  
ATOM    212 HO2'   G A   7      10.353 -10.699  -6.943  1.00  0.00           H  
ATOM    213  H1    G A   7       5.012 -11.637  -2.590  1.00  0.00           H  
ATOM    214  H22   G A   7       7.944 -13.112  -3.567  1.00  0.00           H  
ATOM    215  H21   G A   7       6.428 -13.312  -2.834  1.00  0.00           H  
ATOM    216  H8    G A   7       7.466  -6.351  -4.949  1.00  0.00           H  
ATOM    217  P     G A   8       8.617  -8.402 -10.046  1.00  0.00           P  
ATOM    218  OP2   G A   8       7.413  -7.552  -9.869  1.00  0.00           O  
ATOM    219  OP1   G A   8       9.311  -8.428 -11.359  1.00  0.00           O  
ATOM    220  O5'   G A   8       8.224  -9.899  -9.667  1.00  0.00           O  
ATOM    221  C5'   G A   8       9.148 -10.962  -9.842  1.00  0.00           C  
ATOM    222  C4'   G A   8       8.566 -12.282  -9.399  1.00  0.00           C  
ATOM    223  O4'   G A   8       8.268 -12.236  -7.979  1.00  0.00           O  
ATOM    224  C3'   G A   8       7.245 -12.677 -10.042  1.00  0.00           C  
ATOM    225  O3'   G A   8       7.405 -13.249 -11.329  1.00  0.00           O  
ATOM    226  C1'   G A   8       7.082 -12.980  -7.704  1.00  0.00           C  
ATOM    227  C2'   G A   8       6.651 -13.634  -9.018  1.00  0.00           C  
ATOM    228  O2'   G A   8       7.244 -14.921  -9.109  1.00  0.00           O  
ATOM    229  N1    G A   8       2.721 -12.727  -5.089  1.00  0.00           N  
ATOM    230  C2    G A   8       3.468 -13.826  -5.440  1.00  0.00           C  
ATOM    231  N2    G A   8       2.996 -15.017  -5.044  1.00  0.00           N  
ATOM    232  N3    G A   8       4.596 -13.763  -6.128  1.00  0.00           N  
ATOM    233  C4    G A   8       4.925 -12.493  -6.444  1.00  0.00           C  
ATOM    234  C5    G A   8       4.251 -11.328  -6.143  1.00  0.00           C  
ATOM    235  C6    G A   8       3.041 -11.410  -5.405  1.00  0.00           C  
ATOM    236  O6    G A   8       2.298 -10.492  -5.040  1.00  0.00           O  
ATOM    237  N7    G A   8       4.921 -10.225  -6.650  1.00  0.00           N  
ATOM    238  C8    G A   8       5.971 -10.728  -7.240  1.00  0.00           C  
ATOM    239  N9    G A   8       6.036 -12.098  -7.153  1.00  0.00           N  
ATOM    240  H5'   G A   8       9.954 -10.776  -9.316  1.00  0.00           H  
ATOM    241 H5''   G A   8       9.392 -11.022 -10.789  1.00  0.00           H  
ATOM    242  H4'   G A   8       9.224 -12.990  -9.563  1.00  0.00           H  
ATOM    243  H3'   G A   8       6.672 -11.885 -10.112  1.00  0.00           H  
ATOM    244  H1'   G A   8       7.300 -13.676  -7.050  1.00  0.00           H  
ATOM    245  H2'   G A   8       5.674 -13.679  -9.092  1.00  0.00           H  
ATOM    246 HO2'   G A   8       6.549 -15.601  -8.994  1.00  0.00           H  
ATOM    247  H1    G A   8       1.899 -12.881  -4.578  1.00  0.00           H  
ATOM    248  H22   G A   8       3.487 -15.837  -5.266  1.00  0.00           H  
ATOM    249  H21   G A   8       2.161 -15.072  -4.535  1.00  0.00           H  
ATOM    250  H8    G A   8       6.645 -10.184  -7.698  1.00  0.00           H  
ATOM    251  P     U A   9       6.253 -13.079 -12.437  1.00  0.00           P  
ATOM    252  OP2   U A   9       5.852 -11.650 -12.465  1.00  0.00           O  
ATOM    253  OP1   U A   9       6.715 -13.737 -13.686  1.00  0.00           O  
ATOM    254  O5'   U A   9       5.033 -13.923 -11.857  1.00  0.00           O  
ATOM    255  C5'   U A   9       5.136 -15.327 -11.679  1.00  0.00           C  
ATOM    256  C4'   U A   9       3.955 -15.882 -10.923  1.00  0.00           C  
ATOM    257  O4'   U A   9       3.902 -15.302  -9.593  1.00  0.00           O  
ATOM    258  C3'   U A   9       2.583 -15.584 -11.510  1.00  0.00           C  
ATOM    259  O3'   U A   9       2.234 -16.456 -12.572  1.00  0.00           O  
ATOM    260  C1'   U A   9       2.547 -15.104  -9.196  1.00  0.00           C  
ATOM    261  C2'   U A   9       1.670 -15.702 -10.298  1.00  0.00           C  
ATOM    262  O2'   U A   9       1.401 -17.061  -9.985  1.00  0.00           O  
ATOM    263  N1    U A   9       2.278 -13.661  -8.984  1.00  0.00           N  
ATOM    264  C2    U A   9       1.184 -13.331  -8.206  1.00  0.00           C  
ATOM    265  O2    U A   9       0.452 -14.164  -7.700  1.00  0.00           O  
ATOM    266  N3    U A   9       0.974 -11.985  -8.036  1.00  0.00           N  
ATOM    267  C4    U A   9       1.728 -10.954  -8.554  1.00  0.00           C  
ATOM    268  O4    U A   9       1.408  -9.789  -8.311  1.00  0.00           O  
ATOM    269  C5    U A   9       2.843 -11.369  -9.349  1.00  0.00           C  
ATOM    270  C6    U A   9       3.072 -12.674  -9.529  1.00  0.00           C  
ATOM    271  H5'   U A   9       5.956 -15.527 -11.181  1.00  0.00           H  
ATOM    272 H5''   U A   9       5.183 -15.758 -12.558  1.00  0.00           H  
ATOM    273  H4'   U A   9       4.060 -16.853 -10.840  1.00  0.00           H  
ATOM    274  H3'   U A   9       2.567 -14.659 -11.835  1.00  0.00           H  
ATOM    275  H1'   U A   9       2.393 -15.588  -8.358  1.00  0.00           H  
ATOM    276  H2'   U A   9       0.845 -15.187 -10.417  1.00  0.00           H  
ATOM    277 HO2'   U A   9       0.460 -17.148  -9.727  1.00  0.00           H  
ATOM    278  H3    U A   9       0.203 -11.729  -7.488  1.00  0.00           H  
ATOM    279  H5    U A   9       3.435 -10.702  -9.756  1.00  0.00           H  
ATOM    280  H6    U A   9       3.840 -12.933 -10.078  1.00  0.00           H  
ATOM    281  P     G A  10       1.275 -15.946 -13.756  1.00  0.00           P  
ATOM    282  OP2   G A  10       1.581 -14.515 -14.011  1.00  0.00           O  
ATOM    283  OP1   G A  10       1.359 -16.924 -14.870  1.00  0.00           O  
ATOM    284  O5'   G A  10      -0.189 -16.033 -13.132  1.00  0.00           O  
ATOM    285  C5'   G A  10      -0.900 -17.261 -13.113  1.00  0.00           C  
ATOM    286  C4'   G A  10      -2.200 -17.137 -12.356  1.00  0.00           C  
ATOM    287  O4'   G A  10      -1.946 -16.610 -11.028  1.00  0.00           O  
ATOM    288  C3'   G A  10      -3.226 -16.180 -12.945  1.00  0.00           C  
ATOM    289  O3'   G A  10      -3.976 -16.754 -14.002  1.00  0.00           O  
ATOM    290  C1'   G A  10      -3.002 -15.727 -10.636  1.00  0.00           C  
ATOM    291  C2'   G A  10      -4.066 -15.808 -11.732  1.00  0.00           C  
ATOM    292  O2'   G A  10      -4.986 -16.840 -11.405  1.00  0.00           O  
ATOM    293  N1    G A  10      -3.866 -11.100  -8.696  1.00  0.00           N  
ATOM    294  C2    G A  10      -4.650 -12.228  -8.651  1.00  0.00           C  
ATOM    295  N2    G A  10      -5.820 -12.114  -8.005  1.00  0.00           N  
ATOM    296  N3    G A  10      -4.313 -13.384  -9.198  1.00  0.00           N  
ATOM    297  C4    G A  10      -3.110 -13.323  -9.806  1.00  0.00           C  
ATOM    298  C5    G A  10      -2.249 -12.251  -9.908  1.00  0.00           C  
ATOM    299  C6    G A  10      -2.623 -11.016  -9.317  1.00  0.00           C  
ATOM    300  O6    G A  10      -1.998  -9.950  -9.299  1.00  0.00           O  
ATOM    301  N7    G A  10      -1.108 -12.600 -10.615  1.00  0.00           N  
ATOM    302  C8    G A  10      -1.291 -13.855 -10.925  1.00  0.00           C  
ATOM    303  N9    G A  10      -2.484 -14.356 -10.465  1.00  0.00           N  
ATOM    304  H5'   G A  10      -0.346 -17.946 -12.686  1.00  0.00           H  
ATOM    305 H5''   G A  10      -1.092 -17.534 -14.035  1.00  0.00           H  
ATOM    306  H4'   G A  10      -2.604 -18.026 -12.273  1.00  0.00           H  
ATOM    307  H3'   G A  10      -2.766 -15.379 -13.274  1.00  0.00           H  
ATOM    308  H1'   G A  10      -3.382 -16.041  -9.789  1.00  0.00           H  
ATOM    309  H2'   G A  10      -4.517 -14.946 -11.857  1.00  0.00           H  
ATOM    310 HO2'   G A  10      -5.840 -16.436 -11.146  1.00  0.00           H  
ATOM    311  H1    G A  10      -4.207 -10.292  -8.258  1.00  0.00           H  
ATOM    312  H22   G A  10      -6.421 -12.886  -7.940  1.00  0.00           H  
ATOM    313  H21   G A  10      -6.076 -11.261  -7.597  1.00  0.00           H  
ATOM    314  H8    G A  10      -0.642 -14.384 -11.433  1.00  0.00           H  
ATOM    315  P     G A  11      -4.689 -15.810 -15.090  1.00  0.00           P  
ATOM    316  OP2   G A  11      -3.711 -14.775 -15.513  1.00  0.00           O  
ATOM    317  OP1   G A  11      -5.322 -16.682 -16.112  1.00  0.00           O  
ATOM    318  O5'   G A  11      -5.850 -15.087 -14.273  1.00  0.00           O  
ATOM    319  C5'   G A  11      -7.041 -15.779 -13.932  1.00  0.00           C  
ATOM    320  C4'   G A  11      -8.066 -14.852 -13.325  1.00  0.00           C  
ATOM    321  O4'   G A  11      -7.557 -14.307 -12.080  1.00  0.00           O  
ATOM    322  C3'   G A  11      -8.427 -13.625 -14.147  1.00  0.00           C  
ATOM    323  O3'   G A  11      -9.356 -13.904 -15.181  1.00  0.00           O  
ATOM    324  C1'   G A  11      -8.030 -12.963 -11.914  1.00  0.00           C  
ATOM    325  C2'   G A  11      -8.956 -12.663 -13.094  1.00  0.00           C  
ATOM    326  O2'   G A  11     -10.290 -12.984 -12.726  1.00  0.00           O  
ATOM    327  N1    G A  11      -6.514  -8.297 -10.556  1.00  0.00           N  
ATOM    328  C2    G A  11      -7.758  -8.873 -10.465  1.00  0.00           C  
ATOM    329  N2    G A  11      -8.731  -8.110  -9.945  1.00  0.00           N  
ATOM    330  N3    G A  11      -8.030 -10.107 -10.855  1.00  0.00           N  
ATOM    331  C4    G A  11      -6.942 -10.731 -11.353  1.00  0.00           C  
ATOM    332  C5    G A  11      -5.658 -10.248 -11.487  1.00  0.00           C  
ATOM    333  C6    G A  11      -5.379  -8.922 -11.065  1.00  0.00           C  
ATOM    334  O6    G A  11      -4.305  -8.312 -11.101  1.00  0.00           O  
ATOM    335  N7    G A  11      -4.826 -11.207 -12.045  1.00  0.00           N  
ATOM    336  C8    G A  11      -5.604 -12.237 -12.238  1.00  0.00           C  
ATOM    337  N9    G A  11      -6.900 -12.017 -11.840  1.00  0.00           N  
ATOM    338  H5'   G A  11      -6.828 -16.486 -13.289  1.00  0.00           H  
ATOM    339 H5''   G A  11      -7.417 -16.185 -14.741  1.00  0.00           H  
ATOM    340  H4'   G A  11      -8.882 -15.362 -13.138  1.00  0.00           H  
ATOM    341  H3'   G A  11      -7.610 -13.251 -14.542  1.00  0.00           H  
ATOM    342  H1'   G A  11      -8.543 -12.925 -11.079  1.00  0.00           H  
ATOM    343  H2'   G A  11      -8.875 -11.730 -13.385  1.00  0.00           H  
ATOM    344 HO2'   G A  11     -10.799 -12.154 -12.617  1.00  0.00           H  
ATOM    345  H1    G A  11      -6.416  -7.375 -10.238  1.00  0.00           H  
ATOM    346  H22   G A  11      -9.639  -8.468  -9.856  1.00  0.00           H  
ATOM    347  H21   G A  11      -8.537  -7.195  -9.654  1.00  0.00           H  
ATOM    348  H8    G A  11      -5.294 -13.081 -12.626  1.00  0.00           H  
ATOM    349  P     C A  12      -9.390 -12.992 -16.504  1.00  0.00           P  
ATOM    350  OP2   C A  12      -8.004 -12.881 -17.023  1.00  0.00           O  
ATOM    351  OP1   C A  12     -10.466 -13.506 -17.389  1.00  0.00           O  
ATOM    352  O5'   C A  12      -9.834 -11.557 -15.972  1.00  0.00           O  
ATOM    353  C5'   C A  12     -11.173 -11.311 -15.570  1.00  0.00           C  
ATOM    354  C4'   C A  12     -11.367  -9.881 -15.126  1.00  0.00           C  
ATOM    355  O4'   C A  12     -10.538  -9.605 -13.968  1.00  0.00           O  
ATOM    356  C3'   C A  12     -10.969  -8.808 -16.129  1.00  0.00           C  
ATOM    357  O3'   C A  12     -11.962  -8.573 -17.112  1.00  0.00           O  
ATOM    358  C1'   C A  12     -10.044  -8.269 -14.022  1.00  0.00           C  
ATOM    359  C2'   C A  12     -10.695  -7.606 -15.237  1.00  0.00           C  
ATOM    360  O2'   C A  12     -11.904  -6.981 -14.829  1.00  0.00           O  
ATOM    361  N1    C A  12      -8.563  -8.268 -14.106  1.00  0.00           N  
ATOM    362  C2    C A  12      -7.877  -7.099 -13.751  1.00  0.00           C  
ATOM    363  O2    C A  12      -8.523  -6.107 -13.380  1.00  0.00           O  
ATOM    364  N3    C A  12      -6.527  -7.072 -13.818  1.00  0.00           N  
ATOM    365  C4    C A  12      -5.856  -8.152 -14.220  1.00  0.00           C  
ATOM    366  N4    C A  12      -4.523  -8.079 -14.271  1.00  0.00           N  
ATOM    367  C5    C A  12      -6.523  -9.354 -14.588  1.00  0.00           C  
ATOM    368  C6    C A  12      -7.859  -9.369 -14.517  1.00  0.00           C  
ATOM    369  H5'   C A  12     -11.398 -11.909 -14.827  1.00  0.00           H  
ATOM    370 H5''   C A  12     -11.772 -11.496 -16.323  1.00  0.00           H  
ATOM    371  H4'   C A  12     -12.308  -9.752 -14.880  1.00  0.00           H  
ATOM    372  H3'   C A  12     -10.136  -9.075 -16.571  1.00  0.00           H  
ATOM    373  H1'   C A  12     -10.323  -7.801 -13.207  1.00  0.00           H  
ATOM    374  H2'   C A  12     -10.086  -6.970 -15.667  1.00  0.00           H  
ATOM    375 HO2'   C A  12     -11.784  -6.009 -14.851  1.00  0.00           H  
ATOM    376  H42   C A  12      -4.002  -8.855 -14.562  1.00  0.00           H  
ATOM    377  H41   C A  12      -4.068  -7.249 -14.017  1.00  0.00           H  
ATOM    378  H5    C A  12      -6.021 -10.143 -14.882  1.00  0.00           H  
ATOM    379  H6    C A  12      -8.336 -10.188 -14.766  1.00  0.00           H  
ATOM    380  P     U A  13     -11.554  -7.971 -18.546  1.00  0.00           P  
ATOM    381  OP2   U A  13     -10.383  -8.734 -19.047  1.00  0.00           O  
ATOM    382  OP1   U A  13     -12.783  -7.882 -19.375  1.00  0.00           O  
ATOM    383  O5'   U A  13     -11.073  -6.488 -18.218  1.00  0.00           O  
ATOM    384  C5'   U A  13     -12.013  -5.456 -17.962  1.00  0.00           C  
ATOM    385  C4'   U A  13     -11.336  -4.120 -17.775  1.00  0.00           C  
ATOM    386  O4'   U A  13     -10.450  -4.170 -16.627  1.00  0.00           O  
ATOM    387  C3'   U A  13     -10.440  -3.658 -18.914  1.00  0.00           C  
ATOM    388  O3'   U A  13     -11.161  -3.069 -19.983  1.00  0.00           O  
ATOM    389  C1'   U A  13      -9.280  -3.394 -16.872  1.00  0.00           C  
ATOM    390  C2'   U A  13      -9.487  -2.696 -18.217  1.00  0.00           C  
ATOM    391  O2'   U A  13     -10.101  -1.435 -17.992  1.00  0.00           O  
ATOM    392  N1    U A  13      -8.074  -4.257 -16.866  1.00  0.00           N  
ATOM    393  C2    U A  13      -6.854  -3.635 -16.675  1.00  0.00           C  
ATOM    394  O2    U A  13      -6.738  -2.432 -16.515  1.00  0.00           O  
ATOM    395  N3    U A  13      -5.766  -4.473 -16.676  1.00  0.00           N  
ATOM    396  C4    U A  13      -5.770  -5.841 -16.846  1.00  0.00           C  
ATOM    397  O4    U A  13      -4.703  -6.456 -16.823  1.00  0.00           O  
ATOM    398  C5    U A  13      -7.067  -6.416 -17.038  1.00  0.00           C  
ATOM    399  C6    U A  13      -8.143  -5.623 -17.040  1.00  0.00           C  
ATOM    400  H5'   U A  13     -12.515  -5.675 -17.149  1.00  0.00           H  
ATOM    401 H5''   U A  13     -12.635  -5.395 -18.716  1.00  0.00           H  
ATOM    402  H4'   U A  13     -12.022  -3.438 -17.616  1.00  0.00           H  
ATOM    403  H3'   U A  13      -9.930  -4.424 -19.253  1.00  0.00           H  
ATOM    404  H1'   U A  13      -9.198  -2.720 -16.165  1.00  0.00           H  
ATOM    405  H2'   U A  13      -8.643  -2.607 -18.708  1.00  0.00           H  
ATOM    406 HO2'   U A  13      -9.447  -0.727 -18.167  1.00  0.00           H  
ATOM    407  H3    U A  13      -4.891  -4.052 -16.543  1.00  0.00           H  
ATOM    408  H5    U A  13      -7.164  -7.383 -17.166  1.00  0.00           H  
ATOM    409  H6    U A  13      -9.019  -6.040 -17.174  1.00  0.00           H  
ATOM    410  P     G A  14     -10.560  -3.090 -21.473  1.00  0.00           P  
ATOM    411  OP2   G A  14     -10.047  -4.458 -21.742  1.00  0.00           O  
ATOM    412  OP1   G A  14     -11.568  -2.491 -22.385  1.00  0.00           O  
ATOM    413  O5'   G A  14      -9.312  -2.102 -21.400  1.00  0.00           O  
ATOM    414  C5'   G A  14      -9.496  -0.694 -21.402  1.00  0.00           C  
ATOM    415  C4'   G A  14      -8.177   0.037 -21.374  1.00  0.00           C  
ATOM    416  O4'   G A  14      -7.452  -0.304 -20.164  1.00  0.00           O  
ATOM    417  C3'   G A  14      -7.205  -0.296 -22.495  1.00  0.00           C  
ATOM    418  O3'   G A  14      -7.491   0.394 -23.700  1.00  0.00           O  
ATOM    419  C1'   G A  14      -6.050  -0.372 -20.435  1.00  0.00           C  
ATOM    420  C2'   G A  14      -5.858   0.070 -21.887  1.00  0.00           C  
ATOM    421  O2'   G A  14      -5.643   1.473 -21.917  1.00  0.00           O  
ATOM    422  N1    G A  14      -1.922  -3.242 -19.633  1.00  0.00           N  
ATOM    423  C2    G A  14      -2.019  -1.886 -19.831  1.00  0.00           C  
ATOM    424  N2    G A  14      -0.868  -1.198 -19.814  1.00  0.00           N  
ATOM    425  N3    G A  14      -3.161  -1.248 -20.030  1.00  0.00           N  
ATOM    426  C4    G A  14      -4.217  -2.088 -20.018  1.00  0.00           C  
ATOM    427  C5    G A  14      -4.229  -3.454 -19.829  1.00  0.00           C  
ATOM    428  C6    G A  14      -2.997  -4.126 -19.616  1.00  0.00           C  
ATOM    429  O6    G A  14      -2.800  -5.332 -19.429  1.00  0.00           O  
ATOM    430  N7    G A  14      -5.524  -3.948 -19.887  1.00  0.00           N  
ATOM    431  C8    G A  14      -6.263  -2.894 -20.106  1.00  0.00           C  
ATOM    432  N9    G A  14      -5.534  -1.733 -20.196  1.00  0.00           N  
ATOM    433  H5'   G A  14     -10.021  -0.439 -20.615  1.00  0.00           H  
ATOM    434 H5''   G A  14      -9.988  -0.437 -22.210  1.00  0.00           H  
ATOM    435  H4'   G A  14      -8.350   1.002 -21.379  1.00  0.00           H  
ATOM    436  H3'   G A  14      -7.228  -1.262 -22.664  1.00  0.00           H  
ATOM    437  H1'   G A  14      -5.594   0.259 -19.840  1.00  0.00           H  
ATOM    438  H2'   G A  14      -5.125  -0.419 -22.316  1.00  0.00           H  
ATOM    439 HO2'   G A  14      -4.708   1.648 -22.149  1.00  0.00           H  
ATOM    440  H1    G A  14      -1.028  -3.618 -19.494  1.00  0.00           H  
ATOM    441  H22   G A  14      -0.875  -0.227 -19.949  1.00  0.00           H  
ATOM    442  H21   G A  14      -0.018  -1.663 -19.667  1.00  0.00           H  
ATOM    443  H8    G A  14      -7.238  -2.929 -20.196  1.00  0.00           H  
ATOM    444  P     U A  15      -7.101  -0.259 -25.116  1.00  0.00           P  
ATOM    445  OP2   U A  15      -7.492  -1.691 -25.085  1.00  0.00           O  
ATOM    446  OP1   U A  15      -7.626   0.623 -26.190  1.00  0.00           O  
ATOM    447  O5'   U A  15      -5.510  -0.183 -25.149  1.00  0.00           O  
ATOM    448  C5'   U A  15      -4.843   1.049 -25.383  1.00  0.00           C  
ATOM    449  C4'   U A  15      -3.345   0.872 -25.422  1.00  0.00           C  
ATOM    450  O4'   U A  15      -2.871   0.378 -24.142  1.00  0.00           O  
ATOM    451  C3'   U A  15      -2.815  -0.138 -26.427  1.00  0.00           C  
ATOM    452  O3'   U A  15      -2.721   0.384 -27.742  1.00  0.00           O  
ATOM    453  C1'   U A  15      -1.796  -0.540 -24.334  1.00  0.00           C  
ATOM    454  C2'   U A  15      -1.472  -0.530 -25.829  1.00  0.00           C  
ATOM    455  O2'   U A  15      -0.487   0.462 -26.080  1.00  0.00           O  
ATOM    456  N1    U A  15      -2.175  -1.890 -23.849  1.00  0.00           N  
ATOM    457  C2    U A  15      -1.146  -2.766 -23.557  1.00  0.00           C  
ATOM    458  O2    U A  15       0.031  -2.476 -23.680  1.00  0.00           O  
ATOM    459  N3    U A  15      -1.543  -4.003 -23.112  1.00  0.00           N  
ATOM    460  C4    U A  15      -2.836  -4.447 -22.932  1.00  0.00           C  
ATOM    461  O4    U A  15      -3.031  -5.592 -22.524  1.00  0.00           O  
ATOM    462  C5    U A  15      -3.848  -3.487 -23.254  1.00  0.00           C  
ATOM    463  C6    U A  15      -3.489  -2.275 -23.689  1.00  0.00           C  
ATOM    464  H5'   U A  15      -5.072   1.676 -24.665  1.00  0.00           H  
ATOM    465 H5''   U A  15      -5.143   1.418 -26.239  1.00  0.00           H  
ATOM    466  H4'   U A  15      -2.929   1.742 -25.598  1.00  0.00           H  
ATOM    467  H3'   U A  15      -3.404  -0.923 -26.435  1.00  0.00           H  
ATOM    468  H1'   U A  15      -1.018  -0.223 -23.829  1.00  0.00           H  
ATOM    469  H2'   U A  15      -1.184  -1.415 -26.139  1.00  0.00           H  
ATOM    470 HO2'   U A  15       0.361   0.021 -26.296  1.00  0.00           H  
ATOM    471  H3    U A  15      -0.830  -4.640 -22.899  1.00  0.00           H  
ATOM    472  H5    U A  15      -4.796  -3.717 -23.156  1.00  0.00           H  
ATOM    473  H6    U A  15      -4.200  -1.636 -23.904  1.00  0.00           H  
ATOM    474  P     G A  16      -2.756  -0.602 -29.010  1.00  0.00           P  
ATOM    475  OP2   G A  16      -3.821  -1.611 -28.779  1.00  0.00           O  
ATOM    476  OP1   G A  16      -2.787   0.230 -30.240  1.00  0.00           O  
ATOM    477  O5'   G A  16      -1.349  -1.349 -28.956  1.00  0.00           O  
ATOM    478  C5'   G A  16      -0.174  -0.726 -29.452  1.00  0.00           C  
ATOM    479  C4'   G A  16       0.995  -1.680 -29.466  1.00  0.00           C  
ATOM    480  O4'   G A  16       1.314  -2.085 -28.109  1.00  0.00           O  
ATOM    481  C3'   G A  16       0.777  -2.993 -30.202  1.00  0.00           C  
ATOM    482  O3'   G A  16       0.929  -2.872 -31.607  1.00  0.00           O  
ATOM    483  C1'   G A  16       1.748  -3.450 -28.097  1.00  0.00           C  
ATOM    484  C2'   G A  16       1.803  -3.912 -29.554  1.00  0.00           C  
ATOM    485  O2'   G A  16       3.106  -3.672 -30.065  1.00  0.00           O  
ATOM    486  N1    G A  16       1.119  -7.862 -25.637  1.00  0.00           N  
ATOM    487  C2    G A  16       2.204  -7.402 -26.343  1.00  0.00           C  
ATOM    488  N2    G A  16       3.264  -8.221 -26.406  1.00  0.00           N  
ATOM    489  N3    G A  16       2.248  -6.225 -26.945  1.00  0.00           N  
ATOM    490  C4    G A  16       1.102  -5.531 -26.783  1.00  0.00           C  
ATOM    491  C5    G A  16      -0.037  -5.898 -26.098  1.00  0.00           C  
ATOM    492  C6    G A  16      -0.072  -7.164 -25.458  1.00  0.00           C  
ATOM    493  O6    G A  16      -0.989  -7.671 -24.802  1.00  0.00           O  
ATOM    494  N7    G A  16      -0.998  -4.900 -26.168  1.00  0.00           N  
ATOM    495  C8    G A  16      -0.437  -3.961 -26.881  1.00  0.00           C  
ATOM    496  N9    G A  16       0.837  -4.279 -27.286  1.00  0.00           N  
ATOM    497  H5'   G A  16       0.046   0.041 -28.885  1.00  0.00           H  
ATOM    498 H5''   G A  16      -0.340  -0.411 -30.366  1.00  0.00           H  
ATOM    499  H4'   G A  16       1.772  -1.224 -29.852  1.00  0.00           H  
ATOM    500  H3'   G A  16      -0.123  -3.327 -30.004  1.00  0.00           H  
ATOM    501  H1'   G A  16       2.649  -3.481 -27.711  1.00  0.00           H  
ATOM    502  H2'   G A  16       1.547  -4.854 -29.641  1.00  0.00           H  
ATOM    503 HO2'   G A  16       3.566  -4.529 -30.183  1.00  0.00           H  
ATOM    504  H1    G A  16       1.186  -8.750 -25.228  1.00  0.00           H  
ATOM    505  H22   G A  16       4.067  -7.946 -26.897  1.00  0.00           H  
ATOM    506  H21   G A  16       3.239  -9.095 -25.963  1.00  0.00           H  
ATOM    507  H8    G A  16      -0.880  -3.116 -27.103  1.00  0.00           H  
ATOM    508  P     C A  17       0.067  -3.801 -32.595  1.00  0.00           P  
ATOM    509  OP2   C A  17      -1.350  -3.749 -32.158  1.00  0.00           O  
ATOM    510  OP1   C A  17       0.418  -3.437 -33.991  1.00  0.00           O  
ATOM    511  O5'   C A  17       0.615  -5.271 -32.318  1.00  0.00           O  
ATOM    512  C5'   C A  17       1.949  -5.627 -32.648  1.00  0.00           C  
ATOM    513  C4'   C A  17       2.272  -7.038 -32.222  1.00  0.00           C  
ATOM    514  O4'   C A  17       2.235  -7.139 -30.774  1.00  0.00           O  
ATOM    515  C3'   C A  17       1.307  -8.117 -32.691  1.00  0.00           C  
ATOM    516  O3'   C A  17       1.534  -8.518 -34.031  1.00  0.00           O  
ATOM    517  C1'   C A  17       1.743  -8.427 -30.389  1.00  0.00           C  
ATOM    518  C2'   C A  17       1.531  -9.228 -31.675  1.00  0.00           C  
ATOM    519  O2'   C A  17       2.715  -9.959 -31.962  1.00  0.00           O  
ATOM    520  N1    C A  17       0.493  -8.287 -29.600  1.00  0.00           N  
ATOM    521  C2    C A  17       0.110  -9.346 -28.768  1.00  0.00           C  
ATOM    522  O2    C A  17       0.820 -10.363 -28.715  1.00  0.00           O  
ATOM    523  N3    C A  17      -1.024  -9.244 -28.038  1.00  0.00           N  
ATOM    524  C4    C A  17      -1.770  -8.142 -28.113  1.00  0.00           C  
ATOM    525  N4    C A  17      -2.881  -8.085 -27.375  1.00  0.00           N  
ATOM    526  C5    C A  17      -1.409  -7.048 -28.950  1.00  0.00           C  
ATOM    527  C6    C A  17      -0.284  -7.160 -29.666  1.00  0.00           C  
ATOM    528  H5'   C A  17       2.564  -5.009 -32.199  1.00  0.00           H  
ATOM    529 H5''   C A  17       2.070  -5.551 -33.617  1.00  0.00           H  
ATOM    530  H4'   C A  17       3.174  -7.263 -32.531  1.00  0.00           H  
ATOM    531  H3'   C A  17       0.388  -7.785 -32.605  1.00  0.00           H  
ATOM    532  H1'   C A  17       2.425  -8.866 -29.839  1.00  0.00           H  
ATOM    533  H2'   C A  17       0.750  -9.816 -31.606  1.00  0.00           H  
ATOM    534 HO2'   C A  17       2.549 -10.911 -31.803  1.00  0.00           H  
ATOM    535  H42   C A  17      -3.450  -7.289 -27.408  1.00  0.00           H  
ATOM    536  H41   C A  17      -3.127  -8.840 -26.801  1.00  0.00           H  
ATOM    537  H5    C A  17      -1.963  -6.241 -28.998  1.00  0.00           H  
ATOM    538  H6    C A  17      -0.018  -6.418 -30.248  1.00  0.00           H  
ATOM    539  P     G A  18       0.326  -9.106 -34.914  1.00  0.00           P  
ATOM    540  OP2   G A  18      -0.886  -8.295 -34.633  1.00  0.00           O  
ATOM    541  OP1   G A  18       0.805  -9.249 -36.313  1.00  0.00           O  
ATOM    542  O5'   G A  18       0.090 -10.567 -34.322  1.00  0.00           O  
ATOM    543  C5'   G A  18       1.085 -11.572 -34.443  1.00  0.00           C  
ATOM    544  C4'   G A  18       0.697 -12.829 -33.706  1.00  0.00           C  
ATOM    545  O4'   G A  18       0.632 -12.562 -32.280  1.00  0.00           O  
ATOM    546  C3'   G A  18      -0.673 -13.400 -34.038  1.00  0.00           C  
ATOM    547  O3'   G A  18      -0.678 -14.174 -35.225  1.00  0.00           O  
ATOM    548  C1'   G A  18      -0.423 -13.311 -31.689  1.00  0.00           C  
ATOM    549  C2'   G A  18      -1.012 -14.199 -32.787  1.00  0.00           C  
ATOM    550  O2'   G A  18      -0.340 -15.451 -32.777  1.00  0.00           O  
ATOM    551  N1    G A  18      -4.354 -12.841 -28.488  1.00  0.00           N  
ATOM    552  C2    G A  18      -3.600 -13.949 -28.790  1.00  0.00           C  
ATOM    553  N2    G A  18      -3.931 -15.084 -28.158  1.00  0.00           N  
ATOM    554  N3    G A  18      -2.592 -13.946 -29.648  1.00  0.00           N  
ATOM    555  C4    G A  18      -2.395 -12.726 -30.191  1.00  0.00           C  
ATOM    556  C5    G A  18      -3.090 -11.558 -29.959  1.00  0.00           C  
ATOM    557  C6    G A  18      -4.168 -11.575 -29.036  1.00  0.00           C  
ATOM    558  O6    G A  18      -4.905 -10.643 -28.695  1.00  0.00           O  
ATOM    559  N7    G A  18      -2.573 -10.518 -30.718  1.00  0.00           N  
ATOM    560  C8    G A  18      -1.593 -11.062 -31.386  1.00  0.00           C  
ATOM    561  N9    G A  18      -1.430 -12.399 -31.114  1.00  0.00           N  
ATOM    562  H5'   G A  18       1.928 -11.233 -34.076  1.00  0.00           H  
ATOM    563 H5''   G A  18       1.212 -11.783 -35.392  1.00  0.00           H  
ATOM    564  H4'   G A  18       1.376 -13.516 -33.870  1.00  0.00           H  
ATOM    565  H3'   G A  18      -1.315 -12.665 -34.131  1.00  0.00           H  
ATOM    566  H1'   G A  18      -0.049 -13.875 -30.980  1.00  0.00           H  
ATOM    567  H2'   G A  18      -1.981 -14.307 -32.680  1.00  0.00           H  
ATOM    568 HO2'   G A  18      -0.949 -16.137 -32.435  1.00  0.00           H  
ATOM    569  H1    G A  18      -5.079 -12.948 -27.838  1.00  0.00           H  
ATOM    570  H22   G A  18      -3.428 -15.907 -28.333  1.00  0.00           H  
ATOM    571  H21   G A  18      -4.676 -15.095 -27.521  1.00  0.00           H  
ATOM    572  H8    G A  18      -1.030 -10.567 -32.017  1.00  0.00           H  
ATOM    573  P     U A  19      -1.997 -14.240 -36.141  1.00  0.00           P  
ATOM    574  OP2   U A  19      -2.520 -12.858 -36.292  1.00  0.00           O  
ATOM    575  OP1   U A  19      -1.678 -15.040 -37.351  1.00  0.00           O  
ATOM    576  O5'   U A  19      -3.036 -15.067 -35.262  1.00  0.00           O  
ATOM    577  C5'   U A  19      -2.760 -16.404 -34.873  1.00  0.00           C  
ATOM    578  C4'   U A  19      -3.741 -16.897 -33.838  1.00  0.00           C  
ATOM    579  O4'   U A  19      -3.632 -16.097 -32.632  1.00  0.00           O  
ATOM    580  C3'   U A  19      -5.213 -16.803 -34.211  1.00  0.00           C  
ATOM    581  O3'   U A  19      -5.647 -17.875 -35.031  1.00  0.00           O  
ATOM    582  C1'   U A  19      -4.913 -15.913 -32.043  1.00  0.00           C  
ATOM    583  C2'   U A  19      -5.898 -16.757 -32.853  1.00  0.00           C  
ATOM    584  O2'   U A  19      -5.981 -18.051 -32.273  1.00  0.00           O  
ATOM    585  N1    U A  19      -5.273 -14.475 -32.041  1.00  0.00           N  
ATOM    586  C2    U A  19      -6.273 -14.076 -31.173  1.00  0.00           C  
ATOM    587  O2    U A  19      -6.853 -14.845 -30.428  1.00  0.00           O  
ATOM    588  N3    U A  19      -6.572 -12.736 -31.206  1.00  0.00           N  
ATOM    589  C4    U A  19      -5.988 -11.772 -32.001  1.00  0.00           C  
ATOM    590  O4    U A  19      -6.370 -10.604 -31.914  1.00  0.00           O  
ATOM    591  C5    U A  19      -4.962 -12.257 -32.873  1.00  0.00           C  
ATOM    592  C6    U A  19      -4.650 -13.557 -32.861  1.00  0.00           C  
ATOM    593  H5'   U A  19      -1.855 -16.448 -34.501  1.00  0.00           H  
ATOM    594 H5''   U A  19      -2.811 -16.984 -35.661  1.00  0.00           H  
ATOM    595  H4'   U A  19      -3.529 -17.829 -33.620  1.00  0.00           H  
ATOM    596  H3'   U A  19      -5.372 -15.956 -34.679  1.00  0.00           H  
ATOM    597  H1'   U A  19      -4.886 -16.240 -31.119  1.00  0.00           H  
ATOM    598  H2'   U A  19      -6.777 -16.327 -32.907  1.00  0.00           H  
ATOM    599 HO2'   U A  19      -6.853 -18.152 -31.840  1.00  0.00           H  
ATOM    600  H3    U A  19      -7.278 -12.432 -30.599  1.00  0.00           H  
ATOM    601  H5    U A  19      -4.492 -11.641 -33.473  1.00  0.00           H  
ATOM    602  H6    U A  19      -3.945 -13.864 -33.467  1.00  0.00           H  
ATOM    603  P     G A  20      -6.824 -17.650 -36.102  1.00  0.00           P  
ATOM    604  OP2   G A  20      -6.696 -16.273 -36.643  1.00  0.00           O  
ATOM    605  OP1   G A  20      -6.827 -18.807 -37.033  1.00  0.00           O  
ATOM    606  O5'   G A  20      -8.156 -17.716 -35.230  1.00  0.00           O  
ATOM    607  C5'   G A  20      -8.666 -18.958 -34.771  1.00  0.00           C  
ATOM    608  C4'   G A  20      -9.875 -18.769 -33.889  1.00  0.00           C  
ATOM    609  O4'   G A  20      -9.518 -17.972 -32.729  1.00  0.00           O  
ATOM    610  C3'   G A  20     -11.043 -18.017 -34.509  1.00  0.00           C  
ATOM    611  O3'   G A  20     -11.862 -18.839 -35.324  1.00  0.00           O  
ATOM    612  C1'   G A  20     -10.586 -17.091 -32.384  1.00  0.00           C  
ATOM    613  C2'   G A  20     -11.762 -17.456 -33.290  1.00  0.00           C  
ATOM    614  O2'   G A  20     -12.546 -18.453 -32.650  1.00  0.00           O  
ATOM    615  N1    G A  20     -11.590 -12.226 -31.269  1.00  0.00           N  
ATOM    616  C2    G A  20     -12.264 -13.365 -30.899  1.00  0.00           C  
ATOM    617  N2    G A  20     -13.349 -13.192 -30.130  1.00  0.00           N  
ATOM    618  N3    G A  20     -11.901 -14.587 -31.255  1.00  0.00           N  
ATOM    619  C4    G A  20     -10.793 -14.580 -32.025  1.00  0.00           C  
ATOM    620  C5    G A  20     -10.046 -13.501 -32.451  1.00  0.00           C  
ATOM    621  C6    G A  20     -10.447 -12.197 -32.061  1.00  0.00           C  
ATOM    622  O6    G A  20      -9.917 -11.114 -32.336  1.00  0.00           O  
ATOM    623  N7    G A  20      -8.977 -13.918 -33.229  1.00  0.00           N  
ATOM    624  C8    G A  20      -9.090 -15.219 -33.263  1.00  0.00           C  
ATOM    625  N9    G A  20     -10.169 -15.686 -32.553  1.00  0.00           N  
ATOM    626  H5'   G A  20      -7.969 -19.423 -34.263  1.00  0.00           H  
ATOM    627 H5''   G A  20      -8.917 -19.506 -35.544  1.00  0.00           H  
ATOM    628  H4'   G A  20     -10.188 -19.648 -33.586  1.00  0.00           H  
ATOM    629  H3'   G A  20     -10.697 -17.274 -35.047  1.00  0.00           H  
ATOM    630  H1'   G A  20     -10.834 -17.247 -31.449  1.00  0.00           H  
ATOM    631  H2'   G A  20     -12.297 -16.667 -33.520  1.00  0.00           H  
ATOM    632 HO2'   G A  20     -12.992 -18.057 -31.873  1.00  0.00           H  
ATOM    633  H1    G A  20     -11.941 -11.368 -30.952  1.00  0.00           H  
ATOM    634  H22   G A  20     -13.869 -13.968 -29.834  1.00  0.00           H  
ATOM    635  H21   G A  20     -13.624 -12.290 -29.862  1.00  0.00           H  
ATOM    636  H8    G A  20      -8.467 -15.801 -33.746  1.00  0.00           H  
ATOM    637  P     G A  21     -12.837 -18.177 -36.416  1.00  0.00           P  
ATOM    638  OP2   G A  21     -12.053 -17.181 -37.190  1.00  0.00           O  
ATOM    639  OP1   G A  21     -13.540 -19.274 -37.131  1.00  0.00           O  
ATOM    640  O5'   G A  21     -13.914 -17.389 -35.545  1.00  0.00           O  
ATOM    641  C5'   G A  21     -14.946 -18.081 -34.860  1.00  0.00           C  
ATOM    642  C4'   G A  21     -15.937 -17.128 -34.240  1.00  0.00           C  
ATOM    643  O4'   G A  21     -15.271 -16.303 -33.249  1.00  0.00           O  
ATOM    644  C3'   G A  21     -16.578 -16.124 -35.186  1.00  0.00           C  
ATOM    645  O3'   G A  21     -17.645 -16.676 -35.940  1.00  0.00           O  
ATOM    646  C1'   G A  21     -15.853 -14.990 -33.244  1.00  0.00           C  
ATOM    647  C2'   G A  21     -17.010 -15.009 -34.244  1.00  0.00           C  
ATOM    648  O2'   G A  21     -18.207 -15.347 -33.558  1.00  0.00           O  
ATOM    649  N1    G A  21     -14.670 -10.039 -33.158  1.00  0.00           N  
ATOM    650  C2    G A  21     -15.804 -10.675 -32.714  1.00  0.00           C  
ATOM    651  N2    G A  21     -16.752  -9.894 -32.175  1.00  0.00           N  
ATOM    652  N3    G A  21     -15.997 -11.981 -32.792  1.00  0.00           N  
ATOM    653  C4    G A  21     -14.948 -12.614 -33.359  1.00  0.00           C  
ATOM    654  C5    G A  21     -13.772 -12.074 -33.834  1.00  0.00           C  
ATOM    655  C6    G A  21     -13.578 -10.671 -33.745  1.00  0.00           C  
ATOM    656  O6    G A  21     -12.604 -10.003 -34.110  1.00  0.00           O  
ATOM    657  N7    G A  21     -12.945 -13.065 -34.344  1.00  0.00           N  
ATOM    658  C8    G A  21     -13.621 -14.169 -34.173  1.00  0.00           C  
ATOM    659  N9    G A  21     -14.844 -13.967 -33.581  1.00  0.00           N  
ATOM    660  H5'   G A  21     -14.548 -18.633 -34.155  1.00  0.00           H  
ATOM    661 H5''   G A  21     -15.415 -18.664 -35.494  1.00  0.00           H  
ATOM    662  H4'   G A  21     -16.643 -17.646 -33.800  1.00  0.00           H  
ATOM    663  H3'   G A  21     -15.896 -15.779 -35.800  1.00  0.00           H  
ATOM    664  H1'   G A  21     -16.203 -14.820 -32.344  1.00  0.00           H  
ATOM    665  H2'   G A  21     -17.091 -14.152 -34.714  1.00  0.00           H  
ATOM    666 HO2'   G A  21     -18.779 -14.554 -33.504  1.00  0.00           H  
ATOM    667  H1    G A  21     -14.625  -9.066 -33.054  1.00  0.00           H  
ATOM    668  H22   G A  21     -17.584 -10.292 -31.841  1.00  0.00           H  
ATOM    669  H21   G A  21     -16.617  -8.925 -32.114  1.00  0.00           H  
ATOM    670  H8    G A  21     -13.288 -15.051 -34.439  1.00  0.00           H  
ATOM    671  P     G A  22     -18.069 -16.015 -37.342  1.00  0.00           P  
ATOM    672  OP2   G A  22     -16.850 -15.900 -38.183  1.00  0.00           O  
ATOM    673  OP1   G A  22     -19.251 -16.751 -37.860  1.00  0.00           O  
ATOM    674  O5'   G A  22     -18.538 -14.543 -36.949  1.00  0.00           O  
ATOM    675  C5'   G A  22     -19.803 -14.318 -36.347  1.00  0.00           C  
ATOM    676  C4'   G A  22     -20.068 -12.847 -36.147  1.00  0.00           C  
ATOM    677  O4'   G A  22     -19.062 -12.281 -35.268  1.00  0.00           O  
ATOM    678  C3'   G A  22     -19.998 -11.981 -37.396  1.00  0.00           C  
ATOM    679  O3'   G A  22     -21.183 -12.030 -38.172  1.00  0.00           O  
ATOM    680  C1'   G A  22     -18.750 -10.946 -35.677  1.00  0.00           C  
ATOM    681  C2'   G A  22     -19.697 -10.601 -36.827  1.00  0.00           C  
ATOM    682  O2'   G A  22     -20.867  -9.997 -36.295  1.00  0.00           O  
ATOM    683  N1    G A  22     -14.814  -7.819 -36.480  1.00  0.00           N  
ATOM    684  C2    G A  22     -16.095  -7.526 -36.081  1.00  0.00           C  
ATOM    685  N2    G A  22     -16.371  -6.231 -35.866  1.00  0.00           N  
ATOM    686  N3    G A  22     -17.040  -8.436 -35.905  1.00  0.00           N  
ATOM    687  C4    G A  22     -16.594  -9.683 -36.164  1.00  0.00           C  
ATOM    688  C5    G A  22     -15.337 -10.082 -36.567  1.00  0.00           C  
ATOM    689  C6    G A  22     -14.334  -9.096 -36.753  1.00  0.00           C  
ATOM    690  O6    G A  22     -13.159  -9.250 -37.106  1.00  0.00           O  
ATOM    691  N7    G A  22     -15.285 -11.459 -36.726  1.00  0.00           N  
ATOM    692  C8    G A  22     -16.488 -11.865 -36.424  1.00  0.00           C  
ATOM    693  N9    G A  22     -17.333 -10.840 -36.073  1.00  0.00           N  
ATOM    694  H5'   G A  22     -19.828 -14.769 -35.477  1.00  0.00           H  
ATOM    695 H5''   G A  22     -20.502 -14.695 -36.922  1.00  0.00           H  
ATOM    696  H4'   G A  22     -20.950 -12.736 -35.733  1.00  0.00           H  
ATOM    697  H3'   G A  22     -19.240 -12.272 -37.947  1.00  0.00           H  
ATOM    698  H1'   G A  22     -18.923 -10.346 -34.921  1.00  0.00           H  
ATOM    699  H2'   G A  22     -19.261 -10.026 -37.490  1.00  0.00           H  
ATOM    700 HO2'   G A  22     -20.867  -9.045 -36.526  1.00  0.00           H  
ATOM    701  H1    G A  22     -14.188  -7.072 -36.582  1.00  0.00           H  
ATOM    702  H22   G A  22     -17.269  -5.963 -35.579  1.00  0.00           H  
ATOM    703  H21   G A  22     -15.677  -5.552 -35.994  1.00  0.00           H  
ATOM    704  H8    G A  22     -16.760 -12.807 -36.444  1.00  0.00           H  
ATOM    705  P     A A  23     -20.133  -9.309 -39.900  1.00  0.00           P  
ATOM    706  OP2   A A  23     -19.748  -9.918 -41.198  1.00  0.00           O  
ATOM    707  OP1   A A  23     -21.331  -8.435 -39.825  1.00  0.00           O  
ATOM    708  O5'   A A  23     -18.884  -8.481 -39.356  1.00  0.00           O  
ATOM    709  C5'   A A  23     -18.334  -7.412 -40.110  1.00  0.00           C  
ATOM    710  C4'   A A  23     -16.967  -7.757 -40.645  1.00  0.00           C  
ATOM    711  O4'   A A  23     -16.357  -8.778 -39.813  1.00  0.00           O  
ATOM    712  C3'   A A  23     -16.928  -8.349 -42.046  1.00  0.00           C  
ATOM    713  O3'   A A  23     -16.997  -7.366 -43.065  1.00  0.00           O  
ATOM    714  C1'   A A  23     -15.606  -9.685 -40.614  1.00  0.00           C  
ATOM    715  C2'   A A  23     -15.623  -9.132 -42.040  1.00  0.00           C  
ATOM    716  O2'   A A  23     -14.506  -8.274 -42.214  1.00  0.00           O  
ATOM    717  N1    A A  23     -14.824 -14.721 -41.377  1.00  0.00           N  
ATOM    718  C2    A A  23     -14.039 -13.651 -41.556  1.00  0.00           C  
ATOM    719  N3    A A  23     -14.307 -12.366 -41.336  1.00  0.00           N  
ATOM    720  C4    A A  23     -15.561 -12.214 -40.873  1.00  0.00           C  
ATOM    721  C5    A A  23     -16.484 -13.215 -40.639  1.00  0.00           C  
ATOM    722  C6    A A  23     -16.077 -14.534 -40.910  1.00  0.00           C  
ATOM    723  N6    A A  23     -16.859 -15.601 -40.733  1.00  0.00           N  
ATOM    724  N7    A A  23     -17.674 -12.683 -40.161  1.00  0.00           N  
ATOM    725  C8    A A  23     -17.447 -11.394 -40.118  1.00  0.00           C  
ATOM    726  N9    A A  23     -16.188 -11.039 -40.535  1.00  0.00           N  
ATOM    727  H5'   A A  23     -18.262  -6.620 -39.537  1.00  0.00           H  
ATOM    728 H5''   A A  23     -18.929  -7.209 -40.861  1.00  0.00           H  
ATOM    729  H4'   A A  23     -16.406  -6.954 -40.625  1.00  0.00           H  
ATOM    730  H3'   A A  23     -17.677  -8.974 -42.152  1.00  0.00           H  
ATOM    731  H1'   A A  23     -14.684  -9.707 -40.283  1.00  0.00           H  
ATOM    732  H2'   A A  23     -15.633  -9.854 -42.704  1.00  0.00           H  
ATOM    733 HO2'   A A  23     -13.858  -8.709 -42.806  1.00  0.00           H  
ATOM    734  H2    A A  23     -13.140 -13.841 -41.896  1.00  0.00           H  
ATOM    735  H61   A A  23     -16.520 -16.497 -40.940  1.00  0.00           H  
ATOM    736  H62   A A  23     -17.772 -15.490 -40.395  1.00  0.00           H  
ATOM    737  H8    A A  23     -18.115 -10.743 -39.817  1.00  0.00           H  
ATOM    738  P     G A  24     -17.573  -7.745 -44.516  1.00  0.00           P  
ATOM    739  OP2   G A  24     -18.836  -8.503 -44.326  1.00  0.00           O  
ATOM    740  OP1   G A  24     -17.574  -6.514 -45.348  1.00  0.00           O  
ATOM    741  O5'   G A  24     -16.485  -8.743 -45.115  1.00  0.00           O  
ATOM    742  C5'   G A  24     -15.260  -8.255 -45.643  1.00  0.00           C  
ATOM    743  C4'   G A  24     -14.429  -9.367 -46.233  1.00  0.00           C  
ATOM    744  O4'   G A  24     -14.098 -10.333 -45.202  1.00  0.00           O  
ATOM    745  C3'   G A  24     -15.098 -10.197 -47.318  1.00  0.00           C  
ATOM    746  O3'   G A  24     -15.064  -9.575 -48.591  1.00  0.00           O  
ATOM    747  C1'   G A  24     -14.093 -11.655 -45.753  1.00  0.00           C  
ATOM    748  C2'   G A  24     -14.325 -11.507 -47.258  1.00  0.00           C  
ATOM    749  O2'   G A  24     -13.068 -11.395 -47.909  1.00  0.00           O  
ATOM    750  N1    G A  24     -15.779 -16.390 -44.940  1.00  0.00           N  
ATOM    751  C2    G A  24     -14.686 -15.961 -45.653  1.00  0.00           C  
ATOM    752  N2    G A  24     -13.939 -16.916 -46.228  1.00  0.00           N  
ATOM    753  N3    G A  24     -14.347 -14.690 -45.793  1.00  0.00           N  
ATOM    754  C4    G A  24     -15.203 -13.866 -45.154  1.00  0.00           C  
ATOM    755  C5    G A  24     -16.322 -14.190 -44.416  1.00  0.00           C  
ATOM    756  C6    G A  24     -16.674 -15.558 -44.274  1.00  0.00           C  
ATOM    757  O6    G A  24     -17.629 -16.047 -43.660  1.00  0.00           O  
ATOM    758  N7    G A  24     -16.934 -13.048 -43.920  1.00  0.00           N  
ATOM    759  C8    G A  24     -16.191 -12.068 -44.357  1.00  0.00           C  
ATOM    760  N9    G A  24     -15.124 -12.493 -45.112  1.00  0.00           N  
ATOM    761  H5'   G A  24     -14.753  -7.821 -44.926  1.00  0.00           H  
ATOM    762 H5''   G A  24     -15.454  -7.595 -46.342  1.00  0.00           H  
ATOM    763  H4'   G A  24     -13.599  -8.987 -46.590  1.00  0.00           H  
ATOM    764  H3'   G A  24     -16.031 -10.363 -47.066  1.00  0.00           H  
ATOM    765  H1'   G A  24     -13.209 -12.048 -45.597  1.00  0.00           H  
ATOM    766  H2'   G A  24     -14.853 -12.253 -47.614  1.00  0.00           H  
ATOM    767 HO2'   G A  24     -12.894 -12.218 -48.411  1.00  0.00           H  
ATOM    768  H1    G A  24     -15.944 -17.355 -44.897  1.00  0.00           H  
ATOM    769  H22   G A  24     -13.146 -16.669 -46.749  1.00  0.00           H  
ATOM    770  H21   G A  24     -14.183 -17.859 -46.129  1.00  0.00           H  
ATOM    771  H8    G A  24     -16.375 -11.125 -44.165  1.00  0.00           H  
ATOM    772  P     G A  25     -16.197  -9.908 -49.682  1.00  0.00           P  
ATOM    773  OP2   G A  25     -17.513  -9.902 -48.995  1.00  0.00           O  
ATOM    774  OP1   G A  25     -15.978  -9.027 -50.858  1.00  0.00           O  
ATOM    775  O5'   G A  25     -15.879 -11.406 -50.124  1.00  0.00           O  
ATOM    776  C5'   G A  25     -14.750 -11.704 -50.932  1.00  0.00           C  
ATOM    777  C4'   G A  25     -14.640 -13.183 -51.208  1.00  0.00           C  
ATOM    778  O4'   G A  25     -14.494 -13.906 -49.958  1.00  0.00           O  
ATOM    779  C3'   G A  25     -15.847 -13.829 -51.871  1.00  0.00           C  
ATOM    780  O3'   G A  25     -15.881 -13.631 -53.274  1.00  0.00           O  
ATOM    781  C1'   G A  25     -15.178 -15.158 -50.035  1.00  0.00           C  
ATOM    782  C2'   G A  25     -15.708 -15.289 -51.464  1.00  0.00           C  
ATOM    783  O2'   G A  25     -14.735 -15.955 -52.257  1.00  0.00           O  
ATOM    784  N1    G A  25     -18.360 -18.172 -47.446  1.00  0.00           N  
ATOM    785  C2    G A  25     -17.407 -18.503 -48.378  1.00  0.00           C  
ATOM    786  N2    G A  25     -17.281 -19.807 -48.663  1.00  0.00           N  
ATOM    787  N3    G A  25     -16.633 -17.620 -48.988  1.00  0.00           N  
ATOM    788  C4    G A  25     -16.892 -16.358 -48.587  1.00  0.00           C  
ATOM    789  C5    G A  25     -17.819 -15.921 -47.664  1.00  0.00           C  
ATOM    790  C6    G A  25     -18.644 -16.878 -47.017  1.00  0.00           C  
ATOM    791  O6    G A  25     -19.524 -16.690 -46.170  1.00  0.00           O  
ATOM    792  N7    G A  25     -17.772 -14.541 -47.533  1.00  0.00           N  
ATOM    793  C8    G A  25     -16.834 -14.170 -48.363  1.00  0.00           C  
ATOM    794  N9    G A  25     -16.259 -15.222 -49.034  1.00  0.00           N  
ATOM    795  H5'   G A  25     -13.939 -11.403 -50.472  1.00  0.00           H  
ATOM    796 H5''   G A  25     -14.831 -11.224 -51.783  1.00  0.00           H  
ATOM    797  H4'   G A  25     -13.848 -13.344 -51.763  1.00  0.00           H  
ATOM    798  H3'   G A  25     -16.666 -13.463 -51.475  1.00  0.00           H  
ATOM    799  H1'   G A  25     -14.529 -15.872 -49.861  1.00  0.00           H  
ATOM    800  H2'   G A  25     -16.571 -15.753 -51.484  1.00  0.00           H  
ATOM    801 HO2'   G A  25     -15.058 -16.855 -52.469  1.00  0.00           H  
ATOM    802  H1    G A  25     -18.882 -18.901 -47.051  1.00  0.00           H  
ATOM    803  H22   G A  25     -16.616 -20.103 -49.321  1.00  0.00           H  
ATOM    804  H21   G A  25     -17.850 -20.467 -48.215  1.00  0.00           H  
ATOM    805  H8    G A  25     -16.568 -13.236 -48.492  1.00  0.00           H  
ATOM    806  P     C A  26     -17.289 -13.565 -54.046  1.00  0.00           P  
ATOM    807  OP2   C A  26     -18.229 -12.762 -53.224  1.00  0.00           O  
ATOM    808  OP1   C A  26     -17.024 -13.169 -55.453  1.00  0.00           O  
ATOM    809  O5'   C A  26     -17.800 -15.074 -54.048  1.00  0.00           O  
ATOM    810  C5'   C A  26     -17.159 -16.060 -54.842  1.00  0.00           C  
ATOM    811  C4'   C A  26     -17.767 -17.426 -54.634  1.00  0.00           C  
ATOM    812  O4'   C A  26     -17.594 -17.839 -53.254  1.00  0.00           O  
ATOM    813  C3'   C A  26     -19.267 -17.534 -54.866  1.00  0.00           C  
ATOM    814  O3'   C A  26     -19.608 -17.661 -56.236  1.00  0.00           O  
ATOM    815  C1'   C A  26     -18.732 -18.573 -52.812  1.00  0.00           C  
ATOM    816  C2'   C A  26     -19.646 -18.745 -54.027  1.00  0.00           C  
ATOM    817  O2'   C A  26     -19.311 -19.956 -54.688  1.00  0.00           O  
ATOM    818  N1    C A  26     -19.406 -17.864 -51.696  1.00  0.00           N  
ATOM    819  C2    C A  26     -20.259 -18.596 -50.861  1.00  0.00           C  
ATOM    820  O2    C A  26     -20.426 -19.807 -51.078  1.00  0.00           O  
ATOM    821  N3    C A  26     -20.885 -17.974 -49.836  1.00  0.00           N  
ATOM    822  C4    C A  26     -20.688 -16.672 -49.626  1.00  0.00           C  
ATOM    823  N4    C A  26     -21.327 -16.100 -48.602  1.00  0.00           N  
ATOM    824  C5    C A  26     -19.828 -15.900 -50.456  1.00  0.00           C  
ATOM    825  C6    C A  26     -19.213 -16.527 -51.466  1.00  0.00           C  
ATOM    826  H5'   C A  26     -16.209 -16.094 -54.605  1.00  0.00           H  
ATOM    827 H5''   C A  26     -17.244 -15.813 -55.787  1.00  0.00           H  
ATOM    828  H4'   C A  26     -17.309 -18.067 -55.217  1.00  0.00           H  
ATOM    829  H3'   C A  26     -19.707 -16.738 -54.498  1.00  0.00           H  
ATOM    830  H1'   C A  26     -18.432 -19.454 -52.503  1.00  0.00           H  
ATOM    831  H2'   C A  26     -20.592 -18.723 -53.769  1.00  0.00           H  
ATOM    832 HO2'   C A  26     -20.028 -20.608 -54.545  1.00  0.00           H  
ATOM    833  H42   C A  26     -21.203 -15.145 -48.421  1.00  0.00           H  
ATOM    834  H41   C A  26     -21.919 -16.635 -48.033  1.00  0.00           H  
ATOM    835  H5    C A  26     -19.689 -14.943 -50.293  1.00  0.00           H  
ATOM    836  H6    C A  26     -18.618 -16.013 -52.049  1.00  0.00           H  
ATOM    837  P     U A  27     -21.058 -17.197 -56.754  1.00  0.00           P  
ATOM    838  OP2   U A  27     -21.335 -15.850 -56.196  1.00  0.00           O  
ATOM    839  OP1   U A  27     -21.110 -17.408 -58.224  1.00  0.00           O  
ATOM    840  O5'   U A  27     -22.060 -18.230 -56.072  1.00  0.00           O  
ATOM    841  C5'   U A  27     -22.206 -19.548 -56.579  1.00  0.00           C  
ATOM    842  C4'   U A  27     -23.265 -20.319 -55.829  1.00  0.00           C  
ATOM    843  O4'   U A  27     -22.893 -20.440 -54.432  1.00  0.00           O  
ATOM    844  C3'   U A  27     -24.649 -19.690 -55.789  1.00  0.00           C  
ATOM    845  O3'   U A  27     -25.400 -19.926 -56.968  1.00  0.00           O  
ATOM    846  C1'   U A  27     -24.051 -20.369 -53.606  1.00  0.00           C  
ATOM    847  C2'   U A  27     -25.260 -20.312 -54.542  1.00  0.00           C  
ATOM    848  O2'   U A  27     -25.711 -21.635 -54.793  1.00  0.00           O  
ATOM    849  N1    U A  27     -23.976 -19.188 -52.712  1.00  0.00           N  
ATOM    850  C2    U A  27     -24.786 -19.192 -51.592  1.00  0.00           C  
ATOM    851  O2    U A  27     -25.542 -20.109 -51.320  1.00  0.00           O  
ATOM    852  N3    U A  27     -24.682 -18.080 -50.794  1.00  0.00           N  
ATOM    853  C4    U A  27     -23.869 -16.985 -50.995  1.00  0.00           C  
ATOM    854  O4    U A  27     -23.890 -16.058 -50.182  1.00  0.00           O  
ATOM    855  C5    U A  27     -23.059 -17.050 -52.172  1.00  0.00           C  
ATOM    856  C6    U A  27     -23.139 -18.122 -52.967  1.00  0.00           C  
ATOM    857  H5'   U A  27     -21.350 -20.018 -56.496  1.00  0.00           H  
ATOM    858 H5''   U A  27     -22.455 -19.501 -57.525  1.00  0.00           H  
ATOM    859  H4'   U A  27     -23.336 -21.216 -56.217  1.00  0.00           H  
ATOM    860  H3'   U A  27     -24.559 -18.723 -55.654  1.00  0.00           H  
ATOM    861  H1'   U A  27     -24.098 -21.183 -53.062  1.00  0.00           H  
ATOM    862  H2'   U A  27     -25.973 -19.750 -54.171  1.00  0.00           H  
ATOM    863 HO2'   U A  27     -26.565 -21.774 -54.332  1.00  0.00           H  
ATOM    864  H3    U A  27     -25.249 -18.062 -49.994  1.00  0.00           H  
ATOM    865  H5    U A  27     -22.449 -16.315 -52.393  1.00  0.00           H  
ATOM    866  H6    U A  27     -22.575 -18.142 -53.767  1.00  0.00           H  
ATOM    867  P     U A  28     -26.265 -18.744 -57.628  1.00  0.00           P  
ATOM    868  OP2   U A  28     -25.876 -17.470 -56.971  1.00  0.00           O  
ATOM    869  OP1   U A  28     -26.165 -18.869 -59.105  1.00  0.00           O  
ATOM    870  O5'   U A  28     -27.763 -19.080 -57.205  1.00  0.00           O  
ATOM    871  C5'   U A  28     -28.835 -18.910 -58.119  1.00  0.00           C  
ATOM    872  C4'   U A  28     -30.056 -18.335 -57.444  1.00  0.00           C  
ATOM    873  O4'   U A  28     -30.621 -19.323 -56.560  1.00  0.00           O  
ATOM    874  C3'   U A  28     -29.829 -17.103 -56.583  1.00  0.00           C  
ATOM    875  O3'   U A  28     -29.892 -15.894 -57.318  1.00  0.00           O  
ATOM    876  C1'   U A  28     -31.206 -18.690 -55.454  1.00  0.00           C  
ATOM    877  C2'   U A  28     -30.983 -17.182 -55.590  1.00  0.00           C  
ATOM    878  O2'   U A  28     -32.163 -16.600 -56.125  1.00  0.00           O  
ATOM    879  N1    U A  28     -30.580 -19.243 -54.227  1.00  0.00           N  
ATOM    880  C2    U A  28     -30.611 -18.453 -53.093  1.00  0.00           C  
ATOM    881  O2    U A  28     -31.122 -17.346 -53.066  1.00  0.00           O  
ATOM    882  N3    U A  28     -30.022 -19.005 -51.982  1.00  0.00           N  
ATOM    883  C4    U A  28     -29.415 -20.240 -51.890  1.00  0.00           C  
ATOM    884  O4    U A  28     -28.928 -20.595 -50.815  1.00  0.00           O  
ATOM    885  C5    U A  28     -29.421 -21.001 -53.101  1.00  0.00           C  
ATOM    886  C6    U A  28     -29.990 -20.488 -54.197  1.00  0.00           C  
ATOM    887  H5'   U A  28     -29.065 -19.780 -58.507  1.00  0.00           H  
ATOM    888 H5''   U A  28     -28.552 -18.305 -58.835  1.00  0.00           H  
ATOM    889  H4'   U A  28     -30.716 -18.104 -58.130  1.00  0.00           H  
ATOM    890  H3'   U A  28     -28.982 -17.199 -56.099  1.00  0.00           H  
ATOM    891  H1'   U A  28     -32.169 -18.874 -55.438  1.00  0.00           H  
ATOM    892  H2'   U A  28     -30.743 -16.784 -54.727  1.00  0.00           H  
ATOM    893 HO2'   U A  28     -32.749 -17.313 -56.455  1.00  0.00           H  
ATOM    894  H3    U A  28     -30.032 -18.461 -51.167  1.00  0.00           H  
ATOM    895  H5    U A  28     -29.013 -21.892 -53.126  1.00  0.00           H  
ATOM    896  H6    U A  28     -29.980 -21.028 -55.014  1.00  0.00           H  
ATOM    897  P     U A  29     -29.209 -14.573 -56.731  1.00  0.00           P  
ATOM    898  OP2   U A  29     -28.275 -14.097 -57.782  1.00  0.00           O  
ATOM    899  OP1   U A  29     -30.326 -13.698 -56.290  1.00  0.00           O  
ATOM    900  O5'   U A  29     -28.350 -14.961 -55.447  1.00  0.00           O  
ATOM    901  C5'   U A  29     -27.289 -14.131 -55.001  1.00  0.00           C  
ATOM    902  C4'   U A  29     -27.748 -12.711 -54.774  1.00  0.00           C  
ATOM    903  O4'   U A  29     -29.041 -12.538 -55.398  1.00  0.00           O  
ATOM    904  C3'   U A  29     -27.956 -12.297 -53.326  1.00  0.00           C  
ATOM    905  O3'   U A  29     -26.769 -11.838 -52.705  1.00  0.00           O  
ATOM    906  C1'   U A  29     -29.878 -11.728 -54.582  1.00  0.00           C  
ATOM    907  C2'   U A  29     -29.024 -11.215 -53.421  1.00  0.00           C  
ATOM    908  O2'   U A  29     -28.458  -9.963 -53.782  1.00  0.00           O  
ATOM    909  N1    U A  29     -31.012 -12.564 -54.120  1.00  0.00           N  
ATOM    910  C2    U A  29     -30.754 -13.902 -53.884  1.00  0.00           C  
ATOM    911  O2    U A  29     -29.655 -14.405 -54.038  1.00  0.00           O  
ATOM    912  N3    U A  29     -31.833 -14.637 -53.457  1.00  0.00           N  
ATOM    913  C4    U A  29     -33.117 -14.184 -53.247  1.00  0.00           C  
ATOM    914  O4    U A  29     -33.982 -14.972 -52.861  1.00  0.00           O  
ATOM    915  C5    U A  29     -33.310 -12.790 -53.511  1.00  0.00           C  
ATOM    916  C6    U A  29     -32.277 -12.051 -53.926  1.00  0.00           C  
ATOM    917  H5'   U A  29     -26.577 -14.132 -55.675  1.00  0.00           H  
ATOM    918 H5''   U A  29     -26.934 -14.489 -54.160  1.00  0.00           H  
ATOM    919  H4'   U A  29     -27.116 -12.091 -55.193  1.00  0.00           H  
ATOM    920  H3'   U A  29     -28.307 -13.060 -52.822  1.00  0.00           H  
ATOM    921  H1'   U A  29     -30.224 -10.964 -55.090  1.00  0.00           H  
ATOM    922  H2'   U A  29     -29.545 -11.151 -52.594  1.00  0.00           H  
ATOM    923 HO2'   U A  29     -28.894  -9.254 -53.265  1.00  0.00           H  
ATOM    924  H3    U A  29     -31.672 -15.588 -53.284  1.00  0.00           H  
ATOM    925  H5    U A  29     -34.193 -12.382 -53.387  1.00  0.00           H  
ATOM    926  H6    U A  29     -32.435 -11.100 -54.101  1.00  0.00           H  
ATOM    927  P     C A  30     -26.202 -12.578 -51.396  1.00  0.00           P  
ATOM    928  OP2   C A  30     -27.233 -13.536 -50.926  1.00  0.00           O  
ATOM    929  OP1   C A  30     -24.832 -13.065 -51.701  1.00  0.00           O  
ATOM    930  O5'   C A  30     -26.080 -11.413 -50.316  1.00  0.00           O  
ATOM    931  C5'   C A  30     -26.711 -11.524 -49.050  1.00  0.00           C  
ATOM    932  C4'   C A  30     -27.718 -10.421 -48.829  1.00  0.00           C  
ATOM    933  O4'   C A  30     -28.751 -10.517 -49.843  1.00  0.00           O  
ATOM    934  C3'   C A  30     -28.479 -10.462 -47.514  1.00  0.00           C  
ATOM    935  O3'   C A  30     -27.757  -9.886 -46.439  1.00  0.00           O  
ATOM    936  C1'   C A  30     -29.999 -10.166 -49.297  1.00  0.00           C  
ATOM    937  C2'   C A  30     -29.777  -9.741 -47.842  1.00  0.00           C  
ATOM    938  O2'   C A  30     -29.610  -8.332 -47.791  1.00  0.00           O  
ATOM    939  N1    C A  30     -30.896 -11.342 -49.410  1.00  0.00           N  
ATOM    940  C2    C A  30     -32.099 -11.333 -48.692  1.00  0.00           C  
ATOM    941  O2    C A  30     -32.376 -10.350 -47.987  1.00  0.00           O  
ATOM    942  N3    C A  30     -32.935 -12.393 -48.777  1.00  0.00           N  
ATOM    943  C4    C A  30     -32.614 -13.437 -49.540  1.00  0.00           C  
ATOM    944  N4    C A  30     -33.469 -14.461 -49.594  1.00  0.00           N  
ATOM    945  C5    C A  30     -31.399 -13.478 -50.282  1.00  0.00           C  
ATOM    946  C6    C A  30     -30.580 -12.423 -50.190  1.00  0.00           C  
ATOM    947  H5'   C A  30     -26.028 -11.479 -48.348  1.00  0.00           H  
ATOM    948 H5''   C A  30     -27.168 -12.389 -48.995  1.00  0.00           H  
ATOM    949  H4'   C A  30     -27.275  -9.551 -48.912  1.00  0.00           H  
ATOM    950  H3'   C A  30     -28.681 -11.397 -47.300  1.00  0.00           H  
ATOM    951  H1'   C A  30     -30.381  -9.415 -49.797  1.00  0.00           H  
ATOM    952  H2'   C A  30     -30.509 -10.040 -47.264  1.00  0.00           H  
ATOM    953 HO2'   C A  30     -30.402  -7.930 -47.378  1.00  0.00           H  
ATOM    954  H42   C A  30     -33.262 -15.243 -50.146  1.00  0.00           H  
ATOM    955  H41   C A  30     -34.304 -14.429 -49.082  1.00  0.00           H  
ATOM    956  H5    C A  30     -31.172 -14.250 -50.841  1.00  0.00           H  
ATOM    957  H6    C A  30     -29.740 -12.432 -50.693  1.00  0.00           H  
ATOM    958  P     G A  31     -27.331 -10.785 -45.176  1.00  0.00           P  
ATOM    959  OP2   G A  31     -27.045 -12.158 -45.666  1.00  0.00           O  
ATOM    960  OP1   G A  31     -26.293 -10.046 -44.414  1.00  0.00           O  
ATOM    961  O5'   G A  31     -28.649 -10.845 -44.283  1.00  0.00           O  
ATOM    962  C5'   G A  31     -28.908 -11.957 -43.439  1.00  0.00           C  
ATOM    963  C4'   G A  31     -30.297 -12.505 -43.654  1.00  0.00           C  
ATOM    964  O4'   G A  31     -30.641 -12.375 -45.058  1.00  0.00           O  
ATOM    965  C3'   G A  31     -30.485 -13.985 -43.354  1.00  0.00           C  
ATOM    966  O3'   G A  31     -30.705 -14.247 -41.979  1.00  0.00           O  
ATOM    967  C1'   G A  31     -31.422 -13.470 -45.454  1.00  0.00           C  
ATOM    968  C2'   G A  31     -31.681 -14.346 -44.226  1.00  0.00           C  
ATOM    969  O2'   G A  31     -32.901 -13.949 -43.618  1.00  0.00           O  
ATOM    970  N1    G A  31     -31.634 -17.286 -48.818  1.00  0.00           N  
ATOM    971  C2    G A  31     -32.575 -16.868 -47.909  1.00  0.00           C  
ATOM    972  N2    G A  31     -33.728 -17.554 -47.889  1.00  0.00           N  
ATOM    973  N3    G A  31     -32.402 -15.852 -47.080  1.00  0.00           N  
ATOM    974  C4    G A  31     -31.191 -15.277 -47.232  1.00  0.00           C  
ATOM    975  C5    G A  31     -30.181 -15.615 -48.107  1.00  0.00           C  
ATOM    976  C6    G A  31     -30.380 -16.707 -48.991  1.00  0.00           C  
ATOM    977  O6    G A  31     -29.605 -17.162 -49.840  1.00  0.00           O  
ATOM    978  N7    G A  31     -29.089 -14.773 -47.950  1.00  0.00           N  
ATOM    979  C8    G A  31     -29.448 -13.953 -47.000  1.00  0.00           C  
ATOM    980  N9    G A  31     -30.712 -14.202 -46.520  1.00  0.00           N  
ATOM    981  H5'   G A  31     -28.815 -11.679 -42.505  1.00  0.00           H  
ATOM    982 H5''   G A  31     -28.253 -12.662 -43.629  1.00  0.00           H  
ATOM    983  H4'   G A  31     -30.939 -11.989 -43.123  1.00  0.00           H  
ATOM    984  H3'   G A  31     -29.699 -14.485 -43.654  1.00  0.00           H  
ATOM    985  H1'   G A  31     -32.275 -13.135 -45.802  1.00  0.00           H  
ATOM    986  H2'   G A  31     -31.683 -15.299 -44.456  1.00  0.00           H  
ATOM    987 HO2'   G A  31     -33.573 -14.647 -43.765  1.00  0.00           H  
ATOM    988  H1    G A  31     -31.860 -18.050 -49.388  1.00  0.00           H  
ATOM    989  H22   G A  31     -34.438 -17.301 -47.261  1.00  0.00           H  
ATOM    990  H21   G A  31     -33.864 -18.307 -48.500  1.00  0.00           H  
ATOM    991  H8    G A  31     -28.875 -13.233 -46.664  1.00  0.00           H  
ATOM    992  P     A A  32     -29.892 -15.420 -41.240  1.00  0.00           P  
ATOM    993  OP2   A A  32     -28.515 -15.444 -41.794  1.00  0.00           O  
ATOM    994  OP1   A A  32     -30.093 -15.270 -39.777  1.00  0.00           O  
ATOM    995  O5'   A A  32     -30.632 -16.753 -41.705  1.00  0.00           O  
ATOM    996  C5'   A A  32     -30.220 -18.022 -41.221  1.00  0.00           C  
ATOM    997  C4'   A A  32     -30.236 -19.063 -42.312  1.00  0.00           C  
ATOM    998  O4'   A A  32     -30.451 -18.425 -43.598  1.00  0.00           O  
ATOM    999  C3'   A A  32     -28.949 -19.852 -42.501  1.00  0.00           C  
ATOM   1000  O3'   A A  32     -28.818 -20.926 -41.585  1.00  0.00           O  
ATOM   1001  C1'   A A  32     -29.680 -19.069 -44.607  1.00  0.00           C  
ATOM   1002  C2'   A A  32     -29.041 -20.296 -43.954  1.00  0.00           C  
ATOM   1003  O2'   A A  32     -29.917 -21.404 -44.100  1.00  0.00           O  
ATOM   1004  N1    A A  32     -26.455 -18.065 -48.499  1.00  0.00           N  
ATOM   1005  C2    A A  32     -27.310 -19.071 -48.275  1.00  0.00           C  
ATOM   1006  N3    A A  32     -28.121 -19.271 -47.238  1.00  0.00           N  
ATOM   1007  C4    A A  32     -27.998 -18.277 -46.341  1.00  0.00           C  
ATOM   1008  C5    A A  32     -27.164 -17.178 -46.431  1.00  0.00           C  
ATOM   1009  C6    A A  32     -26.356 -17.083 -47.578  1.00  0.00           C  
ATOM   1010  N6    A A  32     -25.502 -16.081 -47.801  1.00  0.00           N  
ATOM   1011  N7    A A  32     -27.306 -16.362 -45.317  1.00  0.00           N  
ATOM   1012  C8    A A  32     -28.209 -16.974 -44.591  1.00  0.00           C  
ATOM   1013  N9    A A  32     -28.671 -18.140 -45.151  1.00  0.00           N  
ATOM   1014  H5'   A A  32     -30.826 -18.303 -40.503  1.00  0.00           H  
ATOM   1015 H5''   A A  32     -29.312 -17.949 -40.862  1.00  0.00           H  
ATOM   1016  H4'   A A  32     -30.970 -19.690 -42.142  1.00  0.00           H  
ATOM   1017  H3'   A A  32     -28.184 -19.247 -42.398  1.00  0.00           H  
ATOM   1018  H1'   A A  32     -30.279 -19.358 -45.327  1.00  0.00           H  
ATOM   1019  H2'   A A  32     -28.155 -20.481 -44.330  1.00  0.00           H  
ATOM   1020 HO2'   A A  32     -29.532 -22.032 -44.746  1.00  0.00           H  
ATOM   1021  H2    A A  32     -27.344 -19.758 -48.974  1.00  0.00           H  
ATOM   1022  H61   A A  32     -24.965 -16.069 -48.621  1.00  0.00           H  
ATOM   1023  H62   A A  32     -25.414 -15.357 -47.147  1.00  0.00           H  
ATOM   1024  H8    A A  32     -28.524 -16.632 -43.728  1.00  0.00           H  
ATOM   1025  P     G A  33     -27.372 -21.322 -41.006  1.00  0.00           P  
ATOM   1026  OP2   G A  33     -26.601 -20.069 -40.800  1.00  0.00           O  
ATOM   1027  OP1   G A  33     -27.572 -22.256 -39.868  1.00  0.00           O  
ATOM   1028  O5'   G A  33     -26.688 -22.132 -42.195  1.00  0.00           O  
ATOM   1029  C5'   G A  33     -27.143 -23.430 -42.549  1.00  0.00           C  
ATOM   1030  C4'   G A  33     -26.421 -23.958 -43.763  1.00  0.00           C  
ATOM   1031  O4'   G A  33     -26.711 -23.118 -44.911  1.00  0.00           O  
ATOM   1032  C3'   G A  33     -24.902 -23.967 -43.686  1.00  0.00           C  
ATOM   1033  O3'   G A  33     -24.390 -25.089 -42.987  1.00  0.00           O  
ATOM   1034  C1'   G A  33     -25.559 -22.993 -45.736  1.00  0.00           C  
ATOM   1035  C2'   G A  33     -24.494 -23.923 -45.152  1.00  0.00           C  
ATOM   1036  O2'   G A  33     -24.615 -25.201 -45.760  1.00  0.00           O  
ATOM   1037  N1    G A  33     -22.684 -19.546 -48.139  1.00  0.00           N  
ATOM   1038  C2    G A  33     -22.868 -20.879 -48.418  1.00  0.00           C  
ATOM   1039  N2    G A  33     -22.200 -21.363 -49.476  1.00  0.00           N  
ATOM   1040  N3    G A  33     -23.649 -21.680 -47.713  1.00  0.00           N  
ATOM   1041  C4    G A  33     -24.243 -21.033 -46.687  1.00  0.00           C  
ATOM   1042  C5    G A  33     -24.127 -19.708 -46.323  1.00  0.00           C  
ATOM   1043  C6    G A  33     -23.285 -18.860 -47.088  1.00  0.00           C  
ATOM   1044  O6    G A  33     -23.051 -17.657 -46.925  1.00  0.00           O  
ATOM   1045  N7    G A  33     -24.903 -19.435 -45.206  1.00  0.00           N  
ATOM   1046  C8    G A  33     -25.466 -20.577 -44.916  1.00  0.00           C  
ATOM   1047  N9    G A  33     -25.109 -21.588 -45.775  1.00  0.00           N  
ATOM   1048  H5'   G A  33     -28.103 -23.392 -42.738  1.00  0.00           H  
ATOM   1049 H5''   G A  33     -26.990 -24.039 -41.795  1.00  0.00           H  
ATOM   1050  H4'   G A  33     -26.735 -24.869 -43.948  1.00  0.00           H  
ATOM   1051  H3'   G A  33     -24.598 -23.147 -43.243  1.00  0.00           H  
ATOM   1052  H1'   G A  33     -25.787 -23.288 -46.642  1.00  0.00           H  
ATOM   1053  H2'   G A  33     -23.594 -23.551 -45.264  1.00  0.00           H  
ATOM   1054 HO2'   G A  33     -23.853 -25.342 -46.359  1.00  0.00           H  
ATOM   1055  H1    G A  33     -22.083 -19.038 -48.723  1.00  0.00           H  
ATOM   1056  H22   G A  33     -22.293 -22.308 -49.723  1.00  0.00           H  
ATOM   1057  H21   G A  33     -21.620 -20.776 -50.003  1.00  0.00           H  
ATOM   1058  H8    G A  33     -26.081 -20.698 -44.163  1.00  0.00           H  
ATOM   1059  P     C A  34     -23.054 -24.950 -42.105  1.00  0.00           P  
ATOM   1060  OP2   C A  34     -23.068 -23.615 -41.455  1.00  0.00           O  
ATOM   1061  OP1   C A  34     -22.926 -26.171 -41.269  1.00  0.00           O  
ATOM   1062  O5'   C A  34     -21.878 -24.963 -43.180  1.00  0.00           O  
ATOM   1063  C5'   C A  34     -21.568 -26.142 -43.907  1.00  0.00           C  
ATOM   1064  C4'   C A  34     -20.563 -25.875 -45.000  1.00  0.00           C  
ATOM   1065  O4'   C A  34     -21.100 -24.907 -45.939  1.00  0.00           O  
ATOM   1066  C3'   C A  34     -19.239 -25.268 -44.560  1.00  0.00           C  
ATOM   1067  O3'   C A  34     -18.325 -26.231 -44.064  1.00  0.00           O  
ATOM   1068  C1'   C A  34     -20.076 -24.029 -46.391  1.00  0.00           C  
ATOM   1069  C2'   C A  34     -18.760 -24.564 -45.822  1.00  0.00           C  
ATOM   1070  O2'   C A  34     -18.200 -25.486 -46.745  1.00  0.00           O  
ATOM   1071  N1    C A  34     -20.356 -22.640 -45.951  1.00  0.00           N  
ATOM   1072  C2    C A  34     -19.673 -21.593 -46.581  1.00  0.00           C  
ATOM   1073  O2    C A  34     -18.858 -21.854 -47.480  1.00  0.00           O  
ATOM   1074  N3    C A  34     -19.910 -20.317 -46.199  1.00  0.00           N  
ATOM   1075  C4    C A  34     -20.789 -20.062 -45.231  1.00  0.00           C  
ATOM   1076  N4    C A  34     -20.992 -18.787 -44.887  1.00  0.00           N  
ATOM   1077  C5    C A  34     -21.500 -21.104 -44.570  1.00  0.00           C  
ATOM   1078  C6    C A  34     -21.257 -22.362 -44.957  1.00  0.00           C  
ATOM   1079  H5'   C A  34     -22.390 -26.496 -44.307  1.00  0.00           H  
ATOM   1080 H5''   C A  34     -21.200 -26.809 -43.291  1.00  0.00           H  
ATOM   1081  H4'   C A  34     -20.384 -26.713 -45.475  1.00  0.00           H  
ATOM   1082  H3'   C A  34     -19.408 -24.598 -43.864  1.00  0.00           H  
ATOM   1083  H1'   C A  34     -20.043 -24.059 -47.370  1.00  0.00           H  
ATOM   1084  H2'   C A  34     -18.138 -23.836 -45.614  1.00  0.00           H  
ATOM   1085 HO2'   C A  34     -17.408 -25.084 -47.157  1.00  0.00           H  
ATOM   1086  H42   C A  34     -21.632 -18.567 -44.178  1.00  0.00           H  
ATOM   1087  H41   C A  34     -20.500 -18.073 -45.343  1.00  0.00           H  
ATOM   1088  H5    C A  34     -22.145 -20.907 -43.859  1.00  0.00           H  
ATOM   1089  H6    C A  34     -21.736 -23.093 -44.515  1.00  0.00           H  
ATOM   1090  P     C A  35     -17.306 -25.846 -42.884  1.00  0.00           P  
ATOM   1091  OP2   C A  35     -18.011 -24.940 -41.943  1.00  0.00           O  
ATOM   1092  OP1   C A  35     -16.696 -27.101 -42.375  1.00  0.00           O  
ATOM   1093  O5'   C A  35     -16.166 -25.007 -43.616  1.00  0.00           O  
ATOM   1094  C5'   C A  35     -15.260 -25.634 -44.511  1.00  0.00           C  
ATOM   1095  C4'   C A  35     -14.400 -24.624 -45.232  1.00  0.00           C  
ATOM   1096  O4'   C A  35     -15.238 -23.720 -45.998  1.00  0.00           O  
ATOM   1097  C3'   C A  35     -13.569 -23.703 -44.352  1.00  0.00           C  
ATOM   1098  O3'   C A  35     -12.360 -24.299 -43.912  1.00  0.00           O  
ATOM   1099  C1'   C A  35     -14.710 -22.401 -45.961  1.00  0.00           C  
ATOM   1100  C2'   C A  35     -13.360 -22.489 -45.246  1.00  0.00           C  
ATOM   1101  O2'   C A  35     -12.343 -22.726 -46.209  1.00  0.00           O  
ATOM   1102  N1    C A  35     -15.655 -21.491 -45.270  1.00  0.00           N  
ATOM   1103  C2    C A  35     -15.458 -20.110 -45.392  1.00  0.00           C  
ATOM   1104  O2    C A  35     -14.506 -19.691 -46.069  1.00  0.00           O  
ATOM   1105  N3    C A  35     -16.306 -19.257 -44.772  1.00  0.00           N  
ATOM   1106  C4    C A  35     -17.321 -19.732 -44.050  1.00  0.00           C  
ATOM   1107  N4    C A  35     -18.133 -18.854 -43.456  1.00  0.00           N  
ATOM   1108  C5    C A  35     -17.548 -21.130 -43.906  1.00  0.00           C  
ATOM   1109  C6    C A  35     -16.704 -21.963 -44.525  1.00  0.00           C  
ATOM   1110  H5'   C A  35     -15.769 -26.150 -45.171  1.00  0.00           H  
ATOM   1111 H5''   C A  35     -14.682 -26.243 -44.006  1.00  0.00           H  
ATOM   1112  H4'   C A  35     -13.803 -25.101 -45.845  1.00  0.00           H  
ATOM   1113  H3'   C A  35     -14.100 -23.438 -43.571  1.00  0.00           H  
ATOM   1114  H1'   C A  35     -14.572 -22.089 -46.880  1.00  0.00           H  
ATOM   1115  H2'   C A  35     -13.180 -21.681 -44.721  1.00  0.00           H  
ATOM   1116 HO2'   C A  35     -11.800 -21.917 -46.306  1.00  0.00           H  
ATOM   1117  H42   C A  35     -18.888 -19.172 -42.919  1.00  0.00           H  
ATOM   1118  H41   C A  35     -17.973 -17.892 -43.557  1.00  0.00           H  
ATOM   1119  H5    C A  35     -18.298 -21.470 -43.373  1.00  0.00           H  
ATOM   1120  H6    C A  35     -16.843 -22.929 -44.437  1.00  0.00           H  
ATOM   1121  P     U A  36     -11.732 -23.896 -42.489  1.00  0.00           P  
ATOM   1122  OP2   U A  36     -12.841 -23.802 -41.507  1.00  0.00           O  
ATOM   1123  OP1   U A  36     -10.585 -24.801 -42.219  1.00  0.00           O  
ATOM   1124  O5'   U A  36     -11.157 -22.429 -42.725  1.00  0.00           O  
ATOM   1125  C5'   U A  36      -9.998 -22.218 -43.517  1.00  0.00           C  
ATOM   1126  C4'   U A  36      -9.651 -20.753 -43.618  1.00  0.00           C  
ATOM   1127  O4'   U A  36     -10.725 -20.036 -44.281  1.00  0.00           O  
ATOM   1128  C3'   U A  36      -9.470 -20.014 -42.301  1.00  0.00           C  
ATOM   1129  O3'   U A  36      -8.184 -20.198 -41.734  1.00  0.00           O  
ATOM   1130  C1'   U A  36     -10.900 -18.753 -43.698  1.00  0.00           C  
ATOM   1131  C2'   U A  36      -9.767 -18.571 -42.686  1.00  0.00           C  
ATOM   1132  O2'   U A  36      -8.657 -17.974 -43.341  1.00  0.00           O  
ATOM   1133  N1    U A  36     -12.238 -18.657 -43.066  1.00  0.00           N  
ATOM   1134  C2    U A  36     -12.698 -17.392 -42.751  1.00  0.00           C  
ATOM   1135  O2    U A  36     -12.059 -16.377 -42.970  1.00  0.00           O  
ATOM   1136  N3    U A  36     -13.942 -17.352 -42.169  1.00  0.00           N  
ATOM   1137  C4    U A  36     -14.756 -18.424 -41.873  1.00  0.00           C  
ATOM   1138  O4    U A  36     -15.852 -18.224 -41.346  1.00  0.00           O  
ATOM   1139  C5    U A  36     -14.216 -19.701 -42.227  1.00  0.00           C  
ATOM   1140  C6    U A  36     -13.008 -19.769 -42.796  1.00  0.00           C  
ATOM   1141  H5'   U A  36     -10.157 -22.571 -44.417  1.00  0.00           H  
ATOM   1142 H5''   U A  36      -9.244 -22.697 -43.114  1.00  0.00           H  
ATOM   1143  H4'   U A  36      -8.832 -20.661 -44.149  1.00  0.00           H  
ATOM   1144  H3'   U A  36     -10.149 -20.321 -41.664  1.00  0.00           H  
ATOM   1145  H1'   U A  36     -10.824 -18.071 -44.398  1.00  0.00           H  
ATOM   1146  H2'   U A  36     -10.058 -18.045 -41.912  1.00  0.00           H  
ATOM   1147 HO2'   U A  36      -8.561 -17.051 -43.027  1.00  0.00           H  
ATOM   1148  H3    U A  36     -14.286 -16.465 -41.937  1.00  0.00           H  
ATOM   1149  H5    U A  36     -14.728 -20.519 -42.053  1.00  0.00           H  
ATOM   1150  H6    U A  36     -12.660 -20.654 -43.028  1.00  0.00           H  
ATOM   1151  P     G A  37      -7.481 -21.642 -41.777  1.00  0.00           P  
ATOM   1152  OP2   G A  37      -6.056 -21.470 -41.395  1.00  0.00           O  
ATOM   1153  OP1   G A  37      -8.334 -22.593 -41.019  1.00  0.00           O  
ATOM   1154  O5'   G A  37      -7.533 -22.052 -43.316  1.00  0.00           O  
ATOM   1155  C5'   G A  37      -6.346 -22.132 -44.090  1.00  0.00           C  
ATOM   1156  C4'   G A  37      -6.613 -21.840 -45.546  1.00  0.00           C  
ATOM   1157  O4'   G A  37      -7.252 -20.543 -45.677  1.00  0.00           O  
ATOM   1158  C3'   G A  37      -5.388 -21.741 -46.442  1.00  0.00           C  
ATOM   1159  O3'   G A  37      -4.892 -23.007 -46.844  1.00  0.00           O  
ATOM   1160  C1'   G A  37      -6.804 -19.899 -46.872  1.00  0.00           C  
ATOM   1161  C2'   G A  37      -5.889 -20.887 -47.598  1.00  0.00           C  
ATOM   1162  O2'   G A  37      -6.667 -21.653 -48.506  1.00  0.00           O  
ATOM   1163  N1    G A  37      -4.955 -15.515 -48.682  1.00  0.00           N  
ATOM   1164  C2    G A  37      -5.590 -16.536 -49.346  1.00  0.00           C  
ATOM   1165  N2    G A  37      -5.757 -16.375 -50.667  1.00  0.00           N  
ATOM   1166  N3    G A  37      -6.030 -17.638 -48.759  1.00  0.00           N  
ATOM   1167  C4    G A  37      -5.780 -17.638 -47.433  1.00  0.00           C  
ATOM   1168  C5    G A  37      -5.156 -16.670 -46.674  1.00  0.00           C  
ATOM   1169  C6    G A  37      -4.688 -15.494 -47.316  1.00  0.00           C  
ATOM   1170  O6    G A  37      -4.110 -14.522 -46.817  1.00  0.00           O  
ATOM   1171  N7    G A  37      -5.096 -17.051 -45.341  1.00  0.00           N  
ATOM   1172  C8    G A  37      -5.674 -18.222 -45.314  1.00  0.00           C  
ATOM   1173  N9    G A  37      -6.113 -18.637 -46.548  1.00  0.00           N  
ATOM   1174  H5'   G A  37      -5.970 -23.033 -44.008  1.00  0.00           H  
ATOM   1175 H5''   G A  37      -5.696 -21.482 -43.747  1.00  0.00           H  
ATOM   1176  H4'   G A  37      -7.213 -22.527 -45.902  1.00  0.00           H  
ATOM   1177  H3'   G A  37      -4.680 -21.255 -45.968  1.00  0.00           H  
ATOM   1178  H1'   G A  37      -7.587 -19.709 -47.430  1.00  0.00           H  
ATOM   1179  H2'   G A  37      -5.152 -20.426 -48.051  1.00  0.00           H  
ATOM   1180 HO2'   G A  37      -6.450 -21.380 -49.421  1.00  0.00           H  
ATOM   1181  H1    G A  37      -4.667 -14.740 -49.208  1.00  0.00           H  
ATOM   1182  H22   G A  37      -6.203 -17.071 -51.193  1.00  0.00           H  
ATOM   1183  H21   G A  37      -5.434 -15.562 -51.108  1.00  0.00           H  
ATOM   1184  H8    G A  37      -5.784 -18.749 -44.496  1.00  0.00           H  
ATOM   1185  P     C A  38      -3.323 -23.205 -47.132  1.00  0.00           P  
ATOM   1186  OP2   C A  38      -2.568 -22.605 -46.004  1.00  0.00           O  
ATOM   1187  OP1   C A  38      -3.098 -24.629 -47.490  1.00  0.00           O  
ATOM   1188  O5'   C A  38      -3.055 -22.323 -48.431  1.00  0.00           O  
ATOM   1189  C5'   C A  38      -3.550 -22.722 -49.700  1.00  0.00           C  
ATOM   1190  C4'   C A  38      -3.197 -21.724 -50.775  1.00  0.00           C  
ATOM   1191  O4'   C A  38      -3.813 -20.443 -50.482  1.00  0.00           O  
ATOM   1192  C3'   C A  38      -1.720 -21.396 -50.928  1.00  0.00           C  
ATOM   1193  O3'   C A  38      -1.013 -22.363 -51.686  1.00  0.00           O  
ATOM   1194  C1'   C A  38      -2.949 -19.379 -50.868  1.00  0.00           C  
ATOM   1195  C2'   C A  38      -1.750 -20.017 -51.571  1.00  0.00           C  
ATOM   1196  O2'   C A  38      -2.023 -20.103 -52.962  1.00  0.00           O  
ATOM   1197  N1    C A  38      -2.549 -18.583 -49.682  1.00  0.00           N  
ATOM   1198  C2    C A  38      -2.029 -17.298 -49.888  1.00  0.00           C  
ATOM   1199  O2    C A  38      -1.919 -16.868 -51.046  1.00  0.00           O  
ATOM   1200  N3    C A  38      -1.657 -16.551 -48.823  1.00  0.00           N  
ATOM   1201  C4    C A  38      -1.786 -17.037 -47.588  1.00  0.00           C  
ATOM   1202  N4    C A  38      -1.405 -16.264 -46.568  1.00  0.00           N  
ATOM   1203  C5    C A  38      -2.309 -18.338 -47.346  1.00  0.00           C  
ATOM   1204  C6    C A  38      -2.675 -19.068 -48.407  1.00  0.00           C  
ATOM   1205  H5'   C A  38      -4.525 -22.807 -49.650  1.00  0.00           H  
ATOM   1206 H5''   C A  38      -3.164 -23.593 -49.933  1.00  0.00           H  
ATOM   1207  H4'   C A  38      -3.540 -22.051 -51.634  1.00  0.00           H  
ATOM   1208  H3'   C A  38      -1.313 -21.326 -50.038  1.00  0.00           H  
ATOM   1209  H1'   C A  38      -3.428 -18.802 -51.500  1.00  0.00           H  
ATOM   1210  H2'   C A  38      -0.924 -19.519 -51.393  1.00  0.00           H  
ATOM   1211 HO2'   C A  38      -1.463 -19.455 -53.438  1.00  0.00           H  
ATOM   1212  H42   C A  38      -1.487 -16.593 -45.649  1.00  0.00           H  
ATOM   1213  H41   C A  38      -1.044 -15.369 -46.739  1.00  0.00           H  
ATOM   1214  H5    C A  38      -2.401 -18.687 -46.434  1.00  0.00           H  
ATOM   1215  H6    C A  38      -3.038 -19.966 -48.260  1.00  0.00           H  
ATOM   1216  P     C A  39       0.575 -22.533 -51.501  1.00  0.00           P  
ATOM   1217  OP2   C A  39       0.864 -22.608 -50.047  1.00  0.00           O  
ATOM   1218  OP1   C A  39       1.027 -23.628 -52.396  1.00  0.00           O  
ATOM   1219  O5'   C A  39       1.177 -21.166 -52.054  1.00  0.00           O  
ATOM   1220  C5'   C A  39       1.271 -20.921 -53.450  1.00  0.00           C  
ATOM   1221  C4'   C A  39       1.991 -19.627 -53.742  1.00  0.00           C  
ATOM   1222  O4'   C A  39       1.253 -18.512 -53.177  1.00  0.00           O  
ATOM   1223  C3'   C A  39       3.384 -19.486 -53.147  1.00  0.00           C  
ATOM   1224  O3'   C A  39       4.382 -20.141 -53.912  1.00  0.00           O  
ATOM   1225  C1'   C A  39       2.154 -17.521 -52.691  1.00  0.00           C  
ATOM   1226  C2'   C A  39       3.563 -17.977 -53.075  1.00  0.00           C  
ATOM   1227  O2'   C A  39       3.893 -17.435 -54.345  1.00  0.00           O  
ATOM   1228  N1    C A  39       1.996 -17.353 -51.225  1.00  0.00           N  
ATOM   1229  C2    C A  39       2.505 -16.192 -50.630  1.00  0.00           C  
ATOM   1230  O2    C A  39       3.070 -15.345 -51.340  1.00  0.00           O  
ATOM   1231  N3    C A  39       2.374 -16.014 -49.296  1.00  0.00           N  
ATOM   1232  C4    C A  39       1.763 -16.938 -48.555  1.00  0.00           C  
ATOM   1233  N4    C A  39       1.657 -16.720 -47.242  1.00  0.00           N  
ATOM   1234  C5    C A  39       1.235 -18.129 -49.129  1.00  0.00           C  
ATOM   1235  C6    C A  39       1.370 -18.294 -50.451  1.00  0.00           C  
ATOM   1236  H5'   C A  39       0.367 -20.877 -53.827  1.00  0.00           H  
ATOM   1237 H5''   C A  39       1.758 -21.660 -53.871  1.00  0.00           H  
ATOM   1238  H4'   C A  39       2.047 -19.510 -54.714  1.00  0.00           H  
ATOM   1239  H3'   C A  39       3.384 -19.853 -52.238  1.00  0.00           H  
ATOM   1240  H1'   C A  39       1.953 -16.672 -53.138  1.00  0.00           H  
ATOM   1241  H2'   C A  39       4.219 -17.724 -52.391  1.00  0.00           H  
ATOM   1242 HO2'   C A  39       4.571 -16.737 -54.229  1.00  0.00           H  
ATOM   1243  H42   C A  39       1.213 -17.381 -46.671  1.00  0.00           H  
ATOM   1244  H41   C A  39       2.022 -15.899 -46.850  1.00  0.00           H  
ATOM   1245  H5    C A  39       0.787 -18.803 -48.576  1.00  0.00           H  
ATOM   1246  H6    C A  39       1.013 -19.107 -50.864  1.00  0.00           H  
ATOM   1247  P     U A  40       5.701 -20.717 -53.196  1.00  0.00           P  
ATOM   1248  OP2   U A  40       5.276 -21.486 -52.000  1.00  0.00           O  
ATOM   1249  OP1   U A  40       6.537 -21.374 -54.233  1.00  0.00           O  
ATOM   1250  O5'   U A  40       6.468 -19.412 -52.698  1.00  0.00           O  
ATOM   1251  C5'   U A  40       6.979 -18.467 -53.626  1.00  0.00           C  
ATOM   1252  C4'   U A  40       7.497 -17.231 -52.933  1.00  0.00           C  
ATOM   1253  O4'   U A  40       6.418 -16.577 -52.215  1.00  0.00           O  
ATOM   1254  C3'   U A  40       8.564 -17.454 -51.872  1.00  0.00           C  
ATOM   1255  O3'   U A  40       9.862 -17.617 -52.417  1.00  0.00           O  
ATOM   1256  C1'   U A  40       6.905 -16.014 -51.000  1.00  0.00           C  
ATOM   1257  C2'   U A  40       8.421 -16.220 -50.992  1.00  0.00           C  
ATOM   1258  O2'   U A  40       9.043 -15.089 -51.586  1.00  0.00           O  
ATOM   1259  N1    U A  40       6.245 -16.652 -49.836  1.00  0.00           N  
ATOM   1260  C2    U A  40       6.304 -15.978 -48.630  1.00  0.00           C  
ATOM   1261  O2    U A  40       6.865 -14.905 -48.493  1.00  0.00           O  
ATOM   1262  N3    U A  40       5.679 -16.606 -47.580  1.00  0.00           N  
ATOM   1263  C4    U A  40       5.015 -17.814 -47.610  1.00  0.00           C  
ATOM   1264  O4    U A  40       4.503 -18.248 -46.577  1.00  0.00           O  
ATOM   1265  C5    U A  40       4.994 -18.453 -48.890  1.00  0.00           C  
ATOM   1266  C6    U A  40       5.594 -17.864 -49.929  1.00  0.00           C  
ATOM   1267  H5'   U A  40       6.265 -18.210 -54.245  1.00  0.00           H  
ATOM   1268 H5''   U A  40       7.710 -18.878 -54.132  1.00  0.00           H  
ATOM   1269  H4'   U A  40       7.847 -16.613 -53.609  1.00  0.00           H  
ATOM   1270  H3'   U A  40       8.334 -18.250 -51.347  1.00  0.00           H  
ATOM   1271  H1'   U A  40       6.707 -15.054 -50.998  1.00  0.00           H  
ATOM   1272  H2'   U A  40       8.756 -16.384 -50.085  1.00  0.00           H  
ATOM   1273 HO2'   U A  40       9.500 -14.575 -50.889  1.00  0.00           H  
ATOM   1274  H3    U A  40       5.709 -16.146 -46.716  1.00  0.00           H  
ATOM   1275  H5    U A  40       4.543 -19.316 -49.003  1.00  0.00           H  
ATOM   1276  H6    U A  40       5.566 -18.322 -50.794  1.00  0.00           H  
ATOM   1277  P     G A  41      10.951 -18.523 -51.658  1.00  0.00           P  
ATOM   1278  OP2   G A  41      10.240 -19.664 -51.028  1.00  0.00           O  
ATOM   1279  OP1   G A  41      12.070 -18.784 -52.600  1.00  0.00           O  
ATOM   1280  O5'   G A  41      11.497 -17.578 -50.496  1.00  0.00           O  
ATOM   1281  C5'   G A  41      12.407 -16.526 -50.779  1.00  0.00           C  
ATOM   1282  C4'   G A  41      12.705 -15.706 -49.549  1.00  0.00           C  
ATOM   1283  O4'   G A  41      11.475 -15.137 -49.028  1.00  0.00           O  
ATOM   1284  C3'   G A  41      13.293 -16.463 -48.368  1.00  0.00           C  
ATOM   1285  O3'   G A  41      14.692 -16.663 -48.479  1.00  0.00           O  
ATOM   1286  C1'   G A  41      11.496 -15.131 -47.604  1.00  0.00           C  
ATOM   1287  C2'   G A  41      12.892 -15.594 -47.184  1.00  0.00           C  
ATOM   1288  O2'   G A  41      13.739 -14.460 -47.066  1.00  0.00           O  
ATOM   1289  N1    G A  41       8.632 -16.304 -43.562  1.00  0.00           N  
ATOM   1290  C2    G A  41       9.603 -15.341 -43.696  1.00  0.00           C  
ATOM   1291  N2    G A  41       9.848 -14.587 -42.613  1.00  0.00           N  
ATOM   1292  N3    G A  41      10.285 -15.130 -44.810  1.00  0.00           N  
ATOM   1293  C4    G A  41       9.915 -15.973 -45.796  1.00  0.00           C  
ATOM   1294  C5    G A  41       8.960 -16.966 -45.766  1.00  0.00           C  
ATOM   1295  C6    G A  41       8.235 -17.183 -44.565  1.00  0.00           C  
ATOM   1296  O6    G A  41       7.349 -18.014 -44.339  1.00  0.00           O  
ATOM   1297  N7    G A  41       8.880 -17.611 -46.992  1.00  0.00           N  
ATOM   1298  C8    G A  41       9.772 -17.009 -47.732  1.00  0.00           C  
ATOM   1299  N9    G A  41      10.436 -16.006 -47.069  1.00  0.00           N  
ATOM   1300  H5'   G A  41      12.021 -15.944 -51.466  1.00  0.00           H  
ATOM   1301 H5''   G A  41      13.243 -16.910 -51.119  1.00  0.00           H  
ATOM   1302  H4'   G A  41      13.313 -14.976 -49.794  1.00  0.00           H  
ATOM   1303  H3'   G A  41      12.849 -17.334 -48.291  1.00  0.00           H  
ATOM   1304  H1'   G A  41      11.350 -14.213 -47.294  1.00  0.00           H  
ATOM   1305  H2'   G A  41      12.862 -16.112 -46.351  1.00  0.00           H  
ATOM   1306 HO2'   G A  41      13.930 -14.302 -46.119  1.00  0.00           H  
ATOM   1307  H1    G A  41       8.184 -16.379 -42.694  1.00  0.00           H  
ATOM   1308  H22   G A  41      10.530 -13.884 -42.650  1.00  0.00           H  
ATOM   1309  H21   G A  41       9.347 -14.738 -41.785  1.00  0.00           H  
ATOM   1310  H8    G A  41       9.949 -17.250 -48.665  1.00  0.00           H  
ATOM   1311  P     G A  42      15.382 -17.941 -47.790  1.00  0.00           P  
ATOM   1312  OP2   G A  42      14.627 -19.150 -48.206  1.00  0.00           O  
ATOM   1313  OP1   G A  42      16.844 -17.866 -48.041  1.00  0.00           O  
ATOM   1314  O5'   G A  42      15.137 -17.719 -46.231  1.00  0.00           O  
ATOM   1315  C5'   G A  42      16.208 -17.815 -45.305  1.00  0.00           C  
ATOM   1316  C4'   G A  42      15.855 -17.182 -43.982  1.00  0.00           C  
ATOM   1317  O4'   G A  42      14.510 -16.619 -44.068  1.00  0.00           O  
ATOM   1318  C3'   G A  42      15.727 -18.132 -42.800  1.00  0.00           C  
ATOM   1319  O3'   G A  42      16.973 -18.432 -42.194  1.00  0.00           O  
ATOM   1320  C1'   G A  42      13.809 -16.792 -42.851  1.00  0.00           C  
ATOM   1321  C2'   G A  42      14.805 -17.372 -41.863  1.00  0.00           C  
ATOM   1322  O2'   G A  42      15.492 -16.311 -41.214  1.00  0.00           O  
ATOM   1323  N1    G A  42       9.734 -19.172 -40.943  1.00  0.00           N  
ATOM   1324  C2    G A  42      10.608 -18.308 -40.330  1.00  0.00           C  
ATOM   1325  N2    G A  42      10.371 -18.038 -39.037  1.00  0.00           N  
ATOM   1326  N3    G A  42      11.641 -17.747 -40.938  1.00  0.00           N  
ATOM   1327  C4    G A  42      11.733 -18.126 -42.230  1.00  0.00           C  
ATOM   1328  C5    G A  42      10.914 -18.980 -42.937  1.00  0.00           C  
ATOM   1329  C6    G A  42       9.810 -19.575 -42.272  1.00  0.00           C  
ATOM   1330  O6    G A  42       8.969 -20.359 -42.727  1.00  0.00           O  
ATOM   1331  N7    G A  42      11.349 -19.109 -44.248  1.00  0.00           N  
ATOM   1332  C8    G A  42      12.406 -18.344 -44.313  1.00  0.00           C  
ATOM   1333  N9    G A  42      12.694 -17.718 -43.125  1.00  0.00           N  
ATOM   1334  H5'   G A  42      16.994 -17.363 -45.676  1.00  0.00           H  
ATOM   1335 H5''   G A  42      16.422 -18.761 -45.160  1.00  0.00           H  
ATOM   1336  H4'   G A  42      16.495 -16.464 -43.792  1.00  0.00           H  
ATOM   1337  H3'   G A  42      15.280 -18.952 -43.094  1.00  0.00           H  
ATOM   1338  H1'   G A  42      13.454 -15.948 -42.500  1.00  0.00           H  
ATOM   1339  H2'   G A  42      14.372 -17.971 -41.220  1.00  0.00           H  
ATOM   1340 HO2'   G A  42      15.201 -16.268 -40.279  1.00  0.00           H  
ATOM   1341  H1    G A  42       8.999 -19.533 -40.404  1.00  0.00           H  
ATOM   1342  H22   G A  42      10.962 -17.428 -38.548  1.00  0.00           H  
ATOM   1343  H21   G A  42       9.608 -18.449 -38.580  1.00  0.00           H  
ATOM   1344  H8    G A  42      12.938 -18.229 -45.128  1.00  0.00           H  
ATOM   1345  P     A A  43      17.368 -19.957 -41.872  1.00  0.00           P  
ATOM   1346  OP2   A A  43      16.460 -20.840 -42.646  1.00  0.00           O  
ATOM   1347  OP1   A A  43      18.837 -20.095 -42.028  1.00  0.00           O  
ATOM   1348  O5'   A A  43      17.018 -20.126 -40.326  1.00  0.00           O  
ATOM   1349  C5'   A A  43      17.207 -19.054 -39.415  1.00  0.00           C  
ATOM   1350  C4'   A A  43      16.376 -19.233 -38.169  1.00  0.00           C  
ATOM   1351  O4'   A A  43      15.020 -18.752 -38.398  1.00  0.00           O  
ATOM   1352  C3'   A A  43      16.215 -20.662 -37.674  1.00  0.00           C  
ATOM   1353  O3'   A A  43      17.228 -21.051 -36.762  1.00  0.00           O  
ATOM   1354  C1'   A A  43      14.094 -19.641 -37.824  1.00  0.00           C  
ATOM   1355  C2'   A A  43      14.898 -20.579 -36.919  1.00  0.00           C  
ATOM   1356  O2'   A A  43      15.070 -19.964 -35.650  1.00  0.00           O  
ATOM   1357  N1    A A  43      10.055 -22.555 -39.148  1.00  0.00           N  
ATOM   1358  C2    A A  43      10.425 -22.005 -37.985  1.00  0.00           C  
ATOM   1359  N3    A A  43      11.491 -21.256 -37.710  1.00  0.00           N  
ATOM   1360  C4    A A  43      12.245 -21.080 -38.810  1.00  0.00           C  
ATOM   1361  C5    A A  43      11.995 -21.582 -40.074  1.00  0.00           C  
ATOM   1362  C6    A A  43      10.834 -22.359 -40.234  1.00  0.00           C  
ATOM   1363  N6    A A  43      10.465 -22.908 -41.393  1.00  0.00           N  
ATOM   1364  N7    A A  43      12.990 -21.194 -40.961  1.00  0.00           N  
ATOM   1365  C8    A A  43      13.805 -20.478 -40.226  1.00  0.00           C  
ATOM   1366  N9    A A  43      13.415 -20.368 -38.914  1.00  0.00           N  
ATOM   1367  H5'   A A  43      16.952 -18.214 -39.851  1.00  0.00           H  
ATOM   1368 H5''   A A  43      18.153 -19.009 -39.164  1.00  0.00           H  
ATOM   1369  H4'   A A  43      16.777 -18.712 -37.442  1.00  0.00           H  
ATOM   1370  H3'   A A  43      16.112 -21.260 -38.445  1.00  0.00           H  
ATOM   1371  H1'   A A  43      13.428 -19.161 -37.287  1.00  0.00           H  
ATOM   1372  H2'   A A  43      14.472 -21.458 -36.841  1.00  0.00           H  
ATOM   1373 HO2'   A A  43      16.016 -20.014 -35.398  1.00  0.00           H  
ATOM   1374  H2    A A  43       9.826 -22.177 -37.228  1.00  0.00           H  
ATOM   1375  H61   A A  43       9.643 -23.441 -41.443  1.00  0.00           H  
ATOM   1376  H62   A A  43      11.014 -22.779 -42.194  1.00  0.00           H  
ATOM   1377  H8    A A  43      14.618 -20.061 -40.580  1.00  0.00           H  
ATOM   1378  P     U A  44      17.636 -22.599 -36.621  1.00  0.00           P  
ATOM   1379  OP2   U A  44      17.879 -23.136 -37.984  1.00  0.00           O  
ATOM   1380  OP1   U A  44      18.701 -22.702 -35.591  1.00  0.00           O  
ATOM   1381  O5'   U A  44      16.323 -23.293 -36.045  1.00  0.00           O  
ATOM   1382  C5'   U A  44      15.893 -23.048 -34.714  1.00  0.00           C  
ATOM   1383  C4'   U A  44      14.663 -23.852 -34.370  1.00  0.00           C  
ATOM   1384  O4'   U A  44      13.567 -23.413 -35.214  1.00  0.00           O  
ATOM   1385  C3'   U A  44      14.743 -25.346 -34.639  1.00  0.00           C  
ATOM   1386  O3'   U A  44      15.388 -26.063 -33.601  1.00  0.00           O  
ATOM   1387  C1'   U A  44      12.733 -24.505 -35.550  1.00  0.00           C  
ATOM   1388  C2'   U A  44      13.278 -25.725 -34.799  1.00  0.00           C  
ATOM   1389  O2'   U A  44      12.631 -25.820 -33.538  1.00  0.00           O  
ATOM   1390  N1    U A  44      12.786 -24.682 -37.022  1.00  0.00           N  
ATOM   1391  C2    U A  44      11.785 -25.438 -37.602  1.00  0.00           C  
ATOM   1392  O2    U A  44      10.883 -25.952 -36.964  1.00  0.00           O  
ATOM   1393  N3    U A  44      11.874 -25.574 -38.966  1.00  0.00           N  
ATOM   1394  C4    U A  44      12.841 -25.043 -39.793  1.00  0.00           C  
ATOM   1395  O4    U A  44      12.783 -25.257 -41.005  1.00  0.00           O  
ATOM   1396  C5    U A  44      13.843 -24.273 -39.123  1.00  0.00           C  
ATOM   1397  C6    U A  44      13.780 -24.123 -37.796  1.00  0.00           C  
ATOM   1398  H5'   U A  44      15.688 -22.094 -34.616  1.00  0.00           H  
ATOM   1399 H5''   U A  44      16.614 -23.286 -34.095  1.00  0.00           H  
ATOM   1400  H4'   U A  44      14.435 -23.692 -33.430  1.00  0.00           H  
ATOM   1401  H3'   U A  44      15.207 -25.497 -35.488  1.00  0.00           H  
ATOM   1402  H1'   U A  44      11.805 -24.345 -35.275  1.00  0.00           H  
ATOM   1403  H2'   U A  44      13.174 -26.547 -35.322  1.00  0.00           H  
ATOM   1404 HO2'   U A  44      12.023 -26.590 -33.548  1.00  0.00           H  
ATOM   1405  H3    U A  44      11.174 -26.107 -39.398  1.00  0.00           H  
ATOM   1406  H5    U A  44      14.569 -23.857 -39.634  1.00  0.00           H  
ATOM   1407  H6    U A  44      14.478 -23.592 -37.362  1.00  0.00           H  
ATOM   1408  P     U A  45      16.196 -27.412 -33.930  1.00  0.00           P  
ATOM   1409  OP2   U A  45      16.873 -27.234 -35.239  1.00  0.00           O  
ATOM   1410  OP1   U A  45      16.997 -27.771 -32.732  1.00  0.00           O  
ATOM   1411  O5'   U A  45      15.056 -28.510 -34.108  1.00  0.00           O  
ATOM   1412  C5'   U A  45      14.264 -28.925 -33.006  1.00  0.00           C  
ATOM   1413  C4'   U A  45      13.289 -30.008 -33.398  1.00  0.00           C  
ATOM   1414  O4'   U A  45      12.263 -29.482 -34.282  1.00  0.00           O  
ATOM   1415  C3'   U A  45      13.869 -31.188 -34.163  1.00  0.00           C  
ATOM   1416  O3'   U A  45      14.515 -32.129 -33.324  1.00  0.00           O  
ATOM   1417  C1'   U A  45      11.889 -30.463 -35.232  1.00  0.00           C  
ATOM   1418  C2'   U A  45      12.648 -31.744 -34.890  1.00  0.00           C  
ATOM   1419  O2'   U A  45      11.849 -32.537 -34.023  1.00  0.00           O  
ATOM   1420  N1    U A  45      12.231 -29.950 -36.581  1.00  0.00           N  
ATOM   1421  C2    U A  45      11.513 -30.456 -37.649  1.00  0.00           C  
ATOM   1422  O2    U A  45      10.631 -31.287 -37.524  1.00  0.00           O  
ATOM   1423  N3    U A  45      11.863 -29.952 -38.878  1.00  0.00           N  
ATOM   1424  C4    U A  45      12.838 -29.014 -39.145  1.00  0.00           C  
ATOM   1425  O4    U A  45      13.035 -28.662 -40.309  1.00  0.00           O  
ATOM   1426  C5    U A  45      13.539 -28.536 -37.993  1.00  0.00           C  
ATOM   1427  C6    U A  45      13.218 -29.009 -36.784  1.00  0.00           C  
ATOM   1428  H5'   U A  45      13.764 -28.155 -32.664  1.00  0.00           H  
ATOM   1429 H5''   U A  45      14.851 -29.265 -32.300  1.00  0.00           H  
ATOM   1430  H4'   U A  45      12.855 -30.350 -32.589  1.00  0.00           H  
ATOM   1431  H3'   U A  45      14.512 -30.858 -34.825  1.00  0.00           H  
ATOM   1432  H1'   U A  45      10.925 -30.636 -35.186  1.00  0.00           H  
ATOM   1433  H2'   U A  45      12.904 -32.237 -35.698  1.00  0.00           H  
ATOM   1434 HO2'   U A  45      11.528 -33.322 -34.514  1.00  0.00           H  
ATOM   1435  H3    U A  45      11.367 -30.297 -39.648  1.00  0.00           H  
ATOM   1436  H5    U A  45      14.249 -27.867 -38.090  1.00  0.00           H  
ATOM   1437  H6    U A  45      13.713 -28.666 -36.012  1.00  0.00           H  
ATOM   1438  P     G A  46      15.747 -32.998 -33.880  1.00  0.00           P  
ATOM   1439  OP2   G A  46      16.697 -32.073 -34.548  1.00  0.00           O  
ATOM   1440  OP1   G A  46      16.225 -33.874 -32.780  1.00  0.00           O  
ATOM   1441  O5'   G A  46      15.092 -33.924 -34.999  1.00  0.00           O  
ATOM   1442  C5'   G A  46      15.538 -33.868 -36.345  1.00  0.00           C  
ATOM   1443  C4'   G A  46      14.458 -34.302 -37.305  1.00  0.00           C  
ATOM   1444  O4'   G A  46      13.914 -33.145 -37.988  1.00  0.00           O  
ATOM   1445  C3'   G A  46      14.895 -35.241 -38.420  1.00  0.00           C  
ATOM   1446  O3'   G A  46      14.925 -36.600 -38.018  1.00  0.00           O  
ATOM   1447  C1'   G A  46      13.437 -33.543 -39.262  1.00  0.00           C  
ATOM   1448  C2'   G A  46      13.848 -35.000 -39.501  1.00  0.00           C  
ATOM   1449  O2'   G A  46      12.706 -35.823 -39.305  1.00  0.00           O  
ATOM   1450  N1    G A  46      13.281 -32.122 -44.148  1.00  0.00           N  
ATOM   1451  C2    G A  46      12.560 -33.093 -43.496  1.00  0.00           C  
ATOM   1452  N2    G A  46      11.679 -33.780 -44.239  1.00  0.00           N  
ATOM   1453  N3    G A  46      12.691 -33.372 -42.209  1.00  0.00           N  
ATOM   1454  C4    G A  46      13.617 -32.591 -41.615  1.00  0.00           C  
ATOM   1455  C5    G A  46      14.390 -31.595 -42.173  1.00  0.00           C  
ATOM   1456  C6    G A  46      14.240 -31.306 -43.555  1.00  0.00           C  
ATOM   1457  O6    G A  46      14.833 -30.461 -44.234  1.00  0.00           O  
ATOM   1458  N7    G A  46      15.224 -31.026 -41.221  1.00  0.00           N  
ATOM   1459  C8    G A  46      14.948 -31.674 -40.122  1.00  0.00           C  
ATOM   1460  N9    G A  46      13.982 -32.636 -40.290  1.00  0.00           N  
ATOM   1461  H5'   G A  46      16.315 -34.456 -36.450  1.00  0.00           H  
ATOM   1462 H5''   G A  46      15.803 -32.948 -36.556  1.00  0.00           H  
ATOM   1463  H4'   G A  46      13.741 -34.738 -36.800  1.00  0.00           H  
ATOM   1464  H3'   G A  46      15.769 -34.956 -38.756  1.00  0.00           H  
ATOM   1465  H1'   G A  46      12.459 -33.476 -39.253  1.00  0.00           H  
ATOM   1466  H2'   G A  46      14.226 -35.112 -40.399  1.00  0.00           H  
ATOM   1467 HO2'   G A  46      12.370 -36.115 -40.178  1.00  0.00           H  
ATOM   1468  H1    G A  46      13.109 -31.994 -45.104  1.00  0.00           H  
ATOM   1469  H22   G A  46      11.136 -34.485 -43.827  1.00  0.00           H  
ATOM   1470  H21   G A  46      11.577 -33.579 -45.192  1.00  0.00           H  
ATOM   1471  H8    G A  46      15.386 -31.490 -39.265  1.00  0.00           H  
ATOM   1472  P     G A  47      16.207 -37.511 -38.348  1.00  0.00           P  
ATOM   1473  OP2   G A  47      17.405 -36.633 -38.358  1.00  0.00           O  
ATOM   1474  OP1   G A  47      16.173 -38.696 -37.453  1.00  0.00           O  
ATOM   1475  O5'   G A  47      15.952 -38.012 -39.839  1.00  0.00           O  
ATOM   1476  C5'   G A  47      16.999 -38.592 -40.603  1.00  0.00           C  
ATOM   1477  C4'   G A  47      16.465 -39.327 -41.807  1.00  0.00           C  
ATOM   1478  O4'   G A  47      15.556 -40.354 -41.359  1.00  0.00           O  
ATOM   1479  C3'   G A  47      15.682 -38.489 -42.808  1.00  0.00           C  
ATOM   1480  O3'   G A  47      16.498 -37.944 -43.831  1.00  0.00           O  
ATOM   1481  C1'   G A  47      14.449 -40.419 -42.245  1.00  0.00           C  
ATOM   1482  C2'   G A  47      14.712 -39.480 -43.411  1.00  0.00           C  
ATOM   1483  O2'   G A  47      15.318 -40.220 -44.462  1.00  0.00           O  
ATOM   1484  N1    G A  47       9.370 -40.111 -42.416  1.00  0.00           N  
ATOM   1485  C2    G A  47      10.254 -40.527 -43.383  1.00  0.00           C  
ATOM   1486  N2    G A  47       9.720 -40.913 -44.551  1.00  0.00           N  
ATOM   1487  N3    G A  47      11.566 -40.563 -43.217  1.00  0.00           N  
ATOM   1488  C4    G A  47      11.932 -40.142 -41.988  1.00  0.00           C  
ATOM   1489  C5    G A  47      11.131 -39.707 -40.953  1.00  0.00           C  
ATOM   1490  C6    G A  47       9.725 -39.674 -41.144  1.00  0.00           C  
ATOM   1491  O6    G A  47       8.848 -39.320 -40.348  1.00  0.00           O  
ATOM   1492  N7    G A  47      11.897 -39.362 -39.849  1.00  0.00           N  
ATOM   1493  C8    G A  47      13.127 -39.587 -40.226  1.00  0.00           C  
ATOM   1494  N9    G A  47      13.220 -40.062 -41.512  1.00  0.00           N  
ATOM   1495  H5'   G A  47      17.497 -39.220 -40.040  1.00  0.00           H  
ATOM   1496 H5''   G A  47      17.605 -37.882 -40.904  1.00  0.00           H  
ATOM   1497  H4'   G A  47      17.215 -39.741 -42.284  1.00  0.00           H  
ATOM   1498  H3'   G A  47      15.174 -37.805 -42.326  1.00  0.00           H  
ATOM   1499  H1'   G A  47      14.376 -41.339 -42.576  1.00  0.00           H  
ATOM   1500  H2'   G A  47      13.887 -39.042 -43.706  1.00  0.00           H  
ATOM   1501 HO2'   G A  47      14.671 -40.329 -45.189  1.00  0.00           H  
ATOM   1502  H1    G A  47       8.416 -40.122 -42.638  1.00  0.00           H  
ATOM   1503  H22   G A  47      10.302 -41.220 -45.278  1.00  0.00           H  
ATOM   1504  H21   G A  47       8.749 -40.890 -44.681  1.00  0.00           H  
ATOM   1505  H8    G A  47      13.903 -39.434 -39.649  1.00  0.00           H  
ATOM   1506  P     A A  48      16.068 -36.581 -44.567  1.00  0.00           P  
ATOM   1507  OP2   A A  48      15.958 -35.518 -43.537  1.00  0.00           O  
ATOM   1508  OP1   A A  48      16.964 -36.384 -45.733  1.00  0.00           O  
ATOM   1509  O5'   A A  48      14.603 -36.886 -45.116  1.00  0.00           O  
ATOM   1510  C5'   A A  48      14.411 -37.437 -46.410  1.00  0.00           C  
ATOM   1511  C4'   A A  48      12.953 -37.453 -46.795  1.00  0.00           C  
ATOM   1512  O4'   A A  48      12.237 -38.235 -45.810  1.00  0.00           O  
ATOM   1513  C3'   A A  48      12.246 -36.106 -46.790  1.00  0.00           C  
ATOM   1514  O3'   A A  48      12.390 -35.401 -48.011  1.00  0.00           O  
ATOM   1515  C1'   A A  48      10.986 -37.667 -45.552  1.00  0.00           C  
ATOM   1516  C2'   A A  48      10.803 -36.528 -46.555  1.00  0.00           C  
ATOM   1517  O2'   A A  48      10.217 -37.044 -47.741  1.00  0.00           O  
ATOM   1518  N1    A A  48       8.156 -35.892 -41.628  1.00  0.00           N  
ATOM   1519  C2    A A  48       7.833 -36.276 -42.870  1.00  0.00           C  
ATOM   1520  N3    A A  48       8.622 -36.728 -43.842  1.00  0.00           N  
ATOM   1521  C4    A A  48       9.902 -36.773 -43.433  1.00  0.00           C  
ATOM   1522  C5    A A  48      10.388 -36.412 -42.190  1.00  0.00           C  
ATOM   1523  C6    A A  48       9.451 -35.950 -41.249  1.00  0.00           C  
ATOM   1524  N6    A A  48       9.772 -35.566 -40.012  1.00  0.00           N  
ATOM   1525  N7    A A  48      11.763 -36.592 -42.130  1.00  0.00           N  
ATOM   1526  C8    A A  48      12.073 -37.049 -43.318  1.00  0.00           C  
ATOM   1527  N9    A A  48      10.995 -37.184 -44.158  1.00  0.00           N  
ATOM   1528  H5'   A A  48      14.754 -38.355 -46.422  1.00  0.00           H  
ATOM   1529 H5''   A A  48      14.908 -36.903 -47.064  1.00  0.00           H  
ATOM   1530  H4'   A A  48      12.862 -37.869 -47.677  1.00  0.00           H  
ATOM   1531  H3'   A A  48      12.564 -35.579 -46.027  1.00  0.00           H  
ATOM   1532  H1'   A A  48      10.265 -38.321 -45.666  1.00  0.00           H  
ATOM   1533  H2'   A A  48      10.272 -35.796 -46.176  1.00  0.00           H  
ATOM   1534 HO2'   A A  48       9.294 -36.723 -47.806  1.00  0.00           H  
ATOM   1535  H2    A A  48       6.881 -36.215 -43.095  1.00  0.00           H  
ATOM   1536  H61   A A  48       9.074 -35.252 -39.399  1.00  0.00           H  
ATOM   1537  H62   A A  48      10.705 -35.599 -39.714  1.00  0.00           H  
ATOM   1538  H8    A A  48      12.990 -37.275 -43.583  1.00  0.00           H  
ATOM   1539  P     A A  49      12.365 -33.801 -48.008  1.00  0.00           P  
ATOM   1540  OP2   A A  49      11.289 -33.413 -47.061  1.00  0.00           O  
ATOM   1541  OP1   A A  49      13.762 -33.372 -47.748  1.00  0.00           O  
ATOM   1542  O5'   A A  49      11.952 -33.286 -49.458  1.00  0.00           O  
ATOM   1543  C5'   A A  49      11.609 -31.926 -49.679  1.00  0.00           C  
ATOM   1544  C4'   A A  49      10.987 -31.306 -48.453  1.00  0.00           C  
ATOM   1545  O4'   A A  49      12.027 -30.698 -47.630  1.00  0.00           O  
ATOM   1546  C3'   A A  49       9.967 -30.206 -48.706  1.00  0.00           C  
ATOM   1547  O3'   A A  49       8.708 -30.471 -48.113  1.00  0.00           O  
ATOM   1548  C1'   A A  49      11.597 -29.402 -47.191  1.00  0.00           C  
ATOM   1549  C2'   A A  49      10.604 -28.904 -48.238  1.00  0.00           C  
ATOM   1550  O2'   A A  49       9.651 -28.064 -47.603  1.00  0.00           O  
ATOM   1551  N1    A A  49      14.365 -26.437 -44.013  1.00  0.00           N  
ATOM   1552  C2    A A  49      13.271 -27.186 -43.821  1.00  0.00           C  
ATOM   1553  N3    A A  49      12.601 -27.934 -44.695  1.00  0.00           N  
ATOM   1554  C4    A A  49      13.170 -27.869 -45.912  1.00  0.00           C  
ATOM   1555  C5    A A  49      14.294 -27.145 -46.263  1.00  0.00           C  
ATOM   1556  C6    A A  49      14.912 -26.394 -45.247  1.00  0.00           C  
ATOM   1557  N6    A A  49      16.001 -25.647 -45.437  1.00  0.00           N  
ATOM   1558  N7    A A  49      14.590 -27.320 -47.608  1.00  0.00           N  
ATOM   1559  C8    A A  49      13.654 -28.133 -48.032  1.00  0.00           C  
ATOM   1560  N9    A A  49      12.761 -28.506 -47.058  1.00  0.00           N  
ATOM   1561  H5'   A A  49      10.972 -31.873 -50.422  1.00  0.00           H  
ATOM   1562 H5''   A A  49      12.418 -31.426 -49.915  1.00  0.00           H  
ATOM   1563  H4'   A A  49      10.562 -32.019 -47.932  1.00  0.00           H  
ATOM   1564  H3'   A A  49       9.864 -30.179 -49.681  1.00  0.00           H  
ATOM   1565  H1'   A A  49      11.144 -29.480 -46.324  1.00  0.00           H  
ATOM   1566  H2'   A A  49      11.062 -28.444 -48.973  1.00  0.00           H  
ATOM   1567 HO2'   A A  49       9.813 -27.137 -47.875  1.00  0.00           H  
ATOM   1568  H2    A A  49      12.914 -27.183 -42.909  1.00  0.00           H  
ATOM   1569  H61   A A  49      16.388 -25.145 -44.689  1.00  0.00           H  
ATOM   1570  H62   A A  49      16.416 -25.601 -46.324  1.00  0.00           H  
ATOM   1571  H8    A A  49      13.597 -28.445 -48.960  1.00  0.00           H  
ATOM   1572  P     A A  50       7.653 -31.432 -48.853  1.00  0.00           P  
ATOM   1573  OP2   A A  50       7.174 -30.737 -50.074  1.00  0.00           O  
ATOM   1574  OP1   A A  50       8.261 -32.782 -48.967  1.00  0.00           O  
ATOM   1575  O5'   A A  50       6.434 -31.525 -47.830  1.00  0.00           O  
ATOM   1576  C5'   A A  50       5.676 -32.719 -47.707  1.00  0.00           C  
ATOM   1577  C4'   A A  50       5.649 -33.214 -46.282  1.00  0.00           C  
ATOM   1578  O4'   A A  50       6.997 -33.530 -45.868  1.00  0.00           O  
ATOM   1579  C3'   A A  50       5.204 -32.206 -45.234  1.00  0.00           C  
ATOM   1580  O3'   A A  50       3.795 -32.071 -45.157  1.00  0.00           O  
ATOM   1581  C1'   A A  50       7.143 -33.268 -44.477  1.00  0.00           C  
ATOM   1582  C2'   A A  50       5.816 -32.765 -43.956  1.00  0.00           C  
ATOM   1583  O2'   A A  50       5.061 -33.861 -43.460  1.00  0.00           O  
ATOM   1584  N1    A A  50      10.371 -31.022 -41.146  1.00  0.00           N  
ATOM   1585  C2    A A  50       9.432 -31.964 -40.993  1.00  0.00           C  
ATOM   1586  N3    A A  50       8.626 -32.504 -41.905  1.00  0.00           N  
ATOM   1587  C4    A A  50       8.856 -31.970 -43.118  1.00  0.00           C  
ATOM   1588  C5    A A  50       9.786 -30.997 -43.432  1.00  0.00           C  
ATOM   1589  C6    A A  50      10.578 -30.508 -42.377  1.00  0.00           C  
ATOM   1590  N6    A A  50      11.514 -29.569 -42.529  1.00  0.00           N  
ATOM   1591  N7    A A  50       9.740 -30.693 -44.786  1.00  0.00           N  
ATOM   1592  C8    A A  50       8.800 -31.477 -45.252  1.00  0.00           C  
ATOM   1593  N9    A A  50       8.222 -32.277 -44.298  1.00  0.00           N  
ATOM   1594  H5'   A A  50       6.072 -33.411 -48.277  1.00  0.00           H  
ATOM   1595 H5''   A A  50       4.758 -32.548 -48.003  1.00  0.00           H  
ATOM   1596  H4'   A A  50       5.088 -34.014 -46.210  1.00  0.00           H  
ATOM   1597  H3'   A A  50       5.600 -31.330 -45.430  1.00  0.00           H  
ATOM   1598  H1'   A A  50       7.382 -34.098 -44.013  1.00  0.00           H  
ATOM   1599  H2'   A A  50       5.932 -32.067 -43.278  1.00  0.00           H  
ATOM   1600 HO2'   A A  50       5.015 -33.800 -42.484  1.00  0.00           H  
ATOM   1601  H2    A A  50       9.321 -32.305 -40.080  1.00  0.00           H  
ATOM   1602  H61   A A  50      12.035 -29.268 -41.755  1.00  0.00           H  
ATOM   1603  H62   A A  50      11.681 -29.181 -43.413  1.00  0.00           H  
ATOM   1604  H8    A A  50       8.533 -31.490 -46.195  1.00  0.00           H  
ATOM   1605  P     A A  51       3.143 -30.719 -44.582  1.00  0.00           P  
ATOM   1606  OP2   A A  51       3.739 -29.574 -45.315  1.00  0.00           O  
ATOM   1607  OP1   A A  51       1.669 -30.892 -44.562  1.00  0.00           O  
ATOM   1608  O5'   A A  51       3.653 -30.657 -43.074  1.00  0.00           O  
ATOM   1609  C5'   A A  51       3.051 -31.457 -42.067  1.00  0.00           C  
ATOM   1610  C4'   A A  51       3.622 -31.156 -40.704  1.00  0.00           C  
ATOM   1611  O4'   A A  51       5.049 -31.413 -40.701  1.00  0.00           O  
ATOM   1612  C3'   A A  51       3.517 -29.711 -40.241  1.00  0.00           C  
ATOM   1613  O3'   A A  51       2.262 -29.404 -39.659  1.00  0.00           O  
ATOM   1614  C1'   A A  51       5.732 -30.465 -39.910  1.00  0.00           C  
ATOM   1615  C2'   A A  51       4.658 -29.616 -39.235  1.00  0.00           C  
ATOM   1616  O2'   A A  51       4.305 -30.217 -37.998  1.00  0.00           O  
ATOM   1617  N1    A A  51       9.772 -27.285 -40.254  1.00  0.00           N  
ATOM   1618  C2    A A  51       9.190 -27.892 -39.211  1.00  0.00           C  
ATOM   1619  N3    A A  51       8.139 -28.709 -39.193  1.00  0.00           N  
ATOM   1620  C4    A A  51       7.659 -28.893 -40.436  1.00  0.00           C  
ATOM   1621  C5    A A  51       8.149 -28.339 -41.604  1.00  0.00           C  
ATOM   1622  C6    A A  51       9.266 -27.493 -41.488  1.00  0.00           C  
ATOM   1623  N6    A A  51       9.847 -26.887 -42.527  1.00  0.00           N  
ATOM   1624  N7    A A  51       7.401 -28.756 -42.696  1.00  0.00           N  
ATOM   1625  C8    A A  51       6.490 -29.539 -42.173  1.00  0.00           C  
ATOM   1626  N9    A A  51       6.588 -29.668 -40.809  1.00  0.00           N  
ATOM   1627  H5'   A A  51       3.203 -32.402 -42.275  1.00  0.00           H  
ATOM   1628 H5''   A A  51       2.087 -31.284 -42.055  1.00  0.00           H  
ATOM   1629  H4'   A A  51       3.190 -31.733 -40.041  1.00  0.00           H  
ATOM   1630  H3'   A A  51       3.683 -29.099 -40.989  1.00  0.00           H  
ATOM   1631  H1'   A A  51       6.288 -30.893 -39.225  1.00  0.00           H  
ATOM   1632  H2'   A A  51       4.956 -28.689 -39.116  1.00  0.00           H  
ATOM   1633 HO2'   A A  51       4.651 -29.666 -37.265  1.00  0.00           H  
ATOM   1634  H2    A A  51       9.596 -27.709 -38.338  1.00  0.00           H  
ATOM   1635  H61   A A  51      10.624 -26.307 -42.384  1.00  0.00           H  
ATOM   1636  H62   A A  51       9.497 -27.023 -43.432  1.00  0.00           H  
ATOM   1637  H8    A A  51       5.803 -29.991 -42.706  1.00  0.00           H  
ATOM   1638  P     U A  52       1.659 -27.919 -39.774  1.00  0.00           P  
ATOM   1639  OP2   U A  52       1.796 -27.476 -41.184  1.00  0.00           O  
ATOM   1640  OP1   U A  52       0.322 -27.914 -39.129  1.00  0.00           O  
ATOM   1641  O5'   U A  52       2.640 -27.036 -38.882  1.00  0.00           O  
ATOM   1642  C5'   U A  52       2.131 -26.116 -37.929  1.00  0.00           C  
ATOM   1643  C4'   U A  52       3.162 -25.769 -36.883  1.00  0.00           C  
ATOM   1644  O4'   U A  52       4.341 -26.589 -37.016  1.00  0.00           O  
ATOM   1645  C3'   U A  52       3.727 -24.358 -36.942  1.00  0.00           C  
ATOM   1646  O3'   U A  52       2.816 -23.377 -36.478  1.00  0.00           O  
ATOM   1647  C1'   U A  52       5.453 -25.792 -36.754  1.00  0.00           C  
ATOM   1648  C2'   U A  52       4.934 -24.559 -36.030  1.00  0.00           C  
ATOM   1649  O2'   U A  52       4.531 -24.861 -34.702  1.00  0.00           O  
ATOM   1650  N1    U A  52       6.099 -25.455 -38.046  1.00  0.00           N  
ATOM   1651  C2    U A  52       7.207 -24.628 -38.001  1.00  0.00           C  
ATOM   1652  O2    U A  52       7.660 -24.179 -36.963  1.00  0.00           O  
ATOM   1653  N3    U A  52       7.771 -24.344 -39.220  1.00  0.00           N  
ATOM   1654  C4    U A  52       7.352 -24.790 -40.455  1.00  0.00           C  
ATOM   1655  O4    U A  52       7.969 -24.443 -41.464  1.00  0.00           O  
ATOM   1656  C5    U A  52       6.202 -25.640 -40.425  1.00  0.00           C  
ATOM   1657  C6    U A  52       5.632 -25.934 -39.252  1.00  0.00           C  
ATOM   1658  H5'   U A  52       1.350 -26.512 -37.488  1.00  0.00           H  
ATOM   1659 H5''   U A  52       1.856 -25.296 -38.390  1.00  0.00           H  
ATOM   1660  H4'   U A  52       2.763 -25.913 -36.001  1.00  0.00           H  
ATOM   1661  H3'   U A  52       4.042 -24.106 -37.834  1.00  0.00           H  
ATOM   1662  H1'   U A  52       6.099 -26.256 -36.180  1.00  0.00           H  
ATOM   1663  H2'   U A  52       5.539 -23.789 -36.059  1.00  0.00           H  
ATOM   1664 HO2'   U A  52       5.119 -24.390 -34.075  1.00  0.00           H  
ATOM   1665  H3    U A  52       8.558 -23.759 -39.210  1.00  0.00           H  
ATOM   1666  H5    U A  52       5.835 -26.004 -41.258  1.00  0.00           H  
ATOM   1667  H6    U A  52       4.846 -26.517 -39.258  1.00  0.00           H  
ATOM   1668  P     C A  53       2.216 -22.285 -37.492  1.00  0.00           P  
ATOM   1669  OP2   C A  53       2.945 -22.403 -38.780  1.00  0.00           O  
ATOM   1670  OP1   C A  53       0.736 -22.404 -37.473  1.00  0.00           O  
ATOM   1671  O5'   C A  53       2.606 -20.889 -36.831  1.00  0.00           O  
ATOM   1672  C5'   C A  53       2.728 -20.757 -35.423  1.00  0.00           C  
ATOM   1673  C4'   C A  53       4.003 -20.047 -35.038  1.00  0.00           C  
ATOM   1674  O4'   C A  53       5.121 -20.893 -35.359  1.00  0.00           O  
ATOM   1675  C3'   C A  53       4.295 -18.748 -35.774  1.00  0.00           C  
ATOM   1676  O3'   C A  53       3.722 -17.615 -35.145  1.00  0.00           O  
ATOM   1677  C1'   C A  53       6.184 -20.136 -35.902  1.00  0.00           C  
ATOM   1678  C2'   C A  53       5.805 -18.668 -35.709  1.00  0.00           C  
ATOM   1679  O2'   C A  53       6.242 -18.236 -34.428  1.00  0.00           O  
ATOM   1680  N1    C A  53       6.299 -20.505 -37.335  1.00  0.00           N  
ATOM   1681  C2    C A  53       7.362 -19.973 -38.075  1.00  0.00           C  
ATOM   1682  O2    C A  53       8.170 -19.215 -37.516  1.00  0.00           O  
ATOM   1683  N3    C A  53       7.490 -20.293 -39.383  1.00  0.00           N  
ATOM   1684  C4    C A  53       6.609 -21.109 -39.960  1.00  0.00           C  
ATOM   1685  N4    C A  53       6.774 -21.397 -41.254  1.00  0.00           N  
ATOM   1686  C5    C A  53       5.516 -21.665 -39.236  1.00  0.00           C  
ATOM   1687  C6    C A  53       5.401 -21.342 -37.942  1.00  0.00           C  
ATOM   1688  H5'   C A  53       2.725 -21.649 -35.017  1.00  0.00           H  
ATOM   1689 H5''   C A  53       1.964 -20.248 -35.082  1.00  0.00           H  
ATOM   1690  H4'   C A  53       4.006 -19.873 -34.074  1.00  0.00           H  
ATOM   1691  H3'   C A  53       3.986 -18.790 -36.703  1.00  0.00           H  
ATOM   1692  H1'   C A  53       7.036 -20.311 -35.451  1.00  0.00           H  
ATOM   1693  H2'   C A  53       6.165 -18.103 -36.424  1.00  0.00           H  
ATOM   1694 HO2'   C A  53       6.992 -17.616 -34.539  1.00  0.00           H  
ATOM   1695  H42   C A  53       6.143 -21.994 -41.707  1.00  0.00           H  
ATOM   1696  H41   C A  53       7.527 -21.012 -41.749  1.00  0.00           H  
ATOM   1697  H5    C A  53       4.873 -22.265 -39.669  1.00  0.00           H  
ATOM   1698  H6    C A  53       4.656 -21.715 -37.427  1.00  0.00           H  
ATOM   1699  P     C A  54       2.754 -16.634 -35.973  1.00  0.00           P  
ATOM   1700  OP2   C A  54       2.335 -17.337 -37.211  1.00  0.00           O  
ATOM   1701  OP1   C A  54       1.723 -16.112 -35.040  1.00  0.00           O  
ATOM   1702  O5'   C A  54       3.699 -15.422 -36.390  1.00  0.00           O  
ATOM   1703  C5'   C A  54       4.513 -14.766 -35.428  1.00  0.00           C  
ATOM   1704  C4'   C A  54       5.709 -14.105 -36.068  1.00  0.00           C  
ATOM   1705  O4'   C A  54       6.650 -15.115 -36.516  1.00  0.00           O  
ATOM   1706  C3'   C A  54       5.432 -13.278 -37.314  1.00  0.00           C  
ATOM   1707  O3'   C A  54       4.975 -11.969 -37.020  1.00  0.00           O  
ATOM   1708  C1'   C A  54       7.234 -14.741 -37.759  1.00  0.00           C  
ATOM   1709  C2'   C A  54       6.770 -13.311 -38.039  1.00  0.00           C  
ATOM   1710  O2'   C A  54       7.694 -12.404 -37.456  1.00  0.00           O  
ATOM   1711  N1    C A  54       6.835 -15.683 -38.833  1.00  0.00           N  
ATOM   1712  C2    C A  54       7.559 -15.670 -40.032  1.00  0.00           C  
ATOM   1713  O2    C A  54       8.505 -14.876 -40.160  1.00  0.00           O  
ATOM   1714  N3    C A  54       7.217 -16.519 -41.028  1.00  0.00           N  
ATOM   1715  C4    C A  54       6.197 -17.361 -40.866  1.00  0.00           C  
ATOM   1716  N4    C A  54       5.895 -18.182 -41.875  1.00  0.00           N  
ATOM   1717  C5    C A  54       5.441 -17.400 -39.660  1.00  0.00           C  
ATOM   1718  C6    C A  54       5.790 -16.556 -38.682  1.00  0.00           C  
ATOM   1719  H5'   C A  54       4.824 -15.424 -34.772  1.00  0.00           H  
ATOM   1720 H5''   C A  54       3.978 -14.085 -34.970  1.00  0.00           H  
ATOM   1721  H4'   C A  54       6.147 -13.536 -35.401  1.00  0.00           H  
ATOM   1722  H3'   C A  54       4.760 -13.737 -37.861  1.00  0.00           H  
ATOM   1723  H1'   C A  54       8.209 -14.754 -37.661  1.00  0.00           H  
ATOM   1724  H2'   C A  54       6.663 -13.151 -39.000  1.00  0.00           H  
ATOM   1725 HO2'   C A  54       8.203 -11.964 -38.168  1.00  0.00           H  
ATOM   1726  H42   C A  54       5.151 -18.813 -41.787  1.00  0.00           H  
ATOM   1727  H41   C A  54       6.417 -18.152 -42.704  1.00  0.00           H  
ATOM   1728  H5    C A  54       4.693 -18.024 -39.550  1.00  0.00           H  
ATOM   1729  H6    C A  54       5.282 -16.567 -37.845  1.00  0.00           H  
ATOM   1730  P     G A  55       4.033 -11.189 -38.062  1.00  0.00           P  
ATOM   1731  OP2   G A  55       3.114 -12.178 -38.680  1.00  0.00           O  
ATOM   1732  OP1   G A  55       3.474  -9.997 -37.374  1.00  0.00           O  
ATOM   1733  O5'   G A  55       5.040 -10.681 -39.188  1.00  0.00           O  
ATOM   1734  C5'   G A  55       5.967  -9.639 -38.921  1.00  0.00           C  
ATOM   1735  C4'   G A  55       6.751  -9.266 -40.154  1.00  0.00           C  
ATOM   1736  O4'   G A  55       7.587 -10.380 -40.562  1.00  0.00           O  
ATOM   1737  C3'   G A  55       5.931  -8.945 -41.395  1.00  0.00           C  
ATOM   1738  O3'   G A  55       5.425  -7.621 -41.398  1.00  0.00           O  
ATOM   1739  C1'   G A  55       7.649 -10.456 -41.987  1.00  0.00           C  
ATOM   1740  C2'   G A  55       6.912  -9.227 -42.524  1.00  0.00           C  
ATOM   1741  O2'   G A  55       7.840  -8.164 -42.678  1.00  0.00           O  
ATOM   1742  N1    G A  55       6.975 -13.605 -45.929  1.00  0.00           N  
ATOM   1743  C2    G A  55       7.661 -12.417 -45.868  1.00  0.00           C  
ATOM   1744  N2    G A  55       8.247 -12.008 -47.003  1.00  0.00           N  
ATOM   1745  N3    G A  55       7.767 -11.681 -44.773  1.00  0.00           N  
ATOM   1746  C4    G A  55       7.120 -12.236 -43.727  1.00  0.00           C  
ATOM   1747  C5    G A  55       6.407 -13.416 -43.683  1.00  0.00           C  
ATOM   1748  C6    G A  55       6.302 -14.195 -44.864  1.00  0.00           C  
ATOM   1749  O6    G A  55       5.714 -15.270 -45.027  1.00  0.00           O  
ATOM   1750  N7    G A  55       5.893 -13.634 -42.413  1.00  0.00           N  
ATOM   1751  C8    G A  55       6.294 -12.603 -41.720  1.00  0.00           C  
ATOM   1752  N9    G A  55       7.043 -11.716 -42.456  1.00  0.00           N  
ATOM   1753  H5'   G A  55       6.588  -9.935 -38.224  1.00  0.00           H  
ATOM   1754 H5''   G A  55       5.479  -8.852 -38.601  1.00  0.00           H  
ATOM   1755  H4'   G A  55       7.323  -8.498 -39.946  1.00  0.00           H  
ATOM   1756  H3'   G A  55       5.182  -9.575 -41.457  1.00  0.00           H  
ATOM   1757  H1'   G A  55       8.588 -10.420 -42.267  1.00  0.00           H  
ATOM   1758  H2'   G A  55       6.447  -9.428 -43.364  1.00  0.00           H  
ATOM   1759 HO2'   G A  55       7.991  -8.008 -43.633  1.00  0.00           H  
ATOM   1760  H1    G A  55       6.957 -14.075 -46.789  1.00  0.00           H  
ATOM   1761  H22   G A  55       8.751 -11.167 -47.018  1.00  0.00           H  
ATOM   1762  H21   G A  55       8.174 -12.547 -47.817  1.00  0.00           H  
ATOM   1763  H8    G A  55       6.083 -12.475 -40.772  1.00  0.00           H  
ATOM   1764  P     G A  56       4.020  -7.295 -42.107  1.00  0.00           P  
ATOM   1765  OP2   G A  56       3.048  -8.342 -41.702  1.00  0.00           O  
ATOM   1766  OP1   G A  56       3.703  -5.865 -41.864  1.00  0.00           O  
ATOM   1767  O5'   G A  56       4.321  -7.476 -43.662  1.00  0.00           O  
ATOM   1768  C5'   G A  56       5.199  -6.592 -44.342  1.00  0.00           C  
ATOM   1769  C4'   G A  56       5.387  -6.998 -45.783  1.00  0.00           C  
ATOM   1770  O4'   G A  56       6.025  -8.300 -45.848  1.00  0.00           O  
ATOM   1771  C3'   G A  56       4.115  -7.168 -46.599  1.00  0.00           C  
ATOM   1772  O3'   G A  56       3.603  -5.940 -47.090  1.00  0.00           O  
ATOM   1773  C1'   G A  56       5.495  -9.057 -46.930  1.00  0.00           C  
ATOM   1774  C2'   G A  56       4.550  -8.129 -47.696  1.00  0.00           C  
ATOM   1775  O2'   G A  56       5.285  -7.458 -48.709  1.00  0.00           O  
ATOM   1776  N1    G A  56       3.454 -13.571 -48.103  1.00  0.00           N  
ATOM   1777  C2    G A  56       4.062 -12.648 -48.919  1.00  0.00           C  
ATOM   1778  N2    G A  56       4.140 -12.963 -50.221  1.00  0.00           N  
ATOM   1779  N3    G A  56       4.559 -11.499 -48.492  1.00  0.00           N  
ATOM   1780  C4    G A  56       4.396 -11.341 -47.162  1.00  0.00           C  
ATOM   1781  C5    G A  56       3.805 -12.200 -46.259  1.00  0.00           C  
ATOM   1782  C6    G A  56       3.276 -13.429 -46.731  1.00  0.00           C  
ATOM   1783  O6    G A  56       2.714 -14.323 -46.087  1.00  0.00           O  
ATOM   1784  N7    G A  56       3.839 -11.668 -44.978  1.00  0.00           N  
ATOM   1785  C8    G A  56       4.439 -10.517 -45.122  1.00  0.00           C  
ATOM   1786  N9    G A  56       4.804 -10.256 -46.421  1.00  0.00           N  
ATOM   1787  H5'   G A  56       6.070  -6.597 -43.892  1.00  0.00           H  
ATOM   1788 H5''   G A  56       4.828  -5.685 -44.310  1.00  0.00           H  
ATOM   1789  H4'   G A  56       5.962  -6.339 -46.225  1.00  0.00           H  
ATOM   1790  H3'   G A  56       3.433  -7.601 -46.045  1.00  0.00           H  
ATOM   1791  H1'   G A  56       6.231  -9.329 -47.517  1.00  0.00           H  
ATOM   1792  H2'   G A  56       3.788  -8.622 -48.066  1.00  0.00           H  
ATOM   1793 HO2'   G A  56       5.019  -7.811 -49.583  1.00  0.00           H  
ATOM   1794  H1    G A  56       3.118 -14.393 -48.518  1.00  0.00           H  
ATOM   1795  H22   G A  56       4.564 -12.343 -50.851  1.00  0.00           H  
ATOM   1796  H21   G A  56       3.774 -13.812 -50.544  1.00  0.00           H  
ATOM   1797  H8    G A  56       4.611  -9.903 -44.378  1.00  0.00           H  
ATOM   1798  P     G A  57       2.028  -5.772 -47.359  1.00  0.00           P  
ATOM   1799  OP2   G A  57       1.299  -6.378 -46.216  1.00  0.00           O  
ATOM   1800  OP1   G A  57       1.772  -4.356 -47.726  1.00  0.00           O  
ATOM   1801  O5'   G A  57       1.759  -6.671 -48.647  1.00  0.00           O  
ATOM   1802  C5'   G A  57       2.225  -6.269 -49.927  1.00  0.00           C  
ATOM   1803  C4'   G A  57       1.822  -7.252 -50.998  1.00  0.00           C  
ATOM   1804  O4'   G A  57       2.432  -8.543 -50.735  1.00  0.00           O  
ATOM   1805  C3'   G A  57       0.335  -7.559 -51.096  1.00  0.00           C  
ATOM   1806  O3'   G A  57      -0.385  -6.580 -51.827  1.00  0.00           O  
ATOM   1807  C1'   G A  57       1.539  -9.592 -51.088  1.00  0.00           C  
ATOM   1808  C2'   G A  57       0.322  -8.936 -51.743  1.00  0.00           C  
ATOM   1809  O2'   G A  57       0.544  -8.851 -53.144  1.00  0.00           O  
ATOM   1810  N1    G A  57      -0.477 -13.921 -49.322  1.00  0.00           N  
ATOM   1811  C2    G A  57      -0.282 -13.513 -50.619  1.00  0.00           C  
ATOM   1812  N2    G A  57      -0.673 -14.366 -51.577  1.00  0.00           N  
ATOM   1813  N3    G A  57       0.258 -12.353 -50.955  1.00  0.00           N  
ATOM   1814  C4    G A  57       0.593 -11.619 -49.873  1.00  0.00           C  
ATOM   1815  C5    G A  57       0.442 -11.933 -48.539  1.00  0.00           C  
ATOM   1816  C6    G A  57      -0.140 -13.181 -48.192  1.00  0.00           C  
ATOM   1817  O6    G A  57      -0.358 -13.642 -47.066  1.00  0.00           O  
ATOM   1818  N7    G A  57       0.914 -10.907 -47.734  1.00  0.00           N  
ATOM   1819  C8    G A  57       1.336 -10.004 -48.576  1.00  0.00           C  
ATOM   1820  N9    G A  57       1.172 -10.371 -49.890  1.00  0.00           N  
ATOM   1821  H5'   G A  57       3.203  -6.203 -49.905  1.00  0.00           H  
ATOM   1822 H5''   G A  57       1.851  -5.389 -50.142  1.00  0.00           H  
ATOM   1823  H4'   G A  57       2.136  -6.922 -51.866  1.00  0.00           H  
ATOM   1824  H3'   G A  57      -0.040  -7.625 -50.193  1.00  0.00           H  
ATOM   1825  H1'   G A  57       1.981 -10.179 -51.736  1.00  0.00           H  
ATOM   1826  H2'   G A  57      -0.503  -9.424 -51.536  1.00  0.00           H  
ATOM   1827 HO2'   G A  57      -0.043  -9.489 -53.599  1.00  0.00           H  
ATOM   1828  H1    G A  57      -0.885 -14.800 -49.178  1.00  0.00           H  
ATOM   1829  H22   G A  57      -0.558 -14.129 -52.521  1.00  0.00           H  
ATOM   1830  H21   G A  57      -1.074 -15.227 -51.336  1.00  0.00           H  
ATOM   1831  H8    G A  57       1.730  -9.151 -48.299  1.00  0.00           H  
ATOM   1832  P     U A  58      -1.911  -6.250 -51.447  1.00  0.00           P  
ATOM   1833  OP2   U A  58      -1.994  -6.101 -49.972  1.00  0.00           O  
ATOM   1834  OP1   U A  58      -2.374  -5.144 -52.323  1.00  0.00           O  
ATOM   1835  O5'   U A  58      -2.704  -7.569 -51.855  1.00  0.00           O  
ATOM   1836  C5'   U A  58      -2.768  -7.992 -53.209  1.00  0.00           C  
ATOM   1837  C4'   U A  58      -3.362  -9.374 -53.333  1.00  0.00           C  
ATOM   1838  O4'   U A  58      -2.527 -10.336 -52.638  1.00  0.00           O  
ATOM   1839  C3'   U A  58      -4.740  -9.568 -52.720  1.00  0.00           C  
ATOM   1840  O3'   U A  58      -5.790  -9.126 -53.563  1.00  0.00           O  
ATOM   1841  C1'   U A  58      -3.326 -11.323 -52.008  1.00  0.00           C  
ATOM   1842  C2'   U A  58      -4.771 -11.064 -52.440  1.00  0.00           C  
ATOM   1843  O2'   U A  58      -5.038 -11.805 -53.622  1.00  0.00           O  
ATOM   1844  N1    U A  58      -3.157 -11.250 -50.536  1.00  0.00           N  
ATOM   1845  C2    U A  58      -3.550 -12.353 -49.801  1.00  0.00           C  
ATOM   1846  O2    U A  58      -4.017 -13.359 -50.307  1.00  0.00           O  
ATOM   1847  N3    U A  58      -3.374 -12.241 -48.444  1.00  0.00           N  
ATOM   1848  C4    U A  58      -2.858 -11.162 -47.758  1.00  0.00           C  
ATOM   1849  O4    U A  58      -2.765 -11.214 -46.531  1.00  0.00           O  
ATOM   1850  C5    U A  58      -2.474 -10.057 -48.583  1.00  0.00           C  
ATOM   1851  C6    U A  58      -2.632 -10.140 -49.908  1.00  0.00           C  
ATOM   1852  H5'   U A  58      -1.863  -7.999 -53.584  1.00  0.00           H  
ATOM   1853 H5''   U A  58      -3.320  -7.361 -53.715  1.00  0.00           H  
ATOM   1854  H4'   U A  58      -3.401  -9.613 -54.283  1.00  0.00           H  
ATOM   1855  H3'   U A  58      -4.785  -9.082 -51.869  1.00  0.00           H  
ATOM   1856  H1'   U A  58      -3.046 -12.208 -52.321  1.00  0.00           H  
ATOM   1857  H2'   U A  58      -5.403 -11.284 -51.723  1.00  0.00           H  
ATOM   1858 HO2'   U A  58      -5.645 -12.542 -53.405  1.00  0.00           H  
ATOM   1859  H3    U A  58      -3.646 -13.012 -47.903  1.00  0.00           H  
ATOM   1860  H5    U A  58      -2.096  -9.248 -48.180  1.00  0.00           H  
ATOM   1861  H6    U A  58      -2.363  -9.371 -50.451  1.00  0.00           H  
ATOM   1862  P     C A  59      -5.863  -7.590 -54.027  1.00  0.00           P  
ATOM   1863  OP2   C A  59      -5.435  -6.743 -52.886  1.00  0.00           O  
ATOM   1864  OP1   C A  59      -5.164  -7.470 -55.332  1.00  0.00           O  
ATOM   1865  O5'   C A  59      -7.416  -7.335 -54.277  1.00  0.00           O  
ATOM   1866  C5'   C A  59      -7.902  -6.998 -55.567  1.00  0.00           C  
ATOM   1867  C4'   C A  59      -9.405  -7.110 -55.643  1.00  0.00           C  
ATOM   1868  O4'   C A  59      -9.812  -8.454 -55.313  1.00  0.00           O  
ATOM   1869  C3'   C A  59     -10.192  -6.233 -54.681  1.00  0.00           C  
ATOM   1870  O3'   C A  59     -10.359  -4.907 -55.153  1.00  0.00           O  
ATOM   1871  C1'   C A  59     -11.057  -8.431 -54.637  1.00  0.00           C  
ATOM   1872  C2'   C A  59     -11.519  -6.978 -54.584  1.00  0.00           C  
ATOM   1873  O2'   C A  59     -12.342  -6.712 -55.710  1.00  0.00           O  
ATOM   1874  N1    C A  59     -10.829  -9.000 -53.286  1.00  0.00           N  
ATOM   1875  C2    C A  59     -11.945  -9.315 -52.500  1.00  0.00           C  
ATOM   1876  O2    C A  59     -13.082  -9.111 -52.953  1.00  0.00           O  
ATOM   1877  N3    C A  59     -11.765  -9.835 -51.264  1.00  0.00           N  
ATOM   1878  C4    C A  59     -10.533 -10.045 -50.801  1.00  0.00           C  
ATOM   1879  N4    C A  59     -10.403 -10.560 -49.576  1.00  0.00           N  
ATOM   1880  C5    C A  59      -9.378  -9.735 -51.574  1.00  0.00           C  
ATOM   1881  C6    C A  59      -9.569  -9.222 -52.795  1.00  0.00           C  
ATOM   1882  H5'   C A  59      -7.503  -7.603 -56.226  1.00  0.00           H  
ATOM   1883 H5''   C A  59      -7.639  -6.078 -55.777  1.00  0.00           H  
ATOM   1884  H4'   C A  59      -9.690  -6.907 -56.558  1.00  0.00           H  
ATOM   1885  H3'   C A  59      -9.752  -6.239 -53.805  1.00  0.00           H  
ATOM   1886  H1'   C A  59     -11.730  -8.966 -55.107  1.00  0.00           H  
ATOM   1887  H2'   C A  59     -11.980  -6.778 -53.743  1.00  0.00           H  
ATOM   1888 HO2'   C A  59     -13.269  -6.611 -55.412  1.00  0.00           H  
ATOM   1889  H42   C A  59      -9.511 -10.726 -49.207  1.00  0.00           H  
ATOM   1890  H41   C A  59     -11.201 -10.772 -49.046  1.00  0.00           H  
ATOM   1891  H5    C A  59      -8.476  -9.894 -51.225  1.00  0.00           H  
ATOM   1892  H6    C A  59      -8.787  -9.002 -53.343  1.00  0.00           H  
ATOM   1893  P     U A  60     -10.444  -3.684 -54.113  1.00  0.00           P  
ATOM   1894  OP2   U A  60      -9.454  -3.929 -53.034  1.00  0.00           O  
ATOM   1895  OP1   U A  60     -10.387  -2.417 -54.887  1.00  0.00           O  
ATOM   1896  O5'   U A  60     -11.902  -3.813 -53.485  1.00  0.00           O  
ATOM   1897  C5'   U A  60     -13.038  -3.303 -54.167  1.00  0.00           C  
ATOM   1898  C4'   U A  60     -14.236  -3.205 -53.256  1.00  0.00           C  
ATOM   1899  O4'   U A  60     -14.594  -4.526 -52.813  1.00  0.00           O  
ATOM   1900  C3'   U A  60     -14.042  -2.406 -51.977  1.00  0.00           C  
ATOM   1901  O3'   U A  60     -14.344  -1.031 -52.131  1.00  0.00           O  
ATOM   1902  C1'   U A  60     -15.133  -4.446 -51.506  1.00  0.00           C  
ATOM   1903  C2'   U A  60     -15.106  -2.987 -51.066  1.00  0.00           C  
ATOM   1904  O2'   U A  60     -16.377  -2.407 -51.324  1.00  0.00           O  
ATOM   1905  N1    U A  60     -14.323  -5.316 -50.620  1.00  0.00           N  
ATOM   1906  C2    U A  60     -14.858  -5.631 -49.384  1.00  0.00           C  
ATOM   1907  O2    U A  60     -15.945  -5.229 -49.007  1.00  0.00           O  
ATOM   1908  N3    U A  60     -14.073  -6.439 -48.599  1.00  0.00           N  
ATOM   1909  C4    U A  60     -12.833  -6.954 -48.913  1.00  0.00           C  
ATOM   1910  O4    U A  60     -12.250  -7.668 -48.095  1.00  0.00           O  
ATOM   1911  C5    U A  60     -12.344  -6.587 -50.206  1.00  0.00           C  
ATOM   1912  C6    U A  60     -13.088  -5.803 -50.993  1.00  0.00           C  
ATOM   1913  H5'   U A  60     -13.254  -3.898 -54.916  1.00  0.00           H  
ATOM   1914 H5''   U A  60     -12.828  -2.412 -54.516  1.00  0.00           H  
ATOM   1915  H4'   U A  60     -14.983  -2.818 -53.758  1.00  0.00           H  
ATOM   1916  H3'   U A  60     -13.158  -2.604 -51.604  1.00  0.00           H  
ATOM   1917  H1'   U A  60     -16.061  -4.764 -51.513  1.00  0.00           H  
ATOM   1918  H2'   U A  60     -14.855  -2.904 -50.123  1.00  0.00           H  
ATOM   1919 HO2'   U A  60     -16.838  -2.256 -50.472  1.00  0.00           H  
ATOM   1920  H3    U A  60     -14.433  -6.674 -47.718  1.00  0.00           H  
ATOM   1921  H5    U A  60     -11.470  -6.910 -50.513  1.00  0.00           H  
ATOM   1922  H6    U A  60     -12.730  -5.565 -51.872  1.00  0.00           H  
ATOM   1923  P     A A  61     -13.546   0.074 -51.279  1.00  0.00           P  
ATOM   1924  OP2   A A  61     -12.095  -0.113 -51.530  1.00  0.00           O  
ATOM   1925  OP1   A A  61     -14.172   1.394 -51.537  1.00  0.00           O  
ATOM   1926  O5'   A A  61     -13.839  -0.323 -49.764  1.00  0.00           O  
ATOM   1927  C5'   A A  61     -14.958   0.212 -49.073  1.00  0.00           C  
ATOM   1928  C4'   A A  61     -14.963  -0.200 -47.623  1.00  0.00           C  
ATOM   1929  O4'   A A  61     -14.908  -1.648 -47.544  1.00  0.00           O  
ATOM   1930  C3'   A A  61     -13.733   0.187 -46.815  1.00  0.00           C  
ATOM   1931  O3'   A A  61     -13.775   1.524 -46.347  1.00  0.00           O  
ATOM   1932  C1'   A A  61     -14.219  -2.063 -46.400  1.00  0.00           C  
ATOM   1933  C2'   A A  61     -13.807  -0.795 -45.666  1.00  0.00           C  
ATOM   1934  O2'   A A  61     -14.826  -0.435 -44.745  1.00  0.00           O  
ATOM   1935  N1    A A  61     -10.532  -5.411 -45.079  1.00  0.00           N  
ATOM   1936  C2    A A  61     -11.524  -4.843 -44.381  1.00  0.00           C  
ATOM   1937  N3    A A  61     -12.450  -3.978 -44.789  1.00  0.00           N  
ATOM   1938  C4    A A  61     -12.292  -3.691 -46.093  1.00  0.00           C  
ATOM   1939  C5    A A  61     -11.322  -4.195 -46.940  1.00  0.00           C  
ATOM   1940  C6    A A  61     -10.401  -5.102 -46.387  1.00  0.00           C  
ATOM   1941  N6    A A  61      -9.412  -5.668 -47.082  1.00  0.00           N  
ATOM   1942  N7    A A  61     -11.469  -3.674 -48.219  1.00  0.00           N  
ATOM   1943  C8    A A  61     -12.507  -2.881 -48.118  1.00  0.00           C  
ATOM   1944  N9    A A  61     -13.055  -2.843 -46.859  1.00  0.00           N  
ATOM   1945  H5'   A A  61     -15.781  -0.109 -49.499  1.00  0.00           H  
ATOM   1946 H5''   A A  61     -14.931   1.190 -49.128  1.00  0.00           H  
ATOM   1947  H4'   A A  61     -15.792   0.117 -47.206  1.00  0.00           H  
ATOM   1948  H3'   A A  61     -12.930   0.009 -47.348  1.00  0.00           H  
ATOM   1949  H1'   A A  61     -14.771  -2.617 -45.808  1.00  0.00           H  
ATOM   1950  H2'   A A  61     -12.938  -0.898 -45.225  1.00  0.00           H  
ATOM   1951 HO2'   A A  61     -14.502  -0.590 -43.834  1.00  0.00           H  
ATOM   1952  H2    A A  61     -11.575  -5.100 -43.437  1.00  0.00           H  
ATOM   1953  H61   A A  61      -8.800  -6.295 -46.641  1.00  0.00           H  
ATOM   1954  H62   A A  61      -9.298  -5.460 -48.032  1.00  0.00           H  
ATOM   1955  H8    A A  61     -12.860  -2.362 -48.871  1.00  0.00           H  
ATOM   1956  P     C A  62     -12.430   2.403 -46.293  1.00  0.00           P  
ATOM   1957  OP2   C A  62     -11.649   2.126 -47.525  1.00  0.00           O  
ATOM   1958  OP1   C A  62     -12.808   3.801 -45.963  1.00  0.00           O  
ATOM   1959  O5'   C A  62     -11.628   1.805 -45.054  1.00  0.00           O  
ATOM   1960  C5'   C A  62     -10.213   1.902 -44.986  1.00  0.00           C  
ATOM   1961  C4'   C A  62      -9.611   0.741 -44.233  1.00  0.00           C  
ATOM   1962  O4'   C A  62     -10.101  -0.490 -44.815  1.00  0.00           O  
ATOM   1963  C3'   C A  62      -8.095   0.627 -44.278  1.00  0.00           C  
ATOM   1964  O3'   C A  62      -7.454   1.368 -43.254  1.00  0.00           O  
ATOM   1965  C1'   C A  62      -9.062  -1.452 -44.880  1.00  0.00           C  
ATOM   1966  C2'   C A  62      -7.846  -0.873 -44.154  1.00  0.00           C  
ATOM   1967  O2'   C A  62      -7.879  -1.290 -42.797  1.00  0.00           O  
ATOM   1968  N1    C A  62      -8.793  -1.706 -46.317  1.00  0.00           N  
ATOM   1969  C2    C A  62      -8.086  -2.864 -46.666  1.00  0.00           C  
ATOM   1970  O2    C A  62      -7.708  -3.636 -45.772  1.00  0.00           O  
ATOM   1971  N3    C A  62      -7.827  -3.119 -47.969  1.00  0.00           N  
ATOM   1972  C4    C A  62      -8.243  -2.273 -48.911  1.00  0.00           C  
ATOM   1973  N4    C A  62      -7.965  -2.566 -50.184  1.00  0.00           N  
ATOM   1974  C5    C A  62      -8.963  -1.088 -48.590  1.00  0.00           C  
ATOM   1975  C6    C A  62      -9.214  -0.846 -47.297  1.00  0.00           C  
ATOM   1976  H5'   C A  62      -9.972   2.736 -44.532  1.00  0.00           H  
ATOM   1977 H5''   C A  62      -9.850   1.915 -45.896  1.00  0.00           H  
ATOM   1978  H4'   C A  62      -9.891   0.793 -43.296  1.00  0.00           H  
ATOM   1979  H3'   C A  62      -7.774   0.926 -45.154  1.00  0.00           H  
ATOM   1980  H1'   C A  62      -9.329  -2.288 -44.446  1.00  0.00           H  
ATOM   1981  H2'   C A  62      -7.010  -1.135 -44.594  1.00  0.00           H  
ATOM   1982 HO2'   C A  62      -7.736  -0.512 -42.220  1.00  0.00           H  
ATOM   1983  H42   C A  62      -8.257  -1.965 -50.900  1.00  0.00           H  
ATOM   1984  H41   C A  62      -7.469  -3.383 -50.402  1.00  0.00           H  
ATOM   1985  H5    C A  62      -9.265  -0.472 -49.290  1.00  0.00           H  
ATOM   1986  H6    C A  62      -9.708  -0.036 -47.056  1.00  0.00           H  
ATOM   1987  P     C A  63      -6.015   2.034 -43.517  1.00  0.00           P  
ATOM   1988  OP2   C A  63      -6.151   2.992 -44.644  1.00  0.00           O  
ATOM   1989  OP1   C A  63      -5.482   2.506 -42.214  1.00  0.00           O  
ATOM   1990  O5'   C A  63      -5.110   0.819 -44.008  1.00  0.00           O  
ATOM   1991  C5'   C A  63      -4.694  -0.192 -43.103  1.00  0.00           C  
ATOM   1992  C4'   C A  63      -4.146  -1.398 -43.828  1.00  0.00           C  
ATOM   1993  O4'   C A  63      -5.015  -1.774 -44.907  1.00  0.00           O  
ATOM   1994  C3'   C A  63      -2.798  -1.215 -44.508  1.00  0.00           C  
ATOM   1995  O3'   C A  63      -1.706  -1.344 -43.614  1.00  0.00           O  
ATOM   1996  C1'   C A  63      -4.277  -2.277 -46.000  1.00  0.00           C  
ATOM   1997  C2'   C A  63      -2.825  -2.275 -45.590  1.00  0.00           C  
ATOM   1998  O2'   C A  63      -2.498  -3.553 -45.067  1.00  0.00           O  
ATOM   1999  N1    C A  63      -4.529  -1.423 -47.187  1.00  0.00           N  
ATOM   2000  C2    C A  63      -4.006  -1.829 -48.421  1.00  0.00           C  
ATOM   2001  O2    C A  63      -3.352  -2.881 -48.485  1.00  0.00           O  
ATOM   2002  N3    C A  63      -4.222  -1.069 -49.519  1.00  0.00           N  
ATOM   2003  C4    C A  63      -4.928   0.057 -49.424  1.00  0.00           C  
ATOM   2004  N4    C A  63      -5.116   0.775 -50.534  1.00  0.00           N  
ATOM   2005  C5    C A  63      -5.473   0.498 -48.185  1.00  0.00           C  
ATOM   2006  C6    C A  63      -5.254  -0.263 -47.105  1.00  0.00           C  
ATOM   2007  H5'   C A  63      -5.460  -0.468 -42.558  1.00  0.00           H  
ATOM   2008 H5''   C A  63      -3.998   0.171 -42.516  1.00  0.00           H  
ATOM   2009  H4'   C A  63      -4.089  -2.146 -43.198  1.00  0.00           H  
ATOM   2010  H3'   C A  63      -2.765  -0.330 -44.928  1.00  0.00           H  
ATOM   2011  H1'   C A  63      -4.556  -3.196 -46.194  1.00  0.00           H  
ATOM   2012  H2'   C A  63      -2.246  -2.032 -46.343  1.00  0.00           H  
ATOM   2013 HO2'   C A  63      -3.324  -4.060 -44.922  1.00  0.00           H  
ATOM   2014  H42   C A  63      -5.630   1.608 -50.497  1.00  0.00           H  
ATOM   2015  H41   C A  63      -4.738   0.469 -51.385  1.00  0.00           H  
ATOM   2016  H5    C A  63      -5.991   1.327 -48.125  1.00  0.00           H  
ATOM   2017  H6    C A  63      -5.620   0.023 -46.243  1.00  0.00           H  
ATOM   2018  P     A A  64      -0.411  -2.205 -44.038  1.00  0.00           P  
ATOM   2019  OP2   A A  64      -0.939  -3.470 -44.609  1.00  0.00           O  
ATOM   2020  OP1   A A  64       0.411  -1.304 -44.885  1.00  0.00           O  
ATOM   2021  O5'   A A  64       0.435  -2.568 -42.738  1.00  0.00           O  
ATOM   2022  C5'   A A  64       0.249  -3.807 -42.069  1.00  0.00           C  
ATOM   2023  C4'   A A  64      -1.107  -4.396 -42.362  1.00  0.00           C  
ATOM   2024  O4'   A A  64      -0.970  -5.664 -43.030  1.00  0.00           O  
ATOM   2025  C3'   A A  64      -1.988  -4.677 -41.154  1.00  0.00           C  
ATOM   2026  O3'   A A  64      -2.813  -3.581 -40.802  1.00  0.00           O  
ATOM   2027  C1'   A A  64      -2.158  -6.420 -42.805  1.00  0.00           C  
ATOM   2028  C2'   A A  64      -2.919  -5.802 -41.626  1.00  0.00           C  
ATOM   2029  O2'   A A  64      -4.146  -5.283 -42.118  1.00  0.00           O  
ATOM   2030  N1    A A  64      -3.703 -11.336 -42.832  1.00  0.00           N  
ATOM   2031  C2    A A  64      -4.329 -10.193 -43.143  1.00  0.00           C  
ATOM   2032  N3    A A  64      -3.866  -8.946 -43.113  1.00  0.00           N  
ATOM   2033  C4    A A  64      -2.586  -8.924 -42.702  1.00  0.00           C  
ATOM   2034  C5    A A  64      -1.811 -10.012 -42.348  1.00  0.00           C  
ATOM   2035  C6    A A  64      -2.417 -11.278 -42.423  1.00  0.00           C  
ATOM   2036  N6    A A  64      -1.794 -12.417 -42.113  1.00  0.00           N  
ATOM   2037  N7    A A  64      -0.536  -9.606 -41.977  1.00  0.00           N  
ATOM   2038  C8    A A  64      -0.569  -8.304 -42.112  1.00  0.00           C  
ATOM   2039  N9    A A  64      -1.779  -7.822 -42.548  1.00  0.00           N  
ATOM   2040  H5'   A A  64       0.334  -3.665 -41.103  1.00  0.00           H  
ATOM   2041 H5''   A A  64       0.941  -4.436 -42.361  1.00  0.00           H  
ATOM   2042  H4'   A A  64      -1.579  -3.779 -42.961  1.00  0.00           H  
ATOM   2043  H3'   A A  64      -1.449  -4.937 -40.377  1.00  0.00           H  
ATOM   2044  H1'   A A  64      -2.713  -6.374 -43.612  1.00  0.00           H  
ATOM   2045  H2'   A A  64      -3.063  -6.469 -40.922  1.00  0.00           H  
ATOM   2046 HO2'   A A  64      -4.879  -5.861 -41.820  1.00  0.00           H  
ATOM   2047  H2    A A  64      -5.261 -10.290 -43.434  1.00  0.00           H  
ATOM   2048  H61   A A  64      -2.270 -13.271 -42.185  1.00  0.00           H  
ATOM   2049  H62   A A  64      -0.861 -12.400 -41.814  1.00  0.00           H  
ATOM   2050  H8    A A  64       0.200  -7.726 -41.920  1.00  0.00           H  
ATOM   2051  P     C A  65      -3.321  -3.405 -39.287  1.00  0.00           P  
ATOM   2052  OP2   C A  65      -3.297  -4.739 -38.636  1.00  0.00           O  
ATOM   2053  OP1   C A  65      -2.569  -2.279 -38.678  1.00  0.00           O  
ATOM   2054  O5'   C A  65      -4.842  -2.957 -39.439  1.00  0.00           O  
ATOM   2055  C5'   C A  65      -5.177  -1.676 -39.951  1.00  0.00           C  
ATOM   2056  C4'   C A  65      -6.671  -1.474 -40.013  1.00  0.00           C  
ATOM   2057  O4'   C A  65      -7.242  -2.356 -41.017  1.00  0.00           O  
ATOM   2058  C3'   C A  65      -7.445  -1.806 -38.747  1.00  0.00           C  
ATOM   2059  O3'   C A  65      -7.411  -0.763 -37.788  1.00  0.00           O  
ATOM   2060  C1'   C A  65      -8.539  -2.776 -40.602  1.00  0.00           C  
ATOM   2061  C2'   C A  65      -8.847  -2.070 -39.282  1.00  0.00           C  
ATOM   2062  O2'   C A  65      -9.530  -0.856 -39.555  1.00  0.00           O  
ATOM   2063  N1    C A  65      -8.541  -4.253 -40.464  1.00  0.00           N  
ATOM   2064  C2    C A  65      -9.740  -4.941 -40.693  1.00  0.00           C  
ATOM   2065  O2    C A  65     -10.757  -4.299 -41.000  1.00  0.00           O  
ATOM   2066  N3    C A  65      -9.769  -6.288 -40.575  1.00  0.00           N  
ATOM   2067  C4    C A  65      -8.663  -6.953 -40.243  1.00  0.00           C  
ATOM   2068  N4    C A  65      -8.739  -8.283 -40.137  1.00  0.00           N  
ATOM   2069  C5    C A  65      -7.430  -6.285 -40.003  1.00  0.00           C  
ATOM   2070  C6    C A  65      -7.413  -4.952 -40.124  1.00  0.00           C  
ATOM   2071  H5'   C A  65      -4.805  -1.585 -40.853  1.00  0.00           H  
ATOM   2072 H5''   C A  65      -4.785  -0.988 -39.373  1.00  0.00           H  
ATOM   2073  H4'   C A  65      -6.858  -0.546 -40.265  1.00  0.00           H  
ATOM   2074  H3'   C A  65      -7.090  -2.625 -38.343  1.00  0.00           H  
ATOM   2075  H1'   C A  65      -9.202  -2.510 -41.272  1.00  0.00           H  
ATOM   2076  H2'   C A  65      -9.358  -2.646 -38.677  1.00  0.00           H  
ATOM   2077 HO2'   C A  65     -10.465  -0.945 -39.275  1.00  0.00           H  
ATOM   2078  H42   C A  65      -7.944  -8.800 -39.895  1.00  0.00           H  
ATOM   2079  H41   C A  65      -9.591  -8.739 -40.302  1.00  0.00           H  
ATOM   2080  H5    C A  65      -6.621  -6.783 -39.760  1.00  0.00           H  
ATOM   2081  H6    C A  65      -6.573  -4.474 -39.963  1.00  0.00           H  
ATOM   2082  P     C A  66      -7.590  -1.096 -36.225  1.00  0.00           P  
ATOM   2083  OP2   C A  66      -7.058  -2.460 -35.980  1.00  0.00           O  
ATOM   2084  OP1   C A  66      -7.054   0.051 -35.448  1.00  0.00           O  
ATOM   2085  O5'   C A  66      -9.169  -1.136 -36.018  1.00  0.00           O  
ATOM   2086  C5'   C A  66      -9.930   0.061 -35.978  1.00  0.00           C  
ATOM   2087  C4'   C A  66     -11.387  -0.214 -35.695  1.00  0.00           C  
ATOM   2088  O4'   C A  66     -11.964  -0.986 -36.781  1.00  0.00           O  
ATOM   2089  C3'   C A  66     -11.684  -1.042 -34.454  1.00  0.00           C  
ATOM   2090  O3'   C A  66     -11.684  -0.274 -33.263  1.00  0.00           O  
ATOM   2091  C1'   C A  66     -12.889  -1.938 -36.279  1.00  0.00           C  
ATOM   2092  C2'   C A  66     -13.036  -1.660 -34.782  1.00  0.00           C  
ATOM   2093  O2'   C A  66     -14.090  -0.727 -34.588  1.00  0.00           O  
ATOM   2094  N1    C A  66     -12.400  -3.312 -36.552  1.00  0.00           N  
ATOM   2095  C2    C A  66     -13.317  -4.368 -36.494  1.00  0.00           C  
ATOM   2096  O2    C A  66     -14.503  -4.127 -36.218  1.00  0.00           O  
ATOM   2097  N3    C A  66     -12.897  -5.631 -36.739  1.00  0.00           N  
ATOM   2098  C4    C A  66     -11.618  -5.864 -37.032  1.00  0.00           C  
ATOM   2099  N4    C A  66     -11.249  -7.126 -37.267  1.00  0.00           N  
ATOM   2100  C5    C A  66     -10.661  -4.813 -37.098  1.00  0.00           C  
ATOM   2101  C6    C A  66     -11.088  -3.568 -36.855  1.00  0.00           C  
ATOM   2102  H5'   C A  66      -9.853   0.517 -36.842  1.00  0.00           H  
ATOM   2103 H5''   C A  66      -9.573   0.644 -35.276  1.00  0.00           H  
ATOM   2104  H4'   C A  66     -11.861   0.641 -35.626  1.00  0.00           H  
ATOM   2105  H3'   C A  66     -11.016  -1.756 -34.377  1.00  0.00           H  
ATOM   2106  H1'   C A  66     -13.754  -1.808 -36.721  1.00  0.00           H  
ATOM   2107  H2'   C A  66     -13.186  -2.487 -34.278  1.00  0.00           H  
ATOM   2108 HO2'   C A  66     -14.852  -1.188 -34.181  1.00  0.00           H  
ATOM   2109  H42   C A  66     -10.316  -7.330 -37.485  1.00  0.00           H  
ATOM   2110  H41   C A  66     -11.911  -7.847 -37.219  1.00  0.00           H  
ATOM   2111  H5    C A  66      -9.722  -4.994 -37.316  1.00  0.00           H  
ATOM   2112  H6    C A  66     -10.445  -2.831 -36.896  1.00  0.00           H  
ATOM   2113  P     U A  67     -10.998  -0.852 -31.929  1.00  0.00           P  
ATOM   2114  OP2   U A  67      -9.827  -1.670 -32.332  1.00  0.00           O  
ATOM   2115  OP1   U A  67     -10.815   0.275 -30.980  1.00  0.00           O  
ATOM   2116  O5'   U A  67     -12.099  -1.832 -31.324  1.00  0.00           O  
ATOM   2117  C5'   U A  67     -13.408  -1.366 -31.030  1.00  0.00           C  
ATOM   2118  C4'   U A  67     -14.414  -2.490 -31.038  1.00  0.00           C  
ATOM   2119  O4'   U A  67     -14.459  -3.106 -32.352  1.00  0.00           O  
ATOM   2120  C3'   U A  67     -14.130  -3.650 -30.095  1.00  0.00           C  
ATOM   2121  O3'   U A  67     -14.546  -3.397 -28.764  1.00  0.00           O  
ATOM   2122  C1'   U A  67     -14.632  -4.509 -32.239  1.00  0.00           C  
ATOM   2123  C2'   U A  67     -14.870  -4.805 -30.757  1.00  0.00           C  
ATOM   2124  O2'   U A  67     -16.264  -4.743 -30.493  1.00  0.00           O  
ATOM   2125  N1    U A  67     -13.441  -5.216 -32.769  1.00  0.00           N  
ATOM   2126  C2    U A  67     -13.578  -6.565 -33.042  1.00  0.00           C  
ATOM   2127  O2    U A  67     -14.617  -7.178 -32.868  1.00  0.00           O  
ATOM   2128  N3    U A  67     -12.451  -7.178 -33.532  1.00  0.00           N  
ATOM   2129  C4    U A  67     -11.225  -6.595 -33.772  1.00  0.00           C  
ATOM   2130  O4    U A  67     -10.304  -7.283 -34.215  1.00  0.00           O  
ATOM   2131  C5    U A  67     -11.157  -5.198 -33.466  1.00  0.00           C  
ATOM   2132  C6    U A  67     -12.240  -4.576 -32.989  1.00  0.00           C  
ATOM   2133  H5'   U A  67     -13.668  -0.701 -31.701  1.00  0.00           H  
ATOM   2134 H5''   U A  67     -13.407  -0.945 -30.145  1.00  0.00           H  
ATOM   2135  H4'   U A  67     -15.298  -2.121 -30.829  1.00  0.00           H  
ATOM   2136  H3'   U A  67     -13.169  -3.841 -30.101  1.00  0.00           H  
ATOM   2137  H1'   U A  67     -15.422  -4.775 -32.755  1.00  0.00           H  
ATOM   2138  H2'   U A  67     -14.490  -5.671 -30.499  1.00  0.00           H  
ATOM   2139 HO2'   U A  67     -16.598  -5.649 -30.327  1.00  0.00           H  
ATOM   2140  H3    U A  67     -12.526  -8.134 -33.732  1.00  0.00           H  
ATOM   2141  H5    U A  67     -10.323  -4.702 -33.607  1.00  0.00           H  
ATOM   2142  H6    U A  67     -12.168  -3.621 -32.787  1.00  0.00           H  
ATOM   2143  P     C A  68     -13.533  -3.638 -27.540  1.00  0.00           P  
ATOM   2144  OP2   C A  68     -12.156  -3.707 -28.089  1.00  0.00           O  
ATOM   2145  OP1   C A  68     -13.852  -2.649 -26.479  1.00  0.00           O  
ATOM   2146  O5'   C A  68     -13.921  -5.085 -26.997  1.00  0.00           O  
ATOM   2147  C5'   C A  68     -15.162  -5.311 -26.347  1.00  0.00           C  
ATOM   2148  C4'   C A  68     -15.590  -6.755 -26.450  1.00  0.00           C  
ATOM   2149  O4'   C A  68     -15.728  -7.130 -27.846  1.00  0.00           O  
ATOM   2150  C3'   C A  68     -14.623  -7.783 -25.884  1.00  0.00           C  
ATOM   2151  O3'   C A  68     -14.742  -7.943 -24.481  1.00  0.00           O  
ATOM   2152  C1'   C A  68     -15.256  -8.455 -28.060  1.00  0.00           C  
ATOM   2153  C2'   C A  68     -14.970  -9.037 -26.674  1.00  0.00           C  
ATOM   2154  O2'   C A  68     -16.153  -9.647 -26.178  1.00  0.00           O  
ATOM   2155  N1    C A  68     -14.051  -8.445 -28.926  1.00  0.00           N  
ATOM   2156  C2    C A  68     -13.636  -9.652 -29.503  1.00  0.00           C  
ATOM   2157  O2    C A  68     -14.282 -10.686 -29.274  1.00  0.00           O  
ATOM   2158  N3    C A  68     -12.541  -9.670 -30.296  1.00  0.00           N  
ATOM   2159  C4    C A  68     -11.864  -8.545 -30.526  1.00  0.00           C  
ATOM   2160  N4    C A  68     -10.789  -8.610 -31.316  1.00  0.00           N  
ATOM   2161  C5    C A  68     -12.259  -7.303 -29.954  1.00  0.00           C  
ATOM   2162  C6    C A  68     -13.344  -7.297 -29.171  1.00  0.00           C  
ATOM   2163  H5'   C A  68     -15.847  -4.745 -26.760  1.00  0.00           H  
ATOM   2164 H5''   C A  68     -15.076  -5.071 -25.401  1.00  0.00           H  
ATOM   2165  H4'   C A  68     -16.458  -6.858 -26.006  1.00  0.00           H  
ATOM   2166  H3'   C A  68     -13.705  -7.513 -26.100  1.00  0.00           H  
ATOM   2167  H1'   C A  68     -15.962  -8.978 -28.493  1.00  0.00           H  
ATOM   2168  H2'   C A  68     -14.220  -9.667 -26.698  1.00  0.00           H  
ATOM   2169 HO2'   C A  68     -16.036 -10.620 -26.183  1.00  0.00           H  
ATOM   2170  H42   C A  68     -10.270  -7.801 -31.504  1.00  0.00           H  
ATOM   2171  H41   C A  68     -10.520  -9.468 -31.707  1.00  0.00           H  
ATOM   2172  H5    C A  68     -11.754  -6.481 -30.129  1.00  0.00           H  
ATOM   2173  H6    C A  68     -13.632  -6.452 -28.769  1.00  0.00           H  
ATOM   2174  P     G A  69     -13.478  -8.421 -23.611  1.00  0.00           P  
ATOM   2175  OP2   G A  69     -12.268  -7.757 -24.157  1.00  0.00           O  
ATOM   2176  OP1   G A  69     -13.820  -8.259 -22.175  1.00  0.00           O  
ATOM   2177  O5'   G A  69     -13.366  -9.981 -23.918  1.00  0.00           O  
ATOM   2178  C5'   G A  69     -14.339 -10.892 -23.429  1.00  0.00           C  
ATOM   2179  C4'   G A  69     -13.973 -12.319 -23.752  1.00  0.00           C  
ATOM   2180  O4'   G A  69     -14.005 -12.521 -25.189  1.00  0.00           O  
ATOM   2181  C3'   G A  69     -12.574 -12.758 -23.348  1.00  0.00           C  
ATOM   2182  O3'   G A  69     -12.479 -13.113 -21.978  1.00  0.00           O  
ATOM   2183  C1'   G A  69     -12.959 -13.412 -25.585  1.00  0.00           C  
ATOM   2184  C2'   G A  69     -12.300 -13.913 -24.299  1.00  0.00           C  
ATOM   2185  O2'   G A  69     -12.958 -15.098 -23.875  1.00  0.00           O  
ATOM   2186  N1    G A  69      -9.042 -13.932 -28.795  1.00  0.00           N  
ATOM   2187  C2    G A  69      -9.736 -14.893 -28.100  1.00  0.00           C  
ATOM   2188  N2    G A  69      -9.339 -16.161 -28.280  1.00  0.00           N  
ATOM   2189  N3    G A  69     -10.747 -14.631 -27.288  1.00  0.00           N  
ATOM   2190  C4    G A  69     -11.013 -13.309 -27.222  1.00  0.00           C  
ATOM   2191  C5    G A  69     -10.383 -12.271 -27.874  1.00  0.00           C  
ATOM   2192  C6    G A  69      -9.299 -12.566 -28.742  1.00  0.00           C  
ATOM   2193  O6    G A  69      -8.613 -11.784 -29.410  1.00  0.00           O  
ATOM   2194  N7    G A  69     -10.959 -11.055 -27.537  1.00  0.00           N  
ATOM   2195  C8    G A  69     -11.913 -11.370 -26.703  1.00  0.00           C  
ATOM   2196  N9    G A  69     -12.001 -12.720 -26.468  1.00  0.00           N  
ATOM   2197  H5'   G A  69     -15.205 -10.683 -23.836  1.00  0.00           H  
ATOM   2198 H5''   G A  69     -14.410 -10.792 -22.456  1.00  0.00           H  
ATOM   2199  H4'   G A  69     -14.627 -12.917 -23.332  1.00  0.00           H  
ATOM   2200  H3'   G A  69     -11.943 -12.031 -23.535  1.00  0.00           H  
ATOM   2201  H1'   G A  69     -13.356 -14.170 -26.064  1.00  0.00           H  
ATOM   2202  H2'   G A  69     -11.338 -14.058 -24.423  1.00  0.00           H  
ATOM   2203 HO2'   G A  69     -12.363 -15.863 -24.017  1.00  0.00           H  
ATOM   2204  H1    G A  69      -8.308 -14.230 -29.372  1.00  0.00           H  
ATOM   2205  H22   G A  69      -9.798 -16.889 -27.810  1.00  0.00           H  
ATOM   2206  H21   G A  69      -8.592 -16.363 -28.880  1.00  0.00           H  
ATOM   2207  H8    G A  69     -12.505 -10.709 -26.287  1.00  0.00           H  
ATOM   2208  P     C A  70     -11.112 -12.862 -21.172  1.00  0.00           P  
ATOM   2209  OP2   C A  70     -10.639 -11.490 -21.484  1.00  0.00           O  
ATOM   2210  OP1   C A  70     -11.333 -13.258 -19.758  1.00  0.00           O  
ATOM   2211  O5'   C A  70     -10.087 -13.896 -21.818  1.00  0.00           O  
ATOM   2212  C5'   C A  70     -10.296 -15.296 -21.709  1.00  0.00           C  
ATOM   2213  C4'   C A  70      -9.242 -16.077 -22.456  1.00  0.00           C  
ATOM   2214  O4'   C A  70      -9.351 -15.816 -23.880  1.00  0.00           O  
ATOM   2215  C3'   C A  70      -7.797 -15.737 -22.127  1.00  0.00           C  
ATOM   2216  O3'   C A  70      -7.333 -16.372 -20.947  1.00  0.00           O  
ATOM   2217  C1'   C A  70      -8.061 -15.786 -24.475  1.00  0.00           C  
ATOM   2218  C2'   C A  70      -7.058 -16.171 -23.385  1.00  0.00           C  
ATOM   2219  O2'   C A  70      -6.866 -17.578 -23.411  1.00  0.00           O  
ATOM   2220  N1    C A  70      -7.794 -14.439 -25.035  1.00  0.00           N  
ATOM   2221  C2    C A  70      -6.783 -14.305 -25.995  1.00  0.00           C  
ATOM   2222  O2    C A  70      -6.145 -15.310 -26.346  1.00  0.00           O  
ATOM   2223  N3    C A  70      -6.521 -13.088 -26.523  1.00  0.00           N  
ATOM   2224  C4    C A  70      -7.221 -12.024 -26.129  1.00  0.00           C  
ATOM   2225  N4    C A  70      -6.927 -10.842 -26.677  1.00  0.00           N  
ATOM   2226  C5    C A  70      -8.254 -12.126 -25.155  1.00  0.00           C  
ATOM   2227  C6    C A  70      -8.506 -13.336 -24.641  1.00  0.00           C  
ATOM   2228  H5'   C A  70     -11.177 -15.516 -22.077  1.00  0.00           H  
ATOM   2229 H5''   C A  70     -10.271 -15.549 -20.763  1.00  0.00           H  
ATOM   2230  H4'   C A  70      -9.387 -17.033 -22.296  1.00  0.00           H  
ATOM   2231  H3'   C A  70      -7.710 -14.765 -22.024  1.00  0.00           H  
ATOM   2232  H1'   C A  70      -8.028 -16.450 -25.196  1.00  0.00           H  
ATOM   2233  H2'   C A  70      -6.212 -15.687 -23.491  1.00  0.00           H  
ATOM   2234 HO2'   C A  70      -5.971 -17.771 -23.759  1.00  0.00           H  
ATOM   2235  H42   C A  70      -7.424 -10.042 -26.408  1.00  0.00           H  
ATOM   2236  H41   C A  70      -6.215 -10.776 -27.346  1.00  0.00           H  
ATOM   2237  H5    C A  70      -8.764 -11.338 -24.872  1.00  0.00           H  
ATOM   2238  H6    C A  70      -9.213 -13.426 -23.970  1.00  0.00           H  
ATOM   2239  P     G A  71      -6.205 -15.671 -20.042  1.00  0.00           P  
ATOM   2240  OP2   G A  71      -6.495 -14.215 -19.993  1.00  0.00           O  
ATOM   2241  OP1   G A  71      -6.088 -16.440 -18.776  1.00  0.00           O  
ATOM   2242  O5'   G A  71      -4.860 -15.878 -20.871  1.00  0.00           O  
ATOM   2243  C5'   G A  71      -4.319 -17.176 -21.070  1.00  0.00           C  
ATOM   2244  C4'   G A  71      -3.097 -17.137 -21.952  1.00  0.00           C  
ATOM   2245  O4'   G A  71      -3.470 -16.718 -23.291  1.00  0.00           O  
ATOM   2246  C3'   G A  71      -2.011 -16.152 -21.546  1.00  0.00           C  
ATOM   2247  O3'   G A  71      -1.162 -16.653 -20.527  1.00  0.00           O  
ATOM   2248  C1'   G A  71      -2.461 -15.895 -23.851  1.00  0.00           C  
ATOM   2249  C2'   G A  71      -1.294 -15.885 -22.862  1.00  0.00           C  
ATOM   2250  O2'   G A  71      -0.405 -16.943 -23.188  1.00  0.00           O  
ATOM   2251  N1    G A  71      -1.811 -11.516 -26.366  1.00  0.00           N  
ATOM   2252  C2    G A  71      -1.046 -12.658 -26.385  1.00  0.00           C  
ATOM   2253  N2    G A  71       0.036 -12.636 -27.178  1.00  0.00           N  
ATOM   2254  N3    G A  71      -1.321 -13.743 -25.681  1.00  0.00           N  
ATOM   2255  C4    G A  71      -2.440 -13.595 -24.940  1.00  0.00           C  
ATOM   2256  C5    G A  71      -3.273 -12.500 -24.849  1.00  0.00           C  
ATOM   2257  C6    G A  71      -2.966 -11.342 -25.611  1.00  0.00           C  
ATOM   2258  O6    G A  71      -3.582 -10.271 -25.666  1.00  0.00           O  
ATOM   2259  N7    G A  71      -4.321 -12.749 -23.975  1.00  0.00           N  
ATOM   2260  C8    G A  71      -4.110 -13.968 -23.558  1.00  0.00           C  
ATOM   2261  N9    G A  71      -2.986 -14.540 -24.104  1.00  0.00           N  
ATOM   2262  H5'   G A  71      -4.998 -17.745 -21.488  1.00  0.00           H  
ATOM   2263 H5''   G A  71      -4.075 -17.557 -20.200  1.00  0.00           H  
ATOM   2264  H4'   G A  71      -2.708 -18.036 -21.997  1.00  0.00           H  
ATOM   2265  H3'   G A  71      -2.430 -15.322 -21.235  1.00  0.00           H  
ATOM   2266  H1'   G A  71      -2.168 -16.294 -24.697  1.00  0.00           H  
ATOM   2267  H2'   G A  71      -0.838 -15.017 -22.854  1.00  0.00           H  
ATOM   2268 HO2'   G A  71       0.418 -16.565 -23.562  1.00  0.00           H  
ATOM   2269  H1    G A  71      -1.521 -10.766 -26.925  1.00  0.00           H  
ATOM   2270  H22   G A  71       0.619 -13.422 -27.233  1.00  0.00           H  
ATOM   2271  H21   G A  71       0.246 -11.836 -27.703  1.00  0.00           H  
ATOM   2272  H8    G A  71      -4.695 -14.428 -22.920  1.00  0.00           H  
ATOM   2273  P     U A  72      -0.512 -15.650 -19.453  1.00  0.00           P  
ATOM   2274  OP2   U A  72      -1.563 -14.695 -19.021  1.00  0.00           O  
ATOM   2275  OP1   U A  72       0.202 -16.465 -18.436  1.00  0.00           O  
ATOM   2276  O5'   U A  72       0.576 -14.842 -20.289  1.00  0.00           O  
ATOM   2277  C5'   U A  72       1.716 -15.494 -20.827  1.00  0.00           C  
ATOM   2278  C4'   U A  72       2.495 -14.588 -21.748  1.00  0.00           C  
ATOM   2279  O4'   U A  72       1.674 -14.219 -22.887  1.00  0.00           O  
ATOM   2280  C3'   U A  72       2.936 -13.255 -21.163  1.00  0.00           C  
ATOM   2281  O3'   U A  72       4.129 -13.352 -20.403  1.00  0.00           O  
ATOM   2282  C1'   U A  72       1.894 -12.866 -23.248  1.00  0.00           C  
ATOM   2283  C2'   U A  72       3.069 -12.377 -22.398  1.00  0.00           C  
ATOM   2284  O2'   U A  72       4.280 -12.641 -23.091  1.00  0.00           O  
ATOM   2285  N1    U A  72       0.662 -12.075 -23.013  1.00  0.00           N  
ATOM   2286  C2    U A  72       0.543 -10.876 -23.692  1.00  0.00           C  
ATOM   2287  O2    U A  72       1.394 -10.458 -24.458  1.00  0.00           O  
ATOM   2288  N3    U A  72      -0.613 -10.179 -23.444  1.00  0.00           N  
ATOM   2289  C4    U A  72      -1.643 -10.546 -22.604  1.00  0.00           C  
ATOM   2290  O4    U A  72      -2.621  -9.807 -22.487  1.00  0.00           O  
ATOM   2291  C5    U A  72      -1.451 -11.797 -21.936  1.00  0.00           C  
ATOM   2292  C6    U A  72      -0.335 -12.498 -22.160  1.00  0.00           C  
ATOM   2293  H5'   U A  72       1.425 -16.285 -21.328  1.00  0.00           H  
ATOM   2294 H5''   U A  72       2.299 -15.778 -20.092  1.00  0.00           H  
ATOM   2295  H4'   U A  72       3.285 -15.071 -22.068  1.00  0.00           H  
ATOM   2296  H3'   U A  72       2.220 -12.902 -20.593  1.00  0.00           H  
ATOM   2297  H1'   U A  72       2.135 -12.815 -24.196  1.00  0.00           H  
ATOM   2298  H2'   U A  72       2.978 -11.426 -22.176  1.00  0.00           H  
ATOM   2299 HO2'   U A  72       4.659 -11.794 -23.405  1.00  0.00           H  
ATOM   2300  H3    U A  72      -0.718  -9.326 -23.915  1.00  0.00           H  
ATOM   2301  H5    U A  72      -2.134 -12.137 -21.320  1.00  0.00           H  
ATOM   2302  H6    U A  72      -0.227 -13.350 -21.690  1.00  0.00           H  
ATOM   2303  P     A A  73       4.200 -12.725 -18.924  1.00  0.00           P  
ATOM   2304  OP2   A A  73       2.814 -12.611 -18.406  1.00  0.00           O  
ATOM   2305  OP1   A A  73       5.213 -13.484 -18.150  1.00  0.00           O  
ATOM   2306  O5'   A A  73       4.760 -11.251 -19.158  1.00  0.00           O  
ATOM   2307  C5'   A A  73       6.132 -11.031 -19.450  1.00  0.00           C  
ATOM   2308  C4'   A A  73       6.356  -9.674 -20.068  1.00  0.00           C  
ATOM   2309  O4'   A A  73       5.578  -9.555 -21.288  1.00  0.00           O  
ATOM   2310  C3'   A A  73       5.920  -8.479 -19.233  1.00  0.00           C  
ATOM   2311  O3'   A A  73       6.885  -8.095 -18.269  1.00  0.00           O  
ATOM   2312  C1'   A A  73       5.048  -8.251 -21.418  1.00  0.00           C  
ATOM   2313  C2'   A A  73       5.653  -7.415 -20.288  1.00  0.00           C  
ATOM   2314  O2'   A A  73       6.863  -6.829 -20.746  1.00  0.00           O  
ATOM   2315  N1    A A  73       0.634  -5.835 -22.528  1.00  0.00           N  
ATOM   2316  C2    A A  73       1.916  -5.509 -22.738  1.00  0.00           C  
ATOM   2317  N3    A A  73       3.018  -6.186 -22.422  1.00  0.00           N  
ATOM   2318  C4    A A  73       2.707  -7.344 -21.812  1.00  0.00           C  
ATOM   2319  C5    A A  73       1.439  -7.815 -21.528  1.00  0.00           C  
ATOM   2320  C6    A A  73       0.356  -7.005 -21.914  1.00  0.00           C  
ATOM   2321  N6    A A  73      -0.922  -7.329 -21.705  1.00  0.00           N  
ATOM   2322  N7    A A  73       1.505  -9.048 -20.893  1.00  0.00           N  
ATOM   2323  C8    A A  73       2.789  -9.289 -20.808  1.00  0.00           C  
ATOM   2324  N9    A A  73       3.576  -8.300 -21.345  1.00  0.00           N  
ATOM   2325  H5'   A A  73       6.442 -11.721 -20.073  1.00  0.00           H  
ATOM   2326 H5''   A A  73       6.650 -11.094 -18.621  1.00  0.00           H  
ATOM   2327  H4'   A A  73       7.307  -9.577 -20.286  1.00  0.00           H  
ATOM   2328  H3'   A A  73       5.079  -8.696 -18.777  1.00  0.00           H  
ATOM   2329  H1'   A A  73       5.320  -7.877 -22.282  1.00  0.00           H  
ATOM   2330  H2'   A A  73       5.021  -6.739 -19.966  1.00  0.00           H  
ATOM   2331 HO2'   A A  73       6.727  -5.866 -20.861  1.00  0.00           H  
ATOM   2332  H2    A A  73       2.064  -4.650 -23.187  1.00  0.00           H  
ATOM   2333  H61   A A  73      -1.635  -6.723 -21.997  1.00  0.00           H  
ATOM   2334  H62   A A  73      -1.148  -8.173 -21.262  1.00  0.00           H  
ATOM   2335  H8    A A  73       3.155 -10.102 -20.399  1.00  0.00           H  
ATOM   2336  P     C A  74       6.418  -7.574 -16.822  1.00  0.00           P  
ATOM   2337  OP2   C A  74       5.229  -8.362 -16.410  1.00  0.00           O  
ATOM   2338  OP1   C A  74       7.613  -7.535 -15.941  1.00  0.00           O  
ATOM   2339  O5'   C A  74       5.951  -6.074 -17.084  1.00  0.00           O  
ATOM   2340  C5'   C A  74       6.895  -5.058 -17.384  1.00  0.00           C  
ATOM   2341  C4'   C A  74       6.218  -3.762 -17.760  1.00  0.00           C  
ATOM   2342  O4'   C A  74       5.421  -3.951 -18.958  1.00  0.00           O  
ATOM   2343  C3'   C A  74       5.234  -3.200 -16.745  1.00  0.00           C  
ATOM   2344  O3'   C A  74       5.866  -2.477 -15.702  1.00  0.00           O  
ATOM   2345  C1'   C A  74       4.217  -3.199 -18.878  1.00  0.00           C  
ATOM   2346  C2'   C A  74       4.315  -2.349 -17.609  1.00  0.00           C  
ATOM   2347  O2'   C A  74       4.918  -1.105 -17.933  1.00  0.00           O  
ATOM   2348  N1    C A  74       3.049  -4.115 -18.853  1.00  0.00           N  
ATOM   2349  C2    C A  74       1.786  -3.590 -19.153  1.00  0.00           C  
ATOM   2350  O2    C A  74       1.680  -2.385 -19.427  1.00  0.00           O  
ATOM   2351  N3    C A  74       0.705  -4.404 -19.139  1.00  0.00           N  
ATOM   2352  C4    C A  74       0.846  -5.695 -18.840  1.00  0.00           C  
ATOM   2353  N4    C A  74      -0.248  -6.461 -18.838  1.00  0.00           N  
ATOM   2354  C5    C A  74       2.116  -6.259 -18.531  1.00  0.00           C  
ATOM   2355  C6    C A  74       3.178  -5.445 -18.549  1.00  0.00           C  
ATOM   2356  H5'   C A  74       7.456  -5.354 -18.131  1.00  0.00           H  
ATOM   2357 H5''   C A  74       7.461  -4.906 -16.598  1.00  0.00           H  
ATOM   2358  H4'   C A  74       6.908  -3.088 -17.939  1.00  0.00           H  
ATOM   2359  H3'   C A  74       4.717  -3.938 -16.357  1.00  0.00           H  
ATOM   2360  H1'   C A  74       4.151  -2.611 -19.659  1.00  0.00           H  
ATOM   2361  H2'   C A  74       3.436  -2.229 -17.190  1.00  0.00           H  
ATOM   2362 HO2'   C A  74       4.240  -0.400 -17.886  1.00  0.00           H  
ATOM   2363  H42   C A  74      -0.178  -7.414 -18.623  1.00  0.00           H  
ATOM   2364  H41   C A  74      -1.121  -6.069 -19.051  1.00  0.00           H  
ATOM   2365  H5    C A  74       2.209  -7.210 -18.313  1.00  0.00           H  
ATOM   2366  H6    C A  74       4.060  -5.814 -18.339  1.00  0.00           H  
ATOM   2367  P     A A  75       5.257  -2.506 -14.215  1.00  0.00           P  
ATOM   2368  OP2   A A  75       4.768  -3.881 -13.945  1.00  0.00           O  
ATOM   2369  OP1   A A  75       6.248  -1.887 -13.300  1.00  0.00           O  
ATOM   2370  O5'   A A  75       3.992  -1.541 -14.297  1.00  0.00           O  
ATOM   2371  C5'   A A  75       4.154  -0.134 -14.409  1.00  0.00           C  
ATOM   2372  C4'   A A  75       2.827   0.567 -14.554  1.00  0.00           C  
ATOM   2373  O4'   A A  75       2.176   0.139 -15.779  1.00  0.00           O  
ATOM   2374  C3'   A A  75       1.799   0.280 -13.470  1.00  0.00           C  
ATOM   2375  O3'   A A  75       1.996   1.057 -12.300  1.00  0.00           O  
ATOM   2376  C1'   A A  75       0.769   0.035 -15.583  1.00  0.00           C  
ATOM   2377  C2'   A A  75       0.482   0.566 -14.177  1.00  0.00           C  
ATOM   2378  O2'   A A  75       0.230   1.961 -14.255  1.00  0.00           O  
ATOM   2379  N1    A A  75      -3.207  -3.147 -16.376  1.00  0.00           N  
ATOM   2380  C2    A A  75      -3.128  -1.814 -16.267  1.00  0.00           C  
ATOM   2381  N3    A A  75      -2.058  -1.049 -16.060  1.00  0.00           N  
ATOM   2382  C4    A A  75      -0.948  -1.802 -15.959  1.00  0.00           C  
ATOM   2383  C5    A A  75      -0.870  -3.179 -16.049  1.00  0.00           C  
ATOM   2384  C6    A A  75      -2.073  -3.873 -16.270  1.00  0.00           C  
ATOM   2385  N6    A A  75      -2.153  -5.201 -16.379  1.00  0.00           N  
ATOM   2386  N7    A A  75       0.442  -3.607 -15.897  1.00  0.00           N  
ATOM   2387  C8    A A  75       1.116  -2.498 -15.720  1.00  0.00           C  
ATOM   2388  N9    A A  75       0.338  -1.367 -15.746  1.00  0.00           N  
ATOM   2389  H5'   A A  75       4.707   0.063 -15.194  1.00  0.00           H  
ATOM   2390 H5''   A A  75       4.607   0.201 -13.608  1.00  0.00           H  
ATOM   2391  H4'   A A  75       2.982   1.534 -14.597  1.00  0.00           H  
ATOM   2392  H3'   A A  75       1.837  -0.671 -13.235  1.00  0.00           H  
ATOM   2393  H1'   A A  75       0.311   0.596 -16.243  1.00  0.00           H  
ATOM   2394  H2'   A A  75      -0.263   0.085 -13.759  1.00  0.00           H  
ATOM   2395 HO2'   A A  75      -0.722   2.124 -14.089  1.00  0.00           H  
ATOM   2396  H2    A A  75      -3.978  -1.334 -16.351  1.00  0.00           H  
ATOM   2397  H61   A A  75      -3.021  -5.629 -16.533  1.00  0.00           H  
ATOM   2398  H62   A A  75      -1.343  -5.748 -16.305  1.00  0.00           H  
ATOM   2399  H8    A A  75       2.087  -2.477 -15.582  1.00  0.00           H  
ATOM   2400  P     G A  76       1.651   0.443 -10.856  1.00  0.00           P  
ATOM   2401  OP2   G A  76       2.064  -0.983 -10.852  1.00  0.00           O  
ATOM   2402  OP1   G A  76       2.187   1.366  -9.823  1.00  0.00           O  
ATOM   2403  O5'   G A  76       0.060   0.495 -10.785  1.00  0.00           O  
ATOM   2404  C5'   G A  76      -0.624   1.732 -10.649  1.00  0.00           C  
ATOM   2405  C4'   G A  76      -2.120   1.543 -10.659  1.00  0.00           C  
ATOM   2406  O4'   G A  76      -2.537   0.995 -11.937  1.00  0.00           O  
ATOM   2407  C3'   G A  76      -2.676   0.563  -9.637  1.00  0.00           C  
ATOM   2408  O3'   G A  76      -2.832   1.135  -8.349  1.00  0.00           O  
ATOM   2409  C1'   G A  76      -3.606   0.078 -11.755  1.00  0.00           C  
ATOM   2410  C2'   G A  76      -3.988   0.128 -10.274  1.00  0.00           C  
ATOM   2411  O2'   G A  76      -5.000   1.107 -10.092  1.00  0.00           O  
ATOM   2412  N1    G A  76      -5.143  -4.583 -13.108  1.00  0.00           N  
ATOM   2413  C2    G A  76      -5.889  -3.486 -12.751  1.00  0.00           C  
ATOM   2414  N2    G A  76      -7.221  -3.645 -12.753  1.00  0.00           N  
ATOM   2415  N3    G A  76      -5.369  -2.316 -12.417  1.00  0.00           N  
ATOM   2416  C4    G A  76      -4.020  -2.330 -12.467  1.00  0.00           C  
ATOM   2417  C5    G A  76      -3.182  -3.370 -12.809  1.00  0.00           C  
ATOM   2418  C6    G A  76      -3.753  -4.620 -13.166  1.00  0.00           C  
ATOM   2419  O6    G A  76      -3.178  -5.662 -13.500  1.00  0.00           O  
ATOM   2420  N7    G A  76      -1.853  -2.977 -12.737  1.00  0.00           N  
ATOM   2421  C8    G A  76      -1.906  -1.729 -12.358  1.00  0.00           C  
ATOM   2422  N9    G A  76      -3.190  -1.273 -12.176  1.00  0.00           N  
ATOM   2423  H5'   G A  76      -0.370   2.321 -11.390  1.00  0.00           H  
ATOM   2424 H5''   G A  76      -0.360   2.152  -9.803  1.00  0.00           H  
ATOM   2425  H4'   G A  76      -2.551   2.414 -10.530  1.00  0.00           H  
ATOM   2426  H3'   G A  76      -2.077  -0.211  -9.575  1.00  0.00           H  
ATOM   2427  H1'   G A  76      -4.369   0.369 -12.298  1.00  0.00           H  
ATOM   2428  H2'   G A  76      -4.272  -0.753  -9.948  1.00  0.00           H  
ATOM   2429 HO2'   G A  76      -5.848   0.657  -9.895  1.00  0.00           H  
ATOM   2430  H1    G A  76      -5.625  -5.404 -13.339  1.00  0.00           H  
ATOM   2431  H22   G A  76      -7.804  -2.896 -12.508  1.00  0.00           H  
ATOM   2432  H21   G A  76      -7.613  -4.508 -13.000  1.00  0.00           H  
ATOM   2433  H8    G A  76      -1.111  -1.174 -12.218  1.00  0.00           H  
ATOM   2434  P     U A  77      -2.519   0.262  -7.036  1.00  0.00           P  
ATOM   2435  OP2   U A  77      -1.314  -0.561  -7.308  1.00  0.00           O  
ATOM   2436  OP1   U A  77      -2.538   1.173  -5.863  1.00  0.00           O  
ATOM   2437  O5'   U A  77      -3.770  -0.718  -6.919  1.00  0.00           O  
ATOM   2438  C5'   U A  77      -5.084  -0.207  -6.755  1.00  0.00           C  
ATOM   2439  C4'   U A  77      -6.130  -1.249  -7.066  1.00  0.00           C  
ATOM   2440  O4'   U A  77      -6.013  -1.669  -8.451  1.00  0.00           O  
ATOM   2441  C3'   U A  77      -6.040  -2.546  -6.277  1.00  0.00           C  
ATOM   2442  O3'   U A  77      -6.630  -2.455  -4.992  1.00  0.00           O  
ATOM   2443  C1'   U A  77      -6.271  -3.057  -8.573  1.00  0.00           C  
ATOM   2444  C2'   U A  77      -6.730  -3.543  -7.197  1.00  0.00           C  
ATOM   2445  O2'   U A  77      -8.143  -3.428  -7.115  1.00  0.00           O  
ATOM   2446  N1    U A  77      -5.054  -3.763  -9.042  1.00  0.00           N  
ATOM   2447  C2    U A  77      -5.223  -5.033  -9.564  1.00  0.00           C  
ATOM   2448  O2    U A  77      -6.310  -5.577  -9.651  1.00  0.00           O  
ATOM   2449  N3    U A  77      -4.070  -5.647  -9.986  1.00  0.00           N  
ATOM   2450  C4    U A  77      -2.790  -5.136  -9.940  1.00  0.00           C  
ATOM   2451  O4    U A  77      -1.852  -5.816 -10.360  1.00  0.00           O  
ATOM   2452  C5    U A  77      -2.692  -3.819  -9.388  1.00  0.00           C  
ATOM   2453  C6    U A  77      -3.799  -3.197  -8.971  1.00  0.00           C  
ATOM   2454  H5'   U A  77      -5.207   0.558  -7.355  1.00  0.00           H  
ATOM   2455 H5''   U A  77      -5.198   0.092  -5.829  1.00  0.00           H  
ATOM   2456  H4'   U A  77      -7.017  -0.855  -6.927  1.00  0.00           H  
ATOM   2457  H3'   U A  77      -5.097  -2.799  -6.181  1.00  0.00           H  
ATOM   2458  H1'   U A  77      -6.992  -3.191  -9.223  1.00  0.00           H  
ATOM   2459  H2'   U A  77      -6.430  -4.461  -7.023  1.00  0.00           H  
ATOM   2460 HO2'   U A  77      -8.538  -4.324  -7.133  1.00  0.00           H  
ATOM   2461  H3    U A  77      -4.167  -6.548 -10.359  1.00  0.00           H  
ATOM   2462  H5    U A  77      -1.819  -3.378  -9.318  1.00  0.00           H  
ATOM   2463  H6    U A  77      -3.705  -2.298  -8.596  1.00  0.00           H  
ATOM   2464  P     C A  78      -5.883  -3.077  -3.712  1.00  0.00           P  
ATOM   2465  OP2   C A  78      -4.432  -3.147  -4.015  1.00  0.00           O  
ATOM   2466  OP1   C A  78      -6.347  -2.341  -2.508  1.00  0.00           O  
ATOM   2467  O5'   C A  78      -6.442  -4.566  -3.624  1.00  0.00           O  
ATOM   2468  C5'   C A  78      -7.746  -4.828  -3.130  1.00  0.00           C  
ATOM   2469  C4'   C A  78      -8.224  -6.205  -3.521  1.00  0.00           C  
ATOM   2470  O4'   C A  78      -8.178  -6.353  -4.964  1.00  0.00           O  
ATOM   2471  C3'   C A  78      -7.399  -7.373  -3.003  1.00  0.00           C  
ATOM   2472  O3'   C A  78      -7.727  -7.738  -1.673  1.00  0.00           O  
ATOM   2473  C1'   C A  78      -7.744  -7.658  -5.324  1.00  0.00           C  
ATOM   2474  C2'   C A  78      -7.689  -8.464  -4.025  1.00  0.00           C  
ATOM   2475  O2'   C A  78      -8.958  -9.059  -3.797  1.00  0.00           O  
ATOM   2476  N1    C A  78      -6.427  -7.596  -6.004  1.00  0.00           N  
ATOM   2477  C2    C A  78      -5.997  -8.718  -6.725  1.00  0.00           C  
ATOM   2478  O2    C A  78      -6.723  -9.722  -6.772  1.00  0.00           O  
ATOM   2479  N3    C A  78      -4.800  -8.687  -7.355  1.00  0.00           N  
ATOM   2480  C4    C A  78      -4.038  -7.595  -7.288  1.00  0.00           C  
ATOM   2481  N4    C A  78      -2.865  -7.610  -7.926  1.00  0.00           N  
ATOM   2482  C5    C A  78      -4.446  -6.440  -6.564  1.00  0.00           C  
ATOM   2483  C6    C A  78      -5.632  -6.481  -5.946  1.00  0.00           C  
ATOM   2484  H5'   C A  78      -8.365  -4.160  -3.493  1.00  0.00           H  
ATOM   2485 H5''   C A  78      -7.738  -4.759  -2.153  1.00  0.00           H  
ATOM   2486  H4'   C A  78      -9.151  -6.314  -3.220  1.00  0.00           H  
ATOM   2487  H3'   C A  78      -6.448  -7.139  -3.046  1.00  0.00           H  
ATOM   2488  H1'   C A  78      -8.403  -8.059  -5.928  1.00  0.00           H  
ATOM   2489  H2'   C A  78      -6.973  -9.134  -4.049  1.00  0.00           H  
ATOM   2490 HO2'   C A  78      -8.889 -10.025  -3.943  1.00  0.00           H  
ATOM   2491  H42   C A  78      -2.282  -6.823  -7.896  1.00  0.00           H  
ATOM   2492  H41   C A  78      -2.587  -8.408  -8.423  1.00  0.00           H  
ATOM   2493  H5    C A  78      -3.879  -5.641  -6.522  1.00  0.00           H  
ATOM   2494  H6    C A  78      -5.930  -5.696  -5.442  1.00  0.00           H  
ATOM   2495  P     G A  79      -6.627  -8.432  -0.730  1.00  0.00           P  
ATOM   2496  OP2   G A  79      -5.317  -7.786  -1.000  1.00  0.00           O  
ATOM   2497  OP1   G A  79      -7.160  -8.460   0.656  1.00  0.00           O  
ATOM   2498  O5'   G A  79      -6.555  -9.933  -1.261  1.00  0.00           O  
ATOM   2499  C5'   G A  79      -7.629 -10.835  -1.042  1.00  0.00           C  
ATOM   2500  C4'   G A  79      -7.301 -12.219  -1.547  1.00  0.00           C  
ATOM   2501  O4'   G A  79      -7.155 -12.193  -2.991  1.00  0.00           O  
ATOM   2502  C3'   G A  79      -5.993 -12.817  -1.053  1.00  0.00           C  
ATOM   2503  O3'   G A  79      -6.099 -13.389   0.240  1.00  0.00           O  
ATOM   2504  C1'   G A  79      -6.120 -13.086  -3.398  1.00  0.00           C  
ATOM   2505  C2'   G A  79      -5.658 -13.827  -2.142  1.00  0.00           C  
ATOM   2506  O2'   G A  79      -6.425 -15.014  -1.999  1.00  0.00           O  
ATOM   2507  N1    G A  79      -1.879 -13.371  -6.200  1.00  0.00           N  
ATOM   2508  C2    G A  79      -2.709 -14.376  -5.764  1.00  0.00           C  
ATOM   2509  N2    G A  79      -2.369 -15.624  -6.119  1.00  0.00           N  
ATOM   2510  N3    G A  79      -3.794 -14.174  -5.034  1.00  0.00           N  
ATOM   2511  C4    G A  79      -3.987 -12.866  -4.768  1.00  0.00           C  
ATOM   2512  C5    G A  79      -3.221 -11.786  -5.154  1.00  0.00           C  
ATOM   2513  C6    G A  79      -2.060 -12.017  -5.937  1.00  0.00           C  
ATOM   2514  O6    G A  79      -1.251 -11.191  -6.378  1.00  0.00           O  
ATOM   2515  N7    G A  79      -3.761 -10.601  -4.675  1.00  0.00           N  
ATOM   2516  C8    G A  79      -4.826 -10.975  -4.018  1.00  0.00           C  
ATOM   2517  N9    G A  79      -5.022 -12.334  -4.035  1.00  0.00           N  
ATOM   2518  H5'   G A  79      -8.425 -10.505  -1.507  1.00  0.00           H  
ATOM   2519 H5''   G A  79      -7.817 -10.882  -0.081  1.00  0.00           H  
ATOM   2520  H4'   G A  79      -8.036 -12.824  -1.312  1.00  0.00           H  
ATOM   2521  H3'   G A  79      -5.305 -12.119  -1.041  1.00  0.00           H  
ATOM   2522  H1'   G A  79      -6.490 -13.729  -4.038  1.00  0.00           H  
ATOM   2523  H2'   G A  79      -4.697 -14.018  -2.172  1.00  0.00           H  
ATOM   2524 HO2'   G A  79      -5.856 -15.787  -2.192  1.00  0.00           H  
ATOM   2525  H1    G A  79      -1.100 -13.626  -6.736  1.00  0.00           H  
ATOM   2526  H22   G A  79      -2.924 -16.382  -5.837  1.00  0.00           H  
ATOM   2527  H21   G A  79      -1.567 -15.782  -6.659  1.00  0.00           H  
ATOM   2528  H8    G A  79      -5.424 -10.348  -3.561  1.00  0.00           H  
ATOM   2529  P     C A  80      -4.848 -13.341   1.248  1.00  0.00           P  
ATOM   2530  OP2   C A  80      -4.271 -11.974   1.201  1.00  0.00           O  
ATOM   2531  OP1   C A  80      -5.285 -13.908   2.549  1.00  0.00           O  
ATOM   2532  O5'   C A  80      -3.793 -14.345   0.603  1.00  0.00           O  
ATOM   2533  C5'   C A  80      -4.058 -15.738   0.537  1.00  0.00           C  
ATOM   2534  C4'   C A  80      -2.965 -16.480  -0.193  1.00  0.00           C  
ATOM   2535  O4'   C A  80      -2.912 -16.043  -1.577  1.00  0.00           O  
ATOM   2536  C3'   C A  80      -1.549 -16.261   0.318  1.00  0.00           C  
ATOM   2537  O3'   C A  80      -1.236 -17.063   1.444  1.00  0.00           O  
ATOM   2538  C1'   C A  80      -1.566 -15.995  -2.030  1.00  0.00           C  
ATOM   2539  C2'   C A  80      -0.701 -16.571  -0.907  1.00  0.00           C  
ATOM   2540  O2'   C A  80      -0.568 -17.972  -1.101  1.00  0.00           O  
ATOM   2541  N1    C A  80      -1.194 -14.599  -2.368  1.00  0.00           N  
ATOM   2542  C2    C A  80      -0.072 -14.388  -3.180  1.00  0.00           C  
ATOM   2543  O2    C A  80       0.572 -15.366  -3.589  1.00  0.00           O  
ATOM   2544  N3    C A  80       0.288 -13.125  -3.504  1.00  0.00           N  
ATOM   2545  C4    C A  80      -0.421 -12.091  -3.051  1.00  0.00           C  
ATOM   2546  N4    C A  80      -0.028 -10.862  -3.396  1.00  0.00           N  
ATOM   2547  C5    C A  80      -1.565 -12.272  -2.224  1.00  0.00           C  
ATOM   2548  C6    C A  80      -1.913 -13.526  -1.911  1.00  0.00           C  
ATOM   2549  H5'   C A  80      -4.908 -15.880   0.070  1.00  0.00           H  
ATOM   2550 H5''   C A  80      -4.131 -16.093   1.448  1.00  0.00           H  
ATOM   2551  H4'   C A  80      -3.166 -17.439  -0.169  1.00  0.00           H  
ATOM   2552  H3'   C A  80      -1.436 -15.316   0.555  1.00  0.00           H  
ATOM   2553  H1'   C A  80      -1.479 -16.556  -2.829  1.00  0.00           H  
ATOM   2554  H2'   C A  80       0.171 -16.126  -0.863  1.00  0.00           H  
ATOM   2555 HO2'   C A  80       0.350 -18.169  -1.381  1.00  0.00           H  
ATOM   2556  H42   C A  80      -0.528 -10.082  -3.080  1.00  0.00           H  
ATOM   2557  H41   C A  80       0.761 -10.742  -3.966  1.00  0.00           H  
ATOM   2558  H5    C A  80      -2.080 -11.505  -1.896  1.00  0.00           H  
ATOM   2559  H6    C A  80      -2.697 -13.671  -1.343  1.00  0.00           H  
ATOM   2560  P     C A  81      -0.261 -16.501   2.591  1.00  0.00           P  
ATOM   2561  OP2   C A  81      -0.531 -15.051   2.755  1.00  0.00           O  
ATOM   2562  OP1   C A  81      -0.365 -17.404   3.765  1.00  0.00           O  
ATOM   2563  O5'   C A  81       1.197 -16.665   1.972  1.00  0.00           O  
ATOM   2564  C5'   C A  81       1.766 -17.950   1.775  1.00  0.00           C  
ATOM   2565  C4'   C A  81       3.050 -17.877   0.985  1.00  0.00           C  
ATOM   2566  O4'   C A  81       2.793 -17.296  -0.320  1.00  0.00           O  
ATOM   2567  C3'   C A  81       4.148 -17.002   1.570  1.00  0.00           C  
ATOM   2568  O3'   C A  81       4.902 -17.656   2.576  1.00  0.00           O  
ATOM   2569  C1'   C A  81       3.871 -16.463  -0.714  1.00  0.00           C  
ATOM   2570  C2'   C A  81       4.966 -16.628   0.341  1.00  0.00           C  
ATOM   2571  O2'   C A  81       5.825 -17.690  -0.049  1.00  0.00           O  
ATOM   2572  N1    C A  81       3.414 -15.056  -0.836  1.00  0.00           N  
ATOM   2573  C2    C A  81       4.221 -14.153  -1.540  1.00  0.00           C  
ATOM   2574  O2    C A  81       5.286 -14.552  -2.036  1.00  0.00           O  
ATOM   2575  N3    C A  81       3.827 -12.865  -1.666  1.00  0.00           N  
ATOM   2576  C4    C A  81       2.678 -12.462  -1.124  1.00  0.00           C  
ATOM   2577  N4    C A  81       2.330 -11.182  -1.274  1.00  0.00           N  
ATOM   2578  C5    C A  81       1.836 -13.354  -0.402  1.00  0.00           C  
ATOM   2579  C6    C A  81       2.235 -14.626  -0.285  1.00  0.00           C  
ATOM   2580  H5'   C A  81       1.125 -18.513   1.292  1.00  0.00           H  
ATOM   2581 H5''   C A  81       1.952 -18.354   2.649  1.00  0.00           H  
ATOM   2582  H4'   C A  81       3.398 -18.785   0.866  1.00  0.00           H  
ATOM   2583  H3'   C A  81       3.747 -16.190   1.946  1.00  0.00           H  
ATOM   2584  H1'   C A  81       4.206 -16.771  -1.582  1.00  0.00           H  
ATOM   2585  H2'   C A  81       5.460 -15.793   0.478  1.00  0.00           H  
ATOM   2586 HO2'   C A  81       6.688 -17.317  -0.324  1.00  0.00           H  
ATOM   2587  H42   C A  81       1.491 -10.854  -0.887  1.00  0.00           H  
ATOM   2588  H41   C A  81       2.913 -10.570  -1.770  1.00  0.00           H  
ATOM   2589  H5    C A  81       0.992 -13.049  -0.007  1.00  0.00           H  
ATOM   2590  H6    C A  81       1.670 -15.256   0.208  1.00  0.00           H  
ATOM   2591  P     A A  82       5.467 -16.827   3.831  1.00  0.00           P  
ATOM   2592  OP2   A A  82       4.446 -15.819   4.214  1.00  0.00           O  
ATOM   2593  OP1   A A  82       5.957 -17.797   4.842  1.00  0.00           O  
ATOM   2594  O5'   A A  82       6.728 -16.050   3.242  1.00  0.00           O  
ATOM   2595  C5'   A A  82       7.923 -16.743   2.913  1.00  0.00           C  
ATOM   2596  C4'   A A  82       8.930 -15.831   2.260  1.00  0.00           C  
ATOM   2597  O4'   A A  82       8.389 -15.308   1.019  1.00  0.00           O  
ATOM   2598  C3'   A A  82       9.316 -14.588   3.049  1.00  0.00           C  
ATOM   2599  O3'   A A  82      10.303 -14.841   4.034  1.00  0.00           O  
ATOM   2600  C1'   A A  82       8.788 -13.957   0.833  1.00  0.00           C  
ATOM   2601  C2'   A A  82       9.773 -13.631   1.958  1.00  0.00           C  
ATOM   2602  O2'   A A  82      11.089 -13.937   1.521  1.00  0.00           O  
ATOM   2603  N1    A A  82       6.926  -9.294  -0.326  1.00  0.00           N  
ATOM   2604  C2    A A  82       8.138  -9.843  -0.478  1.00  0.00           C  
ATOM   2605  N3    A A  82       8.555 -11.065  -0.153  1.00  0.00           N  
ATOM   2606  C4    A A  82       7.556 -11.777   0.397  1.00  0.00           C  
ATOM   2607  C5    A A  82       6.259 -11.351   0.619  1.00  0.00           C  
ATOM   2608  C6    A A  82       5.944 -10.037   0.230  1.00  0.00           C  
ATOM   2609  N6    A A  82       4.736  -9.489   0.382  1.00  0.00           N  
ATOM   2610  N7    A A  82       5.505 -12.359   1.205  1.00  0.00           N  
ATOM   2611  C8    A A  82       6.349 -13.354   1.323  1.00  0.00           C  
ATOM   2612  N9    A A  82       7.608 -13.072   0.854  1.00  0.00           N  
ATOM   2613  H5'   A A  82       7.709 -17.475   2.298  1.00  0.00           H  
ATOM   2614 H5''   A A  82       8.312 -17.117   3.731  1.00  0.00           H  
ATOM   2615  H4'   A A  82       9.742 -16.344   2.062  1.00  0.00           H  
ATOM   2616  H3'   A A  82       8.516 -14.222   3.482  1.00  0.00           H  
ATOM   2617  H1'   A A  82       9.242 -13.876  -0.031  1.00  0.00           H  
ATOM   2618  H2'   A A  82       9.694 -12.696   2.243  1.00  0.00           H  
ATOM   2619 HO2'   A A  82      11.580 -13.102   1.376  1.00  0.00           H  
ATOM   2620  H2    A A  82       8.814  -9.262  -0.886  1.00  0.00           H  
ATOM   2621  H61   A A  82       4.577  -8.567   0.091  1.00  0.00           H  
ATOM   2622  H62   A A  82       4.009 -10.009   0.782  1.00  0.00           H  
ATOM   2623  H8    A A  82       6.104 -14.221   1.710  1.00  0.00           H  
ATOM   2624  P     C A  83       9.962 -14.637   5.591  1.00  0.00           P  
ATOM   2625  OP2   C A  83       8.526 -14.956   5.794  1.00  0.00           O  
ATOM   2626  OP1   C A  83      10.992 -15.355   6.385  1.00  0.00           O  
ATOM   2627  O5'   C A  83      10.159 -13.074   5.828  1.00  0.00           O  
ATOM   2628  C5'   C A  83      11.402 -12.555   6.275  1.00  0.00           C  
ATOM   2629  C4'   C A  83      11.673 -11.186   5.699  1.00  0.00           C  
ATOM   2630  O4'   C A  83      11.248 -11.151   4.313  1.00  0.00           O  
ATOM   2631  C3'   C A  83      10.900 -10.033   6.318  1.00  0.00           C  
ATOM   2632  O3'   C A  83      11.463  -9.582   7.538  1.00  0.00           O  
ATOM   2633  C1'   C A  83      10.697  -9.897   3.994  1.00  0.00           C  
ATOM   2634  C2'   C A  83      10.957  -9.004   5.204  1.00  0.00           C  
ATOM   2635  O2'   C A  83      12.252  -8.429   5.100  1.00  0.00           O  
ATOM   2636  N1    C A  83       9.248 -10.109   3.752  1.00  0.00           N  
ATOM   2637  C2    C A  83       8.481  -9.022   3.315  1.00  0.00           C  
ATOM   2638  O2    C A  83       9.030  -7.922   3.145  1.00  0.00           O  
ATOM   2639  N3    C A  83       7.158  -9.188   3.087  1.00  0.00           N  
ATOM   2640  C4    C A  83       6.592 -10.379   3.277  1.00  0.00           C  
ATOM   2641  N4    C A  83       5.283 -10.497   3.039  1.00  0.00           N  
ATOM   2642  C5    C A  83       7.343 -11.504   3.722  1.00  0.00           C  
ATOM   2643  C6    C A  83       8.651 -11.328   3.943  1.00  0.00           C  
ATOM   2644  H5'   C A  83      12.119 -13.164   6.002  1.00  0.00           H  
ATOM   2645 H5''   C A  83      11.389 -12.493   7.253  1.00  0.00           H  
ATOM   2646  H4'   C A  83      12.636 -11.012   5.742  1.00  0.00           H  
ATOM   2647  H3'   C A  83       9.971 -10.308   6.464  1.00  0.00           H  
ATOM   2648  H1'   C A  83      11.104  -9.492   3.201  1.00  0.00           H  
ATOM   2649  H2'   C A  83      10.265  -8.319   5.312  1.00  0.00           H  
ATOM   2650 HO2'   C A  83      12.163  -7.470   4.923  1.00  0.00           H  
ATOM   2651  H42   C A  83       4.837 -11.359   3.170  1.00  0.00           H  
ATOM   2652  H41   C A  83       4.769  -9.720   2.734  1.00  0.00           H  
ATOM   2653  H5    C A  83       6.918 -12.376   3.858  1.00  0.00           H  
ATOM   2654  H6    C A  83       9.186 -12.089   4.249  1.00  0.00           H  
ATOM   2655  P     C A  84      10.511  -9.065   8.726  1.00  0.00           P  
ATOM   2656  OP2   C A  84       9.216  -9.783   8.625  1.00  0.00           O  
ATOM   2657  OP1   C A  84      11.284  -9.121   9.992  1.00  0.00           O  
ATOM   2658  O5'   C A  84      10.254  -7.532   8.375  1.00  0.00           O  
ATOM   2659  C5'   C A  84      11.321  -6.596   8.367  1.00  0.00           C  
ATOM   2660  C4'   C A  84      10.882  -5.254   7.833  1.00  0.00           C  
ATOM   2661  O4'   C A  84      10.419  -5.415   6.465  1.00  0.00           O  
ATOM   2662  C3'   C A  84       9.697  -4.609   8.535  1.00  0.00           C  
ATOM   2663  O3'   C A  84      10.069  -3.888   9.696  1.00  0.00           O  
ATOM   2664  C1'   C A  84       9.357  -4.529   6.206  1.00  0.00           C  
ATOM   2665  C2'   C A  84       9.179  -3.670   7.457  1.00  0.00           C  
ATOM   2666  O2'   C A  84       9.995  -2.513   7.348  1.00  0.00           O  
ATOM   2667  N1    C A  84       8.154  -5.346   5.909  1.00  0.00           N  
ATOM   2668  C2    C A  84       7.034  -4.708   5.362  1.00  0.00           C  
ATOM   2669  O2    C A  84       7.079  -3.487   5.144  1.00  0.00           O  
ATOM   2670  N3    C A  84       5.926  -5.430   5.081  1.00  0.00           N  
ATOM   2671  C4    C A  84       5.903  -6.740   5.325  1.00  0.00           C  
ATOM   2672  N4    C A  84       4.787  -7.413   5.032  1.00  0.00           N  
ATOM   2673  C5    C A  84       7.024  -7.419   5.880  1.00  0.00           C  
ATOM   2674  C6    C A  84       8.115  -6.694   6.153  1.00  0.00           C  
ATOM   2675  H5'   C A  84      12.045  -6.943   7.804  1.00  0.00           H  
ATOM   2676 H5''   C A  84      11.653  -6.483   9.282  1.00  0.00           H  
ATOM   2677  H4'   C A  84      11.649  -4.645   7.845  1.00  0.00           H  
ATOM   2678  H3'   C A  84       9.022  -5.294   8.724  1.00  0.00           H  
ATOM   2679  H1'   C A  84       9.553  -3.948   5.442  1.00  0.00           H  
ATOM   2680  H2'   C A  84       8.239  -3.438   7.607  1.00  0.00           H  
ATOM   2681 HO2'   C A  84       9.422  -1.730   7.209  1.00  0.00           H  
ATOM   2682  H42   C A  84       4.738  -8.377   5.199  1.00  0.00           H  
ATOM   2683  H41   C A  84       4.017  -6.942   4.650  1.00  0.00           H  
ATOM   2684  H5    C A  84       6.998  -8.383   6.055  1.00  0.00           H  
ATOM   2685  H6    C A  84       8.897  -7.143   6.535  1.00  0.00           H  
ATOM   2686  P     C A  85       9.242  -4.073  11.062  1.00  0.00           P  
ATOM   2687  OP2   C A  85       8.896  -5.509  11.201  1.00  0.00           O  
ATOM   2688  OP1   C A  85       9.990  -3.390  12.149  1.00  0.00           O  
ATOM   2689  O5'   C A  85       7.893  -3.262  10.810  1.00  0.00           O  
ATOM   2690  C5'   C A  85       7.923  -1.936  10.305  1.00  0.00           C  
ATOM   2691  C4'   C A  85       6.603  -1.546   9.685  1.00  0.00           C  
ATOM   2692  O4'   C A  85       6.422  -2.252   8.430  1.00  0.00           O  
ATOM   2693  C3'   C A  85       5.358  -1.898  10.483  1.00  0.00           C  
ATOM   2694  O3'   C A  85       5.096  -0.981  11.531  1.00  0.00           O  
ATOM   2695  C1'   C A  85       5.068  -2.516   8.219  1.00  0.00           C  
ATOM   2696  C2'   C A  85       4.321  -1.855   9.383  1.00  0.00           C  
ATOM   2697  O2'   C A  85       4.005  -0.517   9.025  1.00  0.00           O  
ATOM   2698  N1    C A  85       4.897  -3.990   8.204  1.00  0.00           N  
ATOM   2699  C2    C A  85       3.717  -4.517   7.663  1.00  0.00           C  
ATOM   2700  O2    C A  85       2.857  -3.742   7.216  1.00  0.00           O  
ATOM   2701  N3    C A  85       3.536  -5.857   7.637  1.00  0.00           N  
ATOM   2702  C4    C A  85       4.476  -6.667   8.124  1.00  0.00           C  
ATOM   2703  N4    C A  85       4.254  -7.984   8.077  1.00  0.00           N  
ATOM   2704  C5    C A  85       5.685  -6.164   8.681  1.00  0.00           C  
ATOM   2705  C6    C A  85       5.853  -4.836   8.700  1.00  0.00           C  
ATOM   2706  H5'   C A  85       8.627  -1.868   9.627  1.00  0.00           H  
ATOM   2707 H5''   C A  85       8.125  -1.319  11.040  1.00  0.00           H  
ATOM   2708  H4'   C A  85       6.611  -0.582   9.509  1.00  0.00           H  
ATOM   2709  H3'   C A  85       5.444  -2.810  10.831  1.00  0.00           H  
ATOM   2710  H1'   C A  85       4.744  -2.141   7.374  1.00  0.00           H  
ATOM   2711  H2'   C A  85       3.519  -2.363   9.627  1.00  0.00           H  
ATOM   2712 HO2'   C A  85       3.041  -0.447   8.869  1.00  0.00           H  
ATOM   2713  H42   C A  85       4.925  -8.606   8.427  1.00  0.00           H  
ATOM   2714  H41   C A  85       3.420  -8.327   7.693  1.00  0.00           H  
ATOM   2715  H5    C A  85       6.370  -6.768   9.036  1.00  0.00           H  
ATOM   2716  H6    C A  85       6.679  -4.470   9.080  1.00  0.00           H  
ATOM   2717  P     A A  86       4.530  -1.506  12.942  1.00  0.00           P  
ATOM   2718  OP2   A A  86       5.396  -2.622  13.397  1.00  0.00           O  
ATOM   2719  OP1   A A  86       4.325  -0.329  13.822  1.00  0.00           O  
ATOM   2720  O5'   A A  86       3.099  -2.108  12.583  1.00  0.00           O  
ATOM   2721  C5'   A A  86       2.102  -1.303  11.972  1.00  0.00           C  
ATOM   2722  C4'   A A  86       0.978  -2.140  11.414  1.00  0.00           C  
ATOM   2723  O4'   A A  86       1.449  -2.934  10.287  1.00  0.00           O  
ATOM   2724  C3'   A A  86       0.371  -3.160  12.366  1.00  0.00           C  
ATOM   2725  O3'   A A  86      -0.673  -2.624  13.160  1.00  0.00           O  
ATOM   2726  C1'   A A  86       0.930  -4.234  10.337  1.00  0.00           C  
ATOM   2727  C2'   A A  86      -0.173  -4.197  11.398  1.00  0.00           C  
ATOM   2728  O2'   A A  86      -1.379  -3.754  10.793  1.00  0.00           O  
ATOM   2729  N1    A A  86       2.554  -9.121  10.515  1.00  0.00           N  
ATOM   2730  C2    A A  86       1.412  -8.567  10.088  1.00  0.00           C  
ATOM   2731  N3    A A  86       1.055  -7.284  10.070  1.00  0.00           N  
ATOM   2732  C4    A A  86       2.036  -6.511  10.570  1.00  0.00           C  
ATOM   2733  C5    A A  86       3.262  -6.934  11.047  1.00  0.00           C  
ATOM   2734  C6    A A  86       3.518  -8.316  11.010  1.00  0.00           C  
ATOM   2735  N6    A A  86       4.656  -8.869  11.437  1.00  0.00           N  
ATOM   2736  N7    A A  86       4.018  -5.854  11.482  1.00  0.00           N  
ATOM   2737  C8    A A  86       3.245  -4.820  11.261  1.00  0.00           C  
ATOM   2738  N9    A A  86       2.030  -5.144  10.710  1.00  0.00           N  
ATOM   2739  H5'   A A  86       2.508  -0.788  11.243  1.00  0.00           H  
ATOM   2740 H5''   A A  86       1.739  -0.682  12.637  1.00  0.00           H  
ATOM   2741  H4'   A A  86       0.264  -1.546  11.103  1.00  0.00           H  
ATOM   2742  H3'   A A  86       1.084  -3.560  12.907  1.00  0.00           H  
ATOM   2743  H1'   A A  86       0.549  -4.516   9.479  1.00  0.00           H  
ATOM   2744  H2'   A A  86      -0.283  -5.070  11.831  1.00  0.00           H  
ATOM   2745 HO2'   A A  86      -1.999  -4.510  10.727  1.00  0.00           H  
ATOM   2746  H2    A A  86       0.745  -9.194   9.738  1.00  0.00           H  
ATOM   2747  H61   A A  86       4.777  -9.841  11.386  1.00  0.00           H  
ATOM   2748  H62   A A  86       5.370  -8.305  11.800  1.00  0.00           H  
ATOM   2749  H8    A A  86       3.509  -3.899  11.471  1.00  0.00           H  
ATOM   2750  P     U A  87      -0.923  -3.179  14.648  1.00  0.00           P  
ATOM   2751  OP2   U A  87       0.328  -2.990  15.424  1.00  0.00           O  
ATOM   2752  OP1   U A  87      -2.194  -2.597  15.149  1.00  0.00           O  
ATOM   2753  O5'   U A  87      -1.145  -4.743  14.442  1.00  0.00           O  
ATOM   2754  C5'   U A  87      -2.283  -5.234  13.750  1.00  0.00           C  
ATOM   2755  C4'   U A  87      -2.238  -6.735  13.597  1.00  0.00           C  
ATOM   2756  O4'   U A  87      -1.105  -7.077  12.761  1.00  0.00           O  
ATOM   2757  C3'   U A  87      -2.026  -7.532  14.875  1.00  0.00           C  
ATOM   2758  O3'   U A  87      -3.239  -7.899  15.507  1.00  0.00           O  
ATOM   2759  C1'   U A  87      -0.469  -8.259  13.221  1.00  0.00           C  
ATOM   2760  C2'   U A  87      -1.337  -8.796  14.366  1.00  0.00           C  
ATOM   2761  O2'   U A  87      -2.279  -9.714  13.828  1.00  0.00           O  
ATOM   2762  N1    U A  87       0.891  -7.882  13.676  1.00  0.00           N  
ATOM   2763  C2    U A  87       1.793  -8.909  13.885  1.00  0.00           C  
ATOM   2764  O2    U A  87       1.516 -10.084  13.713  1.00  0.00           O  
ATOM   2765  N3    U A  87       3.039  -8.514  14.304  1.00  0.00           N  
ATOM   2766  C4    U A  87       3.470  -7.224  14.533  1.00  0.00           C  
ATOM   2767  O4    U A  87       4.626  -7.030  14.910  1.00  0.00           O  
ATOM   2768  C5    U A  87       2.484  -6.214  14.296  1.00  0.00           C  
ATOM   2769  C6    U A  87       1.262  -6.571  13.886  1.00  0.00           C  
ATOM   2770  H5'   U A  87      -2.317  -4.824  12.861  1.00  0.00           H  
ATOM   2771 H5''   U A  87      -3.090  -4.989  14.248  1.00  0.00           H  
ATOM   2772  H4'   U A  87      -3.065  -7.033  13.166  1.00  0.00           H  
ATOM   2773  H3'   U A  87      -1.408  -7.046  15.460  1.00  0.00           H  
ATOM   2774  H1'   U A  87      -0.400  -8.941  12.521  1.00  0.00           H  
ATOM   2775  H2'   U A  87      -0.786  -9.210  15.062  1.00  0.00           H  
ATOM   2776 HO2'   U A  87      -3.170  -9.498  14.176  1.00  0.00           H  
ATOM   2777  H3    U A  87       3.694  -9.226  14.459  1.00  0.00           H  
ATOM   2778  H5    U A  87       2.703  -5.268  14.432  1.00  0.00           H  
ATOM   2779  H6    U A  87       0.606  -5.861  13.731  1.00  0.00           H  
TER                                                                             
