# Supplementary material for: Direct-Coupling Analysis of nucleotide coevolution facilitates RNA secondary and tertiary structure prediction
Source: Nucleic Acids Res. 2015 Sep 29;43(21):10444–55. doi: 10.1093/nar/gkv932 (PMC4666395; doi:10.1093/nar/gkv932)
Supplement: SUPPLEMENTARY DATA [file supp_gkv932_nar-01540-r-2015-File011.zip › blind_predictions_100dca/RF01695/cluster_01.pdb]

ATOM      1  C5'   G A   1      -1.456 -19.025   8.918  1.00  0.00           C  
ATOM      2  C4'   G A   1      -2.434 -18.147   9.659  1.00  0.00           C  
ATOM      3  O4'   G A   1      -1.853 -17.709  10.921  1.00  0.00           O  
ATOM      4  C3'   G A   1      -2.796 -16.834   8.983  1.00  0.00           C  
ATOM      5  O3'   G A   1      -3.792 -16.981   7.985  1.00  0.00           O  
ATOM      6  C1'   G A   1      -2.386 -16.455  11.270  1.00  0.00           C  
ATOM      7  C2'   G A   1      -3.347 -16.041  10.158  1.00  0.00           C  
ATOM      8  O2'   G A   1      -4.660 -16.466  10.496  1.00  0.00           O  
ATOM      9  N1    G A   1      -1.018 -11.741  12.621  1.00  0.00           N  
ATOM     10  C2    G A   1      -2.264 -12.320  12.607  1.00  0.00           C  
ATOM     11  N2    G A   1      -3.284 -11.545  13.006  1.00  0.00           N  
ATOM     12  N3    G A   1      -2.495 -13.567  12.232  1.00  0.00           N  
ATOM     13  C4    G A   1      -1.363 -14.201  11.863  1.00  0.00           C  
ATOM     14  C5    G A   1      -0.072 -13.716  11.840  1.00  0.00           C  
ATOM     15  C6    G A   1       0.162 -12.376  12.245  1.00  0.00           C  
ATOM     16  O6    G A   1       1.234 -11.762  12.294  1.00  0.00           O  
ATOM     17  N7    G A   1       0.813 -14.688  11.396  1.00  0.00           N  
ATOM     18  C8    G A   1       0.058 -15.728  11.162  1.00  0.00           C  
ATOM     19  N9    G A   1      -1.271 -15.502  11.424  1.00  0.00           N  
ATOM     20  H4'   G A   1      -3.256 -18.652   9.835  1.00  0.00           H  
ATOM     21  H3'   G A   1      -2.016 -16.387   8.595  1.00  0.00           H  
ATOM     22  H1'   G A   1      -2.876 -16.523  12.117  1.00  0.00           H  
ATOM     23  H2'   G A   1      -3.310 -15.076   9.989  1.00  0.00           H  
ATOM     24 HO2'   G A   1      -5.202 -15.680  10.717  1.00  0.00           H  
ATOM     25  H1    G A   1      -0.953 -10.809  12.916  1.00  0.00           H  
ATOM     26  H22   G A   1      -4.197 -11.905  13.017  1.00  0.00           H  
ATOM     27  H21   G A   1      -3.121 -10.621  13.285  1.00  0.00           H  
ATOM     28  H8    G A   1       0.407 -16.583  10.833  1.00  0.00           H  
ATOM     29  P     U A   2      -4.026 -15.818   6.900  1.00  0.00           P  
ATOM     30  OP2   U A   2      -2.821 -14.951   6.889  1.00  0.00           O  
ATOM     31  OP1   U A   2      -4.486 -16.452   5.638  1.00  0.00           O  
ATOM     32  O5'   U A   2      -5.237 -14.973   7.498  1.00  0.00           O  
ATOM     33  C5'   U A   2      -5.672 -13.777   6.869  1.00  0.00           C  
ATOM     34  C4'   U A   2      -5.969 -12.694   7.877  1.00  0.00           C  
ATOM     35  O4'   U A   2      -5.094 -12.884   9.011  1.00  0.00           O  
ATOM     36  C3'   U A   2      -5.698 -11.267   7.426  1.00  0.00           C  
ATOM     37  O3'   U A   2      -6.771 -10.706   6.690  1.00  0.00           O  
ATOM     38  C1'   U A   2      -4.681 -11.640   9.527  1.00  0.00           C  
ATOM     39  C2'   U A   2      -5.405 -10.546   8.732  1.00  0.00           C  
ATOM     40  O2'   U A   2      -6.605 -10.200   9.410  1.00  0.00           O  
ATOM     41  N1    U A   2      -3.207 -11.557   9.384  1.00  0.00           N  
ATOM     42  C2    U A   2      -2.595 -10.395   9.819  1.00  0.00           C  
ATOM     43  O2    U A   2      -3.209  -9.461  10.304  1.00  0.00           O  
ATOM     44  N3    U A   2      -1.231 -10.364   9.667  1.00  0.00           N  
ATOM     45  C4    U A   2      -0.430 -11.352   9.136  1.00  0.00           C  
ATOM     46  O4    U A   2       0.787 -11.171   9.066  1.00  0.00           O  
ATOM     47  C5    U A   2      -1.131 -12.524   8.707  1.00  0.00           C  
ATOM     48  C6    U A   2      -2.459 -12.582   8.844  1.00  0.00           C  
ATOM     49  H5'   U A   2      -6.485 -13.965   6.354  1.00  0.00           H  
ATOM     50 H5''   U A   2      -4.973 -13.463   6.260  1.00  0.00           H  
ATOM     51  H4'   U A   2      -6.897 -12.758   8.183  1.00  0.00           H  
ATOM     52  H3'   U A   2      -4.890 -11.260   6.872  1.00  0.00           H  
ATOM     53  H1'   U A   2      -4.920 -11.561  10.475  1.00  0.00           H  
ATOM     54  H2'   U A   2      -4.831  -9.765   8.591  1.00  0.00           H  
ATOM     55 HO2'   U A   2      -6.495  -9.317   9.821  1.00  0.00           H  
ATOM     56  H3    U A   2      -0.777  -9.549   9.969  1.00  0.00           H  
ATOM     57  H5    U A   2      -0.640 -13.277   8.317  1.00  0.00           H  
ATOM     58  H6    U A   2      -2.916 -13.394   8.543  1.00  0.00           H  
ATOM     59  P     C A   3      -6.489  -9.937   5.308  1.00  0.00           P  
ATOM     60  OP2   C A   3      -5.912 -10.911   4.348  1.00  0.00           O  
ATOM     61  OP1   C A   3      -7.717  -9.186   4.941  1.00  0.00           O  
ATOM     62  O5'   C A   3      -5.358  -8.879   5.677  1.00  0.00           O  
ATOM     63  C5'   C A   3      -5.695  -7.557   6.070  1.00  0.00           C  
ATOM     64  C4'   C A   3      -4.472  -6.759   6.452  1.00  0.00           C  
ATOM     65  O4'   C A   3      -3.614  -7.533   7.336  1.00  0.00           O  
ATOM     66  C3'   C A   3      -3.543  -6.370   5.312  1.00  0.00           C  
ATOM     67  O3'   C A   3      -3.988  -5.226   4.603  1.00  0.00           O  
ATOM     68  C1'   C A   3      -2.257  -7.214   7.094  1.00  0.00           C  
ATOM     69  C2'   C A   3      -2.247  -6.090   6.057  1.00  0.00           C  
ATOM     70  O2'   C A   3      -2.297  -4.837   6.724  1.00  0.00           O  
ATOM     71  N1    C A   3      -1.561  -8.432   6.612  1.00  0.00           N  
ATOM     72  C2    C A   3      -0.162  -8.466   6.672  1.00  0.00           C  
ATOM     73  O2    C A   3       0.449  -7.485   7.122  1.00  0.00           O  
ATOM     74  N3    C A   3       0.497  -9.565   6.239  1.00  0.00           N  
ATOM     75  C4    C A   3      -0.183 -10.606   5.759  1.00  0.00           C  
ATOM     76  N4    C A   3       0.510 -11.669   5.343  1.00  0.00           N  
ATOM     77  C5    C A   3      -1.604 -10.603   5.684  1.00  0.00           C  
ATOM     78  C6    C A   3      -2.246  -9.510   6.117  1.00  0.00           C  
ATOM     79  H5'   C A   3      -6.303  -7.597   6.838  1.00  0.00           H  
ATOM     80 H5''   C A   3      -6.149  -7.109   5.326  1.00  0.00           H  
ATOM     81  H4'   C A   3      -4.762  -5.947   6.916  1.00  0.00           H  
ATOM     82  H3'   C A   3      -3.420  -7.110   4.682  1.00  0.00           H  
ATOM     83  H1'   C A   3      -1.829  -6.897   7.916  1.00  0.00           H  
ATOM     84  H2'   C A   3      -1.472  -6.153   5.462  1.00  0.00           H  
ATOM     85 HO2'   C A   3      -1.429  -4.392   6.635  1.00  0.00           H  
ATOM     86  H42   C A   3       0.039 -12.451   4.985  1.00  0.00           H  
ATOM     87  H41   C A   3       1.489 -11.668   5.395  1.00  0.00           H  
ATOM     88  H5    C A   3      -2.096 -11.374   5.330  1.00  0.00           H  
ATOM     89  H6    C A   3      -3.224  -9.489   6.073  1.00  0.00           H  
ATOM     90  P     U A   4      -3.683  -5.080   3.031  1.00  0.00           P  
ATOM     91  OP2   U A   4      -4.250  -6.266   2.342  1.00  0.00           O  
ATOM     92  OP1   U A   4      -4.095  -3.718   2.607  1.00  0.00           O  
ATOM     93  O5'   U A   4      -2.095  -5.167   2.938  1.00  0.00           O  
ATOM     94  C5'   U A   4      -1.284  -4.040   3.233  1.00  0.00           C  
ATOM     95  C4'   U A   4       0.167  -4.423   3.388  1.00  0.00           C  
ATOM     96  O4'   U A   4       0.232  -5.801   3.839  1.00  0.00           O  
ATOM     97  C3'   U A   4       1.004  -4.409   2.118  1.00  0.00           C  
ATOM     98  O3'   U A   4       1.501  -3.122   1.796  1.00  0.00           O  
ATOM     99  C1'   U A   4       1.402  -6.400   3.324  1.00  0.00           C  
ATOM    100  C2'   U A   4       2.135  -5.372   2.460  1.00  0.00           C  
ATOM    101  O2'   U A   4       3.134  -4.734   3.244  1.00  0.00           O  
ATOM    102  N1    U A   4       1.044  -7.621   2.563  1.00  0.00           N  
ATOM    103  C2    U A   4       2.077  -8.470   2.210  1.00  0.00           C  
ATOM    104  O2    U A   4       3.242  -8.255   2.495  1.00  0.00           O  
ATOM    105  N3    U A   4       1.698  -9.587   1.507  1.00  0.00           N  
ATOM    106  C4    U A   4       0.420  -9.938   1.127  1.00  0.00           C  
ATOM    107  O4    U A   4       0.242 -10.980   0.495  1.00  0.00           O  
ATOM    108  C5    U A   4      -0.597  -9.014   1.527  1.00  0.00           C  
ATOM    109  C6    U A   4      -0.257  -7.918   2.213  1.00  0.00           C  
ATOM    110  H5'   U A   4      -1.597  -3.631   4.066  1.00  0.00           H  
ATOM    111 H5''   U A   4      -1.366  -3.388   2.506  1.00  0.00           H  
ATOM    112  H4'   U A   4       0.598  -3.852   4.057  1.00  0.00           H  
ATOM    113  H3'   U A   4       0.486  -4.752   1.360  1.00  0.00           H  
ATOM    114  H1'   U A   4       1.969  -6.646   4.085  1.00  0.00           H  
ATOM    115  H2'   U A   4       2.514  -5.782   1.655  1.00  0.00           H  
ATOM    116 HO2'   U A   4       3.861  -4.439   2.656  1.00  0.00           H  
ATOM    117  H3    U A   4       2.415 -10.202   1.246  1.00  0.00           H  
ATOM    118  H5    U A   4      -1.535  -9.184   1.300  1.00  0.00           H  
ATOM    119  H6    U A   4      -0.971  -7.301   2.474  1.00  0.00           H  
ATOM    120  P     A A   5       1.194  -2.472   0.359  1.00  0.00           P  
ATOM    121  OP2   A A   5       1.170  -3.566  -0.644  1.00  0.00           O  
ATOM    122  OP1   A A   5       0.017  -1.579   0.500  1.00  0.00           O  
ATOM    123  O5'   A A   5       2.470  -1.564   0.067  1.00  0.00           O  
ATOM    124  C5'   A A   5       2.446  -0.168   0.323  1.00  0.00           C  
ATOM    125  C4'   A A   5       3.806   0.455   0.132  1.00  0.00           C  
ATOM    126  O4'   A A   5       4.599   0.241   1.326  1.00  0.00           O  
ATOM    127  C3'   A A   5       4.656  -0.129  -0.986  1.00  0.00           C  
ATOM    128  O3'   A A   5       4.424   0.489  -2.240  1.00  0.00           O  
ATOM    129  C1'   A A   5       5.915  -0.169   1.010  1.00  0.00           C  
ATOM    130  C2'   A A   5       6.073   0.121  -0.485  1.00  0.00           C  
ATOM    131  O2'   A A   5       6.447   1.481  -0.658  1.00  0.00           O  
ATOM    132  N1    A A   5       8.923  -4.253   1.916  1.00  0.00           N  
ATOM    133  C2    A A   5       9.202  -2.968   1.662  1.00  0.00           C  
ATOM    134  N3    A A   5       8.368  -1.956   1.435  1.00  0.00           N  
ATOM    135  C4    A A   5       7.090  -2.372   1.486  1.00  0.00           C  
ATOM    136  C5    A A   5       6.647  -3.657   1.735  1.00  0.00           C  
ATOM    137  C6    A A   5       7.629  -4.638   1.960  1.00  0.00           C  
ATOM    138  N6    A A   5       7.352  -5.919   2.212  1.00  0.00           N  
ATOM    139  N7    A A   5       5.260  -3.711   1.710  1.00  0.00           N  
ATOM    140  C8    A A   5       4.902  -2.478   1.451  1.00  0.00           C  
ATOM    141  N9    A A   5       5.959  -1.614   1.304  1.00  0.00           N  
ATOM    142  H5'   A A   5       2.152  -0.016   1.245  1.00  0.00           H  
ATOM    143 H5''   A A   5       1.810   0.259  -0.289  1.00  0.00           H  
ATOM    144  H4'   A A   5       3.706   1.419  -0.016  1.00  0.00           H  
ATOM    145  H3'   A A   5       4.494  -1.093  -1.068  1.00  0.00           H  
ATOM    146  H1'   A A   5       6.626   0.288   1.507  1.00  0.00           H  
ATOM    147  H2'   A A   5       6.715  -0.489  -0.905  1.00  0.00           H  
ATOM    148 HO2'   A A   5       7.380   1.519  -0.954  1.00  0.00           H  
ATOM    149  H2    A A   5      10.155  -2.741   1.641  1.00  0.00           H  
ATOM    150  H61   A A   5       8.080  -6.558   2.361  1.00  0.00           H  
ATOM    151  H62   A A   5       6.420  -6.221   2.250  1.00  0.00           H  
ATOM    152  H8    A A   5       3.966  -2.198   1.370  1.00  0.00           H  
ATOM    153  P     U A   6       4.592  -0.353  -3.599  1.00  0.00           P  
ATOM    154  OP2   U A   6       3.435  -1.276  -3.713  1.00  0.00           O  
ATOM    155  OP1   U A   6       4.880   0.602  -4.699  1.00  0.00           O  
ATOM    156  O5'   U A   6       5.899  -1.229  -3.350  1.00  0.00           O  
ATOM    157  C5'   U A   6       7.191  -0.698  -3.603  1.00  0.00           C  
ATOM    158  C4'   U A   6       8.262  -1.753  -3.468  1.00  0.00           C  
ATOM    159  O4'   U A   6       8.225  -2.329  -2.137  1.00  0.00           O  
ATOM    160  C3'   U A   6       8.141  -2.953  -4.394  1.00  0.00           C  
ATOM    161  O3'   U A   6       8.650  -2.705  -5.694  1.00  0.00           O  
ATOM    162  C1'   U A   6       8.516  -3.720  -2.190  1.00  0.00           C  
ATOM    163  C2'   U A   6       8.900  -4.034  -3.637  1.00  0.00           C  
ATOM    164  O2'   U A   6      10.304  -3.878  -3.786  1.00  0.00           O  
ATOM    165  N1    U A   6       7.344  -4.507  -1.736  1.00  0.00           N  
ATOM    166  C2    U A   6       7.568  -5.824  -1.380  1.00  0.00           C  
ATOM    167  O2    U A   6       8.668  -6.348  -1.424  1.00  0.00           O  
ATOM    168  N3    U A   6       6.455  -6.513  -0.965  1.00  0.00           N  
ATOM    169  C4    U A   6       5.166  -6.032  -0.873  1.00  0.00           C  
ATOM    170  O4    U A   6       4.269  -6.780  -0.481  1.00  0.00           O  
ATOM    171  C5    U A   6       5.010  -4.663  -1.257  1.00  0.00           C  
ATOM    172  C6    U A   6       6.077  -3.968  -1.664  1.00  0.00           C  
ATOM    173  H5'   U A   6       7.371   0.022  -2.964  1.00  0.00           H  
ATOM    174 H5''   U A   6       7.216  -0.334  -4.512  1.00  0.00           H  
ATOM    175  H4'   U A   6       9.138  -1.333  -3.606  1.00  0.00           H  
ATOM    176  H3'   U A   6       7.198  -3.213  -4.462  1.00  0.00           H  
ATOM    177  H1'   U A   6       9.278  -3.908  -1.603  1.00  0.00           H  
ATOM    178  H2'   U A   6       8.606  -4.932  -3.899  1.00  0.00           H  
ATOM    179 HO2'   U A   6      10.714  -4.761  -3.895  1.00  0.00           H  
ATOM    180  H3    U A   6       6.592  -7.448  -0.708  1.00  0.00           H  
ATOM    181  H5    U A   6       4.127  -4.238  -1.222  1.00  0.00           H  
ATOM    182  H6    U A   6       5.944  -3.033  -1.922  1.00  0.00           H  
ATOM    183  P     G A   7       8.053  -3.492  -6.961  1.00  0.00           P  
ATOM    184  OP2   G A   7       6.573  -3.500  -6.841  1.00  0.00           O  
ATOM    185  OP1   G A   7       8.687  -2.941  -8.186  1.00  0.00           O  
ATOM    186  O5'   G A   7       8.572  -4.986  -6.767  1.00  0.00           O  
ATOM    187  C5'   G A   7       9.912  -5.338  -7.074  1.00  0.00           C  
ATOM    188  C4'   G A   7      10.171  -6.804  -6.830  1.00  0.00           C  
ATOM    189  O4'   G A   7       9.935  -7.118  -5.433  1.00  0.00           O  
ATOM    190  C3'   G A   7       9.274  -7.774  -7.585  1.00  0.00           C  
ATOM    191  O3'   G A   7       9.690  -7.986  -8.924  1.00  0.00           O  
ATOM    192  C1'   G A   7       9.358  -8.424  -5.315  1.00  0.00           C  
ATOM    193  C2'   G A   7       9.337  -9.025  -6.721  1.00  0.00           C  
ATOM    194  O2'   G A   7      10.546  -9.739  -6.935  1.00  0.00           O  
ATOM    195  N1    G A   7       5.609 -10.985  -3.013  1.00  0.00           N  
ATOM    196  C2    G A   7       6.828 -11.434  -3.459  1.00  0.00           C  
ATOM    197  N2    G A   7       7.089 -12.736  -3.269  1.00  0.00           N  
ATOM    198  N3    G A   7       7.728 -10.663  -4.048  1.00  0.00           N  
ATOM    199  C4    G A   7       7.305  -9.387  -4.159  1.00  0.00           C  
ATOM    200  C5    G A   7       6.109  -8.837  -3.747  1.00  0.00           C  
ATOM    201  C6    G A   7       5.152  -9.675  -3.118  1.00  0.00           C  
ATOM    202  O6    G A   7       4.035  -9.375  -2.682  1.00  0.00           O  
ATOM    203  N7    G A   7       6.061  -7.483  -4.045  1.00  0.00           N  
ATOM    204  C8    G A   7       7.206  -7.238  -4.622  1.00  0.00           C  
ATOM    205  N9    G A   7       8.009  -8.348  -4.723  1.00  0.00           N  
ATOM    206  H5'   G A   7      10.518  -4.809  -6.515  1.00  0.00           H  
ATOM    207 H5''   G A   7      10.088  -5.134  -8.017  1.00  0.00           H  
ATOM    208  H4'   G A   7      11.106  -7.001  -7.046  1.00  0.00           H  
ATOM    209  H3'   G A   7       8.356  -7.430  -7.584  1.00  0.00           H  
ATOM    210  H1'   G A   7       9.938  -8.964  -4.738  1.00  0.00           H  
ATOM    211  H2'   G A   7       8.551  -9.595  -6.855  1.00  0.00           H  
ATOM    212 HO2'   G A   7      10.353 -10.699  -6.943  1.00  0.00           H  
ATOM    213  H1    G A   7       5.012 -11.637  -2.590  1.00  0.00           H  
ATOM    214  H22   G A   7       7.944 -13.112  -3.567  1.00  0.00           H  
ATOM    215  H21   G A   7       6.428 -13.312  -2.834  1.00  0.00           H  
ATOM    216  H8    G A   7       7.466  -6.351  -4.949  1.00  0.00           H  
ATOM    217  P     G A   8       8.617  -8.402 -10.046  1.00  0.00           P  
ATOM    218  OP2   G A   8       7.413  -7.552  -9.869  1.00  0.00           O  
ATOM    219  OP1   G A   8       9.311  -8.428 -11.359  1.00  0.00           O  
ATOM    220  O5'   G A   8       8.224  -9.899  -9.667  1.00  0.00           O  
ATOM    221  C5'   G A   8       9.148 -10.962  -9.842  1.00  0.00           C  
ATOM    222  C4'   G A   8       8.566 -12.282  -9.399  1.00  0.00           C  
ATOM    223  O4'   G A   8       8.268 -12.236  -7.979  1.00  0.00           O  
ATOM    224  C3'   G A   8       7.245 -12.677 -10.042  1.00  0.00           C  
ATOM    225  O3'   G A   8       7.405 -13.249 -11.329  1.00  0.00           O  
ATOM    226  C1'   G A   8       7.082 -12.980  -7.704  1.00  0.00           C  
ATOM    227  C2'   G A   8       6.651 -13.634  -9.018  1.00  0.00           C  
ATOM    228  O2'   G A   8       7.244 -14.921  -9.109  1.00  0.00           O  
ATOM    229  N1    G A   8       2.721 -12.727  -5.089  1.00  0.00           N  
ATOM    230  C2    G A   8       3.468 -13.826  -5.440  1.00  0.00           C  
ATOM    231  N2    G A   8       2.996 -15.017  -5.044  1.00  0.00           N  
ATOM    232  N3    G A   8       4.596 -13.763  -6.128  1.00  0.00           N  
ATOM    233  C4    G A   8       4.925 -12.493  -6.444  1.00  0.00           C  
ATOM    234  C5    G A   8       4.251 -11.328  -6.143  1.00  0.00           C  
ATOM    235  C6    G A   8       3.041 -11.410  -5.405  1.00  0.00           C  
ATOM    236  O6    G A   8       2.298 -10.492  -5.040  1.00  0.00           O  
ATOM    237  N7    G A   8       4.921 -10.225  -6.650  1.00  0.00           N  
ATOM    238  C8    G A   8       5.971 -10.728  -7.240  1.00  0.00           C  
ATOM    239  N9    G A   8       6.036 -12.098  -7.153  1.00  0.00           N  
ATOM    240  H5'   G A   8       9.954 -10.776  -9.316  1.00  0.00           H  
ATOM    241 H5''   G A   8       9.392 -11.022 -10.789  1.00  0.00           H  
ATOM    242  H4'   G A   8       9.224 -12.990  -9.563  1.00  0.00           H  
ATOM    243  H3'   G A   8       6.672 -11.885 -10.112  1.00  0.00           H  
ATOM    244  H1'   G A   8       7.300 -13.676  -7.050  1.00  0.00           H  
ATOM    245  H2'   G A   8       5.674 -13.679  -9.092  1.00  0.00           H  
ATOM    246 HO2'   G A   8       6.549 -15.601  -8.994  1.00  0.00           H  
ATOM    247  H1    G A   8       1.899 -12.881  -4.578  1.00  0.00           H  
ATOM    248  H22   G A   8       3.487 -15.837  -5.266  1.00  0.00           H  
ATOM    249  H21   G A   8       2.161 -15.072  -4.535  1.00  0.00           H  
ATOM    250  H8    G A   8       6.645 -10.184  -7.698  1.00  0.00           H  
ATOM    251  P     U A   9       6.253 -13.079 -12.437  1.00  0.00           P  
ATOM    252  OP2   U A   9       5.852 -11.650 -12.465  1.00  0.00           O  
ATOM    253  OP1   U A   9       6.715 -13.737 -13.686  1.00  0.00           O  
ATOM    254  O5'   U A   9       5.033 -13.923 -11.857  1.00  0.00           O  
ATOM    255  C5'   U A   9       5.136 -15.327 -11.679  1.00  0.00           C  
ATOM    256  C4'   U A   9       3.955 -15.882 -10.923  1.00  0.00           C  
ATOM    257  O4'   U A   9       3.902 -15.302  -9.593  1.00  0.00           O  
ATOM    258  C3'   U A   9       2.583 -15.584 -11.510  1.00  0.00           C  
ATOM    259  O3'   U A   9       2.234 -16.456 -12.572  1.00  0.00           O  
ATOM    260  C1'   U A   9       2.547 -15.104  -9.196  1.00  0.00           C  
ATOM    261  C2'   U A   9       1.670 -15.702 -10.298  1.00  0.00           C  
ATOM    262  O2'   U A   9       1.401 -17.061  -9.985  1.00  0.00           O  
ATOM    263  N1    U A   9       2.278 -13.661  -8.984  1.00  0.00           N  
ATOM    264  C2    U A   9       1.184 -13.331  -8.206  1.00  0.00           C  
ATOM    265  O2    U A   9       0.452 -14.164  -7.700  1.00  0.00           O  
ATOM    266  N3    U A   9       0.974 -11.985  -8.036  1.00  0.00           N  
ATOM    267  C4    U A   9       1.728 -10.954  -8.554  1.00  0.00           C  
ATOM    268  O4    U A   9       1.408  -9.789  -8.311  1.00  0.00           O  
ATOM    269  C5    U A   9       2.843 -11.369  -9.349  1.00  0.00           C  
ATOM    270  C6    U A   9       3.072 -12.674  -9.529  1.00  0.00           C  
ATOM    271  H5'   U A   9       5.956 -15.527 -11.181  1.00  0.00           H  
ATOM    272 H5''   U A   9       5.183 -15.758 -12.558  1.00  0.00           H  
ATOM    273  H4'   U A   9       4.060 -16.853 -10.840  1.00  0.00           H  
ATOM    274  H3'   U A   9       2.567 -14.659 -11.835  1.00  0.00           H  
ATOM    275  H1'   U A   9       2.393 -15.588  -8.358  1.00  0.00           H  
ATOM    276  H2'   U A   9       0.845 -15.187 -10.417  1.00  0.00           H  
ATOM    277 HO2'   U A   9       0.460 -17.148  -9.727  1.00  0.00           H  
ATOM    278  H3    U A   9       0.203 -11.729  -7.488  1.00  0.00           H  
ATOM    279  H5    U A   9       3.435 -10.702  -9.756  1.00  0.00           H  
ATOM    280  H6    U A   9       3.840 -12.933 -10.078  1.00  0.00           H  
ATOM    281  P     G A  10       1.275 -15.946 -13.756  1.00  0.00           P  
ATOM    282  OP2   G A  10       1.581 -14.515 -14.011  1.00  0.00           O  
ATOM    283  OP1   G A  10       1.359 -16.924 -14.870  1.00  0.00           O  
ATOM    284  O5'   G A  10      -0.189 -16.033 -13.132  1.00  0.00           O  
ATOM    285  C5'   G A  10      -0.901 -17.261 -13.113  1.00  0.00           C  
ATOM    286  C4'   G A  10      -2.200 -17.137 -12.356  1.00  0.00           C  
ATOM    287  O4'   G A  10      -1.946 -16.610 -11.028  1.00  0.00           O  
ATOM    288  C3'   G A  10      -3.226 -16.180 -12.945  1.00  0.00           C  
ATOM    289  O3'   G A  10      -3.976 -16.754 -14.002  1.00  0.00           O  
ATOM    290  C1'   G A  10      -3.002 -15.727 -10.636  1.00  0.00           C  
ATOM    291  C2'   G A  10      -4.066 -15.808 -11.732  1.00  0.00           C  
ATOM    292  O2'   G A  10      -4.986 -16.840 -11.405  1.00  0.00           O  
ATOM    293  N1    G A  10      -3.866 -11.100  -8.696  1.00  0.00           N  
ATOM    294  C2    G A  10      -4.650 -12.228  -8.651  1.00  0.00           C  
ATOM    295  N2    G A  10      -5.820 -12.114  -8.005  1.00  0.00           N  
ATOM    296  N3    G A  10      -4.313 -13.384  -9.198  1.00  0.00           N  
ATOM    297  C4    G A  10      -3.110 -13.323  -9.806  1.00  0.00           C  
ATOM    298  C5    G A  10      -2.249 -12.251  -9.908  1.00  0.00           C  
ATOM    299  C6    G A  10      -2.623 -11.016  -9.317  1.00  0.00           C  
ATOM    300  O6    G A  10      -1.998  -9.950  -9.299  1.00  0.00           O  
ATOM    301  N7    G A  10      -1.108 -12.600 -10.615  1.00  0.00           N  
ATOM    302  C8    G A  10      -1.291 -13.855 -10.925  1.00  0.00           C  
ATOM    303  N9    G A  10      -2.484 -14.356 -10.465  1.00  0.00           N  
ATOM    304  H5'   G A  10      -0.346 -17.946 -12.686  1.00  0.00           H  
ATOM    305 H5''   G A  10      -1.092 -17.534 -14.035  1.00  0.00           H  
ATOM    306  H4'   G A  10      -2.604 -18.026 -12.273  1.00  0.00           H  
ATOM    307  H3'   G A  10      -2.766 -15.379 -13.274  1.00  0.00           H  
ATOM    308  H1'   G A  10      -3.382 -16.041  -9.789  1.00  0.00           H  
ATOM    309  H2'   G A  10      -4.517 -14.946 -11.857  1.00  0.00           H  
ATOM    310 HO2'   G A  10      -5.840 -16.436 -11.146  1.00  0.00           H  
ATOM    311  H1    G A  10      -4.207 -10.292  -8.258  1.00  0.00           H  
ATOM    312  H22   G A  10      -6.421 -12.886  -7.940  1.00  0.00           H  
ATOM    313  H21   G A  10      -6.076 -11.261  -7.597  1.00  0.00           H  
ATOM    314  H8    G A  10      -0.642 -14.384 -11.433  1.00  0.00           H  
ATOM    315  P     G A  11      -4.689 -15.810 -15.090  1.00  0.00           P  
ATOM    316  OP2   G A  11      -3.711 -14.775 -15.513  1.00  0.00           O  
ATOM    317  OP1   G A  11      -5.322 -16.682 -16.112  1.00  0.00           O  
ATOM    318  O5'   G A  11      -5.850 -15.087 -14.273  1.00  0.00           O  
ATOM    319  C5'   G A  11      -7.041 -15.779 -13.932  1.00  0.00           C  
ATOM    320  C4'   G A  11      -8.066 -14.852 -13.325  1.00  0.00           C  
ATOM    321  O4'   G A  11      -7.557 -14.307 -12.080  1.00  0.00           O  
ATOM    322  C3'   G A  11      -8.427 -13.625 -14.147  1.00  0.00           C  
ATOM    323  O3'   G A  11      -9.356 -13.904 -15.181  1.00  0.00           O  
ATOM    324  C1'   G A  11      -8.030 -12.963 -11.914  1.00  0.00           C  
ATOM    325  C2'   G A  11      -8.956 -12.663 -13.094  1.00  0.00           C  
ATOM    326  O2'   G A  11     -10.290 -12.984 -12.726  1.00  0.00           O  
ATOM    327  N1    G A  11      -6.514  -8.297 -10.556  1.00  0.00           N  
ATOM    328  C2    G A  11      -7.758  -8.873 -10.465  1.00  0.00           C  
ATOM    329  N2    G A  11      -8.731  -8.110  -9.945  1.00  0.00           N  
ATOM    330  N3    G A  11      -8.030 -10.107 -10.855  1.00  0.00           N  
ATOM    331  C4    G A  11      -6.942 -10.731 -11.353  1.00  0.00           C  
ATOM    332  C5    G A  11      -5.658 -10.248 -11.487  1.00  0.00           C  
ATOM    333  C6    G A  11      -5.379  -8.922 -11.065  1.00  0.00           C  
ATOM    334  O6    G A  11      -4.305  -8.312 -11.101  1.00  0.00           O  
ATOM    335  N7    G A  11      -4.826 -11.207 -12.045  1.00  0.00           N  
ATOM    336  C8    G A  11      -5.604 -12.237 -12.238  1.00  0.00           C  
ATOM    337  N9    G A  11      -6.900 -12.017 -11.840  1.00  0.00           N  
ATOM    338  H5'   G A  11      -6.828 -16.486 -13.289  1.00  0.00           H  
ATOM    339 H5''   G A  11      -7.417 -16.185 -14.741  1.00  0.00           H  
ATOM    340  H4'   G A  11      -8.882 -15.362 -13.138  1.00  0.00           H  
ATOM    341  H3'   G A  11      -7.610 -13.251 -14.542  1.00  0.00           H  
ATOM    342  H1'   G A  11      -8.543 -12.925 -11.079  1.00  0.00           H  
ATOM    343  H2'   G A  11      -8.875 -11.730 -13.385  1.00  0.00           H  
ATOM    344 HO2'   G A  11     -10.799 -12.154 -12.617  1.00  0.00           H  
ATOM    345  H1    G A  11      -6.416  -7.375 -10.238  1.00  0.00           H  
ATOM    346  H22   G A  11      -9.639  -8.468  -9.856  1.00  0.00           H  
ATOM    347  H21   G A  11      -8.537  -7.195  -9.654  1.00  0.00           H  
ATOM    348  H8    G A  11      -5.294 -13.081 -12.626  1.00  0.00           H  
ATOM    349  P     C A  12      -9.390 -12.992 -16.504  1.00  0.00           P  
ATOM    350  OP2   C A  12      -8.004 -12.881 -17.023  1.00  0.00           O  
ATOM    351  OP1   C A  12     -10.466 -13.506 -17.389  1.00  0.00           O  
ATOM    352  O5'   C A  12      -9.834 -11.557 -15.972  1.00  0.00           O  
ATOM    353  C5'   C A  12     -11.173 -11.311 -15.570  1.00  0.00           C  
ATOM    354  C4'   C A  12     -11.367  -9.881 -15.126  1.00  0.00           C  
ATOM    355  O4'   C A  12     -10.538  -9.605 -13.968  1.00  0.00           O  
ATOM    356  C3'   C A  12     -10.969  -8.808 -16.129  1.00  0.00           C  
ATOM    357  O3'   C A  12     -11.962  -8.573 -17.112  1.00  0.00           O  
ATOM    358  C1'   C A  12     -10.044  -8.269 -14.022  1.00  0.00           C  
ATOM    359  C2'   C A  12     -10.695  -7.606 -15.237  1.00  0.00           C  
ATOM    360  O2'   C A  12     -11.904  -6.981 -14.829  1.00  0.00           O  
ATOM    361  N1    C A  12      -8.563  -8.268 -14.106  1.00  0.00           N  
ATOM    362  C2    C A  12      -7.877  -7.099 -13.751  1.00  0.00           C  
ATOM    363  O2    C A  12      -8.523  -6.107 -13.380  1.00  0.00           O  
ATOM    364  N3    C A  12      -6.527  -7.072 -13.818  1.00  0.00           N  
ATOM    365  C4    C A  12      -5.856  -8.152 -14.220  1.00  0.00           C  
ATOM    366  N4    C A  12      -4.523  -8.079 -14.271  1.00  0.00           N  
ATOM    367  C5    C A  12      -6.523  -9.354 -14.588  1.00  0.00           C  
ATOM    368  C6    C A  12      -7.859  -9.369 -14.517  1.00  0.00           C  
ATOM    369  H5'   C A  12     -11.398 -11.909 -14.827  1.00  0.00           H  
ATOM    370 H5''   C A  12     -11.772 -11.496 -16.323  1.00  0.00           H  
ATOM    371  H4'   C A  12     -12.308  -9.752 -14.880  1.00  0.00           H  
ATOM    372  H3'   C A  12     -10.136  -9.075 -16.571  1.00  0.00           H  
ATOM    373  H1'   C A  12     -10.323  -7.801 -13.207  1.00  0.00           H  
ATOM    374  H2'   C A  12     -10.086  -6.970 -15.667  1.00  0.00           H  
ATOM    375 HO2'   C A  12     -11.784  -6.009 -14.851  1.00  0.00           H  
ATOM    376  H42   C A  12      -4.002  -8.855 -14.562  1.00  0.00           H  
ATOM    377  H41   C A  12      -4.068  -7.249 -14.017  1.00  0.00           H  
ATOM    378  H5    C A  12      -6.021 -10.143 -14.882  1.00  0.00           H  
ATOM    379  H6    C A  12      -8.336 -10.188 -14.766  1.00  0.00           H  
ATOM    380  P     U A  13     -11.554  -7.971 -18.546  1.00  0.00           P  
ATOM    381  OP2   U A  13     -10.383  -8.734 -19.047  1.00  0.00           O  
ATOM    382  OP1   U A  13     -12.783  -7.882 -19.375  1.00  0.00           O  
ATOM    383  O5'   U A  13     -11.073  -6.488 -18.218  1.00  0.00           O  
ATOM    384  C5'   U A  13     -12.013  -5.456 -17.962  1.00  0.00           C  
ATOM    385  C4'   U A  13     -11.336  -4.120 -17.775  1.00  0.00           C  
ATOM    386  O4'   U A  13     -10.450  -4.170 -16.627  1.00  0.00           O  
ATOM    387  C3'   U A  13     -10.440  -3.658 -18.914  1.00  0.00           C  
ATOM    388  O3'   U A  13     -11.161  -3.069 -19.983  1.00  0.00           O  
ATOM    389  C1'   U A  13      -9.280  -3.394 -16.872  1.00  0.00           C  
ATOM    390  C2'   U A  13      -9.487  -2.696 -18.217  1.00  0.00           C  
ATOM    391  O2'   U A  13     -10.101  -1.435 -17.992  1.00  0.00           O  
ATOM    392  N1    U A  13      -8.074  -4.257 -16.866  1.00  0.00           N  
ATOM    393  C2    U A  13      -6.854  -3.635 -16.675  1.00  0.00           C  
ATOM    394  O2    U A  13      -6.738  -2.432 -16.515  1.00  0.00           O  
ATOM    395  N3    U A  13      -5.766  -4.473 -16.676  1.00  0.00           N  
ATOM    396  C4    U A  13      -5.770  -5.841 -16.846  1.00  0.00           C  
ATOM    397  O4    U A  13      -4.703  -6.456 -16.823  1.00  0.00           O  
ATOM    398  C5    U A  13      -7.067  -6.416 -17.038  1.00  0.00           C  
ATOM    399  C6    U A  13      -8.143  -5.623 -17.040  1.00  0.00           C  
ATOM    400  H5'   U A  13     -12.515  -5.675 -17.149  1.00  0.00           H  
ATOM    401 H5''   U A  13     -12.635  -5.395 -18.716  1.00  0.00           H  
ATOM    402  H4'   U A  13     -12.022  -3.438 -17.616  1.00  0.00           H  
ATOM    403  H3'   U A  13      -9.930  -4.424 -19.253  1.00  0.00           H  
ATOM    404  H1'   U A  13      -9.198  -2.720 -16.165  1.00  0.00           H  
ATOM    405  H2'   U A  13      -8.643  -2.607 -18.708  1.00  0.00           H  
ATOM    406 HO2'   U A  13      -9.447  -0.727 -18.167  1.00  0.00           H  
ATOM    407  H3    U A  13      -4.891  -4.052 -16.543  1.00  0.00           H  
ATOM    408  H5    U A  13      -7.164  -7.383 -17.166  1.00  0.00           H  
ATOM    409  H6    U A  13      -9.019  -6.040 -17.174  1.00  0.00           H  
ATOM    410  P     G A  14     -10.560  -3.090 -21.473  1.00  0.00           P  
ATOM    411  OP2   G A  14     -10.047  -4.458 -21.742  1.00  0.00           O  
ATOM    412  OP1   G A  14     -11.568  -2.491 -22.385  1.00  0.00           O  
ATOM    413  O5'   G A  14      -9.312  -2.102 -21.400  1.00  0.00           O  
ATOM    414  C5'   G A  14      -9.496  -0.694 -21.402  1.00  0.00           C  
ATOM    415  C4'   G A  14      -8.177   0.037 -21.374  1.00  0.00           C  
ATOM    416  O4'   G A  14      -7.452  -0.304 -20.164  1.00  0.00           O  
ATOM    417  C3'   G A  14      -7.205  -0.296 -22.495  1.00  0.00           C  
ATOM    418  O3'   G A  14      -7.491   0.394 -23.700  1.00  0.00           O  
ATOM    419  C1'   G A  14      -6.050  -0.372 -20.435  1.00  0.00           C  
ATOM    420  C2'   G A  14      -5.858   0.070 -21.887  1.00  0.00           C  
ATOM    421  O2'   G A  14      -5.643   1.473 -21.917  1.00  0.00           O  
ATOM    422  N1    G A  14      -1.922  -3.242 -19.633  1.00  0.00           N  
ATOM    423  C2    G A  14      -2.019  -1.886 -19.831  1.00  0.00           C  
ATOM    424  N2    G A  14      -0.868  -1.198 -19.814  1.00  0.00           N  
ATOM    425  N3    G A  14      -3.161  -1.248 -20.030  1.00  0.00           N  
ATOM    426  C4    G A  14      -4.217  -2.088 -20.018  1.00  0.00           C  
ATOM    427  C5    G A  14      -4.229  -3.454 -19.829  1.00  0.00           C  
ATOM    428  C6    G A  14      -2.997  -4.126 -19.616  1.00  0.00           C  
ATOM    429  O6    G A  14      -2.800  -5.332 -19.429  1.00  0.00           O  
ATOM    430  N7    G A  14      -5.524  -3.948 -19.887  1.00  0.00           N  
ATOM    431  C8    G A  14      -6.263  -2.894 -20.106  1.00  0.00           C  
ATOM    432  N9    G A  14      -5.534  -1.733 -20.196  1.00  0.00           N  
ATOM    433  H5'   G A  14     -10.021  -0.439 -20.615  1.00  0.00           H  
ATOM    434 H5''   G A  14      -9.988  -0.437 -22.210  1.00  0.00           H  
ATOM    435  H4'   G A  14      -8.350   1.002 -21.379  1.00  0.00           H  
ATOM    436  H3'   G A  14      -7.228  -1.262 -22.664  1.00  0.00           H  
ATOM    437  H1'   G A  14      -5.594   0.259 -19.840  1.00  0.00           H  
ATOM    438  H2'   G A  14      -5.125  -0.419 -22.316  1.00  0.00           H  
ATOM    439 HO2'   G A  14      -4.708   1.648 -22.149  1.00  0.00           H  
ATOM    440  H1    G A  14      -1.028  -3.618 -19.494  1.00  0.00           H  
ATOM    441  H22   G A  14      -0.875  -0.227 -19.949  1.00  0.00           H  
ATOM    442  H21   G A  14      -0.018  -1.663 -19.667  1.00  0.00           H  
ATOM    443  H8    G A  14      -7.238  -2.929 -20.196  1.00  0.00           H  
ATOM    444  P     U A  15      -7.101  -0.259 -25.116  1.00  0.00           P  
ATOM    445  OP2   U A  15      -7.492  -1.691 -25.085  1.00  0.00           O  
ATOM    446  OP1   U A  15      -7.626   0.623 -26.190  1.00  0.00           O  
ATOM    447  O5'   U A  15      -5.510  -0.183 -25.149  1.00  0.00           O  
ATOM    448  C5'   U A  15      -4.843   1.049 -25.383  1.00  0.00           C  
ATOM    449  C4'   U A  15      -3.345   0.872 -25.422  1.00  0.00           C  
ATOM    450  O4'   U A  15      -2.871   0.378 -24.142  1.00  0.00           O  
ATOM    451  C3'   U A  15      -2.815  -0.138 -26.427  1.00  0.00           C  
ATOM    452  O3'   U A  15      -2.721   0.384 -27.742  1.00  0.00           O  
ATOM    453  C1'   U A  15      -1.796  -0.540 -24.334  1.00  0.00           C  
ATOM    454  C2'   U A  15      -1.472  -0.530 -25.829  1.00  0.00           C  
ATOM    455  O2'   U A  15      -0.487   0.462 -26.080  1.00  0.00           O  
ATOM    456  N1    U A  15      -2.175  -1.890 -23.849  1.00  0.00           N  
ATOM    457  C2    U A  15      -1.146  -2.766 -23.557  1.00  0.00           C  
ATOM    458  O2    U A  15       0.031  -2.476 -23.680  1.00  0.00           O  
ATOM    459  N3    U A  15      -1.543  -4.003 -23.112  1.00  0.00           N  
ATOM    460  C4    U A  15      -2.836  -4.447 -22.932  1.00  0.00           C  
ATOM    461  O4    U A  15      -3.031  -5.592 -22.524  1.00  0.00           O  
ATOM    462  C5    U A  15      -3.848  -3.487 -23.254  1.00  0.00           C  
ATOM    463  C6    U A  15      -3.489  -2.275 -23.689  1.00  0.00           C  
ATOM    464  H5'   U A  15      -5.072   1.676 -24.665  1.00  0.00           H  
ATOM    465 H5''   U A  15      -5.143   1.418 -26.239  1.00  0.00           H  
ATOM    466  H4'   U A  15      -2.929   1.742 -25.598  1.00  0.00           H  
ATOM    467  H3'   U A  15      -3.404  -0.923 -26.435  1.00  0.00           H  
ATOM    468  H1'   U A  15      -1.018  -0.223 -23.829  1.00  0.00           H  
ATOM    469  H2'   U A  15      -1.184  -1.415 -26.139  1.00  0.00           H  
ATOM    470 HO2'   U A  15       0.361   0.021 -26.296  1.00  0.00           H  
ATOM    471  H3    U A  15      -0.830  -4.640 -22.899  1.00  0.00           H  
ATOM    472  H5    U A  15      -4.796  -3.717 -23.156  1.00  0.00           H  
ATOM    473  H6    U A  15      -4.200  -1.636 -23.904  1.00  0.00           H  
ATOM    474  P     G A  16      -2.756  -0.602 -29.010  1.00  0.00           P  
ATOM    475  OP2   G A  16      -3.821  -1.611 -28.779  1.00  0.00           O  
ATOM    476  OP1   G A  16      -2.787   0.230 -30.240  1.00  0.00           O  
ATOM    477  O5'   G A  16      -1.349  -1.349 -28.956  1.00  0.00           O  
ATOM    478  C5'   G A  16      -0.174  -0.726 -29.452  1.00  0.00           C  
ATOM    479  C4'   G A  16       0.995  -1.680 -29.466  1.00  0.00           C  
ATOM    480  O4'   G A  16       1.314  -2.085 -28.109  1.00  0.00           O  
ATOM    481  C3'   G A  16       0.777  -2.993 -30.202  1.00  0.00           C  
ATOM    482  O3'   G A  16       0.929  -2.872 -31.607  1.00  0.00           O  
ATOM    483  C1'   G A  16       1.748  -3.450 -28.097  1.00  0.00           C  
ATOM    484  C2'   G A  16       1.803  -3.912 -29.554  1.00  0.00           C  
ATOM    485  O2'   G A  16       3.106  -3.672 -30.065  1.00  0.00           O  
ATOM    486  N1    G A  16       1.119  -7.862 -25.637  1.00  0.00           N  
ATOM    487  C2    G A  16       2.203  -7.402 -26.343  1.00  0.00           C  
ATOM    488  N2    G A  16       3.264  -8.221 -26.406  1.00  0.00           N  
ATOM    489  N3    G A  16       2.248  -6.225 -26.945  1.00  0.00           N  
ATOM    490  C4    G A  16       1.102  -5.531 -26.783  1.00  0.00           C  
ATOM    491  C5    G A  16      -0.037  -5.898 -26.098  1.00  0.00           C  
ATOM    492  C6    G A  16      -0.072  -7.164 -25.458  1.00  0.00           C  
ATOM    493  O6    G A  16      -0.989  -7.671 -24.802  1.00  0.00           O  
ATOM    494  N7    G A  16      -0.998  -4.900 -26.168  1.00  0.00           N  
ATOM    495  C8    G A  16      -0.437  -3.961 -26.881  1.00  0.00           C  
ATOM    496  N9    G A  16       0.837  -4.279 -27.286  1.00  0.00           N  
ATOM    497  H5'   G A  16       0.046   0.041 -28.885  1.00  0.00           H  
ATOM    498 H5''   G A  16      -0.340  -0.411 -30.366  1.00  0.00           H  
ATOM    499  H4'   G A  16       1.772  -1.224 -29.852  1.00  0.00           H  
ATOM    500  H3'   G A  16      -0.123  -3.327 -30.004  1.00  0.00           H  
ATOM    501  H1'   G A  16       2.649  -3.481 -27.711  1.00  0.00           H  
ATOM    502  H2'   G A  16       1.547  -4.854 -29.641  1.00  0.00           H  
ATOM    503 HO2'   G A  16       3.566  -4.529 -30.183  1.00  0.00           H  
ATOM    504  H1    G A  16       1.186  -8.750 -25.228  1.00  0.00           H  
ATOM    505  H22   G A  16       4.067  -7.946 -26.897  1.00  0.00           H  
ATOM    506  H21   G A  16       3.239  -9.095 -25.963  1.00  0.00           H  
ATOM    507  H8    G A  16      -0.880  -3.116 -27.103  1.00  0.00           H  
ATOM    508  P     C A  17       0.067  -3.801 -32.595  1.00  0.00           P  
ATOM    509  OP2   C A  17      -1.350  -3.749 -32.158  1.00  0.00           O  
ATOM    510  OP1   C A  17       0.418  -3.437 -33.991  1.00  0.00           O  
ATOM    511  O5'   C A  17       0.615  -5.271 -32.318  1.00  0.00           O  
ATOM    512  C5'   C A  17       1.949  -5.627 -32.648  1.00  0.00           C  
ATOM    513  C4'   C A  17       2.272  -7.038 -32.222  1.00  0.00           C  
ATOM    514  O4'   C A  17       2.235  -7.139 -30.774  1.00  0.00           O  
ATOM    515  C3'   C A  17       1.307  -8.117 -32.691  1.00  0.00           C  
ATOM    516  O3'   C A  17       1.534  -8.518 -34.031  1.00  0.00           O  
ATOM    517  C1'   C A  17       1.743  -8.427 -30.389  1.00  0.00           C  
ATOM    518  C2'   C A  17       1.531  -9.228 -31.675  1.00  0.00           C  
ATOM    519  O2'   C A  17       2.715  -9.959 -31.962  1.00  0.00           O  
ATOM    520  N1    C A  17       0.493  -8.287 -29.600  1.00  0.00           N  
ATOM    521  C2    C A  17       0.110  -9.346 -28.768  1.00  0.00           C  
ATOM    522  O2    C A  17       0.820 -10.363 -28.715  1.00  0.00           O  
ATOM    523  N3    C A  17      -1.024  -9.244 -28.038  1.00  0.00           N  
ATOM    524  C4    C A  17      -1.770  -8.142 -28.113  1.00  0.00           C  
ATOM    525  N4    C A  17      -2.881  -8.085 -27.375  1.00  0.00           N  
ATOM    526  C5    C A  17      -1.409  -7.048 -28.950  1.00  0.00           C  
ATOM    527  C6    C A  17      -0.284  -7.160 -29.666  1.00  0.00           C  
ATOM    528  H5'   C A  17       2.564  -5.009 -32.199  1.00  0.00           H  
ATOM    529 H5''   C A  17       2.070  -5.551 -33.617  1.00  0.00           H  
ATOM    530  H4'   C A  17       3.174  -7.263 -32.531  1.00  0.00           H  
ATOM    531  H3'   C A  17       0.388  -7.785 -32.605  1.00  0.00           H  
ATOM    532  H1'   C A  17       2.425  -8.866 -29.839  1.00  0.00           H  
ATOM    533  H2'   C A  17       0.750  -9.816 -31.606  1.00  0.00           H  
ATOM    534 HO2'   C A  17       2.549 -10.911 -31.803  1.00  0.00           H  
ATOM    535  H42   C A  17      -3.451  -7.289 -27.408  1.00  0.00           H  
ATOM    536  H41   C A  17      -3.127  -8.840 -26.801  1.00  0.00           H  
ATOM    537  H5    C A  17      -1.963  -6.241 -28.998  1.00  0.00           H  
ATOM    538  H6    C A  17      -0.018  -6.418 -30.248  1.00  0.00           H  
ATOM    539  P     G A  18       0.326  -9.106 -34.914  1.00  0.00           P  
ATOM    540  OP2   G A  18      -0.886  -8.295 -34.633  1.00  0.00           O  
ATOM    541  OP1   G A  18       0.805  -9.249 -36.313  1.00  0.00           O  
ATOM    542  O5'   G A  18       0.090 -10.567 -34.322  1.00  0.00           O  
ATOM    543  C5'   G A  18       1.085 -11.572 -34.443  1.00  0.00           C  
ATOM    544  C4'   G A  18       0.697 -12.829 -33.706  1.00  0.00           C  
ATOM    545  O4'   G A  18       0.632 -12.562 -32.280  1.00  0.00           O  
ATOM    546  C3'   G A  18      -0.673 -13.400 -34.038  1.00  0.00           C  
ATOM    547  O3'   G A  18      -0.678 -14.174 -35.225  1.00  0.00           O  
ATOM    548  C1'   G A  18      -0.423 -13.311 -31.689  1.00  0.00           C  
ATOM    549  C2'   G A  18      -1.012 -14.199 -32.787  1.00  0.00           C  
ATOM    550  O2'   G A  18      -0.340 -15.451 -32.777  1.00  0.00           O  
ATOM    551  N1    G A  18      -4.354 -12.841 -28.488  1.00  0.00           N  
ATOM    552  C2    G A  18      -3.600 -13.949 -28.790  1.00  0.00           C  
ATOM    553  N2    G A  18      -3.931 -15.084 -28.158  1.00  0.00           N  
ATOM    554  N3    G A  18      -2.592 -13.946 -29.648  1.00  0.00           N  
ATOM    555  C4    G A  18      -2.395 -12.726 -30.191  1.00  0.00           C  
ATOM    556  C5    G A  18      -3.090 -11.558 -29.959  1.00  0.00           C  
ATOM    557  C6    G A  18      -4.168 -11.575 -29.036  1.00  0.00           C  
ATOM    558  O6    G A  18      -4.905 -10.643 -28.695  1.00  0.00           O  
ATOM    559  N7    G A  18      -2.573 -10.518 -30.718  1.00  0.00           N  
ATOM    560  C8    G A  18      -1.593 -11.062 -31.386  1.00  0.00           C  
ATOM    561  N9    G A  18      -1.430 -12.399 -31.114  1.00  0.00           N  
ATOM    562  H5'   G A  18       1.928 -11.233 -34.076  1.00  0.00           H  
ATOM    563 H5''   G A  18       1.212 -11.783 -35.392  1.00  0.00           H  
ATOM    564  H4'   G A  18       1.376 -13.516 -33.870  1.00  0.00           H  
ATOM    565  H3'   G A  18      -1.315 -12.665 -34.131  1.00  0.00           H  
ATOM    566  H1'   G A  18      -0.049 -13.875 -30.980  1.00  0.00           H  
ATOM    567  H2'   G A  18      -1.981 -14.307 -32.680  1.00  0.00           H  
ATOM    568 HO2'   G A  18      -0.949 -16.137 -32.435  1.00  0.00           H  
ATOM    569  H1    G A  18      -5.079 -12.948 -27.838  1.00  0.00           H  
ATOM    570  H22   G A  18      -3.428 -15.907 -28.333  1.00  0.00           H  
ATOM    571  H21   G A  18      -4.676 -15.095 -27.521  1.00  0.00           H  
ATOM    572  H8    G A  18      -1.030 -10.567 -32.017  1.00  0.00           H  
ATOM    573  P     U A  19      -1.997 -14.240 -36.141  1.00  0.00           P  
ATOM    574  OP2   U A  19      -2.520 -12.858 -36.292  1.00  0.00           O  
ATOM    575  OP1   U A  19      -1.678 -15.040 -37.351  1.00  0.00           O  
ATOM    576  O5'   U A  19      -3.036 -15.067 -35.262  1.00  0.00           O  
ATOM    577  C5'   U A  19      -2.760 -16.404 -34.873  1.00  0.00           C  
ATOM    578  C4'   U A  19      -3.741 -16.897 -33.838  1.00  0.00           C  
ATOM    579  O4'   U A  19      -3.632 -16.097 -32.632  1.00  0.00           O  
ATOM    580  C3'   U A  19      -5.213 -16.803 -34.211  1.00  0.00           C  
ATOM    581  O3'   U A  19      -5.647 -17.875 -35.031  1.00  0.00           O  
ATOM    582  C1'   U A  19      -4.913 -15.913 -32.043  1.00  0.00           C  
ATOM    583  C2'   U A  19      -5.898 -16.757 -32.853  1.00  0.00           C  
ATOM    584  O2'   U A  19      -5.981 -18.051 -32.273  1.00  0.00           O  
ATOM    585  N1    U A  19      -5.273 -14.475 -32.041  1.00  0.00           N  
ATOM    586  C2    U A  19      -6.273 -14.076 -31.173  1.00  0.00           C  
ATOM    587  O2    U A  19      -6.853 -14.845 -30.428  1.00  0.00           O  
ATOM    588  N3    U A  19      -6.572 -12.736 -31.206  1.00  0.00           N  
ATOM    589  C4    U A  19      -5.988 -11.772 -32.001  1.00  0.00           C  
ATOM    590  O4    U A  19      -6.370 -10.604 -31.914  1.00  0.00           O  
ATOM    591  C5    U A  19      -4.962 -12.257 -32.873  1.00  0.00           C  
ATOM    592  C6    U A  19      -4.650 -13.557 -32.861  1.00  0.00           C  
ATOM    593  H5'   U A  19      -1.855 -16.448 -34.501  1.00  0.00           H  
ATOM    594 H5''   U A  19      -2.811 -16.984 -35.661  1.00  0.00           H  
ATOM    595  H4'   U A  19      -3.529 -17.829 -33.620  1.00  0.00           H  
ATOM    596  H3'   U A  19      -5.372 -15.956 -34.679  1.00  0.00           H  
ATOM    597  H1'   U A  19      -4.886 -16.240 -31.119  1.00  0.00           H  
ATOM    598  H2'   U A  19      -6.777 -16.327 -32.907  1.00  0.00           H  
ATOM    599 HO2'   U A  19      -6.853 -18.152 -31.839  1.00  0.00           H  
ATOM    600  H3    U A  19      -7.278 -12.432 -30.599  1.00  0.00           H  
ATOM    601  H5    U A  19      -4.493 -11.641 -33.473  1.00  0.00           H  
ATOM    602  H6    U A  19      -3.945 -13.864 -33.467  1.00  0.00           H  
ATOM    603  P     G A  20      -6.824 -17.650 -36.102  1.00  0.00           P  
ATOM    604  OP2   G A  20      -6.696 -16.273 -36.643  1.00  0.00           O  
ATOM    605  OP1   G A  20      -6.827 -18.807 -37.033  1.00  0.00           O  
ATOM    606  O5'   G A  20      -8.156 -17.716 -35.230  1.00  0.00           O  
ATOM    607  C5'   G A  20      -8.666 -18.958 -34.771  1.00  0.00           C  
ATOM    608  C4'   G A  20      -9.876 -18.769 -33.889  1.00  0.00           C  
ATOM    609  O4'   G A  20      -9.518 -17.972 -32.729  1.00  0.00           O  
ATOM    610  C3'   G A  20     -11.043 -18.017 -34.509  1.00  0.00           C  
ATOM    611  O3'   G A  20     -11.862 -18.839 -35.324  1.00  0.00           O  
ATOM    612  C1'   G A  20     -10.586 -17.091 -32.384  1.00  0.00           C  
ATOM    613  C2'   G A  20     -11.762 -17.456 -33.290  1.00  0.00           C  
ATOM    614  O2'   G A  20     -12.546 -18.453 -32.650  1.00  0.00           O  
ATOM    615  N1    G A  20     -11.590 -12.226 -31.269  1.00  0.00           N  
ATOM    616  C2    G A  20     -12.264 -13.365 -30.899  1.00  0.00           C  
ATOM    617  N2    G A  20     -13.349 -13.192 -30.129  1.00  0.00           N  
ATOM    618  N3    G A  20     -11.901 -14.587 -31.255  1.00  0.00           N  
ATOM    619  C4    G A  20     -10.793 -14.580 -32.025  1.00  0.00           C  
ATOM    620  C5    G A  20     -10.046 -13.501 -32.450  1.00  0.00           C  
ATOM    621  C6    G A  20     -10.447 -12.197 -32.061  1.00  0.00           C  
ATOM    622  O6    G A  20      -9.917 -11.114 -32.336  1.00  0.00           O  
ATOM    623  N7    G A  20      -8.977 -13.918 -33.229  1.00  0.00           N  
ATOM    624  C8    G A  20      -9.090 -15.219 -33.263  1.00  0.00           C  
ATOM    625  N9    G A  20     -10.169 -15.686 -32.553  1.00  0.00           N  
ATOM    626  H5'   G A  20      -7.969 -19.423 -34.263  1.00  0.00           H  
ATOM    627 H5''   G A  20      -8.917 -19.506 -35.544  1.00  0.00           H  
ATOM    628  H4'   G A  20     -10.188 -19.648 -33.586  1.00  0.00           H  
ATOM    629  H3'   G A  20     -10.697 -17.274 -35.047  1.00  0.00           H  
ATOM    630  H1'   G A  20     -10.834 -17.247 -31.449  1.00  0.00           H  
ATOM    631  H2'   G A  20     -12.297 -16.667 -33.520  1.00  0.00           H  
ATOM    632 HO2'   G A  20     -12.992 -18.057 -31.873  1.00  0.00           H  
ATOM    633  H1    G A  20     -11.941 -11.368 -30.952  1.00  0.00           H  
ATOM    634  H22   G A  20     -13.869 -13.968 -29.834  1.00  0.00           H  
ATOM    635  H21   G A  20     -13.624 -12.290 -29.862  1.00  0.00           H  
ATOM    636  H8    G A  20      -8.467 -15.801 -33.746  1.00  0.00           H  
ATOM    637  P     G A  21     -12.837 -18.177 -36.416  1.00  0.00           P  
ATOM    638  OP2   G A  21     -12.053 -17.181 -37.190  1.00  0.00           O  
ATOM    639  OP1   G A  21     -13.540 -19.274 -37.131  1.00  0.00           O  
ATOM    640  O5'   G A  21     -13.914 -17.389 -35.545  1.00  0.00           O  
ATOM    641  C5'   G A  21     -14.946 -18.081 -34.860  1.00  0.00           C  
ATOM    642  C4'   G A  21     -15.937 -17.128 -34.240  1.00  0.00           C  
ATOM    643  O4'   G A  21     -15.271 -16.303 -33.249  1.00  0.00           O  
ATOM    644  C3'   G A  21     -16.578 -16.124 -35.186  1.00  0.00           C  
ATOM    645  O3'   G A  21     -17.645 -16.676 -35.940  1.00  0.00           O  
ATOM    646  C1'   G A  21     -15.853 -14.990 -33.244  1.00  0.00           C  
ATOM    647  C2'   G A  21     -17.010 -15.009 -34.244  1.00  0.00           C  
ATOM    648  O2'   G A  21     -18.207 -15.347 -33.558  1.00  0.00           O  
ATOM    649  N1    G A  21     -14.670 -10.039 -33.158  1.00  0.00           N  
ATOM    650  C2    G A  21     -15.804 -10.675 -32.714  1.00  0.00           C  
ATOM    651  N2    G A  21     -16.752  -9.894 -32.175  1.00  0.00           N  
ATOM    652  N3    G A  21     -15.997 -11.981 -32.792  1.00  0.00           N  
ATOM    653  C4    G A  21     -14.948 -12.614 -33.359  1.00  0.00           C  
ATOM    654  C5    G A  21     -13.772 -12.074 -33.834  1.00  0.00           C  
ATOM    655  C6    G A  21     -13.578 -10.671 -33.745  1.00  0.00           C  
ATOM    656  O6    G A  21     -12.604 -10.003 -34.110  1.00  0.00           O  
ATOM    657  N7    G A  21     -12.945 -13.065 -34.344  1.00  0.00           N  
ATOM    658  C8    G A  21     -13.621 -14.169 -34.173  1.00  0.00           C  
ATOM    659  N9    G A  21     -14.844 -13.967 -33.581  1.00  0.00           N  
ATOM    660  H5'   G A  21     -14.548 -18.633 -34.155  1.00  0.00           H  
ATOM    661 H5''   G A  21     -15.415 -18.664 -35.494  1.00  0.00           H  
ATOM    662  H4'   G A  21     -16.643 -17.646 -33.800  1.00  0.00           H  
ATOM    663  H3'   G A  21     -15.896 -15.779 -35.800  1.00  0.00           H  
ATOM    664  H1'   G A  21     -16.203 -14.820 -32.344  1.00  0.00           H  
ATOM    665  H2'   G A  21     -17.091 -14.152 -34.714  1.00  0.00           H  
ATOM    666 HO2'   G A  21     -18.779 -14.554 -33.504  1.00  0.00           H  
ATOM    667  H1    G A  21     -14.625  -9.066 -33.054  1.00  0.00           H  
ATOM    668  H22   G A  21     -17.584 -10.292 -31.841  1.00  0.00           H  
ATOM    669  H21   G A  21     -16.617  -8.925 -32.114  1.00  0.00           H  
ATOM    670  H8    G A  21     -13.288 -15.051 -34.439  1.00  0.00           H  
ATOM    671  P     G A  22     -18.069 -16.015 -37.342  1.00  0.00           P  
ATOM    672  OP2   G A  22     -16.850 -15.900 -38.183  1.00  0.00           O  
ATOM    673  OP1   G A  22     -19.251 -16.751 -37.860  1.00  0.00           O  
ATOM    674  O5'   G A  22     -18.538 -14.543 -36.949  1.00  0.00           O  
ATOM    675  C5'   G A  22     -19.803 -14.318 -36.347  1.00  0.00           C  
ATOM    676  C4'   G A  22     -20.068 -12.847 -36.147  1.00  0.00           C  
ATOM    677  O4'   G A  22     -19.062 -12.281 -35.268  1.00  0.00           O  
ATOM    678  C3'   G A  22     -19.998 -11.981 -37.396  1.00  0.00           C  
ATOM    679  O3'   G A  22     -21.183 -12.030 -38.172  1.00  0.00           O  
ATOM    680  C1'   G A  22     -18.750 -10.946 -35.677  1.00  0.00           C  
ATOM    681  C2'   G A  22     -19.697 -10.601 -36.827  1.00  0.00           C  
ATOM    682  O2'   G A  22     -20.867  -9.997 -36.295  1.00  0.00           O  
ATOM    683  N1    G A  22     -14.814  -7.819 -36.480  1.00  0.00           N  
ATOM    684  C2    G A  22     -16.095  -7.526 -36.081  1.00  0.00           C  
ATOM    685  N2    G A  22     -16.371  -6.231 -35.866  1.00  0.00           N  
ATOM    686  N3    G A  22     -17.040  -8.436 -35.904  1.00  0.00           N  
ATOM    687  C4    G A  22     -16.594  -9.683 -36.164  1.00  0.00           C  
ATOM    688  C5    G A  22     -15.337 -10.082 -36.567  1.00  0.00           C  
ATOM    689  C6    G A  22     -14.334  -9.096 -36.753  1.00  0.00           C  
ATOM    690  O6    G A  22     -13.159  -9.250 -37.106  1.00  0.00           O  
ATOM    691  N7    G A  22     -15.285 -11.459 -36.726  1.00  0.00           N  
ATOM    692  C8    G A  22     -16.488 -11.866 -36.424  1.00  0.00           C  
ATOM    693  N9    G A  22     -17.333 -10.840 -36.073  1.00  0.00           N  
ATOM    694  H5'   G A  22     -19.828 -14.769 -35.477  1.00  0.00           H  
ATOM    695 H5''   G A  22     -20.502 -14.695 -36.922  1.00  0.00           H  
ATOM    696  H4'   G A  22     -20.950 -12.736 -35.733  1.00  0.00           H  
ATOM    697  H3'   G A  22     -19.240 -12.272 -37.947  1.00  0.00           H  
ATOM    698  H1'   G A  22     -18.923 -10.346 -34.921  1.00  0.00           H  
ATOM    699  H2'   G A  22     -19.261 -10.026 -37.490  1.00  0.00           H  
ATOM    700 HO2'   G A  22     -20.867  -9.045 -36.526  1.00  0.00           H  
ATOM    701  H1    G A  22     -14.188  -7.072 -36.582  1.00  0.00           H  
ATOM    702  H22   G A  22     -17.269  -5.963 -35.579  1.00  0.00           H  
ATOM    703  H21   G A  22     -15.677  -5.552 -35.994  1.00  0.00           H  
ATOM    704  H8    G A  22     -16.760 -12.807 -36.444  1.00  0.00           H  
ATOM    705  P     A A  23     -20.702 -11.082 -39.720  1.00  0.00           P  
ATOM    706  OP2   A A  23     -19.446 -11.743 -40.155  1.00  0.00           O  
ATOM    707  OP1   A A  23     -21.913 -11.174 -40.573  1.00  0.00           O  
ATOM    708  O5'   A A  23     -20.387  -9.539 -39.476  1.00  0.00           O  
ATOM    709  C5'   A A  23     -21.434  -8.581 -39.420  1.00  0.00           C  
ATOM    710  C4'   A A  23     -20.912  -7.179 -39.612  1.00  0.00           C  
ATOM    711  O4'   A A  23     -19.783  -6.949 -38.729  1.00  0.00           O  
ATOM    712  C3'   A A  23     -20.373  -6.850 -40.996  1.00  0.00           C  
ATOM    713  O3'   A A  23     -21.393  -6.518 -41.923  1.00  0.00           O  
ATOM    714  C1'   A A  23     -18.806  -6.140 -39.376  1.00  0.00           C  
ATOM    715  C2'   A A  23     -19.408  -5.708 -40.714  1.00  0.00           C  
ATOM    716  O2'   A A  23     -20.100  -4.481 -40.534  1.00  0.00           O  
ATOM    717  N1    A A  23     -13.742  -5.852 -40.283  1.00  0.00           N  
ATOM    718  C2    A A  23     -14.692  -4.914 -40.176  1.00  0.00           C  
ATOM    719  N3    A A  23     -15.994  -5.060 -39.938  1.00  0.00           N  
ATOM    720  C4    A A  23     -16.310  -6.360 -39.801  1.00  0.00           C  
ATOM    721  C5    A A  23     -15.446  -7.435 -39.884  1.00  0.00           C  
ATOM    722  C6    A A  23     -14.093  -7.148 -40.139  1.00  0.00           C  
ATOM    723  N6    A A  23     -13.145  -8.082 -40.247  1.00  0.00           N  
ATOM    724  N7    A A  23     -16.128  -8.629 -39.689  1.00  0.00           N  
ATOM    725  C8    A A  23     -17.368  -8.254 -39.495  1.00  0.00           C  
ATOM    726  N9    A A  23     -17.550  -6.894 -39.549  1.00  0.00           N  
ATOM    727  H5'   A A  23     -21.876  -8.640 -38.548  1.00  0.00           H  
ATOM    728 H5''   A A  23     -22.086  -8.778 -40.123  1.00  0.00           H  
ATOM    729  H4'   A A  23     -21.624  -6.542 -39.390  1.00  0.00           H  
ATOM    730  H3'   A A  23     -19.869  -7.620 -41.335  1.00  0.00           H  
ATOM    731  H1'   A A  23     -18.638  -5.348 -38.823  1.00  0.00           H  
ATOM    732  H2'   A A  23     -18.721  -5.637 -41.410  1.00  0.00           H  
ATOM    733 HO2'   A A  23     -19.597  -3.763 -40.971  1.00  0.00           H  
ATOM    734  H2    A A  23     -14.385  -3.990 -40.288  1.00  0.00           H  
ATOM    735  H61   A A  23     -12.218  -7.821 -40.426  1.00  0.00           H  
ATOM    736  H62   A A  23     -13.376  -9.029 -40.146  1.00  0.00           H  
ATOM    737  H8    A A  23     -18.098  -8.886 -39.327  1.00  0.00           H  
ATOM    738  P     G A  24     -21.155  -6.737 -43.498  1.00  0.00           P  
ATOM    739  OP2   G A  24     -20.583  -8.093 -43.692  1.00  0.00           O  
ATOM    740  OP1   G A  24     -22.403  -6.357 -44.209  1.00  0.00           O  
ATOM    741  O5'   G A  24     -20.032  -5.670 -43.870  1.00  0.00           O  
ATOM    742  C5'   G A  24     -20.355  -4.297 -44.031  1.00  0.00           C  
ATOM    743  C4'   G A  24     -19.157  -3.492 -44.469  1.00  0.00           C  
ATOM    744  O4'   G A  24     -18.115  -3.575 -43.461  1.00  0.00           O  
ATOM    745  C3'   G A  24     -18.473  -3.955 -45.746  1.00  0.00           C  
ATOM    746  O3'   G A  24     -19.130  -3.506 -46.920  1.00  0.00           O  
ATOM    747  C1'   G A  24     -16.828  -3.599 -44.089  1.00  0.00           C  
ATOM    748  C2'   G A  24     -17.063  -3.404 -45.587  1.00  0.00           C  
ATOM    749  O2'   G A  24     -17.015  -2.016 -45.885  1.00  0.00           O  
ATOM    750  N1    G A  24     -12.363  -6.045 -44.085  1.00  0.00           N  
ATOM    751  C2    G A  24     -12.653  -4.756 -44.461  1.00  0.00           C  
ATOM    752  N2    G A  24     -11.622  -4.016 -44.895  1.00  0.00           N  
ATOM    753  N3    G A  24     -13.866  -4.229 -44.416  1.00  0.00           N  
ATOM    754  C4    G A  24     -14.782  -5.107 -43.958  1.00  0.00           C  
ATOM    755  C5    G A  24     -14.597  -6.414 -43.557  1.00  0.00           C  
ATOM    756  C6    G A  24     -13.292  -6.967 -43.610  1.00  0.00           C  
ATOM    757  O6    G A  24     -12.924  -8.105 -43.298  1.00  0.00           O  
ATOM    758  N7    G A  24     -15.798  -6.979 -43.151  1.00  0.00           N  
ATOM    759  C8    G A  24     -16.674  -6.025 -43.310  1.00  0.00           C  
ATOM    760  N9    G A  24     -16.126  -4.863 -43.796  1.00  0.00           N  
ATOM    761  H5'   G A  24     -20.683  -3.943 -43.178  1.00  0.00           H  
ATOM    762 H5''   G A  24     -21.062  -4.211 -44.705  1.00  0.00           H  
ATOM    763  H4'   G A  24     -19.424  -2.555 -44.572  1.00  0.00           H  
ATOM    764  H3'   G A  24     -18.436  -4.935 -45.754  1.00  0.00           H  
ATOM    765  H1'   G A  24     -16.304  -2.846 -43.741  1.00  0.00           H  
ATOM    766  H2'   G A  24     -16.416  -3.913 -46.120  1.00  0.00           H  
ATOM    767 HO2'   G A  24     -16.194  -1.826 -46.385  1.00  0.00           H  
ATOM    768  H1    G A  24     -11.432  -6.341 -44.156  1.00  0.00           H  
ATOM    769  H22   G A  24     -11.769  -3.089 -45.176  1.00  0.00           H  
ATOM    770  H21   G A  24     -10.721  -4.400 -44.931  1.00  0.00           H  
ATOM    771  H8    G A  24     -17.626  -6.128 -43.102  1.00  0.00           H  
ATOM    772  P     G A  25     -19.006  -4.345 -48.285  1.00  0.00           P  
ATOM    773  OP2   G A  25     -19.180  -5.783 -47.959  1.00  0.00           O  
ATOM    774  OP1   G A  25     -19.889  -3.710 -49.297  1.00  0.00           O  
ATOM    775  O5'   G A  25     -17.496  -4.121 -48.740  1.00  0.00           O  
ATOM    776  C5'   G A  25     -17.066  -2.868 -49.252  1.00  0.00           C  
ATOM    777  C4'   G A  25     -15.598  -2.885 -49.599  1.00  0.00           C  
ATOM    778  O4'   G A  25     -14.816  -3.169 -48.411  1.00  0.00           O  
ATOM    779  C3'   G A  25     -15.160  -3.949 -50.594  1.00  0.00           C  
ATOM    780  O3'   G A  25     -15.413  -3.585 -51.941  1.00  0.00           O  
ATOM    781  C1'   G A  25     -13.681  -3.967 -48.752  1.00  0.00           C  
ATOM    782  C2'   G A  25     -13.681  -4.114 -50.274  1.00  0.00           C  
ATOM    783  O2'   G A  25     -12.911  -3.063 -50.839  1.00  0.00           O  
ATOM    784  N1    G A  25     -11.071  -8.086 -47.291  1.00  0.00           N  
ATOM    785  C2    G A  25     -10.639  -6.973 -47.971  1.00  0.00           C  
ATOM    786  N2    G A  25      -9.341  -6.948 -48.309  1.00  0.00           N  
ATOM    787  N3    G A  25     -11.421  -5.957 -48.296  1.00  0.00           N  
ATOM    788  C4    G A  25     -12.691  -6.144 -47.882  1.00  0.00           C  
ATOM    789  C5    G A  25     -13.225  -7.216 -47.197  1.00  0.00           C  
ATOM    790  C6    G A  25     -12.375  -8.300 -46.855  1.00  0.00           C  
ATOM    791  O6    G A  25     -12.659  -9.340 -46.250  1.00  0.00           O  
ATOM    792  N7    G A  25     -14.577  -7.024 -46.957  1.00  0.00           N  
ATOM    793  C8    G A  25     -14.838  -5.861 -47.490  1.00  0.00           C  
ATOM    794  N9    G A  25     -13.739  -5.272 -48.067  1.00  0.00           N  
ATOM    795  H5'   G A  25     -17.228  -2.175 -48.579  1.00  0.00           H  
ATOM    796 H5''   G A  25     -17.584  -2.658 -50.058  1.00  0.00           H  
ATOM    797  H4'   G A  25     -15.344  -2.003 -49.944  1.00  0.00           H  
ATOM    798  H3'   G A  25     -15.627  -4.787 -50.395  1.00  0.00           H  
ATOM    799  H1'   G A  25     -12.874  -3.486 -48.471  1.00  0.00           H  
ATOM    800  H2'   G A  25     -13.350  -4.995 -50.549  1.00  0.00           H  
ATOM    801 HO2'   G A  25     -12.076  -3.434 -51.192  1.00  0.00           H  
ATOM    802  H1    G A  25     -10.411  -8.785 -47.098  1.00  0.00           H  
ATOM    803  H22   G A  25      -8.976  -6.179 -48.795  1.00  0.00           H  
ATOM    804  H21   G A  25      -8.756  -7.697 -48.071  1.00  0.00           H  
ATOM    805  H8    G A  25     -15.727  -5.450 -47.478  1.00  0.00           H  
ATOM    806  P     C A  26     -15.712  -4.719 -53.041  1.00  0.00           P  
ATOM    807  OP2   C A  26     -16.612  -5.729 -52.429  1.00  0.00           O  
ATOM    808  OP1   C A  26     -16.116  -4.043 -54.300  1.00  0.00           O  
ATOM    809  O5'   C A  26     -14.294  -5.405 -53.284  1.00  0.00           O  
ATOM    810  C5'   C A  26     -13.255  -4.712 -53.959  1.00  0.00           C  
ATOM    811  C4'   C A  26     -11.986  -5.528 -54.014  1.00  0.00           C  
ATOM    812  O4'   C A  26     -11.502  -5.780 -52.670  1.00  0.00           O  
ATOM    813  C3'   C A  26     -12.107  -6.914 -54.629  1.00  0.00           C  
ATOM    814  O3'   C A  26     -12.081  -6.896 -56.046  1.00  0.00           O  
ATOM    815  C1'   C A  26     -10.925  -7.081 -52.589  1.00  0.00           C  
ATOM    816  C2'   C A  26     -10.934  -7.657 -54.006  1.00  0.00           C  
ATOM    817  O2'   C A  26      -9.712  -7.321 -54.647  1.00  0.00           O  
ATOM    818  N1    C A  26     -11.684  -7.925 -51.633  1.00  0.00           N  
ATOM    819  C2    C A  26     -11.054  -9.056 -51.100  1.00  0.00           C  
ATOM    820  O2    C A  26      -9.890  -9.318 -51.440  1.00  0.00           O  
ATOM    821  N3    C A  26     -11.723  -9.843 -50.226  1.00  0.00           N  
ATOM    822  C4    C A  26     -12.973  -9.540 -49.877  1.00  0.00           C  
ATOM    823  N4    C A  26     -13.594 -10.345 -49.011  1.00  0.00           N  
ATOM    824  C5    C A  26     -13.642  -8.398 -50.401  1.00  0.00           C  
ATOM    825  C6    C A  26     -12.969  -7.626 -51.264  1.00  0.00           C  
ATOM    826  H5'   C A  26     -13.075  -3.871 -53.489  1.00  0.00           H  
ATOM    827 H5''   C A  26     -13.546  -4.512 -54.873  1.00  0.00           H  
ATOM    828  H4'   C A  26     -11.307  -5.021 -54.506  1.00  0.00           H  
ATOM    829  H3'   C A  26     -12.944  -7.327 -54.328  1.00  0.00           H  
ATOM    830  H1'   C A  26     -10.000  -6.991 -52.279  1.00  0.00           H  
ATOM    831  H2'   C A  26     -11.084  -8.626 -53.997  1.00  0.00           H  
ATOM    832 HO2'   C A  26      -9.167  -8.129 -54.740  1.00  0.00           H  
ATOM    833  H42   C A  26     -14.514 -10.149 -48.734  1.00  0.00           H  
ATOM    834  H41   C A  26     -13.131 -11.131 -48.653  1.00  0.00           H  
ATOM    835  H5    C A  26     -14.561  -8.183 -50.137  1.00  0.00           H  
ATOM    836  H6    C A  26     -13.412  -6.836 -51.635  1.00  0.00           H  
ATOM    837  P     U A  27     -12.771  -8.084 -56.882  1.00  0.00           P  
ATOM    838  OP2   U A  27     -14.123  -8.319 -56.315  1.00  0.00           O  
ATOM    839  OP1   U A  27     -12.625  -7.774 -58.327  1.00  0.00           O  
ATOM    840  O5'   U A  27     -11.871  -9.357 -56.556  1.00  0.00           O  
ATOM    841  C5'   U A  27     -10.608  -9.536 -57.179  1.00  0.00           C  
ATOM    842  C4'   U A  27      -9.973 -10.846 -56.784  1.00  0.00           C  
ATOM    843  O4'   U A  27      -9.747 -10.875 -55.351  1.00  0.00           O  
ATOM    844  C3'   U A  27     -10.795 -12.098 -57.053  1.00  0.00           C  
ATOM    845  O3'   U A  27     -10.714 -12.535 -58.399  1.00  0.00           O  
ATOM    846  C1'   U A  27      -9.956 -12.191 -54.846  1.00  0.00           C  
ATOM    847  C2'   U A  27     -10.223 -13.092 -56.052  1.00  0.00           C  
ATOM    848  O2'   U A  27      -8.991 -13.631 -56.507  1.00  0.00           O  
ATOM    849  N1    U A  27     -11.079 -12.199 -53.878  1.00  0.00           N  
ATOM    850  C2    U A  27     -11.152 -13.269 -53.005  1.00  0.00           C  
ATOM    851  O2    U A  27     -10.346 -14.183 -53.004  1.00  0.00           O  
ATOM    852  N3    U A  27     -12.208 -13.234 -52.127  1.00  0.00           N  
ATOM    853  C4    U A  27     -13.179 -12.260 -52.032  1.00  0.00           C  
ATOM    854  O4    U A  27     -14.068 -12.373 -51.187  1.00  0.00           O  
ATOM    855  C5    U A  27     -13.040 -11.184 -52.966  1.00  0.00           C  
ATOM    856  C6    U A  27     -12.021 -11.192 -53.831  1.00  0.00           C  
ATOM    857  H5'   U A  27     -10.015  -8.802 -56.915  1.00  0.00           H  
ATOM    858 H5''   U A  27     -10.725  -9.519 -58.152  1.00  0.00           H  
ATOM    859  H4'   U A  27      -9.110 -10.930 -57.242  1.00  0.00           H  
ATOM    860  H3'   U A  27     -11.733 -11.921 -56.829  1.00  0.00           H  
ATOM    861  H1'   U A  27      -9.138 -12.486 -54.393  1.00  0.00           H  
ATOM    862  H2'   U A  27     -10.870 -13.797 -55.836  1.00  0.00           H  
ATOM    863 HO2'   U A  27      -8.961 -14.586 -56.292  1.00  0.00           H  
ATOM    864  H3    U A  27     -12.278 -13.984 -51.500  1.00  0.00           H  
ATOM    865  H5    U A  27     -13.686 -10.447 -52.969  1.00  0.00           H  
ATOM    866  H6    U A  27     -11.948 -10.445 -54.460  1.00  0.00           H  
ATOM    867  P     U A  28     -12.054 -12.807 -59.243  1.00  0.00           P  
ATOM    868  OP2   U A  28     -13.072 -11.813 -58.821  1.00  0.00           O  
ATOM    869  OP1   U A  28     -11.681 -12.912 -60.677  1.00  0.00           O  
ATOM    870  O5'   U A  28     -12.534 -14.244 -58.752  1.00  0.00           O  
ATOM    871  C5'   U A  28     -12.391 -15.385 -59.585  1.00  0.00           C  
ATOM    872  C4'   U A  28     -12.026 -16.614 -58.789  1.00  0.00           C  
ATOM    873  O4'   U A  28     -11.658 -16.208 -57.449  1.00  0.00           O  
ATOM    874  C3'   U A  28     -13.144 -17.618 -58.555  1.00  0.00           C  
ATOM    875  O3'   U A  28     -13.344 -18.489 -59.654  1.00  0.00           O  
ATOM    876  C1'   U A  28     -12.021 -17.201 -56.520  1.00  0.00           C  
ATOM    877  C2'   U A  28     -12.677 -18.343 -57.298  1.00  0.00           C  
ATOM    878  O2'   U A  28     -11.694 -19.322 -57.604  1.00  0.00           O  
ATOM    879  N1    U A  28     -12.943 -16.592 -55.530  1.00  0.00           N  
ATOM    880  C2    U A  28     -13.188 -17.309 -54.374  1.00  0.00           C  
ATOM    881  O2    U A  28     -12.686 -18.395 -54.144  1.00  0.00           O  
ATOM    882  N3    U A  28     -14.046 -16.707 -53.486  1.00  0.00           N  
ATOM    883  C4    U A  28     -14.673 -15.488 -53.633  1.00  0.00           C  
ATOM    884  O4    U A  28     -15.420 -15.081 -52.742  1.00  0.00           O  
ATOM    885  C5    U A  28     -14.372 -14.803 -54.853  1.00  0.00           C  
ATOM    886  C6    U A  28     -13.539 -15.366 -55.734  1.00  0.00           C  
ATOM    887  H5'   U A  28     -11.688 -15.212 -60.245  1.00  0.00           H  
ATOM    888 H5''   U A  28     -13.237 -15.548 -60.052  1.00  0.00           H  
ATOM    889  H4'   U A  28     -11.262 -17.052 -59.217  1.00  0.00           H  
ATOM    890  H3'   U A  28     -13.974 -17.137 -58.357  1.00  0.00           H  
ATOM    891  H1'   U A  28     -11.226 -17.540 -56.058  1.00  0.00           H  
ATOM    892  H2'   U A  28     -13.430 -18.729 -56.805  1.00  0.00           H  
ATOM    893 HO2'   U A  28     -11.859 -20.121 -57.061  1.00  0.00           H  
ATOM    894  H3    U A  28     -14.234 -17.198 -52.660  1.00  0.00           H  
ATOM    895  H5    U A  28     -14.774 -13.929 -55.040  1.00  0.00           H  
ATOM    896  H6    U A  28     -13.350 -14.878 -56.562  1.00  0.00           H  
ATOM    897  P     U A  29     -14.831 -18.912 -60.091  1.00  0.00           P  
ATOM    898  OP2   U A  29     -15.703 -17.717 -59.969  1.00  0.00           O  
ATOM    899  OP1   U A  29     -14.743 -19.628 -61.389  1.00  0.00           O  
ATOM    900  O5'   U A  29     -15.276 -19.962 -58.978  1.00  0.00           O  
ATOM    901  C5'   U A  29     -16.590 -20.498 -58.964  1.00  0.00           C  
ATOM    902  C4'   U A  29     -16.577 -22.005 -58.893  1.00  0.00           C  
ATOM    903  O4'   U A  29     -15.583 -22.458 -59.849  1.00  0.00           O  
ATOM    904  C3'   U A  29     -16.184 -22.609 -57.553  1.00  0.00           C  
ATOM    905  O3'   U A  29     -17.045 -23.658 -57.145  1.00  0.00           O  
ATOM    906  C1'   U A  29     -14.678 -23.366 -59.211  1.00  0.00           C  
ATOM    907  C2'   U A  29     -14.738 -23.074 -57.714  1.00  0.00           C  
ATOM    908  O2'   U A  29     -14.502 -24.278 -56.998  1.00  0.00           O  
ATOM    909  N1    U A  29     -13.324 -23.142 -59.774  1.00  0.00           N  
ATOM    910  C2    U A  29     -12.509 -24.249 -59.918  1.00  0.00           C  
ATOM    911  O2    U A  29     -12.855 -25.376 -59.607  1.00  0.00           O  
ATOM    912  N3    U A  29     -11.266 -23.994 -60.443  1.00  0.00           N  
ATOM    913  C4    U A  29     -10.762 -22.770 -60.830  1.00  0.00           C  
ATOM    914  O4    U A  29      -9.620 -22.704 -61.286  1.00  0.00           O  
ATOM    915  C5    U A  29     -11.661 -21.670 -60.653  1.00  0.00           C  
ATOM    916  C6    U A  29     -12.877 -21.891 -60.145  1.00  0.00           C  
ATOM    917  H5'   U A  29     -17.056 -20.221 -59.780  1.00  0.00           H  
ATOM    918 H5''   U A  29     -17.070 -20.146 -58.186  1.00  0.00           H  
ATOM    919  H4'   U A  29     -17.464 -22.340 -59.138  1.00  0.00           H  
ATOM    920  H3'   U A  29     -16.196 -21.909 -56.868  1.00  0.00           H  
ATOM    921  H1'   U A  29     -14.945 -24.296 -59.369  1.00  0.00           H  
ATOM    922  H2'   U A  29     -14.105 -22.371 -57.459  1.00  0.00           H  
ATOM    923 HO2'   U A  29     -13.619 -24.230 -56.575  1.00  0.00           H  
ATOM    924  H3    U A  29     -10.672 -24.765 -60.553  1.00  0.00           H  
ATOM    925  H5    U A  29     -11.386 -20.763 -60.903  1.00  0.00           H  
ATOM    926  H6    U A  29     -13.473 -21.122 -60.032  1.00  0.00           H  
ATOM    927  P     C A  30     -18.065 -23.438 -55.924  1.00  0.00           P  
ATOM    928  OP2   C A  30     -18.628 -22.069 -56.033  1.00  0.00           O  
ATOM    929  OP1   C A  30     -18.981 -24.606 -55.875  1.00  0.00           O  
ATOM    930  O5'   C A  30     -17.136 -23.488 -54.631  1.00  0.00           O  
ATOM    931  C5'   C A  30     -17.642 -23.945 -53.386  1.00  0.00           C  
ATOM    932  C4'   C A  30     -17.316 -22.986 -52.266  1.00  0.00           C  
ATOM    933  O4'   C A  30     -16.529 -21.907 -52.837  1.00  0.00           O  
ATOM    934  C3'   C A  30     -18.503 -22.329 -51.580  1.00  0.00           C  
ATOM    935  O3'   C A  30     -18.477 -22.476 -50.170  1.00  0.00           O  
ATOM    936  C1'   C A  30     -17.075 -20.636 -52.440  1.00  0.00           C  
ATOM    937  C2'   C A  30     -18.536 -20.885 -52.076  1.00  0.00           C  
ATOM    938  O2'   C A  30     -18.905 -19.991 -51.036  1.00  0.00           O  
ATOM    939  N1    C A  30     -16.929 -19.687 -53.571  1.00  0.00           N  
ATOM    940  C2    C A  30     -17.442 -18.392 -53.423  1.00  0.00           C  
ATOM    941  O2    C A  30     -18.000 -18.080 -52.359  1.00  0.00           O  
ATOM    942  N3    C A  30     -17.323 -17.507 -54.439  1.00  0.00           N  
ATOM    943  C4    C A  30     -16.719 -17.867 -55.571  1.00  0.00           C  
ATOM    944  N4    C A  30     -16.624 -16.961 -56.547  1.00  0.00           N  
ATOM    945  C5    C A  30     -16.188 -19.175 -55.754  1.00  0.00           C  
ATOM    946  C6    C A  30     -16.311 -20.042 -54.741  1.00  0.00           C  
ATOM    947  H5'   C A  30     -17.248 -24.819 -53.183  1.00  0.00           H  
ATOM    948 H5''   C A  30     -18.615 -24.039 -53.452  1.00  0.00           H  
ATOM    949  H4'   C A  30     -16.793 -23.461 -51.587  1.00  0.00           H  
ATOM    950  H3'   C A  30     -19.329 -22.762 -51.879  1.00  0.00           H  
ATOM    951  H1'   C A  30     -16.603 -20.285 -51.657  1.00  0.00           H  
ATOM    952  H2'   C A  30     -19.117 -20.789 -52.859  1.00  0.00           H  
ATOM    953 HO2'   C A  30     -19.506 -19.308 -51.399  1.00  0.00           H  
ATOM    954  H42   C A  30     -16.186 -17.195 -57.391  1.00  0.00           H  
ATOM    955  H41   C A  30     -16.992 -16.061 -56.418  1.00  0.00           H  
ATOM    956  H5    C A  30     -15.745 -19.431 -56.590  1.00  0.00           H  
ATOM    957  H6    C A  30     -15.952 -20.947 -54.848  1.00  0.00           H  
ATOM    958  P     G A  31     -17.916 -23.827 -49.519  1.00  0.00           P  
ATOM    959  OP2   G A  31     -18.630 -24.935 -50.203  1.00  0.00           O  
ATOM    960  OP1   G A  31     -16.436 -23.740 -49.611  1.00  0.00           O  
ATOM    961  O5'   G A  31     -18.312 -23.864 -47.976  1.00  0.00           O  
ATOM    962  C5'   G A  31     -17.443 -23.331 -46.987  1.00  0.00           C  
ATOM    963  C4'   G A  31     -16.137 -24.084 -46.934  1.00  0.00           C  
ATOM    964  O4'   G A  31     -15.693 -24.214 -48.315  1.00  0.00           O  
ATOM    965  C3'   G A  31     -15.003 -23.401 -46.184  1.00  0.00           C  
ATOM    966  O3'   G A  31     -14.836 -23.894 -44.866  1.00  0.00           O  
ATOM    967  C1'   G A  31     -14.458 -23.572 -48.484  1.00  0.00           C  
ATOM    968  C2'   G A  31     -13.799 -23.628 -47.099  1.00  0.00           C  
ATOM    969  O2'   G A  31     -13.240 -24.919 -46.905  1.00  0.00           O  
ATOM    970  N1    G A  31     -13.444 -19.906 -51.868  1.00  0.00           N  
ATOM    971  C2    G A  31     -12.942 -21.182 -51.785  1.00  0.00           C  
ATOM    972  N2    G A  31     -12.052 -21.534 -52.724  1.00  0.00           N  
ATOM    973  N3    G A  31     -13.287 -22.052 -50.849  1.00  0.00           N  
ATOM    974  C4    G A  31     -14.188 -21.536 -49.987  1.00  0.00           C  
ATOM    975  C5    G A  31     -14.752 -20.278 -49.982  1.00  0.00           C  
ATOM    976  C6    G A  31     -14.373 -19.354 -50.991  1.00  0.00           C  
ATOM    977  O6    G A  31     -14.761 -18.192 -51.156  1.00  0.00           O  
ATOM    978  N7    G A  31     -15.639 -20.140 -48.924  1.00  0.00           N  
ATOM    979  C8    G A  31     -15.600 -21.294 -48.317  1.00  0.00           C  
ATOM    980  N9    G A  31     -14.740 -22.188 -48.909  1.00  0.00           N  
ATOM    981  H5'   G A  31     -17.881 -23.388 -46.113  1.00  0.00           H  
ATOM    982 H5''   G A  31     -17.263 -22.390 -47.194  1.00  0.00           H  
ATOM    983  H4'   G A  31     -16.260 -24.986 -46.571  1.00  0.00           H  
ATOM    984  H3'   G A  31     -15.193 -22.441 -46.145  1.00  0.00           H  
ATOM    985  H1'   G A  31     -13.873 -24.002 -49.141  1.00  0.00           H  
ATOM    986  H2'   G A  31     -13.128 -22.921 -46.992  1.00  0.00           H  
ATOM    987 HO2'   G A  31     -12.263 -24.851 -46.935  1.00  0.00           H  
ATOM    988  H1    G A  31     -13.124 -19.339 -52.600  1.00  0.00           H  
ATOM    989  H22   G A  31     -11.660 -22.433 -52.715  1.00  0.00           H  
ATOM    990  H21   G A  31     -11.792 -20.896 -53.420  1.00  0.00           H  
ATOM    991  H8    G A  31     -16.130 -21.502 -47.519  1.00  0.00           H  
ATOM    992  P     A A  32     -14.467 -22.888 -43.668  1.00  0.00           P  
ATOM    993  OP2   A A  32     -15.369 -21.713 -43.760  1.00  0.00           O  
ATOM    994  OP1   A A  32     -14.410 -23.673 -42.409  1.00  0.00           O  
ATOM    995  O5'   A A  32     -12.989 -22.403 -44.014  1.00  0.00           O  
ATOM    996  C5'   A A  32     -12.720 -21.041 -44.311  1.00  0.00           C  
ATOM    997  C4'   A A  32     -11.733 -20.905 -45.443  1.00  0.00           C  
ATOM    998  O4'   A A  32     -12.443 -20.688 -46.690  1.00  0.00           O  
ATOM    999  C3'   A A  32     -10.773 -19.729 -45.354  1.00  0.00           C  
ATOM   1000  O3'   A A  32      -9.658 -19.986 -44.517  1.00  0.00           O  
ATOM   1001  C1'   A A  32     -11.731 -19.770 -47.514  1.00  0.00           C  
ATOM   1002  C2'   A A  32     -10.401 -19.492 -46.811  1.00  0.00           C  
ATOM   1003  O2'   A A  32      -9.438 -20.436 -47.257  1.00  0.00           O  
ATOM   1004  N1    A A  32     -12.396 -15.531 -50.367  1.00  0.00           N  
ATOM   1005  C2    A A  32     -11.518 -16.539 -50.444  1.00  0.00           C  
ATOM   1006  N3    A A  32     -11.401 -17.614 -49.667  1.00  0.00           N  
ATOM   1007  C4    A A  32     -12.333 -17.602 -48.697  1.00  0.00           C  
ATOM   1008  C5    A A  32     -13.300 -16.636 -48.489  1.00  0.00           C  
ATOM   1009  C6    A A  32     -13.319 -15.550 -49.382  1.00  0.00           C  
ATOM   1010  N6    A A  32     -14.193 -14.544 -49.305  1.00  0.00           N  
ATOM   1011  N7    A A  32     -14.087 -16.959 -47.392  1.00  0.00           N  
ATOM   1012  C8    A A  32     -13.586 -18.093 -46.968  1.00  0.00           C  
ATOM   1013  N9    A A  32     -12.522 -18.541 -47.712  1.00  0.00           N  
ATOM   1014  H5'   A A  32     -12.352 -20.606 -43.513  1.00  0.00           H  
ATOM   1015 H5''   A A  32     -13.556 -20.596 -44.560  1.00  0.00           H  
ATOM   1016  H4'   A A  32     -11.214 -21.734 -45.513  1.00  0.00           H  
ATOM   1017  H3'   A A  32     -11.255 -18.945 -45.015  1.00  0.00           H  
ATOM   1018  H1'   A A  32     -11.559 -20.191 -48.382  1.00  0.00           H  
ATOM   1019  H2'   A A  32     -10.102 -18.571 -46.961  1.00  0.00           H  
ATOM   1020 HO2'   A A  32      -8.785 -19.981 -47.828  1.00  0.00           H  
ATOM   1021  H2    A A  32     -10.870 -16.478 -51.177  1.00  0.00           H  
ATOM   1022  H61   A A  32     -14.156 -13.813 -49.957  1.00  0.00           H  
ATOM   1023  H62   A A  32     -14.871 -14.537 -48.598  1.00  0.00           H  
ATOM   1024  H8    A A  32     -13.939 -18.577 -46.192  1.00  0.00           H  
ATOM   1025  P     G A  33      -9.034 -18.809 -43.618  1.00  0.00           P  
ATOM   1026  OP2   G A  33     -10.152 -17.961 -43.131  1.00  0.00           O  
ATOM   1027  OP1   G A  33      -8.098 -19.421 -42.642  1.00  0.00           O  
ATOM   1028  O5'   G A  33      -8.177 -17.948 -44.650  1.00  0.00           O  
ATOM   1029  C5'   G A  33      -6.973 -18.460 -45.202  1.00  0.00           C  
ATOM   1030  C4'   G A  33      -6.391 -17.520 -46.228  1.00  0.00           C  
ATOM   1031  O4'   G A  33      -7.306 -17.384 -47.346  1.00  0.00           O  
ATOM   1032  C3'   G A  33      -6.157 -16.089 -45.766  1.00  0.00           C  
ATOM   1033  O3'   G A  33      -4.947 -15.931 -45.043  1.00  0.00           O  
ATOM   1034  C1'   G A  33      -7.292 -16.049 -47.838  1.00  0.00           C  
ATOM   1035  C2'   G A  33      -6.196 -15.308 -47.071  1.00  0.00           C  
ATOM   1036  O2'   G A  33      -4.972 -15.430 -47.782  1.00  0.00           O  
ATOM   1037  N1    G A  33     -10.368 -12.216 -49.166  1.00  0.00           N  
ATOM   1038  C2    G A  33      -9.088 -12.493 -49.580  1.00  0.00           C  
ATOM   1039  N2    G A  33      -8.551 -11.640 -50.464  1.00  0.00           N  
ATOM   1040  N3    G A  33      -8.384 -13.531 -49.159  1.00  0.00           N  
ATOM   1041  C4    G A  33      -9.072 -14.283 -48.274  1.00  0.00           C  
ATOM   1042  C5    G A  33     -10.352 -14.095 -47.796  1.00  0.00           C  
ATOM   1043  C6    G A  33     -11.096 -12.977 -48.255  1.00  0.00           C  
ATOM   1044  O6    G A  33     -12.245 -12.639 -47.950  1.00  0.00           O  
ATOM   1045  N7    G A  33     -10.694 -15.095 -46.897  1.00  0.00           N  
ATOM   1046  C8    G A  33      -9.637 -15.859 -46.846  1.00  0.00           C  
ATOM   1047  N9    G A  33      -8.616 -15.424 -47.657  1.00  0.00           N  
ATOM   1048  H5'   G A  33      -7.158 -19.323 -45.627  1.00  0.00           H  
ATOM   1049 H5''   G A  33      -6.322 -18.592 -44.482  1.00  0.00           H  
ATOM   1050  H4'   G A  33      -5.543 -17.890 -46.553  1.00  0.00           H  
ATOM   1051  H3'   G A  33      -6.907 -15.807 -45.201  1.00  0.00           H  
ATOM   1052  H1'   G A  33      -7.067 -16.067 -48.792  1.00  0.00           H  
ATOM   1053  H2'   G A  33      -6.436 -14.369 -46.921  1.00  0.00           H  
ATOM   1054 HO2'   G A  33      -4.743 -14.563 -48.175  1.00  0.00           H  
ATOM   1055  H1    G A  33     -10.804 -11.421 -49.538  1.00  0.00           H  
ATOM   1056  H22   G A  33      -7.640 -11.788 -50.796  1.00  0.00           H  
ATOM   1057  H21   G A  33      -9.066 -10.869 -50.781  1.00  0.00           H  
ATOM   1058  H8    G A  33      -9.578 -16.661 -46.286  1.00  0.00           H  
ATOM   1059  P     C A  34      -4.858 -14.869 -43.841  1.00  0.00           P  
ATOM   1060  OP2   C A  34      -6.156 -14.878 -43.121  1.00  0.00           O  
ATOM   1061  OP1   C A  34      -3.601 -15.126 -43.093  1.00  0.00           O  
ATOM   1062  O5'   C A  34      -4.713 -13.464 -44.578  1.00  0.00           O  
ATOM   1063  C5'   C A  34      -3.528 -13.130 -45.286  1.00  0.00           C  
ATOM   1064  C4'   C A  34      -3.687 -11.846 -46.064  1.00  0.00           C  
ATOM   1065  O4'   C A  34      -4.757 -11.986 -47.035  1.00  0.00           O  
ATOM   1066  C3'   C A  34      -4.077 -10.618 -45.257  1.00  0.00           C  
ATOM   1067  O3'   C A  34      -2.973 -10.001 -44.616  1.00  0.00           O  
ATOM   1068  C1'   C A  34      -5.491 -10.772 -47.144  1.00  0.00           C  
ATOM   1069  C2'   C A  34      -4.749  -9.735 -46.299  1.00  0.00           C  
ATOM   1070  O2'   C A  34      -3.790  -9.077 -47.114  1.00  0.00           O  
ATOM   1071  N1    C A  34      -6.889 -10.974 -46.689  1.00  0.00           N  
ATOM   1072  C2    C A  34      -7.848 -10.017 -47.045  1.00  0.00           C  
ATOM   1073  O2    C A  34      -7.504  -9.037 -47.723  1.00  0.00           O  
ATOM   1074  N3    C A  34      -9.130 -10.177 -46.644  1.00  0.00           N  
ATOM   1075  C4    C A  34      -9.475 -11.239 -45.916  1.00  0.00           C  
ATOM   1076  N4    C A  34     -10.752 -11.356 -45.542  1.00  0.00           N  
ATOM   1077  C5    C A  34      -8.524 -12.229 -45.538  1.00  0.00           C  
ATOM   1078  C6    C A  34      -7.259 -12.060 -45.941  1.00  0.00           C  
ATOM   1079  H5'   C A  34      -3.314 -13.856 -45.908  1.00  0.00           H  
ATOM   1080 H5''   C A  34      -2.792 -13.028 -44.647  1.00  0.00           H  
ATOM   1081  H4'   C A  34      -2.849 -11.661 -46.538  1.00  0.00           H  
ATOM   1082  H3'   C A  34      -4.739 -10.875 -44.580  1.00  0.00           H  
ATOM   1083  H1'   C A  34      -5.493 -10.488 -48.082  1.00  0.00           H  
ATOM   1084  H2'   C A  34      -5.371  -9.100 -45.885  1.00  0.00           H  
ATOM   1085 HO2'   C A  34      -4.088  -8.159 -47.278  1.00  0.00           H  
ATOM   1086  H42   C A  34     -11.036 -12.125 -45.007  1.00  0.00           H  
ATOM   1087  H41   C A  34     -11.403 -10.672 -45.804  1.00  0.00           H  
ATOM   1088  H5    C A  34      -8.787 -13.007 -45.002  1.00  0.00           H  
ATOM   1089  H6    C A  34      -6.590 -12.731 -45.691  1.00  0.00           H  
ATOM   1090  P     C A  35      -3.162  -9.287 -43.189  1.00  0.00           P  
ATOM   1091  OP2   C A  35      -4.126 -10.091 -42.396  1.00  0.00           O  
ATOM   1092  OP1   C A  35      -1.813  -9.003 -42.636  1.00  0.00           O  
ATOM   1093  O5'   C A  35      -3.851  -7.895 -43.542  1.00  0.00           O  
ATOM   1094  C5'   C A  35      -3.133  -6.876 -44.219  1.00  0.00           C  
ATOM   1095  C4'   C A  35      -4.032  -5.732 -44.620  1.00  0.00           C  
ATOM   1096  O4'   C A  35      -5.077  -6.212 -45.506  1.00  0.00           O  
ATOM   1097  C3'   C A  35      -4.789  -5.048 -43.492  1.00  0.00           C  
ATOM   1098  O3'   C A  35      -4.007  -4.087 -42.802  1.00  0.00           O  
ATOM   1099  C1'   C A  35      -6.301  -5.543 -45.238  1.00  0.00           C  
ATOM   1100  C2'   C A  35      -5.991  -4.453 -44.211  1.00  0.00           C  
ATOM   1101  O2'   C A  35      -5.644  -3.259 -44.897  1.00  0.00           O  
ATOM   1102  N1    C A  35      -7.314  -6.510 -44.746  1.00  0.00           N  
ATOM   1103  C2    C A  35      -8.656  -6.108 -44.712  1.00  0.00           C  
ATOM   1104  O2    C A  35      -8.955  -4.965 -45.091  1.00  0.00           O  
ATOM   1105  N3    C A  35      -9.599  -6.970 -44.269  1.00  0.00           N  
ATOM   1106  C4    C A  35      -9.251  -8.192 -43.867  1.00  0.00           C  
ATOM   1107  N4    C A  35     -10.216  -9.009 -43.437  1.00  0.00           N  
ATOM   1108  C5    C A  35      -7.897  -8.631 -43.889  1.00  0.00           C  
ATOM   1109  C6    C A  35      -6.972  -7.770 -44.331  1.00  0.00           C  
ATOM   1110  H5'   C A  35      -2.721  -7.256 -45.024  1.00  0.00           H  
ATOM   1111 H5''   C A  35      -2.428  -6.536 -43.630  1.00  0.00           H  
ATOM   1112  H4'   C A  35      -3.496  -5.062 -45.094  1.00  0.00           H  
ATOM   1113  H3'   C A  35      -5.099  -5.726 -42.855  1.00  0.00           H  
ATOM   1114  H1'   C A  35      -6.624  -5.129 -46.066  1.00  0.00           H  
ATOM   1115  H2'   C A  35      -6.745  -4.314 -43.599  1.00  0.00           H  
ATOM   1116 HO2'   C A  35      -6.368  -2.608 -44.791  1.00  0.00           H  
ATOM   1117  H42   C A  35      -9.992  -9.914 -43.136  1.00  0.00           H  
ATOM   1118  H41   C A  35     -11.147  -8.703 -43.423  1.00  0.00           H  
ATOM   1119  H5    C A  35      -7.651  -9.532 -43.592  1.00  0.00           H  
ATOM   1120  H6    C A  35      -6.035  -8.053 -44.353  1.00  0.00           H  
ATOM   1121  P     U A  36      -4.262  -3.808 -41.240  1.00  0.00           P  
ATOM   1122  OP2   U A  36      -4.480  -5.115 -40.570  1.00  0.00           O  
ATOM   1123  OP1   U A  36      -3.190  -2.903 -40.754  1.00  0.00           O  
ATOM   1124  O5'   U A  36      -5.637  -3.004 -41.213  1.00  0.00           O  
ATOM   1125  C5'   U A  36      -5.705  -1.660 -41.664  1.00  0.00           C  
ATOM   1126  C4'   U A  36      -7.107  -1.110 -41.566  1.00  0.00           C  
ATOM   1127  O4'   U A  36      -7.997  -1.867 -42.427  1.00  0.00           O  
ATOM   1128  C3'   U A  36      -7.762  -1.187 -40.196  1.00  0.00           C  
ATOM   1129  O3'   U A  36      -7.371  -0.131 -39.334  1.00  0.00           O  
ATOM   1130  C1'   U A  36      -9.269  -2.020 -41.814  1.00  0.00           C  
ATOM   1131  C2'   U A  36      -9.246  -1.179 -40.536  1.00  0.00           C  
ATOM   1132  O2'   U A  36      -9.699   0.133 -40.839  1.00  0.00           O  
ATOM   1133  N1    U A  36      -9.536  -3.453 -41.540  1.00  0.00           N  
ATOM   1134  C2    U A  36     -10.842  -3.809 -41.261  1.00  0.00           C  
ATOM   1135  O2    U A  36     -11.760  -3.008 -41.234  1.00  0.00           O  
ATOM   1136  N3    U A  36     -11.041  -5.145 -41.015  1.00  0.00           N  
ATOM   1137  C4    U A  36     -10.090  -6.143 -41.017  1.00  0.00           C  
ATOM   1138  O4    U A  36     -10.428  -7.302 -40.774  1.00  0.00           O  
ATOM   1139  C5    U A  36      -8.761  -5.700 -41.313  1.00  0.00           C  
ATOM   1140  C6    U A  36      -8.539  -4.405 -41.559  1.00  0.00           C  
ATOM   1141  H5'   U A  36      -5.412  -1.622 -42.599  1.00  0.00           H  
ATOM   1142 H5''   U A  36      -5.107  -1.108 -41.119  1.00  0.00           H  
ATOM   1143  H4'   U A  36      -7.098  -0.175 -41.861  1.00  0.00           H  
ATOM   1144  H3'   U A  36      -7.534  -2.044 -39.778  1.00  0.00           H  
ATOM   1145  H1'   U A  36      -9.958  -1.673 -42.419  1.00  0.00           H  
ATOM   1146  H2'   U A  36      -9.781  -1.593 -39.826  1.00  0.00           H  
ATOM   1147 HO2'   U A  36     -10.586   0.263 -40.445  1.00  0.00           H  
ATOM   1148  H3    U A  36     -11.960  -5.420 -40.814  1.00  0.00           H  
ATOM   1149  H5    U A  36      -8.021  -6.343 -41.337  1.00  0.00           H  
ATOM   1150  H6    U A  36      -7.621  -4.128 -41.758  1.00  0.00           H  
ATOM   1151  P     G A  37      -5.851   0.389 -39.330  1.00  0.00           P  
ATOM   1152  OP2   G A  37      -5.815   1.695 -38.624  1.00  0.00           O  
ATOM   1153  OP1   G A  37      -4.985  -0.723 -38.862  1.00  0.00           O  
ATOM   1154  O5'   G A  37      -5.529   0.651 -40.868  1.00  0.00           O  
ATOM   1155  C5'   G A  37      -5.410   1.973 -41.373  1.00  0.00           C  
ATOM   1156  C4'   G A  37      -5.971   2.085 -42.769  1.00  0.00           C  
ATOM   1157  O4'   G A  37      -7.399   2.334 -42.706  1.00  0.00           O  
ATOM   1158  C3'   G A  37      -5.432   3.230 -43.614  1.00  0.00           C  
ATOM   1159  O3'   G A  37      -4.175   2.941 -44.202  1.00  0.00           O  
ATOM   1160  C1'   G A  37      -7.790   3.199 -43.774  1.00  0.00           C  
ATOM   1161  C2'   G A  37      -6.546   3.445 -44.629  1.00  0.00           C  
ATOM   1162  O2'   G A  37      -6.497   2.472 -45.663  1.00  0.00           O  
ATOM   1163  N1    G A  37     -10.418   7.429 -44.830  1.00  0.00           N  
ATOM   1164  C2    G A  37     -10.052   6.397 -45.659  1.00  0.00           C  
ATOM   1165  N2    G A  37     -10.434   6.500 -46.941  1.00  0.00           N  
ATOM   1166  N3    G A  37      -9.363   5.340 -45.264  1.00  0.00           N  
ATOM   1167  C4    G A  37      -9.061   5.397 -43.949  1.00  0.00           C  
ATOM   1168  C5    G A  37      -9.378   6.379 -43.035  1.00  0.00           C  
ATOM   1169  C6    G A  37     -10.118   7.508 -43.473  1.00  0.00           C  
ATOM   1170  O6    G A  37     -10.496   8.484 -42.815  1.00  0.00           O  
ATOM   1171  N7    G A  37      -8.882   6.061 -41.779  1.00  0.00           N  
ATOM   1172  C8    G A  37      -8.284   4.914 -41.948  1.00  0.00           C  
ATOM   1173  N9    G A  37      -8.354   4.453 -43.241  1.00  0.00           N  
ATOM   1174  H5'   G A  37      -4.464   2.226 -41.387  1.00  0.00           H  
ATOM   1175 H5''   G A  37      -5.896   2.586 -40.782  1.00  0.00           H  
ATOM   1176  H4'   G A  37      -5.816   1.240 -43.242  1.00  0.00           H  
ATOM   1177  H3'   G A  37      -5.349   4.031 -43.055  1.00  0.00           H  
ATOM   1178  H1'   G A  37      -8.468   2.738 -44.310  1.00  0.00           H  
ATOM   1179  H2'   G A  37      -6.533   4.357 -44.989  1.00  0.00           H  
ATOM   1180 HO2'   G A  37      -6.695   2.905 -46.519  1.00  0.00           H  
ATOM   1181  H1    G A  37     -10.929   8.168 -45.221  1.00  0.00           H  
ATOM   1182  H22   G A  37     -10.202   5.793 -47.580  1.00  0.00           H  
ATOM   1183  H21   G A  37     -10.945   7.280 -47.242  1.00  0.00           H  
ATOM   1184  H8    G A  37      -7.831   4.430 -41.226  1.00  0.00           H  
ATOM   1185  P     C A  38      -3.126   4.125 -44.487  1.00  0.00           P  
ATOM   1186  OP2   C A  38      -3.030   4.960 -43.263  1.00  0.00           O  
ATOM   1187  OP1   C A  38      -1.897   3.521 -45.062  1.00  0.00           O  
ATOM   1188  O5'   C A  38      -3.825   4.995 -45.624  1.00  0.00           O  
ATOM   1189  C5'   C A  38      -3.945   4.501 -46.950  1.00  0.00           C  
ATOM   1190  C4'   C A  38      -4.662   5.482 -47.847  1.00  0.00           C  
ATOM   1191  O4'   C A  38      -6.015   5.694 -47.366  1.00  0.00           O  
ATOM   1192  C3'   C A  38      -4.071   6.882 -47.916  1.00  0.00           C  
ATOM   1193  O3'   C A  38      -2.971   6.976 -48.804  1.00  0.00           O  
ATOM   1194  C1'   C A  38      -6.402   7.050 -47.562  1.00  0.00           C  
ATOM   1195  C2'   C A  38      -5.267   7.726 -48.333  1.00  0.00           C  
ATOM   1196  O2'   C A  38      -5.521   7.608 -49.725  1.00  0.00           O  
ATOM   1197  N1    C A  38      -6.664   7.706 -46.256  1.00  0.00           N  
ATOM   1198  C2    C A  38      -7.409   8.892 -46.246  1.00  0.00           C  
ATOM   1199  O2    C A  38      -7.824   9.357 -47.319  1.00  0.00           O  
ATOM   1200  N3    C A  38      -7.663   9.509 -45.069  1.00  0.00           N  
ATOM   1201  C4    C A  38      -7.206   8.989 -43.930  1.00  0.00           C  
ATOM   1202  N4    C A  38      -7.481   9.633 -42.792  1.00  0.00           N  
ATOM   1203  C5    C A  38      -6.446   7.786 -43.907  1.00  0.00           C  
ATOM   1204  C6    C A  38      -6.202   7.183 -45.077  1.00  0.00           C  
ATOM   1205  H5'   C A  38      -4.446   3.659 -46.933  1.00  0.00           H  
ATOM   1206 H5''   C A  38      -3.050   4.334 -47.311  1.00  0.00           H  
ATOM   1207  H4'   C A  38      -4.702   5.109 -48.752  1.00  0.00           H  
ATOM   1208  H3'   C A  38      -3.784   7.154 -47.019  1.00  0.00           H  
ATOM   1209  H1'   C A  38      -7.219   7.067 -48.103  1.00  0.00           H  
ATOM   1210  H2'   C A  38      -5.158   8.663 -48.062  1.00  0.00           H  
ATOM   1211 HO2'   C A  38      -5.765   8.487 -50.081  1.00  0.00           H  
ATOM   1212  H42   C A  38      -7.159   9.276 -41.938  1.00  0.00           H  
ATOM   1213  H41   C A  38      -8.004  10.461 -42.812  1.00  0.00           H  
ATOM   1214  H5    C A  38      -6.115   7.411 -43.064  1.00  0.00           H  
ATOM   1215  H6    C A  38      -5.681   6.354 -45.082  1.00  0.00           H  
ATOM   1216  P     C A  39      -1.878   8.140 -48.617  1.00  0.00           P  
ATOM   1217  OP2   C A  39      -1.478   8.171 -47.188  1.00  0.00           O  
ATOM   1218  OP1   C A  39      -0.840   7.969 -49.666  1.00  0.00           O  
ATOM   1219  O5'   C A  39      -2.681   9.478 -48.935  1.00  0.00           O  
ATOM   1220  C5'   C A  39      -2.984   9.848 -50.272  1.00  0.00           C  
ATOM   1221  C4'   C A  39      -3.629  11.211 -50.341  1.00  0.00           C  
ATOM   1222  O4'   C A  39      -4.889  11.199 -49.621  1.00  0.00           O  
ATOM   1223  C3'   C A  39      -2.852  12.353 -49.704  1.00  0.00           C  
ATOM   1224  O3'   C A  39      -1.830  12.863 -50.544  1.00  0.00           O  
ATOM   1225  C1'   C A  39      -5.095  12.448 -48.966  1.00  0.00           C  
ATOM   1226  C2'   C A  39      -3.945  13.364 -49.390  1.00  0.00           C  
ATOM   1227  O2'   C A  39      -4.332  14.083 -50.551  1.00  0.00           O  
ATOM   1228  N1    C A  39      -5.151  12.258 -47.496  1.00  0.00           N  
ATOM   1229  C2    C A  39      -5.710  13.277 -46.714  1.00  0.00           C  
ATOM   1230  O2    C A  39      -6.137  14.301 -47.269  1.00  0.00           O  
ATOM   1231  N3    C A  39      -5.774  13.129 -45.371  1.00  0.00           N  
ATOM   1232  C4    C A  39      -5.308  12.019 -44.799  1.00  0.00           C  
ATOM   1233  N4    C A  39      -5.392  11.916 -43.470  1.00  0.00           N  
ATOM   1234  C5    C A  39      -4.733  10.965 -45.564  1.00  0.00           C  
ATOM   1235  C6    C A  39      -4.676  11.123 -46.892  1.00  0.00           C  
ATOM   1236  H5'   C A  39      -3.596   9.185 -50.655  1.00  0.00           H  
ATOM   1237 H5''   C A  39      -2.156   9.859 -50.795  1.00  0.00           H  
ATOM   1238  H4'   C A  39      -3.803  11.430 -51.280  1.00  0.00           H  
ATOM   1239  H3'   C A  39      -2.452  12.041 -48.865  1.00  0.00           H  
ATOM   1240  H1'   C A  39      -5.944  12.826 -49.277  1.00  0.00           H  
ATOM   1241  H2'   C A  39      -3.680  13.966 -48.662  1.00  0.00           H  
ATOM   1242 HO2'   C A  39      -4.477  15.022 -50.312  1.00  0.00           H  
ATOM   1243  H42   C A  39      -5.058  11.113 -43.020  1.00  0.00           H  
ATOM   1244  H41   C A  39      -5.787  12.644 -42.946  1.00  0.00           H  
ATOM   1245  H5    C A  39      -4.394  10.152 -45.135  1.00  0.00           H  
ATOM   1246  H6    C A  39      -4.285  10.409 -47.437  1.00  0.00           H  
ATOM   1247  P     U A  40      -0.509  13.518 -49.902  1.00  0.00           P  
ATOM   1248  OP2   U A  40      -0.005  12.599 -48.851  1.00  0.00           O  
ATOM   1249  OP1   U A  40       0.389  13.926 -51.013  1.00  0.00           O  
ATOM   1250  O5'   U A  40      -1.042  14.839 -49.189  1.00  0.00           O  
ATOM   1251  C5'   U A  40      -1.605  15.900 -49.944  1.00  0.00           C  
ATOM   1252  C4'   U A  40      -2.208  16.959 -49.054  1.00  0.00           C  
ATOM   1253  O4'   U A  40      -3.282  16.388 -48.263  1.00  0.00           O  
ATOM   1254  C3'   U A  40      -1.277  17.576 -48.022  1.00  0.00           C  
ATOM   1255  O3'   U A  40      -0.446  18.590 -48.560  1.00  0.00           O  
ATOM   1256  C1'   U A  40      -3.303  16.975 -46.965  1.00  0.00           C  
ATOM   1257  C2'   U A  40      -2.245  18.079 -46.961  1.00  0.00           C  
ATOM   1258  O2'   U A  40      -2.852  19.301 -47.355  1.00  0.00           O  
ATOM   1259  N1    U A  40      -3.046  15.945 -45.930  1.00  0.00           N  
ATOM   1260  C2    U A  40      -3.409  16.251 -44.631  1.00  0.00           C  
ATOM   1261  O2    U A  40      -3.921  17.311 -44.316  1.00  0.00           O  
ATOM   1262  N3    U A  40      -3.153  15.268 -43.707  1.00  0.00           N  
ATOM   1263  C4    U A  40      -2.582  14.035 -43.941  1.00  0.00           C  
ATOM   1264  O4    U A  40      -2.416  13.258 -43.000  1.00  0.00           O  
ATOM   1265  C5    U A  40      -2.232  13.788 -45.307  1.00  0.00           C  
ATOM   1266  C6    U A  40      -2.472  14.727 -46.227  1.00  0.00           C  
ATOM   1267  H5'   U A  40      -2.304  15.539 -50.529  1.00  0.00           H  
ATOM   1268 H5''   U A  40      -0.905  16.307 -50.495  1.00  0.00           H  
ATOM   1269  H4'   U A  40      -2.574  17.673 -49.617  1.00  0.00           H  
ATOM   1270  H3'   U A  40      -0.715  16.872 -47.634  1.00  0.00           H  
ATOM   1271  H1'   U A  40      -4.188  17.370 -46.814  1.00  0.00           H  
ATOM   1272  H2'   U A  40      -1.811  18.156 -46.084  1.00  0.00           H  
ATOM   1273 HO2'   U A  40      -2.913  19.893 -46.576  1.00  0.00           H  
ATOM   1274  H3    U A  40      -3.403  15.465 -42.780  1.00  0.00           H  
ATOM   1275  H5    U A  40      -1.822  12.936 -45.564  1.00  0.00           H  
ATOM   1276  H6    U A  40      -2.223  14.534 -47.154  1.00  0.00           H  
ATOM   1277  P     G A  41       1.009  18.862 -47.933  1.00  0.00           P  
ATOM   1278  OP2   G A  41       1.576  17.558 -47.505  1.00  0.00           O  
ATOM   1279  OP1   G A  41       1.767  19.717 -48.883  1.00  0.00           O  
ATOM   1280  O5'   G A  41       0.711  19.723 -46.626  1.00  0.00           O  
ATOM   1281  C5'   G A  41       0.373  21.099 -46.720  1.00  0.00           C  
ATOM   1282  C4'   G A  41       0.036  21.681 -45.370  1.00  0.00           C  
ATOM   1283  O4'   G A  41      -1.082  20.960 -44.789  1.00  0.00           O  
ATOM   1284  C3'   G A  41       1.125  21.588 -44.313  1.00  0.00           C  
ATOM   1285  O3'   G A  41       2.096  22.615 -44.426  1.00  0.00           O  
ATOM   1286  C1'   G A  41      -0.909  20.825 -43.383  1.00  0.00           C  
ATOM   1287  C2'   G A  41       0.333  21.638 -43.014  1.00  0.00           C  
ATOM   1288  O2'   G A  41      -0.062  22.966 -42.702  1.00  0.00           O  
ATOM   1289  N1    G A  41      -1.186  17.391 -39.635  1.00  0.00           N  
ATOM   1290  C2    G A  41      -1.400  18.748 -39.595  1.00  0.00           C  
ATOM   1291  N2    G A  41      -1.732  19.264 -38.402  1.00  0.00           N  
ATOM   1292  N3    G A  41      -1.297  19.543 -40.648  1.00  0.00           N  
ATOM   1293  C4    G A  41      -0.956  18.863 -41.763  1.00  0.00           C  
ATOM   1294  C5    G A  41      -0.721  17.512 -41.909  1.00  0.00           C  
ATOM   1295  C6    G A  41      -0.834  16.671 -40.772  1.00  0.00           C  
ATOM   1296  O6    G A  41      -0.665  15.448 -40.698  1.00  0.00           O  
ATOM   1297  N7    G A  41      -0.395  17.208 -43.223  1.00  0.00           N  
ATOM   1298  C8    G A  41      -0.437  18.358 -43.841  1.00  0.00           C  
ATOM   1299  N9    G A  41      -0.772  19.403 -43.014  1.00  0.00           N  
ATOM   1300  H5'   G A  41      -0.400  21.198 -47.314  1.00  0.00           H  
ATOM   1301 H5''   G A  41       1.132  21.589 -47.100  1.00  0.00           H  
ATOM   1302  H4'   G A  41      -0.218  22.621 -45.484  1.00  0.00           H  
ATOM   1303  H3'   G A  41       1.569  20.717 -44.384  1.00  0.00           H  
ATOM   1304  H1'   G A  41      -1.693  21.205 -42.933  1.00  0.00           H  
ATOM   1305  H2'   G A  41       0.826  21.223 -42.275  1.00  0.00           H  
ATOM   1306 HO2'   G A  41       0.035  23.110 -41.738  1.00  0.00           H  
ATOM   1307  H1    G A  41      -1.288  16.891 -38.798  1.00  0.00           H  
ATOM   1308  H22   G A  41      -1.897  20.226 -38.314  1.00  0.00           H  
ATOM   1309  H21   G A  41      -1.810  18.681 -37.618  1.00  0.00           H  
ATOM   1310  H8    G A  41      -0.250  18.463 -44.796  1.00  0.00           H  
ATOM   1311  P     G A  42       3.581  22.389 -43.852  1.00  0.00           P  
ATOM   1312  OP2   G A  42       4.046  21.051 -44.296  1.00  0.00           O  
ATOM   1313  OP1   G A  42       4.388  23.593 -44.178  1.00  0.00           O  
ATOM   1314  O5'   G A  42       3.381  22.343 -42.272  1.00  0.00           O  
ATOM   1315  C5'   G A  42       3.185  23.536 -41.527  1.00  0.00           C  
ATOM   1316  C4'   G A  42       2.986  23.247 -40.060  1.00  0.00           C  
ATOM   1317  O4'   G A  42       1.926  22.281 -39.895  1.00  0.00           O  
ATOM   1318  C3'   G A  42       4.147  22.567 -39.350  1.00  0.00           C  
ATOM   1319  O3'   G A  42       5.234  23.443 -39.104  1.00  0.00           O  
ATOM   1320  C1'   G A  42       2.055  21.620 -38.654  1.00  0.00           C  
ATOM   1321  C2'   G A  42       3.405  22.118 -38.064  1.00  0.00           C  
ATOM   1322  O2'   G A  42       3.157  23.218 -37.200  1.00  0.00           O  
ATOM   1323  N1    G A  42       1.860  16.935 -36.672  1.00  0.00           N  
ATOM   1324  C2    G A  42       1.814  18.155 -36.040  1.00  0.00           C  
ATOM   1325  N2    G A  42       1.700  18.129 -34.704  1.00  0.00           N  
ATOM   1326  N3    G A  42       1.873  19.316 -36.671  1.00  0.00           N  
ATOM   1327  C4    G A  42       1.986  19.160 -38.007  1.00  0.00           C  
ATOM   1328  C5    G A  42       2.041  17.991 -38.736  1.00  0.00           C  
ATOM   1329  C6    G A  42       1.977  16.752 -38.046  1.00  0.00           C  
ATOM   1330  O6    G A  42       2.010  15.608 -38.514  1.00  0.00           O  
ATOM   1331  N7    G A  42       2.158  18.260 -40.092  1.00  0.00           N  
ATOM   1332  C8    G A  42       2.172  19.563 -40.162  1.00  0.00           C  
ATOM   1333  N9    G A  42       2.071  20.172 -38.934  1.00  0.00           N  
ATOM   1334  H5'   G A  42       2.395  24.003 -41.872  1.00  0.00           H  
ATOM   1335 H5''   G A  42       3.970  24.113 -41.636  1.00  0.00           H  
ATOM   1336  H4'   G A  42       2.733  24.077 -39.605  1.00  0.00           H  
ATOM   1337  H3'   G A  42       4.434  21.792 -39.874  1.00  0.00           H  
ATOM   1338  H1'   G A  42       1.329  21.823 -38.027  1.00  0.00           H  
ATOM   1339  H2'   G A  42       3.885  21.397 -37.605  1.00  0.00           H  
ATOM   1340 HO2'   G A  42       3.308  22.936 -36.274  1.00  0.00           H  
ATOM   1341  H1    G A  42       1.809  16.132 -36.113  1.00  0.00           H  
ATOM   1342  H22   G A  42       1.662  18.969 -34.199  1.00  0.00           H  
ATOM   1343  H21   G A  42       1.655  17.273 -34.230  1.00  0.00           H  
ATOM   1344  H8    G A  42       2.246  20.056 -41.005  1.00  0.00           H  
ATOM   1345  P     A A  43       6.694  22.850 -38.790  1.00  0.00           P  
ATOM   1346  OP2   A A  43       6.973  21.772 -39.772  1.00  0.00           O  
ATOM   1347  OP1   A A  43       7.637  23.989 -38.663  1.00  0.00           O  
ATOM   1348  O5'   A A  43       6.536  22.178 -37.354  1.00  0.00           O  
ATOM   1349  C5'   A A  43       6.498  22.972 -36.178  1.00  0.00           C  
ATOM   1350  C4'   A A  43       6.433  22.120 -34.935  1.00  0.00           C  
ATOM   1351  O4'   A A  43       5.250  21.284 -34.990  1.00  0.00           O  
ATOM   1352  C3'   A A  43       7.529  21.076 -34.785  1.00  0.00           C  
ATOM   1353  O3'   A A  43       8.740  21.611 -34.279  1.00  0.00           O  
ATOM   1354  C1'   A A  43       5.500  20.033 -34.397  1.00  0.00           C  
ATOM   1355  C2'   A A  43       6.891  20.113 -33.796  1.00  0.00           C  
ATOM   1356  O2'   A A  43       6.826  20.679 -32.495  1.00  0.00           O  
ATOM   1357  N1    A A  43       5.180  15.000 -35.455  1.00  0.00           N  
ATOM   1358  C2    A A  43       5.253  15.674 -34.301  1.00  0.00           C  
ATOM   1359  N3    A A  43       5.335  16.987 -34.097  1.00  0.00           N  
ATOM   1360  C4    A A  43       5.338  17.650 -35.268  1.00  0.00           C  
ATOM   1361  C5    A A  43       5.268  17.097 -36.533  1.00  0.00           C  
ATOM   1362  C6    A A  43       5.184  15.696 -36.613  1.00  0.00           C  
ATOM   1363  N6    A A  43       5.112  15.023 -37.763  1.00  0.00           N  
ATOM   1364  N7    A A  43       5.296  18.089 -37.504  1.00  0.00           N  
ATOM   1365  C8    A A  43       5.380  19.201 -36.815  1.00  0.00           C  
ATOM   1366  N9    A A  43       5.410  19.009 -35.456  1.00  0.00           N  
ATOM   1367  H5'   A A  43       5.708  23.552 -36.208  1.00  0.00           H  
ATOM   1368 H5''   A A  43       7.302  23.530 -36.142  1.00  0.00           H  
ATOM   1369  H4'   A A  43       6.379  22.705 -34.151  1.00  0.00           H  
ATOM   1370  H3'   A A  43       7.663  20.623 -35.645  1.00  0.00           H  
ATOM   1371  H1'   A A  43       4.851  19.831 -33.691  1.00  0.00           H  
ATOM   1372  H2'   A A  43       7.349  19.246 -33.793  1.00  0.00           H  
ATOM   1373 HO2'   A A  43       7.473  21.412 -32.434  1.00  0.00           H  
ATOM   1374  H2    A A  43       5.246  15.123 -33.490  1.00  0.00           H  
ATOM   1375  H61   A A  43       5.055  14.044 -37.756  1.00  0.00           H  
ATOM   1376  H62   A A  43       5.113  15.507 -38.615  1.00  0.00           H  
ATOM   1377  H8    A A  43       5.418  20.087 -37.232  1.00  0.00           H  
ATOM   1378  P     U A  44      10.131  20.850 -34.540  1.00  0.00           P  
ATOM   1379  OP2   U A  44      10.202  20.506 -35.982  1.00  0.00           O  
ATOM   1380  OP1   U A  44      11.217  21.653 -33.922  1.00  0.00           O  
ATOM   1381  O5'   U A  44       9.990  19.495 -33.716  1.00  0.00           O  
ATOM   1382  C5'   U A  44       9.899  19.508 -32.299  1.00  0.00           C  
ATOM   1383  C4'   U A  44       9.835  18.111 -31.732  1.00  0.00           C  
ATOM   1384  O4'   U A  44       8.617  17.498 -32.223  1.00  0.00           O  
ATOM   1385  C3'   U A  44      10.953  17.168 -32.146  1.00  0.00           C  
ATOM   1386  O3'   U A  44      12.144  17.360 -31.403  1.00  0.00           O  
ATOM   1387  C1'   U A  44       8.858  16.134 -32.465  1.00  0.00           C  
ATOM   1388  C2'   U A  44      10.263  15.824 -31.937  1.00  0.00           C  
ATOM   1389  O2'   U A  44      10.183  15.495 -30.558  1.00  0.00           O  
ATOM   1390  N1    U A  44       8.735  15.878 -33.921  1.00  0.00           N  
ATOM   1391  C2    U A  44       8.696  14.558 -34.328  1.00  0.00           C  
ATOM   1392  O2    U A  44       8.757  13.620 -33.552  1.00  0.00           O  
ATOM   1393  N3    U A  44       8.580  14.369 -35.683  1.00  0.00           N  
ATOM   1394  C4    U A  44       8.502  15.343 -36.655  1.00  0.00           C  
ATOM   1395  O4    U A  44       8.402  15.012 -37.837  1.00  0.00           O  
ATOM   1396  C5    U A  44       8.548  16.686 -36.161  1.00  0.00           C  
ATOM   1397  C6    U A  44       8.659  16.898 -34.846  1.00  0.00           C  
ATOM   1398  H5'   U A  44       9.091  19.997 -32.036  1.00  0.00           H  
ATOM   1399 H5''   U A  44      10.684  19.965 -31.933  1.00  0.00           H  
ATOM   1400  H4'   U A  44       9.810  18.169 -30.754  1.00  0.00           H  
ATOM   1401  H3'   U A  44      11.151  17.299 -33.096  1.00  0.00           H  
ATOM   1402  H1'   U A  44       8.204  15.587 -31.982  1.00  0.00           H  
ATOM   1403  H2'   U A  44      10.697  15.114 -32.454  1.00  0.00           H  
ATOM   1404 HO2'   U A  44      10.363  14.538 -30.447  1.00  0.00           H  
ATOM   1405  H3    U A  44       8.551  13.440 -35.993  1.00  0.00           H  
ATOM   1406  H5    U A  44       8.498  17.442 -36.782  1.00  0.00           H  
ATOM   1407  H6    U A  44       8.690  17.826 -34.533  1.00  0.00           H  
ATOM   1408  P     U A  45      13.574  17.080 -32.079  1.00  0.00           P  
ATOM   1409  OP2   U A  45      13.521  17.563 -33.482  1.00  0.00           O  
ATOM   1410  OP1   U A  45      14.624  17.596 -31.164  1.00  0.00           O  
ATOM   1411  O5'   U A  45      13.682  15.491 -32.107  1.00  0.00           O  
ATOM   1412  C5'   U A  45      13.385  14.719 -30.954  1.00  0.00           C  
ATOM   1413  C4'   U A  45      13.524  13.241 -31.222  1.00  0.00           C  
ATOM   1414  O4'   U A  45      12.341  12.743 -31.896  1.00  0.00           O  
ATOM   1415  C3'   U A  45      14.657  12.832 -32.151  1.00  0.00           C  
ATOM   1416  O3'   U A  45      15.922  12.828 -31.514  1.00  0.00           O  
ATOM   1417  C1'   U A  45      12.685  11.745 -32.826  1.00  0.00           C  
ATOM   1418  C2'   U A  45      14.175  11.472 -32.648  1.00  0.00           C  
ATOM   1419  O2'   U A  45      14.354  10.469 -31.657  1.00  0.00           O  
ATOM   1420  N1    U A  45      12.366  12.261 -34.179  1.00  0.00           N  
ATOM   1421  C2    U A  45      12.185  11.329 -35.184  1.00  0.00           C  
ATOM   1422  O2    U A  45      12.276  10.127 -35.001  1.00  0.00           O  
ATOM   1423  N3    U A  45      11.891  11.853 -36.419  1.00  0.00           N  
ATOM   1424  C4    U A  45      11.762  13.186 -36.748  1.00  0.00           C  
ATOM   1425  O4    U A  45      11.494  13.498 -37.909  1.00  0.00           O  
ATOM   1426  C5    U A  45      11.962  14.092 -35.659  1.00  0.00           C  
ATOM   1427  C6    U A  45      12.249  13.609 -34.445  1.00  0.00           C  
ATOM   1428  H5'   U A  45      12.465  14.907 -30.672  1.00  0.00           H  
ATOM   1429 H5''   U A  45      13.998  14.971 -30.233  1.00  0.00           H  
ATOM   1430  H4'   U A  45      13.619  12.772 -30.367  1.00  0.00           H  
ATOM   1431  H3'   U A  45      14.698  13.457 -32.904  1.00  0.00           H  
ATOM   1432  H1'   U A  45      12.184  10.917 -32.668  1.00  0.00           H  
ATOM   1433  H2'   U A  45      14.605  11.226 -33.494  1.00  0.00           H  
ATOM   1434 HO2'   U A  45      14.664   9.645 -32.089  1.00  0.00           H  
ATOM   1435  H3    U A  45      11.759  11.209 -37.145  1.00  0.00           H  
ATOM   1436  H5    U A  45      11.889  15.059 -35.802  1.00  0.00           H  
ATOM   1437  H6    U A  45      12.382  14.250 -33.717  1.00  0.00           H  
ATOM   1438  P     G A  46      17.268  12.751 -32.387  1.00  0.00           P  
ATOM   1439  OP2   G A  46      17.537  14.104 -32.937  1.00  0.00           O  
ATOM   1440  OP1   G A  46      18.307  12.069 -31.573  1.00  0.00           O  
ATOM   1441  O5'   G A  46      16.886  11.793 -33.601  1.00  0.00           O  
ATOM   1442  C5'   G A  46      17.244  10.419 -33.586  1.00  0.00           C  
ATOM   1443  C4'   G A  46      17.118   9.798 -34.955  1.00  0.00           C  
ATOM   1444  O4'   G A  46      15.817  10.133 -35.498  1.00  0.00           O  
ATOM   1445  C3'   G A  46      18.089  10.306 -36.010  1.00  0.00           C  
ATOM   1446  O3'   G A  46      19.349   9.657 -35.961  1.00  0.00           O  
ATOM   1447  C1'   G A  46      15.906  10.287 -36.888  1.00  0.00           C  
ATOM   1448  C2'   G A  46      17.349   9.980 -37.297  1.00  0.00           C  
ATOM   1449  O2'   G A  46      17.459   8.601 -37.620  1.00  0.00           O  
ATOM   1450  N1    G A  46      14.061  13.336 -40.524  1.00  0.00           N  
ATOM   1451  C2    G A  46      14.321  11.987 -40.562  1.00  0.00           C  
ATOM   1452  N2    G A  46      14.056  11.363 -41.720  1.00  0.00           N  
ATOM   1453  N3    G A  46      14.804  11.299 -39.541  1.00  0.00           N  
ATOM   1454  C4    G A  46      15.013  12.079 -38.460  1.00  0.00           C  
ATOM   1455  C5    G A  46      14.787  13.431 -38.317  1.00  0.00           C  
ATOM   1456  C6    G A  46      14.268  14.158 -39.421  1.00  0.00           C  
ATOM   1457  O6    G A  46      14.000  15.363 -39.492  1.00  0.00           O  
ATOM   1458  N7    G A  46      15.131  13.857 -37.042  1.00  0.00           N  
ATOM   1459  C8    G A  46      15.553  12.776 -36.444  1.00  0.00           C  
ATOM   1460  N9    G A  46      15.507  11.662 -37.246  1.00  0.00           N  
ATOM   1461  H5'   G A  46      16.657   9.942 -32.963  1.00  0.00           H  
ATOM   1462 H5''   G A  46      18.172  10.334 -33.280  1.00  0.00           H  
ATOM   1463  H4'   G A  46      17.195   8.824 -34.870  1.00  0.00           H  
ATOM   1464  H3'   G A  46      18.180  11.277 -35.923  1.00  0.00           H  
ATOM   1465  H1'   G A  46      15.301   9.649 -37.321  1.00  0.00           H  
ATOM   1466  H2'   G A  46      17.645  10.551 -38.036  1.00  0.00           H  
ATOM   1467 HO2'   G A  46      17.290   8.484 -38.578  1.00  0.00           H  
ATOM   1468  H1    G A  46      13.703  13.753 -41.335  1.00  0.00           H  
ATOM   1469  H22   G A  46      14.222  10.400 -41.806  1.00  0.00           H  
ATOM   1470  H21   G A  46      13.698  11.866 -42.480  1.00  0.00           H  
ATOM   1471  H8    G A  46      15.869  12.762 -35.517  1.00  0.00           H  
ATOM   1472  P     G A  47      20.643  10.356 -36.608  1.00  0.00           P  
ATOM   1473  OP2   G A  47      20.564  11.813 -36.333  1.00  0.00           O  
ATOM   1474  OP1   G A  47      21.842   9.592 -36.179  1.00  0.00           O  
ATOM   1475  O5'   G A  47      20.456  10.139 -38.176  1.00  0.00           O  
ATOM   1476  C5'   G A  47      21.123  10.972 -39.112  1.00  0.00           C  
ATOM   1477  C4'   G A  47      21.371  10.254 -40.415  1.00  0.00           C  
ATOM   1478  O4'   G A  47      21.701   8.874 -40.136  1.00  0.00           O  
ATOM   1479  C3'   G A  47      20.189  10.176 -41.369  1.00  0.00           C  
ATOM   1480  O3'   G A  47      20.034  11.345 -42.156  1.00  0.00           O  
ATOM   1481  C1'   G A  47      21.218   8.064 -41.191  1.00  0.00           C  
ATOM   1482  C2'   G A  47      20.551   8.973 -42.225  1.00  0.00           C  
ATOM   1483  O2'   G A  47      21.501   9.318 -43.223  1.00  0.00           O  
ATOM   1484  N1    G A  47      17.579   4.663 -42.245  1.00  0.00           N  
ATOM   1485  C2    G A  47      18.284   5.480 -43.095  1.00  0.00           C  
ATOM   1486  N2    G A  47      17.986   5.384 -44.399  1.00  0.00           N  
ATOM   1487  N3    G A  47      19.216   6.331 -42.697  1.00  0.00           N  
ATOM   1488  C4    G A  47      19.390   6.301 -41.359  1.00  0.00           C  
ATOM   1489  C5    G A  47      18.739   5.524 -40.424  1.00  0.00           C  
ATOM   1490  C6    G A  47      17.742   4.616 -40.864  1.00  0.00           C  
ATOM   1491  O6    G A  47      17.054   3.841 -40.190  1.00  0.00           O  
ATOM   1492  N7    G A  47      19.210   5.793 -39.147  1.00  0.00           N  
ATOM   1493  C8    G A  47      20.121   6.711 -39.325  1.00  0.00           C  
ATOM   1494  N9    G A  47      20.281   7.065 -40.642  1.00  0.00           N  
ATOM   1495  H5'   G A  47      21.982  11.255 -38.734  1.00  0.00           H  
ATOM   1496 H5''   G A  47      20.573  11.766 -39.283  1.00  0.00           H  
ATOM   1497  H4'   G A  47      22.125  10.681 -40.874  1.00  0.00           H  
ATOM   1498  H3'   G A  47      19.377   9.977 -40.859  1.00  0.00           H  
ATOM   1499  H1'   G A  47      21.980   7.605 -41.603  1.00  0.00           H  
ATOM   1500  H2'   G A  47      19.753   8.555 -42.613  1.00  0.00           H  
ATOM   1501 HO2'   G A  47      21.268   8.859 -44.057  1.00  0.00           H  
ATOM   1502  H1    G A  47      16.909   4.067 -42.640  1.00  0.00           H  
ATOM   1503  H22   G A  47      18.457   5.943 -45.052  1.00  0.00           H  
ATOM   1504  H21   G A  47      17.297   4.756 -44.701  1.00  0.00           H  
ATOM   1505  H8    G A  47      20.638   7.106 -38.592  1.00  0.00           H  
ATOM   1506  P     A A  48      18.771  12.312 -41.926  1.00  0.00           P  
ATOM   1507  OP2   A A  48      18.355  12.194 -40.505  1.00  0.00           O  
ATOM   1508  OP1   A A  48      19.105  13.645 -42.485  1.00  0.00           O  
ATOM   1509  O5'   A A  48      17.626  11.670 -42.829  1.00  0.00           O  
ATOM   1510  C5'   A A  48      17.626  11.843 -44.238  1.00  0.00           C  
ATOM   1511  C4'   A A  48      16.961  10.684 -44.938  1.00  0.00           C  
ATOM   1512  O4'   A A  48      17.577   9.446 -44.493  1.00  0.00           O  
ATOM   1513  C3'   A A  48      15.477  10.499 -44.661  1.00  0.00           C  
ATOM   1514  O3'   A A  48      14.652  11.249 -45.535  1.00  0.00           O  
ATOM   1515  C1'   A A  48      16.594   8.454 -44.278  1.00  0.00           C  
ATOM   1516  C2'   A A  48      15.297   9.003 -44.877  1.00  0.00           C  
ATOM   1517  O2'   A A  48      15.255   8.684 -46.261  1.00  0.00           O  
ATOM   1518  N1    A A  48      14.269   5.825 -40.505  1.00  0.00           N  
ATOM   1519  C2    A A  48      14.140   5.791 -41.838  1.00  0.00           C  
ATOM   1520  N3    A A  48      14.778   6.505 -42.763  1.00  0.00           N  
ATOM   1521  C4    A A  48      15.654   7.350 -42.190  1.00  0.00           C  
ATOM   1522  C5    A A  48      15.898   7.499 -40.838  1.00  0.00           C  
ATOM   1523  C6    A A  48      15.158   6.685 -39.963  1.00  0.00           C  
ATOM   1524  N6    A A  48      15.285   6.718 -38.635  1.00  0.00           N  
ATOM   1525  N7    A A  48      16.869   8.467 -40.619  1.00  0.00           N  
ATOM   1526  C8    A A  48      17.185   8.874 -41.823  1.00  0.00           C  
ATOM   1527  N9    A A  48      16.488   8.240 -42.822  1.00  0.00           N  
ATOM   1528  H5'   A A  48      18.552  11.916 -44.551  1.00  0.00           H  
ATOM   1529 H5''   A A  48      17.147  12.668 -44.460  1.00  0.00           H  
ATOM   1530  H4'   A A  48      17.091  10.781 -45.905  1.00  0.00           H  
ATOM   1531  H3'   A A  48      15.297  10.714 -43.721  1.00  0.00           H  
ATOM   1532  H1'   A A  48      16.823   7.607 -44.717  1.00  0.00           H  
ATOM   1533  H2'   A A  48      14.510   8.663 -44.402  1.00  0.00           H  
ATOM   1534 HO2'   A A  48      14.572   7.997 -46.408  1.00  0.00           H  
ATOM   1535  H2    A A  48      13.482   5.150 -42.181  1.00  0.00           H  
ATOM   1536  H61   A A  48      14.741   6.125 -38.075  1.00  0.00           H  
ATOM   1537  H62   A A  48      15.924   7.334 -38.218  1.00  0.00           H  
ATOM   1538  H8    A A  48      17.857   9.567 -41.995  1.00  0.00           H  
ATOM   1539  P     A A  49      13.094  11.418 -45.203  1.00  0.00           P  
ATOM   1540  OP2   A A  49      12.592  10.053 -44.906  1.00  0.00           O  
ATOM   1541  OP1   A A  49      13.012  12.473 -44.162  1.00  0.00           O  
ATOM   1542  O5'   A A  49      12.340  11.947 -46.503  1.00  0.00           O  
ATOM   1543  C5'   A A  49      11.071  11.427 -46.872  1.00  0.00           C  
ATOM   1544  C4'   A A  49      10.310  10.921 -45.673  1.00  0.00           C  
ATOM   1545  O4'   A A  49      10.276  12.084 -44.793  1.00  0.00           O  
ATOM   1546  C3'   A A  49       8.889  10.447 -45.936  1.00  0.00           C  
ATOM   1547  O3'   A A  49       8.557   9.266 -45.226  1.00  0.00           O  
ATOM   1548  C1'   A A  49       8.941  12.362 -44.450  1.00  0.00           C  
ATOM   1549  C2'   A A  49       8.111  11.687 -45.555  1.00  0.00           C  
ATOM   1550  O2'   A A  49       6.852  11.352 -44.988  1.00  0.00           O  
ATOM   1551  N1    A A  49       8.861  16.618 -41.545  1.00  0.00           N  
ATOM   1552  C2    A A  49       9.076  15.329 -41.249  1.00  0.00           C  
ATOM   1553  N3    A A  49       9.082  14.271 -42.056  1.00  0.00           N  
ATOM   1554  C4    A A  49       8.828  14.638 -43.324  1.00  0.00           C  
ATOM   1555  C5    A A  49       8.588  15.920 -43.783  1.00  0.00           C  
ATOM   1556  C6    A A  49       8.610  16.953 -42.828  1.00  0.00           C  
ATOM   1557  N6    A A  49       8.395  18.237 -43.123  1.00  0.00           N  
ATOM   1558  N7    A A  49       8.366  15.918 -45.153  1.00  0.00           N  
ATOM   1559  C8    A A  49       8.476  14.656 -45.487  1.00  0.00           C  
ATOM   1560  N9    A A  49       8.755  13.825 -44.429  1.00  0.00           N  
ATOM   1561  H5'   A A  49      11.199  10.689 -47.504  1.00  0.00           H  
ATOM   1562 H5''   A A  49      10.550  12.133 -47.307  1.00  0.00           H  
ATOM   1563  H4'   A A  49      10.794  10.219 -45.190  1.00  0.00           H  
ATOM   1564  H3'   A A  49       8.757  10.292 -46.895  1.00  0.00           H  
ATOM   1565  H1'   A A  49       8.689  11.988 -43.579  1.00  0.00           H  
ATOM   1566  H2'   A A  49       8.016  12.299 -46.314  1.00  0.00           H  
ATOM   1567 HO2'   A A  49       6.176  11.978 -45.321  1.00  0.00           H  
ATOM   1568  H2    A A  49       9.254  15.139 -40.304  1.00  0.00           H  
ATOM   1569  H61   A A  49       8.423  18.914 -42.414  1.00  0.00           H  
ATOM   1570  H62   A A  49       8.211  18.505 -44.047  1.00  0.00           H  
ATOM   1571  H8    A A  49       8.368  14.334 -46.407  1.00  0.00           H  
ATOM   1572  P     A A  50       8.766   7.827 -45.909  1.00  0.00           P  
ATOM   1573  OP2   A A  50       7.634   7.592 -46.840  1.00  0.00           O  
ATOM   1574  OP1   A A  50      10.160   7.755 -46.414  1.00  0.00           O  
ATOM   1575  O5'   A A  50       8.626   6.802 -44.697  1.00  0.00           O  
ATOM   1576  C5'   A A  50       9.185   5.499 -44.776  1.00  0.00           C  
ATOM   1577  C4'   A A  50       9.567   4.976 -43.414  1.00  0.00           C  
ATOM   1578  O4'   A A  50      10.876   5.505 -43.059  1.00  0.00           O  
ATOM   1579  C3'   A A  50       8.671   5.400 -42.261  1.00  0.00           C  
ATOM   1580  O3'   A A  50       7.525   4.578 -42.117  1.00  0.00           O  
ATOM   1581  C1'   A A  50      10.860   5.841 -41.692  1.00  0.00           C  
ATOM   1582  C2'   A A  50       9.622   5.195 -41.101  1.00  0.00           C  
ATOM   1583  O2'   A A  50       9.857   3.815 -40.865  1.00  0.00           O  
ATOM   1584  N1    A A  50      11.573   9.897 -38.595  1.00  0.00           N  
ATOM   1585  C2    A A  50      11.688   8.578 -38.392  1.00  0.00           C  
ATOM   1586  N3    A A  50      11.487   7.576 -39.244  1.00  0.00           N  
ATOM   1587  C4    A A  50      11.120   8.044 -40.451  1.00  0.00           C  
ATOM   1588  C5    A A  50      10.961   9.369 -40.811  1.00  0.00           C  
ATOM   1589  C6    A A  50      11.205  10.334 -39.818  1.00  0.00           C  
ATOM   1590  N6    A A  50      11.090  11.648 -40.020  1.00  0.00           N  
ATOM   1591  N7    A A  50      10.575   9.472 -42.141  1.00  0.00           N  
ATOM   1592  C8    A A  50      10.513   8.228 -42.548  1.00  0.00           C  
ATOM   1593  N9    A A  50      10.830   7.311 -41.576  1.00  0.00           N  
ATOM   1594  H5'   A A  50       9.984   5.527 -45.343  1.00  0.00           H  
ATOM   1595 H5''   A A  50       8.529   4.893 -45.179  1.00  0.00           H  
ATOM   1596  H4'   A A  50       9.614   3.997 -43.435  1.00  0.00           H  
ATOM   1597  H3'   A A  50       8.388   6.337 -42.316  1.00  0.00           H  
ATOM   1598  H1'   A A  50      11.657   5.493 -41.237  1.00  0.00           H  
ATOM   1599  H2'   A A  50       9.307   5.654 -40.293  1.00  0.00           H  
ATOM   1600 HO2'   A A  50       9.882   3.657 -39.898  1.00  0.00           H  
ATOM   1601  H2    A A  50      11.958   8.314 -37.487  1.00  0.00           H  
ATOM   1602  H61   A A  50      11.273  12.274 -39.288  1.00  0.00           H  
ATOM   1603  H62   A A  50      10.824  11.989 -40.899  1.00  0.00           H  
ATOM   1604  H8    A A  50      10.261   7.975 -43.461  1.00  0.00           H  
ATOM   1605  P     A A  51       6.188   5.166 -41.446  1.00  0.00           P  
ATOM   1606  OP2   A A  51       5.946   6.517 -42.010  1.00  0.00           O  
ATOM   1607  OP1   A A  51       5.131   4.129 -41.543  1.00  0.00           O  
ATOM   1608  O5'   A A  51       6.573   5.336 -39.909  1.00  0.00           O  
ATOM   1609  C5'   A A  51       6.752   4.202 -39.072  1.00  0.00           C  
ATOM   1610  C4'   A A  51       7.242   4.597 -37.702  1.00  0.00           C  
ATOM   1611  O4'   A A  51       8.424   5.426 -37.857  1.00  0.00           O  
ATOM   1612  C3'   A A  51       6.297   5.460 -36.879  1.00  0.00           C  
ATOM   1613  O3'   A A  51       5.363   4.702 -36.130  1.00  0.00           O  
ATOM   1614  C1'   A A  51       8.441   6.465 -36.901  1.00  0.00           C  
ATOM   1615  C2'   A A  51       7.261   6.204 -35.961  1.00  0.00           C  
ATOM   1616  O2'   A A  51       7.698   5.376 -34.894  1.00  0.00           O  
ATOM   1617  N1    A A  51       8.604  11.604 -36.557  1.00  0.00           N  
ATOM   1618  C2    A A  51       8.786  10.635 -35.651  1.00  0.00           C  
ATOM   1619  N3    A A  51       8.729   9.315 -35.809  1.00  0.00           N  
ATOM   1620  C4    A A  51       8.443   9.001 -37.085  1.00  0.00           C  
ATOM   1621  C5    A A  51       8.229   9.884 -38.127  1.00  0.00           C  
ATOM   1622  C6    A A  51       8.318  11.255 -37.830  1.00  0.00           C  
ATOM   1623  N6    A A  51       8.136  12.222 -38.732  1.00  0.00           N  
ATOM   1624  N7    A A  51       7.959   9.197 -39.304  1.00  0.00           N  
ATOM   1625  C8    A A  51       8.015   7.937 -38.952  1.00  0.00           C  
ATOM   1626  N9    A A  51       8.303   7.744 -37.623  1.00  0.00           N  
ATOM   1627  H5'   A A  51       7.408   3.601 -39.485  1.00  0.00           H  
ATOM   1628 H5''   A A  51       5.899   3.731 -38.984  1.00  0.00           H  
ATOM   1629  H4'   A A  51       7.476   3.800 -37.182  1.00  0.00           H  
ATOM   1630  H3'   A A  51       5.813   6.092 -37.451  1.00  0.00           H  
ATOM   1631  H1'   A A  51       9.274   6.470 -36.384  1.00  0.00           H  
ATOM   1632  H2'   A A  51       6.871   7.042 -35.635  1.00  0.00           H  
ATOM   1633 HO2'   A A  51       7.733   5.908 -34.072  1.00  0.00           H  
ATOM   1634  H2    A A  51       8.991  10.942 -34.743  1.00  0.00           H  
ATOM   1635  H61   A A  51       8.211  13.162 -38.465  1.00  0.00           H  
ATOM   1636  H62   A A  51       7.928  11.992 -39.662  1.00  0.00           H  
ATOM   1637  H8    A A  51       7.864   7.199 -39.580  1.00  0.00           H  
ATOM   1638  P     U A  52       3.942   5.338 -35.729  1.00  0.00           P  
ATOM   1639  OP2   U A  52       3.393   6.025 -36.925  1.00  0.00           O  
ATOM   1640  OP1   U A  52       3.141   4.286 -35.054  1.00  0.00           O  
ATOM   1641  O5'   U A  52       4.310   6.448 -34.648  1.00  0.00           O  
ATOM   1642  C5'   U A  52       4.669   6.086 -33.323  1.00  0.00           C  
ATOM   1643  C4'   U A  52       4.944   7.299 -32.469  1.00  0.00           C  
ATOM   1644  O4'   U A  52       5.974   8.116 -33.080  1.00  0.00           O  
ATOM   1645  C3'   U A  52       3.776   8.250 -32.259  1.00  0.00           C  
ATOM   1646  O3'   U A  52       2.922   7.852 -31.201  1.00  0.00           O  
ATOM   1647  C1'   U A  52       5.707   9.494 -32.859  1.00  0.00           C  
ATOM   1648  C2'   U A  52       4.461   9.582 -31.970  1.00  0.00           C  
ATOM   1649  O2'   U A  52       4.871   9.666 -30.613  1.00  0.00           O  
ATOM   1650  N1    U A  52       5.508  10.153 -34.173  1.00  0.00           N  
ATOM   1651  C2    U A  52       5.493  11.535 -34.190  1.00  0.00           C  
ATOM   1652  O2    U A  52       5.635  12.215 -33.189  1.00  0.00           O  
ATOM   1653  N3    U A  52       5.307  12.100 -35.428  1.00  0.00           N  
ATOM   1654  C4    U A  52       5.136  11.441 -36.626  1.00  0.00           C  
ATOM   1655  O4    U A  52       4.978  12.094 -37.659  1.00  0.00           O  
ATOM   1656  C5    U A  52       5.163  10.013 -36.532  1.00  0.00           C  
ATOM   1657  C6    U A  52       5.344   9.436 -35.340  1.00  0.00           C  
ATOM   1658  H5'   U A  52       5.474   5.527 -33.352  1.00  0.00           H  
ATOM   1659 H5''   U A  52       3.937   5.573 -32.922  1.00  0.00           H  
ATOM   1660  H4'   U A  52       5.265   6.995 -31.595  1.00  0.00           H  
ATOM   1661  H3'   U A  52       3.254   8.316 -33.085  1.00  0.00           H  
ATOM   1662  H1'   U A  52       6.463   9.914 -32.397  1.00  0.00           H  
ATOM   1663  H2'   U A  52       3.894  10.339 -32.225  1.00  0.00           H  
ATOM   1664 HO2'   U A  52       4.699  10.573 -30.283  1.00  0.00           H  
ATOM   1665  H3    U A  52       5.292  13.079 -35.462  1.00  0.00           H  
ATOM   1666  H5    U A  52       5.050   9.463 -37.336  1.00  0.00           H  
ATOM   1667  H6    U A  52       5.357   8.458 -35.302  1.00  0.00           H  
ATOM   1668  P     C A  53       1.352   8.190 -31.258  1.00  0.00           P  
ATOM   1669  OP2   C A  53       0.854   7.841 -32.613  1.00  0.00           O  
ATOM   1670  OP1   C A  53       0.709   7.587 -30.063  1.00  0.00           O  
ATOM   1671  O5'   C A  53       1.291   9.774 -31.103  1.00  0.00           O  
ATOM   1672  C5'   C A  53       1.584  10.397 -29.861  1.00  0.00           C  
ATOM   1673  C4'   C A  53       1.369  11.890 -29.922  1.00  0.00           C  
ATOM   1674  O4'   C A  53       2.356  12.485 -30.809  1.00  0.00           O  
ATOM   1675  C3'   C A  53       0.047  12.352 -30.514  1.00  0.00           C  
ATOM   1676  O3'   C A  53      -1.028  12.274 -29.594  1.00  0.00           O  
ATOM   1677  C1'   C A  53       1.803  13.630 -31.411  1.00  0.00           C  
ATOM   1678  C2'   C A  53       0.378  13.790 -30.881  1.00  0.00           C  
ATOM   1679  O2'   C A  53       0.395  14.624 -29.732  1.00  0.00           O  
ATOM   1680  N1    C A  53       1.840  13.462 -32.885  1.00  0.00           N  
ATOM   1681  C2    C A  53       1.785  14.609 -33.687  1.00  0.00           C  
ATOM   1682  O2    C A  53       1.705  15.723 -33.146  1.00  0.00           O  
ATOM   1683  N3    C A  53       1.818  14.484 -35.033  1.00  0.00           N  
ATOM   1684  C4    C A  53       1.902  13.276 -35.590  1.00  0.00           C  
ATOM   1685  N4    C A  53       1.932  13.201 -36.923  1.00  0.00           N  
ATOM   1686  C5    C A  53       1.960  12.091 -34.803  1.00  0.00           C  
ATOM   1687  C6    C A  53       1.928  12.227 -33.472  1.00  0.00           C  
ATOM   1688  H5'   C A  53       2.519  10.218 -29.627  1.00  0.00           H  
ATOM   1689 H5''   C A  53       1.003  10.018 -29.169  1.00  0.00           H  
ATOM   1690  H4'   C A  53       1.467  12.274 -29.026  1.00  0.00           H  
ATOM   1691  H3'   C A  53      -0.184  11.846 -31.320  1.00  0.00           H  
ATOM   1692  H1'   C A  53       2.330  14.416 -31.159  1.00  0.00           H  
ATOM   1693  H2'   C A  53      -0.230  14.133 -31.569  1.00  0.00           H  
ATOM   1694 HO2'   C A  53      -0.018  15.483 -29.955  1.00  0.00           H  
ATOM   1695  H42   C A  53       1.994  12.327 -37.362  1.00  0.00           H  
ATOM   1696  H41   C A  53       1.891  14.019 -37.461  1.00  0.00           H  
ATOM   1697  H5    C A  53       2.023  11.207 -35.222  1.00  0.00           H  
ATOM   1698  H6    C A  53       1.967  11.424 -32.914  1.00  0.00           H  
ATOM   1699  P     C A  54      -2.546  12.243 -30.123  1.00  0.00           P  
ATOM   1700  OP2   C A  54      -2.589  11.406 -31.348  1.00  0.00           O  
ATOM   1701  OP1   C A  54      -3.426  11.909 -28.975  1.00  0.00           O  
ATOM   1702  O5'   C A  54      -2.838  13.751 -30.546  1.00  0.00           O  
ATOM   1703  C5'   C A  54      -3.893  14.066 -31.442  1.00  0.00           C  
ATOM   1704  C4'   C A  54      -3.791  15.486 -31.945  1.00  0.00           C  
ATOM   1705  O4'   C A  54      -2.481  15.710 -32.530  1.00  0.00           O  
ATOM   1706  C3'   C A  54      -4.761  15.876 -33.050  1.00  0.00           C  
ATOM   1707  O3'   C A  54      -6.043  16.234 -32.561  1.00  0.00           O  
ATOM   1708  C1'   C A  54      -2.582  16.534 -33.685  1.00  0.00           C  
ATOM   1709  C2'   C A  54      -4.032  17.018 -33.744  1.00  0.00           C  
ATOM   1710  O2'   C A  54      -4.145  18.226 -33.007  1.00  0.00           O  
ATOM   1711  N1    C A  54      -2.189  15.783 -34.904  1.00  0.00           N  
ATOM   1712  C2    C A  54      -1.913  16.507 -36.071  1.00  0.00           C  
ATOM   1713  O2    C A  54      -2.006  17.744 -36.053  1.00  0.00           O  
ATOM   1714  N3    C A  54      -1.552  15.847 -37.195  1.00  0.00           N  
ATOM   1715  C4    C A  54      -1.460  14.517 -37.188  1.00  0.00           C  
ATOM   1716  N4    C A  54      -1.100  13.908 -38.321  1.00  0.00           N  
ATOM   1717  C5    C A  54      -1.734  13.753 -36.019  1.00  0.00           C  
ATOM   1718  C6    C A  54      -2.089  14.417 -34.913  1.00  0.00           C  
ATOM   1719  H5'   C A  54      -4.749  13.951 -30.980  1.00  0.00           H  
ATOM   1720 H5''   C A  54      -3.856  13.453 -32.206  1.00  0.00           H  
ATOM   1721  H4'   C A  54      -3.911  16.097 -31.188  1.00  0.00           H  
ATOM   1722  H3'   C A  54      -4.854  15.127 -33.676  1.00  0.00           H  
ATOM   1723  H1'   C A  54      -1.986  17.303 -33.572  1.00  0.00           H  
ATOM   1724  H2'   C A  54      -4.335  17.128 -34.670  1.00  0.00           H  
ATOM   1725 HO2'   C A  54      -4.280  18.969 -33.630  1.00  0.00           H  
ATOM   1726  H42   C A  54      -1.023  12.932 -38.349  1.00  0.00           H  
ATOM   1727  H41   C A  54      -0.913  14.438 -39.124  1.00  0.00           H  
ATOM   1728  H5    C A  54      -1.663  12.775 -36.024  1.00  0.00           H  
ATOM   1729  H6    C A  54      -2.282  13.908 -34.098  1.00  0.00           H  
ATOM   1730  P     G A  55      -7.343  16.038 -33.485  1.00  0.00           P  
ATOM   1731  OP2   G A  55      -7.166  14.790 -34.269  1.00  0.00           O  
ATOM   1732  OP1   G A  55      -8.546  16.202 -32.628  1.00  0.00           O  
ATOM   1733  O5'   G A  55      -7.288  17.268 -34.496  1.00  0.00           O  
ATOM   1734  C5'   G A  55      -7.543  18.591 -34.049  1.00  0.00           C  
ATOM   1735  C4'   G A  55      -7.524  19.576 -35.192  1.00  0.00           C  
ATOM   1736  O4'   G A  55      -6.188  19.650 -35.754  1.00  0.00           O  
ATOM   1737  C3'   G A  55      -8.408  19.234 -36.382  1.00  0.00           C  
ATOM   1738  O3'   G A  55      -9.766  19.593 -36.185  1.00  0.00           O  
ATOM   1739  C1'   G A  55      -6.258  19.812 -37.172  1.00  0.00           C  
ATOM   1740  C2'   G A  55      -7.737  19.987 -37.522  1.00  0.00           C  
ATOM   1741  O2'   G A  55      -8.059  21.370 -37.487  1.00  0.00           O  
ATOM   1742  N1    G A  55      -4.596  17.873 -41.576  1.00  0.00           N  
ATOM   1743  C2    G A  55      -5.136  19.109 -41.313  1.00  0.00           C  
ATOM   1744  N2    G A  55      -5.250  19.943 -42.357  1.00  0.00           N  
ATOM   1745  N3    G A  55      -5.534  19.501 -40.114  1.00  0.00           N  
ATOM   1746  C4    G A  55      -5.349  18.543 -39.182  1.00  0.00           C  
ATOM   1747  C5    G A  55      -4.820  17.279 -39.340  1.00  0.00           C  
ATOM   1748  C6    G A  55      -4.397  16.871 -40.631  1.00  0.00           C  
ATOM   1749  O6    G A  55      -3.903  15.792 -40.975  1.00  0.00           O  
ATOM   1750  N7    G A  55      -4.800  16.599 -38.131  1.00  0.00           N  
ATOM   1751  C8    G A  55      -5.308  17.445 -37.276  1.00  0.00           C  
ATOM   1752  N9    G A  55      -5.662  18.644 -37.846  1.00  0.00           N  
ATOM   1753  H5'   G A  55      -6.859  18.846 -33.396  1.00  0.00           H  
ATOM   1754 H5''   G A  55      -8.423  18.619 -33.617  1.00  0.00           H  
ATOM   1755  H4'   G A  55      -7.777  20.460 -34.853  1.00  0.00           H  
ATOM   1756  H3'   G A  55      -8.353  18.271 -36.557  1.00  0.00           H  
ATOM   1757  H1'   G A  55      -5.766  20.622 -37.425  1.00  0.00           H  
ATOM   1758  H2'   G A  55      -7.949  19.587 -38.391  1.00  0.00           H  
ATOM   1759 HO2'   G A  55      -8.206  21.686 -38.402  1.00  0.00           H  
ATOM   1760  H1    G A  55      -4.332  17.680 -42.500  1.00  0.00           H  
ATOM   1761  H22   G A  55      -5.627  20.839 -42.230  1.00  0.00           H  
ATOM   1762  H21   G A  55      -4.957  19.660 -43.248  1.00  0.00           H  
ATOM   1763  H8    G A  55      -5.423  17.245 -36.324  1.00  0.00           H  
ATOM   1764  P     G A  56     -10.936  18.724 -36.861  1.00  0.00           P  
ATOM   1765  OP2   G A  56     -10.625  17.288 -36.646  1.00  0.00           O  
ATOM   1766  OP1   G A  56     -12.239  19.269 -36.400  1.00  0.00           O  
ATOM   1767  O5'   G A  56     -10.796  19.031 -38.418  1.00  0.00           O  
ATOM   1768  C5'   G A  56     -11.065  20.327 -38.932  1.00  0.00           C  
ATOM   1769  C4'   G A  56     -10.798  20.401 -40.415  1.00  0.00           C  
ATOM   1770  O4'   G A  56      -9.389  20.170 -40.673  1.00  0.00           O  
ATOM   1771  C3'   G A  56     -11.507  19.364 -41.273  1.00  0.00           C  
ATOM   1772  O3'   G A  56     -12.848  19.715 -41.572  1.00  0.00           O  
ATOM   1773  C1'   G A  56      -9.222  19.421 -41.872  1.00  0.00           C  
ATOM   1774  C2'   G A  56     -10.610  19.278 -42.499  1.00  0.00           C  
ATOM   1775  O2'   G A  56     -10.832  20.371 -43.379  1.00  0.00           O  
ATOM   1776  N1    G A  56      -6.952  15.286 -43.786  1.00  0.00           N  
ATOM   1777  C2    G A  56      -7.427  16.400 -44.433  1.00  0.00           C  
ATOM   1778  N2    G A  56      -7.281  16.423 -45.766  1.00  0.00           N  
ATOM   1779  N3    G A  56      -8.003  17.421 -43.819  1.00  0.00           N  
ATOM   1780  C4    G A  56      -8.070  17.236 -42.484  1.00  0.00           C  
ATOM   1781  C5    G A  56      -7.626  16.162 -41.741  1.00  0.00           C  
ATOM   1782  C6    G A  56      -7.010  15.074 -42.412  1.00  0.00           C  
ATOM   1783  O6    G A  56      -6.551  14.032 -41.929  1.00  0.00           O  
ATOM   1784  N7    G A  56      -7.882  16.358 -40.391  1.00  0.00           N  
ATOM   1785  C8    G A  56      -8.466  17.525 -40.339  1.00  0.00           C  
ATOM   1786  N9    G A  56      -8.611  18.112 -41.573  1.00  0.00           N  
ATOM   1787  H5'   G A  56     -10.496  20.979 -38.472  1.00  0.00           H  
ATOM   1788 H5''   G A  56     -12.005  20.549 -38.764  1.00  0.00           H  
ATOM   1789  H4'   G A  56     -11.038  21.296 -40.736  1.00  0.00           H  
ATOM   1790  H3'   G A  56     -11.497  18.501 -40.808  1.00  0.00           H  
ATOM   1791  H1'   G A  56      -8.639  19.922 -42.480  1.00  0.00           H  
ATOM   1792  H2'   G A  56     -10.709  18.418 -42.958  1.00  0.00           H  
ATOM   1793 HO2'   G A  56     -10.809  20.047 -44.303  1.00  0.00           H  
ATOM   1794  H1    G A  56      -6.541  14.584 -44.332  1.00  0.00           H  
ATOM   1795  H22   G A  56      -7.601  17.193 -46.281  1.00  0.00           H  
ATOM   1796  H21   G A  56      -6.855  15.671 -46.228  1.00  0.00           H  
ATOM   1797  H8    G A  56      -8.768  17.939 -39.504  1.00  0.00           H  
ATOM   1798  P     G A  57     -13.941  18.569 -41.843  1.00  0.00           P  
ATOM   1799  OP2   G A  57     -13.752  17.505 -40.824  1.00  0.00           O  
ATOM   1800  OP1   G A  57     -15.267  19.222 -41.985  1.00  0.00           O  
ATOM   1801  O5'   G A  57     -13.531  17.972 -43.262  1.00  0.00           O  
ATOM   1802  C5'   G A  57     -13.727  18.721 -44.452  1.00  0.00           C  
ATOM   1803  C4'   G A  57     -13.303  17.942 -45.673  1.00  0.00           C  
ATOM   1804  O4'   G A  57     -11.882  17.659 -45.606  1.00  0.00           O  
ATOM   1805  C3'   G A  57     -13.946  16.575 -45.848  1.00  0.00           C  
ATOM   1806  O3'   G A  57     -15.238  16.639 -46.429  1.00  0.00           O  
ATOM   1807  C1'   G A  57     -11.610  16.368 -46.139  1.00  0.00           C  
ATOM   1808  C2'   G A  57     -12.927  15.837 -46.706  1.00  0.00           C  
ATOM   1809  O2'   G A  57     -13.029  16.218 -48.070  1.00  0.00           O  
ATOM   1810  N1    G A  57      -9.129  12.040 -45.121  1.00  0.00           N  
ATOM   1811  C2    G A  57      -9.492  12.576 -46.333  1.00  0.00           C  
ATOM   1812  N2    G A  57      -9.152  11.870 -47.421  1.00  0.00           N  
ATOM   1813  N3    G A  57     -10.141  13.720 -46.470  1.00  0.00           N  
ATOM   1814  C4    G A  57     -10.404  14.298 -45.279  1.00  0.00           C  
ATOM   1815  C5    G A  57     -10.086  13.848 -44.015  1.00  0.00           C  
ATOM   1816  C6    G A  57      -9.391  12.618 -43.882  1.00  0.00           C  
ATOM   1817  O6    G A  57      -9.019  12.051 -42.848  1.00  0.00           O  
ATOM   1818  N7    G A  57     -10.535  14.736 -43.048  1.00  0.00           N  
ATOM   1819  C8    G A  57     -11.107  15.692 -43.729  1.00  0.00           C  
ATOM   1820  N9    G A  57     -11.063  15.490 -45.087  1.00  0.00           N  
ATOM   1821  H5'   G A  57     -13.202  19.546 -44.401  1.00  0.00           H  
ATOM   1822 H5''   G A  57     -14.676  18.951 -44.533  1.00  0.00           H  
ATOM   1823  H4'   G A  57     -13.484  18.482 -46.472  1.00  0.00           H  
ATOM   1824  H3'   G A  57     -14.008  16.134 -44.974  1.00  0.00           H  
ATOM   1825  H1'   G A  57     -10.955  16.456 -46.863  1.00  0.00           H  
ATOM   1826  H2'   G A  57     -12.999  14.865 -46.594  1.00  0.00           H  
ATOM   1827 HO2'   G A  57     -12.917  15.424 -48.632  1.00  0.00           H  
ATOM   1828  H1    G A  57      -8.650  11.185 -45.127  1.00  0.00           H  
ATOM   1829  H22   G A  57      -9.385  12.203 -48.314  1.00  0.00           H  
ATOM   1830  H21   G A  57      -8.671  11.021 -47.328  1.00  0.00           H  
ATOM   1831  H8    G A  57     -11.524  16.474 -43.312  1.00  0.00           H  
ATOM   1832  P     U A  58     -16.356  15.556 -46.030  1.00  0.00           P  
ATOM   1833  OP2   U A  58     -16.352  15.414 -44.553  1.00  0.00           O  
ATOM   1834  OP1   U A  58     -17.616  15.918 -46.730  1.00  0.00           O  
ATOM   1835  O5'   U A  58     -15.816  14.196 -46.659  1.00  0.00           O  
ATOM   1836  C5'   U A  58     -15.674  14.047 -48.063  1.00  0.00           C  
ATOM   1837  C4'   U A  58     -14.934  12.780 -48.416  1.00  0.00           C  
ATOM   1838  O4'   U A  58     -13.591  12.822 -47.867  1.00  0.00           O  
ATOM   1839  C3'   U A  58     -15.518  11.487 -47.869  1.00  0.00           C  
ATOM   1840  O3'   U A  58     -16.588  10.987 -48.652  1.00  0.00           O  
ATOM   1841  C1'   U A  58     -13.199  11.536 -47.417  1.00  0.00           C  
ATOM   1842  C2'   U A  58     -14.307  10.566 -47.830  1.00  0.00           C  
ATOM   1843  O2'   U A  58     -14.010  10.050 -49.119  1.00  0.00           O  
ATOM   1844  N1    U A  58     -12.986  11.554 -45.949  1.00  0.00           N  
ATOM   1845  C2    U A  58     -12.249  10.518 -45.406  1.00  0.00           C  
ATOM   1846  O2    U A  58     -11.780   9.613 -46.073  1.00  0.00           O  
ATOM   1847  N3    U A  58     -12.077  10.577 -44.044  1.00  0.00           N  
ATOM   1848  C4    U A  58     -12.556  11.544 -43.186  1.00  0.00           C  
ATOM   1849  O4    U A  58     -12.316  11.455 -41.981  1.00  0.00           O  
ATOM   1850  C5    U A  58     -13.309  12.584 -43.819  1.00  0.00           C  
ATOM   1851  C6    U A  58     -13.491  12.552 -45.143  1.00  0.00           C  
ATOM   1852  H5'   U A  58     -15.179  14.815 -48.417  1.00  0.00           H  
ATOM   1853 H5''   U A  58     -16.563  14.022 -48.474  1.00  0.00           H  
ATOM   1854  H4'   U A  58     -14.876  12.713 -49.393  1.00  0.00           H  
ATOM   1855  H3'   U A  58     -15.834  11.640 -46.953  1.00  0.00           H  
ATOM   1856  H1'   U A  58     -12.362  11.283 -47.861  1.00  0.00           H  
ATOM   1857  H2'   U A  58     -14.420   9.849 -47.170  1.00  0.00           H  
ATOM   1858 HO2'   U A  58     -13.753   9.108 -49.035  1.00  0.00           H  
ATOM   1859  H3    U A  58     -11.558   9.852 -43.639  1.00  0.00           H  
ATOM   1860  H5    U A  58     -13.687  13.314 -43.284  1.00  0.00           H  
ATOM   1861  H6    U A  58     -14.010  13.275 -45.551  1.00  0.00           H  
ATOM   1862  P     C A  59     -17.847  10.282 -47.945  1.00  0.00           P  
ATOM   1863  OP2   C A  59     -17.978  10.837 -46.575  1.00  0.00           O  
ATOM   1864  OP1   C A  59     -19.000  10.356 -48.880  1.00  0.00           O  
ATOM   1865  O5'   C A  59     -17.414   8.754 -47.820  1.00  0.00           O  
ATOM   1866  C5'   C A  59     -17.418   7.899 -48.954  1.00  0.00           C  
ATOM   1867  C4'   C A  59     -17.147   6.465 -48.571  1.00  0.00           C  
ATOM   1868  O4'   C A  59     -15.741   6.277 -48.298  1.00  0.00           O  
ATOM   1869  C3'   C A  59     -17.853   5.959 -47.323  1.00  0.00           C  
ATOM   1870  O3'   C A  59     -19.163   5.486 -47.582  1.00  0.00           O  
ATOM   1871  C1'   C A  59     -15.571   5.333 -47.259  1.00  0.00           C  
ATOM   1872  C2'   C A  59     -16.954   4.821 -46.866  1.00  0.00           C  
ATOM   1873  O2'   C A  59     -17.223   3.630 -47.592  1.00  0.00           O  
ATOM   1874  N1    C A  59     -14.880   6.009 -46.132  1.00  0.00           N  
ATOM   1875  C2    C A  59     -14.189   5.218 -45.205  1.00  0.00           C  
ATOM   1876  O2    C A  59     -14.175   3.986 -45.351  1.00  0.00           O  
ATOM   1877  N3    C A  59     -13.551   5.810 -44.170  1.00  0.00           N  
ATOM   1878  C4    C A  59     -13.581   7.135 -44.036  1.00  0.00           C  
ATOM   1879  N4    C A  59     -12.937   7.675 -42.998  1.00  0.00           N  
ATOM   1880  C5    C A  59     -14.274   7.967 -44.960  1.00  0.00           C  
ATOM   1881  C6    C A  59     -14.901   7.371 -45.981  1.00  0.00           C  
ATOM   1882  H5'   C A  59     -16.727   8.199 -49.582  1.00  0.00           H  
ATOM   1883 H5''   C A  59     -18.293   7.953 -49.391  1.00  0.00           H  
ATOM   1884  H4'   C A  59     -17.401   5.885 -49.319  1.00  0.00           H  
ATOM   1885  H3'   C A  59     -17.847   6.663 -46.641  1.00  0.00           H  
ATOM   1886  H1'   C A  59     -15.026   4.581 -47.572  1.00  0.00           H  
ATOM   1887  H2'   C A  59     -17.019   4.678 -45.899  1.00  0.00           H  
ATOM   1888 HO2'   C A  59     -17.187   2.867 -46.979  1.00  0.00           H  
ATOM   1889  H42   C A  59     -12.940   8.647 -42.872  1.00  0.00           H  
ATOM   1890  H41   C A  59     -12.461   7.100 -42.363  1.00  0.00           H  
ATOM   1891  H5    C A  59     -14.290   8.941 -44.853  1.00  0.00           H  
ATOM   1892  H6    C A  59     -15.384   7.925 -46.628  1.00  0.00           H  
ATOM   1893  P     U A  60     -20.365   5.842 -46.576  1.00  0.00           P  
ATOM   1894  OP2   U A  60     -19.772   6.235 -45.273  1.00  0.00           O  
ATOM   1895  OP1   U A  60     -21.289   6.773 -47.273  1.00  0.00           O  
ATOM   1896  O5'   U A  60     -21.122   4.455 -46.375  1.00  0.00           O  
ATOM   1897  C5'   U A  60     -21.518   4.020 -45.083  1.00  0.00           C  
ATOM   1898  C4'   U A  60     -21.197   2.563 -44.863  1.00  0.00           C  
ATOM   1899  O4'   U A  60     -19.825   2.328 -45.278  1.00  0.00           O  
ATOM   1900  C3'   U A  60     -21.265   2.071 -43.425  1.00  0.00           C  
ATOM   1901  O3'   U A  60     -22.576   1.717 -43.022  1.00  0.00           O  
ATOM   1902  C1'   U A  60     -19.208   1.405 -44.401  1.00  0.00           C  
ATOM   1903  C2'   U A  60     -20.296   0.894 -43.450  1.00  0.00           C  
ATOM   1904  O2'   U A  60     -20.901  -0.257 -44.021  1.00  0.00           O  
ATOM   1905  N1    U A  60     -18.102   2.080 -43.680  1.00  0.00           N  
ATOM   1906  C2    U A  60     -17.296   1.290 -42.880  1.00  0.00           C  
ATOM   1907  O2    U A  60     -17.458   0.089 -42.752  1.00  0.00           O  
ATOM   1908  N3    U A  60     -16.286   1.958 -42.233  1.00  0.00           N  
ATOM   1909  C4    U A  60     -16.003   3.306 -42.299  1.00  0.00           C  
ATOM   1910  O4    U A  60     -15.056   3.757 -41.653  1.00  0.00           O  
ATOM   1911  C5    U A  60     -16.878   4.059 -43.144  1.00  0.00           C  
ATOM   1912  C6    U A  60     -17.869   3.435 -43.788  1.00  0.00           C  
ATOM   1913  H5'   U A  60     -22.484   4.152 -44.984  1.00  0.00           H  
ATOM   1914 H5''   U A  60     -21.051   4.555 -44.408  1.00  0.00           H  
ATOM   1915  H4'   U A  60     -21.802   2.020 -45.409  1.00  0.00           H  
ATOM   1916  H3'   U A  60     -20.915   2.766 -42.830  1.00  0.00           H  
ATOM   1917  H1'   U A  60     -18.849   0.651 -44.914  1.00  0.00           H  
ATOM   1918  H2'   U A  60     -19.933   0.709 -42.560  1.00  0.00           H  
ATOM   1919 HO2'   U A  60     -20.625  -1.049 -43.512  1.00  0.00           H  
ATOM   1920  H3    U A  60     -15.703   1.417 -41.661  1.00  0.00           H  
ATOM   1921  H5    U A  60     -16.750   5.025 -43.251  1.00  0.00           H  
ATOM   1922  H6    U A  60     -18.455   3.972 -44.359  1.00  0.00           H  
ATOM   1923  P     A A  61     -23.112   2.122 -41.563  1.00  0.00           P  
ATOM   1924  OP2   A A  61     -22.038   2.882 -40.874  1.00  0.00           O  
ATOM   1925  OP1   A A  61     -24.457   2.729 -41.718  1.00  0.00           O  
ATOM   1926  O5'   A A  61     -23.284   0.726 -40.815  1.00  0.00           O  
ATOM   1927  C5'   A A  61     -24.465  -0.046 -40.975  1.00  0.00           C  
ATOM   1928  C4'   A A  61     -24.650  -1.018 -39.837  1.00  0.00           C  
ATOM   1929  O4'   A A  61     -23.689  -2.111 -39.925  1.00  0.00           O  
ATOM   1930  C3'   A A  61     -24.478  -0.449 -38.437  1.00  0.00           C  
ATOM   1931  O3'   A A  61     -25.707  -0.096 -37.827  1.00  0.00           O  
ATOM   1932  C1'   A A  61     -23.042  -2.374 -38.691  1.00  0.00           C  
ATOM   1933  C2'   A A  61     -23.719  -1.528 -37.625  1.00  0.00           C  
ATOM   1934  O2'   A A  61     -24.619  -2.364 -36.912  1.00  0.00           O  
ATOM   1935  N1    A A  61     -18.245  -3.259 -37.031  1.00  0.00           N  
ATOM   1936  C2    A A  61     -19.431  -3.760 -36.664  1.00  0.00           C  
ATOM   1937  N3    A A  61     -20.644  -3.485 -37.139  1.00  0.00           N  
ATOM   1938  C4    A A  61     -20.573  -2.567 -38.120  1.00  0.00           C  
ATOM   1939  C5    A A  61     -19.429  -1.962 -38.606  1.00  0.00           C  
ATOM   1940  C6    A A  61     -18.208  -2.340 -38.019  1.00  0.00           C  
ATOM   1941  N6    A A  61     -17.025  -1.840 -38.384  1.00  0.00           N  
ATOM   1942  N7    A A  61     -19.741  -1.066 -39.620  1.00  0.00           N  
ATOM   1943  C8    A A  61     -21.045  -1.149 -39.722  1.00  0.00           C  
ATOM   1944  N9    A A  61     -21.614  -2.039 -38.844  1.00  0.00           N  
ATOM   1945  H5'   A A  61     -24.410  -0.545 -41.816  1.00  0.00           H  
ATOM   1946 H5''   A A  61     -25.238   0.555 -41.010  1.00  0.00           H  
ATOM   1947  H4'   A A  61     -25.553  -1.396 -39.886  1.00  0.00           H  
ATOM   1948  H3'   A A  61     -23.904   0.345 -38.482  1.00  0.00           H  
ATOM   1949  H1'   A A  61     -23.132  -3.323 -38.460  1.00  0.00           H  
ATOM   1950  H2'   A A  61     -23.048  -1.127 -37.033  1.00  0.00           H  
ATOM   1951 HO2'   A A  61     -24.246  -2.550 -36.026  1.00  0.00           H  
ATOM   1952  H2    A A  61     -19.403  -4.423 -35.942  1.00  0.00           H  
ATOM   1953  H61   A A  61     -16.207  -2.143 -37.938  1.00  0.00           H  
ATOM   1954  H62   A A  61     -16.975  -1.172 -39.099  1.00  0.00           H  
ATOM   1955  H8    A A  61     -21.566  -0.624 -40.366  1.00  0.00           H  
ATOM   1956  P     C A  62     -25.838   1.285 -37.014  1.00  0.00           P  
ATOM   1957  OP2   C A  62     -26.276   2.339 -37.963  1.00  0.00           O  
ATOM   1958  OP1   C A  62     -26.637   1.022 -35.789  1.00  0.00           O  
ATOM   1959  O5'   C A  62     -24.345   1.613 -36.566  1.00  0.00           O  
ATOM   1960  C5'   C A  62     -23.722   0.888 -35.516  1.00  0.00           C  
ATOM   1961  C4'   C A  62     -22.218   0.908 -35.641  1.00  0.00           C  
ATOM   1962  O4'   C A  62     -21.841   1.314 -36.985  1.00  0.00           O  
ATOM   1963  C3'   C A  62     -21.482   1.869 -34.720  1.00  0.00           C  
ATOM   1964  O3'   C A  62     -21.190   1.305 -33.453  1.00  0.00           O  
ATOM   1965  C1'   C A  62     -20.685   2.113 -36.942  1.00  0.00           C  
ATOM   1966  C2'   C A  62     -20.203   2.161 -35.484  1.00  0.00           C  
ATOM   1967  O2'   C A  62     -19.241   1.136 -35.287  1.00  0.00           O  
ATOM   1968  N1    C A  62     -21.017   3.459 -37.470  1.00  0.00           N  
ATOM   1969  C2    C A  62     -20.062   4.121 -38.252  1.00  0.00           C  
ATOM   1970  O2    C A  62     -18.975   3.567 -38.478  1.00  0.00           O  
ATOM   1971  N3    C A  62     -20.340   5.349 -38.746  1.00  0.00           N  
ATOM   1972  C4    C A  62     -21.515   5.923 -38.488  1.00  0.00           C  
ATOM   1973  N4    C A  62     -21.746   7.136 -38.996  1.00  0.00           N  
ATOM   1974  C5    C A  62     -22.506   5.277 -37.696  1.00  0.00           C  
ATOM   1975  C6    C A  62     -22.221   4.062 -37.214  1.00  0.00           C  
ATOM   1976  H5'   C A  62     -24.033  -0.042 -35.542  1.00  0.00           H  
ATOM   1977 H5''   C A  62     -23.977   1.286 -34.658  1.00  0.00           H  
ATOM   1978  H4'   C A  62     -21.876   0.005 -35.474  1.00  0.00           H  
ATOM   1979  H3'   C A  62     -21.999   2.697 -34.637  1.00  0.00           H  
ATOM   1980  H1'   C A  62     -19.988   1.707 -37.498  1.00  0.00           H  
ATOM   1981  H2'   C A  62     -19.844   3.043 -35.257  1.00  0.00           H  
ATOM   1982 HO2'   C A  62     -18.355   1.543 -35.192  1.00  0.00           H  
ATOM   1983  H42   C A  62     -22.600   7.584 -38.825  1.00  0.00           H  
ATOM   1984  H41   C A  62     -21.061   7.578 -39.540  1.00  0.00           H  
ATOM   1985  H5    C A  62     -23.368   5.707 -37.512  1.00  0.00           H  
ATOM   1986  H6    C A  62     -22.890   3.601 -36.666  1.00  0.00           H  
ATOM   1987  P     C A  63     -21.875   1.899 -32.126  1.00  0.00           P  
ATOM   1988  OP2   C A  63     -23.346   1.756 -32.263  1.00  0.00           O  
ATOM   1989  OP1   C A  63     -21.187   1.308 -30.950  1.00  0.00           O  
ATOM   1990  O5'   C A  63     -21.523   3.452 -32.172  1.00  0.00           O  
ATOM   1991  C5'   C A  63     -20.220   3.895 -32.519  1.00  0.00           C  
ATOM   1992  C4'   C A  63     -20.225   5.330 -32.986  1.00  0.00           C  
ATOM   1993  O4'   C A  63     -21.160   5.446 -34.094  1.00  0.00           O  
ATOM   1994  C3'   C A  63     -20.644   6.369 -31.957  1.00  0.00           C  
ATOM   1995  O3'   C A  63     -19.923   7.583 -32.072  1.00  0.00           O  
ATOM   1996  C1'   C A  63     -22.166   6.395 -33.771  1.00  0.00           C  
ATOM   1997  C2'   C A  63     -22.126   6.570 -32.256  1.00  0.00           C  
ATOM   1998  O2'   C A  63     -22.540   7.890 -31.935  1.00  0.00           O  
ATOM   1999  N1    C A  63     -23.468   5.861 -34.242  1.00  0.00           N  
ATOM   2000  C2    C A  63     -24.288   6.693 -35.016  1.00  0.00           C  
ATOM   2001  O2    C A  63     -23.905   7.843 -35.282  1.00  0.00           O  
ATOM   2002  N3    C A  63     -25.479   6.230 -35.458  1.00  0.00           N  
ATOM   2003  C4    C A  63     -25.868   4.991 -35.157  1.00  0.00           C  
ATOM   2004  N4    C A  63     -27.052   4.577 -35.615  1.00  0.00           N  
ATOM   2005  C5    C A  63     -25.059   4.121 -34.373  1.00  0.00           C  
ATOM   2006  C6    C A  63     -23.881   4.590 -33.942  1.00  0.00           C  
ATOM   2007  H5'   C A  63     -19.870   3.327 -33.236  1.00  0.00           H  
ATOM   2008 H5''   C A  63     -19.637   3.817 -31.735  1.00  0.00           H  
ATOM   2009  H4'   C A  63     -19.324   5.566 -33.290  1.00  0.00           H  
ATOM   2010  H3'   C A  63     -20.551   5.989 -31.059  1.00  0.00           H  
ATOM   2011  H1'   C A  63     -21.994   7.259 -34.200  1.00  0.00           H  
ATOM   2012  H2'   C A  63     -22.676   5.898 -31.804  1.00  0.00           H  
ATOM   2013 HO2'   C A  63     -23.428   7.855 -31.522  1.00  0.00           H  
ATOM   2014  H42   C A  63     -27.366   3.672 -35.412  1.00  0.00           H  
ATOM   2015  H41   C A  63     -27.607   5.179 -36.155  1.00  0.00           H  
ATOM   2016  H5    C A  63     -25.353   3.211 -34.158  1.00  0.00           H  
ATOM   2017  H6    C A  63     -23.310   4.006 -33.401  1.00  0.00           H  
ATOM   2018  P     A A  64     -18.503   7.734 -31.345  1.00  0.00           P  
ATOM   2019  OP2   A A  64     -18.799   8.223 -29.975  1.00  0.00           O  
ATOM   2020  OP1   A A  64     -17.813   6.433 -31.527  1.00  0.00           O  
ATOM   2021  O5'   A A  64     -17.651   8.854 -32.093  1.00  0.00           O  
ATOM   2022  C5'   A A  64     -16.608   8.499 -32.989  1.00  0.00           C  
ATOM   2023  C4'   A A  64     -16.989   7.315 -33.842  1.00  0.00           C  
ATOM   2024  O4'   A A  64     -17.778   7.779 -34.979  1.00  0.00           O  
ATOM   2025  C3'   A A  64     -15.837   6.559 -34.488  1.00  0.00           C  
ATOM   2026  O3'   A A  64     -15.183   5.676 -33.593  1.00  0.00           O  
ATOM   2027  C1'   A A  64     -17.476   7.014 -36.120  1.00  0.00           C  
ATOM   2028  C2'   A A  64     -16.528   5.899 -35.680  1.00  0.00           C  
ATOM   2029  O2'   A A  64     -17.289   4.771 -35.274  1.00  0.00           O  
ATOM   2030  N1    A A  64     -15.835   7.630 -40.966  1.00  0.00           N  
ATOM   2031  C2    A A  64     -16.410   6.598 -40.334  1.00  0.00           C  
ATOM   2032  N3    A A  64     -16.813   6.505 -39.069  1.00  0.00           N  
ATOM   2033  C4    A A  64     -16.569   7.651 -38.407  1.00  0.00           C  
ATOM   2034  C5    A A  64     -15.986   8.795 -38.920  1.00  0.00           C  
ATOM   2035  C6    A A  64     -15.605   8.766 -40.273  1.00  0.00           C  
ATOM   2036  N6    A A  64     -15.031   9.793 -40.903  1.00  0.00           N  
ATOM   2037  N7    A A  64     -15.896   9.779 -37.944  1.00  0.00           N  
ATOM   2038  C8    A A  64     -16.418   9.217 -36.882  1.00  0.00           C  
ATOM   2039  N9    A A  64     -16.847   7.929 -37.091  1.00  0.00           N  
ATOM   2040  H5'   A A  64     -15.805   8.274 -32.472  1.00  0.00           H  
ATOM   2041 H5''   A A  64     -16.410   9.262 -33.570  1.00  0.00           H  
ATOM   2042  H4'   A A  64     -17.524   6.686 -33.314  1.00  0.00           H  
ATOM   2043  H3'   A A  64     -15.187   7.206 -34.834  1.00  0.00           H  
ATOM   2044  H1'   A A  64     -18.281   6.619 -36.518  1.00  0.00           H  
ATOM   2045  H2'   A A  64     -15.886   5.670 -36.385  1.00  0.00           H  
ATOM   2046 HO2'   A A  64     -17.181   4.059 -35.938  1.00  0.00           H  
ATOM   2047  H2    A A  64     -16.555   5.798 -40.881  1.00  0.00           H  
ATOM   2048  H61   A A  64     -14.787   9.713 -41.849  1.00  0.00           H  
ATOM   2049  H62   A A  64     -14.855  10.628 -40.420  1.00  0.00           H  
ATOM   2050  H8    A A  64     -16.496   9.673 -36.018  1.00  0.00           H  
ATOM   2051  P     C A  65     -13.582   5.700 -33.461  1.00  0.00           P  
ATOM   2052  OP2   C A  65     -13.142   7.118 -33.443  1.00  0.00           O  
ATOM   2053  OP1   C A  65     -13.199   4.800 -32.344  1.00  0.00           O  
ATOM   2054  O5'   C A  65     -13.072   5.042 -34.819  1.00  0.00           O  
ATOM   2055  C5'   C A  65     -13.542   3.769 -35.235  1.00  0.00           C  
ATOM   2056  C4'   C A  65     -13.289   3.533 -36.704  1.00  0.00           C  
ATOM   2057  O4'   C A  65     -14.028   4.516 -37.491  1.00  0.00           O  
ATOM   2058  C3'   C A  65     -11.853   3.710 -37.173  1.00  0.00           C  
ATOM   2059  O3'   C A  65     -11.065   2.546 -36.992  1.00  0.00           O  
ATOM   2060  C1'   C A  65     -13.327   4.830 -38.655  1.00  0.00           C  
ATOM   2061  C2'   C A  65     -12.082   3.951 -38.664  1.00  0.00           C  
ATOM   2062  O2'   C A  65     -12.382   2.739 -39.341  1.00  0.00           O  
ATOM   2063  N1    C A  65     -12.995   6.276 -38.623  1.00  0.00           N  
ATOM   2064  C2    C A  65     -12.442   6.857 -39.771  1.00  0.00           C  
ATOM   2065  O2    C A  65     -12.246   6.151 -40.773  1.00  0.00           O  
ATOM   2066  N3    C A  65     -12.131   8.173 -39.768  1.00  0.00           N  
ATOM   2067  C4    C A  65     -12.351   8.909 -38.679  1.00  0.00           C  
ATOM   2068  N4    C A  65     -12.028  10.204 -38.722  1.00  0.00           N  
ATOM   2069  C5    C A  65     -12.911   8.349 -37.496  1.00  0.00           C  
ATOM   2070  C6    C A  65     -13.216   7.046 -37.511  1.00  0.00           C  
ATOM   2071  H5'   C A  65     -14.506   3.713 -35.064  1.00  0.00           H  
ATOM   2072 H5''   C A  65     -13.085   3.075 -34.716  1.00  0.00           H  
ATOM   2073  H4'   C A  65     -13.593   2.634 -36.946  1.00  0.00           H  
ATOM   2074  H3'   C A  65     -11.399   4.473 -36.758  1.00  0.00           H  
ATOM   2075  H1'   C A  65     -13.864   4.636 -39.451  1.00  0.00           H  
ATOM   2076  H2'   C A  65     -11.322   4.415 -39.073  1.00  0.00           H  
ATOM   2077 HO2'   C A  65     -11.926   2.735 -40.208  1.00  0.00           H  
ATOM   2078  H42   C A  65     -12.178  10.772 -37.938  1.00  0.00           H  
ATOM   2079  H41   C A  65     -11.642  10.586 -39.538  1.00  0.00           H  
ATOM   2080  H5    C A  65     -13.070   8.898 -36.700  1.00  0.00           H  
ATOM   2081  H6    C A  65     -13.602   6.642 -36.707  1.00  0.00           H  
ATOM   2082  P     C A  66      -9.624   2.647 -36.286  1.00  0.00           P  
ATOM   2083  OP2   C A  66      -8.587   2.604 -37.347  1.00  0.00           O  
ATOM   2084  OP1   C A  66      -9.656   3.790 -35.338  1.00  0.00           O  
ATOM   2085  O5'   C A  66      -9.517   1.305 -35.435  1.00  0.00           O  
ATOM   2086  C5'   C A  66      -9.930   0.061 -35.978  1.00  0.00           C  
ATOM   2087  C4'   C A  66     -11.387  -0.214 -35.695  1.00  0.00           C  
ATOM   2088  O4'   C A  66     -11.964  -0.986 -36.781  1.00  0.00           O  
ATOM   2089  C3'   C A  66     -11.684  -1.042 -34.454  1.00  0.00           C  
ATOM   2090  O3'   C A  66     -11.684  -0.274 -33.263  1.00  0.00           O  
ATOM   2091  C1'   C A  66     -12.889  -1.938 -36.279  1.00  0.00           C  
ATOM   2092  C2'   C A  66     -13.036  -1.660 -34.782  1.00  0.00           C  
ATOM   2093  O2'   C A  66     -14.090  -0.727 -34.588  1.00  0.00           O  
ATOM   2094  N1    C A  66     -12.400  -3.312 -36.552  1.00  0.00           N  
ATOM   2095  C2    C A  66     -13.318  -4.368 -36.494  1.00  0.00           C  
ATOM   2096  O2    C A  66     -14.503  -4.127 -36.218  1.00  0.00           O  
ATOM   2097  N3    C A  66     -12.897  -5.631 -36.739  1.00  0.00           N  
ATOM   2098  C4    C A  66     -11.618  -5.864 -37.032  1.00  0.00           C  
ATOM   2099  N4    C A  66     -11.249  -7.126 -37.267  1.00  0.00           N  
ATOM   2100  C5    C A  66     -10.661  -4.813 -37.098  1.00  0.00           C  
ATOM   2101  C6    C A  66     -11.088  -3.568 -36.855  1.00  0.00           C  
ATOM   2102  H5'   C A  66      -9.388  -0.655 -35.587  1.00  0.00           H  
ATOM   2103 H5''   C A  66      -9.791   0.074 -36.948  1.00  0.00           H  
ATOM   2104  H4'   C A  66     -11.861   0.641 -35.626  1.00  0.00           H  
ATOM   2105  H3'   C A  66     -11.016  -1.756 -34.377  1.00  0.00           H  
ATOM   2106  H1'   C A  66     -13.754  -1.808 -36.721  1.00  0.00           H  
ATOM   2107  H2'   C A  66     -13.186  -2.487 -34.278  1.00  0.00           H  
ATOM   2108 HO2'   C A  66     -14.852  -1.188 -34.181  1.00  0.00           H  
ATOM   2109  H42   C A  66     -10.316  -7.330 -37.485  1.00  0.00           H  
ATOM   2110  H41   C A  66     -11.911  -7.847 -37.219  1.00  0.00           H  
ATOM   2111  H5    C A  66      -9.722  -4.994 -37.316  1.00  0.00           H  
ATOM   2112  H6    C A  66     -10.445  -2.831 -36.896  1.00  0.00           H  
ATOM   2113  P     U A  67     -10.998  -0.852 -31.929  1.00  0.00           P  
ATOM   2114  OP2   U A  67      -9.827  -1.670 -32.332  1.00  0.00           O  
ATOM   2115  OP1   U A  67     -10.815   0.275 -30.980  1.00  0.00           O  
ATOM   2116  O5'   U A  67     -12.100  -1.832 -31.324  1.00  0.00           O  
ATOM   2117  C5'   U A  67     -13.408  -1.366 -31.030  1.00  0.00           C  
ATOM   2118  C4'   U A  67     -14.414  -2.491 -31.038  1.00  0.00           C  
ATOM   2119  O4'   U A  67     -14.459  -3.106 -32.352  1.00  0.00           O  
ATOM   2120  C3'   U A  67     -14.130  -3.650 -30.095  1.00  0.00           C  
ATOM   2121  O3'   U A  67     -14.546  -3.397 -28.764  1.00  0.00           O  
ATOM   2122  C1'   U A  67     -14.632  -4.509 -32.239  1.00  0.00           C  
ATOM   2123  C2'   U A  67     -14.870  -4.805 -30.757  1.00  0.00           C  
ATOM   2124  O2'   U A  67     -16.264  -4.743 -30.493  1.00  0.00           O  
ATOM   2125  N1    U A  67     -13.441  -5.216 -32.769  1.00  0.00           N  
ATOM   2126  C2    U A  67     -13.578  -6.565 -33.042  1.00  0.00           C  
ATOM   2127  O2    U A  67     -14.617  -7.178 -32.868  1.00  0.00           O  
ATOM   2128  N3    U A  67     -12.451  -7.178 -33.532  1.00  0.00           N  
ATOM   2129  C4    U A  67     -11.225  -6.595 -33.772  1.00  0.00           C  
ATOM   2130  O4    U A  67     -10.304  -7.283 -34.215  1.00  0.00           O  
ATOM   2131  C5    U A  67     -11.157  -5.198 -33.466  1.00  0.00           C  
ATOM   2132  C6    U A  67     -12.240  -4.576 -32.989  1.00  0.00           C  
ATOM   2133  H5'   U A  67     -13.668  -0.701 -31.701  1.00  0.00           H  
ATOM   2134 H5''   U A  67     -13.407  -0.945 -30.145  1.00  0.00           H  
ATOM   2135  H4'   U A  67     -15.298  -2.121 -30.829  1.00  0.00           H  
ATOM   2136  H3'   U A  67     -13.169  -3.841 -30.101  1.00  0.00           H  
ATOM   2137  H1'   U A  67     -15.422  -4.775 -32.755  1.00  0.00           H  
ATOM   2138  H2'   U A  67     -14.490  -5.671 -30.499  1.00  0.00           H  
ATOM   2139 HO2'   U A  67     -16.598  -5.649 -30.327  1.00  0.00           H  
ATOM   2140  H3    U A  67     -12.526  -8.134 -33.732  1.00  0.00           H  
ATOM   2141  H5    U A  67     -10.323  -4.702 -33.607  1.00  0.00           H  
ATOM   2142  H6    U A  67     -12.168  -3.621 -32.787  1.00  0.00           H  
ATOM   2143  P     C A  68     -13.533  -3.638 -27.540  1.00  0.00           P  
ATOM   2144  OP2   C A  68     -12.156  -3.707 -28.089  1.00  0.00           O  
ATOM   2145  OP1   C A  68     -13.852  -2.649 -26.479  1.00  0.00           O  
ATOM   2146  O5'   C A  68     -13.921  -5.085 -26.997  1.00  0.00           O  
ATOM   2147  C5'   C A  68     -15.162  -5.311 -26.347  1.00  0.00           C  
ATOM   2148  C4'   C A  68     -15.590  -6.755 -26.450  1.00  0.00           C  
ATOM   2149  O4'   C A  68     -15.728  -7.130 -27.846  1.00  0.00           O  
ATOM   2150  C3'   C A  68     -14.623  -7.783 -25.884  1.00  0.00           C  
ATOM   2151  O3'   C A  68     -14.742  -7.943 -24.481  1.00  0.00           O  
ATOM   2152  C1'   C A  68     -15.256  -8.455 -28.060  1.00  0.00           C  
ATOM   2153  C2'   C A  68     -14.970  -9.037 -26.674  1.00  0.00           C  
ATOM   2154  O2'   C A  68     -16.153  -9.647 -26.178  1.00  0.00           O  
ATOM   2155  N1    C A  68     -14.051  -8.445 -28.926  1.00  0.00           N  
ATOM   2156  C2    C A  68     -13.636  -9.652 -29.503  1.00  0.00           C  
ATOM   2157  O2    C A  68     -14.282 -10.686 -29.274  1.00  0.00           O  
ATOM   2158  N3    C A  68     -12.541  -9.670 -30.296  1.00  0.00           N  
ATOM   2159  C4    C A  68     -11.864  -8.545 -30.526  1.00  0.00           C  
ATOM   2160  N4    C A  68     -10.789  -8.610 -31.316  1.00  0.00           N  
ATOM   2161  C5    C A  68     -12.259  -7.303 -29.954  1.00  0.00           C  
ATOM   2162  C6    C A  68     -13.344  -7.297 -29.171  1.00  0.00           C  
ATOM   2163  H5'   C A  68     -15.847  -4.745 -26.760  1.00  0.00           H  
ATOM   2164 H5''   C A  68     -15.076  -5.071 -25.401  1.00  0.00           H  
ATOM   2165  H4'   C A  68     -16.458  -6.858 -26.006  1.00  0.00           H  
ATOM   2166  H3'   C A  68     -13.705  -7.513 -26.100  1.00  0.00           H  
ATOM   2167  H1'   C A  68     -15.962  -8.978 -28.493  1.00  0.00           H  
ATOM   2168  H2'   C A  68     -14.220  -9.667 -26.698  1.00  0.00           H  
ATOM   2169 HO2'   C A  68     -16.036 -10.620 -26.183  1.00  0.00           H  
ATOM   2170  H42   C A  68     -10.270  -7.801 -31.504  1.00  0.00           H  
ATOM   2171  H41   C A  68     -10.520  -9.468 -31.707  1.00  0.00           H  
ATOM   2172  H5    C A  68     -11.754  -6.481 -30.129  1.00  0.00           H  
ATOM   2173  H6    C A  68     -13.632  -6.452 -28.769  1.00  0.00           H  
ATOM   2174  P     G A  69     -13.478  -8.421 -23.611  1.00  0.00           P  
ATOM   2175  OP2   G A  69     -12.268  -7.757 -24.157  1.00  0.00           O  
ATOM   2176  OP1   G A  69     -13.820  -8.259 -22.175  1.00  0.00           O  
ATOM   2177  O5'   G A  69     -13.366  -9.981 -23.918  1.00  0.00           O  
ATOM   2178  C5'   G A  69     -14.339 -10.892 -23.429  1.00  0.00           C  
ATOM   2179  C4'   G A  69     -13.973 -12.319 -23.752  1.00  0.00           C  
ATOM   2180  O4'   G A  69     -14.005 -12.522 -25.189  1.00  0.00           O  
ATOM   2181  C3'   G A  69     -12.574 -12.758 -23.348  1.00  0.00           C  
ATOM   2182  O3'   G A  69     -12.479 -13.113 -21.978  1.00  0.00           O  
ATOM   2183  C1'   G A  69     -12.959 -13.412 -25.585  1.00  0.00           C  
ATOM   2184  C2'   G A  69     -12.300 -13.913 -24.299  1.00  0.00           C  
ATOM   2185  O2'   G A  69     -12.958 -15.098 -23.875  1.00  0.00           O  
ATOM   2186  N1    G A  69      -9.042 -13.932 -28.795  1.00  0.00           N  
ATOM   2187  C2    G A  69      -9.736 -14.893 -28.100  1.00  0.00           C  
ATOM   2188  N2    G A  69      -9.340 -16.161 -28.280  1.00  0.00           N  
ATOM   2189  N3    G A  69     -10.747 -14.631 -27.288  1.00  0.00           N  
ATOM   2190  C4    G A  69     -11.013 -13.309 -27.222  1.00  0.00           C  
ATOM   2191  C5    G A  69     -10.383 -12.271 -27.874  1.00  0.00           C  
ATOM   2192  C6    G A  69      -9.299 -12.566 -28.742  1.00  0.00           C  
ATOM   2193  O6    G A  69      -8.613 -11.784 -29.410  1.00  0.00           O  
ATOM   2194  N7    G A  69     -10.959 -11.055 -27.537  1.00  0.00           N  
ATOM   2195  C8    G A  69     -11.913 -11.370 -26.703  1.00  0.00           C  
ATOM   2196  N9    G A  69     -12.001 -12.720 -26.468  1.00  0.00           N  
ATOM   2197  H5'   G A  69     -15.205 -10.683 -23.836  1.00  0.00           H  
ATOM   2198 H5''   G A  69     -14.410 -10.792 -22.456  1.00  0.00           H  
ATOM   2199  H4'   G A  69     -14.627 -12.917 -23.332  1.00  0.00           H  
ATOM   2200  H3'   G A  69     -11.943 -12.031 -23.535  1.00  0.00           H  
ATOM   2201  H1'   G A  69     -13.356 -14.170 -26.064  1.00  0.00           H  
ATOM   2202  H2'   G A  69     -11.338 -14.058 -24.423  1.00  0.00           H  
ATOM   2203 HO2'   G A  69     -12.363 -15.863 -24.017  1.00  0.00           H  
ATOM   2204  H1    G A  69      -8.308 -14.230 -29.372  1.00  0.00           H  
ATOM   2205  H22   G A  69      -9.798 -16.889 -27.810  1.00  0.00           H  
ATOM   2206  H21   G A  69      -8.592 -16.363 -28.880  1.00  0.00           H  
ATOM   2207  H8    G A  69     -12.505 -10.709 -26.287  1.00  0.00           H  
ATOM   2208  P     C A  70     -11.112 -12.862 -21.172  1.00  0.00           P  
ATOM   2209  OP2   C A  70     -10.639 -11.490 -21.484  1.00  0.00           O  
ATOM   2210  OP1   C A  70     -11.333 -13.258 -19.758  1.00  0.00           O  
ATOM   2211  O5'   C A  70     -10.087 -13.896 -21.818  1.00  0.00           O  
ATOM   2212  C5'   C A  70     -10.296 -15.296 -21.709  1.00  0.00           C  
ATOM   2213  C4'   C A  70      -9.242 -16.077 -22.456  1.00  0.00           C  
ATOM   2214  O4'   C A  70      -9.351 -15.816 -23.880  1.00  0.00           O  
ATOM   2215  C3'   C A  70      -7.797 -15.737 -22.127  1.00  0.00           C  
ATOM   2216  O3'   C A  70      -7.333 -16.372 -20.947  1.00  0.00           O  
ATOM   2217  C1'   C A  70      -8.061 -15.786 -24.475  1.00  0.00           C  
ATOM   2218  C2'   C A  70      -7.058 -16.171 -23.385  1.00  0.00           C  
ATOM   2219  O2'   C A  70      -6.866 -17.578 -23.411  1.00  0.00           O  
ATOM   2220  N1    C A  70      -7.794 -14.439 -25.035  1.00  0.00           N  
ATOM   2221  C2    C A  70      -6.783 -14.305 -25.995  1.00  0.00           C  
ATOM   2222  O2    C A  70      -6.145 -15.310 -26.346  1.00  0.00           O  
ATOM   2223  N3    C A  70      -6.521 -13.088 -26.523  1.00  0.00           N  
ATOM   2224  C4    C A  70      -7.221 -12.024 -26.129  1.00  0.00           C  
ATOM   2225  N4    C A  70      -6.927 -10.842 -26.677  1.00  0.00           N  
ATOM   2226  C5    C A  70      -8.254 -12.126 -25.155  1.00  0.00           C  
ATOM   2227  C6    C A  70      -8.506 -13.336 -24.641  1.00  0.00           C  
ATOM   2228  H5'   C A  70     -11.177 -15.516 -22.076  1.00  0.00           H  
ATOM   2229 H5''   C A  70     -10.271 -15.549 -20.763  1.00  0.00           H  
ATOM   2230  H4'   C A  70      -9.387 -17.033 -22.296  1.00  0.00           H  
ATOM   2231  H3'   C A  70      -7.710 -14.765 -22.024  1.00  0.00           H  
ATOM   2232  H1'   C A  70      -8.028 -16.450 -25.196  1.00  0.00           H  
ATOM   2233  H2'   C A  70      -6.212 -15.687 -23.491  1.00  0.00           H  
ATOM   2234 HO2'   C A  70      -5.971 -17.771 -23.759  1.00  0.00           H  
ATOM   2235  H42   C A  70      -7.424 -10.042 -26.408  1.00  0.00           H  
ATOM   2236  H41   C A  70      -6.215 -10.776 -27.346  1.00  0.00           H  
ATOM   2237  H5    C A  70      -8.765 -11.338 -24.872  1.00  0.00           H  
ATOM   2238  H6    C A  70      -9.213 -13.426 -23.970  1.00  0.00           H  
ATOM   2239  P     G A  71      -6.205 -15.671 -20.042  1.00  0.00           P  
ATOM   2240  OP2   G A  71      -6.495 -14.215 -19.993  1.00  0.00           O  
ATOM   2241  OP1   G A  71      -6.088 -16.440 -18.776  1.00  0.00           O  
ATOM   2242  O5'   G A  71      -4.860 -15.878 -20.871  1.00  0.00           O  
ATOM   2243  C5'   G A  71      -4.319 -17.176 -21.070  1.00  0.00           C  
ATOM   2244  C4'   G A  71      -3.097 -17.137 -21.952  1.00  0.00           C  
ATOM   2245  O4'   G A  71      -3.470 -16.718 -23.291  1.00  0.00           O  
ATOM   2246  C3'   G A  71      -2.011 -16.152 -21.546  1.00  0.00           C  
ATOM   2247  O3'   G A  71      -1.162 -16.653 -20.527  1.00  0.00           O  
ATOM   2248  C1'   G A  71      -2.461 -15.895 -23.851  1.00  0.00           C  
ATOM   2249  C2'   G A  71      -1.294 -15.885 -22.862  1.00  0.00           C  
ATOM   2250  O2'   G A  71      -0.405 -16.943 -23.188  1.00  0.00           O  
ATOM   2251  N1    G A  71      -1.811 -11.516 -26.366  1.00  0.00           N  
ATOM   2252  C2    G A  71      -1.046 -12.658 -26.385  1.00  0.00           C  
ATOM   2253  N2    G A  71       0.036 -12.636 -27.178  1.00  0.00           N  
ATOM   2254  N3    G A  71      -1.321 -13.743 -25.681  1.00  0.00           N  
ATOM   2255  C4    G A  71      -2.440 -13.595 -24.940  1.00  0.00           C  
ATOM   2256  C5    G A  71      -3.273 -12.500 -24.849  1.00  0.00           C  
ATOM   2257  C6    G A  71      -2.966 -11.342 -25.611  1.00  0.00           C  
ATOM   2258  O6    G A  71      -3.582 -10.271 -25.666  1.00  0.00           O  
ATOM   2259  N7    G A  71      -4.321 -12.749 -23.975  1.00  0.00           N  
ATOM   2260  C8    G A  71      -4.110 -13.968 -23.558  1.00  0.00           C  
ATOM   2261  N9    G A  71      -2.986 -14.540 -24.104  1.00  0.00           N  
ATOM   2262  H5'   G A  71      -4.998 -17.745 -21.488  1.00  0.00           H  
ATOM   2263 H5''   G A  71      -4.075 -17.557 -20.200  1.00  0.00           H  
ATOM   2264  H4'   G A  71      -2.708 -18.036 -21.997  1.00  0.00           H  
ATOM   2265  H3'   G A  71      -2.430 -15.322 -21.235  1.00  0.00           H  
ATOM   2266  H1'   G A  71      -2.168 -16.294 -24.697  1.00  0.00           H  
ATOM   2267  H2'   G A  71      -0.838 -15.017 -22.854  1.00  0.00           H  
ATOM   2268 HO2'   G A  71       0.418 -16.565 -23.562  1.00  0.00           H  
ATOM   2269  H1    G A  71      -1.521 -10.766 -26.925  1.00  0.00           H  
ATOM   2270  H22   G A  71       0.619 -13.422 -27.233  1.00  0.00           H  
ATOM   2271  H21   G A  71       0.246 -11.836 -27.703  1.00  0.00           H  
ATOM   2272  H8    G A  71      -4.695 -14.428 -22.920  1.00  0.00           H  
ATOM   2273  P     U A  72      -0.512 -15.650 -19.453  1.00  0.00           P  
ATOM   2274  OP2   U A  72      -1.563 -14.695 -19.021  1.00  0.00           O  
ATOM   2275  OP1   U A  72       0.202 -16.465 -18.436  1.00  0.00           O  
ATOM   2276  O5'   U A  72       0.576 -14.842 -20.289  1.00  0.00           O  
ATOM   2277  C5'   U A  72       1.716 -15.494 -20.827  1.00  0.00           C  
ATOM   2278  C4'   U A  72       2.494 -14.588 -21.748  1.00  0.00           C  
ATOM   2279  O4'   U A  72       1.674 -14.219 -22.887  1.00  0.00           O  
ATOM   2280  C3'   U A  72       2.936 -13.255 -21.163  1.00  0.00           C  
ATOM   2281  O3'   U A  72       4.129 -13.352 -20.403  1.00  0.00           O  
ATOM   2282  C1'   U A  72       1.894 -12.866 -23.248  1.00  0.00           C  
ATOM   2283  C2'   U A  72       3.069 -12.377 -22.398  1.00  0.00           C  
ATOM   2284  O2'   U A  72       4.280 -12.641 -23.091  1.00  0.00           O  
ATOM   2285  N1    U A  72       0.662 -12.075 -23.013  1.00  0.00           N  
ATOM   2286  C2    U A  72       0.543 -10.876 -23.692  1.00  0.00           C  
ATOM   2287  O2    U A  72       1.394 -10.458 -24.458  1.00  0.00           O  
ATOM   2288  N3    U A  72      -0.613 -10.179 -23.444  1.00  0.00           N  
ATOM   2289  C4    U A  72      -1.643 -10.546 -22.604  1.00  0.00           C  
ATOM   2290  O4    U A  72      -2.621  -9.807 -22.487  1.00  0.00           O  
ATOM   2291  C5    U A  72      -1.451 -11.797 -21.936  1.00  0.00           C  
ATOM   2292  C6    U A  72      -0.335 -12.498 -22.160  1.00  0.00           C  
ATOM   2293  H5'   U A  72       1.425 -16.285 -21.328  1.00  0.00           H  
ATOM   2294 H5''   U A  72       2.299 -15.778 -20.092  1.00  0.00           H  
ATOM   2295  H4'   U A  72       3.285 -15.071 -22.068  1.00  0.00           H  
ATOM   2296  H3'   U A  72       2.220 -12.902 -20.593  1.00  0.00           H  
ATOM   2297  H1'   U A  72       2.135 -12.815 -24.196  1.00  0.00           H  
ATOM   2298  H2'   U A  72       2.978 -11.426 -22.176  1.00  0.00           H  
ATOM   2299 HO2'   U A  72       4.659 -11.794 -23.405  1.00  0.00           H  
ATOM   2300  H3    U A  72      -0.718  -9.326 -23.915  1.00  0.00           H  
ATOM   2301  H5    U A  72      -2.134 -12.137 -21.320  1.00  0.00           H  
ATOM   2302  H6    U A  72      -0.227 -13.350 -21.690  1.00  0.00           H  
ATOM   2303  P     A A  73       4.200 -12.725 -18.924  1.00  0.00           P  
ATOM   2304  OP2   A A  73       2.814 -12.611 -18.406  1.00  0.00           O  
ATOM   2305  OP1   A A  73       5.213 -13.484 -18.150  1.00  0.00           O  
ATOM   2306  O5'   A A  73       4.760 -11.251 -19.158  1.00  0.00           O  
ATOM   2307  C5'   A A  73       6.132 -11.031 -19.450  1.00  0.00           C  
ATOM   2308  C4'   A A  73       6.356  -9.674 -20.068  1.00  0.00           C  
ATOM   2309  O4'   A A  73       5.578  -9.555 -21.288  1.00  0.00           O  
ATOM   2310  C3'   A A  73       5.920  -8.479 -19.233  1.00  0.00           C  
ATOM   2311  O3'   A A  73       6.885  -8.095 -18.269  1.00  0.00           O  
ATOM   2312  C1'   A A  73       5.048  -8.251 -21.418  1.00  0.00           C  
ATOM   2313  C2'   A A  73       5.653  -7.415 -20.288  1.00  0.00           C  
ATOM   2314  O2'   A A  73       6.863  -6.829 -20.746  1.00  0.00           O  
ATOM   2315  N1    A A  73       0.634  -5.835 -22.528  1.00  0.00           N  
ATOM   2316  C2    A A  73       1.916  -5.509 -22.737  1.00  0.00           C  
ATOM   2317  N3    A A  73       3.018  -6.186 -22.422  1.00  0.00           N  
ATOM   2318  C4    A A  73       2.707  -7.344 -21.812  1.00  0.00           C  
ATOM   2319  C5    A A  73       1.439  -7.815 -21.528  1.00  0.00           C  
ATOM   2320  C6    A A  73       0.356  -7.005 -21.914  1.00  0.00           C  
ATOM   2321  N6    A A  73      -0.922  -7.329 -21.705  1.00  0.00           N  
ATOM   2322  N7    A A  73       1.505  -9.048 -20.893  1.00  0.00           N  
ATOM   2323  C8    A A  73       2.789  -9.289 -20.808  1.00  0.00           C  
ATOM   2324  N9    A A  73       3.576  -8.300 -21.345  1.00  0.00           N  
ATOM   2325  H5'   A A  73       6.442 -11.721 -20.073  1.00  0.00           H  
ATOM   2326 H5''   A A  73       6.650 -11.094 -18.621  1.00  0.00           H  
ATOM   2327  H4'   A A  73       7.307  -9.577 -20.286  1.00  0.00           H  
ATOM   2328  H3'   A A  73       5.079  -8.696 -18.777  1.00  0.00           H  
ATOM   2329  H1'   A A  73       5.320  -7.877 -22.282  1.00  0.00           H  
ATOM   2330  H2'   A A  73       5.021  -6.739 -19.966  1.00  0.00           H  
ATOM   2331 HO2'   A A  73       6.727  -5.866 -20.861  1.00  0.00           H  
ATOM   2332  H2    A A  73       2.064  -4.650 -23.187  1.00  0.00           H  
ATOM   2333  H61   A A  73      -1.635  -6.723 -21.997  1.00  0.00           H  
ATOM   2334  H62   A A  73      -1.148  -8.173 -21.262  1.00  0.00           H  
ATOM   2335  H8    A A  73       3.155 -10.102 -20.399  1.00  0.00           H  
ATOM   2336  P     C A  74       6.418  -7.574 -16.822  1.00  0.00           P  
ATOM   2337  OP2   C A  74       5.229  -8.362 -16.410  1.00  0.00           O  
ATOM   2338  OP1   C A  74       7.613  -7.535 -15.941  1.00  0.00           O  
ATOM   2339  O5'   C A  74       5.951  -6.074 -17.084  1.00  0.00           O  
ATOM   2340  C5'   C A  74       6.895  -5.058 -17.384  1.00  0.00           C  
ATOM   2341  C4'   C A  74       6.218  -3.762 -17.760  1.00  0.00           C  
ATOM   2342  O4'   C A  74       5.421  -3.951 -18.958  1.00  0.00           O  
ATOM   2343  C3'   C A  74       5.234  -3.200 -16.745  1.00  0.00           C  
ATOM   2344  O3'   C A  74       5.866  -2.477 -15.702  1.00  0.00           O  
ATOM   2345  C1'   C A  74       4.217  -3.199 -18.878  1.00  0.00           C  
ATOM   2346  C2'   C A  74       4.315  -2.349 -17.609  1.00  0.00           C  
ATOM   2347  O2'   C A  74       4.918  -1.105 -17.933  1.00  0.00           O  
ATOM   2348  N1    C A  74       3.049  -4.115 -18.853  1.00  0.00           N  
ATOM   2349  C2    C A  74       1.786  -3.590 -19.153  1.00  0.00           C  
ATOM   2350  O2    C A  74       1.680  -2.385 -19.427  1.00  0.00           O  
ATOM   2351  N3    C A  74       0.705  -4.404 -19.138  1.00  0.00           N  
ATOM   2352  C4    C A  74       0.846  -5.695 -18.840  1.00  0.00           C  
ATOM   2353  N4    C A  74      -0.248  -6.461 -18.838  1.00  0.00           N  
ATOM   2354  C5    C A  74       2.116  -6.259 -18.531  1.00  0.00           C  
ATOM   2355  C6    C A  74       3.178  -5.445 -18.549  1.00  0.00           C  
ATOM   2356  H5'   C A  74       7.456  -5.354 -18.131  1.00  0.00           H  
ATOM   2357 H5''   C A  74       7.461  -4.906 -16.598  1.00  0.00           H  
ATOM   2358  H4'   C A  74       6.908  -3.088 -17.939  1.00  0.00           H  
ATOM   2359  H3'   C A  74       4.717  -3.938 -16.357  1.00  0.00           H  
ATOM   2360  H1'   C A  74       4.151  -2.611 -19.659  1.00  0.00           H  
ATOM   2361  H2'   C A  74       3.436  -2.229 -17.190  1.00  0.00           H  
ATOM   2362 HO2'   C A  74       4.240  -0.400 -17.886  1.00  0.00           H  
ATOM   2363  H42   C A  74      -0.178  -7.414 -18.623  1.00  0.00           H  
ATOM   2364  H41   C A  74      -1.121  -6.069 -19.051  1.00  0.00           H  
ATOM   2365  H5    C A  74       2.209  -7.210 -18.313  1.00  0.00           H  
ATOM   2366  H6    C A  74       4.060  -5.814 -18.339  1.00  0.00           H  
ATOM   2367  P     A A  75       5.257  -2.506 -14.215  1.00  0.00           P  
ATOM   2368  OP2   A A  75       4.768  -3.881 -13.945  1.00  0.00           O  
ATOM   2369  OP1   A A  75       6.248  -1.887 -13.300  1.00  0.00           O  
ATOM   2370  O5'   A A  75       3.992  -1.541 -14.297  1.00  0.00           O  
ATOM   2371  C5'   A A  75       4.154  -0.134 -14.409  1.00  0.00           C  
ATOM   2372  C4'   A A  75       2.827   0.567 -14.554  1.00  0.00           C  
ATOM   2373  O4'   A A  75       2.176   0.139 -15.779  1.00  0.00           O  
ATOM   2374  C3'   A A  75       1.799   0.280 -13.470  1.00  0.00           C  
ATOM   2375  O3'   A A  75       1.996   1.057 -12.300  1.00  0.00           O  
ATOM   2376  C1'   A A  75       0.769   0.035 -15.583  1.00  0.00           C  
ATOM   2377  C2'   A A  75       0.482   0.566 -14.177  1.00  0.00           C  
ATOM   2378  O2'   A A  75       0.230   1.961 -14.255  1.00  0.00           O  
ATOM   2379  N1    A A  75      -3.207  -3.147 -16.376  1.00  0.00           N  
ATOM   2380  C2    A A  75      -3.128  -1.814 -16.267  1.00  0.00           C  
ATOM   2381  N3    A A  75      -2.058  -1.049 -16.060  1.00  0.00           N  
ATOM   2382  C4    A A  75      -0.948  -1.802 -15.959  1.00  0.00           C  
ATOM   2383  C5    A A  75      -0.870  -3.179 -16.049  1.00  0.00           C  
ATOM   2384  C6    A A  75      -2.073  -3.873 -16.270  1.00  0.00           C  
ATOM   2385  N6    A A  75      -2.153  -5.201 -16.379  1.00  0.00           N  
ATOM   2386  N7    A A  75       0.442  -3.607 -15.897  1.00  0.00           N  
ATOM   2387  C8    A A  75       1.116  -2.498 -15.720  1.00  0.00           C  
ATOM   2388  N9    A A  75       0.338  -1.367 -15.746  1.00  0.00           N  
ATOM   2389  H5'   A A  75       4.707   0.063 -15.194  1.00  0.00           H  
ATOM   2390 H5''   A A  75       4.607   0.201 -13.608  1.00  0.00           H  
ATOM   2391  H4'   A A  75       2.982   1.534 -14.597  1.00  0.00           H  
ATOM   2392  H3'   A A  75       1.837  -0.671 -13.235  1.00  0.00           H  
ATOM   2393  H1'   A A  75       0.311   0.596 -16.243  1.00  0.00           H  
ATOM   2394  H2'   A A  75      -0.263   0.085 -13.759  1.00  0.00           H  
ATOM   2395 HO2'   A A  75      -0.722   2.124 -14.089  1.00  0.00           H  
ATOM   2396  H2    A A  75      -3.978  -1.334 -16.351  1.00  0.00           H  
ATOM   2397  H61   A A  75      -3.021  -5.629 -16.533  1.00  0.00           H  
ATOM   2398  H62   A A  75      -1.343  -5.748 -16.305  1.00  0.00           H  
ATOM   2399  H8    A A  75       2.087  -2.477 -15.582  1.00  0.00           H  
ATOM   2400  P     G A  76       1.651   0.443 -10.856  1.00  0.00           P  
ATOM   2401  OP2   G A  76       2.064  -0.983 -10.852  1.00  0.00           O  
ATOM   2402  OP1   G A  76       2.187   1.366  -9.823  1.00  0.00           O  
ATOM   2403  O5'   G A  76       0.060   0.495 -10.785  1.00  0.00           O  
ATOM   2404  C5'   G A  76      -0.624   1.732 -10.649  1.00  0.00           C  
ATOM   2405  C4'   G A  76      -2.120   1.543 -10.659  1.00  0.00           C  
ATOM   2406  O4'   G A  76      -2.537   0.995 -11.937  1.00  0.00           O  
ATOM   2407  C3'   G A  76      -2.676   0.563  -9.637  1.00  0.00           C  
ATOM   2408  O3'   G A  76      -2.832   1.135  -8.349  1.00  0.00           O  
ATOM   2409  C1'   G A  76      -3.606   0.078 -11.755  1.00  0.00           C  
ATOM   2410  C2'   G A  76      -3.988   0.128 -10.274  1.00  0.00           C  
ATOM   2411  O2'   G A  76      -5.000   1.107 -10.092  1.00  0.00           O  
ATOM   2412  N1    G A  76      -5.143  -4.583 -13.108  1.00  0.00           N  
ATOM   2413  C2    G A  76      -5.889  -3.486 -12.751  1.00  0.00           C  
ATOM   2414  N2    G A  76      -7.221  -3.645 -12.753  1.00  0.00           N  
ATOM   2415  N3    G A  76      -5.369  -2.316 -12.417  1.00  0.00           N  
ATOM   2416  C4    G A  76      -4.020  -2.330 -12.467  1.00  0.00           C  
ATOM   2417  C5    G A  76      -3.182  -3.370 -12.809  1.00  0.00           C  
ATOM   2418  C6    G A  76      -3.753  -4.620 -13.166  1.00  0.00           C  
ATOM   2419  O6    G A  76      -3.178  -5.662 -13.500  1.00  0.00           O  
ATOM   2420  N7    G A  76      -1.853  -2.977 -12.737  1.00  0.00           N  
ATOM   2421  C8    G A  76      -1.906  -1.729 -12.358  1.00  0.00           C  
ATOM   2422  N9    G A  76      -3.190  -1.273 -12.176  1.00  0.00           N  
ATOM   2423  H5'   G A  76      -0.370   2.321 -11.390  1.00  0.00           H  
ATOM   2424 H5''   G A  76      -0.360   2.152  -9.803  1.00  0.00           H  
ATOM   2425  H4'   G A  76      -2.551   2.414 -10.530  1.00  0.00           H  
ATOM   2426  H3'   G A  76      -2.077  -0.211  -9.575  1.00  0.00           H  
ATOM   2427  H1'   G A  76      -4.369   0.369 -12.298  1.00  0.00           H  
ATOM   2428  H2'   G A  76      -4.272  -0.753  -9.948  1.00  0.00           H  
ATOM   2429 HO2'   G A  76      -5.848   0.657  -9.895  1.00  0.00           H  
ATOM   2430  H1    G A  76      -5.625  -5.404 -13.339  1.00  0.00           H  
ATOM   2431  H22   G A  76      -7.804  -2.896 -12.508  1.00  0.00           H  
ATOM   2432  H21   G A  76      -7.613  -4.508 -13.000  1.00  0.00           H  
ATOM   2433  H8    G A  76      -1.111  -1.174 -12.218  1.00  0.00           H  
ATOM   2434  P     U A  77      -2.519   0.262  -7.036  1.00  0.00           P  
ATOM   2435  OP2   U A  77      -1.314  -0.561  -7.308  1.00  0.00           O  
ATOM   2436  OP1   U A  77      -2.538   1.173  -5.863  1.00  0.00           O  
ATOM   2437  O5'   U A  77      -3.770  -0.718  -6.919  1.00  0.00           O  
ATOM   2438  C5'   U A  77      -5.084  -0.207  -6.755  1.00  0.00           C  
ATOM   2439  C4'   U A  77      -6.130  -1.249  -7.066  1.00  0.00           C  
ATOM   2440  O4'   U A  77      -6.013  -1.669  -8.451  1.00  0.00           O  
ATOM   2441  C3'   U A  77      -6.040  -2.546  -6.277  1.00  0.00           C  
ATOM   2442  O3'   U A  77      -6.630  -2.455  -4.992  1.00  0.00           O  
ATOM   2443  C1'   U A  77      -6.271  -3.057  -8.573  1.00  0.00           C  
ATOM   2444  C2'   U A  77      -6.730  -3.543  -7.197  1.00  0.00           C  
ATOM   2445  O2'   U A  77      -8.143  -3.428  -7.115  1.00  0.00           O  
ATOM   2446  N1    U A  77      -5.054  -3.763  -9.042  1.00  0.00           N  
ATOM   2447  C2    U A  77      -5.223  -5.033  -9.564  1.00  0.00           C  
ATOM   2448  O2    U A  77      -6.310  -5.577  -9.651  1.00  0.00           O  
ATOM   2449  N3    U A  77      -4.070  -5.647  -9.986  1.00  0.00           N  
ATOM   2450  C4    U A  77      -2.790  -5.136  -9.940  1.00  0.00           C  
ATOM   2451  O4    U A  77      -1.852  -5.816 -10.360  1.00  0.00           O  
ATOM   2452  C5    U A  77      -2.692  -3.819  -9.388  1.00  0.00           C  
ATOM   2453  C6    U A  77      -3.799  -3.197  -8.971  1.00  0.00           C  
ATOM   2454  H5'   U A  77      -5.207   0.558  -7.355  1.00  0.00           H  
ATOM   2455 H5''   U A  77      -5.198   0.092  -5.829  1.00  0.00           H  
ATOM   2456  H4'   U A  77      -7.017  -0.855  -6.927  1.00  0.00           H  
ATOM   2457  H3'   U A  77      -5.097  -2.799  -6.181  1.00  0.00           H  
ATOM   2458  H1'   U A  77      -6.992  -3.191  -9.223  1.00  0.00           H  
ATOM   2459  H2'   U A  77      -6.430  -4.461  -7.023  1.00  0.00           H  
ATOM   2460 HO2'   U A  77      -8.538  -4.324  -7.133  1.00  0.00           H  
ATOM   2461  H3    U A  77      -4.167  -6.548 -10.359  1.00  0.00           H  
ATOM   2462  H5    U A  77      -1.819  -3.378  -9.318  1.00  0.00           H  
ATOM   2463  H6    U A  77      -3.705  -2.298  -8.596  1.00  0.00           H  
ATOM   2464  P     C A  78      -5.883  -3.077  -3.712  1.00  0.00           P  
ATOM   2465  OP2   C A  78      -4.432  -3.147  -4.015  1.00  0.00           O  
ATOM   2466  OP1   C A  78      -6.347  -2.341  -2.508  1.00  0.00           O  
ATOM   2467  O5'   C A  78      -6.442  -4.566  -3.624  1.00  0.00           O  
ATOM   2468  C5'   C A  78      -7.746  -4.828  -3.130  1.00  0.00           C  
ATOM   2469  C4'   C A  78      -8.224  -6.205  -3.521  1.00  0.00           C  
ATOM   2470  O4'   C A  78      -8.178  -6.353  -4.964  1.00  0.00           O  
ATOM   2471  C3'   C A  78      -7.399  -7.373  -3.003  1.00  0.00           C  
ATOM   2472  O3'   C A  78      -7.727  -7.738  -1.673  1.00  0.00           O  
ATOM   2473  C1'   C A  78      -7.744  -7.658  -5.324  1.00  0.00           C  
ATOM   2474  C2'   C A  78      -7.689  -8.464  -4.025  1.00  0.00           C  
ATOM   2475  O2'   C A  78      -8.958  -9.059  -3.797  1.00  0.00           O  
ATOM   2476  N1    C A  78      -6.427  -7.596  -6.004  1.00  0.00           N  
ATOM   2477  C2    C A  78      -5.997  -8.718  -6.725  1.00  0.00           C  
ATOM   2478  O2    C A  78      -6.723  -9.722  -6.772  1.00  0.00           O  
ATOM   2479  N3    C A  78      -4.800  -8.687  -7.355  1.00  0.00           N  
ATOM   2480  C4    C A  78      -4.038  -7.595  -7.288  1.00  0.00           C  
ATOM   2481  N4    C A  78      -2.865  -7.610  -7.926  1.00  0.00           N  
ATOM   2482  C5    C A  78      -4.446  -6.440  -6.564  1.00  0.00           C  
ATOM   2483  C6    C A  78      -5.632  -6.481  -5.946  1.00  0.00           C  
ATOM   2484  H5'   C A  78      -8.365  -4.160  -3.493  1.00  0.00           H  
ATOM   2485 H5''   C A  78      -7.738  -4.759  -2.153  1.00  0.00           H  
ATOM   2486  H4'   C A  78      -9.151  -6.314  -3.220  1.00  0.00           H  
ATOM   2487  H3'   C A  78      -6.448  -7.139  -3.046  1.00  0.00           H  
ATOM   2488  H1'   C A  78      -8.403  -8.059  -5.928  1.00  0.00           H  
ATOM   2489  H2'   C A  78      -6.973  -9.134  -4.049  1.00  0.00           H  
ATOM   2490 HO2'   C A  78      -8.889 -10.025  -3.943  1.00  0.00           H  
ATOM   2491  H42   C A  78      -2.282  -6.823  -7.896  1.00  0.00           H  
ATOM   2492  H41   C A  78      -2.587  -8.408  -8.423  1.00  0.00           H  
ATOM   2493  H5    C A  78      -3.879  -5.641  -6.522  1.00  0.00           H  
ATOM   2494  H6    C A  78      -5.930  -5.696  -5.442  1.00  0.00           H  
ATOM   2495  P     G A  79      -6.627  -8.432  -0.730  1.00  0.00           P  
ATOM   2496  OP2   G A  79      -5.317  -7.786  -1.000  1.00  0.00           O  
ATOM   2497  OP1   G A  79      -7.160  -8.460   0.656  1.00  0.00           O  
ATOM   2498  O5'   G A  79      -6.555  -9.933  -1.261  1.00  0.00           O  
ATOM   2499  C5'   G A  79      -7.629 -10.835  -1.042  1.00  0.00           C  
ATOM   2500  C4'   G A  79      -7.301 -12.219  -1.547  1.00  0.00           C  
ATOM   2501  O4'   G A  79      -7.155 -12.193  -2.991  1.00  0.00           O  
ATOM   2502  C3'   G A  79      -5.993 -12.817  -1.053  1.00  0.00           C  
ATOM   2503  O3'   G A  79      -6.099 -13.389   0.240  1.00  0.00           O  
ATOM   2504  C1'   G A  79      -6.120 -13.086  -3.398  1.00  0.00           C  
ATOM   2505  C2'   G A  79      -5.658 -13.827  -2.142  1.00  0.00           C  
ATOM   2506  O2'   G A  79      -6.425 -15.014  -1.999  1.00  0.00           O  
ATOM   2507  N1    G A  79      -1.879 -13.371  -6.200  1.00  0.00           N  
ATOM   2508  C2    G A  79      -2.709 -14.376  -5.764  1.00  0.00           C  
ATOM   2509  N2    G A  79      -2.369 -15.624  -6.119  1.00  0.00           N  
ATOM   2510  N3    G A  79      -3.794 -14.174  -5.034  1.00  0.00           N  
ATOM   2511  C4    G A  79      -3.987 -12.866  -4.768  1.00  0.00           C  
ATOM   2512  C5    G A  79      -3.221 -11.786  -5.154  1.00  0.00           C  
ATOM   2513  C6    G A  79      -2.060 -12.017  -5.937  1.00  0.00           C  
ATOM   2514  O6    G A  79      -1.251 -11.191  -6.378  1.00  0.00           O  
ATOM   2515  N7    G A  79      -3.761 -10.601  -4.675  1.00  0.00           N  
ATOM   2516  C8    G A  79      -4.826 -10.975  -4.018  1.00  0.00           C  
ATOM   2517  N9    G A  79      -5.022 -12.334  -4.035  1.00  0.00           N  
ATOM   2518  H5'   G A  79      -8.425 -10.505  -1.507  1.00  0.00           H  
ATOM   2519 H5''   G A  79      -7.817 -10.882  -0.081  1.00  0.00           H  
ATOM   2520  H4'   G A  79      -8.036 -12.824  -1.312  1.00  0.00           H  
ATOM   2521  H3'   G A  79      -5.305 -12.119  -1.041  1.00  0.00           H  
ATOM   2522  H1'   G A  79      -6.490 -13.729  -4.038  1.00  0.00           H  
ATOM   2523  H2'   G A  79      -4.697 -14.018  -2.172  1.00  0.00           H  
ATOM   2524 HO2'   G A  79      -5.856 -15.787  -2.192  1.00  0.00           H  
ATOM   2525  H1    G A  79      -1.100 -13.626  -6.736  1.00  0.00           H  
ATOM   2526  H22   G A  79      -2.924 -16.382  -5.837  1.00  0.00           H  
ATOM   2527  H21   G A  79      -1.567 -15.782  -6.659  1.00  0.00           H  
ATOM   2528  H8    G A  79      -5.424 -10.348  -3.561  1.00  0.00           H  
ATOM   2529  P     C A  80      -4.848 -13.341   1.248  1.00  0.00           P  
ATOM   2530  OP2   C A  80      -4.271 -11.974   1.201  1.00  0.00           O  
ATOM   2531  OP1   C A  80      -5.285 -13.908   2.549  1.00  0.00           O  
ATOM   2532  O5'   C A  80      -3.793 -14.345   0.603  1.00  0.00           O  
ATOM   2533  C5'   C A  80      -4.058 -15.738   0.537  1.00  0.00           C  
ATOM   2534  C4'   C A  80      -2.965 -16.480  -0.193  1.00  0.00           C  
ATOM   2535  O4'   C A  80      -2.912 -16.043  -1.577  1.00  0.00           O  
ATOM   2536  C3'   C A  80      -1.549 -16.261   0.318  1.00  0.00           C  
ATOM   2537  O3'   C A  80      -1.236 -17.063   1.444  1.00  0.00           O  
ATOM   2538  C1'   C A  80      -1.566 -15.995  -2.030  1.00  0.00           C  
ATOM   2539  C2'   C A  80      -0.701 -16.571  -0.907  1.00  0.00           C  
ATOM   2540  O2'   C A  80      -0.568 -17.972  -1.101  1.00  0.00           O  
ATOM   2541  N1    C A  80      -1.194 -14.599  -2.368  1.00  0.00           N  
ATOM   2542  C2    C A  80      -0.072 -14.388  -3.180  1.00  0.00           C  
ATOM   2543  O2    C A  80       0.572 -15.366  -3.589  1.00  0.00           O  
ATOM   2544  N3    C A  80       0.288 -13.125  -3.504  1.00  0.00           N  
ATOM   2545  C4    C A  80      -0.421 -12.091  -3.051  1.00  0.00           C  
ATOM   2546  N4    C A  80      -0.028 -10.862  -3.396  1.00  0.00           N  
ATOM   2547  C5    C A  80      -1.565 -12.272  -2.224  1.00  0.00           C  
ATOM   2548  C6    C A  80      -1.913 -13.526  -1.911  1.00  0.00           C  
ATOM   2549  H5'   C A  80      -4.908 -15.880   0.070  1.00  0.00           H  
ATOM   2550 H5''   C A  80      -4.131 -16.093   1.448  1.00  0.00           H  
ATOM   2551  H4'   C A  80      -3.166 -17.439  -0.169  1.00  0.00           H  
ATOM   2552  H3'   C A  80      -1.436 -15.316   0.555  1.00  0.00           H  
ATOM   2553  H1'   C A  80      -1.479 -16.556  -2.829  1.00  0.00           H  
ATOM   2554  H2'   C A  80       0.171 -16.126  -0.863  1.00  0.00           H  
ATOM   2555 HO2'   C A  80       0.350 -18.169  -1.381  1.00  0.00           H  
ATOM   2556  H42   C A  80      -0.528 -10.082  -3.080  1.00  0.00           H  
ATOM   2557  H41   C A  80       0.761 -10.742  -3.966  1.00  0.00           H  
ATOM   2558  H5    C A  80      -2.080 -11.505  -1.896  1.00  0.00           H  
ATOM   2559  H6    C A  80      -2.697 -13.671  -1.343  1.00  0.00           H  
ATOM   2560  P     C A  81      -0.261 -16.501   2.591  1.00  0.00           P  
ATOM   2561  OP2   C A  81      -0.531 -15.051   2.755  1.00  0.00           O  
ATOM   2562  OP1   C A  81      -0.365 -17.404   3.765  1.00  0.00           O  
ATOM   2563  O5'   C A  81       1.197 -16.665   1.972  1.00  0.00           O  
ATOM   2564  C5'   C A  81       1.766 -17.950   1.775  1.00  0.00           C  
ATOM   2565  C4'   C A  81       3.050 -17.877   0.985  1.00  0.00           C  
ATOM   2566  O4'   C A  81       2.793 -17.296  -0.320  1.00  0.00           O  
ATOM   2567  C3'   C A  81       4.148 -17.002   1.570  1.00  0.00           C  
ATOM   2568  O3'   C A  81       4.902 -17.656   2.576  1.00  0.00           O  
ATOM   2569  C1'   C A  81       3.871 -16.463  -0.714  1.00  0.00           C  
ATOM   2570  C2'   C A  81       4.966 -16.628   0.341  1.00  0.00           C  
ATOM   2571  O2'   C A  81       5.825 -17.690  -0.049  1.00  0.00           O  
ATOM   2572  N1    C A  81       3.414 -15.056  -0.836  1.00  0.00           N  
ATOM   2573  C2    C A  81       4.221 -14.153  -1.540  1.00  0.00           C  
ATOM   2574  O2    C A  81       5.286 -14.552  -2.036  1.00  0.00           O  
ATOM   2575  N3    C A  81       3.827 -12.865  -1.666  1.00  0.00           N  
ATOM   2576  C4    C A  81       2.678 -12.462  -1.124  1.00  0.00           C  
ATOM   2577  N4    C A  81       2.330 -11.182  -1.274  1.00  0.00           N  
ATOM   2578  C5    C A  81       1.836 -13.354  -0.402  1.00  0.00           C  
ATOM   2579  C6    C A  81       2.235 -14.626  -0.285  1.00  0.00           C  
ATOM   2580  H5'   C A  81       1.125 -18.513   1.292  1.00  0.00           H  
ATOM   2581 H5''   C A  81       1.952 -18.354   2.649  1.00  0.00           H  
ATOM   2582  H4'   C A  81       3.398 -18.785   0.866  1.00  0.00           H  
ATOM   2583  H3'   C A  81       3.747 -16.190   1.946  1.00  0.00           H  
ATOM   2584  H1'   C A  81       4.206 -16.771  -1.582  1.00  0.00           H  
ATOM   2585  H2'   C A  81       5.460 -15.793   0.478  1.00  0.00           H  
ATOM   2586 HO2'   C A  81       6.688 -17.317  -0.324  1.00  0.00           H  
ATOM   2587  H42   C A  81       1.491 -10.854  -0.887  1.00  0.00           H  
ATOM   2588  H41   C A  81       2.913 -10.570  -1.770  1.00  0.00           H  
ATOM   2589  H5    C A  81       0.992 -13.049  -0.007  1.00  0.00           H  
ATOM   2590  H6    C A  81       1.670 -15.256   0.208  1.00  0.00           H  
ATOM   2591  P     A A  82       5.467 -16.827   3.831  1.00  0.00           P  
ATOM   2592  OP2   A A  82       4.446 -15.819   4.214  1.00  0.00           O  
ATOM   2593  OP1   A A  82       5.957 -17.797   4.842  1.00  0.00           O  
ATOM   2594  O5'   A A  82       6.728 -16.050   3.242  1.00  0.00           O  
ATOM   2595  C5'   A A  82       7.923 -16.743   2.913  1.00  0.00           C  
ATOM   2596  C4'   A A  82       8.930 -15.831   2.260  1.00  0.00           C  
ATOM   2597  O4'   A A  82       8.389 -15.308   1.019  1.00  0.00           O  
ATOM   2598  C3'   A A  82       9.316 -14.588   3.049  1.00  0.00           C  
ATOM   2599  O3'   A A  82      10.303 -14.841   4.034  1.00  0.00           O  
ATOM   2600  C1'   A A  82       8.788 -13.957   0.833  1.00  0.00           C  
ATOM   2601  C2'   A A  82       9.773 -13.631   1.958  1.00  0.00           C  
ATOM   2602  O2'   A A  82      11.089 -13.937   1.521  1.00  0.00           O  
ATOM   2603  N1    A A  82       6.926  -9.294  -0.326  1.00  0.00           N  
ATOM   2604  C2    A A  82       8.138  -9.843  -0.478  1.00  0.00           C  
ATOM   2605  N3    A A  82       8.555 -11.065  -0.153  1.00  0.00           N  
ATOM   2606  C4    A A  82       7.556 -11.777   0.397  1.00  0.00           C  
ATOM   2607  C5    A A  82       6.259 -11.351   0.619  1.00  0.00           C  
ATOM   2608  C6    A A  82       5.944 -10.037   0.230  1.00  0.00           C  
ATOM   2609  N6    A A  82       4.736  -9.489   0.382  1.00  0.00           N  
ATOM   2610  N7    A A  82       5.505 -12.359   1.205  1.00  0.00           N  
ATOM   2611  C8    A A  82       6.349 -13.354   1.323  1.00  0.00           C  
ATOM   2612  N9    A A  82       7.608 -13.072   0.854  1.00  0.00           N  
ATOM   2613  H5'   A A  82       7.709 -17.475   2.298  1.00  0.00           H  
ATOM   2614 H5''   A A  82       8.312 -17.117   3.731  1.00  0.00           H  
ATOM   2615  H4'   A A  82       9.742 -16.344   2.062  1.00  0.00           H  
ATOM   2616  H3'   A A  82       8.516 -14.222   3.482  1.00  0.00           H  
ATOM   2617  H1'   A A  82       9.242 -13.876  -0.031  1.00  0.00           H  
ATOM   2618  H2'   A A  82       9.694 -12.696   2.243  1.00  0.00           H  
ATOM   2619 HO2'   A A  82      11.580 -13.102   1.376  1.00  0.00           H  
ATOM   2620  H2    A A  82       8.814  -9.262  -0.886  1.00  0.00           H  
ATOM   2621  H61   A A  82       4.577  -8.567   0.091  1.00  0.00           H  
ATOM   2622  H62   A A  82       4.009 -10.009   0.782  1.00  0.00           H  
ATOM   2623  H8    A A  82       6.104 -14.221   1.710  1.00  0.00           H  
ATOM   2624  P     C A  83       9.979 -14.585   5.587  1.00  0.00           P  
ATOM   2625  OP2   C A  83       8.508 -14.661   5.770  1.00  0.00           O  
ATOM   2626  OP1   C A  83      10.865 -15.465   6.392  1.00  0.00           O  
ATOM   2627  O5'   C A  83      10.430 -13.077   5.832  1.00  0.00           O  
ATOM   2628  C5'   C A  83      11.797 -12.702   5.751  1.00  0.00           C  
ATOM   2629  C4'   C A  83      11.954 -11.249   5.375  1.00  0.00           C  
ATOM   2630  O4'   C A  83      11.500 -11.014   4.023  1.00  0.00           O  
ATOM   2631  C3'   C A  83      11.144 -10.254   6.191  1.00  0.00           C  
ATOM   2632  O3'   C A  83      11.751  -9.931   7.430  1.00  0.00           O  
ATOM   2633  C1'   C A  83      10.837  -9.771   3.941  1.00  0.00           C  
ATOM   2634  C2'   C A  83      11.104  -9.066   5.252  1.00  0.00           C  
ATOM   2635  O2'   C A  83      12.364  -8.414   5.194  1.00  0.00           O  
ATOM   2636  N1    C A  83       9.391 -10.027   3.724  1.00  0.00           N  
ATOM   2637  C2    C A  83       8.595  -8.981   3.243  1.00  0.00           C  
ATOM   2638  O2    C A  83       9.116  -7.878   3.016  1.00  0.00           O  
ATOM   2639  N3    C A  83       7.274  -9.189   3.037  1.00  0.00           N  
ATOM   2640  C4    C A  83       6.738 -10.383   3.290  1.00  0.00           C  
ATOM   2641  N4    C A  83       5.431 -10.542   3.071  1.00  0.00           N  
ATOM   2642  C5    C A  83       7.521 -11.467   3.779  1.00  0.00           C  
ATOM   2643  C6    C A  83       8.826 -11.249   3.979  1.00  0.00           C  
ATOM   2644  H5'   C A  83      12.241 -13.257   5.076  1.00  0.00           H  
ATOM   2645 H5''   C A  83      12.222 -12.854   6.621  1.00  0.00           H  
ATOM   2646  H4'   C A  83      12.903 -11.010   5.428  1.00  0.00           H  
ATOM   2647  H3'   C A  83      10.237 -10.603   6.319  1.00  0.00           H  
ATOM   2648  H1'   C A  83      11.185  -9.225   3.205  1.00  0.00           H  
ATOM   2649  H2'   C A  83      10.385  -8.445   5.490  1.00  0.00           H  
ATOM   2650 HO2'   C A  83      12.222  -7.445   5.168  1.00  0.00           H  
ATOM   2651  H42   C A  83       5.007 -11.408   3.247  1.00  0.00           H  
ATOM   2652  H41   C A  83       4.895  -9.793   2.734  1.00  0.00           H  
ATOM   2653  H5    C A  83       7.118 -12.341   3.962  1.00  0.00           H  
ATOM   2654  H6    C A  83       9.381 -11.983   4.315  1.00  0.00           H  
ATOM   2655  P     C A  84      10.865  -9.341   8.635  1.00  0.00           P  
ATOM   2656  OP2   C A  84       9.676 -10.214   8.803  1.00  0.00           O  
ATOM   2657  OP1   C A  84      11.766  -9.097   9.790  1.00  0.00           O  
ATOM   2658  O5'   C A  84      10.367  -7.928   8.093  1.00  0.00           O  
ATOM   2659  C5'   C A  84      11.247  -6.815   8.040  1.00  0.00           C  
ATOM   2660  C4'   C A  84      10.577  -5.602   7.442  1.00  0.00           C  
ATOM   2661  O4'   C A  84      10.022  -5.953   6.151  1.00  0.00           O  
ATOM   2662  C3'   C A  84       9.433  -5.004   8.246  1.00  0.00           C  
ATOM   2663  O3'   C A  84       9.861  -4.007   9.158  1.00  0.00           O  
ATOM   2664  C1'   C A  84       8.761  -5.294   5.995  1.00  0.00           C  
ATOM   2665  C2'   C A  84       8.596  -4.330   7.172  1.00  0.00           C  
ATOM   2666  O2'   C A  84       9.140  -3.069   6.812  1.00  0.00           O  
ATOM   2667  N1    C A  84       7.683  -6.313   5.947  1.00  0.00           N  
ATOM   2668  C2    C A  84       6.435  -5.937   5.435  1.00  0.00           C  
ATOM   2669  O2    C A  84       6.267  -4.773   5.042  1.00  0.00           O  
ATOM   2670  N3    C A  84       5.436  -6.848   5.380  1.00  0.00           N  
ATOM   2671  C4    C A  84       5.642  -8.092   5.810  1.00  0.00           C  
ATOM   2672  N4    C A  84       4.626  -8.957   5.736  1.00  0.00           N  
ATOM   2673  C5    C A  84       6.898  -8.506   6.336  1.00  0.00           C  
ATOM   2674  C6    C A  84       7.879  -7.597   6.384  1.00  0.00           C  
ATOM   2675  H5'   C A  84      12.027  -7.050   7.496  1.00  0.00           H  
ATOM   2676 H5''   C A  84      11.544  -6.600   8.949  1.00  0.00           H  
ATOM   2677  H4'   C A  84      11.247  -4.898   7.324  1.00  0.00           H  
ATOM   2678  H3'   C A  84       8.911  -5.727   8.654  1.00  0.00           H  
ATOM   2679  H1'   C A  84       8.764  -4.783   5.159  1.00  0.00           H  
ATOM   2680  H2'   C A  84       7.658  -4.256   7.444  1.00  0.00           H  
ATOM   2681 HO2'   C A  84       8.409  -2.430   6.684  1.00  0.00           H  
ATOM   2682  H42   C A  84       4.746  -9.879   6.044  1.00  0.00           H  
ATOM   2683  H41   C A  84       3.762  -8.669   5.374  1.00  0.00           H  
ATOM   2684  H5    C A  84       7.040  -9.424   6.649  1.00  0.00           H  
ATOM   2685  H6    C A  84       8.751  -7.862   6.743  1.00  0.00           H  
ATOM   2686  P     C A  85       9.062  -3.772  10.533  1.00  0.00           P  
ATOM   2687  OP2   C A  85       8.637  -5.097  11.051  1.00  0.00           O  
ATOM   2688  OP1   C A  85       9.879  -2.877  11.392  1.00  0.00           O  
ATOM   2689  O5'   C A  85       7.757  -2.973  10.091  1.00  0.00           O  
ATOM   2690  C5'   C A  85       7.816  -1.586   9.794  1.00  0.00           C  
ATOM   2691  C4'   C A  85       6.460  -1.038   9.421  1.00  0.00           C  
ATOM   2692  O4'   C A  85       6.001  -1.675   8.205  1.00  0.00           O  
ATOM   2693  C3'   C A  85       5.335  -1.303  10.409  1.00  0.00           C  
ATOM   2694  O3'   C A  85       5.330  -0.396  11.497  1.00  0.00           O  
ATOM   2695  C1'   C A  85       4.592  -1.804   8.235  1.00  0.00           C  
ATOM   2696  C2'   C A  85       4.107  -1.148   9.527  1.00  0.00           C  
ATOM   2697  O2'   C A  85       3.821   0.221   9.279  1.00  0.00           O  
ATOM   2698  N1    C A  85       4.253  -3.247   8.175  1.00  0.00           N  
ATOM   2699  C2    C A  85       2.981  -3.614   7.720  1.00  0.00           C  
ATOM   2700  O2    C A  85       2.179  -2.728   7.384  1.00  0.00           O  
ATOM   2701  N3    C A  85       2.647  -4.923   7.654  1.00  0.00           N  
ATOM   2702  C4    C A  85       3.526  -5.855   8.021  1.00  0.00           C  
ATOM   2703  N4    C A  85       3.153  -7.135   7.940  1.00  0.00           N  
ATOM   2704  C5    C A  85       4.827  -5.516   8.489  1.00  0.00           C  
ATOM   2705  C6    C A  85       5.146  -4.218   8.548  1.00  0.00           C  
ATOM   2706  H5'   C A  85       8.435  -1.445   9.048  1.00  0.00           H  
ATOM   2707 H5''   C A  85       8.149  -1.106  10.581  1.00  0.00           H  
ATOM   2708  H4'   C A  85       6.542  -0.074   9.266  1.00  0.00           H  
ATOM   2709  H3'   C A  85       5.394  -2.229  10.725  1.00  0.00           H  
ATOM   2710  H1'   C A  85       4.191  -1.342   7.470  1.00  0.00           H  
ATOM   2711  H2'   C A  85       3.334  -1.617   9.904  1.00  0.00           H  
ATOM   2712 HO2'   C A  85       2.908   0.299   8.934  1.00  0.00           H  
ATOM   2713  H42   C A  85       3.776  -7.844   8.203  1.00  0.00           H  
ATOM   2714  H41   C A  85       2.256  -7.365   7.619  1.00  0.00           H  
ATOM   2715  H5    C A  85       5.467  -6.209   8.756  1.00  0.00           H  
ATOM   2716  H6    C A  85       6.037  -3.964   8.867  1.00  0.00           H  
ATOM   2717  P     A A  86       4.448  -0.708  12.805  1.00  0.00           P  
ATOM   2718  OP2   A A  86       5.012  -1.912  13.464  1.00  0.00           O  
ATOM   2719  OP1   A A  86       4.306   0.553  13.576  1.00  0.00           O  
ATOM   2720  O5'   A A  86       3.016  -1.093  12.221  1.00  0.00           O  
ATOM   2721  C5'   A A  86       2.038  -0.094  11.972  1.00  0.00           C  
ATOM   2722  C4'   A A  86       0.702  -0.701  11.623  1.00  0.00           C  
ATOM   2723  O4'   A A  86       0.850  -1.569  10.463  1.00  0.00           O  
ATOM   2724  C3'   A A  86       0.076  -1.592  12.685  1.00  0.00           C  
ATOM   2725  O3'   A A  86      -0.565  -0.860  13.715  1.00  0.00           O  
ATOM   2726  C1'   A A  86      -0.001  -2.674  10.622  1.00  0.00           C  
ATOM   2727  C2'   A A  86      -0.898  -2.387  11.828  1.00  0.00           C  
ATOM   2728  O2'   A A  86      -2.002  -1.588  11.428  1.00  0.00           O  
ATOM   2729  N1    A A  86       0.096  -7.824  10.490  1.00  0.00           N  
ATOM   2730  C2    A A  86      -0.875  -6.936  10.246  1.00  0.00           C  
ATOM   2731  N3    A A  86      -0.832  -5.606  10.299  1.00  0.00           N  
ATOM   2732  C4    A A  86       0.394  -5.185  10.656  1.00  0.00           C  
ATOM   2733  C5    A A  86       1.492  -5.976  10.938  1.00  0.00           C  
ATOM   2734  C6    A A  86       1.317  -7.368  10.845  1.00  0.00           C  
ATOM   2735  N6    A A  86       2.284  -8.254  11.088  1.00  0.00           N  
ATOM   2736  N7    A A  86       2.590  -5.192  11.269  1.00  0.00           N  
ATOM   2737  C8    A A  86       2.137  -3.965  11.180  1.00  0.00           C  
ATOM   2738  N9    A A  86       0.817  -3.887  10.813  1.00  0.00           N  
ATOM   2739  H5'   A A  86       2.337   0.469  11.228  1.00  0.00           H  
ATOM   2740 H5''   A A  86       1.937   0.462  12.772  1.00  0.00           H  
ATOM   2741  H4'   A A  86       0.073   0.018  11.406  1.00  0.00           H  
ATOM   2742  H3'   A A  86       0.764  -2.186  13.053  1.00  0.00           H  
ATOM   2743  H1'   A A  86      -0.557  -2.777   9.821  1.00  0.00           H  
ATOM   2744  H2'   A A  86      -1.187  -3.207  12.280  1.00  0.00           H  
ATOM   2745 HO2'   A A  86      -2.072  -0.818  12.029  1.00  0.00           H  
ATOM   2746  H2    A A  86      -1.741  -7.318   9.992  1.00  0.00           H  
ATOM   2747  H61   A A  86       2.102  -9.214  11.007  1.00  0.00           H  
ATOM   2748  H62   A A  86       3.178  -7.946  11.347  1.00  0.00           H  
ATOM   2749  H8    A A  86       2.691  -3.176  11.360  1.00  0.00           H  
ATOM   2750  P     U A  87      -0.940  -1.578  15.103  1.00  0.00           P  
ATOM   2751  OP2   U A  87       0.303  -2.159  15.670  1.00  0.00           O  
ATOM   2752  OP1   U A  87      -1.741  -0.625  15.913  1.00  0.00           O  
ATOM   2753  O5'   U A  87      -1.893  -2.779  14.670  1.00  0.00           O  
ATOM   2754  C5'   U A  87      -3.259  -2.551  14.359  1.00  0.00           C  
ATOM   2755  C4'   U A  87      -4.028  -3.844  14.245  1.00  0.00           C  
ATOM   2756  O4'   U A  87      -3.423  -4.698  13.248  1.00  0.00           O  
ATOM   2757  C3'   U A  87      -4.060  -4.717  15.490  1.00  0.00           C  
ATOM   2758  O3'   U A  87      -5.021  -4.293  16.439  1.00  0.00           O  
ATOM   2759  C1'   U A  87      -3.560  -6.052  13.606  1.00  0.00           C  
ATOM   2760  C2'   U A  87      -4.385  -6.078  14.894  1.00  0.00           C  
ATOM   2761  O2'   U A  87      -5.762  -6.178  14.560  1.00  0.00           O  
ATOM   2762  N1    U A  87      -2.200  -6.609  13.798  1.00  0.00           N  
ATOM   2763  C2    U A  87      -2.077  -7.987  13.801  1.00  0.00           C  
ATOM   2764  O2    U A  87      -3.025  -8.740  13.656  1.00  0.00           O  
ATOM   2765  N3    U A  87      -0.800  -8.458  13.981  1.00  0.00           N  
ATOM   2766  C4    U A  87       0.345  -7.710  14.155  1.00  0.00           C  
ATOM   2767  O4    U A  87       1.425  -8.284  14.306  1.00  0.00           O  
ATOM   2768  C5    U A  87       0.143  -6.293  14.140  1.00  0.00           C  
ATOM   2769  C6    U A  87      -1.090  -5.808  13.966  1.00  0.00           C  
ATOM   2770  H5'   U A  87      -3.316  -2.069  13.508  1.00  0.00           H  
ATOM   2771 H5''   U A  87      -3.660  -2.003  15.065  1.00  0.00           H  
ATOM   2772  H4'   U A  87      -4.946  -3.642  13.970  1.00  0.00           H  
ATOM   2773  H3'   U A  87      -3.166  -4.741  15.890  1.00  0.00           H  
ATOM   2774  H1'   U A  87      -4.027  -6.565  12.914  1.00  0.00           H  
ATOM   2775  H2'   U A  87      -4.103  -6.806  15.486  1.00  0.00           H  
ATOM   2776 HO2'   U A  87      -6.084  -7.073  14.796  1.00  0.00           H  
ATOM   2777  H3    U A  87      -0.691  -9.431  13.987  1.00  0.00           H  
ATOM   2778  H5    U A  87       0.903  -5.685  14.256  1.00  0.00           H  
ATOM   2779  H6    U A  87      -1.203  -4.835  13.960  1.00  0.00           H  
TER                                                                             
