# Supplementary material for: Direct-Coupling Analysis of nucleotide coevolution facilitates RNA secondary and tertiary structure prediction
Source: Nucleic Acids Res. 2015 Sep 29;43(21):10444–55. doi: 10.1093/nar/gkv932 (PMC4666395; doi:10.1093/nar/gkv932)
Supplement: SUPPLEMENTARY DATA [file supp_gkv932_nar-01540-r-2015-File011.zip › blind_predictions_100dca/RF01695/cluster_03.pdb]

ATOM      1  C5'   G A   1      -1.287 -20.113   9.398  1.00  0.00           C  
ATOM      2  C4'   G A   1      -2.106 -19.301  10.370  1.00  0.00           C  
ATOM      3  O4'   G A   1      -1.253 -18.775  11.419  1.00  0.00           O  
ATOM      4  C3'   G A   1      -2.811 -18.083   9.794  1.00  0.00           C  
ATOM      5  O3'   G A   1      -4.050 -18.399   9.181  1.00  0.00           O  
ATOM      6  C1'   G A   1      -1.720 -17.500  11.809  1.00  0.00           C  
ATOM      7  C2'   G A   1      -3.012 -17.229  11.042  1.00  0.00           C  
ATOM      8  O2'   G A   1      -4.111 -17.693  11.813  1.00  0.00           O  
ATOM      9  N1    G A   1      -0.278 -12.636  12.230  1.00  0.00           N  
ATOM     10  C2    G A   1      -1.423 -13.250  12.675  1.00  0.00           C  
ATOM     11  N2    G A   1      -2.305 -12.470  13.318  1.00  0.00           N  
ATOM     12  N3    G A   1      -1.687 -14.535  12.504  1.00  0.00           N  
ATOM     13  C4    G A   1      -0.698 -15.170  11.840  1.00  0.00           C  
ATOM     14  C5    G A   1       0.483 -14.651  11.353  1.00  0.00           C  
ATOM     15  C6    G A   1       0.753 -13.271  11.544  1.00  0.00           C  
ATOM     16  O6    G A   1       1.744 -12.624  11.187  1.00  0.00           O  
ATOM     17  N7    G A   1       1.234 -15.636  10.729  1.00  0.00           N  
ATOM     18  C8    G A   1       0.509 -16.716  10.844  1.00  0.00           C  
ATOM     19  N9    G A   1      -0.675 -16.504  11.507  1.00  0.00           N  
ATOM     20  H4'   G A   1      -2.773 -19.892  10.778  1.00  0.00           H  
ATOM     21  H3'   G A   1      -2.245 -17.613   9.148  1.00  0.00           H  
ATOM     22  H1'   G A   1      -1.905 -17.497  12.772  1.00  0.00           H  
ATOM     23  H2'   G A   1      -3.102 -16.279  10.817  1.00  0.00           H  
ATOM     24 HO2'   G A   1      -4.609 -16.922  12.155  1.00  0.00           H  
ATOM     25  H1    G A   1      -0.177 -11.678  12.408  1.00  0.00           H  
ATOM     26  H22   G A   1      -3.141 -12.854  13.659  1.00  0.00           H  
ATOM     27  H21   G A   1      -2.117 -11.518  13.449  1.00  0.00           H  
ATOM     28  H8    G A   1       0.784 -17.589  10.493  1.00  0.00           H  
ATOM     29  P     U A   2      -4.542 -17.582   7.887  1.00  0.00           P  
ATOM     30  OP2   U A   2      -3.365 -17.356   7.012  1.00  0.00           O  
ATOM     31  OP1   U A   2      -5.743 -18.265   7.342  1.00  0.00           O  
ATOM     32  O5'   U A   2      -5.000 -16.174   8.473  1.00  0.00           O  
ATOM     33  C5'   U A   2      -4.830 -14.981   7.722  1.00  0.00           C  
ATOM     34  C4'   U A   2      -4.839 -13.759   8.608  1.00  0.00           C  
ATOM     35  O4'   U A   2      -3.695 -13.831   9.497  1.00  0.00           O  
ATOM     36  C3'   U A   2      -4.663 -12.421   7.905  1.00  0.00           C  
ATOM     37  O3'   U A   2      -5.866 -11.928   7.344  1.00  0.00           O  
ATOM     38  C1'   U A   2      -3.149 -12.548   9.687  1.00  0.00           C  
ATOM     39  C2'   U A   2      -4.083 -11.549   9.002  1.00  0.00           C  
ATOM     40  O2'   U A   2      -5.089 -11.137   9.918  1.00  0.00           O  
ATOM     41  N1    U A   2      -1.787 -12.538   9.100  1.00  0.00           N  
ATOM     42  C2    U A   2      -1.088 -11.346   9.148  1.00  0.00           C  
ATOM     43  O2    U A   2      -1.541 -10.328   9.643  1.00  0.00           O  
ATOM     44  N3    U A   2       0.167 -11.383   8.593  1.00  0.00           N  
ATOM     45  C4    U A   2       0.785 -12.467   8.007  1.00  0.00           C  
ATOM     46  O4    U A   2       1.923 -12.341   7.551  1.00  0.00           O  
ATOM     47  C5    U A   2       0.004 -13.666   7.993  1.00  0.00           C  
ATOM     48  C6    U A   2      -1.222 -13.658   8.528  1.00  0.00           C  
ATOM     49  H5'   U A   2      -5.557 -14.908   7.070  1.00  0.00           H  
ATOM     50 H5''   U A   2      -3.975 -15.022   7.245  1.00  0.00           H  
ATOM     51  H4'   U A   2      -5.658 -13.730   9.143  1.00  0.00           H  
ATOM     52  H3'   U A   2      -3.994 -12.519   7.196  1.00  0.00           H  
ATOM     53  H1'   U A   2      -3.092 -12.335  10.642  1.00  0.00           H  
ATOM     54  H2'   U A   2      -3.596 -10.784   8.633  1.00  0.00           H  
ATOM     55 HO2'   U A   2      -4.932 -10.202  10.166  1.00  0.00           H  
ATOM     56  H3    U A   2       0.679 -10.549   8.616  1.00  0.00           H  
ATOM     57  H5    U A   2       0.365 -14.487   7.597  1.00  0.00           H  
ATOM     58  H6    U A   2      -1.736 -14.490   8.505  1.00  0.00           H  
ATOM     59  P     C A   3      -5.832 -11.061   5.992  1.00  0.00           P  
ATOM     60  OP2   C A   3      -4.599 -11.417   5.247  1.00  0.00           O  
ATOM     61  OP1   C A   3      -7.154 -11.194   5.328  1.00  0.00           O  
ATOM     62  O5'   C A   3      -5.686  -9.558   6.500  1.00  0.00           O  
ATOM     63  C5'   C A   3      -5.253  -8.530   5.622  1.00  0.00           C  
ATOM     64  C4'   C A   3      -4.185  -7.671   6.254  1.00  0.00           C  
ATOM     65  O4'   C A   3      -3.237  -8.509   6.962  1.00  0.00           O  
ATOM     66  C3'   C A   3      -3.293  -6.897   5.296  1.00  0.00           C  
ATOM     67  O3'   C A   3      -3.889  -5.698   4.832  1.00  0.00           O  
ATOM     68  C1'   C A   3      -1.908  -8.012   6.837  1.00  0.00           C  
ATOM     69  C2'   C A   3      -1.982  -6.712   6.057  1.00  0.00           C  
ATOM     70  O2'   C A   3      -2.064  -5.626   6.967  1.00  0.00           O  
ATOM     71  N1    C A   3      -1.106  -9.045   6.136  1.00  0.00           N  
ATOM     72  C2    C A   3       0.288  -8.908   6.121  1.00  0.00           C  
ATOM     73  O2    C A   3       0.807  -7.934   6.689  1.00  0.00           O  
ATOM     74  N3    C A   3       1.042  -9.836   5.490  1.00  0.00           N  
ATOM     75  C4    C A   3       0.460 -10.873   4.887  1.00  0.00           C  
ATOM     76  N4    C A   3       1.245 -11.765   4.277  1.00  0.00           N  
ATOM     77  C5    C A   3      -0.953 -11.041   4.884  1.00  0.00           C  
ATOM     78  C6    C A   3      -1.689 -10.117   5.513  1.00  0.00           C  
ATOM     79  H5'   C A   3      -6.019  -7.967   5.387  1.00  0.00           H  
ATOM     80 H5''   C A   3      -4.893  -8.937   4.806  1.00  0.00           H  
ATOM     81  H4'   C A   3      -4.597  -7.042   6.882  1.00  0.00           H  
ATOM     82  H3'   C A   3      -3.127  -7.489   4.532  1.00  0.00           H  
ATOM     83  H1'   C A   3      -1.517  -7.837   7.718  1.00  0.00           H  
ATOM     84  H2'   C A   3      -1.223  -6.615   5.444  1.00  0.00           H  
ATOM     85 HO2'   C A   3      -1.219  -5.130   6.951  1.00  0.00           H  
ATOM     86  H42   C A   3       0.847 -12.538   3.825  1.00  0.00           H  
ATOM     87  H41   C A   3       2.218 -11.645   4.280  1.00  0.00           H  
ATOM     88  H5    C A   3      -1.372 -11.807   4.438  1.00  0.00           H  
ATOM     89  H6    C A   3      -2.664 -10.215   5.522  1.00  0.00           H  
ATOM     90  P     U A   4      -3.802  -5.300   3.277  1.00  0.00           P  
ATOM     91  OP2   U A   4      -4.360  -6.424   2.484  1.00  0.00           O  
ATOM     92  OP1   U A   4      -4.369  -3.937   3.118  1.00  0.00           O  
ATOM     93  O5'   U A   4      -2.238  -5.221   2.987  1.00  0.00           O  
ATOM     94  C5'   U A   4      -1.478  -4.091   3.389  1.00  0.00           C  
ATOM     95  C4'   U A   4      -0.003  -4.406   3.451  1.00  0.00           C  
ATOM     96  O4'   U A   4       0.155  -5.780   3.889  1.00  0.00           O  
ATOM     97  C3'   U A   4       0.751  -4.348   2.132  1.00  0.00           C  
ATOM     98  O3'   U A   4       1.166  -3.038   1.788  1.00  0.00           O  
ATOM     99  C1'   U A   4       1.317  -6.320   3.301  1.00  0.00           C  
ATOM    100  C2'   U A   4       1.946  -5.257   2.397  1.00  0.00           C  
ATOM    101  O2'   U A   4       2.962  -4.575   3.118  1.00  0.00           O  
ATOM    102  N1    U A   4       0.969  -7.556   2.559  1.00  0.00           N  
ATOM    103  C2    U A   4       2.005  -8.416   2.246  1.00  0.00           C  
ATOM    104  O2    U A   4       3.165  -8.200   2.551  1.00  0.00           O  
ATOM    105  N3    U A   4       1.636  -9.547   1.560  1.00  0.00           N  
ATOM    106  C4    U A   4       0.365  -9.900   1.161  1.00  0.00           C  
ATOM    107  O4    U A   4       0.194 -10.955   0.548  1.00  0.00           O  
ATOM    108  C5    U A   4      -0.656  -8.964   1.520  1.00  0.00           C  
ATOM    109  C6    U A   4      -0.325  -7.855   2.189  1.00  0.00           C  
ATOM    110  H5'   U A   4      -1.780  -3.802   4.275  1.00  0.00           H  
ATOM    111 H5''   U A   4      -1.622  -3.364   2.748  1.00  0.00           H  
ATOM    112  H4'   U A   4       0.441  -3.816   4.096  1.00  0.00           H  
ATOM    113  H3'   U A   4       0.203  -4.712   1.406  1.00  0.00           H  
ATOM    114  H1'   U A   4       1.943  -6.540   4.023  1.00  0.00           H  
ATOM    115  H2'   U A   4       2.291  -5.648   1.567  1.00  0.00           H  
ATOM    116 HO2'   U A   4       3.723  -4.414   2.522  1.00  0.00           H  
ATOM    117  H3    U A   4       2.356 -10.170   1.327  1.00  0.00           H  
ATOM    118  H5    U A   4      -1.590  -9.135   1.277  1.00  0.00           H  
ATOM    119  H6    U A   4      -1.041  -7.229   2.422  1.00  0.00           H  
ATOM    120  P     A A   5       1.005  -2.508   0.280  1.00  0.00           P  
ATOM    121  OP2   A A   5       1.055  -3.681  -0.628  1.00  0.00           O  
ATOM    122  OP1   A A   5      -0.164  -1.594   0.235  1.00  0.00           O  
ATOM    123  O5'   A A   5       2.319  -1.640   0.034  1.00  0.00           O  
ATOM    124  C5'   A A   5       2.278  -0.222   0.091  1.00  0.00           C  
ATOM    125  C4'   A A   5       3.660   0.376   0.011  1.00  0.00           C  
ATOM    126  O4'   A A   5       4.370   0.103   1.244  1.00  0.00           O  
ATOM    127  C3'   A A   5       4.569  -0.186  -1.072  1.00  0.00           C  
ATOM    128  O3'   A A   5       4.411   0.463  -2.321  1.00  0.00           O  
ATOM    129  C1'   A A   5       5.710  -0.271   0.992  1.00  0.00           C  
ATOM    130  C2'   A A   5       5.956   0.043  -0.486  1.00  0.00           C  
ATOM    131  O2'   A A   5       6.350   1.402  -0.612  1.00  0.00           O  
ATOM    132  N1    A A   5       8.801  -4.264   2.021  1.00  0.00           N  
ATOM    133  C2    A A   5       9.049  -2.968   1.796  1.00  0.00           C  
ATOM    134  N3    A A   5       8.195  -1.981   1.534  1.00  0.00           N  
ATOM    135  C4    A A   5       6.932  -2.440   1.510  1.00  0.00           C  
ATOM    136  C5    A A   5       6.519  -3.742   1.721  1.00  0.00           C  
ATOM    137  C6    A A   5       7.520  -4.692   1.990  1.00  0.00           C  
ATOM    138  N6    A A   5       7.273  -5.985   2.213  1.00  0.00           N  
ATOM    139  N7    A A   5       5.138  -3.842   1.619  1.00  0.00           N  
ATOM    140  C8    A A   5       4.753  -2.618   1.354  1.00  0.00           C  
ATOM    141  N9    A A   5       5.787  -1.718   1.273  1.00  0.00           N  
ATOM    142  H5'   A A   5       1.859   0.053   0.934  1.00  0.00           H  
ATOM    143 H5''   A A   5       1.740   0.113  -0.656  1.00  0.00           H  
ATOM    144  H4'   A A   5       3.589   1.347  -0.108  1.00  0.00           H  
ATOM    145  H3'   A A   5       4.407  -1.147  -1.186  1.00  0.00           H  
ATOM    146  H1'   A A   5       6.369   0.204   1.541  1.00  0.00           H  
ATOM    147  H2'   A A   5       6.617  -0.565  -0.878  1.00  0.00           H  
ATOM    148 HO2'   A A   5       7.299   1.437  -0.853  1.00  0.00           H  
ATOM    149  H2    A A   5       9.994  -2.708   1.830  1.00  0.00           H  
ATOM    150  H61   A A   5       8.014  -6.601   2.395  1.00  0.00           H  
ATOM    151  H62   A A   5       6.352  -6.318   2.196  1.00  0.00           H  
ATOM    152  H8    A A   5       3.814  -2.369   1.224  1.00  0.00           H  
ATOM    153  P     U A   6       4.592  -0.362  -3.689  1.00  0.00           P  
ATOM    154  OP2   U A   6       3.433  -1.279  -3.829  1.00  0.00           O  
ATOM    155  OP1   U A   6       4.898   0.606  -4.773  1.00  0.00           O  
ATOM    156  O5'   U A   6       5.893  -1.246  -3.435  1.00  0.00           O  
ATOM    157  C5'   U A   6       7.191  -0.698  -3.603  1.00  0.00           C  
ATOM    158  C4'   U A   6       8.262  -1.753  -3.468  1.00  0.00           C  
ATOM    159  O4'   U A   6       8.225  -2.330  -2.137  1.00  0.00           O  
ATOM    160  C3'   U A   6       8.141  -2.954  -4.394  1.00  0.00           C  
ATOM    161  O3'   U A   6       8.650  -2.705  -5.694  1.00  0.00           O  
ATOM    162  C1'   U A   6       8.517  -3.720  -2.190  1.00  0.00           C  
ATOM    163  C2'   U A   6       8.901  -4.034  -3.637  1.00  0.00           C  
ATOM    164  O2'   U A   6      10.305  -3.878  -3.786  1.00  0.00           O  
ATOM    165  N1    U A   6       7.344  -4.507  -1.736  1.00  0.00           N  
ATOM    166  C2    U A   6       7.569  -5.824  -1.380  1.00  0.00           C  
ATOM    167  O2    U A   6       8.668  -6.348  -1.424  1.00  0.00           O  
ATOM    168  N3    U A   6       6.455  -6.513  -0.965  1.00  0.00           N  
ATOM    169  C4    U A   6       5.166  -6.033  -0.873  1.00  0.00           C  
ATOM    170  O4    U A   6       4.269  -6.780  -0.481  1.00  0.00           O  
ATOM    171  C5    U A   6       5.010  -4.663  -1.257  1.00  0.00           C  
ATOM    172  C6    U A   6       6.077  -3.968  -1.664  1.00  0.00           C  
ATOM    173  H5'   U A   6       7.337  -0.007  -2.923  1.00  0.00           H  
ATOM    174 H5''   U A   6       7.255  -0.292  -4.492  1.00  0.00           H  
ATOM    175  H4'   U A   6       9.138  -1.334  -3.606  1.00  0.00           H  
ATOM    176  H3'   U A   6       7.198  -3.213  -4.462  1.00  0.00           H  
ATOM    177  H1'   U A   6       9.278  -3.908  -1.603  1.00  0.00           H  
ATOM    178  H2'   U A   6       8.606  -4.932  -3.899  1.00  0.00           H  
ATOM    179 HO2'   U A   6      10.714  -4.761  -3.895  1.00  0.00           H  
ATOM    180  H3    U A   6       6.592  -7.449  -0.708  1.00  0.00           H  
ATOM    181  H5    U A   6       4.127  -4.238  -1.222  1.00  0.00           H  
ATOM    182  H6    U A   6       5.944  -3.033  -1.922  1.00  0.00           H  
ATOM    183  P     G A   7       8.053  -3.492  -6.961  1.00  0.00           P  
ATOM    184  OP2   G A   7       6.573  -3.500  -6.841  1.00  0.00           O  
ATOM    185  OP1   G A   7       8.687  -2.941  -8.186  1.00  0.00           O  
ATOM    186  O5'   G A   7       8.571  -4.986  -6.767  1.00  0.00           O  
ATOM    187  C5'   G A   7       9.912  -5.338  -7.074  1.00  0.00           C  
ATOM    188  C4'   G A   7      10.170  -6.804  -6.830  1.00  0.00           C  
ATOM    189  O4'   G A   7       9.934  -7.118  -5.433  1.00  0.00           O  
ATOM    190  C3'   G A   7       9.274  -7.774  -7.585  1.00  0.00           C  
ATOM    191  O3'   G A   7       9.690  -7.986  -8.924  1.00  0.00           O  
ATOM    192  C1'   G A   7       9.358  -8.424  -5.314  1.00  0.00           C  
ATOM    193  C2'   G A   7       9.337  -9.025  -6.721  1.00  0.00           C  
ATOM    194  O2'   G A   7      10.546  -9.739  -6.934  1.00  0.00           O  
ATOM    195  N1    G A   7       5.608 -10.985  -3.013  1.00  0.00           N  
ATOM    196  C2    G A   7       6.828 -11.434  -3.459  1.00  0.00           C  
ATOM    197  N2    G A   7       7.089 -12.736  -3.269  1.00  0.00           N  
ATOM    198  N3    G A   7       7.728 -10.663  -4.048  1.00  0.00           N  
ATOM    199  C4    G A   7       7.305  -9.386  -4.159  1.00  0.00           C  
ATOM    200  C5    G A   7       6.109  -8.837  -3.747  1.00  0.00           C  
ATOM    201  C6    G A   7       5.152  -9.674  -3.118  1.00  0.00           C  
ATOM    202  O6    G A   7       4.035  -9.375  -2.682  1.00  0.00           O  
ATOM    203  N7    G A   7       6.061  -7.482  -4.045  1.00  0.00           N  
ATOM    204  C8    G A   7       7.206  -7.238  -4.622  1.00  0.00           C  
ATOM    205  N9    G A   7       8.009  -8.348  -4.723  1.00  0.00           N  
ATOM    206  H5'   G A   7      10.518  -4.808  -6.515  1.00  0.00           H  
ATOM    207 H5''   G A   7      10.088  -5.134  -8.017  1.00  0.00           H  
ATOM    208  H4'   G A   7      11.106  -7.001  -7.046  1.00  0.00           H  
ATOM    209  H3'   G A   7       8.356  -7.430  -7.584  1.00  0.00           H  
ATOM    210  H1'   G A   7       9.938  -8.964  -4.738  1.00  0.00           H  
ATOM    211  H2'   G A   7       8.551  -9.595  -6.855  1.00  0.00           H  
ATOM    212 HO2'   G A   7      10.353 -10.699  -6.942  1.00  0.00           H  
ATOM    213  H1    G A   7       5.012 -11.637  -2.589  1.00  0.00           H  
ATOM    214  H22   G A   7       7.944 -13.112  -3.567  1.00  0.00           H  
ATOM    215  H21   G A   7       6.428 -13.312  -2.834  1.00  0.00           H  
ATOM    216  H8    G A   7       7.466  -6.351  -4.949  1.00  0.00           H  
ATOM    217  P     G A   8       8.617  -8.402 -10.046  1.00  0.00           P  
ATOM    218  OP2   G A   8       7.413  -7.552  -9.868  1.00  0.00           O  
ATOM    219  OP1   G A   8       9.311  -8.428 -11.359  1.00  0.00           O  
ATOM    220  O5'   G A   8       8.224  -9.899  -9.667  1.00  0.00           O  
ATOM    221  C5'   G A   8       9.148 -10.962  -9.841  1.00  0.00           C  
ATOM    222  C4'   G A   8       8.566 -12.282  -9.399  1.00  0.00           C  
ATOM    223  O4'   G A   8       8.268 -12.236  -7.979  1.00  0.00           O  
ATOM    224  C3'   G A   8       7.245 -12.677 -10.042  1.00  0.00           C  
ATOM    225  O3'   G A   8       7.405 -13.249 -11.329  1.00  0.00           O  
ATOM    226  C1'   G A   8       7.082 -12.980  -7.704  1.00  0.00           C  
ATOM    227  C2'   G A   8       6.651 -13.634  -9.018  1.00  0.00           C  
ATOM    228  O2'   G A   8       7.244 -14.921  -9.109  1.00  0.00           O  
ATOM    229  N1    G A   8       2.721 -12.727  -5.089  1.00  0.00           N  
ATOM    230  C2    G A   8       3.468 -13.826  -5.440  1.00  0.00           C  
ATOM    231  N2    G A   8       2.996 -15.017  -5.044  1.00  0.00           N  
ATOM    232  N3    G A   8       4.596 -13.763  -6.128  1.00  0.00           N  
ATOM    233  C4    G A   8       4.925 -12.493  -6.444  1.00  0.00           C  
ATOM    234  C5    G A   8       4.251 -11.328  -6.143  1.00  0.00           C  
ATOM    235  C6    G A   8       3.041 -11.410  -5.405  1.00  0.00           C  
ATOM    236  O6    G A   8       2.298 -10.492  -5.039  1.00  0.00           O  
ATOM    237  N7    G A   8       4.921 -10.225  -6.650  1.00  0.00           N  
ATOM    238  C8    G A   8       5.971 -10.728  -7.240  1.00  0.00           C  
ATOM    239  N9    G A   8       6.036 -12.098  -7.153  1.00  0.00           N  
ATOM    240  H5'   G A   8       9.954 -10.776  -9.316  1.00  0.00           H  
ATOM    241 H5''   G A   8       9.392 -11.022 -10.789  1.00  0.00           H  
ATOM    242  H4'   G A   8       9.224 -12.990  -9.563  1.00  0.00           H  
ATOM    243  H3'   G A   8       6.672 -11.885 -10.111  1.00  0.00           H  
ATOM    244  H1'   G A   8       7.300 -13.676  -7.050  1.00  0.00           H  
ATOM    245  H2'   G A   8       5.674 -13.678  -9.092  1.00  0.00           H  
ATOM    246 HO2'   G A   8       6.549 -15.601  -8.993  1.00  0.00           H  
ATOM    247  H1    G A   8       1.899 -12.880  -4.578  1.00  0.00           H  
ATOM    248  H22   G A   8       3.487 -15.837  -5.266  1.00  0.00           H  
ATOM    249  H21   G A   8       2.161 -15.072  -4.535  1.00  0.00           H  
ATOM    250  H8    G A   8       6.645 -10.184  -7.698  1.00  0.00           H  
ATOM    251  P     U A   9       6.253 -13.079 -12.437  1.00  0.00           P  
ATOM    252  OP2   U A   9       5.852 -11.650 -12.465  1.00  0.00           O  
ATOM    253  OP1   U A   9       6.715 -13.737 -13.686  1.00  0.00           O  
ATOM    254  O5'   U A   9       5.033 -13.923 -11.857  1.00  0.00           O  
ATOM    255  C5'   U A   9       5.136 -15.327 -11.679  1.00  0.00           C  
ATOM    256  C4'   U A   9       3.955 -15.881 -10.923  1.00  0.00           C  
ATOM    257  O4'   U A   9       3.902 -15.302  -9.593  1.00  0.00           O  
ATOM    258  C3'   U A   9       2.583 -15.584 -11.510  1.00  0.00           C  
ATOM    259  O3'   U A   9       2.234 -16.456 -12.572  1.00  0.00           O  
ATOM    260  C1'   U A   9       2.547 -15.104  -9.196  1.00  0.00           C  
ATOM    261  C2'   U A   9       1.670 -15.702 -10.298  1.00  0.00           C  
ATOM    262  O2'   U A   9       1.401 -17.061  -9.985  1.00  0.00           O  
ATOM    263  N1    U A   9       2.278 -13.661  -8.984  1.00  0.00           N  
ATOM    264  C2    U A   9       1.184 -13.331  -8.205  1.00  0.00           C  
ATOM    265  O2    U A   9       0.452 -14.164  -7.699  1.00  0.00           O  
ATOM    266  N3    U A   9       0.974 -11.985  -8.036  1.00  0.00           N  
ATOM    267  C4    U A   9       1.728 -10.954  -8.554  1.00  0.00           C  
ATOM    268  O4    U A   9       1.408  -9.789  -8.311  1.00  0.00           O  
ATOM    269  C5    U A   9       2.843 -11.369  -9.349  1.00  0.00           C  
ATOM    270  C6    U A   9       3.072 -12.674  -9.529  1.00  0.00           C  
ATOM    271  H5'   U A   9       5.956 -15.526 -11.181  1.00  0.00           H  
ATOM    272 H5''   U A   9       5.183 -15.758 -12.558  1.00  0.00           H  
ATOM    273  H4'   U A   9       4.060 -16.853 -10.840  1.00  0.00           H  
ATOM    274  H3'   U A   9       2.567 -14.659 -11.835  1.00  0.00           H  
ATOM    275  H1'   U A   9       2.393 -15.587  -8.358  1.00  0.00           H  
ATOM    276  H2'   U A   9       0.845 -15.186 -10.417  1.00  0.00           H  
ATOM    277 HO2'   U A   9       0.460 -17.148  -9.727  1.00  0.00           H  
ATOM    278  H3    U A   9       0.203 -11.729  -7.488  1.00  0.00           H  
ATOM    279  H5    U A   9       3.435 -10.702  -9.756  1.00  0.00           H  
ATOM    280  H6    U A   9       3.840 -12.933 -10.078  1.00  0.00           H  
ATOM    281  P     G A  10       1.275 -15.945 -13.756  1.00  0.00           P  
ATOM    282  OP2   G A  10       1.581 -14.515 -14.011  1.00  0.00           O  
ATOM    283  OP1   G A  10       1.359 -16.924 -14.870  1.00  0.00           O  
ATOM    284  O5'   G A  10      -0.189 -16.033 -13.132  1.00  0.00           O  
ATOM    285  C5'   G A  10      -0.901 -17.261 -13.113  1.00  0.00           C  
ATOM    286  C4'   G A  10      -2.200 -17.137 -12.356  1.00  0.00           C  
ATOM    287  O4'   G A  10      -1.946 -16.610 -11.028  1.00  0.00           O  
ATOM    288  C3'   G A  10      -3.226 -16.180 -12.944  1.00  0.00           C  
ATOM    289  O3'   G A  10      -3.976 -16.754 -14.002  1.00  0.00           O  
ATOM    290  C1'   G A  10      -3.002 -15.727 -10.636  1.00  0.00           C  
ATOM    291  C2'   G A  10      -4.066 -15.808 -11.732  1.00  0.00           C  
ATOM    292  O2'   G A  10      -4.986 -16.840 -11.405  1.00  0.00           O  
ATOM    293  N1    G A  10      -3.866 -11.100  -8.696  1.00  0.00           N  
ATOM    294  C2    G A  10      -4.650 -12.228  -8.651  1.00  0.00           C  
ATOM    295  N2    G A  10      -5.820 -12.114  -8.005  1.00  0.00           N  
ATOM    296  N3    G A  10      -4.313 -13.384  -9.198  1.00  0.00           N  
ATOM    297  C4    G A  10      -3.110 -13.323  -9.806  1.00  0.00           C  
ATOM    298  C5    G A  10      -2.249 -12.251  -9.908  1.00  0.00           C  
ATOM    299  C6    G A  10      -2.623 -11.016  -9.316  1.00  0.00           C  
ATOM    300  O6    G A  10      -1.998  -9.950  -9.298  1.00  0.00           O  
ATOM    301  N7    G A  10      -1.108 -12.599 -10.615  1.00  0.00           N  
ATOM    302  C8    G A  10      -1.291 -13.854 -10.925  1.00  0.00           C  
ATOM    303  N9    G A  10      -2.484 -14.356 -10.465  1.00  0.00           N  
ATOM    304  H5'   G A  10      -0.346 -17.946 -12.686  1.00  0.00           H  
ATOM    305 H5''   G A  10      -1.092 -17.534 -14.035  1.00  0.00           H  
ATOM    306  H4'   G A  10      -2.605 -18.026 -12.273  1.00  0.00           H  
ATOM    307  H3'   G A  10      -2.766 -15.379 -13.274  1.00  0.00           H  
ATOM    308  H1'   G A  10      -3.382 -16.041  -9.789  1.00  0.00           H  
ATOM    309  H2'   G A  10      -4.517 -14.946 -11.857  1.00  0.00           H  
ATOM    310 HO2'   G A  10      -5.840 -16.436 -11.146  1.00  0.00           H  
ATOM    311  H1    G A  10      -4.207 -10.292  -8.258  1.00  0.00           H  
ATOM    312  H22   G A  10      -6.421 -12.886  -7.940  1.00  0.00           H  
ATOM    313  H21   G A  10      -6.076 -11.261  -7.597  1.00  0.00           H  
ATOM    314  H8    G A  10      -0.642 -14.384 -11.433  1.00  0.00           H  
ATOM    315  P     G A  11      -4.689 -15.810 -15.090  1.00  0.00           P  
ATOM    316  OP2   G A  11      -3.711 -14.775 -15.513  1.00  0.00           O  
ATOM    317  OP1   G A  11      -5.322 -16.682 -16.112  1.00  0.00           O  
ATOM    318  O5'   G A  11      -5.850 -15.086 -14.273  1.00  0.00           O  
ATOM    319  C5'   G A  11      -7.041 -15.778 -13.932  1.00  0.00           C  
ATOM    320  C4'   G A  11      -8.066 -14.852 -13.325  1.00  0.00           C  
ATOM    321  O4'   G A  11      -7.557 -14.306 -12.080  1.00  0.00           O  
ATOM    322  C3'   G A  11      -8.427 -13.625 -14.147  1.00  0.00           C  
ATOM    323  O3'   G A  11      -9.356 -13.904 -15.181  1.00  0.00           O  
ATOM    324  C1'   G A  11      -8.030 -12.963 -11.914  1.00  0.00           C  
ATOM    325  C2'   G A  11      -8.956 -12.663 -13.094  1.00  0.00           C  
ATOM    326  O2'   G A  11     -10.290 -12.984 -12.726  1.00  0.00           O  
ATOM    327  N1    G A  11      -6.514  -8.297 -10.556  1.00  0.00           N  
ATOM    328  C2    G A  11      -7.758  -8.872 -10.465  1.00  0.00           C  
ATOM    329  N2    G A  11      -8.731  -8.110  -9.945  1.00  0.00           N  
ATOM    330  N3    G A  11      -8.031 -10.107 -10.855  1.00  0.00           N  
ATOM    331  C4    G A  11      -6.942 -10.731 -11.353  1.00  0.00           C  
ATOM    332  C5    G A  11      -5.658 -10.248 -11.487  1.00  0.00           C  
ATOM    333  C6    G A  11      -5.380  -8.922 -11.065  1.00  0.00           C  
ATOM    334  O6    G A  11      -4.305  -8.311 -11.101  1.00  0.00           O  
ATOM    335  N7    G A  11      -4.826 -11.207 -12.045  1.00  0.00           N  
ATOM    336  C8    G A  11      -5.604 -12.237 -12.238  1.00  0.00           C  
ATOM    337  N9    G A  11      -6.900 -12.017 -11.840  1.00  0.00           N  
ATOM    338  H5'   G A  11      -6.828 -16.486 -13.289  1.00  0.00           H  
ATOM    339 H5''   G A  11      -7.417 -16.185 -14.741  1.00  0.00           H  
ATOM    340  H4'   G A  11      -8.882 -15.361 -13.138  1.00  0.00           H  
ATOM    341  H3'   G A  11      -7.610 -13.251 -14.542  1.00  0.00           H  
ATOM    342  H1'   G A  11      -8.543 -12.925 -11.079  1.00  0.00           H  
ATOM    343  H2'   G A  11      -8.875 -11.730 -13.384  1.00  0.00           H  
ATOM    344 HO2'   G A  11     -10.799 -12.154 -12.617  1.00  0.00           H  
ATOM    345  H1    G A  11      -6.416  -7.375 -10.238  1.00  0.00           H  
ATOM    346  H22   G A  11      -9.639  -8.468  -9.856  1.00  0.00           H  
ATOM    347  H21   G A  11      -8.537  -7.195  -9.654  1.00  0.00           H  
ATOM    348  H8    G A  11      -5.294 -13.081 -12.626  1.00  0.00           H  
ATOM    349  P     C A  12      -9.390 -12.992 -16.504  1.00  0.00           P  
ATOM    350  OP2   C A  12      -8.004 -12.881 -17.023  1.00  0.00           O  
ATOM    351  OP1   C A  12     -10.466 -13.506 -17.389  1.00  0.00           O  
ATOM    352  O5'   C A  12      -9.834 -11.557 -15.972  1.00  0.00           O  
ATOM    353  C5'   C A  12     -11.173 -11.311 -15.570  1.00  0.00           C  
ATOM    354  C4'   C A  12     -11.367  -9.881 -15.126  1.00  0.00           C  
ATOM    355  O4'   C A  12     -10.538  -9.605 -13.968  1.00  0.00           O  
ATOM    356  C3'   C A  12     -10.969  -8.808 -16.129  1.00  0.00           C  
ATOM    357  O3'   C A  12     -11.962  -8.573 -17.112  1.00  0.00           O  
ATOM    358  C1'   C A  12     -10.044  -8.269 -14.022  1.00  0.00           C  
ATOM    359  C2'   C A  12     -10.695  -7.606 -15.237  1.00  0.00           C  
ATOM    360  O2'   C A  12     -11.904  -6.981 -14.829  1.00  0.00           O  
ATOM    361  N1    C A  12      -8.563  -8.268 -14.106  1.00  0.00           N  
ATOM    362  C2    C A  12      -7.877  -7.099 -13.751  1.00  0.00           C  
ATOM    363  O2    C A  12      -8.523  -6.107 -13.380  1.00  0.00           O  
ATOM    364  N3    C A  12      -6.527  -7.072 -13.818  1.00  0.00           N  
ATOM    365  C4    C A  12      -5.856  -8.151 -14.220  1.00  0.00           C  
ATOM    366  N4    C A  12      -4.524  -8.079 -14.271  1.00  0.00           N  
ATOM    367  C5    C A  12      -6.523  -9.354 -14.588  1.00  0.00           C  
ATOM    368  C6    C A  12      -7.859  -9.369 -14.517  1.00  0.00           C  
ATOM    369  H5'   C A  12     -11.398 -11.909 -14.827  1.00  0.00           H  
ATOM    370 H5''   C A  12     -11.772 -11.496 -16.323  1.00  0.00           H  
ATOM    371  H4'   C A  12     -12.308  -9.752 -14.880  1.00  0.00           H  
ATOM    372  H3'   C A  12     -10.136  -9.075 -16.571  1.00  0.00           H  
ATOM    373  H1'   C A  12     -10.323  -7.801 -13.207  1.00  0.00           H  
ATOM    374  H2'   C A  12     -10.086  -6.970 -15.667  1.00  0.00           H  
ATOM    375 HO2'   C A  12     -11.784  -6.009 -14.850  1.00  0.00           H  
ATOM    376  H42   C A  12      -4.002  -8.855 -14.562  1.00  0.00           H  
ATOM    377  H41   C A  12      -4.068  -7.249 -14.017  1.00  0.00           H  
ATOM    378  H5    C A  12      -6.021 -10.143 -14.882  1.00  0.00           H  
ATOM    379  H6    C A  12      -8.336 -10.187 -14.766  1.00  0.00           H  
ATOM    380  P     U A  13     -11.554  -7.971 -18.546  1.00  0.00           P  
ATOM    381  OP2   U A  13     -10.383  -8.733 -19.047  1.00  0.00           O  
ATOM    382  OP1   U A  13     -12.783  -7.882 -19.375  1.00  0.00           O  
ATOM    383  O5'   U A  13     -11.073  -6.488 -18.217  1.00  0.00           O  
ATOM    384  C5'   U A  13     -12.013  -5.456 -17.962  1.00  0.00           C  
ATOM    385  C4'   U A  13     -11.336  -4.120 -17.775  1.00  0.00           C  
ATOM    386  O4'   U A  13     -10.450  -4.170 -16.627  1.00  0.00           O  
ATOM    387  C3'   U A  13     -10.440  -3.658 -18.914  1.00  0.00           C  
ATOM    388  O3'   U A  13     -11.161  -3.069 -19.983  1.00  0.00           O  
ATOM    389  C1'   U A  13      -9.280  -3.394 -16.872  1.00  0.00           C  
ATOM    390  C2'   U A  13      -9.487  -2.696 -18.217  1.00  0.00           C  
ATOM    391  O2'   U A  13     -10.101  -1.435 -17.992  1.00  0.00           O  
ATOM    392  N1    U A  13      -8.074  -4.257 -16.866  1.00  0.00           N  
ATOM    393  C2    U A  13      -6.854  -3.635 -16.675  1.00  0.00           C  
ATOM    394  O2    U A  13      -6.738  -2.432 -16.515  1.00  0.00           O  
ATOM    395  N3    U A  13      -5.766  -4.473 -16.676  1.00  0.00           N  
ATOM    396  C4    U A  13      -5.770  -5.841 -16.846  1.00  0.00           C  
ATOM    397  O4    U A  13      -4.703  -6.456 -16.823  1.00  0.00           O  
ATOM    398  C5    U A  13      -7.067  -6.416 -17.038  1.00  0.00           C  
ATOM    399  C6    U A  13      -8.143  -5.623 -17.040  1.00  0.00           C  
ATOM    400  H5'   U A  13     -12.515  -5.675 -17.149  1.00  0.00           H  
ATOM    401 H5''   U A  13     -12.635  -5.395 -18.716  1.00  0.00           H  
ATOM    402  H4'   U A  13     -12.022  -3.438 -17.616  1.00  0.00           H  
ATOM    403  H3'   U A  13      -9.930  -4.424 -19.253  1.00  0.00           H  
ATOM    404  H1'   U A  13      -9.198  -2.720 -16.164  1.00  0.00           H  
ATOM    405  H2'   U A  13      -8.643  -2.607 -18.708  1.00  0.00           H  
ATOM    406 HO2'   U A  13      -9.447  -0.727 -18.166  1.00  0.00           H  
ATOM    407  H3    U A  13      -4.891  -4.052 -16.543  1.00  0.00           H  
ATOM    408  H5    U A  13      -7.164  -7.383 -17.166  1.00  0.00           H  
ATOM    409  H6    U A  13      -9.019  -6.040 -17.174  1.00  0.00           H  
ATOM    410  P     G A  14     -10.560  -3.090 -21.473  1.00  0.00           P  
ATOM    411  OP2   G A  14     -10.047  -4.458 -21.742  1.00  0.00           O  
ATOM    412  OP1   G A  14     -11.568  -2.491 -22.385  1.00  0.00           O  
ATOM    413  O5'   G A  14      -9.312  -2.102 -21.400  1.00  0.00           O  
ATOM    414  C5'   G A  14      -9.496  -0.694 -21.402  1.00  0.00           C  
ATOM    415  C4'   G A  14      -8.177   0.037 -21.374  1.00  0.00           C  
ATOM    416  O4'   G A  14      -7.452  -0.304 -20.164  1.00  0.00           O  
ATOM    417  C3'   G A  14      -7.205  -0.296 -22.495  1.00  0.00           C  
ATOM    418  O3'   G A  14      -7.491   0.394 -23.700  1.00  0.00           O  
ATOM    419  C1'   G A  14      -6.050  -0.372 -20.435  1.00  0.00           C  
ATOM    420  C2'   G A  14      -5.858   0.070 -21.887  1.00  0.00           C  
ATOM    421  O2'   G A  14      -5.643   1.474 -21.917  1.00  0.00           O  
ATOM    422  N1    G A  14      -1.922  -3.242 -19.633  1.00  0.00           N  
ATOM    423  C2    G A  14      -2.019  -1.886 -19.831  1.00  0.00           C  
ATOM    424  N2    G A  14      -0.868  -1.198 -19.814  1.00  0.00           N  
ATOM    425  N3    G A  14      -3.161  -1.248 -20.030  1.00  0.00           N  
ATOM    426  C4    G A  14      -4.217  -2.088 -20.018  1.00  0.00           C  
ATOM    427  C5    G A  14      -4.229  -3.454 -19.829  1.00  0.00           C  
ATOM    428  C6    G A  14      -2.997  -4.126 -19.616  1.00  0.00           C  
ATOM    429  O6    G A  14      -2.800  -5.331 -19.429  1.00  0.00           O  
ATOM    430  N7    G A  14      -5.524  -3.948 -19.887  1.00  0.00           N  
ATOM    431  C8    G A  14      -6.263  -2.894 -20.106  1.00  0.00           C  
ATOM    432  N9    G A  14      -5.534  -1.733 -20.196  1.00  0.00           N  
ATOM    433  H5'   G A  14     -10.021  -0.439 -20.615  1.00  0.00           H  
ATOM    434 H5''   G A  14      -9.988  -0.437 -22.210  1.00  0.00           H  
ATOM    435  H4'   G A  14      -8.350   1.002 -21.379  1.00  0.00           H  
ATOM    436  H3'   G A  14      -7.228  -1.261 -22.664  1.00  0.00           H  
ATOM    437  H1'   G A  14      -5.594   0.259 -19.840  1.00  0.00           H  
ATOM    438  H2'   G A  14      -5.125  -0.419 -22.316  1.00  0.00           H  
ATOM    439 HO2'   G A  14      -4.708   1.648 -22.149  1.00  0.00           H  
ATOM    440  H1    G A  14      -1.028  -3.618 -19.493  1.00  0.00           H  
ATOM    441  H22   G A  14      -0.875  -0.227 -19.949  1.00  0.00           H  
ATOM    442  H21   G A  14      -0.018  -1.663 -19.666  1.00  0.00           H  
ATOM    443  H8    G A  14      -7.238  -2.929 -20.196  1.00  0.00           H  
ATOM    444  P     U A  15      -7.101  -0.259 -25.116  1.00  0.00           P  
ATOM    445  OP2   U A  15      -7.492  -1.691 -25.085  1.00  0.00           O  
ATOM    446  OP1   U A  15      -7.626   0.623 -26.189  1.00  0.00           O  
ATOM    447  O5'   U A  15      -5.510  -0.183 -25.149  1.00  0.00           O  
ATOM    448  C5'   U A  15      -4.843   1.049 -25.382  1.00  0.00           C  
ATOM    449  C4'   U A  15      -3.345   0.872 -25.422  1.00  0.00           C  
ATOM    450  O4'   U A  15      -2.871   0.378 -24.142  1.00  0.00           O  
ATOM    451  C3'   U A  15      -2.815  -0.138 -26.427  1.00  0.00           C  
ATOM    452  O3'   U A  15      -2.721   0.384 -27.742  1.00  0.00           O  
ATOM    453  C1'   U A  15      -1.796  -0.540 -24.334  1.00  0.00           C  
ATOM    454  C2'   U A  15      -1.472  -0.530 -25.829  1.00  0.00           C  
ATOM    455  O2'   U A  15      -0.487   0.462 -26.080  1.00  0.00           O  
ATOM    456  N1    U A  15      -2.175  -1.890 -23.849  1.00  0.00           N  
ATOM    457  C2    U A  15      -1.146  -2.766 -23.557  1.00  0.00           C  
ATOM    458  O2    U A  15       0.031  -2.476 -23.680  1.00  0.00           O  
ATOM    459  N3    U A  15      -1.543  -4.003 -23.111  1.00  0.00           N  
ATOM    460  C4    U A  15      -2.836  -4.447 -22.932  1.00  0.00           C  
ATOM    461  O4    U A  15      -3.031  -5.592 -22.524  1.00  0.00           O  
ATOM    462  C5    U A  15      -3.848  -3.487 -23.254  1.00  0.00           C  
ATOM    463  C6    U A  15      -3.489  -2.274 -23.689  1.00  0.00           C  
ATOM    464  H5'   U A  15      -5.072   1.676 -24.665  1.00  0.00           H  
ATOM    465 H5''   U A  15      -5.143   1.418 -26.239  1.00  0.00           H  
ATOM    466  H4'   U A  15      -2.929   1.742 -25.598  1.00  0.00           H  
ATOM    467  H3'   U A  15      -3.404  -0.923 -26.435  1.00  0.00           H  
ATOM    468  H1'   U A  15      -1.018  -0.223 -23.829  1.00  0.00           H  
ATOM    469  H2'   U A  15      -1.184  -1.415 -26.138  1.00  0.00           H  
ATOM    470 HO2'   U A  15       0.361   0.021 -26.295  1.00  0.00           H  
ATOM    471  H3    U A  15      -0.830  -4.640 -22.899  1.00  0.00           H  
ATOM    472  H5    U A  15      -4.796  -3.717 -23.156  1.00  0.00           H  
ATOM    473  H6    U A  15      -4.200  -1.636 -23.904  1.00  0.00           H  
ATOM    474  P     G A  16      -2.756  -0.602 -29.010  1.00  0.00           P  
ATOM    475  OP2   G A  16      -3.821  -1.611 -28.779  1.00  0.00           O  
ATOM    476  OP1   G A  16      -2.787   0.230 -30.240  1.00  0.00           O  
ATOM    477  O5'   G A  16      -1.349  -1.349 -28.956  1.00  0.00           O  
ATOM    478  C5'   G A  16      -0.174  -0.726 -29.452  1.00  0.00           C  
ATOM    479  C4'   G A  16       0.995  -1.680 -29.466  1.00  0.00           C  
ATOM    480  O4'   G A  16       1.314  -2.085 -28.109  1.00  0.00           O  
ATOM    481  C3'   G A  16       0.777  -2.993 -30.202  1.00  0.00           C  
ATOM    482  O3'   G A  16       0.929  -2.872 -31.607  1.00  0.00           O  
ATOM    483  C1'   G A  16       1.748  -3.450 -28.097  1.00  0.00           C  
ATOM    484  C2'   G A  16       1.803  -3.912 -29.554  1.00  0.00           C  
ATOM    485  O2'   G A  16       3.106  -3.672 -30.065  1.00  0.00           O  
ATOM    486  N1    G A  16       1.119  -7.862 -25.637  1.00  0.00           N  
ATOM    487  C2    G A  16       2.203  -7.402 -26.343  1.00  0.00           C  
ATOM    488  N2    G A  16       3.264  -8.221 -26.406  1.00  0.00           N  
ATOM    489  N3    G A  16       2.248  -6.225 -26.945  1.00  0.00           N  
ATOM    490  C4    G A  16       1.102  -5.531 -26.783  1.00  0.00           C  
ATOM    491  C5    G A  16      -0.037  -5.898 -26.098  1.00  0.00           C  
ATOM    492  C6    G A  16      -0.072  -7.164 -25.457  1.00  0.00           C  
ATOM    493  O6    G A  16      -0.989  -7.671 -24.802  1.00  0.00           O  
ATOM    494  N7    G A  16      -0.998  -4.900 -26.168  1.00  0.00           N  
ATOM    495  C8    G A  16      -0.437  -3.961 -26.880  1.00  0.00           C  
ATOM    496  N9    G A  16       0.837  -4.279 -27.286  1.00  0.00           N  
ATOM    497  H5'   G A  16       0.046   0.041 -28.885  1.00  0.00           H  
ATOM    498 H5''   G A  16      -0.340  -0.411 -30.366  1.00  0.00           H  
ATOM    499  H4'   G A  16       1.772  -1.224 -29.852  1.00  0.00           H  
ATOM    500  H3'   G A  16      -0.123  -3.327 -30.004  1.00  0.00           H  
ATOM    501  H1'   G A  16       2.649  -3.481 -27.711  1.00  0.00           H  
ATOM    502  H2'   G A  16       1.547  -4.854 -29.641  1.00  0.00           H  
ATOM    503 HO2'   G A  16       3.566  -4.529 -30.183  1.00  0.00           H  
ATOM    504  H1    G A  16       1.186  -8.750 -25.228  1.00  0.00           H  
ATOM    505  H22   G A  16       4.067  -7.946 -26.897  1.00  0.00           H  
ATOM    506  H21   G A  16       3.239  -9.095 -25.963  1.00  0.00           H  
ATOM    507  H8    G A  16      -0.880  -3.116 -27.103  1.00  0.00           H  
ATOM    508  P     C A  17       0.067  -3.801 -32.595  1.00  0.00           P  
ATOM    509  OP2   C A  17      -1.350  -3.749 -32.158  1.00  0.00           O  
ATOM    510  OP1   C A  17       0.418  -3.437 -33.991  1.00  0.00           O  
ATOM    511  O5'   C A  17       0.615  -5.271 -32.318  1.00  0.00           O  
ATOM    512  C5'   C A  17       1.949  -5.627 -32.648  1.00  0.00           C  
ATOM    513  C4'   C A  17       2.272  -7.038 -32.221  1.00  0.00           C  
ATOM    514  O4'   C A  17       2.235  -7.139 -30.774  1.00  0.00           O  
ATOM    515  C3'   C A  17       1.307  -8.117 -32.691  1.00  0.00           C  
ATOM    516  O3'   C A  17       1.534  -8.518 -34.031  1.00  0.00           O  
ATOM    517  C1'   C A  17       1.743  -8.427 -30.389  1.00  0.00           C  
ATOM    518  C2'   C A  17       1.531  -9.228 -31.675  1.00  0.00           C  
ATOM    519  O2'   C A  17       2.715  -9.959 -31.962  1.00  0.00           O  
ATOM    520  N1    C A  17       0.493  -8.287 -29.600  1.00  0.00           N  
ATOM    521  C2    C A  17       0.110  -9.346 -28.768  1.00  0.00           C  
ATOM    522  O2    C A  17       0.820 -10.363 -28.715  1.00  0.00           O  
ATOM    523  N3    C A  17      -1.024  -9.244 -28.038  1.00  0.00           N  
ATOM    524  C4    C A  17      -1.770  -8.142 -28.113  1.00  0.00           C  
ATOM    525  N4    C A  17      -2.881  -8.085 -27.375  1.00  0.00           N  
ATOM    526  C5    C A  17      -1.409  -7.048 -28.950  1.00  0.00           C  
ATOM    527  C6    C A  17      -0.284  -7.160 -29.666  1.00  0.00           C  
ATOM    528  H5'   C A  17       2.564  -5.009 -32.199  1.00  0.00           H  
ATOM    529 H5''   C A  17       2.070  -5.551 -33.617  1.00  0.00           H  
ATOM    530  H4'   C A  17       3.174  -7.263 -32.531  1.00  0.00           H  
ATOM    531  H3'   C A  17       0.388  -7.785 -32.605  1.00  0.00           H  
ATOM    532  H1'   C A  17       2.425  -8.866 -29.839  1.00  0.00           H  
ATOM    533  H2'   C A  17       0.750  -9.816 -31.606  1.00  0.00           H  
ATOM    534 HO2'   C A  17       2.549 -10.911 -31.803  1.00  0.00           H  
ATOM    535  H42   C A  17      -3.451  -7.289 -27.408  1.00  0.00           H  
ATOM    536  H41   C A  17      -3.127  -8.840 -26.801  1.00  0.00           H  
ATOM    537  H5    C A  17      -1.963  -6.241 -28.998  1.00  0.00           H  
ATOM    538  H6    C A  17      -0.018  -6.418 -30.248  1.00  0.00           H  
ATOM    539  P     G A  18       0.326  -9.106 -34.914  1.00  0.00           P  
ATOM    540  OP2   G A  18      -0.886  -8.295 -34.633  1.00  0.00           O  
ATOM    541  OP1   G A  18       0.805  -9.249 -36.313  1.00  0.00           O  
ATOM    542  O5'   G A  18       0.090 -10.567 -34.322  1.00  0.00           O  
ATOM    543  C5'   G A  18       1.086 -11.572 -34.443  1.00  0.00           C  
ATOM    544  C4'   G A  18       0.697 -12.829 -33.706  1.00  0.00           C  
ATOM    545  O4'   G A  18       0.632 -12.562 -32.280  1.00  0.00           O  
ATOM    546  C3'   G A  18      -0.673 -13.400 -34.038  1.00  0.00           C  
ATOM    547  O3'   G A  18      -0.678 -14.174 -35.225  1.00  0.00           O  
ATOM    548  C1'   G A  18      -0.423 -13.311 -31.689  1.00  0.00           C  
ATOM    549  C2'   G A  18      -1.012 -14.199 -32.787  1.00  0.00           C  
ATOM    550  O2'   G A  18      -0.340 -15.451 -32.777  1.00  0.00           O  
ATOM    551  N1    G A  18      -4.354 -12.841 -28.488  1.00  0.00           N  
ATOM    552  C2    G A  18      -3.600 -13.949 -28.790  1.00  0.00           C  
ATOM    553  N2    G A  18      -3.931 -15.084 -28.158  1.00  0.00           N  
ATOM    554  N3    G A  18      -2.592 -13.946 -29.647  1.00  0.00           N  
ATOM    555  C4    G A  18      -2.395 -12.726 -30.191  1.00  0.00           C  
ATOM    556  C5    G A  18      -3.090 -11.558 -29.959  1.00  0.00           C  
ATOM    557  C6    G A  18      -4.168 -11.575 -29.036  1.00  0.00           C  
ATOM    558  O6    G A  18      -4.905 -10.643 -28.695  1.00  0.00           O  
ATOM    559  N7    G A  18      -2.573 -10.518 -30.718  1.00  0.00           N  
ATOM    560  C8    G A  18      -1.593 -11.062 -31.386  1.00  0.00           C  
ATOM    561  N9    G A  18      -1.430 -12.399 -31.114  1.00  0.00           N  
ATOM    562  H5'   G A  18       1.928 -11.233 -34.076  1.00  0.00           H  
ATOM    563 H5''   G A  18       1.212 -11.783 -35.392  1.00  0.00           H  
ATOM    564  H4'   G A  18       1.376 -13.516 -33.870  1.00  0.00           H  
ATOM    565  H3'   G A  18      -1.315 -12.665 -34.131  1.00  0.00           H  
ATOM    566  H1'   G A  18      -0.049 -13.875 -30.980  1.00  0.00           H  
ATOM    567  H2'   G A  18      -1.981 -14.307 -32.680  1.00  0.00           H  
ATOM    568 HO2'   G A  18      -0.949 -16.137 -32.435  1.00  0.00           H  
ATOM    569  H1    G A  18      -5.079 -12.948 -27.838  1.00  0.00           H  
ATOM    570  H22   G A  18      -3.428 -15.907 -28.333  1.00  0.00           H  
ATOM    571  H21   G A  18      -4.676 -15.095 -27.521  1.00  0.00           H  
ATOM    572  H8    G A  18      -1.030 -10.567 -32.017  1.00  0.00           H  
ATOM    573  P     U A  19      -1.997 -14.239 -36.141  1.00  0.00           P  
ATOM    574  OP2   U A  19      -2.520 -12.858 -36.292  1.00  0.00           O  
ATOM    575  OP1   U A  19      -1.678 -15.040 -37.351  1.00  0.00           O  
ATOM    576  O5'   U A  19      -3.036 -15.067 -35.262  1.00  0.00           O  
ATOM    577  C5'   U A  19      -2.760 -16.404 -34.873  1.00  0.00           C  
ATOM    578  C4'   U A  19      -3.741 -16.897 -33.838  1.00  0.00           C  
ATOM    579  O4'   U A  19      -3.632 -16.097 -32.632  1.00  0.00           O  
ATOM    580  C3'   U A  19      -5.213 -16.803 -34.211  1.00  0.00           C  
ATOM    581  O3'   U A  19      -5.647 -17.875 -35.031  1.00  0.00           O  
ATOM    582  C1'   U A  19      -4.913 -15.913 -32.042  1.00  0.00           C  
ATOM    583  C2'   U A  19      -5.898 -16.757 -32.853  1.00  0.00           C  
ATOM    584  O2'   U A  19      -5.981 -18.051 -32.273  1.00  0.00           O  
ATOM    585  N1    U A  19      -5.273 -14.474 -32.041  1.00  0.00           N  
ATOM    586  C2    U A  19      -6.273 -14.076 -31.173  1.00  0.00           C  
ATOM    587  O2    U A  19      -6.853 -14.845 -30.428  1.00  0.00           O  
ATOM    588  N3    U A  19      -6.572 -12.736 -31.206  1.00  0.00           N  
ATOM    589  C4    U A  19      -5.988 -11.772 -32.001  1.00  0.00           C  
ATOM    590  O4    U A  19      -6.370 -10.604 -31.914  1.00  0.00           O  
ATOM    591  C5    U A  19      -4.962 -12.257 -32.873  1.00  0.00           C  
ATOM    592  C6    U A  19      -4.650 -13.557 -32.861  1.00  0.00           C  
ATOM    593  H5'   U A  19      -1.855 -16.448 -34.500  1.00  0.00           H  
ATOM    594 H5''   U A  19      -2.811 -16.984 -35.661  1.00  0.00           H  
ATOM    595  H4'   U A  19      -3.529 -17.829 -33.620  1.00  0.00           H  
ATOM    596  H3'   U A  19      -5.372 -15.956 -34.679  1.00  0.00           H  
ATOM    597  H1'   U A  19      -4.886 -16.240 -31.119  1.00  0.00           H  
ATOM    598  H2'   U A  19      -6.777 -16.327 -32.907  1.00  0.00           H  
ATOM    599 HO2'   U A  19      -6.853 -18.152 -31.839  1.00  0.00           H  
ATOM    600  H3    U A  19      -7.278 -12.432 -30.599  1.00  0.00           H  
ATOM    601  H5    U A  19      -4.492 -11.641 -33.473  1.00  0.00           H  
ATOM    602  H6    U A  19      -3.945 -13.864 -33.467  1.00  0.00           H  
ATOM    603  P     G A  20      -6.824 -17.650 -36.102  1.00  0.00           P  
ATOM    604  OP2   G A  20      -6.696 -16.273 -36.643  1.00  0.00           O  
ATOM    605  OP1   G A  20      -6.827 -18.807 -37.032  1.00  0.00           O  
ATOM    606  O5'   G A  20      -8.156 -17.716 -35.230  1.00  0.00           O  
ATOM    607  C5'   G A  20      -8.666 -18.958 -34.771  1.00  0.00           C  
ATOM    608  C4'   G A  20      -9.875 -18.769 -33.889  1.00  0.00           C  
ATOM    609  O4'   G A  20      -9.518 -17.972 -32.729  1.00  0.00           O  
ATOM    610  C3'   G A  20     -11.043 -18.017 -34.509  1.00  0.00           C  
ATOM    611  O3'   G A  20     -11.862 -18.839 -35.324  1.00  0.00           O  
ATOM    612  C1'   G A  20     -10.586 -17.091 -32.384  1.00  0.00           C  
ATOM    613  C2'   G A  20     -11.762 -17.456 -33.290  1.00  0.00           C  
ATOM    614  O2'   G A  20     -12.546 -18.453 -32.650  1.00  0.00           O  
ATOM    615  N1    G A  20     -11.590 -12.226 -31.269  1.00  0.00           N  
ATOM    616  C2    G A  20     -12.264 -13.365 -30.899  1.00  0.00           C  
ATOM    617  N2    G A  20     -13.349 -13.192 -30.129  1.00  0.00           N  
ATOM    618  N3    G A  20     -11.901 -14.587 -31.255  1.00  0.00           N  
ATOM    619  C4    G A  20     -10.793 -14.580 -32.025  1.00  0.00           C  
ATOM    620  C5    G A  20     -10.046 -13.501 -32.450  1.00  0.00           C  
ATOM    621  C6    G A  20     -10.447 -12.197 -32.061  1.00  0.00           C  
ATOM    622  O6    G A  20      -9.917 -11.114 -32.336  1.00  0.00           O  
ATOM    623  N7    G A  20      -8.977 -13.918 -33.229  1.00  0.00           N  
ATOM    624  C8    G A  20      -9.090 -15.219 -33.263  1.00  0.00           C  
ATOM    625  N9    G A  20     -10.169 -15.686 -32.553  1.00  0.00           N  
ATOM    626  H5'   G A  20      -7.969 -19.422 -34.263  1.00  0.00           H  
ATOM    627 H5''   G A  20      -8.917 -19.506 -35.544  1.00  0.00           H  
ATOM    628  H4'   G A  20     -10.188 -19.648 -33.586  1.00  0.00           H  
ATOM    629  H3'   G A  20     -10.697 -17.274 -35.047  1.00  0.00           H  
ATOM    630  H1'   G A  20     -10.834 -17.247 -31.449  1.00  0.00           H  
ATOM    631  H2'   G A  20     -12.297 -16.667 -33.519  1.00  0.00           H  
ATOM    632 HO2'   G A  20     -12.992 -18.057 -31.873  1.00  0.00           H  
ATOM    633  H1    G A  20     -11.941 -11.368 -30.952  1.00  0.00           H  
ATOM    634  H22   G A  20     -13.869 -13.968 -29.834  1.00  0.00           H  
ATOM    635  H21   G A  20     -13.624 -12.290 -29.862  1.00  0.00           H  
ATOM    636  H8    G A  20      -8.467 -15.801 -33.746  1.00  0.00           H  
ATOM    637  P     G A  21     -12.837 -18.177 -36.416  1.00  0.00           P  
ATOM    638  OP2   G A  21     -12.053 -17.181 -37.190  1.00  0.00           O  
ATOM    639  OP1   G A  21     -13.540 -19.274 -37.131  1.00  0.00           O  
ATOM    640  O5'   G A  21     -13.913 -17.389 -35.545  1.00  0.00           O  
ATOM    641  C5'   G A  21     -14.946 -18.081 -34.860  1.00  0.00           C  
ATOM    642  C4'   G A  21     -15.937 -17.128 -34.240  1.00  0.00           C  
ATOM    643  O4'   G A  21     -15.271 -16.303 -33.249  1.00  0.00           O  
ATOM    644  C3'   G A  21     -16.578 -16.124 -35.186  1.00  0.00           C  
ATOM    645  O3'   G A  21     -17.644 -16.676 -35.940  1.00  0.00           O  
ATOM    646  C1'   G A  21     -15.853 -14.990 -33.244  1.00  0.00           C  
ATOM    647  C2'   G A  21     -17.010 -15.009 -34.244  1.00  0.00           C  
ATOM    648  O2'   G A  21     -18.207 -15.347 -33.558  1.00  0.00           O  
ATOM    649  N1    G A  21     -14.670 -10.039 -33.158  1.00  0.00           N  
ATOM    650  C2    G A  21     -15.804 -10.675 -32.714  1.00  0.00           C  
ATOM    651  N2    G A  21     -16.752  -9.894 -32.175  1.00  0.00           N  
ATOM    652  N3    G A  21     -15.997 -11.981 -32.792  1.00  0.00           N  
ATOM    653  C4    G A  21     -14.948 -12.614 -33.359  1.00  0.00           C  
ATOM    654  C5    G A  21     -13.772 -12.074 -33.834  1.00  0.00           C  
ATOM    655  C6    G A  21     -13.578 -10.671 -33.745  1.00  0.00           C  
ATOM    656  O6    G A  21     -12.604 -10.003 -34.110  1.00  0.00           O  
ATOM    657  N7    G A  21     -12.945 -13.065 -34.344  1.00  0.00           N  
ATOM    658  C8    G A  21     -13.621 -14.169 -34.173  1.00  0.00           C  
ATOM    659  N9    G A  21     -14.844 -13.967 -33.580  1.00  0.00           N  
ATOM    660  H5'   G A  21     -14.548 -18.633 -34.154  1.00  0.00           H  
ATOM    661 H5''   G A  21     -15.415 -18.664 -35.494  1.00  0.00           H  
ATOM    662  H4'   G A  21     -16.643 -17.646 -33.800  1.00  0.00           H  
ATOM    663  H3'   G A  21     -15.896 -15.779 -35.800  1.00  0.00           H  
ATOM    664  H1'   G A  21     -16.203 -14.820 -32.344  1.00  0.00           H  
ATOM    665  H2'   G A  21     -17.091 -14.152 -34.714  1.00  0.00           H  
ATOM    666 HO2'   G A  21     -18.779 -14.554 -33.504  1.00  0.00           H  
ATOM    667  H1    G A  21     -14.625  -9.066 -33.054  1.00  0.00           H  
ATOM    668  H22   G A  21     -17.584 -10.292 -31.841  1.00  0.00           H  
ATOM    669  H21   G A  21     -16.617  -8.925 -32.114  1.00  0.00           H  
ATOM    670  H8    G A  21     -13.288 -15.051 -34.439  1.00  0.00           H  
ATOM    671  P     G A  22     -18.069 -16.015 -37.342  1.00  0.00           P  
ATOM    672  OP2   G A  22     -16.850 -15.900 -38.183  1.00  0.00           O  
ATOM    673  OP1   G A  22     -19.251 -16.750 -37.859  1.00  0.00           O  
ATOM    674  O5'   G A  22     -18.537 -14.543 -36.949  1.00  0.00           O  
ATOM    675  C5'   G A  22     -19.803 -14.318 -36.347  1.00  0.00           C  
ATOM    676  C4'   G A  22     -20.068 -12.847 -36.147  1.00  0.00           C  
ATOM    677  O4'   G A  22     -19.062 -12.281 -35.268  1.00  0.00           O  
ATOM    678  C3'   G A  22     -19.997 -11.981 -37.396  1.00  0.00           C  
ATOM    679  O3'   G A  22     -21.183 -12.030 -38.172  1.00  0.00           O  
ATOM    680  C1'   G A  22     -18.749 -10.946 -35.677  1.00  0.00           C  
ATOM    681  C2'   G A  22     -19.697 -10.601 -36.827  1.00  0.00           C  
ATOM    682  O2'   G A  22     -20.867  -9.997 -36.295  1.00  0.00           O  
ATOM    683  N1    G A  22     -14.813  -7.819 -36.480  1.00  0.00           N  
ATOM    684  C2    G A  22     -16.095  -7.526 -36.081  1.00  0.00           C  
ATOM    685  N2    G A  22     -16.371  -6.231 -35.866  1.00  0.00           N  
ATOM    686  N3    G A  22     -17.039  -8.436 -35.904  1.00  0.00           N  
ATOM    687  C4    G A  22     -16.594  -9.683 -36.164  1.00  0.00           C  
ATOM    688  C5    G A  22     -15.337 -10.082 -36.567  1.00  0.00           C  
ATOM    689  C6    G A  22     -14.334  -9.096 -36.753  1.00  0.00           C  
ATOM    690  O6    G A  22     -13.159  -9.250 -37.106  1.00  0.00           O  
ATOM    691  N7    G A  22     -15.285 -11.459 -36.726  1.00  0.00           N  
ATOM    692  C8    G A  22     -16.488 -11.865 -36.424  1.00  0.00           C  
ATOM    693  N9    G A  22     -17.333 -10.840 -36.073  1.00  0.00           N  
ATOM    694  H5'   G A  22     -19.828 -14.769 -35.477  1.00  0.00           H  
ATOM    695 H5''   G A  22     -20.502 -14.695 -36.922  1.00  0.00           H  
ATOM    696  H4'   G A  22     -20.950 -12.736 -35.733  1.00  0.00           H  
ATOM    697  H3'   G A  22     -19.240 -12.272 -37.947  1.00  0.00           H  
ATOM    698  H1'   G A  22     -18.923 -10.346 -34.921  1.00  0.00           H  
ATOM    699  H2'   G A  22     -19.261 -10.026 -37.490  1.00  0.00           H  
ATOM    700 HO2'   G A  22     -20.867  -9.045 -36.526  1.00  0.00           H  
ATOM    701  H1    G A  22     -14.188  -7.071 -36.582  1.00  0.00           H  
ATOM    702  H22   G A  22     -17.269  -5.963 -35.579  1.00  0.00           H  
ATOM    703  H21   G A  22     -15.677  -5.552 -35.994  1.00  0.00           H  
ATOM    704  H8    G A  22     -16.760 -12.807 -36.444  1.00  0.00           H  
ATOM    705  P     A A  23     -21.166 -11.302 -39.591  1.00  0.00           P  
ATOM    706  OP2   A A  23     -22.153 -11.976 -40.471  1.00  0.00           O  
ATOM    707  OP1   A A  23     -21.263  -9.838 -39.365  1.00  0.00           O  
ATOM    708  O5'   A A  23     -19.709 -11.619 -40.152  1.00  0.00           O  
ATOM    709  C5'   A A  23     -18.595 -10.821 -39.782  1.00  0.00           C  
ATOM    710  C4'   A A  23     -17.555 -10.779 -40.873  1.00  0.00           C  
ATOM    711  O4'   A A  23     -17.967 -11.627 -41.977  1.00  0.00           O  
ATOM    712  C3'   A A  23     -17.318  -9.422 -41.517  1.00  0.00           C  
ATOM    713  O3'   A A  23     -16.450  -8.594 -40.761  1.00  0.00           O  
ATOM    714  C1'   A A  23     -17.594 -11.038 -43.219  1.00  0.00           C  
ATOM    715  C2'   A A  23     -16.767  -9.795 -42.886  1.00  0.00           C  
ATOM    716  O2'   A A  23     -15.397 -10.160 -42.808  1.00  0.00           O  
ATOM    717  N1    A A  23     -19.453  -9.926 -47.894  1.00  0.00           N  
ATOM    718  C2    A A  23     -18.216 -10.195 -47.458  1.00  0.00           C  
ATOM    719  N3    A A  23     -17.801 -10.477 -46.224  1.00  0.00           N  
ATOM    720  C4    A A  23     -18.834 -10.467 -45.363  1.00  0.00           C  
ATOM    721  C5    A A  23     -20.159 -10.209 -45.661  1.00  0.00           C  
ATOM    722  C6    A A  23     -20.467  -9.925 -47.003  1.00  0.00           C  
ATOM    723  N6    A A  23     -21.700  -9.656 -47.438  1.00  0.00           N  
ATOM    724  N7    A A  23     -20.943 -10.288 -44.518  1.00  0.00           N  
ATOM    725  C8    A A  23     -20.089 -10.588 -43.571  1.00  0.00           C  
ATOM    726  N9    A A  23     -18.794 -10.712 -44.011  1.00  0.00           N  
ATOM    727  H5'   A A  23     -18.191 -11.193 -38.970  1.00  0.00           H  
ATOM    728 H5''   A A  23     -18.902  -9.909 -39.597  1.00  0.00           H  
ATOM    729  H4'   A A  23     -16.706 -11.113 -40.515  1.00  0.00           H  
ATOM    730  H3'   A A  23     -18.178  -8.965 -41.631  1.00  0.00           H  
ATOM    731  H1'   A A  23     -17.039 -11.676 -43.714  1.00  0.00           H  
ATOM    732  H2'   A A  23     -16.915  -9.080 -43.541  1.00  0.00           H  
ATOM    733 HO2'   A A  23     -14.924  -9.791 -43.582  1.00  0.00           H  
ATOM    734  H2    A A  23     -17.516 -10.183 -48.144  1.00  0.00           H  
ATOM    735  H61   A A  23     -21.854  -9.466 -48.388  1.00  0.00           H  
ATOM    736  H62   A A  23     -22.452  -9.650 -46.810  1.00  0.00           H  
ATOM    737  H8    A A  23     -20.350 -10.712 -42.634  1.00  0.00           H  
ATOM    738  P     G A  24     -16.539  -6.995 -40.895  1.00  0.00           P  
ATOM    739  OP2   G A  24     -17.970  -6.605 -40.807  1.00  0.00           O  
ATOM    740  OP1   G A  24     -15.557  -6.398 -39.953  1.00  0.00           O  
ATOM    741  O5'   G A  24     -16.039  -6.702 -42.379  1.00  0.00           O  
ATOM    742  C5'   G A  24     -14.656  -6.730 -42.700  1.00  0.00           C  
ATOM    743  C4'   G A  24     -14.413  -6.336 -44.136  1.00  0.00           C  
ATOM    744  O4'   G A  24     -15.080  -7.273 -45.022  1.00  0.00           O  
ATOM    745  C3'   G A  24     -14.955  -4.979 -44.557  1.00  0.00           C  
ATOM    746  O3'   G A  24     -14.111  -3.904 -44.181  1.00  0.00           O  
ATOM    747  C1'   G A  24     -15.586  -6.585 -46.172  1.00  0.00           C  
ATOM    748  C2'   G A  24     -15.110  -5.136 -46.063  1.00  0.00           C  
ATOM    749  O2'   G A  24     -13.860  -5.010 -46.726  1.00  0.00           O  
ATOM    750  N1    G A  24     -19.728  -6.067 -49.086  1.00  0.00           N  
ATOM    751  C2    G A  24     -18.406  -5.867 -49.402  1.00  0.00           C  
ATOM    752  N2    G A  24     -18.146  -5.479 -50.660  1.00  0.00           N  
ATOM    753  N3    G A  24     -17.408  -6.037 -48.549  1.00  0.00           N  
ATOM    754  C4    G A  24     -17.845  -6.427 -47.333  1.00  0.00           C  
ATOM    755  C5    G A  24     -19.139  -6.654 -46.915  1.00  0.00           C  
ATOM    756  C6    G A  24     -20.199  -6.468 -47.840  1.00  0.00           C  
ATOM    757  O6    G A  24     -21.413  -6.619 -47.660  1.00  0.00           O  
ATOM    758  N7    G A  24     -19.165  -7.045 -45.584  1.00  0.00           N  
ATOM    759  C8    G A  24     -17.910  -7.049 -45.224  1.00  0.00           C  
ATOM    760  N9    G A  24     -17.056  -6.684 -46.236  1.00  0.00           N  
ATOM    761  H5'   G A  24     -14.311  -7.635 -42.554  1.00  0.00           H  
ATOM    762 H5''   G A  24     -14.179  -6.107 -42.113  1.00  0.00           H  
ATOM    763  H4'   G A  24     -13.449  -6.363 -44.314  1.00  0.00           H  
ATOM    764  H3'   G A  24     -15.841  -4.848 -44.156  1.00  0.00           H  
ATOM    765  H1'   G A  24     -15.195  -6.997 -46.971  1.00  0.00           H  
ATOM    766  H2'   G A  24     -15.776  -4.512 -46.424  1.00  0.00           H  
ATOM    767 HO2'   G A  24     -13.987  -4.498 -47.551  1.00  0.00           H  
ATOM    768  H1    G A  24     -20.391  -5.914 -49.790  1.00  0.00           H  
ATOM    769  H22   G A  24     -17.221  -5.322 -50.943  1.00  0.00           H  
ATOM    770  H21   G A  24     -18.879  -5.351 -51.297  1.00  0.00           H  
ATOM    771  H8    G A  24     -17.609  -7.289 -44.323  1.00  0.00           H  
ATOM    772  P     G A  25     -14.729  -2.440 -43.935  1.00  0.00           P  
ATOM    773  OP2   G A  25     -15.972  -2.594 -43.138  1.00  0.00           O  
ATOM    774  OP1   G A  25     -13.642  -1.559 -43.437  1.00  0.00           O  
ATOM    775  O5'   G A  25     -15.137  -1.943 -45.393  1.00  0.00           O  
ATOM    776  C5'   G A  25     -14.146  -1.570 -46.339  1.00  0.00           C  
ATOM    777  C4'   G A  25     -14.763  -1.152 -47.651  1.00  0.00           C  
ATOM    778  O4'   G A  25     -15.518  -2.256 -48.213  1.00  0.00           O  
ATOM    779  C3'   G A  25     -15.768  -0.012 -47.583  1.00  0.00           C  
ATOM    780  O3'   G A  25     -15.155   1.265 -47.532  1.00  0.00           O  
ATOM    781  C1'   G A  25     -16.682  -1.764 -48.880  1.00  0.00           C  
ATOM    782  C2'   G A  25     -16.610  -0.237 -48.831  1.00  0.00           C  
ATOM    783  O2'   G A  25     -15.942   0.231 -49.994  1.00  0.00           O  
ATOM    784  N1    G A  25     -21.683  -2.573 -49.374  1.00  0.00           N  
ATOM    785  C2    G A  25     -20.796  -2.016 -50.262  1.00  0.00           C  
ATOM    786  N2    G A  25     -21.302  -1.620 -51.440  1.00  0.00           N  
ATOM    787  N3    G A  25     -19.506  -1.858 -50.017  1.00  0.00           N  
ATOM    788  C4    G A  25     -19.166  -2.307 -48.790  1.00  0.00           C  
ATOM    789  C5    G A  25     -19.973  -2.879 -47.829  1.00  0.00           C  
ATOM    790  C6    G A  25     -21.355  -3.042 -48.106  1.00  0.00           C  
ATOM    791  O6    G A  25     -22.233  -3.527 -47.383  1.00  0.00           O  
ATOM    792  N7    G A  25     -19.237  -3.207 -46.699  1.00  0.00           N  
ATOM    793  C8    G A  25     -18.020  -2.836 -46.988  1.00  0.00           C  
ATOM    794  N9    G A  25     -17.906  -2.283 -48.241  1.00  0.00           N  
ATOM    795  H5'   G A  25     -13.549  -2.331 -46.495  1.00  0.00           H  
ATOM    796 H5''   G A  25     -13.625  -0.823 -45.978  1.00  0.00           H  
ATOM    797  H4'   G A  25     -14.047  -0.907 -48.274  1.00  0.00           H  
ATOM    798  H3'   G A  25     -16.333  -0.129 -46.790  1.00  0.00           H  
ATOM    799  H1'   G A  25     -16.648  -2.062 -49.813  1.00  0.00           H  
ATOM    800  H2'   G A  25     -17.502   0.161 -48.740  1.00  0.00           H  
ATOM    801 HO2'   G A  25     -16.593   0.668 -50.581  1.00  0.00           H  
ATOM    802  H1    G A  25     -22.620  -2.645 -49.653  1.00  0.00           H  
ATOM    803  H22   G A  25     -20.715  -1.216 -52.114  1.00  0.00           H  
ATOM    804  H21   G A  25     -22.256  -1.734 -51.630  1.00  0.00           H  
ATOM    805  H8    G A  25     -17.264  -2.943 -46.374  1.00  0.00           H  
ATOM    806  P     C A  26     -15.884   2.481 -46.773  1.00  0.00           P  
ATOM    807  OP2   C A  26     -16.463   1.955 -45.512  1.00  0.00           O  
ATOM    808  OP1   C A  26     -14.938   3.625 -46.725  1.00  0.00           O  
ATOM    809  O5'   C A  26     -17.085   2.876 -47.742  1.00  0.00           O  
ATOM    810  C5'   C A  26     -16.839   3.510 -48.988  1.00  0.00           C  
ATOM    811  C4'   C A  26     -18.116   3.729 -49.763  1.00  0.00           C  
ATOM    812  O4'   C A  26     -18.732   2.451 -50.071  1.00  0.00           O  
ATOM    813  C3'   C A  26     -19.211   4.503 -49.047  1.00  0.00           C  
ATOM    814  O3'   C A  26     -19.019   5.907 -49.093  1.00  0.00           O  
ATOM    815  C1'   C A  26     -20.151   2.561 -50.009  1.00  0.00           C  
ATOM    816  C2'   C A  26     -20.471   4.036 -49.762  1.00  0.00           C  
ATOM    817  O2'   C A  26     -20.627   4.690 -51.013  1.00  0.00           O  
ATOM    818  N1    C A  26     -20.693   1.681 -48.944  1.00  0.00           N  
ATOM    819  C2    C A  26     -22.046   1.323 -49.001  1.00  0.00           C  
ATOM    820  O2    C A  26     -22.747   1.750 -49.931  1.00  0.00           O  
ATOM    821  N3    C A  26     -22.565   0.522 -48.042  1.00  0.00           N  
ATOM    822  C4    C A  26     -21.791   0.077 -47.053  1.00  0.00           C  
ATOM    823  N4    C A  26     -22.346  -0.712 -46.129  1.00  0.00           N  
ATOM    824  C5    C A  26     -20.412   0.422 -46.966  1.00  0.00           C  
ATOM    825  C6    C A  26     -19.910   1.214 -47.921  1.00  0.00           C  
ATOM    826  H5'   C A  26     -16.235   2.949 -49.518  1.00  0.00           H  
ATOM    827 H5''   C A  26     -16.412   4.377 -48.826  1.00  0.00           H  
ATOM    828  H4'   C A  26     -17.900   4.187 -50.603  1.00  0.00           H  
ATOM    829  H3'   C A  26     -19.249   4.215 -48.110  1.00  0.00           H  
ATOM    830  H1'   C A  26     -20.521   2.288 -50.875  1.00  0.00           H  
ATOM    831  H2'   C A  26     -21.265   4.140 -49.197  1.00  0.00           H  
ATOM    832 HO2'   C A  26     -21.572   4.908 -51.143  1.00  0.00           H  
ATOM    833  H42   C A  26     -21.803  -1.056 -45.389  1.00  0.00           H  
ATOM    834  H41   C A  26     -23.295  -0.947 -46.192  1.00  0.00           H  
ATOM    835  H5    C A  26     -19.851   0.089 -46.235  1.00  0.00           H  
ATOM    836  H6    C A  26     -18.964   1.463 -47.879  1.00  0.00           H  
ATOM    837  P     U A  27     -19.657   6.849 -47.958  1.00  0.00           P  
ATOM    838  OP2   U A  27     -19.345   6.250 -46.636  1.00  0.00           O  
ATOM    839  OP1   U A  27     -19.255   8.250 -48.242  1.00  0.00           O  
ATOM    840  O5'   U A  27     -21.227   6.728 -48.196  1.00  0.00           O  
ATOM    841  C5'   U A  27     -21.861   7.430 -49.255  1.00  0.00           C  
ATOM    842  C4'   U A  27     -23.357   7.232 -49.238  1.00  0.00           C  
ATOM    843  O4'   U A  27     -23.672   5.826 -49.412  1.00  0.00           O  
ATOM    844  C3'   U A  27     -24.069   7.613 -47.949  1.00  0.00           C  
ATOM    845  O3'   U A  27     -24.314   9.005 -47.842  1.00  0.00           O  
ATOM    846  C1'   U A  27     -24.815   5.478 -48.635  1.00  0.00           C  
ATOM    847  C2'   U A  27     -25.336   6.772 -48.008  1.00  0.00           C  
ATOM    848  O2'   U A  27     -26.298   7.351 -48.879  1.00  0.00           O  
ATOM    849  N1    U A  27     -24.455   4.464 -47.614  1.00  0.00           N  
ATOM    850  C2    U A  27     -25.488   3.729 -47.063  1.00  0.00           C  
ATOM    851  O2    U A  27     -26.655   3.880 -47.380  1.00  0.00           O  
ATOM    852  N3    U A  27     -25.108   2.802 -46.124  1.00  0.00           N  
ATOM    853  C4    U A  27     -23.828   2.540 -45.685  1.00  0.00           C  
ATOM    854  O4    U A  27     -23.648   1.672 -44.829  1.00  0.00           O  
ATOM    855  C5    U A  27     -22.810   3.338 -46.298  1.00  0.00           C  
ATOM    856  C6    U A  27     -23.152   4.247 -47.217  1.00  0.00           C  
ATOM    857  H5'   U A  27     -21.506   7.106 -50.109  1.00  0.00           H  
ATOM    858 H5''   U A  27     -21.665   8.386 -49.168  1.00  0.00           H  
ATOM    859  H4'   U A  27     -23.751   7.738 -49.979  1.00  0.00           H  
ATOM    860  H3'   U A  27     -23.527   7.322 -47.184  1.00  0.00           H  
ATOM    861  H1'   U A  27     -25.497   5.107 -49.232  1.00  0.00           H  
ATOM    862  H2'   U A  27     -25.706   6.614 -47.114  1.00  0.00           H  
ATOM    863 HO2'   U A  27     -27.187   7.257 -48.480  1.00  0.00           H  
ATOM    864  H3    U A  27     -25.825   2.270 -45.721  1.00  0.00           H  
ATOM    865  H5    U A  27     -21.870   3.219 -46.046  1.00  0.00           H  
ATOM    866  H6    U A  27     -22.438   4.781 -47.620  1.00  0.00           H  
ATOM    867  P     U A  28     -24.473   9.690 -46.397  1.00  0.00           P  
ATOM    868  OP2   U A  28     -23.777   8.834 -45.404  1.00  0.00           O  
ATOM    869  OP1   U A  28     -24.100  11.122 -46.523  1.00  0.00           O  
ATOM    870  O5'   U A  28     -26.037   9.612 -46.105  1.00  0.00           O  
ATOM    871  C5'   U A  28     -26.524   9.429 -44.784  1.00  0.00           C  
ATOM    872  C4'   U A  28     -27.921   8.858 -44.779  1.00  0.00           C  
ATOM    873  O4'   U A  28     -27.916   7.568 -45.428  1.00  0.00           O  
ATOM    874  C3'   U A  28     -28.532   8.592 -43.412  1.00  0.00           C  
ATOM    875  O3'   U A  28     -29.253   9.699 -42.902  1.00  0.00           O  
ATOM    876  C1'   U A  28     -28.672   6.620 -44.703  1.00  0.00           C  
ATOM    877  C2'   U A  28     -29.469   7.428 -43.687  1.00  0.00           C  
ATOM    878  O2'   U A  28     -30.674   7.870 -44.296  1.00  0.00           O  
ATOM    879  N1    U A  28     -27.699   5.706 -44.056  1.00  0.00           N  
ATOM    880  C2    U A  28     -28.209   4.729 -43.222  1.00  0.00           C  
ATOM    881  O2    U A  28     -29.401   4.595 -43.004  1.00  0.00           O  
ATOM    882  N3    U A  28     -27.272   3.907 -42.646  1.00  0.00           N  
ATOM    883  C4    U A  28     -25.904   3.959 -42.814  1.00  0.00           C  
ATOM    884  O4    U A  28     -25.191   3.146 -42.224  1.00  0.00           O  
ATOM    885  C5    U A  28     -25.448   4.995 -43.691  1.00  0.00           C  
ATOM    886  C6    U A  28     -26.340   5.809 -44.265  1.00  0.00           C  
ATOM    887  H5'   U A  28     -26.532  10.295 -44.324  1.00  0.00           H  
ATOM    888 H5''   U A  28     -25.928   8.818 -44.304  1.00  0.00           H  
ATOM    889  H4'   U A  28     -28.511   9.463 -45.275  1.00  0.00           H  
ATOM    890  H3'   U A  28     -27.829   8.296 -42.797  1.00  0.00           H  
ATOM    891  H1'   U A  28     -29.290   6.097 -45.255  1.00  0.00           H  
ATOM    892  H2'   U A  28     -29.643   6.907 -42.875  1.00  0.00           H  
ATOM    893 HO2'   U A  28     -30.786   8.828 -44.122  1.00  0.00           H  
ATOM    894  H3    U A  28     -27.612   3.207 -42.051  1.00  0.00           H  
ATOM    895  H5    U A  28     -24.491   5.105 -43.868  1.00  0.00           H  
ATOM    896  H6    U A  28     -26.003   6.510 -44.860  1.00  0.00           H  
ATOM    897  P     U A  29     -28.963  10.240 -41.417  1.00  0.00           P  
ATOM    898  OP2   U A  29     -27.492  10.290 -41.226  1.00  0.00           O  
ATOM    899  OP1   U A  29     -29.773  11.467 -41.208  1.00  0.00           O  
ATOM    900  O5'   U A  29     -29.544   9.098 -40.471  1.00  0.00           O  
ATOM    901  C5'   U A  29     -29.045   8.916 -39.155  1.00  0.00           C  
ATOM    902  C4'   U A  29     -30.111   8.394 -38.222  1.00  0.00           C  
ATOM    903  O4'   U A  29     -31.437   8.581 -38.776  1.00  0.00           O  
ATOM    904  C3'   U A  29     -30.082   6.900 -37.941  1.00  0.00           C  
ATOM    905  O3'   U A  29     -29.129   6.539 -36.958  1.00  0.00           O  
ATOM    906  C1'   U A  29     -32.300   7.534 -38.364  1.00  0.00           C  
ATOM    907  C2'   U A  29     -31.486   6.662 -37.415  1.00  0.00           C  
ATOM    908  O2'   U A  29     -31.629   7.151 -36.089  1.00  0.00           O  
ATOM    909  N1    U A  29     -32.693   6.810 -39.597  1.00  0.00           N  
ATOM    910  C2    U A  29     -33.943   6.221 -39.612  1.00  0.00           C  
ATOM    911  O2    U A  29     -34.715   6.275 -38.670  1.00  0.00           O  
ATOM    912  N3    U A  29     -34.264   5.563 -40.774  1.00  0.00           N  
ATOM    913  C4    U A  29     -33.479   5.434 -41.900  1.00  0.00           C  
ATOM    914  O4    U A  29     -33.911   4.807 -42.869  1.00  0.00           O  
ATOM    915  C5    U A  29     -32.200   6.069 -41.813  1.00  0.00           C  
ATOM    916  C6    U A  29     -31.862   6.718 -40.694  1.00  0.00           C  
ATOM    917  H5'   U A  29     -28.718   9.776 -38.816  1.00  0.00           H  
ATOM    918 H5''   U A  29     -28.303   8.278 -39.179  1.00  0.00           H  
ATOM    919  H4'   U A  29     -30.061   8.889 -37.378  1.00  0.00           H  
ATOM    920  H3'   U A  29     -29.963   6.415 -38.784  1.00  0.00           H  
ATOM    921  H1'   U A  29     -33.106   7.849 -37.902  1.00  0.00           H  
ATOM    922  H2'   U A  29     -31.740   5.718 -37.482  1.00  0.00           H  
ATOM    923 HO2'   U A  29     -32.168   6.517 -35.571  1.00  0.00           H  
ATOM    924  H3    U A  29     -35.146   5.138 -40.805  1.00  0.00           H  
ATOM    925  H5    U A  29     -31.577   6.029 -42.569  1.00  0.00           H  
ATOM    926  H6    U A  29     -30.981   7.143 -40.659  1.00  0.00           H  
ATOM    927  P     C A  30     -28.844   4.995 -36.661  1.00  0.00           P  
ATOM    928  OP2   C A  30     -29.433   4.245 -37.798  1.00  0.00           O  
ATOM    929  OP1   C A  30     -27.387   4.894 -36.390  1.00  0.00           O  
ATOM    930  O5'   C A  30     -29.620   4.572 -35.335  1.00  0.00           O  
ATOM    931  C5'   C A  30     -29.415   3.297 -34.745  1.00  0.00           C  
ATOM    932  C4'   C A  30     -30.604   2.866 -33.921  1.00  0.00           C  
ATOM    933  O4'   C A  30     -31.722   3.757 -34.204  1.00  0.00           O  
ATOM    934  C3'   C A  30     -31.157   1.481 -34.217  1.00  0.00           C  
ATOM    935  O3'   C A  30     -30.453   0.450 -33.547  1.00  0.00           O  
ATOM    936  C1'   C A  30     -32.899   3.035 -34.145  1.00  0.00           C  
ATOM    937  C2'   C A  30     -32.556   1.646 -33.659  1.00  0.00           C  
ATOM    938  O2'   C A  30     -32.548   1.637 -32.239  1.00  0.00           O  
ATOM    939  N1    C A  30     -33.515   3.024 -35.495  1.00  0.00           N  
ATOM    940  C2    C A  30     -34.902   2.853 -35.592  1.00  0.00           C  
ATOM    941  O2    C A  30     -35.570   2.717 -34.555  1.00  0.00           O  
ATOM    942  N3    C A  30     -35.489   2.839 -36.810  1.00  0.00           N  
ATOM    943  C4    C A  30     -34.749   2.987 -37.909  1.00  0.00           C  
ATOM    944  N4    C A  30     -35.372   2.967 -39.091  1.00  0.00           N  
ATOM    945  C5    C A  30     -33.338   3.161 -37.846  1.00  0.00           C  
ATOM    946  C6    C A  30     -32.769   3.175 -36.634  1.00  0.00           C  
ATOM    947  H5'   C A  30     -28.624   3.337 -34.168  1.00  0.00           H  
ATOM    948 H5''   C A  30     -29.262   2.638 -35.454  1.00  0.00           H  
ATOM    949  H4'   C A  30     -30.385   2.924 -32.968  1.00  0.00           H  
ATOM    950  H3'   C A  30     -31.196   1.274 -35.174  1.00  0.00           H  
ATOM    951  H1'   C A  30     -33.514   3.456 -33.509  1.00  0.00           H  
ATOM    952  H2'   C A  30     -33.168   0.973 -34.023  1.00  0.00           H  
ATOM    953 HO2'   C A  30     -33.322   1.128 -31.919  1.00  0.00           H  
ATOM    954  H42   C A  30     -34.856   3.072 -39.917  1.00  0.00           H  
ATOM    955  H41   C A  30     -36.343   2.845 -39.131  1.00  0.00           H  
ATOM    956  H5    C A  30     -32.803   3.270 -38.659  1.00  0.00           H  
ATOM    957  H6    C A  30     -31.799   3.293 -36.569  1.00  0.00           H  
ATOM    958  P     G A  31     -30.182  -0.954 -34.281  1.00  0.00           P  
ATOM    959  OP2   G A  31     -29.284  -0.703 -35.437  1.00  0.00           O  
ATOM    960  OP1   G A  31     -29.790  -1.946 -33.248  1.00  0.00           O  
ATOM    961  O5'   G A  31     -31.611  -1.374 -34.849  1.00  0.00           O  
ATOM    962  C5'   G A  31     -31.725  -2.264 -35.949  1.00  0.00           C  
ATOM    963  C4'   G A  31     -32.973  -1.996 -36.752  1.00  0.00           C  
ATOM    964  O4'   G A  31     -33.199  -0.568 -36.811  1.00  0.00           O  
ATOM    965  C3'   G A  31     -32.949  -2.461 -38.200  1.00  0.00           C  
ATOM    966  O3'   G A  31     -33.687  -3.653 -38.411  1.00  0.00           O  
ATOM    967  C1'   G A  31     -33.252  -0.134 -38.158  1.00  0.00           C  
ATOM    968  C2'   G A  31     -33.666  -1.350 -38.947  1.00  0.00           C  
ATOM    969  O2'   G A  31     -35.076  -1.496 -38.858  1.00  0.00           O  
ATOM    970  N1    G A  31     -30.391   2.518 -41.429  1.00  0.00           N  
ATOM    971  C2    G A  31     -31.747   2.301 -41.430  1.00  0.00           C  
ATOM    972  N2    G A  31     -32.439   2.863 -42.433  1.00  0.00           N  
ATOM    973  N3    G A  31     -32.383   1.587 -40.516  1.00  0.00           N  
ATOM    974  C4    G A  31     -31.539   1.096 -39.584  1.00  0.00           C  
ATOM    975  C5    G A  31     -30.173   1.252 -39.490  1.00  0.00           C  
ATOM    976  C6    G A  31     -29.504   2.021 -40.478  1.00  0.00           C  
ATOM    977  O6    G A  31     -28.298   2.276 -40.570  1.00  0.00           O  
ATOM    978  N7    G A  31     -29.675   0.587 -38.379  1.00  0.00           N  
ATOM    979  C8    G A  31     -30.727   0.047 -37.827  1.00  0.00           C  
ATOM    980  N9    G A  31     -31.891   0.316 -38.506  1.00  0.00           N  
ATOM    981  H5'   G A  31     -31.751  -3.184 -35.615  1.00  0.00           H  
ATOM    982 H5''   G A  31     -30.942  -2.157 -36.530  1.00  0.00           H  
ATOM    983  H4'   G A  31     -33.737  -2.410 -36.298  1.00  0.00           H  
ATOM    984  H3'   G A  31     -32.031  -2.592 -38.517  1.00  0.00           H  
ATOM    985  H1'   G A  31     -33.889   0.593 -38.322  1.00  0.00           H  
ATOM    986  H2'   G A  31     -33.366  -1.290 -39.878  1.00  0.00           H  
ATOM    987 HO2'   G A  31     -35.469  -1.345 -39.743  1.00  0.00           H  
ATOM    988  H1    G A  31     -30.017   3.063 -42.152  1.00  0.00           H  
ATOM    989  H22   G A  31     -33.410   2.743 -42.486  1.00  0.00           H  
ATOM    990  H21   G A  31     -31.975   3.394 -43.114  1.00  0.00           H  
ATOM    991  H8    G A  31     -30.690  -0.494 -37.011  1.00  0.00           H  
ATOM    992  P     A A  32     -33.289  -4.647 -39.610  1.00  0.00           P  
ATOM    993  OP2   A A  32     -31.824  -4.875 -39.551  1.00  0.00           O  
ATOM    994  OP1   A A  32     -34.215  -5.807 -39.572  1.00  0.00           O  
ATOM    995  O5'   A A  32     -33.604  -3.808 -40.927  1.00  0.00           O  
ATOM    996  C5'   A A  32     -32.849  -4.002 -42.113  1.00  0.00           C  
ATOM    997  C4'   A A  32     -33.013  -2.848 -43.070  1.00  0.00           C  
ATOM    998  O4'   A A  32     -32.341  -1.674 -42.544  1.00  0.00           O  
ATOM    999  C3'   A A  32     -32.405  -3.035 -44.452  1.00  0.00           C  
ATOM   1000  O3'   A A  32     -33.236  -3.778 -45.327  1.00  0.00           O  
ATOM   1001  C1'   A A  32     -31.732  -0.936 -43.599  1.00  0.00           C  
ATOM   1002  C2'   A A  32     -32.166  -1.602 -44.906  1.00  0.00           C  
ATOM   1003  O2'   A A  32     -33.369  -0.996 -45.355  1.00  0.00           O  
ATOM   1004  N1    A A  32     -27.297   1.333 -44.916  1.00  0.00           N  
ATOM   1005  C2    A A  32     -28.569   1.578 -45.256  1.00  0.00           C  
ATOM   1006  N3    A A  32     -29.677   0.946 -44.875  1.00  0.00           N  
ATOM   1007  C4    A A  32     -29.385  -0.062 -44.035  1.00  0.00           C  
ATOM   1008  C5    A A  32     -28.129  -0.435 -43.594  1.00  0.00           C  
ATOM   1009  C6    A A  32     -27.038   0.314 -44.070  1.00  0.00           C  
ATOM   1010  N6    A A  32     -25.769   0.070 -43.733  1.00  0.00           N  
ATOM   1011  N7    A A  32     -28.213  -1.521 -42.734  1.00  0.00           N  
ATOM   1012  C8    A A  32     -29.497  -1.776 -42.675  1.00  0.00           C  
ATOM   1013  N9    A A  32     -30.265  -0.931 -43.438  1.00  0.00           N  
ATOM   1014  H5'   A A  32     -33.148  -4.826 -42.552  1.00  0.00           H  
ATOM   1015 H5''   A A  32     -31.902  -4.091 -41.879  1.00  0.00           H  
ATOM   1016  H4'   A A  32     -33.968  -2.651 -43.168  1.00  0.00           H  
ATOM   1017  H3'   A A  32     -31.541  -3.492 -44.364  1.00  0.00           H  
ATOM   1018  H1'   A A  32     -32.066  -0.015 -43.576  1.00  0.00           H  
ATOM   1019  H2'   A A  32     -31.459  -1.553 -45.585  1.00  0.00           H  
ATOM   1020 HO2'   A A  32     -33.177  -0.454 -46.148  1.00  0.00           H  
ATOM   1021  H2    A A  32     -28.703   2.328 -45.872  1.00  0.00           H  
ATOM   1022  H61   A A  32     -25.050   0.627 -44.097  1.00  0.00           H  
ATOM   1023  H62   A A  32     -25.557  -0.664 -43.120  1.00  0.00           H  
ATOM   1024  H8    A A  32     -29.874  -2.503 -42.135  1.00  0.00           H  
ATOM   1025  P     G A  33     -32.586  -4.784 -46.399  1.00  0.00           P  
ATOM   1026  OP2   G A  33     -31.405  -5.427 -45.768  1.00  0.00           O  
ATOM   1027  OP1   G A  33     -33.673  -5.630 -46.955  1.00  0.00           O  
ATOM   1028  O5'   G A  33     -32.063  -3.826 -47.560  1.00  0.00           O  
ATOM   1029  C5'   G A  33     -32.975  -3.156 -48.418  1.00  0.00           C  
ATOM   1030  C4'   G A  33     -32.262  -2.228 -49.368  1.00  0.00           C  
ATOM   1031  O4'   G A  33     -31.589  -1.181 -48.621  1.00  0.00           O  
ATOM   1032  C3'   G A  33     -31.157  -2.851 -50.208  1.00  0.00           C  
ATOM   1033  O3'   G A  33     -31.646  -3.527 -51.354  1.00  0.00           O  
ATOM   1034  C1'   G A  33     -30.345  -0.859 -49.231  1.00  0.00           C  
ATOM   1035  C2'   G A  33     -30.273  -1.657 -50.534  1.00  0.00           C  
ATOM   1036  O2'   G A  33     -30.827  -0.877 -51.584  1.00  0.00           O  
ATOM   1037  N1    G A  33     -25.410  -0.169 -48.191  1.00  0.00           N  
ATOM   1038  C2    G A  33     -26.166   0.339 -49.220  1.00  0.00           C  
ATOM   1039  N2    G A  33     -25.528   1.137 -50.090  1.00  0.00           N  
ATOM   1040  N3    G A  33     -27.453   0.085 -49.385  1.00  0.00           N  
ATOM   1041  C4    G A  33     -27.934  -0.732 -48.425  1.00  0.00           C  
ATOM   1042  C5    G A  33     -27.266  -1.292 -47.357  1.00  0.00           C  
ATOM   1043  C6    G A  33     -25.885  -1.012 -47.191  1.00  0.00           C  
ATOM   1044  O6    G A  33     -25.118  -1.413 -46.309  1.00  0.00           O  
ATOM   1045  N7    G A  33     -28.122  -2.076 -46.596  1.00  0.00           N  
ATOM   1046  C8    G A  33     -29.273  -1.980 -47.204  1.00  0.00           C  
ATOM   1047  N9    G A  33     -29.231  -1.180 -48.320  1.00  0.00           N  
ATOM   1048  H5'   G A  33     -33.603  -2.637 -47.874  1.00  0.00           H  
ATOM   1049 H5''   G A  33     -33.476  -3.822 -48.935  1.00  0.00           H  
ATOM   1050  H4'   G A  33     -32.921  -1.818 -49.967  1.00  0.00           H  
ATOM   1051  H3'   G A  33     -30.651  -3.483 -49.654  1.00  0.00           H  
ATOM   1052  H1'   G A  33     -30.334   0.100 -49.435  1.00  0.00           H  
ATOM   1053  H2'   G A  33     -29.353  -1.933 -50.734  1.00  0.00           H  
ATOM   1054 HO2'   G A  33     -30.106  -0.583 -52.178  1.00  0.00           H  
ATOM   1055  H1    G A  33     -24.463   0.081 -48.157  1.00  0.00           H  
ATOM   1056  H22   G A  33     -26.017   1.528 -50.844  1.00  0.00           H  
ATOM   1057  H21   G A  33     -24.575   1.329 -49.974  1.00  0.00           H  
ATOM   1058  H8    G A  33     -30.085  -2.433 -46.894  1.00  0.00           H  
ATOM   1059  P     C A  34     -30.902  -4.846 -51.892  1.00  0.00           P  
ATOM   1060  OP2   C A  34     -30.434  -5.623 -50.717  1.00  0.00           O  
ATOM   1061  OP1   C A  34     -31.785  -5.494 -52.895  1.00  0.00           O  
ATOM   1062  O5'   C A  34     -29.622  -4.283 -52.654  1.00  0.00           O  
ATOM   1063  C5'   C A  34     -29.754  -3.564 -53.871  1.00  0.00           C  
ATOM   1064  C4'   C A  34     -28.442  -2.960 -54.308  1.00  0.00           C  
ATOM   1065  O4'   C A  34     -27.964  -2.033 -53.298  1.00  0.00           O  
ATOM   1066  C3'   C A  34     -27.286  -3.932 -54.494  1.00  0.00           C  
ATOM   1067  O3'   C A  34     -27.311  -4.589 -55.750  1.00  0.00           O  
ATOM   1068  C1'   C A  34     -26.549  -2.112 -53.180  1.00  0.00           C  
ATOM   1069  C2'   C A  34     -26.068  -3.041 -54.295  1.00  0.00           C  
ATOM   1070  O2'   C A  34     -25.799  -2.268 -55.456  1.00  0.00           O  
ATOM   1071  N1    C A  34     -26.171  -2.606 -51.832  1.00  0.00           N  
ATOM   1072  C2    C A  34     -24.852  -2.419 -51.401  1.00  0.00           C  
ATOM   1073  O2    C A  34     -24.043  -1.852 -52.153  1.00  0.00           O  
ATOM   1074  N3    C A  34     -24.481  -2.860 -50.177  1.00  0.00           N  
ATOM   1075  C4    C A  34     -25.369  -3.467 -49.389  1.00  0.00           C  
ATOM   1076  N4    C A  34     -24.958  -3.885 -48.189  1.00  0.00           N  
ATOM   1077  C5    C A  34     -26.717  -3.672 -49.797  1.00  0.00           C  
ATOM   1078  C6    C A  34     -27.072  -3.231 -51.010  1.00  0.00           C  
ATOM   1079  H5'   C A  34     -30.411  -2.847 -53.748  1.00  0.00           H  
ATOM   1080 H5''   C A  34     -30.073  -4.174 -54.569  1.00  0.00           H  
ATOM   1081  H4'   C A  34     -28.584  -2.472 -55.146  1.00  0.00           H  
ATOM   1082  H3'   C A  34     -27.312  -4.603 -53.780  1.00  0.00           H  
ATOM   1083  H1'   C A  34     -26.171  -1.218 -53.315  1.00  0.00           H  
ATOM   1084  H2'   C A  34     -25.284  -3.560 -54.015  1.00  0.00           H  
ATOM   1085 HO2'   C A  34     -24.831  -2.233 -55.598  1.00  0.00           H  
ATOM   1086  H42   C A  34     -25.586  -4.334 -47.587  1.00  0.00           H  
ATOM   1087  H41   C A  34     -24.029  -3.742 -47.912  1.00  0.00           H  
ATOM   1088  H5    C A  34     -27.362  -4.119 -49.211  1.00  0.00           H  
ATOM   1089  H6    C A  34     -27.995  -3.363 -51.309  1.00  0.00           H  
ATOM   1090  P     C A  35     -26.784  -6.101 -55.882  1.00  0.00           P  
ATOM   1091  OP2   C A  35     -27.177  -6.835 -54.653  1.00  0.00           O  
ATOM   1092  OP1   C A  35     -27.201  -6.618 -57.210  1.00  0.00           O  
ATOM   1093  O5'   C A  35     -25.198  -5.957 -55.886  1.00  0.00           O  
ATOM   1094  C5'   C A  35     -24.520  -5.377 -56.990  1.00  0.00           C  
ATOM   1095  C4'   C A  35     -23.055  -5.166 -56.696  1.00  0.00           C  
ATOM   1096  O4'   C A  35     -22.902  -4.280 -55.557  1.00  0.00           O  
ATOM   1097  C3'   C A  35     -22.263  -6.406 -56.309  1.00  0.00           C  
ATOM   1098  O3'   C A  35     -21.848  -7.170 -57.429  1.00  0.00           O  
ATOM   1099  C1'   C A  35     -21.804  -4.688 -54.753  1.00  0.00           C  
ATOM   1100  C2'   C A  35     -21.110  -5.826 -55.503  1.00  0.00           C  
ATOM   1101  O2'   C A  35     -20.112  -5.277 -56.352  1.00  0.00           O  
ATOM   1102  N1    C A  35     -22.280  -5.105 -53.411  1.00  0.00           N  
ATOM   1103  C2    C A  35     -21.336  -5.255 -52.387  1.00  0.00           C  
ATOM   1104  O2    C A  35     -20.139  -5.036 -52.630  1.00  0.00           O  
ATOM   1105  N3    C A  35     -21.744  -5.634 -51.155  1.00  0.00           N  
ATOM   1106  C4    C A  35     -23.035  -5.863 -50.919  1.00  0.00           C  
ATOM   1107  N4    C A  35     -23.392  -6.236 -49.687  1.00  0.00           N  
ATOM   1108  C5    C A  35     -24.019  -5.721 -51.938  1.00  0.00           C  
ATOM   1109  C6    C A  35     -23.604  -5.344 -53.153  1.00  0.00           C  
ATOM   1110  H5'   C A  35     -24.932  -4.513 -57.198  1.00  0.00           H  
ATOM   1111 H5''   C A  35     -24.608  -5.969 -57.766  1.00  0.00           H  
ATOM   1112  H4'   C A  35     -22.634  -4.753 -57.479  1.00  0.00           H  
ATOM   1113  H3'   C A  35     -22.813  -6.968 -55.723  1.00  0.00           H  
ATOM   1114  H1'   C A  35     -21.184  -3.935 -54.657  1.00  0.00           H  
ATOM   1115  H2'   C A  35     -20.735  -6.487 -54.884  1.00  0.00           H  
ATOM   1116 HO2'   C A  35     -19.229  -5.498 -55.991  1.00  0.00           H  
ATOM   1117  H42   C A  35     -24.333  -6.412 -49.483  1.00  0.00           H  
ATOM   1118  H41   C A  35     -22.711  -6.333 -48.989  1.00  0.00           H  
ATOM   1119  H5    C A  35     -24.967  -5.891 -51.755  1.00  0.00           H  
ATOM   1120  H6    C A  35     -24.266  -5.241 -53.868  1.00  0.00           H  
ATOM   1121  P     U A  36     -21.695  -8.765 -57.307  1.00  0.00           P  
ATOM   1122  OP2   U A  36     -22.847  -9.278 -56.524  1.00  0.00           O  
ATOM   1123  OP1   U A  36     -21.429  -9.307 -58.664  1.00  0.00           O  
ATOM   1124  O5'   U A  36     -20.378  -8.960 -56.431  1.00  0.00           O  
ATOM   1125  C5'   U A  36     -19.095  -8.682 -56.972  1.00  0.00           C  
ATOM   1126  C4'   U A  36     -18.002  -8.917 -55.959  1.00  0.00           C  
ATOM   1127  O4'   U A  36     -18.167  -8.013 -54.835  1.00  0.00           O  
ATOM   1128  C3'   U A  36     -17.963 -10.297 -55.322  1.00  0.00           C  
ATOM   1129  O3'   U A  36     -17.313 -11.263 -56.131  1.00  0.00           O  
ATOM   1130  C1'   U A  36     -17.822  -8.664 -53.620  1.00  0.00           C  
ATOM   1131  C2'   U A  36     -17.256 -10.033 -54.000  1.00  0.00           C  
ATOM   1132  O2'   U A  36     -15.852  -9.918 -54.180  1.00  0.00           O  
ATOM   1133  N1    U A  36     -19.012  -8.771 -52.742  1.00  0.00           N  
ATOM   1134  C2    U A  36     -18.789  -9.068 -51.410  1.00  0.00           C  
ATOM   1135  O2    U A  36     -17.677  -9.239 -50.943  1.00  0.00           O  
ATOM   1136  N3    U A  36     -19.920  -9.156 -50.636  1.00  0.00           N  
ATOM   1137  C4    U A  36     -21.225  -8.984 -51.046  1.00  0.00           C  
ATOM   1138  O4    U A  36     -22.137  -9.097 -50.226  1.00  0.00           O  
ATOM   1139  C5    U A  36     -21.379  -8.679 -52.436  1.00  0.00           C  
ATOM   1140  C6    U A  36     -20.295  -8.586 -53.213  1.00  0.00           C  
ATOM   1141  H5'   U A  36     -19.066  -7.746 -57.261  1.00  0.00           H  
ATOM   1142 H5''   U A  36     -18.942  -9.262 -57.746  1.00  0.00           H  
ATOM   1143  H4'   U A  36     -17.137  -8.740 -56.385  1.00  0.00           H  
ATOM   1144  H3'   U A  36     -18.880 -10.594 -55.141  1.00  0.00           H  
ATOM   1145  H1'   U A  36     -17.130  -8.141 -53.163  1.00  0.00           H  
ATOM   1146  H2'   U A  36     -17.481 -10.712 -53.329  1.00  0.00           H  
ATOM   1147 HO2'   U A  36     -15.397 -10.369 -53.438  1.00  0.00           H  
ATOM   1148  H3    U A  36     -19.784  -9.366 -49.688  1.00  0.00           H  
ATOM   1149  H5    U A  36     -22.273  -8.540 -52.814  1.00  0.00           H  
ATOM   1150  H6    U A  36     -20.427  -8.377 -54.160  1.00  0.00           H  
ATOM   1151  P     G A  37     -18.079 -12.610 -56.557  1.00  0.00           P  
ATOM   1152  OP2   G A  37     -19.539 -12.354 -56.473  1.00  0.00           O  
ATOM   1153  OP1   G A  37     -17.490 -13.091 -57.833  1.00  0.00           O  
ATOM   1154  O5'   G A  37     -17.694 -13.651 -55.414  1.00  0.00           O  
ATOM   1155  C5'   G A  37     -16.488 -13.513 -54.678  1.00  0.00           C  
ATOM   1156  C4'   G A  37     -16.259 -14.691 -53.763  1.00  0.00           C  
ATOM   1157  O4'   G A  37     -17.098 -14.568 -52.586  1.00  0.00           O  
ATOM   1158  C3'   G A  37     -16.615 -16.056 -54.331  1.00  0.00           C  
ATOM   1159  O3'   G A  37     -15.606 -16.586 -55.174  1.00  0.00           O  
ATOM   1160  C1'   G A  37     -17.538 -15.860 -52.164  1.00  0.00           C  
ATOM   1161  C2'   G A  37     -16.860 -16.884 -53.077  1.00  0.00           C  
ATOM   1162  O2'   G A  37     -15.636 -17.293 -52.482  1.00  0.00           O  
ATOM   1163  N1    G A  37     -21.665 -18.512 -50.804  1.00  0.00           N  
ATOM   1164  C2    G A  37     -20.340 -18.761 -50.540  1.00  0.00           C  
ATOM   1165  N2    G A  37     -20.073 -19.859 -49.818  1.00  0.00           N  
ATOM   1166  N3    G A  37     -19.347 -17.989 -50.952  1.00  0.00           N  
ATOM   1167  C4    G A  37     -19.791 -16.931 -51.662  1.00  0.00           C  
ATOM   1168  C5    G A  37     -21.089 -16.592 -51.982  1.00  0.00           C  
ATOM   1169  C6    G A  37     -22.144 -17.429 -51.534  1.00  0.00           C  
ATOM   1170  O6    G A  37     -23.360 -17.298 -51.715  1.00  0.00           O  
ATOM   1171  N7    G A  37     -21.123 -15.424 -52.730  1.00  0.00           N  
ATOM   1172  C8    G A  37     -19.870 -15.080 -52.849  1.00  0.00           C  
ATOM   1173  N9    G A  37     -19.009 -15.950 -52.225  1.00  0.00           N  
ATOM   1174  H5'   G A  37     -16.531 -12.695 -54.142  1.00  0.00           H  
ATOM   1175 H5''   G A  37     -15.737 -13.445 -55.306  1.00  0.00           H  
ATOM   1176  H4'   G A  37     -15.319 -14.697 -53.484  1.00  0.00           H  
ATOM   1177  H3'   G A  37     -17.452 -15.986 -54.837  1.00  0.00           H  
ATOM   1178  H1'   G A  37     -17.240 -16.000 -51.241  1.00  0.00           H  
ATOM   1179  H2'   G A  37     -17.448 -17.647 -53.258  1.00  0.00           H  
ATOM   1180 HO2'   G A  37     -15.832 -17.821 -51.681  1.00  0.00           H  
ATOM   1181  H1    G A  37     -22.325 -19.146 -50.453  1.00  0.00           H  
ATOM   1182  H22   G A  37     -19.145 -20.087 -49.598  1.00  0.00           H  
ATOM   1183  H21   G A  37     -20.802 -20.436 -49.509  1.00  0.00           H  
ATOM   1184  H8    G A  37     -19.574 -14.282 -53.334  1.00  0.00           H  
ATOM   1185  P     C A  38     -16.000 -17.560 -56.390  1.00  0.00           P  
ATOM   1186  OP2   C A  38     -17.125 -16.938 -57.133  1.00  0.00           O  
ATOM   1187  OP1   C A  38     -14.753 -17.919 -57.114  1.00  0.00           O  
ATOM   1188  O5'   C A  38     -16.547 -18.872 -55.673  1.00  0.00           O  
ATOM   1189  C5'   C A  38     -15.668 -19.748 -54.984  1.00  0.00           C  
ATOM   1190  C4'   C A  38     -16.408 -20.907 -54.363  1.00  0.00           C  
ATOM   1191  O4'   C A  38     -17.353 -20.418 -53.376  1.00  0.00           O  
ATOM   1192  C3'   C A  38     -17.260 -21.742 -55.307  1.00  0.00           C  
ATOM   1193  O3'   C A  38     -16.507 -22.698 -56.034  1.00  0.00           O  
ATOM   1194  C1'   C A  38     -18.539 -21.208 -53.393  1.00  0.00           C  
ATOM   1195  C2'   C A  38     -18.289 -22.358 -54.370  1.00  0.00           C  
ATOM   1196  O2'   C A  38     -17.744 -23.458 -53.657  1.00  0.00           O  
ATOM   1197  N1    C A  38     -19.705 -20.379 -53.784  1.00  0.00           N  
ATOM   1198  C2    C A  38     -20.989 -20.858 -53.495  1.00  0.00           C  
ATOM   1199  O2    C A  38     -21.112 -21.953 -52.925  1.00  0.00           O  
ATOM   1200  N3    C A  38     -22.069 -20.121 -53.841  1.00  0.00           N  
ATOM   1201  C4    C A  38     -21.910 -18.948 -54.453  1.00  0.00           C  
ATOM   1202  N4    C A  38     -23.005 -18.255 -54.775  1.00  0.00           N  
ATOM   1203  C5    C A  38     -20.619 -18.433 -54.761  1.00  0.00           C  
ATOM   1204  C6    C A  38     -19.558 -19.170 -54.413  1.00  0.00           C  
ATOM   1205  H5'   C A  38     -15.207 -19.248 -54.278  1.00  0.00           H  
ATOM   1206 H5''   C A  38     -15.003 -20.095 -55.615  1.00  0.00           H  
ATOM   1207  H4'   C A  38     -15.761 -21.493 -53.918  1.00  0.00           H  
ATOM   1208  H3'   C A  38     -17.717 -21.146 -55.938  1.00  0.00           H  
ATOM   1209  H1'   C A  38     -18.685 -21.570 -52.494  1.00  0.00           H  
ATOM   1210  H2'   C A  38     -19.109 -22.605 -54.848  1.00  0.00           H  
ATOM   1211 HO2'   C A  38     -18.417 -24.167 -53.601  1.00  0.00           H  
ATOM   1212  H42   C A  38     -22.921 -17.389 -55.226  1.00  0.00           H  
ATOM   1213  H41   C A  38     -23.892 -18.613 -54.562  1.00  0.00           H  
ATOM   1214  H5    C A  38     -20.512 -17.569 -55.211  1.00  0.00           H  
ATOM   1215  H6    C A  38     -18.661 -18.833 -54.617  1.00  0.00           H  
ATOM   1216  P     C A  39     -17.056 -23.263 -57.435  1.00  0.00           P  
ATOM   1217  OP2   C A  39     -17.483 -22.107 -58.262  1.00  0.00           O  
ATOM   1218  OP1   C A  39     -16.051 -24.217 -57.971  1.00  0.00           O  
ATOM   1219  O5'   C A  39     -18.356 -24.092 -57.036  1.00  0.00           O  
ATOM   1220  C5'   C A  39     -18.248 -25.381 -56.450  1.00  0.00           C  
ATOM   1221  C4'   C A  39     -19.600 -26.030 -56.280  1.00  0.00           C  
ATOM   1222  O4'   C A  39     -20.420 -25.238 -55.382  1.00  0.00           O  
ATOM   1223  C3'   C A  39     -20.446 -26.157 -57.538  1.00  0.00           C  
ATOM   1224  O3'   C A  39     -20.084 -27.267 -58.340  1.00  0.00           O  
ATOM   1225  C1'   C A  39     -21.782 -25.269 -55.802  1.00  0.00           C  
ATOM   1226  C2'   C A  39     -21.860 -26.242 -56.980  1.00  0.00           C  
ATOM   1227  O2'   C A  39     -22.142 -27.543 -56.485  1.00  0.00           O  
ATOM   1228  N1    C A  39     -22.243 -23.906 -56.166  1.00  0.00           N  
ATOM   1229  C2    C A  39     -23.621 -23.667 -56.238  1.00  0.00           C  
ATOM   1230  O2    C A  39     -24.410 -24.594 -55.999  1.00  0.00           O  
ATOM   1231  N3    C A  39     -24.067 -22.433 -56.567  1.00  0.00           N  
ATOM   1232  C4    C A  39     -23.198 -21.454 -56.819  1.00  0.00           C  
ATOM   1233  N4    C A  39     -23.684 -20.252 -57.140  1.00  0.00           N  
ATOM   1234  C5    C A  39     -21.792 -21.664 -56.755  1.00  0.00           C  
ATOM   1235  C6    C A  39     -21.362 -22.889 -56.427  1.00  0.00           C  
ATOM   1236  H5'   C A  39     -17.821 -25.298 -55.572  1.00  0.00           H  
ATOM   1237 H5''   C A  39     -17.692 -25.947 -57.025  1.00  0.00           H  
ATOM   1238  H4'   C A  39     -19.475 -26.922 -55.891  1.00  0.00           H  
ATOM   1239  H3'   C A  39     -20.360 -25.336 -58.067  1.00  0.00           H  
ATOM   1240  H1'   C A  39     -22.327 -25.609 -55.062  1.00  0.00           H  
ATOM   1241  H2'   C A  39     -22.525 -25.952 -57.640  1.00  0.00           H  
ATOM   1242 HO2'   C A  39     -23.059 -27.785 -56.728  1.00  0.00           H  
ATOM   1243  H42   C A  39     -23.072 -19.512 -57.331  1.00  0.00           H  
ATOM   1244  H41   C A  39     -24.653 -20.111 -57.184  1.00  0.00           H  
ATOM   1245  H5    C A  39     -21.161 -20.938 -56.942  1.00  0.00           H  
ATOM   1246  H6    C A  39     -20.398 -23.054 -56.378  1.00  0.00           H  
ATOM   1247  P     U A  40     -20.304 -27.221 -59.932  1.00  0.00           P  
ATOM   1248  OP2   U A  40     -19.766 -25.931 -60.432  1.00  0.00           O  
ATOM   1249  OP1   U A  40     -19.804 -28.497 -60.504  1.00  0.00           O  
ATOM   1250  O5'   U A  40     -21.888 -27.193 -60.101  1.00  0.00           O  
ATOM   1251  C5'   U A  40     -22.685 -28.292 -59.687  1.00  0.00           C  
ATOM   1252  C4'   U A  40     -24.158 -27.974 -59.768  1.00  0.00           C  
ATOM   1253  O4'   U A  40     -24.475 -26.867 -58.884  1.00  0.00           O  
ATOM   1254  C3'   U A  40     -24.672 -27.520 -61.125  1.00  0.00           C  
ATOM   1255  O3'   U A  40     -24.920 -28.597 -62.013  1.00  0.00           O  
ATOM   1256  C1'   U A  40     -25.480 -26.043 -59.467  1.00  0.00           C  
ATOM   1257  C2'   U A  40     -25.921 -26.730 -60.761  1.00  0.00           C  
ATOM   1258  O2'   U A  40     -27.012 -27.593 -60.475  1.00  0.00           O  
ATOM   1259  N1    U A  40     -24.951 -24.678 -59.707  1.00  0.00           N  
ATOM   1260  C2    U A  40     -25.876 -23.668 -59.897  1.00  0.00           C  
ATOM   1261  O2    U A  40     -27.080 -23.855 -59.874  1.00  0.00           O  
ATOM   1262  N3    U A  40     -25.341 -22.422 -60.115  1.00  0.00           N  
ATOM   1263  C4    U A  40     -24.005 -22.087 -60.163  1.00  0.00           C  
ATOM   1264  O4    U A  40     -23.682 -20.916 -60.370  1.00  0.00           O  
ATOM   1265  C5    U A  40     -23.107 -23.182 -59.958  1.00  0.00           C  
ATOM   1266  C6    U A  40     -23.600 -24.405 -59.742  1.00  0.00           C  
ATOM   1267  H5'   U A  40     -22.459 -28.520 -58.761  1.00  0.00           H  
ATOM   1268 H5''   U A  40     -22.493 -29.061 -60.263  1.00  0.00           H  
ATOM   1269  H4'   U A  40     -24.668 -28.761 -59.484  1.00  0.00           H  
ATOM   1270  H3'   U A  40     -24.017 -26.914 -61.531  1.00  0.00           H  
ATOM   1271  H1'   U A  40     -26.240 -25.991 -58.850  1.00  0.00           H  
ATOM   1272  H2'   U A  40     -26.148 -26.075 -61.454  1.00  0.00           H  
ATOM   1273 HO2'   U A  40     -27.829 -27.211 -60.857  1.00  0.00           H  
ATOM   1274  H3    U A  40     -25.980 -21.691 -60.253  1.00  0.00           H  
ATOM   1275  H5    U A  40     -22.138 -23.035 -59.974  1.00  0.00           H  
ATOM   1276  H6    U A  40     -22.965 -25.138 -59.605  1.00  0.00           H  
ATOM   1277  P     G A  41     -24.768 -28.391 -63.599  1.00  0.00           P  
ATOM   1278  OP2   G A  41     -23.641 -27.453 -63.835  1.00  0.00           O  
ATOM   1279  OP1   G A  41     -24.753 -29.731 -64.239  1.00  0.00           O  
ATOM   1280  O5'   G A  41     -26.117 -27.657 -64.024  1.00  0.00           O  
ATOM   1281  C5'   G A  41     -27.338 -28.376 -64.124  1.00  0.00           C  
ATOM   1282  C4'   G A  41     -28.495 -27.462 -64.440  1.00  0.00           C  
ATOM   1283  O4'   G A  41     -28.624 -26.455 -63.402  1.00  0.00           O  
ATOM   1284  C3'   G A  41     -28.377 -26.656 -65.725  1.00  0.00           C  
ATOM   1285  O3'   G A  41     -28.745 -27.394 -66.878  1.00  0.00           O  
ATOM   1286  C1'   G A  41     -29.005 -25.206 -63.968  1.00  0.00           C  
ATOM   1287  C2'   G A  41     -29.279 -25.460 -65.451  1.00  0.00           C  
ATOM   1288  O2'   G A  41     -30.648 -25.799 -65.616  1.00  0.00           O  
ATOM   1289  N1    G A  41     -27.850 -20.249 -63.850  1.00  0.00           N  
ATOM   1290  C2    G A  41     -29.055 -20.860 -64.098  1.00  0.00           C  
ATOM   1291  N2    G A  41     -30.094 -20.049 -64.347  1.00  0.00           N  
ATOM   1292  N3    G A  41     -29.232 -22.171 -64.100  1.00  0.00           N  
ATOM   1293  C4    G A  41     -28.088 -22.835 -63.832  1.00  0.00           C  
ATOM   1294  C5    G A  41     -26.835 -22.322 -63.571  1.00  0.00           C  
ATOM   1295  C6    G A  41     -26.659 -20.914 -63.572  1.00  0.00           C  
ATOM   1296  O6    G A  41     -25.627 -20.266 -63.363  1.00  0.00           O  
ATOM   1297  N7    G A  41     -25.922 -23.342 -63.343  1.00  0.00           N  
ATOM   1298  C8    G A  41     -26.623 -24.436 -63.468  1.00  0.00           C  
ATOM   1299  N9    G A  41     -27.944 -24.202 -63.763  1.00  0.00           N  
ATOM   1300  H5'   G A  41     -27.512 -28.830 -63.273  1.00  0.00           H  
ATOM   1301 H5''   G A  41     -27.257 -29.047 -64.833  1.00  0.00           H  
ATOM   1302  H4'   G A  41     -29.319 -27.992 -64.472  1.00  0.00           H  
ATOM   1303  H3'   G A  41     -27.453 -26.344 -65.825  1.00  0.00           H  
ATOM   1304  H1'   G A  41     -29.829 -24.903 -63.532  1.00  0.00           H  
ATOM   1305  H2'   G A  41     -29.028 -24.687 -66.000  1.00  0.00           H  
ATOM   1306 HO2'   G A  41     -31.110 -25.057 -66.058  1.00  0.00           H  
ATOM   1307  H1    G A  41     -27.824 -19.270 -63.871  1.00  0.00           H  
ATOM   1308  H22   G A  41     -30.979 -20.429 -64.531  1.00  0.00           H  
ATOM   1309  H21   G A  41     -29.971 -19.077 -64.347  1.00  0.00           H  
ATOM   1310  H8    G A  41     -26.244 -25.334 -63.360  1.00  0.00           H  
ATOM   1311  P     G A  42     -28.277 -26.903 -68.335  1.00  0.00           P  
ATOM   1312  OP2   G A  42     -26.979 -26.198 -68.187  1.00  0.00           O  
ATOM   1313  OP1   G A  42     -28.386 -28.054 -69.266  1.00  0.00           O  
ATOM   1314  O5'   G A  42     -29.377 -25.827 -68.751  1.00  0.00           O  
ATOM   1315  C5'   G A  42     -29.038 -24.716 -69.568  1.00  0.00           C  
ATOM   1316  C4'   G A  42     -30.114 -23.660 -69.540  1.00  0.00           C  
ATOM   1317  O4'   G A  42     -30.248 -23.183 -68.179  1.00  0.00           O  
ATOM   1318  C3'   G A  42     -29.845 -22.412 -70.368  1.00  0.00           C  
ATOM   1319  O3'   G A  42     -30.391 -22.485 -71.674  1.00  0.00           O  
ATOM   1320  C1'   G A  42     -30.179 -21.772 -68.119  1.00  0.00           C  
ATOM   1321  C2'   G A  42     -30.469 -21.295 -69.544  1.00  0.00           C  
ATOM   1322  O2'   G A  42     -31.875 -21.237 -69.735  1.00  0.00           O  
ATOM   1323  N1    G A  42     -26.906 -18.030 -67.026  1.00  0.00           N  
ATOM   1324  C2    G A  42     -28.216 -17.955 -67.433  1.00  0.00           C  
ATOM   1325  N2    G A  42     -28.727 -16.722 -67.568  1.00  0.00           N  
ATOM   1326  N3    G A  42     -28.972 -19.010 -67.688  1.00  0.00           N  
ATOM   1327  C4    G A  42     -28.303 -20.167 -67.503  1.00  0.00           C  
ATOM   1328  C5    G A  42     -26.998 -20.352 -67.099  1.00  0.00           C  
ATOM   1329  C6    G A  42     -26.198 -19.212 -66.828  1.00  0.00           C  
ATOM   1330  O6    G A  42     -25.018 -19.168 -66.460  1.00  0.00           O  
ATOM   1331  N7    G A  42     -26.690 -21.703 -67.029  1.00  0.00           N  
ATOM   1332  C8    G A  42     -27.793 -22.304 -67.385  1.00  0.00           C  
ATOM   1333  N9    G A  42     -28.811 -21.432 -67.686  1.00  0.00           N  
ATOM   1334  H5'   G A  42     -28.914 -25.023 -70.490  1.00  0.00           H  
ATOM   1335 H5''   G A  42     -28.198 -24.327 -69.245  1.00  0.00           H  
ATOM   1336  H4'   G A  42     -30.959 -24.060 -69.834  1.00  0.00           H  
ATOM   1337  H3'   G A  42     -28.879 -22.261 -70.418  1.00  0.00           H  
ATOM   1338  H1'   G A  42     -30.826 -21.370 -67.502  1.00  0.00           H  
ATOM   1339  H2'   G A  42     -30.042 -20.432 -69.727  1.00  0.00           H  
ATOM   1340 HO2'   G A  42     -32.152 -20.298 -69.783  1.00  0.00           H  
ATOM   1341  H1    G A  42     -26.432 -17.188 -66.862  1.00  0.00           H  
ATOM   1342  H22   G A  42     -29.657 -16.606 -67.856  1.00  0.00           H  
ATOM   1343  H21   G A  42     -28.173 -15.936 -67.381  1.00  0.00           H  
ATOM   1344  H8    G A  42     -27.884 -23.279 -67.432  1.00  0.00           H  
ATOM   1345  P     A A  43     -29.554 -21.936 -72.931  1.00  0.00           P  
ATOM   1346  OP2   A A  43     -28.111 -22.130 -72.643  1.00  0.00           O  
ATOM   1347  OP1   A A  43     -30.141 -22.517 -74.164  1.00  0.00           O  
ATOM   1348  O5'   A A  43     -29.848 -20.370 -72.935  1.00  0.00           O  
ATOM   1349  C5'   A A  43     -31.179 -19.878 -72.883  1.00  0.00           C  
ATOM   1350  C4'   A A  43     -31.211 -18.385 -72.672  1.00  0.00           C  
ATOM   1351  O4'   A A  43     -30.855 -18.043 -71.307  1.00  0.00           O  
ATOM   1352  C3'   A A  43     -30.263 -17.569 -73.537  1.00  0.00           C  
ATOM   1353  O3'   A A  43     -30.827 -17.199 -74.783  1.00  0.00           O  
ATOM   1354  C1'   A A  43     -29.958 -16.963 -71.260  1.00  0.00           C  
ATOM   1355  C2'   A A  43     -29.967 -16.355 -72.667  1.00  0.00           C  
ATOM   1356  O2'   A A  43     -31.015 -15.399 -72.743  1.00  0.00           O  
ATOM   1357  N1    A A  43     -25.134 -15.830 -69.847  1.00  0.00           N  
ATOM   1358  C2    A A  43     -26.193 -15.061 -70.131  1.00  0.00           C  
ATOM   1359  N3    A A  43     -27.422 -15.423 -70.493  1.00  0.00           N  
ATOM   1360  C4    A A  43     -27.523 -16.763 -70.558  1.00  0.00           C  
ATOM   1361  C5    A A  43     -26.525 -17.682 -70.295  1.00  0.00           C  
ATOM   1362  C6    A A  43     -25.270 -17.172 -69.921  1.00  0.00           C  
ATOM   1363  N6    A A  43     -24.213 -17.937 -69.639  1.00  0.00           N  
ATOM   1364  N7    A A  43     -26.995 -18.978 -70.464  1.00  0.00           N  
ATOM   1365  C8    A A  43     -28.246 -18.814 -70.818  1.00  0.00           C  
ATOM   1366  N9    A A  43     -28.633 -17.499 -70.895  1.00  0.00           N  
ATOM   1367  H5'   A A  43     -31.654 -20.315 -72.145  1.00  0.00           H  
ATOM   1368 H5''   A A  43     -31.633 -20.092 -73.725  1.00  0.00           H  
ATOM   1369  H4'   A A  43     -32.120 -18.060 -72.844  1.00  0.00           H  
ATOM   1370  H3'   A A  43     -29.433 -18.075 -73.670  1.00  0.00           H  
ATOM   1371  H1'   A A  43     -30.226 -16.282 -70.609  1.00  0.00           H  
ATOM   1372  H2'   A A  43     -29.097 -15.959 -72.886  1.00  0.00           H  
ATOM   1373 HO2'   A A  43     -30.625 -14.501 -72.769  1.00  0.00           H  
ATOM   1374  H2    A A  43     -26.042 -14.095 -70.062  1.00  0.00           H  
ATOM   1375  H61   A A  43     -23.362 -17.523 -69.383  1.00  0.00           H  
ATOM   1376  H62   A A  43     -24.288 -18.913 -69.686  1.00  0.00           H  
ATOM   1377  H8    A A  43     -28.850 -19.563 -71.011  1.00  0.00           H  
ATOM   1378  P     U A  44     -29.978 -17.368 -76.137  1.00  0.00           P  
ATOM   1379  OP2   U A  44     -29.061 -18.522 -75.962  1.00  0.00           O  
ATOM   1380  OP1   U A  44     -30.926 -17.350 -77.280  1.00  0.00           O  
ATOM   1381  O5'   U A  44     -29.096 -16.043 -76.206  1.00  0.00           O  
ATOM   1382  C5'   U A  44     -29.705 -14.768 -76.339  1.00  0.00           C  
ATOM   1383  C4'   U A  44     -28.720 -13.652 -76.090  1.00  0.00           C  
ATOM   1384  O4'   U A  44     -28.313 -13.668 -74.697  1.00  0.00           O  
ATOM   1385  C3'   U A  44     -27.408 -13.733 -76.855  1.00  0.00           C  
ATOM   1386  O3'   U A  44     -27.498 -13.202 -78.165  1.00  0.00           O  
ATOM   1387  C1'   U A  44     -26.928 -13.425 -74.566  1.00  0.00           C  
ATOM   1388  C2'   U A  44     -26.447 -12.977 -75.945  1.00  0.00           C  
ATOM   1389  O2'   U A  44     -26.622 -11.572 -76.065  1.00  0.00           O  
ATOM   1390  N1    U A  44     -26.297 -14.696 -74.135  1.00  0.00           N  
ATOM   1391  C2    U A  44     -24.974 -14.640 -73.735  1.00  0.00           C  
ATOM   1392  O2    U A  44     -24.325 -13.608 -73.723  1.00  0.00           O  
ATOM   1393  N3    U A  44     -24.432 -15.839 -73.345  1.00  0.00           N  
ATOM   1394  C4    U A  44     -25.062 -17.066 -73.314  1.00  0.00           C  
ATOM   1395  O4    U A  44     -24.435 -18.057 -72.937  1.00  0.00           O  
ATOM   1396  C5    U A  44     -26.427 -17.048 -73.741  1.00  0.00           C  
ATOM   1397  C6    U A  44     -26.981 -15.893 -74.125  1.00  0.00           C  
ATOM   1398  H5'   U A  44     -30.439 -14.696 -75.693  1.00  0.00           H  
ATOM   1399 H5''   U A  44     -30.066 -14.678 -77.245  1.00  0.00           H  
ATOM   1400  H4'   U A  44     -29.156 -12.797 -76.286  1.00  0.00           H  
ATOM   1401  H3'   U A  44     -27.125 -14.669 -76.912  1.00  0.00           H  
ATOM   1402  H1'   U A  44     -26.726 -12.724 -73.910  1.00  0.00           H  
ATOM   1403  H2'   U A  44     -25.518 -13.241 -76.106  1.00  0.00           H  
ATOM   1404 HO2'   U A  44     -25.743 -11.139 -76.051  1.00  0.00           H  
ATOM   1405  H3    U A  44     -23.496 -15.822 -73.058  1.00  0.00           H  
ATOM   1406  H5    U A  44     -26.952 -17.875 -73.751  1.00  0.00           H  
ATOM   1407  H6    U A  44     -27.916 -15.907 -74.414  1.00  0.00           H  
ATOM   1408  P     U A  45     -26.589 -13.803 -79.346  1.00  0.00           P  
ATOM   1409  OP2   U A  45     -26.609 -15.283 -79.231  1.00  0.00           O  
ATOM   1410  OP1   U A  45     -27.004 -13.160 -80.619  1.00  0.00           O  
ATOM   1411  O5'   U A  45     -25.119 -13.300 -78.995  1.00  0.00           O  
ATOM   1412  C5'   U A  45     -24.829 -11.915 -78.884  1.00  0.00           C  
ATOM   1413  C4'   U A  45     -23.365 -11.672 -78.616  1.00  0.00           C  
ATOM   1414  O4'   U A  45     -23.083 -12.060 -77.253  1.00  0.00           O  
ATOM   1415  C3'   U A  45     -22.387 -12.467 -79.468  1.00  0.00           C  
ATOM   1416  O3'   U A  45     -22.046 -11.812 -80.677  1.00  0.00           O  
ATOM   1417  C1'   U A  45     -21.817 -12.683 -77.185  1.00  0.00           C  
ATOM   1418  C2'   U A  45     -21.175 -12.579 -78.563  1.00  0.00           C  
ATOM   1419  O2'   U A  45     -20.385 -11.398 -78.612  1.00  0.00           O  
ATOM   1420  N1    U A  45     -22.008 -14.090 -76.758  1.00  0.00           N  
ATOM   1421  C2    U A  45     -20.904 -14.749 -76.247  1.00  0.00           C  
ATOM   1422  O2    U A  45     -19.809 -14.227 -76.138  1.00  0.00           O  
ATOM   1423  N3    U A  45     -21.128 -16.049 -75.864  1.00  0.00           N  
ATOM   1424  C4    U A  45     -22.316 -16.745 -75.938  1.00  0.00           C  
ATOM   1425  O4    U A  45     -22.356 -17.914 -75.552  1.00  0.00           O  
ATOM   1426  C5    U A  45     -23.413 -16.000 -76.475  1.00  0.00           C  
ATOM   1427  C6    U A  45     -23.224 -14.732 -76.855  1.00  0.00           C  
ATOM   1428  H5'   U A  45     -25.355 -11.537 -78.148  1.00  0.00           H  
ATOM   1429 H5''   U A  45     -25.079 -11.467 -79.719  1.00  0.00           H  
ATOM   1430  H4'   U A  45     -23.176 -10.718 -78.732  1.00  0.00           H  
ATOM   1431  H3'   U A  45     -22.750 -13.363 -79.625  1.00  0.00           H  
ATOM   1432  H1'   U A  45     -21.254 -12.218 -76.531  1.00  0.00           H  
ATOM   1433  H2'   U A  45     -20.645 -13.377 -78.770  1.00  0.00           H  
ATOM   1434 HO2'   U A  45     -19.782 -11.386 -77.839  1.00  0.00           H  
ATOM   1435  H3    U A  45     -20.359 -16.534 -75.500  1.00  0.00           H  
ATOM   1436  H5    U A  45     -24.296 -16.416 -76.563  1.00  0.00           H  
ATOM   1437  H6    U A  45     -23.990 -14.245 -77.221  1.00  0.00           H  
ATOM   1438  P     G A  46     -21.618 -12.668 -81.968  1.00  0.00           P  
ATOM   1439  OP2   G A  46     -22.736 -13.587 -82.301  1.00  0.00           O  
ATOM   1440  OP1   G A  46     -21.111 -11.725 -82.998  1.00  0.00           O  
ATOM   1441  O5'   G A  46     -20.391 -13.548 -81.459  1.00  0.00           O  
ATOM   1442  C5'   G A  46     -19.113 -12.966 -81.250  1.00  0.00           C  
ATOM   1443  C4'   G A  46     -18.127 -13.972 -80.712  1.00  0.00           C  
ATOM   1444  O4'   G A  46     -18.607 -14.496 -79.450  1.00  0.00           O  
ATOM   1445  C3'   G A  46     -17.935 -15.230 -81.547  1.00  0.00           C  
ATOM   1446  O3'   G A  46     -17.044 -15.042 -82.633  1.00  0.00           O  
ATOM   1447  C1'   G A  46     -18.167 -15.814 -79.279  1.00  0.00           C  
ATOM   1448  C2'   G A  46     -17.360 -16.193 -80.519  1.00  0.00           C  
ATOM   1449  O2'   G A  46     -15.985 -15.929 -80.279  1.00  0.00           O  
ATOM   1450  N1    G A  46     -19.870 -20.333 -77.670  1.00  0.00           N  
ATOM   1451  C2    G A  46     -18.589 -19.836 -77.685  1.00  0.00           C  
ATOM   1452  N2    G A  46     -17.631 -20.646 -77.209  1.00  0.00           N  
ATOM   1453  N3    G A  46     -18.269 -18.633 -78.132  1.00  0.00           N  
ATOM   1454  C4    G A  46     -19.349 -17.954 -78.573  1.00  0.00           C  
ATOM   1455  C5    G A  46     -20.667 -18.358 -78.602  1.00  0.00           C  
ATOM   1456  C6    G A  46     -20.997 -19.651 -78.119  1.00  0.00           C  
ATOM   1457  O6    G A  46     -22.107 -20.191 -78.060  1.00  0.00           O  
ATOM   1458  N7    G A  46     -21.476 -17.363 -79.131  1.00  0.00           N  
ATOM   1459  C8    G A  46     -20.651 -16.391 -79.411  1.00  0.00           C  
ATOM   1460  N9    G A  46     -19.345 -16.682 -79.097  1.00  0.00           N  
ATOM   1461  H5'   G A  46     -19.198 -12.228 -80.611  1.00  0.00           H  
ATOM   1462 H5''   G A  46     -18.780 -12.614 -82.102  1.00  0.00           H  
ATOM   1463  H4'   G A  46     -17.266 -13.526 -80.566  1.00  0.00           H  
ATOM   1464  H3'   G A  46     -18.809 -15.554 -81.846  1.00  0.00           H  
ATOM   1465  H1'   G A  46     -17.594 -15.870 -78.487  1.00  0.00           H  
ATOM   1466  H2'   G A  46     -17.511 -17.126 -80.778  1.00  0.00           H  
ATOM   1467 HO2'   G A  46     -15.553 -16.752 -79.966  1.00  0.00           H  
ATOM   1468  H1    G A  46     -20.002 -21.238 -77.317  1.00  0.00           H  
ATOM   1469  H22   G A  46     -16.698 -20.344 -77.195  1.00  0.00           H  
ATOM   1470  H21   G A  46     -17.860 -21.538 -76.876  1.00  0.00           H  
ATOM   1471  H8    G A  46     -20.935 -15.539 -79.803  1.00  0.00           H  
ATOM   1472  P     G A  47     -17.124 -16.003 -83.919  1.00  0.00           P  
ATOM   1473  OP2   G A  47     -18.556 -16.292 -84.187  1.00  0.00           O  
ATOM   1474  OP1   G A  47     -16.281 -15.413 -84.989  1.00  0.00           O  
ATOM   1475  O5'   G A  47     -16.431 -17.354 -83.435  1.00  0.00           O  
ATOM   1476  C5'   G A  47     -16.588 -18.558 -84.171  1.00  0.00           C  
ATOM   1477  C4'   G A  47     -15.369 -19.439 -84.060  1.00  0.00           C  
ATOM   1478  O4'   G A  47     -14.185 -18.610 -84.103  1.00  0.00           O  
ATOM   1479  C3'   G A  47     -15.232 -20.229 -82.767  1.00  0.00           C  
ATOM   1480  O3'   G A  47     -15.983 -21.431 -82.770  1.00  0.00           O  
ATOM   1481  C1'   G A  47     -13.178 -19.211 -83.311  1.00  0.00           C  
ATOM   1482  C2'   G A  47     -13.738 -20.507 -82.721  1.00  0.00           C  
ATOM   1483  O2'   G A  47     -13.390 -21.592 -83.568  1.00  0.00           O  
ATOM   1484  N1    G A  47     -10.666 -18.607 -78.924  1.00  0.00           N  
ATOM   1485  C2    G A  47     -10.866 -19.744 -79.668  1.00  0.00           C  
ATOM   1486  N2    G A  47     -10.328 -20.874 -79.184  1.00  0.00           N  
ATOM   1487  N3    G A  47     -11.543 -19.775 -80.804  1.00  0.00           N  
ATOM   1488  C4    G A  47     -12.015 -18.557 -81.144  1.00  0.00           C  
ATOM   1489  C5    G A  47     -11.872 -17.361 -80.474  1.00  0.00           C  
ATOM   1490  C6    G A  47     -11.143 -17.342 -79.256  1.00  0.00           C  
ATOM   1491  O6    G A  47     -10.906 -16.381 -78.515  1.00  0.00           O  
ATOM   1492  N7    G A  47     -12.507 -16.334 -81.157  1.00  0.00           N  
ATOM   1493  C8    G A  47     -13.016 -16.913 -82.210  1.00  0.00           C  
ATOM   1494  N9    G A  47     -12.755 -18.261 -82.265  1.00  0.00           N  
ATOM   1495  H5'   G A  47     -16.740 -18.340 -85.114  1.00  0.00           H  
ATOM   1496 H5''   G A  47     -17.367 -19.044 -83.826  1.00  0.00           H  
ATOM   1497  H4'   G A  47     -15.357 -20.061 -84.817  1.00  0.00           H  
ATOM   1498  H3'   G A  47     -15.477 -19.655 -82.012  1.00  0.00           H  
ATOM   1499  H1'   G A  47     -12.415 -19.419 -83.890  1.00  0.00           H  
ATOM   1500  H2'   G A  47     -13.427 -20.649 -81.802  1.00  0.00           H  
ATOM   1501 HO2'   G A  47     -12.715 -22.144 -83.120  1.00  0.00           H  
ATOM   1502  H1    G A  47     -10.149 -18.690 -78.096  1.00  0.00           H  
ATOM   1503  H22   G A  47     -10.438 -21.717 -79.672  1.00  0.00           H  
ATOM   1504  H21   G A  47      -9.825 -20.859 -78.343  1.00  0.00           H  
ATOM   1505  H8    G A  47     -13.531 -16.435 -82.892  1.00  0.00           H  
ATOM   1506  P     A A  48     -17.241 -21.599 -81.784  1.00  0.00           P  
ATOM   1507  OP2   A A  48     -17.817 -20.252 -81.540  1.00  0.00           O  
ATOM   1508  OP1   A A  48     -18.105 -22.680 -82.320  1.00  0.00           O  
ATOM   1509  O5'   A A  48     -16.596 -22.113 -80.421  1.00  0.00           O  
ATOM   1510  C5'   A A  48     -16.056 -23.422 -80.318  1.00  0.00           C  
ATOM   1511  C4'   A A  48     -14.987 -23.498 -79.257  1.00  0.00           C  
ATOM   1512  O4'   A A  48     -13.928 -22.558 -79.583  1.00  0.00           O  
ATOM   1513  C3'   A A  48     -15.417 -23.121 -77.848  1.00  0.00           C  
ATOM   1514  O3'   A A  48     -15.955 -24.213 -77.121  1.00  0.00           O  
ATOM   1515  C1'   A A  48     -13.470 -21.915 -78.421  1.00  0.00           C  
ATOM   1516  C2'   A A  48     -14.110 -22.639 -77.234  1.00  0.00           C  
ATOM   1517  O2'   A A  48     -13.284 -23.731 -76.857  1.00  0.00           O  
ATOM   1518  N1    A A  48     -13.207 -17.267 -76.210  1.00  0.00           N  
ATOM   1519  C2    A A  48     -12.684 -18.454 -75.876  1.00  0.00           C  
ATOM   1520  N3    A A  48     -12.793 -19.626 -76.498  1.00  0.00           N  
ATOM   1521  C4    A A  48     -13.549 -19.509 -77.604  1.00  0.00           C  
ATOM   1522  C5    A A  48     -14.153 -18.358 -78.076  1.00  0.00           C  
ATOM   1523  C6    A A  48     -13.960 -17.184 -77.328  1.00  0.00           C  
ATOM   1524  N6    A A  48     -14.481 -16.000 -77.660  1.00  0.00           N  
ATOM   1525  N7    A A  48     -14.854 -18.617 -79.246  1.00  0.00           N  
ATOM   1526  C8    A A  48     -14.661 -19.897 -79.451  1.00  0.00           C  
ATOM   1527  N9    A A  48     -13.881 -20.500 -78.496  1.00  0.00           N  
ATOM   1528  H5'   A A  48     -15.667 -23.676 -81.181  1.00  0.00           H  
ATOM   1529 H5''   A A  48     -16.774 -24.049 -80.094  1.00  0.00           H  
ATOM   1530  H4'   A A  48     -14.619 -24.407 -79.241  1.00  0.00           H  
ATOM   1531  H3'   A A  48     -16.049 -22.373 -77.894  1.00  0.00           H  
ATOM   1532  H1'   A A  48     -12.493 -21.968 -78.347  1.00  0.00           H  
ATOM   1533  H2'   A A  48     -14.269 -22.028 -76.483  1.00  0.00           H  
ATOM   1534 HO2'   A A  48     -12.857 -23.527 -75.999  1.00  0.00           H  
ATOM   1535  H2    A A  48     -12.146 -18.461 -75.057  1.00  0.00           H  
ATOM   1536  H61   A A  48     -14.312 -15.215 -77.098  1.00  0.00           H  
ATOM   1537  H62   A A  48     -15.031 -15.916 -78.466  1.00  0.00           H  
ATOM   1538  H8    A A  48     -15.040 -20.379 -80.216  1.00  0.00           H  
ATOM   1539  P     A A  49     -16.794 -23.943 -75.786  1.00  0.00           P  
ATOM   1540  OP2   A A  49     -15.864 -23.256 -74.854  1.00  0.00           O  
ATOM   1541  OP1   A A  49     -18.038 -23.259 -76.218  1.00  0.00           O  
ATOM   1542  O5'   A A  49     -17.199 -25.340 -75.137  1.00  0.00           O  
ATOM   1543  C5'   A A  49     -17.209 -25.514 -73.728  1.00  0.00           C  
ATOM   1544  C4'   A A  49     -17.589 -24.240 -73.016  1.00  0.00           C  
ATOM   1545  O4'   A A  49     -18.967 -24.025 -73.444  1.00  0.00           O  
ATOM   1546  C3'   A A  49     -17.534 -24.283 -71.496  1.00  0.00           C  
ATOM   1547  O3'   A A  49     -16.770 -23.227 -70.939  1.00  0.00           O  
ATOM   1548  C1'   A A  49     -19.684 -23.562 -72.353  1.00  0.00           C  
ATOM   1549  C2'   A A  49     -19.010 -24.275 -71.168  1.00  0.00           C  
ATOM   1550  O2'   A A  49     -19.275 -23.500 -70.007  1.00  0.00           O  
ATOM   1551  N1    A A  49     -24.562 -21.899 -72.330  1.00  0.00           N  
ATOM   1552  C2    A A  49     -23.394 -21.266 -72.161  1.00  0.00           C  
ATOM   1553  N3    A A  49     -22.158 -21.762 -72.179  1.00  0.00           N  
ATOM   1554  C4    A A  49     -22.181 -23.087 -72.404  1.00  0.00           C  
ATOM   1555  C5    A A  49     -23.300 -23.875 -72.598  1.00  0.00           C  
ATOM   1556  C6    A A  49     -24.549 -23.231 -72.556  1.00  0.00           C  
ATOM   1557  N6    A A  49     -25.714 -23.861 -72.724  1.00  0.00           N  
ATOM   1558  N7    A A  49     -22.938 -25.200 -72.803  1.00  0.00           N  
ATOM   1559  C8    A A  49     -21.630 -25.182 -72.731  1.00  0.00           C  
ATOM   1560  N9    A A  49     -21.105 -23.936 -72.492  1.00  0.00           N  
ATOM   1561  H5'   A A  49     -16.316 -25.790 -73.433  1.00  0.00           H  
ATOM   1562 H5''   A A  49     -17.853 -26.214 -73.496  1.00  0.00           H  
ATOM   1563  H4'   A A  49     -17.075 -23.466 -73.330  1.00  0.00           H  
ATOM   1564  H3'   A A  49     -17.164 -25.140 -71.196  1.00  0.00           H  
ATOM   1565  H1'   A A  49     -19.613 -22.592 -72.233  1.00  0.00           H  
ATOM   1566  H2'   A A  49     -19.366 -25.185 -71.086  1.00  0.00           H  
ATOM   1567 HO2'   A A  49     -19.954 -23.957 -69.468  1.00  0.00           H  
ATOM   1568  H2    A A  49     -23.458 -20.301 -72.000  1.00  0.00           H  
ATOM   1569  H61   A A  49     -26.554 -23.358 -72.684  1.00  0.00           H  
ATOM   1570  H62   A A  49     -25.729 -24.827 -72.889  1.00  0.00           H  
ATOM   1571  H8    A A  49     -21.077 -25.985 -72.838  1.00  0.00           H  
ATOM   1572  P     A A  50     -15.250 -23.482 -70.485  1.00  0.00           P  
ATOM   1573  OP2   A A  50     -15.266 -24.011 -69.098  1.00  0.00           O  
ATOM   1574  OP1   A A  50     -14.572 -24.254 -71.557  1.00  0.00           O  
ATOM   1575  O5'   A A  50     -14.609 -22.023 -70.448  1.00  0.00           O  
ATOM   1576  C5'   A A  50     -13.300 -21.789 -70.945  1.00  0.00           C  
ATOM   1577  C4'   A A  50     -13.143 -20.376 -71.449  1.00  0.00           C  
ATOM   1578  O4'   A A  50     -13.560 -20.327 -72.842  1.00  0.00           O  
ATOM   1579  C3'   A A  50     -14.005 -19.325 -70.767  1.00  0.00           C  
ATOM   1580  O3'   A A  50     -13.434 -18.833 -69.566  1.00  0.00           O  
ATOM   1581  C1'   A A  50     -14.253 -19.126 -73.049  1.00  0.00           C  
ATOM   1582  C2'   A A  50     -14.005 -18.252 -71.835  1.00  0.00           C  
ATOM   1583  O2'   A A  50     -12.734 -17.626 -71.937  1.00  0.00           O  
ATOM   1584  N1    A A  50     -18.779 -17.527 -74.923  1.00  0.00           N  
ATOM   1585  C2    A A  50     -17.560 -16.972 -74.918  1.00  0.00           C  
ATOM   1586  N3    A A  50     -16.423 -17.444 -74.411  1.00  0.00           N  
ATOM   1587  C4    A A  50     -16.619 -18.649 -73.846  1.00  0.00           C  
ATOM   1588  C5    A A  50     -17.811 -19.345 -73.773  1.00  0.00           C  
ATOM   1589  C6    A A  50     -18.941 -18.737 -74.347  1.00  0.00           C  
ATOM   1590  N6    A A  50     -20.156 -19.289 -74.352  1.00  0.00           N  
ATOM   1591  N7    A A  50     -17.632 -20.556 -73.117  1.00  0.00           N  
ATOM   1592  C8    A A  50     -16.357 -20.564 -72.814  1.00  0.00           C  
ATOM   1593  N9    A A  50     -15.683 -19.440 -73.225  1.00  0.00           N  
ATOM   1594  H5'   A A  50     -13.120 -22.412 -71.680  1.00  0.00           H  
ATOM   1595 H5''   A A  50     -12.652 -21.947 -70.227  1.00  0.00           H  
ATOM   1596  H4'   A A  50     -12.203 -20.104 -71.388  1.00  0.00           H  
ATOM   1597  H3'   A A  50     -14.918 -19.632 -70.585  1.00  0.00           H  
ATOM   1598  H1'   A A  50     -13.917 -18.672 -73.851  1.00  0.00           H  
ATOM   1599  H2'   A A  50     -14.721 -17.599 -71.689  1.00  0.00           H  
ATOM   1600 HO2'   A A  50     -12.863 -16.665 -72.072  1.00  0.00           H  
ATOM   1601  H2    A A  50     -17.496 -16.093 -75.348  1.00  0.00           H  
ATOM   1602  H61   A A  50     -20.907 -18.817 -74.769  1.00  0.00           H  
ATOM   1603  H62   A A  50     -20.298 -20.167 -73.940  1.00  0.00           H  
ATOM   1604  H8    A A  50     -15.925 -21.303 -72.337  1.00  0.00           H  
ATOM   1605  P     A A  51     -14.372 -18.199 -68.426  1.00  0.00           P  
ATOM   1606  OP2   A A  51     -15.486 -19.146 -68.168  1.00  0.00           O  
ATOM   1607  OP1   A A  51     -13.503 -17.763 -67.304  1.00  0.00           O  
ATOM   1608  O5'   A A  51     -14.983 -16.896 -69.111  1.00  0.00           O  
ATOM   1609  C5'   A A  51     -14.493 -15.604 -68.786  1.00  0.00           C  
ATOM   1610  C4'   A A  51     -15.250 -14.524 -69.518  1.00  0.00           C  
ATOM   1611  O4'   A A  51     -15.630 -14.999 -70.841  1.00  0.00           O  
ATOM   1612  C3'   A A  51     -16.582 -14.113 -68.910  1.00  0.00           C  
ATOM   1613  O3'   A A  51     -16.441 -13.242 -67.801  1.00  0.00           O  
ATOM   1614  C1'   A A  51     -16.840 -14.416 -71.225  1.00  0.00           C  
ATOM   1615  C2'   A A  51     -17.159 -13.399 -70.123  1.00  0.00           C  
ATOM   1616  O2'   A A  51     -16.465 -12.188 -70.385  1.00  0.00           O  
ATOM   1617  N1    A A  51     -21.635 -15.743 -72.569  1.00  0.00           N  
ATOM   1618  C2    A A  51     -20.966 -14.585 -72.645  1.00  0.00           C  
ATOM   1619  N3    A A  51     -19.717 -14.309 -72.276  1.00  0.00           N  
ATOM   1620  C4    A A  51     -19.120 -15.402 -71.767  1.00  0.00           C  
ATOM   1621  C5    A A  51     -19.676 -16.659 -71.624  1.00  0.00           C  
ATOM   1622  C6    A A  51     -21.005 -16.821 -72.053  1.00  0.00           C  
ATOM   1623  N6    A A  51     -21.672 -17.975 -71.977  1.00  0.00           N  
ATOM   1624  N7    A A  51     -18.761 -17.539 -71.061  1.00  0.00           N  
ATOM   1625  C8    A A  51     -17.691 -16.805 -70.880  1.00  0.00           C  
ATOM   1626  N9    A A  51     -17.837 -15.502 -71.285  1.00  0.00           N  
ATOM   1627  H5'   A A  51     -13.545 -15.550 -69.029  1.00  0.00           H  
ATOM   1628 H5''   A A  51     -14.584 -15.460 -67.821  1.00  0.00           H  
ATOM   1629  H4'   A A  51     -14.684 -13.729 -69.606  1.00  0.00           H  
ATOM   1630  H3'   A A  51     -17.161 -14.863 -68.656  1.00  0.00           H  
ATOM   1631  H1'   A A  51     -16.804 -13.957 -72.091  1.00  0.00           H  
ATOM   1632  H2'   A A  51     -18.123 -13.253 -70.029  1.00  0.00           H  
ATOM   1633 HO2'   A A  51     -17.112 -11.501 -70.647  1.00  0.00           H  
ATOM   1634  H2    A A  51     -21.468 -13.834 -73.027  1.00  0.00           H  
ATOM   1635  H61   A A  51     -22.599 -18.027 -72.293  1.00  0.00           H  
ATOM   1636  H62   A A  51     -21.236 -18.770 -71.607  1.00  0.00           H  
ATOM   1637  H8    A A  51     -16.862 -17.155 -70.490  1.00  0.00           H  
ATOM   1638  P     U A  52     -17.231 -13.539 -66.434  1.00  0.00           P  
ATOM   1639  OP2   U A  52     -17.963 -14.820 -66.596  1.00  0.00           O  
ATOM   1640  OP1   U A  52     -16.278 -13.375 -65.306  1.00  0.00           O  
ATOM   1641  O5'   U A  52     -18.305 -12.365 -66.347  1.00  0.00           O  
ATOM   1642  C5'   U A  52     -18.081 -11.122 -66.996  1.00  0.00           C  
ATOM   1643  C4'   U A  52     -19.373 -10.497 -67.462  1.00  0.00           C  
ATOM   1644  O4'   U A  52     -19.719 -11.021 -68.769  1.00  0.00           O  
ATOM   1645  C3'   U A  52     -20.603 -10.791 -66.618  1.00  0.00           C  
ATOM   1646  O3'   U A  52     -20.744  -9.909 -65.518  1.00  0.00           O  
ATOM   1647  C1'   U A  52     -21.097 -11.293 -68.862  1.00  0.00           C  
ATOM   1648  C2'   U A  52     -21.720 -10.627 -67.633  1.00  0.00           C  
ATOM   1649  O2'   U A  52     -21.960  -9.256 -67.916  1.00  0.00           O  
ATOM   1650  N1    U A  52     -21.230 -12.769 -68.829  1.00  0.00           N  
ATOM   1651  C2    U A  52     -22.452 -13.301 -69.200  1.00  0.00           C  
ATOM   1652  O2    U A  52     -23.399 -12.616 -69.544  1.00  0.00           O  
ATOM   1653  N3    U A  52     -22.528 -14.672 -69.155  1.00  0.00           N  
ATOM   1654  C4    U A  52     -21.531 -15.549 -68.785  1.00  0.00           C  
ATOM   1655  O4    U A  52     -21.756 -16.760 -68.796  1.00  0.00           O  
ATOM   1656  C5    U A  52     -20.296 -14.928 -68.414  1.00  0.00           C  
ATOM   1657  C6    U A  52     -20.193 -13.595 -68.450  1.00  0.00           C  
ATOM   1658  H5'   U A  52     -17.499 -11.267 -67.770  1.00  0.00           H  
ATOM   1659 H5''   U A  52     -17.638 -10.511 -66.372  1.00  0.00           H  
ATOM   1660  H4'   U A  52     -19.259  -9.527 -67.528  1.00  0.00           H  
ATOM   1661  H3'   U A  52     -20.588 -11.714 -66.289  1.00  0.00           H  
ATOM   1662  H1'   U A  52     -21.529 -10.945 -69.670  1.00  0.00           H  
ATOM   1663  H2'   U A  52     -22.536 -11.086 -67.346  1.00  0.00           H  
ATOM   1664 HO2'   U A  52     -22.927  -9.110 -67.992  1.00  0.00           H  
ATOM   1665  H3    U A  52     -23.385 -15.069 -69.414  1.00  0.00           H  
ATOM   1666  H5    U A  52     -19.531 -15.476 -68.138  1.00  0.00           H  
ATOM   1667  H6    U A  52     -19.338 -13.195 -68.191  1.00  0.00           H  
ATOM   1668  P     C A  53     -21.552 -10.372 -64.209  1.00  0.00           P  
ATOM   1669  OP2   C A  53     -21.012 -11.684 -63.773  1.00  0.00           O  
ATOM   1670  OP1   C A  53     -21.571  -9.233 -63.255  1.00  0.00           O  
ATOM   1671  O5'   C A  53     -23.039 -10.599 -64.732  1.00  0.00           O  
ATOM   1672  C5'   C A  53     -23.856  -9.501 -65.110  1.00  0.00           C  
ATOM   1673  C4'   C A  53     -25.205  -9.956 -65.611  1.00  0.00           C  
ATOM   1674  O4'   C A  53     -25.044 -10.842 -66.762  1.00  0.00           O  
ATOM   1675  C3'   C A  53     -26.035 -10.784 -64.643  1.00  0.00           C  
ATOM   1676  O3'   C A  53     -26.729  -9.993 -63.694  1.00  0.00           O  
ATOM   1677  C1'   C A  53     -26.022 -11.872 -66.732  1.00  0.00           C  
ATOM   1678  C2'   C A  53     -26.968 -11.531 -65.586  1.00  0.00           C  
ATOM   1679  O2'   C A  53     -27.998 -10.682 -66.070  1.00  0.00           O  
ATOM   1680  N1    C A  53     -25.319 -13.161 -66.518  1.00  0.00           N  
ATOM   1681  C2    C A  53     -26.033 -14.349 -66.721  1.00  0.00           C  
ATOM   1682  O2    C A  53     -27.222 -14.290 -67.070  1.00  0.00           O  
ATOM   1683  N3    C A  53     -25.415 -15.538 -66.533  1.00  0.00           N  
ATOM   1684  C4    C A  53     -24.137 -15.575 -66.158  1.00  0.00           C  
ATOM   1685  N4    C A  53     -23.569 -16.771 -65.985  1.00  0.00           N  
ATOM   1686  C5    C A  53     -23.384 -14.386 -65.943  1.00  0.00           C  
ATOM   1687  C6    C A  53     -24.005 -13.216 -66.134  1.00  0.00           C  
ATOM   1688  H5'   C A  53     -23.405  -8.997 -65.819  1.00  0.00           H  
ATOM   1689 H5''   C A  53     -23.984  -8.917 -64.334  1.00  0.00           H  
ATOM   1690  H4'   C A  53     -25.723  -9.170 -65.881  1.00  0.00           H  
ATOM   1691  H3'   C A  53     -25.466 -11.426 -64.170  1.00  0.00           H  
ATOM   1692  H1'   C A  53     -26.531 -11.913 -67.568  1.00  0.00           H  
ATOM   1693  H2'   C A  53     -27.331 -12.338 -65.166  1.00  0.00           H  
ATOM   1694 HO2'   C A  53     -28.839 -11.184 -66.097  1.00  0.00           H  
ATOM   1695  H42   C A  53     -22.630 -16.832 -65.709  1.00  0.00           H  
ATOM   1696  H41   C A  53     -24.090 -17.587 -66.133  1.00  0.00           H  
ATOM   1697  H5    C A  53     -22.444 -14.423 -65.668  1.00  0.00           H  
ATOM   1698  H6    C A  53     -23.504 -12.386 -65.991  1.00  0.00           H  
ATOM   1699  P     C A  54     -27.164 -10.621 -62.280  1.00  0.00           P  
ATOM   1700  OP2   C A  54     -26.012 -11.388 -61.742  1.00  0.00           O  
ATOM   1701  OP1   C A  54     -27.771  -9.540 -61.463  1.00  0.00           O  
ATOM   1702  O5'   C A  54     -28.314 -11.658 -62.655  1.00  0.00           O  
ATOM   1703  C5'   C A  54     -29.608 -11.209 -63.028  1.00  0.00           C  
ATOM   1704  C4'   C A  54     -30.511 -12.359 -63.402  1.00  0.00           C  
ATOM   1705  O4'   C A  54     -29.896 -13.147 -64.454  1.00  0.00           O  
ATOM   1706  C3'   C A  54     -30.800 -13.369 -62.303  1.00  0.00           C  
ATOM   1707  O3'   C A  54     -31.836 -12.955 -61.427  1.00  0.00           O  
ATOM   1708  C1'   C A  54     -30.142 -14.534 -64.250  1.00  0.00           C  
ATOM   1709  C2'   C A  54     -31.132 -14.630 -63.088  1.00  0.00           C  
ATOM   1710  O2'   C A  54     -32.455 -14.582 -63.605  1.00  0.00           O  
ATOM   1711  N1    C A  54     -28.877 -15.259 -63.974  1.00  0.00           N  
ATOM   1712  C2    C A  54     -28.876 -16.656 -64.071  1.00  0.00           C  
ATOM   1713  O2    C A  54     -29.925 -17.242 -64.382  1.00  0.00           O  
ATOM   1714  N3    C A  54     -27.736 -17.341 -63.824  1.00  0.00           N  
ATOM   1715  C4    C A  54     -26.623 -16.687 -63.491  1.00  0.00           C  
ATOM   1716  N4    C A  54     -25.521 -17.404 -63.257  1.00  0.00           N  
ATOM   1717  C5    C A  54     -26.591 -15.268 -63.383  1.00  0.00           C  
ATOM   1718  C6    C A  54     -27.725 -14.601 -63.631  1.00  0.00           C  
ATOM   1719  H5'   C A  54     -29.528 -10.603 -63.794  1.00  0.00           H  
ATOM   1720 H5''   C A  54     -30.006 -10.722 -62.276  1.00  0.00           H  
ATOM   1721  H4'   C A  54     -31.361 -11.997 -63.731  1.00  0.00           H  
ATOM   1722  H3'   C A  54     -29.983 -13.522 -61.783  1.00  0.00           H  
ATOM   1723  H1'   C A  54     -30.555 -14.899 -65.061  1.00  0.00           H  
ATOM   1724  H2'   C A  54     -30.980 -15.438 -62.554  1.00  0.00           H  
ATOM   1725 HO2'   C A  54     -32.864 -15.468 -63.516  1.00  0.00           H  
ATOM   1726  H42   C A  54     -24.687 -16.953 -63.010  1.00  0.00           H  
ATOM   1727  H41   C A  54     -25.548 -18.381 -63.331  1.00  0.00           H  
ATOM   1728  H5    C A  54     -25.768 -14.796 -63.138  1.00  0.00           H  
ATOM   1729  H6    C A  54     -27.723 -13.624 -63.562  1.00  0.00           H  
ATOM   1730  P     G A  55     -31.865 -13.474 -59.907  1.00  0.00           P  
ATOM   1731  OP2   G A  55     -30.464 -13.551 -59.421  1.00  0.00           O  
ATOM   1732  OP1   G A  55     -32.857 -12.659 -59.161  1.00  0.00           O  
ATOM   1733  O5'   G A  55     -32.431 -14.960 -60.017  1.00  0.00           O  
ATOM   1734  C5'   G A  55     -33.790 -15.199 -60.348  1.00  0.00           C  
ATOM   1735  C4'   G A  55     -34.120 -16.671 -60.306  1.00  0.00           C  
ATOM   1736  O4'   G A  55     -33.382 -17.370 -61.341  1.00  0.00           O  
ATOM   1737  C3'   G A  55     -33.745 -17.402 -59.026  1.00  0.00           C  
ATOM   1738  O3'   G A  55     -34.697 -17.229 -57.989  1.00  0.00           O  
ATOM   1739  C1'   G A  55     -32.973 -18.657 -60.873  1.00  0.00           C  
ATOM   1740  C2'   G A  55     -33.609 -18.844 -59.495  1.00  0.00           C  
ATOM   1741  O2'   G A  55     -34.880 -19.457 -59.652  1.00  0.00           O  
ATOM   1742  N1    G A  55     -28.924 -21.694 -60.330  1.00  0.00           N  
ATOM   1743  C2    G A  55     -30.261 -22.010 -60.321  1.00  0.00           C  
ATOM   1744  N2    G A  55     -30.566 -23.304 -60.145  1.00  0.00           N  
ATOM   1745  N3    G A  55     -31.231 -21.122 -60.474  1.00  0.00           N  
ATOM   1746  C4    G A  55     -30.750 -19.872 -60.639  1.00  0.00           C  
ATOM   1747  C5    G A  55     -29.437 -19.451 -60.664  1.00  0.00           C  
ATOM   1748  C6    G A  55     -28.407 -20.413 -60.498  1.00  0.00           C  
ATOM   1749  O6    G A  55     -27.183 -20.237 -60.490  1.00  0.00           O  
ATOM   1750  N7    G A  55     -29.363 -18.079 -60.858  1.00  0.00           N  
ATOM   1751  C8    G A  55     -30.609 -17.698 -60.946  1.00  0.00           C  
ATOM   1752  N9    G A  55     -31.501 -18.735 -60.822  1.00  0.00           N  
ATOM   1753  H5'   G A  55     -33.965 -14.858 -61.249  1.00  0.00           H  
ATOM   1754 H5''   G A  55     -34.363 -14.724 -59.710  1.00  0.00           H  
ATOM   1755  H4'   G A  55     -35.080 -16.785 -60.467  1.00  0.00           H  
ATOM   1756  H3'   G A  55     -32.872 -17.082 -58.716  1.00  0.00           H  
ATOM   1757  H1'   G A  55     -33.316 -19.342 -61.485  1.00  0.00           H  
ATOM   1758  H2'   G A  55     -33.027 -19.362 -58.900  1.00  0.00           H  
ATOM   1759 HO2'   G A  55     -34.832 -20.379 -59.325  1.00  0.00           H  
ATOM   1760  H1    G A  55     -28.284 -22.426 -60.208  1.00  0.00           H  
ATOM   1761  H22   G A  55     -31.504 -23.588 -60.130  1.00  0.00           H  
ATOM   1762  H21   G A  55     -29.854 -23.967 -60.030  1.00  0.00           H  
ATOM   1763  H8    G A  55     -30.878 -16.766 -61.086  1.00  0.00           H  
ATOM   1764  P     G A  56     -34.225 -17.219 -56.453  1.00  0.00           P  
ATOM   1765  OP2   G A  56     -33.016 -16.364 -56.350  1.00  0.00           O  
ATOM   1766  OP1   G A  56     -35.410 -16.920 -55.609  1.00  0.00           O  
ATOM   1767  O5'   G A  56     -33.789 -18.726 -56.173  1.00  0.00           O  
ATOM   1768  C5'   G A  56     -34.746 -19.774 -56.174  1.00  0.00           C  
ATOM   1769  C4'   G A  56     -34.097 -21.118 -55.958  1.00  0.00           C  
ATOM   1770  O4'   G A  56     -33.201 -21.414 -57.061  1.00  0.00           O  
ATOM   1771  C3'   G A  56     -33.218 -21.243 -54.723  1.00  0.00           C  
ATOM   1772  O3'   G A  56     -33.957 -21.494 -53.540  1.00  0.00           O  
ATOM   1773  C1'   G A  56     -32.042 -22.093 -56.589  1.00  0.00           C  
ATOM   1774  C2'   G A  56     -32.271 -22.373 -55.103  1.00  0.00           C  
ATOM   1775  O2'   G A  56     -32.898 -23.640 -54.964  1.00  0.00           O  
ATOM   1776  N1    G A  56     -26.954 -21.986 -56.702  1.00  0.00           N  
ATOM   1777  C2    G A  56     -27.800 -23.031 -56.419  1.00  0.00           C  
ATOM   1778  N2    G A  56     -27.220 -24.204 -56.127  1.00  0.00           N  
ATOM   1779  N3    G A  56     -29.120 -22.934 -56.423  1.00  0.00           N  
ATOM   1780  C4    G A  56     -29.534 -21.688 -56.735  1.00  0.00           C  
ATOM   1781  C5    G A  56     -28.774 -20.577 -57.034  1.00  0.00           C  
ATOM   1782  C6    G A  56     -27.359 -20.695 -57.027  1.00  0.00           C  
ATOM   1783  O6    G A  56     -26.513 -19.826 -57.265  1.00  0.00           O  
ATOM   1784  N7    G A  56     -29.583 -19.483 -57.302  1.00  0.00           N  
ATOM   1785  C8    G A  56     -30.799 -19.939 -57.163  1.00  0.00           C  
ATOM   1786  N9    G A  56     -30.841 -21.269 -56.821  1.00  0.00           N  
ATOM   1787  H5'   G A  56     -35.214 -19.779 -57.035  1.00  0.00           H  
ATOM   1788 H5''   G A  56     -35.397 -19.614 -55.459  1.00  0.00           H  
ATOM   1789  H4'   G A  56     -34.795 -21.806 -55.921  1.00  0.00           H  
ATOM   1790  H3'   G A  56     -32.702 -20.417 -54.611  1.00  0.00           H  
ATOM   1791  H1'   G A  56     -31.954 -22.942 -57.071  1.00  0.00           H  
ATOM   1792  H2'   G A  56     -31.432 -22.326 -54.596  1.00  0.00           H  
ATOM   1793 HO2'   G A  56     -32.255 -24.275 -54.586  1.00  0.00           H  
ATOM   1794  H1    G A  56     -25.990 -22.162 -56.673  1.00  0.00           H  
ATOM   1795  H22   G A  56     -27.775 -24.986 -55.917  1.00  0.00           H  
ATOM   1796  H21   G A  56     -26.244 -24.284 -56.123  1.00  0.00           H  
ATOM   1797  H8    G A  56     -31.598 -19.388 -57.292  1.00  0.00           H  
ATOM   1798  P     G A  57     -33.390 -21.009 -52.116  1.00  0.00           P  
ATOM   1799  OP2   G A  57     -32.856 -19.633 -52.279  1.00  0.00           O  
ATOM   1800  OP1   G A  57     -34.430 -21.277 -51.091  1.00  0.00           O  
ATOM   1801  O5'   G A  57     -32.161 -21.985 -51.837  1.00  0.00           O  
ATOM   1802  C5'   G A  57     -32.373 -23.351 -51.515  1.00  0.00           C  
ATOM   1803  C4'   G A  57     -31.072 -24.068 -51.255  1.00  0.00           C  
ATOM   1804  O4'   G A  57     -30.259 -24.062 -52.458  1.00  0.00           O  
ATOM   1805  C3'   G A  57     -30.170 -23.453 -50.196  1.00  0.00           C  
ATOM   1806  O3'   G A  57     -30.544 -23.808 -48.875  1.00  0.00           O  
ATOM   1807  C1'   G A  57     -28.884 -23.913 -52.124  1.00  0.00           C  
ATOM   1808  C2'   G A  57     -28.792 -23.958 -50.598  1.00  0.00           C  
ATOM   1809  O2'   G A  57     -28.597 -25.304 -50.187  1.00  0.00           O  
ATOM   1810  N1    G A  57     -24.726 -21.226 -53.309  1.00  0.00           N  
ATOM   1811  C2    G A  57     -24.829 -22.482 -52.762  1.00  0.00           C  
ATOM   1812  N2    G A  57     -23.675 -23.110 -52.494  1.00  0.00           N  
ATOM   1813  N3    G A  57     -25.978 -23.081 -52.498  1.00  0.00           N  
ATOM   1814  C4    G A  57     -27.037 -22.311 -52.828  1.00  0.00           C  
ATOM   1815  C5    G A  57     -27.043 -21.046 -53.378  1.00  0.00           C  
ATOM   1816  C6    G A  57     -25.803 -20.415 -53.656  1.00  0.00           C  
ATOM   1817  O6    G A  57     -25.600 -19.297 -54.143  1.00  0.00           O  
ATOM   1818  N7    G A  57     -28.343 -20.598 -53.567  1.00  0.00           N  
ATOM   1819  C8    G A  57     -29.089 -21.579 -53.137  1.00  0.00           C  
ATOM   1820  N9    G A  57     -28.361 -22.649 -52.675  1.00  0.00           N  
ATOM   1821  H5'   G A  57     -32.837 -23.788 -52.259  1.00  0.00           H  
ATOM   1822 H5''   G A  57     -32.935 -23.406 -50.713  1.00  0.00           H  
ATOM   1823  H4'   G A  57     -31.265 -24.996 -51.006  1.00  0.00           H  
ATOM   1824  H3'   G A  57     -30.191 -22.476 -50.284  1.00  0.00           H  
ATOM   1825  H1'   G A  57     -28.384 -24.667 -52.503  1.00  0.00           H  
ATOM   1826  H2'   G A  57     -28.082 -23.371 -50.264  1.00  0.00           H  
ATOM   1827 HO2'   G A  57     -27.680 -25.407 -49.857  1.00  0.00           H  
ATOM   1828  H1    G A  57     -23.827 -20.871 -53.467  1.00  0.00           H  
ATOM   1829  H22   G A  57     -23.686 -24.010 -52.103  1.00  0.00           H  
ATOM   1830  H21   G A  57     -22.819 -22.674 -52.687  1.00  0.00           H  
ATOM   1831  H8    G A  57     -30.068 -21.554 -53.144  1.00  0.00           H  
ATOM   1832  P     U A  58     -30.308 -22.778 -47.665  1.00  0.00           P  
ATOM   1833  OP2   U A  58     -30.784 -21.441 -48.100  1.00  0.00           O  
ATOM   1834  OP1   U A  58     -30.860 -23.388 -46.428  1.00  0.00           O  
ATOM   1835  O5'   U A  58     -28.723 -22.714 -47.518  1.00  0.00           O  
ATOM   1836  C5'   U A  58     -27.977 -23.863 -47.146  1.00  0.00           C  
ATOM   1837  C4'   U A  58     -26.493 -23.637 -47.295  1.00  0.00           C  
ATOM   1838  O4'   U A  58     -26.172 -23.367 -48.685  1.00  0.00           O  
ATOM   1839  C3'   U A  58     -25.917 -22.446 -46.544  1.00  0.00           C  
ATOM   1840  O3'   U A  58     -25.657 -22.725 -45.179  1.00  0.00           O  
ATOM   1841  C1'   U A  58     -25.143 -22.395 -48.776  1.00  0.00           C  
ATOM   1842  C2'   U A  58     -24.667 -22.119 -47.349  1.00  0.00           C  
ATOM   1843  O2'   U A  58     -23.605 -23.008 -47.037  1.00  0.00           O  
ATOM   1844  N1    U A  58     -25.655 -21.175 -49.445  1.00  0.00           N  
ATOM   1845  C2    U A  58     -24.719 -20.294 -49.953  1.00  0.00           C  
ATOM   1846  O2    U A  58     -23.517 -20.480 -49.873  1.00  0.00           O  
ATOM   1847  N3    U A  58     -25.239 -19.179 -50.564  1.00  0.00           N  
ATOM   1848  C4    U A  58     -26.571 -18.859 -50.715  1.00  0.00           C  
ATOM   1849  O4    U A  58     -26.880 -17.814 -51.290  1.00  0.00           O  
ATOM   1850  C5    U A  58     -27.482 -19.816 -50.166  1.00  0.00           C  
ATOM   1851  C6    U A  58     -27.003 -20.911 -49.567  1.00  0.00           C  
ATOM   1852  H5'   U A  58     -28.244 -24.615 -47.715  1.00  0.00           H  
ATOM   1853 H5''   U A  58     -28.174 -24.083 -46.211  1.00  0.00           H  
ATOM   1854  H4'   U A  58     -26.022 -24.449 -47.012  1.00  0.00           H  
ATOM   1855  H3'   U A  58     -26.544 -21.695 -46.605  1.00  0.00           H  
ATOM   1856  H1'   U A  58     -24.401 -22.764 -49.301  1.00  0.00           H  
ATOM   1857  H2'   U A  58     -24.401 -21.182 -47.235  1.00  0.00           H  
ATOM   1858 HO2'   U A  58     -22.767 -22.503 -46.998  1.00  0.00           H  
ATOM   1859  H3    U A  58     -24.592 -18.541 -50.930  1.00  0.00           H  
ATOM   1860  H5    U A  58     -28.449 -19.670 -50.230  1.00  0.00           H  
ATOM   1861  H6    U A  58     -27.647 -21.550 -49.198  1.00  0.00           H  
ATOM   1862  P     C A  59     -25.823 -21.566 -44.087  1.00  0.00           P  
ATOM   1863  OP2   C A  59     -25.685 -20.286 -44.828  1.00  0.00           O  
ATOM   1864  OP1   C A  59     -27.086 -21.864 -43.366  1.00  0.00           O  
ATOM   1865  O5'   C A  59     -24.625 -21.662 -43.041  1.00  0.00           O  
ATOM   1866  C5'   C A  59     -23.648 -20.636 -42.955  1.00  0.00           C  
ATOM   1867  C4'   C A  59     -23.211 -20.166 -44.322  1.00  0.00           C  
ATOM   1868  O4'   C A  59     -23.735 -18.837 -44.562  1.00  0.00           O  
ATOM   1869  C3'   C A  59     -21.713 -20.014 -44.531  1.00  0.00           C  
ATOM   1870  O3'   C A  59     -21.063 -21.246 -44.790  1.00  0.00           O  
ATOM   1871  C1'   C A  59     -22.819 -18.113 -45.387  1.00  0.00           C  
ATOM   1872  C2'   C A  59     -21.639 -19.035 -45.692  1.00  0.00           C  
ATOM   1873  O2'   C A  59     -21.870 -19.688 -46.931  1.00  0.00           O  
ATOM   1874  N1    C A  59     -22.398 -16.866 -44.702  1.00  0.00           N  
ATOM   1875  C2    C A  59     -21.400 -16.085 -45.298  1.00  0.00           C  
ATOM   1876  O2    C A  59     -20.900 -16.456 -46.371  1.00  0.00           O  
ATOM   1877  N3    C A  59     -20.998 -14.943 -44.695  1.00  0.00           N  
ATOM   1878  C4    C A  59     -21.550 -14.566 -43.541  1.00  0.00           C  
ATOM   1879  N4    C A  59     -21.121 -13.432 -42.982  1.00  0.00           N  
ATOM   1880  C5    C A  59     -22.566 -15.338 -42.910  1.00  0.00           C  
ATOM   1881  C6    C A  59     -22.956 -16.465 -43.517  1.00  0.00           C  
ATOM   1882  H5'   C A  59     -22.868 -20.979 -42.471  1.00  0.00           H  
ATOM   1883 H5''   C A  59     -24.023 -19.878 -42.462  1.00  0.00           H  
ATOM   1884  H4'   C A  59     -23.566 -20.774 -45.002  1.00  0.00           H  
ATOM   1885  H3'   C A  59     -21.313 -19.601 -43.736  1.00  0.00           H  
ATOM   1886  H1'   C A  59     -23.276 -17.887 -46.223  1.00  0.00           H  
ATOM   1887  H2'   C A  59     -20.791 -18.544 -45.693  1.00  0.00           H  
ATOM   1888 HO2'   C A  59     -21.712 -20.648 -46.821  1.00  0.00           H  
ATOM   1889  H42   C A  59     -21.507 -13.128 -42.135  1.00  0.00           H  
ATOM   1890  H41   C A  59     -20.421 -12.904 -43.420  1.00  0.00           H  
ATOM   1891  H5    C A  59     -22.966 -15.053 -42.062  1.00  0.00           H  
ATOM   1892  H6    C A  59     -23.654 -17.010 -43.098  1.00  0.00           H  
ATOM   1893  P     U A  60     -19.475 -21.384 -44.576  1.00  0.00           P  
ATOM   1894  OP2   U A  60     -18.989 -20.136 -43.935  1.00  0.00           O  
ATOM   1895  OP1   U A  60     -19.211 -22.694 -43.928  1.00  0.00           O  
ATOM   1896  O5'   U A  60     -18.890 -21.439 -46.056  1.00  0.00           O  
ATOM   1897  C5'   U A  60     -17.534 -21.113 -46.317  1.00  0.00           C  
ATOM   1898  C4'   U A  60     -17.386 -20.323 -47.594  1.00  0.00           C  
ATOM   1899  O4'   U A  60     -18.358 -19.217 -47.597  1.00  0.00           O  
ATOM   1900  C3'   U A  60     -16.049 -19.628 -47.801  1.00  0.00           C  
ATOM   1901  O3'   U A  60     -15.051 -20.490 -48.319  1.00  0.00           O  
ATOM   1902  C1'   U A  60     -17.695 -18.029 -47.994  1.00  0.00           C  
ATOM   1903  C2'   U A  60     -16.388 -18.418 -48.672  1.00  0.00           C  
ATOM   1904  O2'   U A  60     -16.620 -18.803 -50.020  1.00  0.00           O  
ATOM   1905  N1    U A  60     -17.477 -17.187 -46.793  1.00  0.00           N  
ATOM   1906  C2    U A  60     -17.159 -15.858 -47.005  1.00  0.00           C  
ATOM   1907  O2    U A  60     -17.054 -15.367 -48.115  1.00  0.00           O  
ATOM   1908  N3    U A  60     -16.967 -15.116 -45.865  1.00  0.00           N  
ATOM   1909  C4    U A  60     -17.057 -15.556 -44.561  1.00  0.00           C  
ATOM   1910  O4    U A  60     -16.854 -14.764 -43.640  1.00  0.00           O  
ATOM   1911  C5    U A  60     -17.390 -16.941 -44.419  1.00  0.00           C  
ATOM   1912  C6    U A  60     -17.583 -17.686 -45.513  1.00  0.00           C  
ATOM   1913  H5'   U A  60     -17.016 -21.942 -46.393  1.00  0.00           H  
ATOM   1914 H5''   U A  60     -17.182 -20.584 -45.572  1.00  0.00           H  
ATOM   1915  H4'   U A  60     -17.562 -20.904 -48.363  1.00  0.00           H  
ATOM   1916  H3'   U A  60     -15.765 -19.300 -46.923  1.00  0.00           H  
ATOM   1917  H1'   U A  60     -18.259 -17.544 -48.633  1.00  0.00           H  
ATOM   1918  H2'   U A  60     -15.700 -17.724 -48.608  1.00  0.00           H  
ATOM   1919 HO2'   U A  60     -17.527 -18.534 -50.277  1.00  0.00           H  
ATOM   1920  H3    U A  60     -16.740 -14.172 -45.992  1.00  0.00           H  
ATOM   1921  H5    U A  60     -17.476 -17.339 -43.528  1.00  0.00           H  
ATOM   1922  H6    U A  60     -17.809 -18.630 -45.389  1.00  0.00           H  
ATOM   1923  P     A A  61     -13.581 -20.509 -47.670  1.00  0.00           P  
ATOM   1924  OP2   A A  61     -13.729 -20.431 -46.195  1.00  0.00           O  
ATOM   1925  OP1   A A  61     -12.826 -21.634 -48.275  1.00  0.00           O  
ATOM   1926  O5'   A A  61     -12.922 -19.147 -48.171  1.00  0.00           O  
ATOM   1927  C5'   A A  61     -12.454 -19.011 -49.505  1.00  0.00           C  
ATOM   1928  C4'   A A  61     -11.991 -17.604 -49.789  1.00  0.00           C  
ATOM   1929  O4'   A A  61     -13.089 -16.663 -49.739  1.00  0.00           O  
ATOM   1930  C3'   A A  61     -10.989 -17.020 -48.806  1.00  0.00           C  
ATOM   1931  O3'   A A  61      -9.671 -17.503 -49.004  1.00  0.00           O  
ATOM   1932  C1'   A A  61     -12.614 -15.390 -49.338  1.00  0.00           C  
ATOM   1933  C2'   A A  61     -11.111 -15.532 -49.101  1.00  0.00           C  
ATOM   1934  O2'   A A  61     -10.422 -15.185 -50.294  1.00  0.00           O  
ATOM   1935  N1    A A  61     -13.863 -11.497 -46.200  1.00  0.00           N  
ATOM   1936  C2    A A  61     -13.136 -11.550 -47.323  1.00  0.00           C  
ATOM   1937  N3    A A  61     -12.850 -12.600 -48.091  1.00  0.00           N  
ATOM   1938  C4    A A  61     -13.409 -13.718 -47.596  1.00  0.00           C  
ATOM   1939  C5    A A  61     -14.181 -13.822 -46.454  1.00  0.00           C  
ATOM   1940  C6    A A  61     -14.411 -12.638 -45.730  1.00  0.00           C  
ATOM   1941  N6    A A  61     -15.135 -12.585 -44.609  1.00  0.00           N  
ATOM   1942  N7    A A  61     -14.587 -15.134 -46.254  1.00  0.00           N  
ATOM   1943  C8    A A  61     -14.060 -15.783 -47.263  1.00  0.00           C  
ATOM   1944  N9    A A  61     -13.334 -14.988 -48.114  1.00  0.00           N  
ATOM   1945  H5'   A A  61     -13.179 -19.241 -50.124  1.00  0.00           H  
ATOM   1946 H5''   A A  61     -11.706 -19.628 -49.647  1.00  0.00           H  
ATOM   1947  H4'   A A  61     -11.597 -17.596 -50.687  1.00  0.00           H  
ATOM   1948  H3'   A A  61     -11.260 -17.197 -47.881  1.00  0.00           H  
ATOM   1949  H1'   A A  61     -12.772 -14.726 -50.042  1.00  0.00           H  
ATOM   1950  H2'   A A  61     -10.816 -14.989 -48.340  1.00  0.00           H  
ATOM   1951 HO2'   A A  61      -9.766 -15.883 -50.496  1.00  0.00           H  
ATOM   1952  H2    A A  61     -12.760 -10.696 -47.622  1.00  0.00           H  
ATOM   1953  H61   A A  61     -15.261 -11.729 -44.148  1.00  0.00           H  
ATOM   1954  H62   A A  61     -15.543 -13.400 -44.249  1.00  0.00           H  
ATOM   1955  H8    A A  61     -14.174 -16.748 -47.396  1.00  0.00           H  
ATOM   1956  P     C A  62      -8.593 -17.418 -47.816  1.00  0.00           P  
ATOM   1957  OP2   C A  62      -9.133 -18.159 -46.648  1.00  0.00           O  
ATOM   1958  OP1   C A  62      -7.267 -17.791 -48.371  1.00  0.00           O  
ATOM   1959  O5'   C A  62      -8.551 -15.870 -47.442  1.00  0.00           O  
ATOM   1960  C5'   C A  62      -7.859 -14.940 -48.260  1.00  0.00           C  
ATOM   1961  C4'   C A  62      -7.984 -13.532 -47.732  1.00  0.00           C  
ATOM   1962  O4'   C A  62      -9.335 -13.005 -47.660  1.00  0.00           O  
ATOM   1963  C3'   C A  62      -7.387 -13.276 -46.357  1.00  0.00           C  
ATOM   1964  O3'   C A  62      -5.981 -13.105 -46.388  1.00  0.00           O  
ATOM   1965  C1'   C A  62      -9.448 -12.140 -46.547  1.00  0.00           C  
ATOM   1966  C2'   C A  62      -8.031 -11.935 -45.993  1.00  0.00           C  
ATOM   1967  O2'   C A  62      -7.407 -10.861 -46.680  1.00  0.00           O  
ATOM   1968  N1    C A  62     -10.355 -12.769 -45.556  1.00  0.00           N  
ATOM   1969  C2    C A  62     -11.007 -11.943 -44.632  1.00  0.00           C  
ATOM   1970  O2    C A  62     -10.807 -10.719 -44.668  1.00  0.00           O  
ATOM   1971  N3    C A  62     -11.839 -12.491 -43.718  1.00  0.00           N  
ATOM   1972  C4    C A  62     -12.036 -13.809 -43.700  1.00  0.00           C  
ATOM   1973  N4    C A  62     -12.867 -14.307 -42.781  1.00  0.00           N  
ATOM   1974  C5    C A  62     -11.389 -14.677 -44.625  1.00  0.00           C  
ATOM   1975  C6    C A  62     -10.568 -14.122 -45.525  1.00  0.00           C  
ATOM   1976  H5'   C A  62      -8.229 -14.976 -49.167  1.00  0.00           H  
ATOM   1977 H5''   C A  62      -6.911 -15.186 -48.292  1.00  0.00           H  
ATOM   1978  H4'   C A  62      -7.485 -13.012 -48.396  1.00  0.00           H  
ATOM   1979  H3'   C A  62      -7.612 -13.975 -45.708  1.00  0.00           H  
ATOM   1980  H1'   C A  62      -9.814 -11.274 -46.822  1.00  0.00           H  
ATOM   1981  H2'   C A  62      -8.036 -11.791 -45.024  1.00  0.00           H  
ATOM   1982 HO2'   C A  62      -7.606 -10.023 -46.213  1.00  0.00           H  
ATOM   1983  H42   C A  62     -13.033 -15.271 -42.741  1.00  0.00           H  
ATOM   1984  H41   C A  62     -13.310 -13.706 -42.145  1.00  0.00           H  
ATOM   1985  H5    C A  62     -11.541 -15.645 -44.605  1.00  0.00           H  
ATOM   1986  H6    C A  62     -10.114 -14.702 -46.170  1.00  0.00           H  
ATOM   1987  P     C A  63      -5.054 -13.832 -45.294  1.00  0.00           P  
ATOM   1988  OP2   C A  63      -5.646 -15.161 -44.998  1.00  0.00           O  
ATOM   1989  OP1   C A  63      -3.645 -13.743 -45.753  1.00  0.00           O  
ATOM   1990  O5'   C A  63      -5.206 -12.923 -43.994  1.00  0.00           O  
ATOM   1991  C5'   C A  63      -4.242 -11.929 -43.683  1.00  0.00           C  
ATOM   1992  C4'   C A  63      -4.883 -10.697 -43.092  1.00  0.00           C  
ATOM   1993  O4'   C A  63      -6.286 -10.828 -43.426  1.00  0.00           O  
ATOM   1994  C3'   C A  63      -4.902 -10.614 -41.573  1.00  0.00           C  
ATOM   1995  O3'   C A  63      -3.903  -9.753 -41.054  1.00  0.00           O  
ATOM   1996  C1'   C A  63      -7.066 -10.243 -42.399  1.00  0.00           C  
ATOM   1997  C2'   C A  63      -6.138  -9.781 -41.296  1.00  0.00           C  
ATOM   1998  O2'   C A  63      -5.873  -8.396 -41.463  1.00  0.00           O  
ATOM   1999  N1    C A  63      -8.062 -11.233 -41.918  1.00  0.00           N  
ATOM   2000  C2    C A  63      -9.167 -10.767 -41.196  1.00  0.00           C  
ATOM   2001  O2    C A  63      -9.280  -9.550 -40.978  1.00  0.00           O  
ATOM   2002  N3    C A  63     -10.091 -11.648 -40.747  1.00  0.00           N  
ATOM   2003  C4    C A  63      -9.946 -12.950 -40.993  1.00  0.00           C  
ATOM   2004  N4    C A  63     -10.882 -13.783 -40.531  1.00  0.00           N  
ATOM   2005  C5    C A  63      -8.835 -13.456 -41.724  1.00  0.00           C  
ATOM   2006  C6    C A  63      -7.928 -12.574 -42.164  1.00  0.00           C  
ATOM   2007  H5'   C A  63      -3.765 -11.679 -44.502  1.00  0.00           H  
ATOM   2008 H5''   C A  63      -3.601 -12.296 -43.038  1.00  0.00           H  
ATOM   2009  H4'   C A  63      -4.542  -9.852 -43.451  1.00  0.00           H  
ATOM   2010  H3'   C A  63      -4.855 -11.476 -41.110  1.00  0.00           H  
ATOM   2011  H1'   C A  63      -7.532  -9.468 -42.774  1.00  0.00           H  
ATOM   2012  H2'   C A  63      -6.508  -9.974 -40.409  1.00  0.00           H  
ATOM   2013 HO2'   C A  63      -6.330  -7.895 -40.756  1.00  0.00           H  
ATOM   2014  H42   C A  63     -10.805 -14.745 -40.695  1.00  0.00           H  
ATOM   2015  H41   C A  63     -11.646 -13.431 -40.027  1.00  0.00           H  
ATOM   2016  H5    C A  63      -8.737 -14.415 -41.901  1.00  0.00           H  
ATOM   2017  H6    C A  63      -7.156 -12.903 -42.669  1.00  0.00           H  
ATOM   2018  P     A A  64      -2.805  -9.106 -42.034  1.00  0.00           P  
ATOM   2019  OP2   A A  64      -1.681  -8.610 -41.201  1.00  0.00           O  
ATOM   2020  OP1   A A  64      -2.537 -10.073 -43.128  1.00  0.00           O  
ATOM   2021  O5'   A A  64      -3.547  -7.844 -42.663  1.00  0.00           O  
ATOM   2022  C5'   A A  64      -2.808  -6.771 -43.228  1.00  0.00           C  
ATOM   2023  C4'   A A  64      -3.712  -5.649 -43.673  1.00  0.00           C  
ATOM   2024  O4'   A A  64      -4.475  -6.026 -44.854  1.00  0.00           O  
ATOM   2025  C3'   A A  64      -4.732  -5.169 -42.652  1.00  0.00           C  
ATOM   2026  O3'   A A  64      -4.199  -4.233 -41.733  1.00  0.00           O  
ATOM   2027  C1'   A A  64      -5.725  -5.348 -44.810  1.00  0.00           C  
ATOM   2028  C2'   A A  64      -5.807  -4.518 -43.527  1.00  0.00           C  
ATOM   2029  O2'   A A  64      -5.475  -3.172 -43.835  1.00  0.00           O  
ATOM   2030  N1    A A  64     -10.769  -6.202 -44.190  1.00  0.00           N  
ATOM   2031  C2    A A  64     -10.011  -5.113 -44.005  1.00  0.00           C  
ATOM   2032  N3    A A  64      -8.701  -4.961 -44.186  1.00  0.00           N  
ATOM   2033  C4    A A  64      -8.143  -6.107 -44.614  1.00  0.00           C  
ATOM   2034  C5    A A  64      -8.791  -7.306 -44.850  1.00  0.00           C  
ATOM   2035  C6    A A  64     -10.178  -7.337 -44.621  1.00  0.00           C  
ATOM   2036  N6    A A  64     -10.934  -8.421 -44.805  1.00  0.00           N  
ATOM   2037  N7    A A  64      -7.893  -8.271 -45.284  1.00  0.00           N  
ATOM   2038  C8    A A  64      -6.742  -7.645 -45.301  1.00  0.00           C  
ATOM   2039  N9    A A  64      -6.820  -6.332 -44.907  1.00  0.00           N  
ATOM   2040  H5'   A A  64      -2.304  -7.102 -44.001  1.00  0.00           H  
ATOM   2041 H5''   A A  64      -2.178  -6.429 -42.560  1.00  0.00           H  
ATOM   2042  H4'   A A  64      -3.128  -4.900 -43.914  1.00  0.00           H  
ATOM   2043  H3'   A A  64      -5.105  -5.929 -42.157  1.00  0.00           H  
ATOM   2044  H1'   A A  64      -5.754  -4.750 -45.587  1.00  0.00           H  
ATOM   2045  H2'   A A  64      -6.695  -4.589 -43.118  1.00  0.00           H  
ATOM   2046 HO2'   A A  64      -6.286  -2.626 -43.791  1.00  0.00           H  
ATOM   2047  H2    A A  64     -10.488  -4.316 -43.692  1.00  0.00           H  
ATOM   2048  H61   A A  64     -11.898  -8.382 -44.628  1.00  0.00           H  
ATOM   2049  H62   A A  64     -10.527  -9.256 -45.117  1.00  0.00           H  
ATOM   2050  H8    A A  64      -5.903  -8.075 -45.570  1.00  0.00           H  
ATOM   2051  P     C A  65      -4.783  -4.146 -40.238  1.00  0.00           P  
ATOM   2052  OP2   C A  65      -5.038  -5.528 -39.762  1.00  0.00           O  
ATOM   2053  OP1   C A  65      -3.897  -3.251 -39.450  1.00  0.00           O  
ATOM   2054  O5'   C A  65      -6.188  -3.416 -40.414  1.00  0.00           O  
ATOM   2055  C5'   C A  65      -6.261  -2.012 -40.611  1.00  0.00           C  
ATOM   2056  C4'   C A  65      -7.690  -1.524 -40.615  1.00  0.00           C  
ATOM   2057  O4'   C A  65      -8.416  -2.369 -41.519  1.00  0.00           O  
ATOM   2058  C3'   C A  65      -8.466  -1.713 -39.321  1.00  0.00           C  
ATOM   2059  O3'   C A  65      -8.159  -0.733 -38.345  1.00  0.00           O  
ATOM   2060  C1'   C A  65      -9.763  -2.433 -41.106  1.00  0.00           C  
ATOM   2061  C2'   C A  65      -9.892  -1.645 -39.806  1.00  0.00           C  
ATOM   2062  O2'   C A  65     -10.276  -0.308 -40.091  1.00  0.00           O  
ATOM   2063  N1    C A  65     -10.154  -3.856 -40.944  1.00  0.00           N  
ATOM   2064  C2    C A  65     -11.508  -4.155 -40.750  1.00  0.00           C  
ATOM   2065  O2    C A  65     -12.334  -3.231 -40.719  1.00  0.00           O  
ATOM   2066  N3    C A  65     -11.891  -5.444 -40.600  1.00  0.00           N  
ATOM   2067  C4    C A  65     -10.983  -6.419 -40.637  1.00  0.00           C  
ATOM   2068  N4    C A  65     -11.407  -7.676 -40.484  1.00  0.00           N  
ATOM   2069  C5    C A  65      -9.599  -6.148 -40.832  1.00  0.00           C  
ATOM   2070  C6    C A  65      -9.232  -4.869 -40.980  1.00  0.00           C  
ATOM   2071  H5'   C A  65      -5.845  -1.789 -41.470  1.00  0.00           H  
ATOM   2072 H5''   C A  65      -5.772  -1.562 -39.891  1.00  0.00           H  
ATOM   2073  H4'   C A  65      -7.768  -0.590 -40.898  1.00  0.00           H  
ATOM   2074  H3'   C A  65      -8.293  -2.602 -38.948  1.00  0.00           H  
ATOM   2075  H1'   C A  65     -10.325  -2.017 -41.792  1.00  0.00           H  
ATOM   2076  H2'   C A  65     -10.506  -2.071 -39.173  1.00  0.00           H  
ATOM   2077 HO2'   C A  65     -11.195  -0.167 -39.783  1.00  0.00           H  
ATOM   2078  H42   C A  65     -10.764  -8.415 -40.507  1.00  0.00           H  
ATOM   2079  H41   C A  65     -12.360  -7.859 -40.350  1.00  0.00           H  
ATOM   2080  H5    C A  65      -8.939  -6.872 -40.858  1.00  0.00           H  
ATOM   2081  H6    C A  65      -8.285  -4.662 -41.116  1.00  0.00           H  
ATOM   2082  P     C A  66      -7.785  -1.174 -36.845  1.00  0.00           P  
ATOM   2083  OP2   C A  66      -7.315  -2.582 -36.882  1.00  0.00           O  
ATOM   2084  OP1   C A  66      -6.912  -0.125 -36.261  1.00  0.00           O  
ATOM   2085  O5'   C A  66      -9.179  -1.140 -36.073  1.00  0.00           O  
ATOM   2086  C5'   C A  66      -9.930   0.061 -35.978  1.00  0.00           C  
ATOM   2087  C4'   C A  66     -11.387  -0.214 -35.695  1.00  0.00           C  
ATOM   2088  O4'   C A  66     -11.964  -0.986 -36.781  1.00  0.00           O  
ATOM   2089  C3'   C A  66     -11.684  -1.042 -34.454  1.00  0.00           C  
ATOM   2090  O3'   C A  66     -11.684  -0.274 -33.263  1.00  0.00           O  
ATOM   2091  C1'   C A  66     -12.889  -1.938 -36.279  1.00  0.00           C  
ATOM   2092  C2'   C A  66     -13.036  -1.660 -34.782  1.00  0.00           C  
ATOM   2093  O2'   C A  66     -14.090  -0.727 -34.588  1.00  0.00           O  
ATOM   2094  N1    C A  66     -12.400  -3.312 -36.552  1.00  0.00           N  
ATOM   2095  C2    C A  66     -13.318  -4.368 -36.494  1.00  0.00           C  
ATOM   2096  O2    C A  66     -14.503  -4.127 -36.218  1.00  0.00           O  
ATOM   2097  N3    C A  66     -12.897  -5.631 -36.739  1.00  0.00           N  
ATOM   2098  C4    C A  66     -11.618  -5.864 -37.032  1.00  0.00           C  
ATOM   2099  N4    C A  66     -11.249  -7.126 -37.267  1.00  0.00           N  
ATOM   2100  C5    C A  66     -10.661  -4.813 -37.098  1.00  0.00           C  
ATOM   2101  C6    C A  66     -11.088  -3.568 -36.855  1.00  0.00           C  
ATOM   2102  H5'   C A  66      -9.856   0.552 -36.823  1.00  0.00           H  
ATOM   2103 H5''   C A  66      -9.563   0.611 -35.255  1.00  0.00           H  
ATOM   2104  H4'   C A  66     -11.861   0.641 -35.626  1.00  0.00           H  
ATOM   2105  H3'   C A  66     -11.016  -1.756 -34.377  1.00  0.00           H  
ATOM   2106  H1'   C A  66     -13.754  -1.808 -36.721  1.00  0.00           H  
ATOM   2107  H2'   C A  66     -13.186  -2.487 -34.278  1.00  0.00           H  
ATOM   2108 HO2'   C A  66     -14.853  -1.188 -34.181  1.00  0.00           H  
ATOM   2109  H42   C A  66     -10.316  -7.330 -37.485  1.00  0.00           H  
ATOM   2110  H41   C A  66     -11.911  -7.847 -37.219  1.00  0.00           H  
ATOM   2111  H5    C A  66      -9.722  -4.994 -37.316  1.00  0.00           H  
ATOM   2112  H6    C A  66     -10.445  -2.831 -36.896  1.00  0.00           H  
ATOM   2113  P     U A  67     -10.999  -0.852 -31.929  1.00  0.00           P  
ATOM   2114  OP2   U A  67      -9.827  -1.670 -32.332  1.00  0.00           O  
ATOM   2115  OP1   U A  67     -10.815   0.275 -30.980  1.00  0.00           O  
ATOM   2116  O5'   U A  67     -12.100  -1.832 -31.324  1.00  0.00           O  
ATOM   2117  C5'   U A  67     -13.408  -1.366 -31.030  1.00  0.00           C  
ATOM   2118  C4'   U A  67     -14.414  -2.491 -31.038  1.00  0.00           C  
ATOM   2119  O4'   U A  67     -14.459  -3.106 -32.352  1.00  0.00           O  
ATOM   2120  C3'   U A  67     -14.130  -3.650 -30.095  1.00  0.00           C  
ATOM   2121  O3'   U A  67     -14.546  -3.397 -28.764  1.00  0.00           O  
ATOM   2122  C1'   U A  67     -14.632  -4.509 -32.239  1.00  0.00           C  
ATOM   2123  C2'   U A  67     -14.870  -4.805 -30.757  1.00  0.00           C  
ATOM   2124  O2'   U A  67     -16.264  -4.743 -30.493  1.00  0.00           O  
ATOM   2125  N1    U A  67     -13.441  -5.217 -32.769  1.00  0.00           N  
ATOM   2126  C2    U A  67     -13.578  -6.565 -33.042  1.00  0.00           C  
ATOM   2127  O2    U A  67     -14.617  -7.178 -32.868  1.00  0.00           O  
ATOM   2128  N3    U A  67     -12.451  -7.178 -33.532  1.00  0.00           N  
ATOM   2129  C4    U A  67     -11.225  -6.595 -33.772  1.00  0.00           C  
ATOM   2130  O4    U A  67     -10.304  -7.283 -34.215  1.00  0.00           O  
ATOM   2131  C5    U A  67     -11.157  -5.198 -33.466  1.00  0.00           C  
ATOM   2132  C6    U A  67     -12.240  -4.576 -32.989  1.00  0.00           C  
ATOM   2133  H5'   U A  67     -13.668  -0.701 -31.701  1.00  0.00           H  
ATOM   2134 H5''   U A  67     -13.407  -0.945 -30.145  1.00  0.00           H  
ATOM   2135  H4'   U A  67     -15.298  -2.121 -30.829  1.00  0.00           H  
ATOM   2136  H3'   U A  67     -13.169  -3.841 -30.101  1.00  0.00           H  
ATOM   2137  H1'   U A  67     -15.422  -4.775 -32.755  1.00  0.00           H  
ATOM   2138  H2'   U A  67     -14.490  -5.671 -30.499  1.00  0.00           H  
ATOM   2139 HO2'   U A  67     -16.598  -5.649 -30.327  1.00  0.00           H  
ATOM   2140  H3    U A  67     -12.526  -8.134 -33.732  1.00  0.00           H  
ATOM   2141  H5    U A  67     -10.323  -4.702 -33.607  1.00  0.00           H  
ATOM   2142  H6    U A  67     -12.168  -3.621 -32.787  1.00  0.00           H  
ATOM   2143  P     C A  68     -13.533  -3.638 -27.540  1.00  0.00           P  
ATOM   2144  OP2   C A  68     -12.156  -3.707 -28.089  1.00  0.00           O  
ATOM   2145  OP1   C A  68     -13.852  -2.649 -26.479  1.00  0.00           O  
ATOM   2146  O5'   C A  68     -13.921  -5.085 -26.997  1.00  0.00           O  
ATOM   2147  C5'   C A  68     -15.162  -5.311 -26.347  1.00  0.00           C  
ATOM   2148  C4'   C A  68     -15.590  -6.755 -26.451  1.00  0.00           C  
ATOM   2149  O4'   C A  68     -15.728  -7.130 -27.846  1.00  0.00           O  
ATOM   2150  C3'   C A  68     -14.623  -7.783 -25.885  1.00  0.00           C  
ATOM   2151  O3'   C A  68     -14.743  -7.943 -24.481  1.00  0.00           O  
ATOM   2152  C1'   C A  68     -15.256  -8.455 -28.060  1.00  0.00           C  
ATOM   2153  C2'   C A  68     -14.970  -9.037 -26.674  1.00  0.00           C  
ATOM   2154  O2'   C A  68     -16.153  -9.647 -26.178  1.00  0.00           O  
ATOM   2155  N1    C A  68     -14.051  -8.445 -28.926  1.00  0.00           N  
ATOM   2156  C2    C A  68     -13.636  -9.652 -29.503  1.00  0.00           C  
ATOM   2157  O2    C A  68     -14.282 -10.686 -29.274  1.00  0.00           O  
ATOM   2158  N3    C A  68     -12.541  -9.670 -30.296  1.00  0.00           N  
ATOM   2159  C4    C A  68     -11.864  -8.545 -30.526  1.00  0.00           C  
ATOM   2160  N4    C A  68     -10.789  -8.611 -31.316  1.00  0.00           N  
ATOM   2161  C5    C A  68     -12.259  -7.303 -29.954  1.00  0.00           C  
ATOM   2162  C6    C A  68     -13.344  -7.297 -29.171  1.00  0.00           C  
ATOM   2163  H5'   C A  68     -15.847  -4.745 -26.760  1.00  0.00           H  
ATOM   2164 H5''   C A  68     -15.076  -5.071 -25.401  1.00  0.00           H  
ATOM   2165  H4'   C A  68     -16.458  -6.858 -26.006  1.00  0.00           H  
ATOM   2166  H3'   C A  68     -13.705  -7.513 -26.100  1.00  0.00           H  
ATOM   2167  H1'   C A  68     -15.962  -8.978 -28.493  1.00  0.00           H  
ATOM   2168  H2'   C A  68     -14.220  -9.667 -26.698  1.00  0.00           H  
ATOM   2169 HO2'   C A  68     -16.036 -10.620 -26.183  1.00  0.00           H  
ATOM   2170  H42   C A  68     -10.270  -7.801 -31.504  1.00  0.00           H  
ATOM   2171  H41   C A  68     -10.520  -9.468 -31.707  1.00  0.00           H  
ATOM   2172  H5    C A  68     -11.754  -6.481 -30.129  1.00  0.00           H  
ATOM   2173  H6    C A  68     -13.632  -6.452 -28.769  1.00  0.00           H  
ATOM   2174  P     G A  69     -13.478  -8.421 -23.611  1.00  0.00           P  
ATOM   2175  OP2   G A  69     -12.268  -7.757 -24.157  1.00  0.00           O  
ATOM   2176  OP1   G A  69     -13.820  -8.259 -22.175  1.00  0.00           O  
ATOM   2177  O5'   G A  69     -13.366  -9.981 -23.918  1.00  0.00           O  
ATOM   2178  C5'   G A  69     -14.339 -10.892 -23.429  1.00  0.00           C  
ATOM   2179  C4'   G A  69     -13.973 -12.319 -23.752  1.00  0.00           C  
ATOM   2180  O4'   G A  69     -14.005 -12.522 -25.189  1.00  0.00           O  
ATOM   2181  C3'   G A  69     -12.574 -12.758 -23.348  1.00  0.00           C  
ATOM   2182  O3'   G A  69     -12.479 -13.113 -21.979  1.00  0.00           O  
ATOM   2183  C1'   G A  69     -12.959 -13.412 -25.585  1.00  0.00           C  
ATOM   2184  C2'   G A  69     -12.300 -13.914 -24.299  1.00  0.00           C  
ATOM   2185  O2'   G A  69     -12.958 -15.098 -23.875  1.00  0.00           O  
ATOM   2186  N1    G A  69      -9.042 -13.932 -28.795  1.00  0.00           N  
ATOM   2187  C2    G A  69      -9.736 -14.893 -28.100  1.00  0.00           C  
ATOM   2188  N2    G A  69      -9.340 -16.161 -28.280  1.00  0.00           N  
ATOM   2189  N3    G A  69     -10.747 -14.631 -27.288  1.00  0.00           N  
ATOM   2190  C4    G A  69     -11.013 -13.309 -27.222  1.00  0.00           C  
ATOM   2191  C5    G A  69     -10.383 -12.271 -27.874  1.00  0.00           C  
ATOM   2192  C6    G A  69      -9.299 -12.566 -28.742  1.00  0.00           C  
ATOM   2193  O6    G A  69      -8.613 -11.784 -29.410  1.00  0.00           O  
ATOM   2194  N7    G A  69     -10.959 -11.055 -27.537  1.00  0.00           N  
ATOM   2195  C8    G A  69     -11.913 -11.370 -26.703  1.00  0.00           C  
ATOM   2196  N9    G A  69     -12.001 -12.720 -26.468  1.00  0.00           N  
ATOM   2197  H5'   G A  69     -15.205 -10.684 -23.836  1.00  0.00           H  
ATOM   2198 H5''   G A  69     -14.410 -10.792 -22.457  1.00  0.00           H  
ATOM   2199  H4'   G A  69     -14.627 -12.917 -23.332  1.00  0.00           H  
ATOM   2200  H3'   G A  69     -11.943 -12.031 -23.535  1.00  0.00           H  
ATOM   2201  H1'   G A  69     -13.356 -14.170 -26.064  1.00  0.00           H  
ATOM   2202  H2'   G A  69     -11.338 -14.058 -24.423  1.00  0.00           H  
ATOM   2203 HO2'   G A  69     -12.363 -15.863 -24.017  1.00  0.00           H  
ATOM   2204  H1    G A  69      -8.308 -14.230 -29.372  1.00  0.00           H  
ATOM   2205  H22   G A  69      -9.798 -16.889 -27.810  1.00  0.00           H  
ATOM   2206  H21   G A  69      -8.592 -16.363 -28.880  1.00  0.00           H  
ATOM   2207  H8    G A  69     -12.505 -10.709 -26.287  1.00  0.00           H  
ATOM   2208  P     C A  70     -11.112 -12.862 -21.172  1.00  0.00           P  
ATOM   2209  OP2   C A  70     -10.639 -11.490 -21.484  1.00  0.00           O  
ATOM   2210  OP1   C A  70     -11.333 -13.258 -19.758  1.00  0.00           O  
ATOM   2211  O5'   C A  70     -10.087 -13.896 -21.818  1.00  0.00           O  
ATOM   2212  C5'   C A  70     -10.296 -15.296 -21.709  1.00  0.00           C  
ATOM   2213  C4'   C A  70      -9.242 -16.077 -22.456  1.00  0.00           C  
ATOM   2214  O4'   C A  70      -9.351 -15.816 -23.880  1.00  0.00           O  
ATOM   2215  C3'   C A  70      -7.797 -15.737 -22.127  1.00  0.00           C  
ATOM   2216  O3'   C A  70      -7.333 -16.372 -20.948  1.00  0.00           O  
ATOM   2217  C1'   C A  70      -8.061 -15.786 -24.475  1.00  0.00           C  
ATOM   2218  C2'   C A  70      -7.058 -16.171 -23.385  1.00  0.00           C  
ATOM   2219  O2'   C A  70      -6.866 -17.578 -23.411  1.00  0.00           O  
ATOM   2220  N1    C A  70      -7.794 -14.439 -25.035  1.00  0.00           N  
ATOM   2221  C2    C A  70      -6.783 -14.306 -25.995  1.00  0.00           C  
ATOM   2222  O2    C A  70      -6.145 -15.310 -26.346  1.00  0.00           O  
ATOM   2223  N3    C A  70      -6.521 -13.088 -26.523  1.00  0.00           N  
ATOM   2224  C4    C A  70      -7.221 -12.024 -26.129  1.00  0.00           C  
ATOM   2225  N4    C A  70      -6.927 -10.842 -26.677  1.00  0.00           N  
ATOM   2226  C5    C A  70      -8.254 -12.126 -25.155  1.00  0.00           C  
ATOM   2227  C6    C A  70      -8.506 -13.336 -24.641  1.00  0.00           C  
ATOM   2228  H5'   C A  70     -11.177 -15.516 -22.077  1.00  0.00           H  
ATOM   2229 H5''   C A  70     -10.271 -15.549 -20.763  1.00  0.00           H  
ATOM   2230  H4'   C A  70      -9.387 -17.033 -22.296  1.00  0.00           H  
ATOM   2231  H3'   C A  70      -7.710 -14.765 -22.024  1.00  0.00           H  
ATOM   2232  H1'   C A  70      -8.028 -16.450 -25.196  1.00  0.00           H  
ATOM   2233  H2'   C A  70      -6.212 -15.687 -23.491  1.00  0.00           H  
ATOM   2234 HO2'   C A  70      -5.971 -17.771 -23.759  1.00  0.00           H  
ATOM   2235  H42   C A  70      -7.424 -10.042 -26.409  1.00  0.00           H  
ATOM   2236  H41   C A  70      -6.215 -10.776 -27.347  1.00  0.00           H  
ATOM   2237  H5    C A  70      -8.765 -11.338 -24.872  1.00  0.00           H  
ATOM   2238  H6    C A  70      -9.213 -13.426 -23.970  1.00  0.00           H  
ATOM   2239  P     G A  71      -6.206 -15.671 -20.042  1.00  0.00           P  
ATOM   2240  OP2   G A  71      -6.495 -14.215 -19.993  1.00  0.00           O  
ATOM   2241  OP1   G A  71      -6.088 -16.440 -18.776  1.00  0.00           O  
ATOM   2242  O5'   G A  71      -4.860 -15.878 -20.871  1.00  0.00           O  
ATOM   2243  C5'   G A  71      -4.319 -17.176 -21.070  1.00  0.00           C  
ATOM   2244  C4'   G A  71      -3.097 -17.137 -21.952  1.00  0.00           C  
ATOM   2245  O4'   G A  71      -3.470 -16.718 -23.291  1.00  0.00           O  
ATOM   2246  C3'   G A  71      -2.011 -16.152 -21.546  1.00  0.00           C  
ATOM   2247  O3'   G A  71      -1.162 -16.653 -20.527  1.00  0.00           O  
ATOM   2248  C1'   G A  71      -2.461 -15.895 -23.851  1.00  0.00           C  
ATOM   2249  C2'   G A  71      -1.295 -15.885 -22.862  1.00  0.00           C  
ATOM   2250  O2'   G A  71      -0.405 -16.943 -23.188  1.00  0.00           O  
ATOM   2251  N1    G A  71      -1.811 -11.516 -26.366  1.00  0.00           N  
ATOM   2252  C2    G A  71      -1.046 -12.658 -26.385  1.00  0.00           C  
ATOM   2253  N2    G A  71       0.036 -12.636 -27.178  1.00  0.00           N  
ATOM   2254  N3    G A  71      -1.321 -13.743 -25.681  1.00  0.00           N  
ATOM   2255  C4    G A  71      -2.440 -13.595 -24.940  1.00  0.00           C  
ATOM   2256  C5    G A  71      -3.273 -12.500 -24.849  1.00  0.00           C  
ATOM   2257  C6    G A  71      -2.966 -11.342 -25.611  1.00  0.00           C  
ATOM   2258  O6    G A  71      -3.582 -10.271 -25.666  1.00  0.00           O  
ATOM   2259  N7    G A  71      -4.321 -12.749 -23.975  1.00  0.00           N  
ATOM   2260  C8    G A  71      -4.110 -13.968 -23.558  1.00  0.00           C  
ATOM   2261  N9    G A  71      -2.986 -14.540 -24.104  1.00  0.00           N  
ATOM   2262  H5'   G A  71      -4.998 -17.745 -21.488  1.00  0.00           H  
ATOM   2263 H5''   G A  71      -4.075 -17.557 -20.200  1.00  0.00           H  
ATOM   2264  H4'   G A  71      -2.709 -18.036 -21.997  1.00  0.00           H  
ATOM   2265  H3'   G A  71      -2.430 -15.322 -21.235  1.00  0.00           H  
ATOM   2266  H1'   G A  71      -2.168 -16.294 -24.697  1.00  0.00           H  
ATOM   2267  H2'   G A  71      -0.839 -15.017 -22.854  1.00  0.00           H  
ATOM   2268 HO2'   G A  71       0.418 -16.565 -23.562  1.00  0.00           H  
ATOM   2269  H1    G A  71      -1.521 -10.766 -26.925  1.00  0.00           H  
ATOM   2270  H22   G A  71       0.619 -13.422 -27.233  1.00  0.00           H  
ATOM   2271  H21   G A  71       0.246 -11.836 -27.703  1.00  0.00           H  
ATOM   2272  H8    G A  71      -4.695 -14.428 -22.920  1.00  0.00           H  
ATOM   2273  P     U A  72      -0.512 -15.650 -19.453  1.00  0.00           P  
ATOM   2274  OP2   U A  72      -1.563 -14.695 -19.021  1.00  0.00           O  
ATOM   2275  OP1   U A  72       0.202 -16.465 -18.436  1.00  0.00           O  
ATOM   2276  O5'   U A  72       0.576 -14.842 -20.289  1.00  0.00           O  
ATOM   2277  C5'   U A  72       1.716 -15.494 -20.827  1.00  0.00           C  
ATOM   2278  C4'   U A  72       2.494 -14.588 -21.748  1.00  0.00           C  
ATOM   2279  O4'   U A  72       1.674 -14.219 -22.887  1.00  0.00           O  
ATOM   2280  C3'   U A  72       2.936 -13.255 -21.163  1.00  0.00           C  
ATOM   2281  O3'   U A  72       4.129 -13.352 -20.403  1.00  0.00           O  
ATOM   2282  C1'   U A  72       1.894 -12.866 -23.248  1.00  0.00           C  
ATOM   2283  C2'   U A  72       3.069 -12.377 -22.398  1.00  0.00           C  
ATOM   2284  O2'   U A  72       4.280 -12.641 -23.091  1.00  0.00           O  
ATOM   2285  N1    U A  72       0.662 -12.075 -23.013  1.00  0.00           N  
ATOM   2286  C2    U A  72       0.543 -10.876 -23.692  1.00  0.00           C  
ATOM   2287  O2    U A  72       1.394 -10.458 -24.458  1.00  0.00           O  
ATOM   2288  N3    U A  72      -0.613 -10.179 -23.444  1.00  0.00           N  
ATOM   2289  C4    U A  72      -1.643 -10.546 -22.604  1.00  0.00           C  
ATOM   2290  O4    U A  72      -2.621  -9.807 -22.487  1.00  0.00           O  
ATOM   2291  C5    U A  72      -1.451 -11.797 -21.936  1.00  0.00           C  
ATOM   2292  C6    U A  72      -0.335 -12.498 -22.160  1.00  0.00           C  
ATOM   2293  H5'   U A  72       1.425 -16.285 -21.328  1.00  0.00           H  
ATOM   2294 H5''   U A  72       2.299 -15.778 -20.092  1.00  0.00           H  
ATOM   2295  H4'   U A  72       3.285 -15.071 -22.068  1.00  0.00           H  
ATOM   2296  H3'   U A  72       2.220 -12.902 -20.593  1.00  0.00           H  
ATOM   2297  H1'   U A  72       2.135 -12.815 -24.196  1.00  0.00           H  
ATOM   2298  H2'   U A  72       2.978 -11.426 -22.176  1.00  0.00           H  
ATOM   2299 HO2'   U A  72       4.659 -11.794 -23.405  1.00  0.00           H  
ATOM   2300  H3    U A  72      -0.718  -9.326 -23.915  1.00  0.00           H  
ATOM   2301  H5    U A  72      -2.134 -12.137 -21.320  1.00  0.00           H  
ATOM   2302  H6    U A  72      -0.227 -13.350 -21.690  1.00  0.00           H  
ATOM   2303  P     A A  73       4.200 -12.725 -18.924  1.00  0.00           P  
ATOM   2304  OP2   A A  73       2.814 -12.611 -18.406  1.00  0.00           O  
ATOM   2305  OP1   A A  73       5.213 -13.484 -18.150  1.00  0.00           O  
ATOM   2306  O5'   A A  73       4.760 -11.251 -19.158  1.00  0.00           O  
ATOM   2307  C5'   A A  73       6.132 -11.031 -19.450  1.00  0.00           C  
ATOM   2308  C4'   A A  73       6.356  -9.674 -20.068  1.00  0.00           C  
ATOM   2309  O4'   A A  73       5.578  -9.555 -21.288  1.00  0.00           O  
ATOM   2310  C3'   A A  73       5.919  -8.479 -19.233  1.00  0.00           C  
ATOM   2311  O3'   A A  73       6.885  -8.095 -18.269  1.00  0.00           O  
ATOM   2312  C1'   A A  73       5.048  -8.251 -21.418  1.00  0.00           C  
ATOM   2313  C2'   A A  73       5.653  -7.415 -20.288  1.00  0.00           C  
ATOM   2314  O2'   A A  73       6.863  -6.829 -20.746  1.00  0.00           O  
ATOM   2315  N1    A A  73       0.634  -5.835 -22.528  1.00  0.00           N  
ATOM   2316  C2    A A  73       1.916  -5.509 -22.738  1.00  0.00           C  
ATOM   2317  N3    A A  73       3.018  -6.186 -22.422  1.00  0.00           N  
ATOM   2318  C4    A A  73       2.707  -7.344 -21.812  1.00  0.00           C  
ATOM   2319  C5    A A  73       1.439  -7.815 -21.528  1.00  0.00           C  
ATOM   2320  C6    A A  73       0.356  -7.005 -21.914  1.00  0.00           C  
ATOM   2321  N6    A A  73      -0.922  -7.329 -21.705  1.00  0.00           N  
ATOM   2322  N7    A A  73       1.504  -9.048 -20.893  1.00  0.00           N  
ATOM   2323  C8    A A  73       2.789  -9.289 -20.808  1.00  0.00           C  
ATOM   2324  N9    A A  73       3.576  -8.300 -21.345  1.00  0.00           N  
ATOM   2325  H5'   A A  73       6.442 -11.721 -20.073  1.00  0.00           H  
ATOM   2326 H5''   A A  73       6.650 -11.094 -18.621  1.00  0.00           H  
ATOM   2327  H4'   A A  73       7.307  -9.577 -20.286  1.00  0.00           H  
ATOM   2328  H3'   A A  73       5.079  -8.696 -18.777  1.00  0.00           H  
ATOM   2329  H1'   A A  73       5.320  -7.877 -22.282  1.00  0.00           H  
ATOM   2330  H2'   A A  73       5.021  -6.739 -19.966  1.00  0.00           H  
ATOM   2331 HO2'   A A  73       6.727  -5.866 -20.861  1.00  0.00           H  
ATOM   2332  H2    A A  73       2.064  -4.650 -23.187  1.00  0.00           H  
ATOM   2333  H61   A A  73      -1.635  -6.723 -21.997  1.00  0.00           H  
ATOM   2334  H62   A A  73      -1.148  -8.173 -21.262  1.00  0.00           H  
ATOM   2335  H8    A A  73       3.155 -10.102 -20.399  1.00  0.00           H  
ATOM   2336  P     C A  74       6.418  -7.574 -16.822  1.00  0.00           P  
ATOM   2337  OP2   C A  74       5.229  -8.362 -16.410  1.00  0.00           O  
ATOM   2338  OP1   C A  74       7.613  -7.535 -15.941  1.00  0.00           O  
ATOM   2339  O5'   C A  74       5.951  -6.074 -17.084  1.00  0.00           O  
ATOM   2340  C5'   C A  74       6.895  -5.058 -17.384  1.00  0.00           C  
ATOM   2341  C4'   C A  74       6.218  -3.762 -17.760  1.00  0.00           C  
ATOM   2342  O4'   C A  74       5.421  -3.951 -18.958  1.00  0.00           O  
ATOM   2343  C3'   C A  74       5.234  -3.200 -16.745  1.00  0.00           C  
ATOM   2344  O3'   C A  74       5.865  -2.477 -15.702  1.00  0.00           O  
ATOM   2345  C1'   C A  74       4.216  -3.199 -18.878  1.00  0.00           C  
ATOM   2346  C2'   C A  74       4.315  -2.349 -17.609  1.00  0.00           C  
ATOM   2347  O2'   C A  74       4.918  -1.105 -17.933  1.00  0.00           O  
ATOM   2348  N1    C A  74       3.049  -4.115 -18.853  1.00  0.00           N  
ATOM   2349  C2    C A  74       1.786  -3.590 -19.153  1.00  0.00           C  
ATOM   2350  O2    C A  74       1.680  -2.385 -19.427  1.00  0.00           O  
ATOM   2351  N3    C A  74       0.705  -4.404 -19.139  1.00  0.00           N  
ATOM   2352  C4    C A  74       0.846  -5.695 -18.840  1.00  0.00           C  
ATOM   2353  N4    C A  74      -0.248  -6.461 -18.838  1.00  0.00           N  
ATOM   2354  C5    C A  74       2.116  -6.259 -18.531  1.00  0.00           C  
ATOM   2355  C6    C A  74       3.178  -5.445 -18.549  1.00  0.00           C  
ATOM   2356  H5'   C A  74       7.456  -5.354 -18.131  1.00  0.00           H  
ATOM   2357 H5''   C A  74       7.461  -4.906 -16.598  1.00  0.00           H  
ATOM   2358  H4'   C A  74       6.908  -3.088 -17.939  1.00  0.00           H  
ATOM   2359  H3'   C A  74       4.717  -3.938 -16.357  1.00  0.00           H  
ATOM   2360  H1'   C A  74       4.151  -2.611 -19.659  1.00  0.00           H  
ATOM   2361  H2'   C A  74       3.436  -2.229 -17.190  1.00  0.00           H  
ATOM   2362 HO2'   C A  74       4.240  -0.400 -17.886  1.00  0.00           H  
ATOM   2363  H42   C A  74      -0.178  -7.414 -18.623  1.00  0.00           H  
ATOM   2364  H41   C A  74      -1.121  -6.069 -19.051  1.00  0.00           H  
ATOM   2365  H5    C A  74       2.209  -7.210 -18.313  1.00  0.00           H  
ATOM   2366  H6    C A  74       4.060  -5.814 -18.339  1.00  0.00           H  
ATOM   2367  P     A A  75       5.257  -2.506 -14.215  1.00  0.00           P  
ATOM   2368  OP2   A A  75       4.767  -3.881 -13.945  1.00  0.00           O  
ATOM   2369  OP1   A A  75       6.248  -1.887 -13.300  1.00  0.00           O  
ATOM   2370  O5'   A A  75       3.992  -1.541 -14.297  1.00  0.00           O  
ATOM   2371  C5'   A A  75       4.154  -0.134 -14.409  1.00  0.00           C  
ATOM   2372  C4'   A A  75       2.827   0.567 -14.554  1.00  0.00           C  
ATOM   2373  O4'   A A  75       2.176   0.139 -15.779  1.00  0.00           O  
ATOM   2374  C3'   A A  75       1.799   0.280 -13.470  1.00  0.00           C  
ATOM   2375  O3'   A A  75       1.996   1.057 -12.300  1.00  0.00           O  
ATOM   2376  C1'   A A  75       0.769   0.034 -15.583  1.00  0.00           C  
ATOM   2377  C2'   A A  75       0.482   0.566 -14.177  1.00  0.00           C  
ATOM   2378  O2'   A A  75       0.230   1.961 -14.255  1.00  0.00           O  
ATOM   2379  N1    A A  75      -3.207  -3.147 -16.376  1.00  0.00           N  
ATOM   2380  C2    A A  75      -3.128  -1.814 -16.267  1.00  0.00           C  
ATOM   2381  N3    A A  75      -2.058  -1.049 -16.060  1.00  0.00           N  
ATOM   2382  C4    A A  75      -0.948  -1.802 -15.959  1.00  0.00           C  
ATOM   2383  C5    A A  75      -0.870  -3.179 -16.049  1.00  0.00           C  
ATOM   2384  C6    A A  75      -2.073  -3.873 -16.270  1.00  0.00           C  
ATOM   2385  N6    A A  75      -2.153  -5.201 -16.379  1.00  0.00           N  
ATOM   2386  N7    A A  75       0.442  -3.607 -15.897  1.00  0.00           N  
ATOM   2387  C8    A A  75       1.116  -2.498 -15.720  1.00  0.00           C  
ATOM   2388  N9    A A  75       0.338  -1.367 -15.746  1.00  0.00           N  
ATOM   2389  H5'   A A  75       4.707   0.063 -15.194  1.00  0.00           H  
ATOM   2390 H5''   A A  75       4.607   0.201 -13.608  1.00  0.00           H  
ATOM   2391  H4'   A A  75       2.982   1.534 -14.597  1.00  0.00           H  
ATOM   2392  H3'   A A  75       1.836  -0.671 -13.235  1.00  0.00           H  
ATOM   2393  H1'   A A  75       0.311   0.596 -16.243  1.00  0.00           H  
ATOM   2394  H2'   A A  75      -0.264   0.085 -13.759  1.00  0.00           H  
ATOM   2395 HO2'   A A  75      -0.722   2.124 -14.089  1.00  0.00           H  
ATOM   2396  H2    A A  75      -3.978  -1.334 -16.351  1.00  0.00           H  
ATOM   2397  H61   A A  75      -3.021  -5.629 -16.533  1.00  0.00           H  
ATOM   2398  H62   A A  75      -1.343  -5.748 -16.306  1.00  0.00           H  
ATOM   2399  H8    A A  75       2.086  -2.477 -15.582  1.00  0.00           H  
ATOM   2400  P     G A  76       1.651   0.443 -10.856  1.00  0.00           P  
ATOM   2401  OP2   G A  76       2.064  -0.983 -10.852  1.00  0.00           O  
ATOM   2402  OP1   G A  76       2.187   1.366  -9.823  1.00  0.00           O  
ATOM   2403  O5'   G A  76       0.060   0.495 -10.785  1.00  0.00           O  
ATOM   2404  C5'   G A  76      -0.624   1.732 -10.649  1.00  0.00           C  
ATOM   2405  C4'   G A  76      -2.120   1.543 -10.659  1.00  0.00           C  
ATOM   2406  O4'   G A  76      -2.537   0.995 -11.937  1.00  0.00           O  
ATOM   2407  C3'   G A  76      -2.676   0.563  -9.637  1.00  0.00           C  
ATOM   2408  O3'   G A  76      -2.832   1.135  -8.349  1.00  0.00           O  
ATOM   2409  C1'   G A  76      -3.606   0.078 -11.755  1.00  0.00           C  
ATOM   2410  C2'   G A  76      -3.988   0.127 -10.275  1.00  0.00           C  
ATOM   2411  O2'   G A  76      -5.000   1.107 -10.092  1.00  0.00           O  
ATOM   2412  N1    G A  76      -5.143  -4.583 -13.108  1.00  0.00           N  
ATOM   2413  C2    G A  76      -5.889  -3.486 -12.751  1.00  0.00           C  
ATOM   2414  N2    G A  76      -7.221  -3.645 -12.754  1.00  0.00           N  
ATOM   2415  N3    G A  76      -5.369  -2.316 -12.417  1.00  0.00           N  
ATOM   2416  C4    G A  76      -4.020  -2.330 -12.467  1.00  0.00           C  
ATOM   2417  C5    G A  76      -3.182  -3.370 -12.810  1.00  0.00           C  
ATOM   2418  C6    G A  76      -3.753  -4.620 -13.166  1.00  0.00           C  
ATOM   2419  O6    G A  76      -3.178  -5.662 -13.500  1.00  0.00           O  
ATOM   2420  N7    G A  76      -1.854  -2.977 -12.737  1.00  0.00           N  
ATOM   2421  C8    G A  76      -1.906  -1.729 -12.358  1.00  0.00           C  
ATOM   2422  N9    G A  76      -3.190  -1.273 -12.176  1.00  0.00           N  
ATOM   2423  H5'   G A  76      -0.370   2.321 -11.390  1.00  0.00           H  
ATOM   2424 H5''   G A  76      -0.360   2.152  -9.803  1.00  0.00           H  
ATOM   2425  H4'   G A  76      -2.551   2.414 -10.530  1.00  0.00           H  
ATOM   2426  H3'   G A  76      -2.078  -0.211  -9.575  1.00  0.00           H  
ATOM   2427  H1'   G A  76      -4.369   0.369 -12.298  1.00  0.00           H  
ATOM   2428  H2'   G A  76      -4.272  -0.753  -9.948  1.00  0.00           H  
ATOM   2429 HO2'   G A  76      -5.848   0.657  -9.895  1.00  0.00           H  
ATOM   2430  H1    G A  76      -5.625  -5.404 -13.339  1.00  0.00           H  
ATOM   2431  H22   G A  76      -7.804  -2.896 -12.508  1.00  0.00           H  
ATOM   2432  H21   G A  76      -7.613  -4.508 -13.000  1.00  0.00           H  
ATOM   2433  H8    G A  76      -1.111  -1.174 -12.218  1.00  0.00           H  
ATOM   2434  P     U A  77      -2.520   0.262  -7.036  1.00  0.00           P  
ATOM   2435  OP2   U A  77      -1.314  -0.561  -7.308  1.00  0.00           O  
ATOM   2436  OP1   U A  77      -2.538   1.173  -5.863  1.00  0.00           O  
ATOM   2437  O5'   U A  77      -3.770  -0.718  -6.919  1.00  0.00           O  
ATOM   2438  C5'   U A  77      -5.084  -0.207  -6.755  1.00  0.00           C  
ATOM   2439  C4'   U A  77      -6.130  -1.249  -7.066  1.00  0.00           C  
ATOM   2440  O4'   U A  77      -6.013  -1.669  -8.451  1.00  0.00           O  
ATOM   2441  C3'   U A  77      -6.040  -2.546  -6.277  1.00  0.00           C  
ATOM   2442  O3'   U A  77      -6.630  -2.455  -4.992  1.00  0.00           O  
ATOM   2443  C1'   U A  77      -6.271  -3.057  -8.573  1.00  0.00           C  
ATOM   2444  C2'   U A  77      -6.730  -3.543  -7.197  1.00  0.00           C  
ATOM   2445  O2'   U A  77      -8.143  -3.428  -7.115  1.00  0.00           O  
ATOM   2446  N1    U A  77      -5.054  -3.763  -9.042  1.00  0.00           N  
ATOM   2447  C2    U A  77      -5.223  -5.033  -9.564  1.00  0.00           C  
ATOM   2448  O2    U A  77      -6.310  -5.577  -9.651  1.00  0.00           O  
ATOM   2449  N3    U A  77      -4.070  -5.647  -9.986  1.00  0.00           N  
ATOM   2450  C4    U A  77      -2.790  -5.136  -9.940  1.00  0.00           C  
ATOM   2451  O4    U A  77      -1.852  -5.816 -10.360  1.00  0.00           O  
ATOM   2452  C5    U A  77      -2.692  -3.819  -9.388  1.00  0.00           C  
ATOM   2453  C6    U A  77      -3.799  -3.197  -8.971  1.00  0.00           C  
ATOM   2454  H5'   U A  77      -5.207   0.558  -7.355  1.00  0.00           H  
ATOM   2455 H5''   U A  77      -5.198   0.092  -5.829  1.00  0.00           H  
ATOM   2456  H4'   U A  77      -7.017  -0.855  -6.927  1.00  0.00           H  
ATOM   2457  H3'   U A  77      -5.097  -2.799  -6.181  1.00  0.00           H  
ATOM   2458  H1'   U A  77      -6.992  -3.191  -9.223  1.00  0.00           H  
ATOM   2459  H2'   U A  77      -6.430  -4.461  -7.023  1.00  0.00           H  
ATOM   2460 HO2'   U A  77      -8.538  -4.324  -7.133  1.00  0.00           H  
ATOM   2461  H3    U A  77      -4.167  -6.548 -10.359  1.00  0.00           H  
ATOM   2462  H5    U A  77      -1.819  -3.378  -9.318  1.00  0.00           H  
ATOM   2463  H6    U A  77      -3.705  -2.298  -8.596  1.00  0.00           H  
ATOM   2464  P     C A  78      -5.883  -3.077  -3.712  1.00  0.00           P  
ATOM   2465  OP2   C A  78      -4.432  -3.147  -4.015  1.00  0.00           O  
ATOM   2466  OP1   C A  78      -6.347  -2.341  -2.508  1.00  0.00           O  
ATOM   2467  O5'   C A  78      -6.442  -4.566  -3.624  1.00  0.00           O  
ATOM   2468  C5'   C A  78      -7.746  -4.828  -3.130  1.00  0.00           C  
ATOM   2469  C4'   C A  78      -8.224  -6.205  -3.521  1.00  0.00           C  
ATOM   2470  O4'   C A  78      -8.178  -6.353  -4.964  1.00  0.00           O  
ATOM   2471  C3'   C A  78      -7.399  -7.373  -3.003  1.00  0.00           C  
ATOM   2472  O3'   C A  78      -7.727  -7.738  -1.673  1.00  0.00           O  
ATOM   2473  C1'   C A  78      -7.744  -7.658  -5.324  1.00  0.00           C  
ATOM   2474  C2'   C A  78      -7.689  -8.464  -4.025  1.00  0.00           C  
ATOM   2475  O2'   C A  78      -8.958  -9.059  -3.797  1.00  0.00           O  
ATOM   2476  N1    C A  78      -6.427  -7.596  -6.004  1.00  0.00           N  
ATOM   2477  C2    C A  78      -5.997  -8.718  -6.725  1.00  0.00           C  
ATOM   2478  O2    C A  78      -6.723  -9.722  -6.772  1.00  0.00           O  
ATOM   2479  N3    C A  78      -4.800  -8.687  -7.355  1.00  0.00           N  
ATOM   2480  C4    C A  78      -4.038  -7.595  -7.288  1.00  0.00           C  
ATOM   2481  N4    C A  78      -2.865  -7.610  -7.926  1.00  0.00           N  
ATOM   2482  C5    C A  78      -4.446  -6.440  -6.564  1.00  0.00           C  
ATOM   2483  C6    C A  78      -5.632  -6.481  -5.946  1.00  0.00           C  
ATOM   2484  H5'   C A  78      -8.365  -4.160  -3.493  1.00  0.00           H  
ATOM   2485 H5''   C A  78      -7.738  -4.759  -2.153  1.00  0.00           H  
ATOM   2486  H4'   C A  78      -9.151  -6.314  -3.220  1.00  0.00           H  
ATOM   2487  H3'   C A  78      -6.448  -7.139  -3.046  1.00  0.00           H  
ATOM   2488  H1'   C A  78      -8.403  -8.059  -5.928  1.00  0.00           H  
ATOM   2489  H2'   C A  78      -6.973  -9.134  -4.049  1.00  0.00           H  
ATOM   2490 HO2'   C A  78      -8.889 -10.025  -3.943  1.00  0.00           H  
ATOM   2491  H42   C A  78      -2.282  -6.823  -7.896  1.00  0.00           H  
ATOM   2492  H41   C A  78      -2.587  -8.408  -8.423  1.00  0.00           H  
ATOM   2493  H5    C A  78      -3.879  -5.641  -6.522  1.00  0.00           H  
ATOM   2494  H6    C A  78      -5.931  -5.696  -5.442  1.00  0.00           H  
ATOM   2495  P     G A  79      -6.627  -8.432  -0.730  1.00  0.00           P  
ATOM   2496  OP2   G A  79      -5.317  -7.786  -1.000  1.00  0.00           O  
ATOM   2497  OP1   G A  79      -7.160  -8.460   0.656  1.00  0.00           O  
ATOM   2498  O5'   G A  79      -6.555  -9.933  -1.261  1.00  0.00           O  
ATOM   2499  C5'   G A  79      -7.629 -10.835  -1.042  1.00  0.00           C  
ATOM   2500  C4'   G A  79      -7.301 -12.219  -1.547  1.00  0.00           C  
ATOM   2501  O4'   G A  79      -7.155 -12.193  -2.991  1.00  0.00           O  
ATOM   2502  C3'   G A  79      -5.993 -12.817  -1.053  1.00  0.00           C  
ATOM   2503  O3'   G A  79      -6.099 -13.389   0.240  1.00  0.00           O  
ATOM   2504  C1'   G A  79      -6.120 -13.086  -3.398  1.00  0.00           C  
ATOM   2505  C2'   G A  79      -5.658 -13.827  -2.142  1.00  0.00           C  
ATOM   2506  O2'   G A  79      -6.425 -15.014  -1.999  1.00  0.00           O  
ATOM   2507  N1    G A  79      -1.879 -13.371  -6.200  1.00  0.00           N  
ATOM   2508  C2    G A  79      -2.709 -14.376  -5.764  1.00  0.00           C  
ATOM   2509  N2    G A  79      -2.369 -15.624  -6.119  1.00  0.00           N  
ATOM   2510  N3    G A  79      -3.794 -14.174  -5.034  1.00  0.00           N  
ATOM   2511  C4    G A  79      -3.987 -12.866  -4.768  1.00  0.00           C  
ATOM   2512  C5    G A  79      -3.221 -11.786  -5.154  1.00  0.00           C  
ATOM   2513  C6    G A  79      -2.060 -12.017  -5.937  1.00  0.00           C  
ATOM   2514  O6    G A  79      -1.252 -11.191  -6.378  1.00  0.00           O  
ATOM   2515  N7    G A  79      -3.762 -10.601  -4.675  1.00  0.00           N  
ATOM   2516  C8    G A  79      -4.826 -10.975  -4.018  1.00  0.00           C  
ATOM   2517  N9    G A  79      -5.022 -12.334  -4.035  1.00  0.00           N  
ATOM   2518  H5'   G A  79      -8.425 -10.505  -1.507  1.00  0.00           H  
ATOM   2519 H5''   G A  79      -7.817 -10.882  -0.081  1.00  0.00           H  
ATOM   2520  H4'   G A  79      -8.036 -12.824  -1.312  1.00  0.00           H  
ATOM   2521  H3'   G A  79      -5.305 -12.119  -1.041  1.00  0.00           H  
ATOM   2522  H1'   G A  79      -6.491 -13.729  -4.038  1.00  0.00           H  
ATOM   2523  H2'   G A  79      -4.697 -14.018  -2.172  1.00  0.00           H  
ATOM   2524 HO2'   G A  79      -5.856 -15.787  -2.192  1.00  0.00           H  
ATOM   2525  H1    G A  79      -1.100 -13.626  -6.736  1.00  0.00           H  
ATOM   2526  H22   G A  79      -2.924 -16.382  -5.837  1.00  0.00           H  
ATOM   2527  H21   G A  79      -1.567 -15.782  -6.659  1.00  0.00           H  
ATOM   2528  H8    G A  79      -5.424 -10.348  -3.561  1.00  0.00           H  
ATOM   2529  P     C A  80      -4.848 -13.341   1.248  1.00  0.00           P  
ATOM   2530  OP2   C A  80      -4.271 -11.974   1.201  1.00  0.00           O  
ATOM   2531  OP1   C A  80      -5.285 -13.908   2.549  1.00  0.00           O  
ATOM   2532  O5'   C A  80      -3.794 -14.345   0.603  1.00  0.00           O  
ATOM   2533  C5'   C A  80      -4.058 -15.738   0.537  1.00  0.00           C  
ATOM   2534  C4'   C A  80      -2.965 -16.480  -0.194  1.00  0.00           C  
ATOM   2535  O4'   C A  80      -2.912 -16.043  -1.577  1.00  0.00           O  
ATOM   2536  C3'   C A  80      -1.549 -16.261   0.318  1.00  0.00           C  
ATOM   2537  O3'   C A  80      -1.236 -17.063   1.444  1.00  0.00           O  
ATOM   2538  C1'   C A  80      -1.566 -15.995  -2.030  1.00  0.00           C  
ATOM   2539  C2'   C A  80      -0.701 -16.571  -0.907  1.00  0.00           C  
ATOM   2540  O2'   C A  80      -0.568 -17.972  -1.101  1.00  0.00           O  
ATOM   2541  N1    C A  80      -1.194 -14.599  -2.368  1.00  0.00           N  
ATOM   2542  C2    C A  80      -0.072 -14.388  -3.180  1.00  0.00           C  
ATOM   2543  O2    C A  80       0.572 -15.366  -3.589  1.00  0.00           O  
ATOM   2544  N3    C A  80       0.288 -13.125  -3.504  1.00  0.00           N  
ATOM   2545  C4    C A  80      -0.421 -12.091  -3.051  1.00  0.00           C  
ATOM   2546  N4    C A  80      -0.028 -10.862  -3.396  1.00  0.00           N  
ATOM   2547  C5    C A  80      -1.565 -12.272  -2.224  1.00  0.00           C  
ATOM   2548  C6    C A  80      -1.913 -13.526  -1.911  1.00  0.00           C  
ATOM   2549  H5'   C A  80      -4.908 -15.880   0.070  1.00  0.00           H  
ATOM   2550 H5''   C A  80      -4.131 -16.093   1.448  1.00  0.00           H  
ATOM   2551  H4'   C A  80      -3.166 -17.439  -0.169  1.00  0.00           H  
ATOM   2552  H3'   C A  80      -1.436 -15.316   0.555  1.00  0.00           H  
ATOM   2553  H1'   C A  80      -1.479 -16.556  -2.829  1.00  0.00           H  
ATOM   2554  H2'   C A  80       0.171 -16.126  -0.863  1.00  0.00           H  
ATOM   2555 HO2'   C A  80       0.350 -18.169  -1.381  1.00  0.00           H  
ATOM   2556  H42   C A  80      -0.528 -10.082  -3.080  1.00  0.00           H  
ATOM   2557  H41   C A  80       0.761 -10.742  -3.966  1.00  0.00           H  
ATOM   2558  H5    C A  80      -2.081 -11.505  -1.896  1.00  0.00           H  
ATOM   2559  H6    C A  80      -2.697 -13.671  -1.343  1.00  0.00           H  
ATOM   2560  P     C A  81      -0.261 -16.501   2.591  1.00  0.00           P  
ATOM   2561  OP2   C A  81      -0.531 -15.051   2.755  1.00  0.00           O  
ATOM   2562  OP1   C A  81      -0.365 -17.404   3.765  1.00  0.00           O  
ATOM   2563  O5'   C A  81       1.197 -16.665   1.972  1.00  0.00           O  
ATOM   2564  C5'   C A  81       1.766 -17.950   1.775  1.00  0.00           C  
ATOM   2565  C4'   C A  81       3.050 -17.877   0.985  1.00  0.00           C  
ATOM   2566  O4'   C A  81       2.793 -17.296  -0.320  1.00  0.00           O  
ATOM   2567  C3'   C A  81       4.148 -17.002   1.570  1.00  0.00           C  
ATOM   2568  O3'   C A  81       4.902 -17.656   2.576  1.00  0.00           O  
ATOM   2569  C1'   C A  81       3.871 -16.463  -0.714  1.00  0.00           C  
ATOM   2570  C2'   C A  81       4.965 -16.628   0.341  1.00  0.00           C  
ATOM   2571  O2'   C A  81       5.825 -17.690  -0.049  1.00  0.00           O  
ATOM   2572  N1    C A  81       3.414 -15.056  -0.836  1.00  0.00           N  
ATOM   2573  C2    C A  81       4.221 -14.153  -1.540  1.00  0.00           C  
ATOM   2574  O2    C A  81       5.286 -14.552  -2.036  1.00  0.00           O  
ATOM   2575  N3    C A  81       3.827 -12.865  -1.666  1.00  0.00           N  
ATOM   2576  C4    C A  81       2.678 -12.462  -1.124  1.00  0.00           C  
ATOM   2577  N4    C A  81       2.329 -11.182  -1.274  1.00  0.00           N  
ATOM   2578  C5    C A  81       1.836 -13.354  -0.402  1.00  0.00           C  
ATOM   2579  C6    C A  81       2.235 -14.626  -0.285  1.00  0.00           C  
ATOM   2580  H5'   C A  81       1.125 -18.513   1.292  1.00  0.00           H  
ATOM   2581 H5''   C A  81       1.952 -18.354   2.649  1.00  0.00           H  
ATOM   2582  H4'   C A  81       3.398 -18.785   0.866  1.00  0.00           H  
ATOM   2583  H3'   C A  81       3.746 -16.190   1.946  1.00  0.00           H  
ATOM   2584  H1'   C A  81       4.206 -16.771  -1.582  1.00  0.00           H  
ATOM   2585  H2'   C A  81       5.460 -15.793   0.478  1.00  0.00           H  
ATOM   2586 HO2'   C A  81       6.688 -17.317  -0.324  1.00  0.00           H  
ATOM   2587  H42   C A  81       1.491 -10.854  -0.887  1.00  0.00           H  
ATOM   2588  H41   C A  81       2.913 -10.570  -1.770  1.00  0.00           H  
ATOM   2589  H5    C A  81       0.992 -13.049  -0.007  1.00  0.00           H  
ATOM   2590  H6    C A  81       1.669 -15.256   0.208  1.00  0.00           H  
ATOM   2591  P     A A  82       5.467 -16.827   3.831  1.00  0.00           P  
ATOM   2592  OP2   A A  82       4.446 -15.819   4.214  1.00  0.00           O  
ATOM   2593  OP1   A A  82       5.957 -17.797   4.842  1.00  0.00           O  
ATOM   2594  O5'   A A  82       6.728 -16.050   3.242  1.00  0.00           O  
ATOM   2595  C5'   A A  82       7.923 -16.743   2.913  1.00  0.00           C  
ATOM   2596  C4'   A A  82       8.930 -15.831   2.260  1.00  0.00           C  
ATOM   2597  O4'   A A  82       8.389 -15.308   1.019  1.00  0.00           O  
ATOM   2598  C3'   A A  82       9.316 -14.588   3.049  1.00  0.00           C  
ATOM   2599  O3'   A A  82      10.303 -14.841   4.034  1.00  0.00           O  
ATOM   2600  C1'   A A  82       8.788 -13.957   0.833  1.00  0.00           C  
ATOM   2601  C2'   A A  82       9.773 -13.631   1.958  1.00  0.00           C  
ATOM   2602  O2'   A A  82      11.089 -13.937   1.521  1.00  0.00           O  
ATOM   2603  N1    A A  82       6.925  -9.294  -0.326  1.00  0.00           N  
ATOM   2604  C2    A A  82       8.138  -9.843  -0.478  1.00  0.00           C  
ATOM   2605  N3    A A  82       8.555 -11.065  -0.153  1.00  0.00           N  
ATOM   2606  C4    A A  82       7.555 -11.777   0.397  1.00  0.00           C  
ATOM   2607  C5    A A  82       6.259 -11.351   0.619  1.00  0.00           C  
ATOM   2608  C6    A A  82       5.944 -10.037   0.230  1.00  0.00           C  
ATOM   2609  N6    A A  82       4.736  -9.489   0.382  1.00  0.00           N  
ATOM   2610  N7    A A  82       5.505 -12.359   1.205  1.00  0.00           N  
ATOM   2611  C8    A A  82       6.349 -13.354   1.323  1.00  0.00           C  
ATOM   2612  N9    A A  82       7.608 -13.072   0.854  1.00  0.00           N  
ATOM   2613  H5'   A A  82       7.709 -17.475   2.298  1.00  0.00           H  
ATOM   2614 H5''   A A  82       8.312 -17.117   3.731  1.00  0.00           H  
ATOM   2615  H4'   A A  82       9.741 -16.345   2.062  1.00  0.00           H  
ATOM   2616  H3'   A A  82       8.516 -14.222   3.482  1.00  0.00           H  
ATOM   2617  H1'   A A  82       9.242 -13.876  -0.031  1.00  0.00           H  
ATOM   2618  H2'   A A  82       9.694 -12.696   2.243  1.00  0.00           H  
ATOM   2619 HO2'   A A  82      11.580 -13.102   1.376  1.00  0.00           H  
ATOM   2620  H2    A A  82       8.814  -9.262  -0.886  1.00  0.00           H  
ATOM   2621  H61   A A  82       4.577  -8.567   0.091  1.00  0.00           H  
ATOM   2622  H62   A A  82       4.009 -10.009   0.782  1.00  0.00           H  
ATOM   2623  H8    A A  82       6.103 -14.221   1.710  1.00  0.00           H  
ATOM   2624  P     C A  83       9.967 -14.622   5.590  1.00  0.00           P  
ATOM   2625  OP2   C A  83       8.531 -14.937   5.800  1.00  0.00           O  
ATOM   2626  OP1   C A  83      10.998 -15.334   6.388  1.00  0.00           O  
ATOM   2627  O5'   C A  83      10.167 -13.058   5.812  1.00  0.00           O  
ATOM   2628  C5'   C A  83      11.413 -12.536   6.247  1.00  0.00           C  
ATOM   2629  C4'   C A  83      11.684 -11.173   5.657  1.00  0.00           C  
ATOM   2630  O4'   C A  83      11.250 -11.149   4.274  1.00  0.00           O  
ATOM   2631  C3'   C A  83      10.915 -10.013   6.271  1.00  0.00           C  
ATOM   2632  O3'   C A  83      11.486  -9.552   7.483  1.00  0.00           O  
ATOM   2633  C1'   C A  83      10.699  -9.898   3.947  1.00  0.00           C  
ATOM   2634  C2'   C A  83      10.968  -8.994   5.147  1.00  0.00           C  
ATOM   2635  O2'   C A  83      12.263  -8.422   5.031  1.00  0.00           O  
ATOM   2636  N1    C A  83       9.249 -10.109   3.715  1.00  0.00           N  
ATOM   2637  C2    C A  83       8.481  -9.025   3.273  1.00  0.00           C  
ATOM   2638  O2    C A  83       9.030  -7.928   3.090  1.00  0.00           O  
ATOM   2639  N3    C A  83       7.156  -9.191   3.053  1.00  0.00           N  
ATOM   2640  C4    C A  83       6.589 -10.380   3.258  1.00  0.00           C  
ATOM   2641  N4    C A  83       5.279 -10.498   3.028  1.00  0.00           N  
ATOM   2642  C5    C A  83       7.342 -11.502   3.708  1.00  0.00           C  
ATOM   2643  C6    C A  83       8.651 -11.325   3.920  1.00  0.00           C  
ATOM   2644  H5'   C A  83      12.128 -13.149   5.976  1.00  0.00           H  
ATOM   2645 H5''   C A  83      11.406 -12.465   7.224  1.00  0.00           H  
ATOM   2646  H4'   C A  83      12.647 -10.999   5.693  1.00  0.00           H  
ATOM   2647  H3'   C A  83       9.986 -10.286   6.424  1.00  0.00           H  
ATOM   2648  H1'   C A  83      11.102  -9.500   3.148  1.00  0.00           H  
ATOM   2649  H2'   C A  83      10.277  -8.307   5.253  1.00  0.00           H  
ATOM   2650 HO2'   C A  83      12.174  -7.464   4.845  1.00  0.00           H  
ATOM   2651  H42   C A  83       4.833 -11.359   3.169  1.00  0.00           H  
ATOM   2652  H41   C A  83       4.764  -9.723   2.719  1.00  0.00           H  
ATOM   2653  H5    C A  83       6.916 -12.372   3.855  1.00  0.00           H  
ATOM   2654  H6    C A  83       9.186 -12.085   4.230  1.00  0.00           H  
ATOM   2655  P     C A  84      10.542  -9.022   8.671  1.00  0.00           P  
ATOM   2656  OP2   C A  84       9.245  -9.740   8.584  1.00  0.00           O  
ATOM   2657  OP1   C A  84      11.322  -9.069   9.934  1.00  0.00           O  
ATOM   2658  O5'   C A  84      10.285  -7.493   8.308  1.00  0.00           O  
ATOM   2659  C5'   C A  84      11.353  -6.559   8.286  1.00  0.00           C  
ATOM   2660  C4'   C A  84      10.913  -5.221   7.743  1.00  0.00           C  
ATOM   2661  O4'   C A  84      10.442  -5.393   6.379  1.00  0.00           O  
ATOM   2662  C3'   C A  84       9.733  -4.568   8.445  1.00  0.00           C  
ATOM   2663  O3'   C A  84      10.113  -3.837   9.599  1.00  0.00           O  
ATOM   2664  C1'   C A  84       9.379  -4.508   6.118  1.00  0.00           C  
ATOM   2665  C2'   C A  84       9.210  -3.637   7.363  1.00  0.00           C  
ATOM   2666  O2'   C A  84      10.027  -2.482   7.238  1.00  0.00           O  
ATOM   2667  N1    C A  84       8.174  -5.326   5.835  1.00  0.00           N  
ATOM   2668  C2    C A  84       7.052  -4.691   5.289  1.00  0.00           C  
ATOM   2669  O2    C A  84       7.097  -3.472   5.060  1.00  0.00           O  
ATOM   2670  N3    C A  84       5.941  -5.414   5.021  1.00  0.00           N  
ATOM   2671  C4    C A  84       5.917  -6.722   5.276  1.00  0.00           C  
ATOM   2672  N4    C A  84       4.799  -7.395   4.996  1.00  0.00           N  
ATOM   2673  C5    C A  84       7.040  -7.397   5.832  1.00  0.00           C  
ATOM   2674  C6    C A  84       8.135  -6.672   6.091  1.00  0.00           C  
ATOM   2675  H5'   C A  84      12.074  -6.911   7.723  1.00  0.00           H  
ATOM   2676 H5''   C A  84      11.691  -6.438   9.198  1.00  0.00           H  
ATOM   2677  H4'   C A  84      11.681  -4.612   7.745  1.00  0.00           H  
ATOM   2678  H3'   C A  84       9.058  -5.250   8.645  1.00  0.00           H  
ATOM   2679  H1'   C A  84       9.572  -3.934   5.348  1.00  0.00           H  
ATOM   2680  H2'   C A  84       8.271  -3.403   7.515  1.00  0.00           H  
ATOM   2681 HO2'   C A  84       9.455  -1.700   7.096  1.00  0.00           H  
ATOM   2682  H42   C A  84       4.750  -8.358   5.172  1.00  0.00           H  
ATOM   2683  H41   C A  84       4.027  -6.927   4.614  1.00  0.00           H  
ATOM   2684  H5    C A  84       7.014  -8.360   6.015  1.00  0.00           H  
ATOM   2685  H6    C A  84       8.918  -7.118   6.474  1.00  0.00           H  
ATOM   2686  P     C A  85       9.293  -4.008  10.971  1.00  0.00           P  
ATOM   2687  OP2   C A  85       8.945  -5.443  11.124  1.00  0.00           O  
ATOM   2688  OP1   C A  85      10.048  -3.317  12.047  1.00  0.00           O  
ATOM   2689  O5'   C A  85       7.944  -3.198  10.718  1.00  0.00           O  
ATOM   2690  C5'   C A  85       7.973  -1.876  10.202  1.00  0.00           C  
ATOM   2691  C4'   C A  85       6.650  -1.489   9.586  1.00  0.00           C  
ATOM   2692  O4'   C A  85       6.460  -2.207   8.338  1.00  0.00           O  
ATOM   2693  C3'   C A  85       5.409  -1.833  10.394  1.00  0.00           C  
ATOM   2694  O3'   C A  85       5.154  -0.906  11.436  1.00  0.00           O  
ATOM   2695  C1'   C A  85       5.105  -2.471   8.138  1.00  0.00           C  
ATOM   2696  C2'   C A  85       4.365  -1.798   9.300  1.00  0.00           C  
ATOM   2697  O2'   C A  85       4.050  -0.463   8.932  1.00  0.00           O  
ATOM   2698  N1    C A  85       4.932  -3.944   8.137  1.00  0.00           N  
ATOM   2699  C2    C A  85       3.748  -4.474   7.607  1.00  0.00           C  
ATOM   2700  O2    C A  85       2.887  -3.703   7.158  1.00  0.00           O  
ATOM   2701  N3    C A  85       3.565  -5.814   7.594  1.00  0.00           N  
ATOM   2702  C4    C A  85       4.506  -6.622   8.083  1.00  0.00           C  
ATOM   2703  N4    C A  85       4.282  -7.938   8.049  1.00  0.00           N  
ATOM   2704  C5    C A  85       5.719  -6.115   8.628  1.00  0.00           C  
ATOM   2705  C6    C A  85       5.890  -4.788   8.635  1.00  0.00           C  
ATOM   2706  H5'   C A  85       8.673  -1.815   9.520  1.00  0.00           H  
ATOM   2707 H5''   C A  85       8.180  -1.253  10.930  1.00  0.00           H  
ATOM   2708  H4'   C A  85       6.658  -0.528   9.401  1.00  0.00           H  
ATOM   2709  H3'   C A  85       5.495  -2.742  10.750  1.00  0.00           H  
ATOM   2710  H1'   C A  85       4.777  -2.103   7.291  1.00  0.00           H  
ATOM   2711  H2'   C A  85       3.565  -2.303   9.552  1.00  0.00           H  
ATOM   2712 HO2'   C A  85       3.085  -0.393   8.781  1.00  0.00           H  
ATOM   2713  H42   C A  85       4.955  -8.558   8.400  1.00  0.00           H  
ATOM   2714  H41   C A  85       3.446  -8.283   7.673  1.00  0.00           H  
ATOM   2715  H5    C A  85       6.406  -6.717   8.985  1.00  0.00           H  
ATOM   2716  H6    C A  85       6.718  -4.419   9.006  1.00  0.00           H  
ATOM   2717  P     A A  86       4.596  -1.418  12.854  1.00  0.00           P  
ATOM   2718  OP2   A A  86       5.462  -2.531  13.315  1.00  0.00           O  
ATOM   2719  OP1   A A  86       4.398  -0.232  13.725  1.00  0.00           O  
ATOM   2720  O5'   A A  86       3.162  -2.021  12.508  1.00  0.00           O  
ATOM   2721  C5'   A A  86       2.162  -1.220  11.896  1.00  0.00           C  
ATOM   2722  C4'   A A  86       1.034  -2.060  11.353  1.00  0.00           C  
ATOM   2723  O4'   A A  86       1.497  -2.864  10.230  1.00  0.00           O  
ATOM   2724  C3'   A A  86       0.430  -3.070  12.316  1.00  0.00           C  
ATOM   2725  O3'   A A  86      -0.608  -2.526  13.112  1.00  0.00           O  
ATOM   2726  C1'   A A  86       0.977  -4.163  10.295  1.00  0.00           C  
ATOM   2727  C2'   A A  86      -0.120  -4.115  11.361  1.00  0.00           C  
ATOM   2728  O2'   A A  86      -1.329  -3.676  10.759  1.00  0.00           O  
ATOM   2729  N1    A A  86       2.595  -9.051  10.507  1.00  0.00           N  
ATOM   2730  C2    A A  86       1.452  -8.499  10.081  1.00  0.00           C  
ATOM   2731  N3    A A  86       1.096  -7.216  10.054  1.00  0.00           N  
ATOM   2732  C4    A A  86       2.080  -6.440  10.541  1.00  0.00           C  
ATOM   2733  C5    A A  86       3.309  -6.861  11.015  1.00  0.00           C  
ATOM   2734  C6    A A  86       3.563  -8.243  10.989  1.00  0.00           C  
ATOM   2735  N6    A A  86       4.702  -8.795  11.415  1.00  0.00           N  
ATOM   2736  N7    A A  86       4.069  -5.778  11.436  1.00  0.00           N  
ATOM   2737  C8    A A  86       3.296  -4.744  11.211  1.00  0.00           C  
ATOM   2738  N9    A A  86       2.077  -5.072  10.669  1.00  0.00           N  
ATOM   2739  H5'   A A  86       2.565  -0.712  11.161  1.00  0.00           H  
ATOM   2740 H5''   A A  86       1.804  -0.593  12.558  1.00  0.00           H  
ATOM   2741  H4'   A A  86       0.319  -1.468  11.040  1.00  0.00           H  
ATOM   2742  H3'   A A  86       1.146  -3.467  12.857  1.00  0.00           H  
ATOM   2743  H1'   A A  86       0.590  -4.453   9.441  1.00  0.00           H  
ATOM   2744  H2'   A A  86      -0.229  -4.984  11.802  1.00  0.00           H  
ATOM   2745 HO2'   A A  86      -1.950  -4.432  10.703  1.00  0.00           H  
ATOM   2746  H2    A A  86       0.781  -9.128   9.740  1.00  0.00           H  
ATOM   2747  H61   A A  86       4.822  -9.767  11.372  1.00  0.00           H  
ATOM   2748  H62   A A  86       5.419  -8.228  11.769  1.00  0.00           H  
ATOM   2749  H8    A A  86       3.563  -3.822  11.410  1.00  0.00           H  
ATOM   2750  P     U A  87      -0.850  -3.068  14.606  1.00  0.00           P  
ATOM   2751  OP2   U A  87       0.405  -2.874  15.374  1.00  0.00           O  
ATOM   2752  OP1   U A  87      -2.117  -2.479  15.109  1.00  0.00           O  
ATOM   2753  O5'   U A  87      -1.075  -4.633  14.415  1.00  0.00           O  
ATOM   2754  C5'   U A  87      -2.218  -5.129  13.734  1.00  0.00           C  
ATOM   2755  C4'   U A  87      -2.176  -6.630  13.595  1.00  0.00           C  
ATOM   2756  O4'   U A  87      -1.049  -6.982  12.755  1.00  0.00           O  
ATOM   2757  C3'   U A  87      -1.958  -7.417  14.878  1.00  0.00           C  
ATOM   2758  O3'   U A  87      -3.168  -7.776  15.520  1.00  0.00           O  
ATOM   2759  C1'   U A  87      -0.412  -8.160  13.222  1.00  0.00           C  
ATOM   2760  C2'   U A  87      -1.274  -8.687  14.377  1.00  0.00           C  
ATOM   2761  O2'   U A  87      -2.220  -9.608  13.852  1.00  0.00           O  
ATOM   2762  N1    U A  87       0.952  -7.782  13.666  1.00  0.00           N  
ATOM   2763  C2    U A  87       1.853  -8.808  13.879  1.00  0.00           C  
ATOM   2764  O2    U A  87       1.574  -9.984  13.719  1.00  0.00           O  
ATOM   2765  N3    U A  87       3.103  -8.411  14.288  1.00  0.00           N  
ATOM   2766  C4    U A  87       3.536  -7.120  14.502  1.00  0.00           C  
ATOM   2767  O4    U A  87       4.695  -6.924  14.871  1.00  0.00           O  
ATOM   2768  C5    U A  87       2.550  -6.110  14.262  1.00  0.00           C  
ATOM   2769  C6    U A  87       1.326  -6.469  13.862  1.00  0.00           C  
ATOM   2770  H5'   U A  87      -2.257  -4.726  12.842  1.00  0.00           H  
ATOM   2771 H5''   U A  87      -3.022  -4.877  14.234  1.00  0.00           H  
ATOM   2772  H4'   U A  87      -3.006  -6.932  13.171  1.00  0.00           H  
ATOM   2773  H3'   U A  87      -1.336  -6.927  15.455  1.00  0.00           H  
ATOM   2774  H1'   U A  87      -0.348  -8.849  12.527  1.00  0.00           H  
ATOM   2775  H2'   U A  87      -0.719  -9.095  15.073  1.00  0.00           H  
ATOM   2776 HO2'   U A  87      -3.108  -9.387  14.204  1.00  0.00           H  
ATOM   2777  H3    U A  87       3.757  -9.123  14.445  1.00  0.00           H  
ATOM   2778  H5    U A  87       2.772  -5.164  14.388  1.00  0.00           H  
ATOM   2779  H6    U A  87       0.669  -5.760  13.705  1.00  0.00           H  
TER                                                                             
