# Supplementary material for: Direct-Coupling Analysis of nucleotide coevolution facilitates RNA secondary and tertiary structure prediction
Source: Nucleic Acids Res. 2015 Sep 29;43(21):10444–55. doi: 10.1093/nar/gkv932 (PMC4666395; doi:10.1093/nar/gkv932)
Supplement: SUPPLEMENTARY DATA [file supp_gkv932_nar-01540-r-2015-File011.zip › blind_predictions_100dca/RF01695/cluster_08.pdb]

ATOM      1  C5'   G A   1       0.036 -20.098  10.933  1.00  0.00           C  
ATOM      2  C4'   G A   1      -0.601 -19.034  11.792  1.00  0.00           C  
ATOM      3  O4'   G A   1       0.278 -18.530  12.831  1.00  0.00           O  
ATOM      4  C3'   G A   1      -1.055 -17.775  11.069  1.00  0.00           C  
ATOM      5  O3'   G A   1      -2.284 -17.943  10.383  1.00  0.00           O  
ATOM      6  C1'   G A   1      -0.106 -17.221  13.179  1.00  0.00           C  
ATOM      7  C2'   G A   1      -1.242 -16.816  12.239  1.00  0.00           C  
ATOM      8  O2'   G A   1      -2.478 -17.045  12.900  1.00  0.00           O  
ATOM      9  N1    G A   1       1.796 -12.563  13.958  1.00  0.00           N  
ATOM     10  C2    G A   1       0.545 -13.056  14.242  1.00  0.00           C  
ATOM     11  N2    G A   1      -0.317 -12.199  14.809  1.00  0.00           N  
ATOM     12  N3    G A   1       0.165 -14.298  13.990  1.00  0.00           N  
ATOM     13  C4    G A   1       1.152 -15.021  13.420  1.00  0.00           C  
ATOM     14  C5    G A   1       2.432 -14.627  13.096  1.00  0.00           C  
ATOM     15  C6    G A   1       2.826 -13.291  13.371  1.00  0.00           C  
ATOM     16  O6    G A   1       3.917 -12.751  13.157  1.00  0.00           O  
ATOM     17  N7    G A   1       3.141 -15.673  12.523  1.00  0.00           N  
ATOM     18  C8    G A   1       2.295 -16.667  12.510  1.00  0.00           C  
ATOM     19  N9    G A   1       1.069 -16.341  13.040  1.00  0.00           N  
ATOM     20  H4'   G A   1      -1.380 -19.459  12.209  1.00  0.00           H  
ATOM     21  H3'   G A   1      -0.381 -17.439  10.442  1.00  0.00           H  
ATOM     22  H1'   G A   1      -0.425 -17.196  14.105  1.00  0.00           H  
ATOM     23  H2'   G A   1      -1.149 -15.882  11.957  1.00  0.00           H  
ATOM     24 HO2'   G A   1      -2.875 -16.182  13.143  1.00  0.00           H  
ATOM     25  H1    G A   1       1.978 -11.627  14.184  1.00  0.00           H  
ATOM     26  H22   G A   1      -1.225 -12.495  15.035  1.00  0.00           H  
ATOM     27  H21   G A   1      -0.044 -11.278  14.999  1.00  0.00           H  
ATOM     28  H8    G A   1       2.512 -17.555  12.159  1.00  0.00           H  
ATOM     29  P     U A   2      -2.521 -17.227   8.964  1.00  0.00           P  
ATOM     30  OP2   U A   2      -1.367 -16.330   8.703  1.00  0.00           O  
ATOM     31  OP1   U A   2      -2.875 -18.275   7.973  1.00  0.00           O  
ATOM     32  O5'   U A   2      -3.808 -16.318   9.202  1.00  0.00           O  
ATOM     33  C5'   U A   2      -3.944 -15.062   8.555  1.00  0.00           C  
ATOM     34  C4'   U A   2      -4.014 -13.929   9.548  1.00  0.00           C  
ATOM     35  O4'   U A   2      -2.954 -14.085  10.524  1.00  0.00           O  
ATOM     36  C3'   U A   2      -3.770 -12.534   8.993  1.00  0.00           C  
ATOM     37  O3'   U A   2      -4.931 -11.950   8.432  1.00  0.00           O  
ATOM     38  C1'   U A   2      -2.520 -12.821  10.975  1.00  0.00           C  
ATOM     39  C2'   U A   2      -3.327 -11.760  10.224  1.00  0.00           C  
ATOM     40  O2'   U A   2      -4.440 -11.376  11.018  1.00  0.00           O  
ATOM     41  N1    U A   2      -1.065 -12.713  10.712  1.00  0.00           N  
ATOM     42  C2    U A   2      -0.468 -11.490  10.961  1.00  0.00           C  
ATOM     43  O2    U A   2      -1.081 -10.523  11.379  1.00  0.00           O  
ATOM     44  N3    U A   2       0.880 -11.437  10.704  1.00  0.00           N  
ATOM     45  C4    U A   2       1.678 -12.457  10.232  1.00  0.00           C  
ATOM     46  O4    U A   2       2.879 -12.251  10.050  1.00  0.00           O  
ATOM     47  C5    U A   2       0.993 -13.692   9.997  1.00  0.00           C  
ATOM     48  C6    U A   2      -0.319 -13.772  10.241  1.00  0.00           C  
ATOM     49  H5'   U A   2      -4.763 -15.067   8.017  1.00  0.00           H  
ATOM     50 H5''   U A   2      -3.175 -14.921   7.964  1.00  0.00           H  
ATOM     51  H4'   U A   2      -4.879 -13.939  10.008  1.00  0.00           H  
ATOM     52  H3'   U A   2      -3.059 -12.547   8.319  1.00  0.00           H  
ATOM     53  H1'   U A   2      -2.684 -12.729  11.938  1.00  0.00           H  
ATOM     54  H2'   U A   2      -2.771 -10.989   9.983  1.00  0.00           H  
ATOM     55 HO2'   U A   2      -4.294 -10.466  11.354  1.00  0.00           H  
ATOM     56  H3    U A   2       1.322 -10.579  10.873  1.00  0.00           H  
ATOM     57  H5    U A   2       1.483 -14.472   9.662  1.00  0.00           H  
ATOM     58  H6    U A   2      -0.765 -14.627  10.071  1.00  0.00           H  
ATOM     59  P     C A   3      -4.804 -10.879   7.241  1.00  0.00           P  
ATOM     60  OP2   C A   3      -3.774 -11.367   6.290  1.00  0.00           O  
ATOM     61  OP1   C A   3      -6.172 -10.576   6.748  1.00  0.00           O  
ATOM     62  O5'   C A   3      -4.238  -9.572   7.955  1.00  0.00           O  
ATOM     63  C5'   C A   3      -4.174  -8.333   7.265  1.00  0.00           C  
ATOM     64  C4'   C A   3      -2.915  -7.573   7.602  1.00  0.00           C  
ATOM     65  O4'   C A   3      -2.092  -8.386   8.475  1.00  0.00           O  
ATOM     66  C3'   C A   3      -2.007  -7.227   6.431  1.00  0.00           C  
ATOM     67  O3'   C A   3      -2.362  -6.010   5.798  1.00  0.00           O  
ATOM     68  C1'   C A   3      -0.718  -8.216   8.160  1.00  0.00           C  
ATOM     69  C2'   C A   3      -0.625  -7.144   7.069  1.00  0.00           C  
ATOM     70  O2'   C A   3      -0.417  -5.881   7.683  1.00  0.00           O  
ATOM     71  N1    C A   3      -0.176  -9.523   7.712  1.00  0.00           N  
ATOM     72  C2    C A   3       1.211  -9.655   7.569  1.00  0.00           C  
ATOM     73  O2    C A   3       1.940  -8.682   7.817  1.00  0.00           O  
ATOM     74  N3    C A   3       1.731 -10.836   7.163  1.00  0.00           N  
ATOM     75  C4    C A   3       0.925 -11.865   6.902  1.00  0.00           C  
ATOM     76  N4    C A   3       1.483 -13.012   6.504  1.00  0.00           N  
ATOM     77  C5    C A   3      -0.488 -11.765   7.038  1.00  0.00           C  
ATOM     78  C6    C A   3      -0.991 -10.591   7.441  1.00  0.00           C  
ATOM     79  H5'   C A   3      -4.951  -7.790   7.512  1.00  0.00           H  
ATOM     80 H5''   C A   3      -4.196  -8.504   6.300  1.00  0.00           H  
ATOM     81  H4'   C A   3      -3.151  -6.748   8.074  1.00  0.00           H  
ATOM     82  H3'   C A   3      -2.033  -7.951   5.771  1.00  0.00           H  
ATOM     83  H1'   C A   3      -0.226  -7.913   8.951  1.00  0.00           H  
ATOM     84  H2'   C A   3       0.080  -7.353   6.422  1.00  0.00           H  
ATOM     85 HO2'   C A   3       0.504  -5.591   7.515  1.00  0.00           H  
ATOM     86  H42   C A   3       0.918 -13.787   6.305  1.00  0.00           H  
ATOM     87  H41   C A   3       2.456 -13.077   6.411  1.00  0.00           H  
ATOM     88  H5    C A   3      -1.072 -12.528   6.844  1.00  0.00           H  
ATOM     89  H6    C A   3      -1.961 -10.502   7.540  1.00  0.00           H  
ATOM     90  P     U A   4      -1.873  -5.707   4.297  1.00  0.00           P  
ATOM     91  OP2   U A   4      -2.520  -6.693   3.396  1.00  0.00           O  
ATOM     92  OP1   U A   4      -2.046  -4.254   4.041  1.00  0.00           O  
ATOM     93  O5'   U A   4      -0.311  -6.019   4.331  1.00  0.00           O  
ATOM     94  C5'   U A   4       0.634  -4.987   4.565  1.00  0.00           C  
ATOM     95  C4'   U A   4       2.038  -5.430   4.232  1.00  0.00           C  
ATOM     96  O4'   U A   4       2.218  -6.784   4.721  1.00  0.00           O  
ATOM     97  C3'   U A   4       2.379  -5.521   2.753  1.00  0.00           C  
ATOM     98  O3'   U A   4       2.803  -4.285   2.205  1.00  0.00           O  
ATOM     99  C1'   U A   4       3.021  -7.535   3.805  1.00  0.00           C  
ATOM    100  C2'   U A   4       3.504  -6.550   2.738  1.00  0.00           C  
ATOM    101  O2'   U A   4       4.733  -5.975   3.160  1.00  0.00           O  
ATOM    102  N1    U A   4       2.177  -8.613   3.234  1.00  0.00           N  
ATOM    103  C2    U A   4       2.782  -9.836   3.011  1.00  0.00           C  
ATOM    104  O2    U A   4       3.954 -10.055   3.261  1.00  0.00           O  
ATOM    105  N3    U A   4       1.962 -10.803   2.482  1.00  0.00           N  
ATOM    106  C4    U A   4       0.628 -10.677   2.159  1.00  0.00           C  
ATOM    107  O4    U A   4       0.026 -11.644   1.689  1.00  0.00           O  
ATOM    108  C5    U A   4       0.070  -9.385   2.417  1.00  0.00           C  
ATOM    109  C6    U A   4       0.845  -8.425   2.932  1.00  0.00           C  
ATOM    110  H5'   U A   4       0.597  -4.728   5.510  1.00  0.00           H  
ATOM    111 H5''   U A   4       0.406  -4.211   4.012  1.00  0.00           H  
ATOM    112  H4'   U A   4       2.690  -4.847   4.672  1.00  0.00           H  
ATOM    113  H3'   U A   4       1.611  -5.852   2.242  1.00  0.00           H  
ATOM    114  H1'   U A   4       3.798  -7.933   4.252  1.00  0.00           H  
ATOM    115  H2'   U A   4       3.587  -6.979   1.862  1.00  0.00           H  
ATOM    116 HO2'   U A   4       5.094  -5.425   2.433  1.00  0.00           H  
ATOM    117  H3    U A   4       2.371 -11.678   2.316  1.00  0.00           H  
ATOM    118  H5    U A   4      -0.873  -9.206   2.218  1.00  0.00           H  
ATOM    119  H6    U A   4       0.440  -7.549   3.099  1.00  0.00           H  
ATOM    120  P     A A   5       1.847  -3.476   1.199  1.00  0.00           P  
ATOM    121  OP2   A A   5       1.301  -4.439   0.209  1.00  0.00           O  
ATOM    122  OP1   A A   5       0.918  -2.650   2.009  1.00  0.00           O  
ATOM    123  O5'   A A   5       2.840  -2.493   0.432  1.00  0.00           O  
ATOM    124  C5'   A A   5       2.492  -1.135   0.206  1.00  0.00           C  
ATOM    125  C4'   A A   5       3.703  -0.238   0.252  1.00  0.00           C  
ATOM    126  O4'   A A   5       4.460  -0.520   1.455  1.00  0.00           O  
ATOM    127  C3'   A A   5       4.712  -0.421  -0.871  1.00  0.00           C  
ATOM    128  O3'   A A   5       4.393   0.326  -2.032  1.00  0.00           O  
ATOM    129  C1'   A A   5       5.843  -0.470   1.200  1.00  0.00           C  
ATOM    130  C2'   A A   5       6.008   0.057  -0.229  1.00  0.00           C  
ATOM    131  O2'   A A   5       6.073   1.475  -0.196  1.00  0.00           O  
ATOM    132  N1    A A   5      10.059  -3.414   1.529  1.00  0.00           N  
ATOM    133  C2    A A   5       9.893  -2.093   1.382  1.00  0.00           C  
ATOM    134  N3    A A   5       8.764  -1.391   1.304  1.00  0.00           N  
ATOM    135  C4    A A   5       7.694  -2.201   1.392  1.00  0.00           C  
ATOM    136  C5    A A   5       7.705  -3.575   1.544  1.00  0.00           C  
ATOM    137  C6    A A   5       8.964  -4.199   1.615  1.00  0.00           C  
ATOM    138  N6    A A   5       9.131  -5.515   1.760  1.00  0.00           N  
ATOM    139  N7    A A   5       6.411  -4.073   1.598  1.00  0.00           N  
ATOM    140  C8    A A   5       5.659  -3.007   1.480  1.00  0.00           C  
ATOM    141  N9    A A   5       6.369  -1.839   1.351  1.00  0.00           N  
ATOM    142  H5'   A A   5       1.856  -0.849   0.896  1.00  0.00           H  
ATOM    143 H5''   A A   5       2.067  -1.055  -0.673  1.00  0.00           H  
ATOM    144  H4'   A A   5       3.415   0.699   0.269  1.00  0.00           H  
ATOM    145  H3'   A A   5       4.786  -1.370  -1.110  1.00  0.00           H  
ATOM    146  H1'   A A   5       6.306   0.129   1.823  1.00  0.00           H  
ATOM    147  H2'   A A   5       6.793  -0.333  -0.668  1.00  0.00           H  
ATOM    148 HO2'   A A   5       6.988   1.757  -0.408  1.00  0.00           H  
ATOM    149  H2    A A   5      10.719  -1.569   1.325  1.00  0.00           H  
ATOM    150  H61   A A   5      10.034  -5.893   1.803  1.00  0.00           H  
ATOM    151  H62   A A   5       8.350  -6.104   1.825  1.00  0.00           H  
ATOM    152  H8    A A   5       4.679  -3.040   1.482  1.00  0.00           H  
ATOM    153  P     U A   6       4.597  -0.319  -3.490  1.00  0.00           P  
ATOM    154  OP2   U A   6       3.445  -1.216  -3.760  1.00  0.00           O  
ATOM    155  OP1   U A   6       4.911   0.779  -4.439  1.00  0.00           O  
ATOM    156  O5'   U A   6       5.900  -1.222  -3.332  1.00  0.00           O  
ATOM    157  C5'   U A   6       7.190  -0.696  -3.604  1.00  0.00           C  
ATOM    158  C4'   U A   6       8.261  -1.750  -3.470  1.00  0.00           C  
ATOM    159  O4'   U A   6       8.223  -2.327  -2.138  1.00  0.00           O  
ATOM    160  C3'   U A   6       8.140  -2.951  -4.395  1.00  0.00           C  
ATOM    161  O3'   U A   6       8.649  -2.703  -5.695  1.00  0.00           O  
ATOM    162  C1'   U A   6       8.516  -3.718  -2.192  1.00  0.00           C  
ATOM    163  C2'   U A   6       8.900  -4.032  -3.639  1.00  0.00           C  
ATOM    164  O2'   U A   6      10.303  -3.875  -3.787  1.00  0.00           O  
ATOM    165  N1    U A   6       7.344  -4.505  -1.737  1.00  0.00           N  
ATOM    166  C2    U A   6       7.568  -5.822  -1.381  1.00  0.00           C  
ATOM    167  O2    U A   6       8.668  -6.346  -1.425  1.00  0.00           O  
ATOM    168  N3    U A   6       6.455  -6.511  -0.966  1.00  0.00           N  
ATOM    169  C4    U A   6       5.166  -6.031  -0.874  1.00  0.00           C  
ATOM    170  O4    U A   6       4.269  -6.779  -0.482  1.00  0.00           O  
ATOM    171  C5    U A   6       5.009  -4.661  -1.258  1.00  0.00           C  
ATOM    172  C6    U A   6       6.076  -3.966  -1.665  1.00  0.00           C  
ATOM    173  H5'   U A   6       7.377   0.031  -2.975  1.00  0.00           H  
ATOM    174 H5''   U A   6       7.205  -0.342  -4.518  1.00  0.00           H  
ATOM    175  H4'   U A   6       9.136  -1.331  -3.608  1.00  0.00           H  
ATOM    176  H3'   U A   6       7.197  -3.211  -4.464  1.00  0.00           H  
ATOM    177  H1'   U A   6       9.278  -3.905  -1.604  1.00  0.00           H  
ATOM    178  H2'   U A   6       8.605  -4.930  -3.901  1.00  0.00           H  
ATOM    179 HO2'   U A   6      10.713  -4.758  -3.897  1.00  0.00           H  
ATOM    180  H3    U A   6       6.592  -7.446  -0.709  1.00  0.00           H  
ATOM    181  H5    U A   6       4.126  -4.237  -1.223  1.00  0.00           H  
ATOM    182  H6    U A   6       5.943  -3.032  -1.924  1.00  0.00           H  
ATOM    183  P     G A   7       8.052  -3.490  -6.962  1.00  0.00           P  
ATOM    184  OP2   G A   7       6.571  -3.498  -6.842  1.00  0.00           O  
ATOM    185  OP1   G A   7       8.686  -2.939  -8.187  1.00  0.00           O  
ATOM    186  O5'   G A   7       8.571  -4.984  -6.769  1.00  0.00           O  
ATOM    187  C5'   G A   7       9.911  -5.335  -7.076  1.00  0.00           C  
ATOM    188  C4'   G A   7      10.170  -6.801  -6.832  1.00  0.00           C  
ATOM    189  O4'   G A   7       9.934  -7.116  -5.435  1.00  0.00           O  
ATOM    190  C3'   G A   7       9.274  -7.772  -7.586  1.00  0.00           C  
ATOM    191  O3'   G A   7       9.690  -7.983  -8.925  1.00  0.00           O  
ATOM    192  C1'   G A   7       9.358  -8.421  -5.316  1.00  0.00           C  
ATOM    193  C2'   G A   7       9.337  -9.023  -6.722  1.00  0.00           C  
ATOM    194  O2'   G A   7      10.546  -9.737  -6.936  1.00  0.00           O  
ATOM    195  N1    G A   7       5.609 -10.983  -3.014  1.00  0.00           N  
ATOM    196  C2    G A   7       6.829 -11.432  -3.460  1.00  0.00           C  
ATOM    197  N2    G A   7       7.090 -12.734  -3.270  1.00  0.00           N  
ATOM    198  N3    G A   7       7.729 -10.661  -4.049  1.00  0.00           N  
ATOM    199  C4    G A   7       7.305  -9.384  -4.160  1.00  0.00           C  
ATOM    200  C5    G A   7       6.109  -8.835  -3.748  1.00  0.00           C  
ATOM    201  C6    G A   7       5.153  -9.673  -3.118  1.00  0.00           C  
ATOM    202  O6    G A   7       4.035  -9.374  -2.683  1.00  0.00           O  
ATOM    203  N7    G A   7       6.061  -7.481  -4.046  1.00  0.00           N  
ATOM    204  C8    G A   7       7.206  -7.236  -4.623  1.00  0.00           C  
ATOM    205  N9    G A   7       8.009  -8.346  -4.724  1.00  0.00           N  
ATOM    206  H5'   G A   7      10.517  -4.806  -6.517  1.00  0.00           H  
ATOM    207 H5''   G A   7      10.087  -5.132  -8.019  1.00  0.00           H  
ATOM    208  H4'   G A   7      11.106  -6.999  -7.048  1.00  0.00           H  
ATOM    209  H3'   G A   7       8.356  -7.428  -7.586  1.00  0.00           H  
ATOM    210  H1'   G A   7       9.938  -8.961  -4.739  1.00  0.00           H  
ATOM    211  H2'   G A   7       8.551  -9.593  -6.856  1.00  0.00           H  
ATOM    212 HO2'   G A   7      10.353 -10.697  -6.944  1.00  0.00           H  
ATOM    213  H1    G A   7       5.013 -11.635  -2.590  1.00  0.00           H  
ATOM    214  H22   G A   7       7.945 -13.110  -3.568  1.00  0.00           H  
ATOM    215  H21   G A   7       6.429 -13.311  -2.835  1.00  0.00           H  
ATOM    216  H8    G A   7       7.465  -6.349  -4.950  1.00  0.00           H  
ATOM    217  P     G A   8       8.617  -8.400 -10.047  1.00  0.00           P  
ATOM    218  OP2   G A   8       7.412  -7.550  -9.870  1.00  0.00           O  
ATOM    219  OP1   G A   8       9.311  -8.426 -11.360  1.00  0.00           O  
ATOM    220  O5'   G A   8       8.224  -9.897  -9.668  1.00  0.00           O  
ATOM    221  C5'   G A   8       9.149 -10.960  -9.843  1.00  0.00           C  
ATOM    222  C4'   G A   8       8.566 -12.280  -9.400  1.00  0.00           C  
ATOM    223  O4'   G A   8       8.269 -12.234  -7.980  1.00  0.00           O  
ATOM    224  C3'   G A   8       7.246 -12.676 -10.043  1.00  0.00           C  
ATOM    225  O3'   G A   8       7.406 -13.248 -11.330  1.00  0.00           O  
ATOM    226  C1'   G A   8       7.083 -12.978  -7.705  1.00  0.00           C  
ATOM    227  C2'   G A   8       6.651 -13.632  -9.019  1.00  0.00           C  
ATOM    228  O2'   G A   8       7.245 -14.919  -9.110  1.00  0.00           O  
ATOM    229  N1    G A   8       2.722 -12.726  -5.090  1.00  0.00           N  
ATOM    230  C2    G A   8       3.469 -13.824  -5.440  1.00  0.00           C  
ATOM    231  N2    G A   8       2.997 -15.016  -5.045  1.00  0.00           N  
ATOM    232  N3    G A   8       4.597 -13.762  -6.128  1.00  0.00           N  
ATOM    233  C4    G A   8       4.926 -12.491  -6.445  1.00  0.00           C  
ATOM    234  C5    G A   8       4.251 -11.327  -6.144  1.00  0.00           C  
ATOM    235  C6    G A   8       3.042 -11.409  -5.405  1.00  0.00           C  
ATOM    236  O6    G A   8       2.299 -10.491  -5.040  1.00  0.00           O  
ATOM    237  N7    G A   8       4.922 -10.223  -6.651  1.00  0.00           N  
ATOM    238  C8    G A   8       5.972 -10.727  -7.241  1.00  0.00           C  
ATOM    239  N9    G A   8       6.036 -12.096  -7.154  1.00  0.00           N  
ATOM    240  H5'   G A   8       9.954 -10.773  -9.317  1.00  0.00           H  
ATOM    241 H5''   G A   8       9.392 -11.019 -10.790  1.00  0.00           H  
ATOM    242  H4'   G A   8       9.225 -12.988  -9.564  1.00  0.00           H  
ATOM    243  H3'   G A   8       6.672 -11.883 -10.112  1.00  0.00           H  
ATOM    244  H1'   G A   8       7.301 -13.674  -7.051  1.00  0.00           H  
ATOM    245  H2'   G A   8       5.675 -13.677  -9.093  1.00  0.00           H  
ATOM    246 HO2'   G A   8       6.551 -15.600  -8.994  1.00  0.00           H  
ATOM    247  H1    G A   8       1.900 -12.880  -4.578  1.00  0.00           H  
ATOM    248  H22   G A   8       3.488 -15.835  -5.266  1.00  0.00           H  
ATOM    249  H21   G A   8       2.162 -15.071  -4.535  1.00  0.00           H  
ATOM    250  H8    G A   8       6.645 -10.182  -7.699  1.00  0.00           H  
ATOM    251  P     U A   9       6.254 -13.077 -12.438  1.00  0.00           P  
ATOM    252  OP2   U A   9       5.852 -11.648 -12.466  1.00  0.00           O  
ATOM    253  OP1   U A   9       6.715 -13.735 -13.687  1.00  0.00           O  
ATOM    254  O5'   U A   9       5.034 -13.921 -11.858  1.00  0.00           O  
ATOM    255  C5'   U A   9       5.137 -15.326 -11.680  1.00  0.00           C  
ATOM    256  C4'   U A   9       3.956 -15.881 -10.923  1.00  0.00           C  
ATOM    257  O4'   U A   9       3.903 -15.301  -9.594  1.00  0.00           O  
ATOM    258  C3'   U A   9       2.584 -15.583 -11.510  1.00  0.00           C  
ATOM    259  O3'   U A   9       2.235 -16.455 -12.572  1.00  0.00           O  
ATOM    260  C1'   U A   9       2.548 -15.103  -9.197  1.00  0.00           C  
ATOM    261  C2'   U A   9       1.671 -15.701 -10.298  1.00  0.00           C  
ATOM    262  O2'   U A   9       1.402 -17.060  -9.985  1.00  0.00           O  
ATOM    263  N1    U A   9       2.279 -13.660  -8.984  1.00  0.00           N  
ATOM    264  C2    U A   9       1.184 -13.331  -8.206  1.00  0.00           C  
ATOM    265  O2    U A   9       0.453 -14.164  -7.700  1.00  0.00           O  
ATOM    266  N3    U A   9       0.974 -11.984  -8.036  1.00  0.00           N  
ATOM    267  C4    U A   9       1.728 -10.953  -8.555  1.00  0.00           C  
ATOM    268  O4    U A   9       1.408  -9.788  -8.311  1.00  0.00           O  
ATOM    269  C5    U A   9       2.844 -11.368  -9.349  1.00  0.00           C  
ATOM    270  C6    U A   9       3.072 -12.673  -9.530  1.00  0.00           C  
ATOM    271  H5'   U A   9       5.957 -15.525 -11.181  1.00  0.00           H  
ATOM    272 H5''   U A   9       5.184 -15.757 -12.558  1.00  0.00           H  
ATOM    273  H4'   U A   9       4.061 -16.852 -10.840  1.00  0.00           H  
ATOM    274  H3'   U A   9       2.567 -14.659 -11.835  1.00  0.00           H  
ATOM    275  H1'   U A   9       2.394 -15.587  -8.358  1.00  0.00           H  
ATOM    276  H2'   U A   9       0.846 -15.186 -10.418  1.00  0.00           H  
ATOM    277 HO2'   U A   9       0.462 -17.148  -9.727  1.00  0.00           H  
ATOM    278  H3    U A   9       0.204 -11.729  -7.488  1.00  0.00           H  
ATOM    279  H5    U A   9       3.435 -10.701  -9.757  1.00  0.00           H  
ATOM    280  H6    U A   9       3.841 -12.932 -10.078  1.00  0.00           H  
ATOM    281  P     G A  10       1.276 -15.945 -13.756  1.00  0.00           P  
ATOM    282  OP2   G A  10       1.582 -14.515 -14.011  1.00  0.00           O  
ATOM    283  OP1   G A  10       1.360 -16.924 -14.870  1.00  0.00           O  
ATOM    284  O5'   G A  10      -0.188 -16.033 -13.132  1.00  0.00           O  
ATOM    285  C5'   G A  10      -0.899 -17.261 -13.113  1.00  0.00           C  
ATOM    286  C4'   G A  10      -2.198 -17.137 -12.356  1.00  0.00           C  
ATOM    287  O4'   G A  10      -1.945 -16.610 -11.028  1.00  0.00           O  
ATOM    288  C3'   G A  10      -3.225 -16.181 -12.944  1.00  0.00           C  
ATOM    289  O3'   G A  10      -3.975 -16.755 -14.002  1.00  0.00           O  
ATOM    290  C1'   G A  10      -3.001 -15.727 -10.636  1.00  0.00           C  
ATOM    291  C2'   G A  10      -4.065 -15.809 -11.731  1.00  0.00           C  
ATOM    292  O2'   G A  10      -4.985 -16.841 -11.405  1.00  0.00           O  
ATOM    293  N1    G A  10      -3.866 -11.101  -8.696  1.00  0.00           N  
ATOM    294  C2    G A  10      -4.649 -12.228  -8.651  1.00  0.00           C  
ATOM    295  N2    G A  10      -5.819 -12.115  -8.005  1.00  0.00           N  
ATOM    296  N3    G A  10      -4.312 -13.385  -9.198  1.00  0.00           N  
ATOM    297  C4    G A  10      -3.109 -13.324  -9.806  1.00  0.00           C  
ATOM    298  C5    G A  10      -2.249 -12.251  -9.908  1.00  0.00           C  
ATOM    299  C6    G A  10      -2.623 -11.016  -9.317  1.00  0.00           C  
ATOM    300  O6    G A  10      -1.998  -9.950  -9.299  1.00  0.00           O  
ATOM    301  N7    G A  10      -1.107 -12.600 -10.615  1.00  0.00           N  
ATOM    302  C8    G A  10      -1.290 -13.855 -10.925  1.00  0.00           C  
ATOM    303  N9    G A  10      -2.483 -14.357 -10.465  1.00  0.00           N  
ATOM    304  H5'   G A  10      -0.344 -17.946 -12.686  1.00  0.00           H  
ATOM    305 H5''   G A  10      -1.091 -17.535 -14.035  1.00  0.00           H  
ATOM    306  H4'   G A  10      -2.603 -18.026 -12.273  1.00  0.00           H  
ATOM    307  H3'   G A  10      -2.765 -15.380 -13.274  1.00  0.00           H  
ATOM    308  H1'   G A  10      -3.380 -16.042  -9.789  1.00  0.00           H  
ATOM    309  H2'   G A  10      -4.517 -14.947 -11.857  1.00  0.00           H  
ATOM    310 HO2'   G A  10      -5.839 -16.437 -11.146  1.00  0.00           H  
ATOM    311  H1    G A  10      -4.206 -10.293  -8.258  1.00  0.00           H  
ATOM    312  H22   G A  10      -6.420 -12.887  -7.940  1.00  0.00           H  
ATOM    313  H21   G A  10      -6.076 -11.262  -7.597  1.00  0.00           H  
ATOM    314  H8    G A  10      -0.641 -14.384 -11.433  1.00  0.00           H  
ATOM    315  P     G A  11      -4.688 -15.811 -15.090  1.00  0.00           P  
ATOM    316  OP2   G A  11      -3.710 -14.776 -15.513  1.00  0.00           O  
ATOM    317  OP1   G A  11      -5.321 -16.684 -16.112  1.00  0.00           O  
ATOM    318  O5'   G A  11      -5.849 -15.088 -14.272  1.00  0.00           O  
ATOM    319  C5'   G A  11      -7.041 -15.780 -13.932  1.00  0.00           C  
ATOM    320  C4'   G A  11      -8.065 -14.854 -13.324  1.00  0.00           C  
ATOM    321  O4'   G A  11      -7.557 -14.308 -12.079  1.00  0.00           O  
ATOM    322  C3'   G A  11      -8.426 -13.627 -14.147  1.00  0.00           C  
ATOM    323  O3'   G A  11      -9.355 -13.906 -15.181  1.00  0.00           O  
ATOM    324  C1'   G A  11      -8.030 -12.964 -11.914  1.00  0.00           C  
ATOM    325  C2'   G A  11      -8.956 -12.665 -13.093  1.00  0.00           C  
ATOM    326  O2'   G A  11     -10.289 -12.986 -12.725  1.00  0.00           O  
ATOM    327  N1    G A  11      -6.514  -8.298 -10.556  1.00  0.00           N  
ATOM    328  C2    G A  11      -7.758  -8.874 -10.465  1.00  0.00           C  
ATOM    329  N2    G A  11      -8.731  -8.111  -9.945  1.00  0.00           N  
ATOM    330  N3    G A  11      -8.031 -10.109 -10.855  1.00  0.00           N  
ATOM    331  C4    G A  11      -6.942 -10.733 -11.353  1.00  0.00           C  
ATOM    332  C5    G A  11      -5.658 -10.249 -11.487  1.00  0.00           C  
ATOM    333  C6    G A  11      -5.380  -8.923 -11.065  1.00  0.00           C  
ATOM    334  O6    G A  11      -4.305  -8.312 -11.101  1.00  0.00           O  
ATOM    335  N7    G A  11      -4.826 -11.208 -12.045  1.00  0.00           N  
ATOM    336  C8    G A  11      -5.604 -12.238 -12.238  1.00  0.00           C  
ATOM    337  N9    G A  11      -6.900 -12.018 -11.840  1.00  0.00           N  
ATOM    338  H5'   G A  11      -6.827 -16.488 -13.288  1.00  0.00           H  
ATOM    339 H5''   G A  11      -7.416 -16.187 -14.741  1.00  0.00           H  
ATOM    340  H4'   G A  11      -8.882 -15.363 -13.138  1.00  0.00           H  
ATOM    341  H3'   G A  11      -7.610 -13.253 -14.541  1.00  0.00           H  
ATOM    342  H1'   G A  11      -8.542 -12.927 -11.079  1.00  0.00           H  
ATOM    343  H2'   G A  11      -8.875 -11.732 -13.384  1.00  0.00           H  
ATOM    344 HO2'   G A  11     -10.799 -12.157 -12.617  1.00  0.00           H  
ATOM    345  H1    G A  11      -6.417  -7.376 -10.238  1.00  0.00           H  
ATOM    346  H22   G A  11      -9.640  -8.470  -9.856  1.00  0.00           H  
ATOM    347  H21   G A  11      -8.537  -7.196  -9.654  1.00  0.00           H  
ATOM    348  H8    G A  11      -5.293 -13.083 -12.626  1.00  0.00           H  
ATOM    349  P     C A  12      -9.390 -12.994 -16.503  1.00  0.00           P  
ATOM    350  OP2   C A  12      -8.004 -12.883 -17.023  1.00  0.00           O  
ATOM    351  OP1   C A  12     -10.466 -13.508 -17.388  1.00  0.00           O  
ATOM    352  O5'   C A  12      -9.834 -11.559 -15.972  1.00  0.00           O  
ATOM    353  C5'   C A  12     -11.173 -11.313 -15.569  1.00  0.00           C  
ATOM    354  C4'   C A  12     -11.368  -9.884 -15.126  1.00  0.00           C  
ATOM    355  O4'   C A  12     -10.538  -9.608 -13.967  1.00  0.00           O  
ATOM    356  C3'   C A  12     -10.970  -8.811 -16.128  1.00  0.00           C  
ATOM    357  O3'   C A  12     -11.963  -8.576 -17.112  1.00  0.00           O  
ATOM    358  C1'   C A  12     -10.045  -8.271 -14.022  1.00  0.00           C  
ATOM    359  C2'   C A  12     -10.696  -7.608 -15.237  1.00  0.00           C  
ATOM    360  O2'   C A  12     -11.905  -6.983 -14.828  1.00  0.00           O  
ATOM    361  N1    C A  12      -8.564  -8.270 -14.106  1.00  0.00           N  
ATOM    362  C2    C A  12      -7.878  -7.101 -13.751  1.00  0.00           C  
ATOM    363  O2    C A  12      -8.524  -6.109 -13.380  1.00  0.00           O  
ATOM    364  N3    C A  12      -6.528  -7.074 -13.818  1.00  0.00           N  
ATOM    365  C4    C A  12      -5.857  -8.153 -14.220  1.00  0.00           C  
ATOM    366  N4    C A  12      -4.524  -8.080 -14.271  1.00  0.00           N  
ATOM    367  C5    C A  12      -6.523  -9.355 -14.588  1.00  0.00           C  
ATOM    368  C6    C A  12      -7.860  -9.371 -14.517  1.00  0.00           C  
ATOM    369  H5'   C A  12     -11.398 -11.912 -14.827  1.00  0.00           H  
ATOM    370 H5''   C A  12     -11.772 -11.498 -16.322  1.00  0.00           H  
ATOM    371  H4'   C A  12     -12.308  -9.755 -14.880  1.00  0.00           H  
ATOM    372  H3'   C A  12     -10.137  -9.078 -16.571  1.00  0.00           H  
ATOM    373  H1'   C A  12     -10.324  -7.803 -13.207  1.00  0.00           H  
ATOM    374  H2'   C A  12     -10.087  -6.972 -15.667  1.00  0.00           H  
ATOM    375 HO2'   C A  12     -11.785  -6.011 -14.850  1.00  0.00           H  
ATOM    376  H42   C A  12      -4.003  -8.856 -14.562  1.00  0.00           H  
ATOM    377  H41   C A  12      -4.069  -7.250 -14.017  1.00  0.00           H  
ATOM    378  H5    C A  12      -6.021 -10.144 -14.882  1.00  0.00           H  
ATOM    379  H6    C A  12      -8.337 -10.189 -14.766  1.00  0.00           H  
ATOM    380  P     U A  13     -11.555  -7.973 -18.546  1.00  0.00           P  
ATOM    381  OP2   U A  13     -10.384  -8.736 -19.047  1.00  0.00           O  
ATOM    382  OP1   U A  13     -12.784  -7.885 -19.375  1.00  0.00           O  
ATOM    383  O5'   U A  13     -11.074  -6.491 -18.217  1.00  0.00           O  
ATOM    384  C5'   U A  13     -12.014  -5.459 -17.961  1.00  0.00           C  
ATOM    385  C4'   U A  13     -11.338  -4.123 -17.775  1.00  0.00           C  
ATOM    386  O4'   U A  13     -10.452  -4.172 -16.627  1.00  0.00           O  
ATOM    387  C3'   U A  13     -10.442  -3.660 -18.914  1.00  0.00           C  
ATOM    388  O3'   U A  13     -11.163  -3.072 -19.983  1.00  0.00           O  
ATOM    389  C1'   U A  13      -9.282  -3.396 -16.872  1.00  0.00           C  
ATOM    390  C2'   U A  13      -9.490  -2.699 -18.217  1.00  0.00           C  
ATOM    391  O2'   U A  13     -10.103  -1.437 -17.993  1.00  0.00           O  
ATOM    392  N1    U A  13      -8.076  -4.259 -16.866  1.00  0.00           N  
ATOM    393  C2    U A  13      -6.856  -3.636 -16.675  1.00  0.00           C  
ATOM    394  O2    U A  13      -6.740  -2.434 -16.515  1.00  0.00           O  
ATOM    395  N3    U A  13      -5.768  -4.474 -16.677  1.00  0.00           N  
ATOM    396  C4    U A  13      -5.772  -5.842 -16.846  1.00  0.00           C  
ATOM    397  O4    U A  13      -4.705  -6.458 -16.823  1.00  0.00           O  
ATOM    398  C5    U A  13      -7.068  -6.417 -17.038  1.00  0.00           C  
ATOM    399  C6    U A  13      -8.145  -5.625 -17.040  1.00  0.00           C  
ATOM    400  H5'   U A  13     -12.516  -5.678 -17.149  1.00  0.00           H  
ATOM    401 H5''   U A  13     -12.637  -5.398 -18.716  1.00  0.00           H  
ATOM    402  H4'   U A  13     -12.024  -3.441 -17.616  1.00  0.00           H  
ATOM    403  H3'   U A  13      -9.932  -4.426 -19.253  1.00  0.00           H  
ATOM    404  H1'   U A  13      -9.200  -2.722 -16.165  1.00  0.00           H  
ATOM    405  H2'   U A  13      -8.646  -2.609 -18.708  1.00  0.00           H  
ATOM    406 HO2'   U A  13      -9.450  -0.729 -18.167  1.00  0.00           H  
ATOM    407  H3    U A  13      -4.893  -4.053 -16.543  1.00  0.00           H  
ATOM    408  H5    U A  13      -7.165  -7.384 -17.166  1.00  0.00           H  
ATOM    409  H6    U A  13      -9.020  -6.042 -17.174  1.00  0.00           H  
ATOM    410  P     G A  14     -10.562  -3.093 -21.473  1.00  0.00           P  
ATOM    411  OP2   G A  14     -10.050  -4.461 -21.742  1.00  0.00           O  
ATOM    412  OP1   G A  14     -11.570  -2.494 -22.385  1.00  0.00           O  
ATOM    413  O5'   G A  14      -9.315  -2.104 -21.401  1.00  0.00           O  
ATOM    414  C5'   G A  14      -9.499  -0.697 -21.402  1.00  0.00           C  
ATOM    415  C4'   G A  14      -8.180   0.035 -21.374  1.00  0.00           C  
ATOM    416  O4'   G A  14      -7.455  -0.306 -20.164  1.00  0.00           O  
ATOM    417  C3'   G A  14      -7.208  -0.298 -22.495  1.00  0.00           C  
ATOM    418  O3'   G A  14      -7.495   0.392 -23.700  1.00  0.00           O  
ATOM    419  C1'   G A  14      -6.053  -0.373 -20.435  1.00  0.00           C  
ATOM    420  C2'   G A  14      -5.862   0.068 -21.887  1.00  0.00           C  
ATOM    421  O2'   G A  14      -5.647   1.472 -21.918  1.00  0.00           O  
ATOM    422  N1    G A  14      -1.925  -3.243 -19.634  1.00  0.00           N  
ATOM    423  C2    G A  14      -2.022  -1.887 -19.832  1.00  0.00           C  
ATOM    424  N2    G A  14      -0.870  -1.199 -19.815  1.00  0.00           N  
ATOM    425  N3    G A  14      -3.164  -1.249 -20.031  1.00  0.00           N  
ATOM    426  C4    G A  14      -4.220  -2.089 -20.018  1.00  0.00           C  
ATOM    427  C5    G A  14      -4.232  -3.455 -19.829  1.00  0.00           C  
ATOM    428  C6    G A  14      -2.999  -4.127 -19.617  1.00  0.00           C  
ATOM    429  O6    G A  14      -2.802  -5.332 -19.429  1.00  0.00           O  
ATOM    430  N7    G A  14      -5.527  -3.950 -19.887  1.00  0.00           N  
ATOM    431  C8    G A  14      -6.265  -2.896 -20.106  1.00  0.00           C  
ATOM    432  N9    G A  14      -5.537  -1.735 -20.196  1.00  0.00           N  
ATOM    433  H5'   G A  14     -10.024  -0.442 -20.615  1.00  0.00           H  
ATOM    434 H5''   G A  14      -9.991  -0.440 -22.211  1.00  0.00           H  
ATOM    435  H4'   G A  14      -8.353   1.000 -21.379  1.00  0.00           H  
ATOM    436  H3'   G A  14      -7.231  -1.264 -22.665  1.00  0.00           H  
ATOM    437  H1'   G A  14      -5.597   0.258 -19.840  1.00  0.00           H  
ATOM    438  H2'   G A  14      -5.128  -0.420 -22.317  1.00  0.00           H  
ATOM    439 HO2'   G A  14      -4.711   1.647 -22.150  1.00  0.00           H  
ATOM    440  H1    G A  14      -1.030  -3.619 -19.494  1.00  0.00           H  
ATOM    441  H22   G A  14      -0.878  -0.228 -19.950  1.00  0.00           H  
ATOM    442  H21   G A  14      -0.021  -1.664 -19.667  1.00  0.00           H  
ATOM    443  H8    G A  14      -7.240  -2.931 -20.196  1.00  0.00           H  
ATOM    444  P     U A  15      -7.104  -0.261 -25.116  1.00  0.00           P  
ATOM    445  OP2   U A  15      -7.495  -1.693 -25.085  1.00  0.00           O  
ATOM    446  OP1   U A  15      -7.630   0.620 -26.190  1.00  0.00           O  
ATOM    447  O5'   U A  15      -5.513  -0.185 -25.150  1.00  0.00           O  
ATOM    448  C5'   U A  15      -4.847   1.047 -25.383  1.00  0.00           C  
ATOM    449  C4'   U A  15      -3.349   0.871 -25.423  1.00  0.00           C  
ATOM    450  O4'   U A  15      -2.875   0.376 -24.143  1.00  0.00           O  
ATOM    451  C3'   U A  15      -2.819  -0.140 -26.428  1.00  0.00           C  
ATOM    452  O3'   U A  15      -2.725   0.383 -27.743  1.00  0.00           O  
ATOM    453  C1'   U A  15      -1.799  -0.541 -24.335  1.00  0.00           C  
ATOM    454  C2'   U A  15      -1.475  -0.531 -25.829  1.00  0.00           C  
ATOM    455  O2'   U A  15      -0.490   0.461 -26.081  1.00  0.00           O  
ATOM    456  N1    U A  15      -2.177  -1.891 -23.850  1.00  0.00           N  
ATOM    457  C2    U A  15      -1.149  -2.767 -23.558  1.00  0.00           C  
ATOM    458  O2    U A  15       0.028  -2.477 -23.680  1.00  0.00           O  
ATOM    459  N3    U A  15      -1.546  -4.004 -23.112  1.00  0.00           N  
ATOM    460  C4    U A  15      -2.839  -4.448 -22.933  1.00  0.00           C  
ATOM    461  O4    U A  15      -3.034  -5.594 -22.524  1.00  0.00           O  
ATOM    462  C5    U A  15      -3.850  -3.488 -23.255  1.00  0.00           C  
ATOM    463  C6    U A  15      -3.492  -2.276 -23.690  1.00  0.00           C  
ATOM    464  H5'   U A  15      -5.076   1.675 -24.666  1.00  0.00           H  
ATOM    465 H5''   U A  15      -5.147   1.416 -26.240  1.00  0.00           H  
ATOM    466  H4'   U A  15      -2.933   1.741 -25.599  1.00  0.00           H  
ATOM    467  H3'   U A  15      -3.407  -0.924 -26.436  1.00  0.00           H  
ATOM    468  H1'   U A  15      -1.021  -0.224 -23.830  1.00  0.00           H  
ATOM    469  H2'   U A  15      -1.187  -1.416 -26.139  1.00  0.00           H  
ATOM    470 HO2'   U A  15       0.358   0.021 -26.297  1.00  0.00           H  
ATOM    471  H3    U A  15      -0.832  -4.641 -22.900  1.00  0.00           H  
ATOM    472  H5    U A  15      -4.798  -3.718 -23.156  1.00  0.00           H  
ATOM    473  H6    U A  15      -4.203  -1.638 -23.904  1.00  0.00           H  
ATOM    474  P     G A  16      -2.759  -0.603 -29.010  1.00  0.00           P  
ATOM    475  OP2   G A  16      -3.824  -1.612 -28.779  1.00  0.00           O  
ATOM    476  OP1   G A  16      -2.791   0.228 -30.241  1.00  0.00           O  
ATOM    477  O5'   G A  16      -1.353  -1.350 -28.957  1.00  0.00           O  
ATOM    478  C5'   G A  16      -0.177  -0.727 -29.453  1.00  0.00           C  
ATOM    479  C4'   G A  16       0.992  -1.681 -29.467  1.00  0.00           C  
ATOM    480  O4'   G A  16       1.311  -2.086 -28.110  1.00  0.00           O  
ATOM    481  C3'   G A  16       0.774  -2.993 -30.203  1.00  0.00           C  
ATOM    482  O3'   G A  16       0.926  -2.873 -31.608  1.00  0.00           O  
ATOM    483  C1'   G A  16       1.745  -3.450 -28.098  1.00  0.00           C  
ATOM    484  C2'   G A  16       1.800  -3.912 -29.555  1.00  0.00           C  
ATOM    485  O2'   G A  16       3.103  -3.672 -30.066  1.00  0.00           O  
ATOM    486  N1    G A  16       1.117  -7.863 -25.638  1.00  0.00           N  
ATOM    487  C2    G A  16       2.202  -7.402 -26.344  1.00  0.00           C  
ATOM    488  N2    G A  16       3.262  -8.221 -26.407  1.00  0.00           N  
ATOM    489  N3    G A  16       2.246  -6.225 -26.946  1.00  0.00           N  
ATOM    490  C4    G A  16       1.099  -5.532 -26.783  1.00  0.00           C  
ATOM    491  C5    G A  16      -0.040  -5.899 -26.098  1.00  0.00           C  
ATOM    492  C6    G A  16      -0.074  -7.165 -25.458  1.00  0.00           C  
ATOM    493  O6    G A  16      -0.991  -7.672 -24.802  1.00  0.00           O  
ATOM    494  N7    G A  16      -1.001  -4.901 -26.168  1.00  0.00           N  
ATOM    495  C8    G A  16      -0.440  -3.962 -26.881  1.00  0.00           C  
ATOM    496  N9    G A  16       0.834  -4.279 -27.286  1.00  0.00           N  
ATOM    497  H5'   G A  16       0.042   0.040 -28.886  1.00  0.00           H  
ATOM    498 H5''   G A  16      -0.344  -0.412 -30.367  1.00  0.00           H  
ATOM    499  H4'   G A  16       1.769  -1.224 -29.853  1.00  0.00           H  
ATOM    500  H3'   G A  16      -0.126  -3.328 -30.005  1.00  0.00           H  
ATOM    501  H1'   G A  16       2.646  -3.481 -27.712  1.00  0.00           H  
ATOM    502  H2'   G A  16       1.545  -4.855 -29.642  1.00  0.00           H  
ATOM    503 HO2'   G A  16       3.563  -4.529 -30.184  1.00  0.00           H  
ATOM    504  H1    G A  16       1.185  -8.750 -25.228  1.00  0.00           H  
ATOM    505  H22   G A  16       4.065  -7.946 -26.897  1.00  0.00           H  
ATOM    506  H21   G A  16       3.237  -9.095 -25.964  1.00  0.00           H  
ATOM    507  H8    G A  16      -0.883  -3.117 -27.103  1.00  0.00           H  
ATOM    508  P     C A  17       0.064  -3.802 -32.596  1.00  0.00           P  
ATOM    509  OP2   C A  17      -1.354  -3.750 -32.158  1.00  0.00           O  
ATOM    510  OP1   C A  17       0.415  -3.438 -33.992  1.00  0.00           O  
ATOM    511  O5'   C A  17       0.612  -5.272 -32.319  1.00  0.00           O  
ATOM    512  C5'   C A  17       1.947  -5.627 -32.648  1.00  0.00           C  
ATOM    513  C4'   C A  17       2.269  -7.039 -32.222  1.00  0.00           C  
ATOM    514  O4'   C A  17       2.232  -7.139 -30.775  1.00  0.00           O  
ATOM    515  C3'   C A  17       1.305  -8.118 -32.691  1.00  0.00           C  
ATOM    516  O3'   C A  17       1.531  -8.519 -34.032  1.00  0.00           O  
ATOM    517  C1'   C A  17       1.740  -8.427 -30.389  1.00  0.00           C  
ATOM    518  C2'   C A  17       1.529  -9.229 -31.675  1.00  0.00           C  
ATOM    519  O2'   C A  17       2.713  -9.959 -31.963  1.00  0.00           O  
ATOM    520  N1    C A  17       0.491  -8.288 -29.601  1.00  0.00           N  
ATOM    521  C2    C A  17       0.108  -9.347 -28.768  1.00  0.00           C  
ATOM    522  O2    C A  17       0.818 -10.363 -28.715  1.00  0.00           O  
ATOM    523  N3    C A  17      -1.026  -9.245 -28.039  1.00  0.00           N  
ATOM    524  C4    C A  17      -1.772  -8.143 -28.114  1.00  0.00           C  
ATOM    525  N4    C A  17      -2.883  -8.087 -27.375  1.00  0.00           N  
ATOM    526  C5    C A  17      -1.411  -7.049 -28.950  1.00  0.00           C  
ATOM    527  C6    C A  17      -0.286  -7.161 -29.667  1.00  0.00           C  
ATOM    528  H5'   C A  17       2.561  -5.010 -32.200  1.00  0.00           H  
ATOM    529 H5''   C A  17       2.067  -5.551 -33.618  1.00  0.00           H  
ATOM    530  H4'   C A  17       3.172  -7.263 -32.532  1.00  0.00           H  
ATOM    531  H3'   C A  17       0.386  -7.786 -32.606  1.00  0.00           H  
ATOM    532  H1'   C A  17       2.423  -8.867 -29.840  1.00  0.00           H  
ATOM    533  H2'   C A  17       0.748  -9.817 -31.606  1.00  0.00           H  
ATOM    534 HO2'   C A  17       2.547 -10.911 -31.803  1.00  0.00           H  
ATOM    535  H42   C A  17      -3.453  -7.290 -27.408  1.00  0.00           H  
ATOM    536  H41   C A  17      -3.129  -8.842 -26.801  1.00  0.00           H  
ATOM    537  H5    C A  17      -1.965  -6.243 -28.998  1.00  0.00           H  
ATOM    538  H6    C A  17      -0.020  -6.419 -30.248  1.00  0.00           H  
ATOM    539  P     G A  18       0.323  -9.107 -34.915  1.00  0.00           P  
ATOM    540  OP2   G A  18      -0.889  -8.297 -34.633  1.00  0.00           O  
ATOM    541  OP1   G A  18       0.803  -9.251 -36.313  1.00  0.00           O  
ATOM    542  O5'   G A  18       0.088 -10.568 -34.323  1.00  0.00           O  
ATOM    543  C5'   G A  18       1.084 -11.573 -34.444  1.00  0.00           C  
ATOM    544  C4'   G A  18       0.695 -12.830 -33.706  1.00  0.00           C  
ATOM    545  O4'   G A  18       0.631 -12.563 -32.281  1.00  0.00           O  
ATOM    546  C3'   G A  18      -0.675 -13.402 -34.038  1.00  0.00           C  
ATOM    547  O3'   G A  18      -0.679 -14.176 -35.226  1.00  0.00           O  
ATOM    548  C1'   G A  18      -0.424 -13.313 -31.690  1.00  0.00           C  
ATOM    549  C2'   G A  18      -1.013 -14.201 -32.787  1.00  0.00           C  
ATOM    550  O2'   G A  18      -0.341 -15.452 -32.777  1.00  0.00           O  
ATOM    551  N1    G A  18      -4.355 -12.842 -28.488  1.00  0.00           N  
ATOM    552  C2    G A  18      -3.600 -13.950 -28.790  1.00  0.00           C  
ATOM    553  N2    G A  18      -3.932 -15.086 -28.158  1.00  0.00           N  
ATOM    554  N3    G A  18      -2.593 -13.947 -29.648  1.00  0.00           N  
ATOM    555  C4    G A  18      -2.397 -12.728 -30.191  1.00  0.00           C  
ATOM    556  C5    G A  18      -3.091 -11.559 -29.959  1.00  0.00           C  
ATOM    557  C6    G A  18      -4.169 -11.577 -29.036  1.00  0.00           C  
ATOM    558  O6    G A  18      -4.906 -10.645 -28.695  1.00  0.00           O  
ATOM    559  N7    G A  18      -2.575 -10.519 -30.718  1.00  0.00           N  
ATOM    560  C8    G A  18      -1.594 -11.064 -31.387  1.00  0.00           C  
ATOM    561  N9    G A  18      -1.431 -12.400 -31.114  1.00  0.00           N  
ATOM    562  H5'   G A  18       1.927 -11.234 -34.077  1.00  0.00           H  
ATOM    563 H5''   G A  18       1.211 -11.784 -35.392  1.00  0.00           H  
ATOM    564  H4'   G A  18       1.375 -13.517 -33.870  1.00  0.00           H  
ATOM    565  H3'   G A  18      -1.316 -12.666 -34.131  1.00  0.00           H  
ATOM    566  H1'   G A  18      -0.050 -13.876 -30.980  1.00  0.00           H  
ATOM    567  H2'   G A  18      -1.982 -14.308 -32.680  1.00  0.00           H  
ATOM    568 HO2'   G A  18      -0.950 -16.139 -32.435  1.00  0.00           H  
ATOM    569  H1    G A  18      -5.080 -12.950 -27.838  1.00  0.00           H  
ATOM    570  H22   G A  18      -3.428 -15.909 -28.333  1.00  0.00           H  
ATOM    571  H21   G A  18      -4.676 -15.096 -27.521  1.00  0.00           H  
ATOM    572  H8    G A  18      -1.032 -10.568 -32.018  1.00  0.00           H  
ATOM    573  P     U A  19      -1.998 -14.241 -36.141  1.00  0.00           P  
ATOM    574  OP2   U A  19      -2.521 -12.860 -36.292  1.00  0.00           O  
ATOM    575  OP1   U A  19      -1.679 -15.042 -37.351  1.00  0.00           O  
ATOM    576  O5'   U A  19      -3.037 -15.069 -35.262  1.00  0.00           O  
ATOM    577  C5'   U A  19      -2.761 -16.406 -34.873  1.00  0.00           C  
ATOM    578  C4'   U A  19      -3.742 -16.899 -33.838  1.00  0.00           C  
ATOM    579  O4'   U A  19      -3.633 -16.099 -32.632  1.00  0.00           O  
ATOM    580  C3'   U A  19      -5.214 -16.805 -34.211  1.00  0.00           C  
ATOM    581  O3'   U A  19      -5.647 -17.877 -35.031  1.00  0.00           O  
ATOM    582  C1'   U A  19      -4.913 -15.915 -32.042  1.00  0.00           C  
ATOM    583  C2'   U A  19      -5.898 -16.760 -32.852  1.00  0.00           C  
ATOM    584  O2'   U A  19      -5.981 -18.054 -32.273  1.00  0.00           O  
ATOM    585  N1    U A  19      -5.274 -14.477 -32.041  1.00  0.00           N  
ATOM    586  C2    U A  19      -6.274 -14.078 -31.173  1.00  0.00           C  
ATOM    587  O2    U A  19      -6.854 -14.848 -30.427  1.00  0.00           O  
ATOM    588  N3    U A  19      -6.573 -12.738 -31.206  1.00  0.00           N  
ATOM    589  C4    U A  19      -5.990 -11.774 -32.001  1.00  0.00           C  
ATOM    590  O4    U A  19      -6.372 -10.606 -31.914  1.00  0.00           O  
ATOM    591  C5    U A  19      -4.964 -12.259 -32.873  1.00  0.00           C  
ATOM    592  C6    U A  19      -4.651 -13.559 -32.860  1.00  0.00           C  
ATOM    593  H5'   U A  19      -1.855 -16.450 -34.500  1.00  0.00           H  
ATOM    594 H5''   U A  19      -2.811 -16.985 -35.661  1.00  0.00           H  
ATOM    595  H4'   U A  19      -3.530 -17.831 -33.620  1.00  0.00           H  
ATOM    596  H3'   U A  19      -5.373 -15.958 -34.678  1.00  0.00           H  
ATOM    597  H1'   U A  19      -4.886 -16.242 -31.119  1.00  0.00           H  
ATOM    598  H2'   U A  19      -6.778 -16.330 -32.906  1.00  0.00           H  
ATOM    599 HO2'   U A  19      -6.853 -18.154 -31.839  1.00  0.00           H  
ATOM    600  H3    U A  19      -7.279 -12.434 -30.599  1.00  0.00           H  
ATOM    601  H5    U A  19      -4.494 -11.643 -33.473  1.00  0.00           H  
ATOM    602  H6    U A  19      -3.946 -13.866 -33.467  1.00  0.00           H  
ATOM    603  P     G A  20      -6.824 -17.653 -36.101  1.00  0.00           P  
ATOM    604  OP2   G A  20      -6.697 -16.276 -36.642  1.00  0.00           O  
ATOM    605  OP1   G A  20      -6.827 -18.810 -37.032  1.00  0.00           O  
ATOM    606  O5'   G A  20      -8.157 -17.718 -35.229  1.00  0.00           O  
ATOM    607  C5'   G A  20      -8.667 -18.961 -34.770  1.00  0.00           C  
ATOM    608  C4'   G A  20      -9.876 -18.772 -33.888  1.00  0.00           C  
ATOM    609  O4'   G A  20      -9.518 -17.976 -32.728  1.00  0.00           O  
ATOM    610  C3'   G A  20     -11.043 -18.021 -34.508  1.00  0.00           C  
ATOM    611  O3'   G A  20     -11.862 -18.843 -35.323  1.00  0.00           O  
ATOM    612  C1'   G A  20     -10.586 -17.094 -32.383  1.00  0.00           C  
ATOM    613  C2'   G A  20     -11.763 -17.460 -33.290  1.00  0.00           C  
ATOM    614  O2'   G A  20     -12.546 -18.457 -32.649  1.00  0.00           O  
ATOM    615  N1    G A  20     -11.592 -12.230 -31.268  1.00  0.00           N  
ATOM    616  C2    G A  20     -12.265 -13.369 -30.898  1.00  0.00           C  
ATOM    617  N2    G A  20     -13.350 -13.195 -30.129  1.00  0.00           N  
ATOM    618  N3    G A  20     -11.902 -14.590 -31.254  1.00  0.00           N  
ATOM    619  C4    G A  20     -10.794 -14.583 -32.024  1.00  0.00           C  
ATOM    620  C5    G A  20     -10.047 -13.505 -32.450  1.00  0.00           C  
ATOM    621  C6    G A  20     -10.448 -12.200 -32.061  1.00  0.00           C  
ATOM    622  O6    G A  20      -9.919 -11.117 -32.336  1.00  0.00           O  
ATOM    623  N7    G A  20      -8.978 -13.921 -33.229  1.00  0.00           N  
ATOM    624  C8    G A  20      -9.091 -15.222 -33.263  1.00  0.00           C  
ATOM    625  N9    G A  20     -10.170 -15.689 -32.553  1.00  0.00           N  
ATOM    626  H5'   G A  20      -7.969 -19.425 -34.262  1.00  0.00           H  
ATOM    627 H5''   G A  20      -8.917 -19.510 -35.543  1.00  0.00           H  
ATOM    628  H4'   G A  20     -10.188 -19.651 -33.585  1.00  0.00           H  
ATOM    629  H3'   G A  20     -10.698 -17.278 -35.046  1.00  0.00           H  
ATOM    630  H1'   G A  20     -10.834 -17.251 -31.448  1.00  0.00           H  
ATOM    631  H2'   G A  20     -12.297 -16.670 -33.519  1.00  0.00           H  
ATOM    632 HO2'   G A  20     -12.992 -18.061 -31.872  1.00  0.00           H  
ATOM    633  H1    G A  20     -11.942 -11.371 -30.951  1.00  0.00           H  
ATOM    634  H22   G A  20     -13.870 -13.972 -29.833  1.00  0.00           H  
ATOM    635  H21   G A  20     -13.625 -12.294 -29.861  1.00  0.00           H  
ATOM    636  H8    G A  20      -8.468 -15.804 -33.745  1.00  0.00           H  
ATOM    637  P     G A  21     -12.838 -18.181 -36.415  1.00  0.00           P  
ATOM    638  OP2   G A  21     -12.054 -17.185 -37.189  1.00  0.00           O  
ATOM    639  OP1   G A  21     -13.540 -19.278 -37.130  1.00  0.00           O  
ATOM    640  O5'   G A  21     -13.914 -17.393 -35.544  1.00  0.00           O  
ATOM    641  C5'   G A  21     -14.946 -18.086 -34.859  1.00  0.00           C  
ATOM    642  C4'   G A  21     -15.937 -17.132 -34.239  1.00  0.00           C  
ATOM    643  O4'   G A  21     -15.272 -16.308 -33.247  1.00  0.00           O  
ATOM    644  C3'   G A  21     -16.579 -16.129 -35.185  1.00  0.00           C  
ATOM    645  O3'   G A  21     -17.645 -16.681 -35.939  1.00  0.00           O  
ATOM    646  C1'   G A  21     -15.854 -14.994 -33.243  1.00  0.00           C  
ATOM    647  C2'   G A  21     -17.011 -15.014 -34.243  1.00  0.00           C  
ATOM    648  O2'   G A  21     -18.207 -15.352 -33.557  1.00  0.00           O  
ATOM    649  N1    G A  21     -14.672 -10.043 -33.157  1.00  0.00           N  
ATOM    650  C2    G A  21     -15.806 -10.679 -32.713  1.00  0.00           C  
ATOM    651  N2    G A  21     -16.754  -9.898 -32.174  1.00  0.00           N  
ATOM    652  N3    G A  21     -15.998 -11.986 -32.791  1.00  0.00           N  
ATOM    653  C4    G A  21     -14.950 -12.618 -33.358  1.00  0.00           C  
ATOM    654  C5    G A  21     -13.773 -12.078 -33.833  1.00  0.00           C  
ATOM    655  C6    G A  21     -13.580 -10.675 -33.744  1.00  0.00           C  
ATOM    656  O6    G A  21     -12.606 -10.007 -34.110  1.00  0.00           O  
ATOM    657  N7    G A  21     -12.946 -13.069 -34.343  1.00  0.00           N  
ATOM    658  C8    G A  21     -13.622 -14.173 -34.172  1.00  0.00           C  
ATOM    659  N9    G A  21     -14.845 -13.972 -33.580  1.00  0.00           N  
ATOM    660  H5'   G A  21     -14.548 -18.637 -34.153  1.00  0.00           H  
ATOM    661 H5''   G A  21     -15.416 -18.668 -35.493  1.00  0.00           H  
ATOM    662  H4'   G A  21     -16.643 -17.651 -33.798  1.00  0.00           H  
ATOM    663  H3'   G A  21     -15.897 -15.784 -35.799  1.00  0.00           H  
ATOM    664  H1'   G A  21     -16.203 -14.825 -32.343  1.00  0.00           H  
ATOM    665  H2'   G A  21     -17.092 -14.157 -34.713  1.00  0.00           H  
ATOM    666 HO2'   G A  21     -18.780 -14.559 -33.503  1.00  0.00           H  
ATOM    667  H1    G A  21     -14.627  -9.070 -33.054  1.00  0.00           H  
ATOM    668  H22   G A  21     -17.585 -10.297 -31.840  1.00  0.00           H  
ATOM    669  H21   G A  21     -16.619  -8.930 -32.113  1.00  0.00           H  
ATOM    670  H8    G A  21     -13.289 -15.055 -34.439  1.00  0.00           H  
ATOM    671  P     G A  22     -18.070 -16.020 -37.341  1.00  0.00           P  
ATOM    672  OP2   G A  22     -16.851 -15.905 -38.182  1.00  0.00           O  
ATOM    673  OP1   G A  22     -19.252 -16.756 -37.858  1.00  0.00           O  
ATOM    674  O5'   G A  22     -18.539 -14.549 -36.948  1.00  0.00           O  
ATOM    675  C5'   G A  22     -19.804 -14.324 -36.345  1.00  0.00           C  
ATOM    676  C4'   G A  22     -20.070 -12.852 -36.146  1.00  0.00           C  
ATOM    677  O4'   G A  22     -19.063 -12.286 -35.267  1.00  0.00           O  
ATOM    678  C3'   G A  22     -19.999 -11.986 -37.395  1.00  0.00           C  
ATOM    679  O3'   G A  22     -21.185 -12.036 -38.171  1.00  0.00           O  
ATOM    680  C1'   G A  22     -18.751 -10.951 -35.676  1.00  0.00           C  
ATOM    681  C2'   G A  22     -19.699 -10.607 -36.826  1.00  0.00           C  
ATOM    682  O2'   G A  22     -20.869 -10.002 -36.294  1.00  0.00           O  
ATOM    683  N1    G A  22     -14.816  -7.823 -36.479  1.00  0.00           N  
ATOM    684  C2    G A  22     -16.098  -7.531 -36.080  1.00  0.00           C  
ATOM    685  N2    G A  22     -16.374  -6.236 -35.865  1.00  0.00           N  
ATOM    686  N3    G A  22     -17.042  -8.441 -35.904  1.00  0.00           N  
ATOM    687  C4    G A  22     -16.596  -9.688 -36.163  1.00  0.00           C  
ATOM    688  C5    G A  22     -15.339 -10.087 -36.566  1.00  0.00           C  
ATOM    689  C6    G A  22     -14.336  -9.101 -36.752  1.00  0.00           C  
ATOM    690  O6    G A  22     -13.161  -9.254 -37.105  1.00  0.00           O  
ATOM    691  N7    G A  22     -15.287 -11.464 -36.725  1.00  0.00           N  
ATOM    692  C8    G A  22     -16.490 -11.870 -36.423  1.00  0.00           C  
ATOM    693  N9    G A  22     -17.335 -10.845 -36.072  1.00  0.00           N  
ATOM    694  H5'   G A  22     -19.829 -14.774 -35.476  1.00  0.00           H  
ATOM    695 H5''   G A  22     -20.504 -14.700 -36.920  1.00  0.00           H  
ATOM    696  H4'   G A  22     -20.951 -12.742 -35.732  1.00  0.00           H  
ATOM    697  H3'   G A  22     -19.242 -12.278 -37.946  1.00  0.00           H  
ATOM    698  H1'   G A  22     -18.925 -10.351 -34.920  1.00  0.00           H  
ATOM    699  H2'   G A  22     -19.263 -10.031 -37.489  1.00  0.00           H  
ATOM    700 HO2'   G A  22     -20.869  -9.050 -36.524  1.00  0.00           H  
ATOM    701  H1    G A  22     -14.190  -7.076 -36.581  1.00  0.00           H  
ATOM    702  H22   G A  22     -17.272  -5.968 -35.579  1.00  0.00           H  
ATOM    703  H21   G A  22     -15.680  -5.556 -35.994  1.00  0.00           H  
ATOM    704  H8    G A  22     -16.762 -12.811 -36.443  1.00  0.00           H  
ATOM    705  P     A A  23     -21.197 -11.442 -39.665  1.00  0.00           P  
ATOM    706  OP2   A A  23     -20.066 -12.049 -40.410  1.00  0.00           O  
ATOM    707  OP1   A A  23     -22.577 -11.564 -40.197  1.00  0.00           O  
ATOM    708  O5'   A A  23     -20.880  -9.893 -39.466  1.00  0.00           O  
ATOM    709  C5'   A A  23     -21.434  -8.918 -40.337  1.00  0.00           C  
ATOM    710  C4'   A A  23     -20.393  -7.924 -40.790  1.00  0.00           C  
ATOM    711  O4'   A A  23     -19.233  -7.997 -39.920  1.00  0.00           O  
ATOM    712  C3'   A A  23     -19.825  -8.141 -42.184  1.00  0.00           C  
ATOM    713  O3'   A A  23     -20.658  -7.623 -43.208  1.00  0.00           O  
ATOM    714  C1'   A A  23     -18.039  -7.812 -40.673  1.00  0.00           C  
ATOM    715  C2'   A A  23     -18.466  -7.461 -42.099  1.00  0.00           C  
ATOM    716  O2'   A A  23     -18.588  -6.050 -42.210  1.00  0.00           O  
ATOM    717  N1    A A  23     -13.342  -9.813 -41.376  1.00  0.00           N  
ATOM    718  C2    A A  23     -13.820  -8.569 -41.511  1.00  0.00           C  
ATOM    719  N3    A A  23     -15.057  -8.117 -41.311  1.00  0.00           N  
ATOM    720  C4    A A  23     -15.870  -9.115 -40.923  1.00  0.00           C  
ATOM    721  C5    A A  23     -15.526 -10.441 -40.741  1.00  0.00           C  
ATOM    722  C6    A A  23     -14.186 -10.792 -40.984  1.00  0.00           C  
ATOM    723  N6    A A  23     -13.709 -12.031 -40.850  1.00  0.00           N  
ATOM    724  N7    A A  23     -16.628 -11.183 -40.335  1.00  0.00           N  
ATOM    725  C8    A A  23     -17.597 -10.303 -40.283  1.00  0.00           C  
ATOM    726  N9    A A  23     -17.209  -9.031 -40.626  1.00  0.00           N  
ATOM    727  H5'   A A  23     -22.150  -8.439 -39.869  1.00  0.00           H  
ATOM    728 H5''   A A  23     -21.810  -9.366 -41.122  1.00  0.00           H  
ATOM    729  H4'   A A  23     -20.772  -7.022 -40.739  1.00  0.00           H  
ATOM    730  H3'   A A  23     -19.694  -9.101 -42.332  1.00  0.00           H  
ATOM    731  H1'   A A  23     -17.538  -7.061 -40.289  1.00  0.00           H  
ATOM    732  H2'   A A  23     -17.840  -7.824 -42.761  1.00  0.00           H  
ATOM    733 HO2'   A A  23     -17.854  -5.709 -42.762  1.00  0.00           H  
ATOM    734  H2    A A  23     -13.167  -7.896 -41.797  1.00  0.00           H  
ATOM    735  H61   A A  23     -12.764 -12.215 -41.035  1.00  0.00           H  
ATOM    736  H62   A A  23     -14.303 -12.757 -40.567  1.00  0.00           H  
ATOM    737  H8    A A  23     -18.514 -10.531 -40.023  1.00  0.00           H  
ATOM    738  P     G A  24     -20.596  -8.242 -44.690  1.00  0.00           P  
ATOM    739  OP2   G A  24     -20.638  -9.721 -44.572  1.00  0.00           O  
ATOM    740  OP1   G A  24     -21.608  -7.543 -45.524  1.00  0.00           O  
ATOM    741  O5'   G A  24     -19.152  -7.830 -45.221  1.00  0.00           O  
ATOM    742  C5'   G A  24     -18.892  -6.511 -45.678  1.00  0.00           C  
ATOM    743  C4'   G A  24     -17.488  -6.377 -46.214  1.00  0.00           C  
ATOM    744  O4'   G A  24     -16.530  -6.665 -45.163  1.00  0.00           O  
ATOM    745  C3'   G A  24     -17.108  -7.333 -47.335  1.00  0.00           C  
ATOM    746  O3'   G A  24     -17.572  -6.910 -48.606  1.00  0.00           O  
ATOM    747  C1'   G A  24     -15.393  -7.343 -45.709  1.00  0.00           C  
ATOM    748  C2'   G A  24     -15.591  -7.386 -47.226  1.00  0.00           C  
ATOM    749  O2'   G A  24     -14.992  -6.235 -47.802  1.00  0.00           O  
ATOM    750  N1    G A  24     -12.324 -11.339 -44.985  1.00  0.00           N  
ATOM    751  C2    G A  24     -12.077 -10.154 -45.634  1.00  0.00           C  
ATOM    752  N2    G A  24     -10.852 -10.007 -46.161  1.00  0.00           N  
ATOM    753  N3    G A  24     -12.964  -9.181 -45.757  1.00  0.00           N  
ATOM    754  C4    G A  24     -14.140  -9.492 -45.171  1.00  0.00           C  
ATOM    755  C5    G A  24     -14.489 -10.645 -44.500  1.00  0.00           C  
ATOM    756  C6    G A  24     -13.527 -11.681 -44.375  1.00  0.00           C  
ATOM    757  O6    G A  24     -13.645 -12.777 -43.817  1.00  0.00           O  
ATOM    758  N7    G A  24     -15.797 -10.573 -44.044  1.00  0.00           N  
ATOM    759  C8    G A  24     -16.213  -9.400 -44.439  1.00  0.00           C  
ATOM    760  N9    G A  24     -15.258  -8.692 -45.128  1.00  0.00           N  
ATOM    761  H5'   G A  24     -19.010  -5.885 -44.933  1.00  0.00           H  
ATOM    762 H5''   G A  24     -19.529  -6.287 -46.388  1.00  0.00           H  
ATOM    763  H4'   G A  24     -17.353  -5.456 -46.523  1.00  0.00           H  
ATOM    764  H3'   G A  24     -17.475  -8.221 -47.138  1.00  0.00           H  
ATOM    765  H1'   G A  24     -14.593  -6.816 -45.500  1.00  0.00           H  
ATOM    766  H2'   G A  24     -15.231  -8.213 -47.610  1.00  0.00           H  
ATOM    767 HO2'   G A  24     -15.630  -5.816 -48.416  1.00  0.00           H  
ATOM    768  H1    G A  24     -11.598 -11.997 -44.949  1.00  0.00           H  
ATOM    769  H22   G A  24     -10.618  -9.182 -46.635  1.00  0.00           H  
ATOM    770  H21   G A  24     -10.189 -10.724 -46.073  1.00  0.00           H  
ATOM    771  H8    G A  24     -17.114  -9.059 -44.260  1.00  0.00           H  
ATOM    772  P     G A  25     -17.859  -7.991 -49.761  1.00  0.00           P  
ATOM    773  OP2   G A  25     -18.592  -9.130 -49.152  1.00  0.00           O  
ATOM    774  OP1   G A  25     -18.447  -7.277 -50.923  1.00  0.00           O  
ATOM    775  O5'   G A  25     -16.410  -8.503 -50.179  1.00  0.00           O  
ATOM    776  C5'   G A  25     -15.528  -7.672 -50.918  1.00  0.00           C  
ATOM    777  C4'   G A  25     -14.211  -8.359 -51.183  1.00  0.00           C  
ATOM    778  O4'   G A  25     -13.564  -8.683 -49.925  1.00  0.00           O  
ATOM    779  C3'   G A  25     -14.288  -9.690 -51.914  1.00  0.00           C  
ATOM    780  O3'   G A  25     -14.426  -9.545 -53.318  1.00  0.00           O  
ATOM    781  C1'   G A  25     -12.870  -9.926 -50.039  1.00  0.00           C  
ATOM    782  C2'   G A  25     -12.994 -10.374 -51.496  1.00  0.00           C  
ATOM    783  O2'   G A  25     -11.885  -9.873 -52.228  1.00  0.00           O  
ATOM    784  N1    G A  25     -12.114 -14.349 -47.633  1.00  0.00           N  
ATOM    785  C2    G A  25     -11.294 -13.678 -48.507  1.00  0.00           C  
ATOM    786  N2    G A  25     -10.114 -14.256 -48.780  1.00  0.00           N  
ATOM    787  N3    G A  25     -11.604 -12.523 -49.073  1.00  0.00           N  
ATOM    788  C4    G A  25     -12.822 -12.085 -48.691  1.00  0.00           C  
ATOM    789  C5    G A  25     -13.718 -12.677 -47.826  1.00  0.00           C  
ATOM    790  C6    G A  25     -13.372 -13.916 -47.226  1.00  0.00           C  
ATOM    791  O6    G A  25     -14.031 -14.598 -46.433  1.00  0.00           O  
ATOM    792  N7    G A  25     -14.862 -11.903 -47.695  1.00  0.00           N  
ATOM    793  C8    G A  25     -14.646 -10.874 -48.469  1.00  0.00           C  
ATOM    794  N9    G A  25     -13.428 -10.921 -49.103  1.00  0.00           N  
ATOM    795  H5'   G A  25     -15.364  -6.849 -50.412  1.00  0.00           H  
ATOM    796 H5''   G A  25     -15.947  -7.442 -51.774  1.00  0.00           H  
ATOM    797  H4'   G A  25     -13.633  -7.750 -51.690  1.00  0.00           H  
ATOM    798  H3'   G A  25     -15.048 -10.204 -51.568  1.00  0.00           H  
ATOM    799  H1'   G A  25     -11.926  -9.770 -49.825  1.00  0.00           H  
ATOM    800  H2'   G A  25     -13.064 -11.350 -51.566  1.00  0.00           H  
ATOM    801 HO2'   G A  25     -11.291 -10.617 -52.457  1.00  0.00           H  
ATOM    802  H1    G A  25     -11.790 -15.199 -47.268  1.00  0.00           H  
ATOM    803  H22   G A  25      -9.488 -13.823 -49.397  1.00  0.00           H  
ATOM    804  H21   G A  25      -9.877 -15.111 -48.365  1.00  0.00           H  
ATOM    805  H8    G A  25     -15.288 -10.143 -48.585  1.00  0.00           H  
ATOM    806  P     C A  26     -15.209 -10.659 -54.171  1.00  0.00           P  
ATOM    807  OP2   C A  26     -16.416 -11.061 -53.408  1.00  0.00           O  
ATOM    808  OP1   C A  26     -15.353 -10.156 -55.561  1.00  0.00           O  
ATOM    809  O5'   C A  26     -14.207 -11.898 -54.199  1.00  0.00           O  
ATOM    810  C5'   C A  26     -13.005 -11.847 -54.952  1.00  0.00           C  
ATOM    811  C4'   C A  26     -12.184 -13.102 -54.777  1.00  0.00           C  
ATOM    812  O4'   C A  26     -11.789 -13.244 -53.387  1.00  0.00           O  
ATOM    813  C3'   C A  26     -12.887 -14.413 -55.096  1.00  0.00           C  
ATOM    814  O3'   C A  26     -12.915 -14.703 -56.483  1.00  0.00           O  
ATOM    815  C1'   C A  26     -11.792 -14.618 -53.012  1.00  0.00           C  
ATOM    816  C2'   C A  26     -12.095 -15.422 -54.277  1.00  0.00           C  
ATOM    817  O2'   C A  26     -10.870 -15.756 -54.915  1.00  0.00           O  
ATOM    818  N1    C A  26     -12.789 -14.860 -51.939  1.00  0.00           N  
ATOM    819  C2    C A  26     -12.655 -16.012 -51.154  1.00  0.00           C  
ATOM    820  O2    C A  26     -11.715 -16.791 -51.376  1.00  0.00           O  
ATOM    821  N3    C A  26     -13.550 -16.255 -50.169  1.00  0.00           N  
ATOM    822  C4    C A  26     -14.551 -15.403 -49.951  1.00  0.00           C  
ATOM    823  N4    C A  26     -15.410 -15.684 -48.968  1.00  0.00           N  
ATOM    824  C5    C A  26     -14.715 -14.224 -50.731  1.00  0.00           C  
ATOM    825  C6    C A  26     -13.823 -13.993 -51.702  1.00  0.00           C  
ATOM    826  H5'   C A  26     -12.476 -11.076 -54.659  1.00  0.00           H  
ATOM    827 H5''   C A  26     -13.227 -11.741 -55.901  1.00  0.00           H  
ATOM    828  H4'   C A  26     -11.378 -13.031 -55.330  1.00  0.00           H  
ATOM    829  H3'   C A  26     -13.806 -14.376 -54.756  1.00  0.00           H  
ATOM    830  H1'   C A  26     -10.899 -14.852 -52.683  1.00  0.00           H  
ATOM    831  H2'   C A  26     -12.628 -16.220 -54.076  1.00  0.00           H  
ATOM    832 HO2'   C A  26     -10.708 -16.717 -54.812  1.00  0.00           H  
ATOM    833  H42   C A  26     -16.157 -15.077 -48.782  1.00  0.00           H  
ATOM    834  H41   C A  26     -15.294 -16.497 -48.433  1.00  0.00           H  
ATOM    835  H5    C A  26     -15.454 -13.603 -50.562  1.00  0.00           H  
ATOM    836  H6    C A  26     -13.919 -13.187 -52.250  1.00  0.00           H  
ATOM    837  P     U A  27     -14.065 -15.651 -57.087  1.00  0.00           P  
ATOM    838  OP2   U A  27     -15.369 -15.190 -56.550  1.00  0.00           O  
ATOM    839  OP1   U A  27     -13.865 -15.737 -58.557  1.00  0.00           O  
ATOM    840  O5'   U A  27     -13.751 -17.082 -56.463  1.00  0.00           O  
ATOM    841  C5'   U A  27     -12.699 -17.886 -56.973  1.00  0.00           C  
ATOM    842  C4'   U A  27     -12.640 -19.228 -56.286  1.00  0.00           C  
ATOM    843  O4'   U A  27     -12.385 -19.047 -54.868  1.00  0.00           O  
ATOM    844  C3'   U A  27     -13.912 -20.061 -56.329  1.00  0.00           C  
ATOM    845  O3'   U A  27     -14.074 -20.763 -57.550  1.00  0.00           O  
ATOM    846  C1'   U A  27     -13.093 -20.026 -54.113  1.00  0.00           C  
ATOM    847  C2'   U A  27     -13.756 -20.969 -55.118  1.00  0.00           C  
ATOM    848  O2'   U A  27     -12.871 -22.046 -55.392  1.00  0.00           O  
ATOM    849  N1    U A  27     -14.080 -19.373 -53.219  1.00  0.00           N  
ATOM    850  C2    U A  27     -14.548 -20.113 -52.148  1.00  0.00           C  
ATOM    851  O2    U A  27     -14.186 -21.254 -51.919  1.00  0.00           O  
ATOM    852  N3    U A  27     -15.458 -19.467 -51.348  1.00  0.00           N  
ATOM    853  C4    U A  27     -15.941 -18.186 -51.504  1.00  0.00           C  
ATOM    854  O4    U A  27     -16.762 -17.747 -50.697  1.00  0.00           O  
ATOM    855  C5    U A  27     -15.413 -17.480 -52.632  1.00  0.00           C  
ATOM    856  C6    U A  27     -14.524 -18.084 -53.427  1.00  0.00           C  
ATOM    857  H5'   U A  27     -11.847 -17.421 -56.839  1.00  0.00           H  
ATOM    858 H5''   U A  27     -12.840 -18.026 -57.933  1.00  0.00           H  
ATOM    859  H4'   U A  27     -11.906 -19.750 -56.674  1.00  0.00           H  
ATOM    860  H3'   U A  27     -14.685 -19.473 -56.191  1.00  0.00           H  
ATOM    861  H1'   U A  27     -12.449 -20.528 -53.570  1.00  0.00           H  
ATOM    862  H2'   U A  27     -14.624 -21.287 -54.792  1.00  0.00           H  
ATOM    863 HO2'   U A  27     -13.225 -22.862 -54.982  1.00  0.00           H  
ATOM    864  H3    U A  27     -15.803 -19.974 -50.584  1.00  0.00           H  
ATOM    865  H5    U A  27     -15.701 -16.562 -52.818  1.00  0.00           H  
ATOM    866  H6    U A  27     -14.178 -17.581 -54.192  1.00  0.00           H  
ATOM    867  P     U A  28     -15.537 -21.216 -58.035  1.00  0.00           P  
ATOM    868  OP2   U A  28     -16.538 -20.429 -57.272  1.00  0.00           O  
ATOM    869  OP1   U A  28     -15.558 -21.189 -59.520  1.00  0.00           O  
ATOM    870  O5'   U A  28     -15.644 -22.735 -57.568  1.00  0.00           O  
ATOM    871  C5'   U A  28     -16.908 -23.352 -57.373  1.00  0.00           C  
ATOM    872  C4'   U A  28     -16.851 -24.413 -56.302  1.00  0.00           C  
ATOM    873  O4'   U A  28     -16.075 -23.897 -55.202  1.00  0.00           O  
ATOM    874  C3'   U A  28     -18.182 -24.813 -55.683  1.00  0.00           C  
ATOM    875  O3'   U A  28     -18.800 -25.897 -56.353  1.00  0.00           O  
ATOM    876  C1'   U A  28     -16.749 -24.049 -53.976  1.00  0.00           C  
ATOM    877  C2'   U A  28     -17.829 -25.106 -54.228  1.00  0.00           C  
ATOM    878  O2'   U A  28     -17.260 -26.401 -54.088  1.00  0.00           O  
ATOM    879  N1    U A  28     -17.326 -22.730 -53.619  1.00  0.00           N  
ATOM    880  C2    U A  28     -18.041 -22.653 -52.438  1.00  0.00           C  
ATOM    881  O2    U A  28     -18.210 -23.607 -51.699  1.00  0.00           O  
ATOM    882  N3    U A  28     -18.555 -21.413 -52.149  1.00  0.00           N  
ATOM    883  C4    U A  28     -18.432 -20.265 -52.902  1.00  0.00           C  
ATOM    884  O4    U A  28     -18.956 -19.223 -52.506  1.00  0.00           O  
ATOM    885  C5    U A  28     -17.679 -20.420 -54.110  1.00  0.00           C  
ATOM    886  C6    U A  28     -17.166 -21.616 -54.415  1.00  0.00           C  
ATOM    887  H5'   U A  28     -17.195 -23.763 -58.215  1.00  0.00           H  
ATOM    888 H5''   U A  28     -17.560 -22.669 -57.111  1.00  0.00           H  
ATOM    889  H4'   U A  28     -16.414 -25.209 -56.670  1.00  0.00           H  
ATOM    890  H3'   U A  28     -18.791 -24.046 -55.707  1.00  0.00           H  
ATOM    891  H1'   U A  28     -16.163 -24.354 -53.251  1.00  0.00           H  
ATOM    892  H2'   U A  28     -18.602 -24.985 -53.639  1.00  0.00           H  
ATOM    893 HO2'   U A  28     -17.503 -26.942 -54.868  1.00  0.00           H  
ATOM    894  H3    U A  28     -19.066 -21.336 -51.317  1.00  0.00           H  
ATOM    895  H5    U A  28     -17.541 -19.655 -54.706  1.00  0.00           H  
ATOM    896  H6    U A  28     -16.656 -21.696 -55.247  1.00  0.00           H  
ATOM    897  P     U A  29     -20.393 -26.054 -56.304  1.00  0.00           P  
ATOM    898  OP2   U A  29     -20.897 -25.462 -57.569  1.00  0.00           O  
ATOM    899  OP1   U A  29     -20.652 -27.486 -56.009  1.00  0.00           O  
ATOM    900  O5'   U A  29     -20.964 -25.190 -55.094  1.00  0.00           O  
ATOM    901  C5'   U A  29     -22.269 -24.634 -55.145  1.00  0.00           C  
ATOM    902  C4'   U A  29     -23.273 -25.502 -54.428  1.00  0.00           C  
ATOM    903  O4'   U A  29     -22.786 -26.867 -54.308  1.00  0.00           O  
ATOM    904  C3'   U A  29     -23.573 -25.126 -52.985  1.00  0.00           C  
ATOM    905  O3'   U A  29     -24.419 -23.996 -52.871  1.00  0.00           O  
ATOM    906  C1'   U A  29     -23.239 -27.440 -53.103  1.00  0.00           C  
ATOM    907  C2'   U A  29     -24.178 -26.422 -52.460  1.00  0.00           C  
ATOM    908  O2'   U A  29     -25.496 -26.612 -52.955  1.00  0.00           O  
ATOM    909  N1    U A  29     -22.053 -27.722 -52.260  1.00  0.00           N  
ATOM    910  C2    U A  29     -22.183 -28.705 -51.296  1.00  0.00           C  
ATOM    911  O2    U A  29     -23.213 -29.332 -51.120  1.00  0.00           O  
ATOM    912  N3    U A  29     -21.060 -28.933 -50.540  1.00  0.00           N  
ATOM    913  C4    U A  29     -19.843 -28.292 -50.644  1.00  0.00           C  
ATOM    914  O4    U A  29     -18.925 -28.611 -49.887  1.00  0.00           O  
ATOM    915  C5    U A  29     -19.781 -27.288 -51.663  1.00  0.00           C  
ATOM    916  C6    U A  29     -20.860 -27.047 -52.414  1.00  0.00           C  
ATOM    917  H5'   U A  29     -22.540 -24.541 -56.083  1.00  0.00           H  
ATOM    918 H5''   U A  29     -22.256 -23.748 -54.727  1.00  0.00           H  
ATOM    919  H4'   U A  29     -24.110 -25.498 -54.936  1.00  0.00           H  
ATOM    920  H3'   U A  29     -22.739 -24.953 -52.501  1.00  0.00           H  
ATOM    921  H1'   U A  29     -23.729 -28.274 -53.264  1.00  0.00           H  
ATOM    922  H2'   U A  29     -24.149 -26.462 -51.482  1.00  0.00           H  
ATOM    923 HO2'   U A  29     -26.057 -26.973 -52.237  1.00  0.00           H  
ATOM    924  H3    U A  29     -21.131 -29.625 -49.851  1.00  0.00           H  
ATOM    925  H5    U A  29     -18.954 -26.783 -51.808  1.00  0.00           H  
ATOM    926  H6    U A  29     -20.793 -26.355 -53.103  1.00  0.00           H  
ATOM    927  P     C A  30     -23.994 -22.757 -51.941  1.00  0.00           P  
ATOM    928  OP2   C A  30     -22.517 -22.770 -51.802  1.00  0.00           O  
ATOM    929  OP1   C A  30     -24.672 -21.541 -52.458  1.00  0.00           O  
ATOM    930  O5'   C A  30     -24.627 -23.105 -50.521  1.00  0.00           O  
ATOM    931  C5'   C A  30     -25.547 -22.224 -49.895  1.00  0.00           C  
ATOM    932  C4'   C A  30     -26.413 -22.943 -48.890  1.00  0.00           C  
ATOM    933  O4'   C A  30     -26.378 -24.372 -49.131  1.00  0.00           O  
ATOM    934  C3'   C A  30     -25.997 -22.813 -47.433  1.00  0.00           C  
ATOM    935  O3'   C A  30     -26.447 -21.609 -46.835  1.00  0.00           O  
ATOM    936  C1'   C A  30     -26.410 -25.084 -47.918  1.00  0.00           C  
ATOM    937  C2'   C A  30     -26.564 -24.069 -46.788  1.00  0.00           C  
ATOM    938  O2'   C A  30     -27.944 -23.915 -46.488  1.00  0.00           O  
ATOM    939  N1    C A  30     -25.155 -25.869 -47.803  1.00  0.00           N  
ATOM    940  C2    C A  30     -24.941 -26.613 -46.636  1.00  0.00           C  
ATOM    941  O2    C A  30     -25.798 -26.594 -45.739  1.00  0.00           O  
ATOM    942  N3    C A  30     -23.806 -27.337 -46.506  1.00  0.00           N  
ATOM    943  C4    C A  30     -22.900 -27.340 -47.484  1.00  0.00           C  
ATOM    944  N4    C A  30     -21.795 -28.070 -47.312  1.00  0.00           N  
ATOM    945  C5    C A  30     -23.088 -26.595 -48.681  1.00  0.00           C  
ATOM    946  C6    C A  30     -24.215 -25.883 -48.799  1.00  0.00           C  
ATOM    947  H5'   C A  30     -26.120 -21.822 -50.581  1.00  0.00           H  
ATOM    948 H5''   C A  30     -25.049 -21.514 -49.438  1.00  0.00           H  
ATOM    949  H4'   C A  30     -27.334 -22.626 -48.986  1.00  0.00           H  
ATOM    950  H3'   C A  30     -25.018 -22.846 -47.389  1.00  0.00           H  
ATOM    951  H1'   C A  30     -27.177 -25.693 -47.910  1.00  0.00           H  
ATOM    952  H2'   C A  30     -26.049 -24.329 -45.996  1.00  0.00           H  
ATOM    953 HO2'   C A  30     -28.130 -24.326 -45.618  1.00  0.00           H  
ATOM    954  H42   C A  30     -21.110 -28.093 -48.012  1.00  0.00           H  
ATOM    955  H41   C A  30     -21.669 -28.581 -46.485  1.00  0.00           H  
ATOM    956  H5    C A  30     -22.416 -26.604 -49.395  1.00  0.00           H  
ATOM    957  H6    C A  30     -24.363 -25.363 -49.616  1.00  0.00           H  
ATOM    958  P     G A  31     -25.507 -20.821 -45.796  1.00  0.00           P  
ATOM    959  OP2   G A  31     -24.200 -20.575 -46.455  1.00  0.00           O  
ATOM    960  OP1   G A  31     -26.282 -19.677 -45.251  1.00  0.00           O  
ATOM    961  O5'   G A  31     -25.275 -21.866 -44.616  1.00  0.00           O  
ATOM    962  C5'   G A  31     -24.242 -21.671 -43.662  1.00  0.00           C  
ATOM    963  C4'   G A  31     -23.486 -22.949 -43.396  1.00  0.00           C  
ATOM    964  O4'   G A  31     -23.590 -23.803 -44.571  1.00  0.00           O  
ATOM    965  C3'   G A  31     -21.989 -22.803 -43.162  1.00  0.00           C  
ATOM    966  O3'   G A  31     -21.651 -22.694 -41.790  1.00  0.00           O  
ATOM    967  C1'   G A  31     -22.327 -24.199 -45.020  1.00  0.00           C  
ATOM    968  C2'   G A  31     -21.445 -24.083 -43.775  1.00  0.00           C  
ATOM    969  O2'   G A  31     -21.677 -25.199 -42.928  1.00  0.00           O  
ATOM    970  N1    G A  31     -19.687 -23.397 -49.298  1.00  0.00           N  
ATOM    971  C2    G A  31     -19.808 -24.541 -48.547  1.00  0.00           C  
ATOM    972  N2    G A  31     -19.140 -25.617 -48.989  1.00  0.00           N  
ATOM    973  N3    G A  31     -20.531 -24.627 -47.443  1.00  0.00           N  
ATOM    974  C4    G A  31     -21.134 -23.457 -47.142  1.00  0.00           C  
ATOM    975  C5    G A  31     -21.079 -22.260 -47.824  1.00  0.00           C  
ATOM    976  C6    G A  31     -20.299 -22.182 -49.007  1.00  0.00           C  
ATOM    977  O6    G A  31     -20.124 -21.211 -49.752  1.00  0.00           O  
ATOM    978  N7    G A  31     -21.844 -21.293 -47.186  1.00  0.00           N  
ATOM    979  C8    G A  31     -22.340 -21.909 -46.147  1.00  0.00           C  
ATOM    980  N9    G A  31     -21.951 -23.223 -46.060  1.00  0.00           N  
ATOM    981  H5'   G A  31     -24.635 -21.351 -42.824  1.00  0.00           H  
ATOM    982 H5''   G A  31     -23.618 -20.995 -44.001  1.00  0.00           H  
ATOM    983  H4'   G A  31     -23.882 -23.416 -42.631  1.00  0.00           H  
ATOM    984  H3'   G A  31     -21.639 -22.024 -43.642  1.00  0.00           H  
ATOM    985  H1'   G A  31     -22.259 -25.107 -45.384  1.00  0.00           H  
ATOM    986  H2'   G A  31     -20.496 -23.995 -44.007  1.00  0.00           H  
ATOM    987 HO2'   G A  31     -21.316 -26.004 -43.355  1.00  0.00           H  
ATOM    988  H1    G A  31     -19.126 -23.438 -50.101  1.00  0.00           H  
ATOM    989  H22   G A  31     -19.189 -26.462 -48.493  1.00  0.00           H  
ATOM    990  H21   G A  31     -18.602 -25.562 -49.806  1.00  0.00           H  
ATOM    991  H8    G A  31     -22.931 -21.476 -45.496  1.00  0.00           H  
ATOM    992  P     A A  32     -20.125 -22.445 -41.352  1.00  0.00           P  
ATOM    993  OP2   A A  32     -19.822 -21.004 -41.541  1.00  0.00           O  
ATOM    994  OP1   A A  32     -19.920 -23.070 -40.022  1.00  0.00           O  
ATOM    995  O5'   A A  32     -19.278 -23.269 -42.421  1.00  0.00           O  
ATOM    996  C5'   A A  32     -18.791 -24.568 -42.119  1.00  0.00           C  
ATOM    997  C4'   A A  32     -17.883 -25.086 -43.206  1.00  0.00           C  
ATOM    998  O4'   A A  32     -18.494 -24.863 -44.504  1.00  0.00           O  
ATOM    999  C3'   A A  32     -16.523 -24.415 -43.317  1.00  0.00           C  
ATOM   1000  O3'   A A  32     -15.577 -24.924 -42.392  1.00  0.00           O  
ATOM   1001  C1'   A A  32     -17.503 -24.510 -45.465  1.00  0.00           C  
ATOM   1002  C2'   A A  32     -16.148 -24.660 -44.771  1.00  0.00           C  
ATOM   1003  O2'   A A  32     -15.675 -25.985 -44.965  1.00  0.00           O  
ATOM   1004  N1    A A  32     -16.495 -21.065 -49.162  1.00  0.00           N  
ATOM   1005  C2    A A  32     -16.111 -22.336 -48.986  1.00  0.00           C  
ATOM   1006  N3    A A  32     -16.411 -23.177 -47.999  1.00  0.00           N  
ATOM   1007  C4    A A  32     -17.215 -22.584 -47.098  1.00  0.00           C  
ATOM   1008  C5    A A  32     -17.693 -21.288 -47.141  1.00  0.00           C  
ATOM   1009  C6    A A  32     -17.303 -20.500 -48.239  1.00  0.00           C  
ATOM   1010  N6    A A  32     -17.685 -19.233 -48.414  1.00  0.00           N  
ATOM   1011  N7    A A  32     -18.497 -21.024 -46.040  1.00  0.00           N  
ATOM   1012  C8    A A  32     -18.486 -22.148 -45.368  1.00  0.00           C  
ATOM   1013  N9    A A  32     -17.730 -23.136 -45.950  1.00  0.00           N  
ATOM   1014  H5'   A A  32     -19.550 -25.180 -42.019  1.00  0.00           H  
ATOM   1015 H5''   A A  32     -18.294 -24.537 -41.275  1.00  0.00           H  
ATOM   1016  H4'   A A  32     -17.752 -26.049 -43.078  1.00  0.00           H  
ATOM   1017  H3'   A A  32     -16.628 -23.451 -43.171  1.00  0.00           H  
ATOM   1018  H1'   A A  32     -17.555 -25.135 -46.218  1.00  0.00           H  
ATOM   1019  H2'   A A  32     -15.505 -23.994 -45.094  1.00  0.00           H  
ATOM   1020 HO2'   A A  32     -14.918 -25.966 -45.586  1.00  0.00           H  
ATOM   1021  H2    A A  32     -15.525 -22.699 -49.684  1.00  0.00           H  
ATOM   1022  H61   A A  32     -17.380 -18.734 -49.201  1.00  0.00           H  
ATOM   1023  H62   A A  32     -18.272 -18.802 -47.758  1.00  0.00           H  
ATOM   1024  H8    A A  32     -18.973 -22.273 -44.526  1.00  0.00           H  
ATOM   1025  P     G A  33     -14.489 -23.945 -41.727  1.00  0.00           P  
ATOM   1026  OP2   G A  33     -15.141 -22.634 -41.480  1.00  0.00           O  
ATOM   1027  OP1   G A  33     -13.845 -24.669 -40.601  1.00  0.00           O  
ATOM   1028  O5'   G A  33     -13.399 -23.745 -42.872  1.00  0.00           O  
ATOM   1029  C5'   G A  33     -12.534 -24.806 -43.248  1.00  0.00           C  
ATOM   1030  C4'   G A  33     -11.661 -24.422 -44.417  1.00  0.00           C  
ATOM   1031  O4'   G A  33     -12.487 -24.161 -45.582  1.00  0.00           O  
ATOM   1032  C3'   G A  33     -10.844 -23.150 -44.250  1.00  0.00           C  
ATOM   1033  O3'   G A  33      -9.646 -23.353 -43.519  1.00  0.00           O  
ATOM   1034  C1'   G A  33     -11.949 -23.083 -46.338  1.00  0.00           C  
ATOM   1035  C2'   G A  33     -10.614 -22.712 -45.690  1.00  0.00           C  
ATOM   1036  O2'   G A  33      -9.579 -23.468 -46.300  1.00  0.00           O  
ATOM   1037  N1    G A  33     -13.241 -18.697 -48.577  1.00  0.00           N  
ATOM   1038  C2    G A  33     -12.205 -19.552 -48.862  1.00  0.00           C  
ATOM   1039  N2    G A  33     -11.403 -19.198 -49.878  1.00  0.00           N  
ATOM   1040  N3    G A  33     -11.970 -20.674 -48.202  1.00  0.00           N  
ATOM   1041  C4    G A  33     -12.868 -20.877 -47.215  1.00  0.00           C  
ATOM   1042  C5    G A  33     -13.937 -20.088 -46.848  1.00  0.00           C  
ATOM   1043  C6    G A  33     -14.178 -18.887 -47.565  1.00  0.00           C  
ATOM   1044  O6    G A  33     -15.074 -18.053 -47.391  1.00  0.00           O  
ATOM   1045  N7    G A  33     -14.621 -20.650 -45.780  1.00  0.00           N  
ATOM   1046  C8    G A  33     -13.967 -21.750 -45.521  1.00  0.00           C  
ATOM   1047  N9    G A  33     -12.893 -21.949 -46.354  1.00  0.00           N  
ATOM   1048  H5'   G A  33     -13.073 -25.587 -43.494  1.00  0.00           H  
ATOM   1049 H5''   G A  33     -11.964 -25.040 -42.486  1.00  0.00           H  
ATOM   1050  H4'   G A  33     -11.054 -25.165 -44.617  1.00  0.00           H  
ATOM   1051  H3'   G A  33     -11.389 -22.476 -43.793  1.00  0.00           H  
ATOM   1052  H1'   G A  33     -11.792 -23.390 -47.255  1.00  0.00           H  
ATOM   1053  H2'   G A  33     -10.443 -21.748 -45.749  1.00  0.00           H  
ATOM   1054 HO2'   G A  33      -9.032 -22.873 -46.853  1.00  0.00           H  
ATOM   1055  H1    G A  33     -13.329 -17.890 -49.126  1.00  0.00           H  
ATOM   1056  H22   G A  33     -10.647 -19.770 -50.127  1.00  0.00           H  
ATOM   1057  H21   G A  33     -11.571 -18.368 -50.371  1.00  0.00           H  
ATOM   1058  H8    G A  33     -14.218 -22.370 -44.805  1.00  0.00           H  
ATOM   1059  P     C A  34      -9.080 -22.195 -42.560  1.00  0.00           P  
ATOM   1060  OP2   C A  34     -10.237 -21.523 -41.916  1.00  0.00           O  
ATOM   1061  OP1   C A  34      -8.009 -22.781 -41.715  1.00  0.00           O  
ATOM   1062  O5'   C A  34      -8.404 -21.159 -43.564  1.00  0.00           O  
ATOM   1063  C5'   C A  34      -7.218 -21.494 -44.268  1.00  0.00           C  
ATOM   1064  C4'   C A  34      -6.869 -20.450 -45.302  1.00  0.00           C  
ATOM   1065  O4'   C A  34      -7.942 -20.339 -46.273  1.00  0.00           O  
ATOM   1066  C3'   C A  34      -6.689 -19.030 -44.786  1.00  0.00           C  
ATOM   1067  O3'   C A  34      -5.404 -18.800 -44.235  1.00  0.00           O  
ATOM   1068  C1'   C A  34      -8.120 -18.984 -46.666  1.00  0.00           C  
ATOM   1069  C2'   C A  34      -6.985 -18.189 -46.019  1.00  0.00           C  
ATOM   1070  O2'   C A  34      -5.875 -18.166 -46.905  1.00  0.00           O  
ATOM   1071  N1    C A  34      -9.458 -18.497 -46.247  1.00  0.00           N  
ATOM   1072  C2    C A  34      -9.956 -17.329 -46.838  1.00  0.00           C  
ATOM   1073  O2    C A  34      -9.269 -16.740 -47.687  1.00  0.00           O  
ATOM   1074  N3    C A  34     -11.173 -16.865 -46.475  1.00  0.00           N  
ATOM   1075  C4    C A  34     -11.891 -17.516 -45.560  1.00  0.00           C  
ATOM   1076  N4    C A  34     -13.087 -17.021 -45.233  1.00  0.00           N  
ATOM   1077  C5    C A  34     -11.414 -18.705 -44.940  1.00  0.00           C  
ATOM   1078  C6    C A  34     -10.208 -19.156 -45.309  1.00  0.00           C  
ATOM   1079  H5'   C A  34      -7.345 -22.356 -44.716  1.00  0.00           H  
ATOM   1080 H5''   C A  34      -6.478 -21.570 -43.630  1.00  0.00           H  
ATOM   1081  H4'   C A  34      -6.050 -20.726 -45.763  1.00  0.00           H  
ATOM   1082  H3'   C A  34      -7.369 -18.848 -44.103  1.00  0.00           H  
ATOM   1083  H1'   C A  34      -8.044 -18.925 -47.641  1.00  0.00           H  
ATOM   1084  H2'   C A  34      -7.274 -17.284 -45.776  1.00  0.00           H  
ATOM   1085 HO2'   C A  34      -5.778 -17.262 -47.271  1.00  0.00           H  
ATOM   1086  H42   C A  34     -13.639 -17.477 -44.564  1.00  0.00           H  
ATOM   1087  H41   C A  34     -13.412 -16.202 -45.661  1.00  0.00           H  
ATOM   1088  H5    C A  34     -11.949 -19.178 -44.269  1.00  0.00           H  
ATOM   1089  H6    C A  34      -9.862 -19.973 -44.894  1.00  0.00           H  
ATOM   1090  P     C A  35      -5.224 -17.791 -42.997  1.00  0.00           P  
ATOM   1091  OP2   C A  35      -6.398 -17.946 -42.102  1.00  0.00           O  
ATOM   1092  OP1   C A  35      -3.855 -17.974 -42.450  1.00  0.00           O  
ATOM   1093  O5'   C A  35      -5.298 -16.346 -43.663  1.00  0.00           O  
ATOM   1094  C5'   C A  35      -4.254 -15.875 -44.501  1.00  0.00           C  
ATOM   1095  C4'   C A  35      -4.623 -14.574 -45.173  1.00  0.00           C  
ATOM   1096  O4'   C A  35      -5.809 -14.759 -45.989  1.00  0.00           O  
ATOM   1097  C3'   C A  35      -4.986 -13.422 -44.248  1.00  0.00           C  
ATOM   1098  O3'   C A  35      -3.851 -12.744 -43.736  1.00  0.00           O  
ATOM   1099  C1'   C A  35      -6.641 -13.609 -45.925  1.00  0.00           C  
ATOM   1100  C2'   C A  35      -5.869 -12.553 -45.132  1.00  0.00           C  
ATOM   1101  O2'   C A  35      -5.093 -11.776 -46.032  1.00  0.00           O  
ATOM   1102  N1    C A  35      -7.939 -13.951 -45.293  1.00  0.00           N  
ATOM   1103  C2    C A  35      -8.995 -13.040 -45.407  1.00  0.00           C  
ATOM   1104  O2    C A  35      -8.817 -11.980 -46.028  1.00  0.00           O  
ATOM   1105  N3    C A  35     -10.189 -13.328 -44.840  1.00  0.00           N  
ATOM   1106  C4    C A  35     -10.355 -14.473 -44.179  1.00  0.00           C  
ATOM   1107  N4    C A  35     -11.551 -14.716 -43.635  1.00  0.00           N  
ATOM   1108  C5    C A  35      -9.301 -15.420 -44.044  1.00  0.00           C  
ATOM   1109  C6    C A  35      -8.125 -15.125 -44.610  1.00  0.00           C  
ATOM   1110  H5'   C A  35      -4.069 -16.548 -45.189  1.00  0.00           H  
ATOM   1111 H5''   C A  35      -3.448 -15.738 -43.962  1.00  0.00           H  
ATOM   1112  H4'   C A  35      -3.880 -14.296 -45.749  1.00  0.00           H  
ATOM   1113  H3'   C A  35      -5.520 -13.765 -43.501  1.00  0.00           H  
ATOM   1114  H1'   C A  35      -6.800 -13.281 -46.835  1.00  0.00           H  
ATOM   1115  H2'   C A  35      -6.473 -11.994 -44.598  1.00  0.00           H  
ATOM   1116 HO2'   C A  35      -5.483 -10.880 -46.099  1.00  0.00           H  
ATOM   1117  H42   C A  35     -11.705 -15.548 -43.143  1.00  0.00           H  
ATOM   1118  H41   C A  35     -12.274 -14.061 -43.730  1.00  0.00           H  
ATOM   1119  H5    C A  35      -9.433 -16.260 -43.556  1.00  0.00           H  
ATOM   1120  H6    C A  35      -7.387 -15.764 -44.528  1.00  0.00           H  
ATOM   1121  P     U A  36      -3.904 -12.066 -42.280  1.00  0.00           P  
ATOM   1122  OP2   U A  36      -4.609 -12.999 -41.365  1.00  0.00           O  
ATOM   1123  OP1   U A  36      -2.536 -11.598 -41.940  1.00  0.00           O  
ATOM   1124  O5'   U A  36      -4.828 -10.785 -42.485  1.00  0.00           O  
ATOM   1125  C5'   U A  36      -4.359  -9.656 -43.208  1.00  0.00           C  
ATOM   1126  C4'   U A  36      -5.408  -8.575 -43.293  1.00  0.00           C  
ATOM   1127  O4'   U A  36      -6.565  -9.064 -44.020  1.00  0.00           O  
ATOM   1128  C3'   U A  36      -5.980  -8.090 -41.969  1.00  0.00           C  
ATOM   1129  O3'   U A  36      -5.155  -7.132 -41.327  1.00  0.00           O  
ATOM   1130  C1'   U A  36      -7.762  -8.552 -43.451  1.00  0.00           C  
ATOM   1131  C2'   U A  36      -7.343  -7.548 -42.375  1.00  0.00           C  
ATOM   1132  O2'   U A  36      -7.232  -6.261 -42.964  1.00  0.00           O  
ATOM   1133  N1    U A  36      -8.579  -9.660 -42.899  1.00  0.00           N  
ATOM   1134  C2    U A  36      -9.904  -9.385 -42.615  1.00  0.00           C  
ATOM   1135  O2    U A  36     -10.412  -8.292 -42.799  1.00  0.00           O  
ATOM   1136  N3    U A  36     -10.622 -10.440 -42.108  1.00  0.00           N  
ATOM   1137  C4    U A  36     -10.162 -11.715 -41.858  1.00  0.00           C  
ATOM   1138  O4    U A  36     -10.935 -12.557 -41.397  1.00  0.00           O  
ATOM   1139  C5    U A  36      -8.783 -11.926 -42.175  1.00  0.00           C  
ATOM   1140  C6    U A  36      -8.061 -10.917 -42.672  1.00  0.00           C  
ATOM   1141  H5'   U A  36      -4.116  -9.937 -44.115  1.00  0.00           H  
ATOM   1142 H5''   U A  36      -3.565  -9.296 -42.760  1.00  0.00           H  
ATOM   1143  H4'   U A  36      -5.029  -7.809 -43.774  1.00  0.00           H  
ATOM   1144  H3'   U A  36      -6.105  -8.858 -41.373  1.00  0.00           H  
ATOM   1145  H1'   U A  36      -8.273  -8.089 -44.147  1.00  0.00           H  
ATOM   1146  H2'   U A  36      -7.970  -7.549 -41.621  1.00  0.00           H  
ATOM   1147 HO2'   U A  36      -7.275  -6.351 -43.939  1.00  0.00           H  
ATOM   1148  H3    U A  36     -11.564 -10.266 -41.899  1.00  0.00           H  
ATOM   1149  H5    U A  36      -8.372 -12.804 -42.030  1.00  0.00           H  
ATOM   1150  H6    U A  36      -7.119 -11.086 -42.880  1.00  0.00           H  
ATOM   1151  P     G A  37      -3.560  -7.185 -41.509  1.00  0.00           P  
ATOM   1152  OP2   G A  37      -3.009  -5.861 -41.122  1.00  0.00           O  
ATOM   1153  OP1   G A  37      -3.060  -8.413 -40.839  1.00  0.00           O  
ATOM   1154  O5'   G A  37      -3.356  -7.364 -43.079  1.00  0.00           O  
ATOM   1155  C5'   G A  37      -3.452  -6.253 -43.958  1.00  0.00           C  
ATOM   1156  C4'   G A  37      -3.924  -6.669 -45.329  1.00  0.00           C  
ATOM   1157  O4'   G A  37      -5.316  -6.298 -45.504  1.00  0.00           O  
ATOM   1158  C3'   G A  37      -3.216  -6.016 -46.505  1.00  0.00           C  
ATOM   1159  O3'   G A  37      -1.971  -6.622 -46.810  1.00  0.00           O  
ATOM   1160  C1'   G A  37      -5.550  -5.911 -46.859  1.00  0.00           C  
ATOM   1161  C2'   G A  37      -4.243  -6.138 -47.622  1.00  0.00           C  
ATOM   1162  O2'   G A  37      -4.253  -7.447 -48.173  1.00  0.00           O  
ATOM   1163  N1    G A  37      -7.620  -2.269 -49.751  1.00  0.00           N  
ATOM   1164  C2    G A  37      -7.332  -3.575 -50.064  1.00  0.00           C  
ATOM   1165  N2    G A  37      -7.633  -3.969 -51.310  1.00  0.00           N  
ATOM   1166  N3    G A  37      -6.789  -4.435 -49.217  1.00  0.00           N  
ATOM   1167  C4    G A  37      -6.551  -3.875 -48.013  1.00  0.00           C  
ATOM   1168  C5    G A  37      -6.801  -2.584 -47.598  1.00  0.00           C  
ATOM   1169  C6    G A  37      -7.383  -1.672 -48.516  1.00  0.00           C  
ATOM   1170  O6    G A  37      -7.681  -0.485 -48.339  1.00  0.00           O  
ATOM   1171  N7    G A  37      -6.410  -2.405 -46.279  1.00  0.00           N  
ATOM   1172  C8    G A  37      -5.938  -3.569 -45.921  1.00  0.00           C  
ATOM   1173  N9    G A  37      -5.994  -4.506 -46.924  1.00  0.00           N  
ATOM   1174  H5'   G A  37      -2.572  -5.830 -44.037  1.00  0.00           H  
ATOM   1175 H5''   G A  37      -4.086  -5.604 -43.585  1.00  0.00           H  
ATOM   1176  H4'   G A  37      -3.842  -7.643 -45.410  1.00  0.00           H  
ATOM   1177  H3'   G A  37      -3.071  -5.066 -46.306  1.00  0.00           H  
ATOM   1178  H1'   G A  37      -6.248  -6.492 -47.228  1.00  0.00           H  
ATOM   1179  H2'   G A  37      -4.108  -5.455 -48.312  1.00  0.00           H  
ATOM   1180 HO2'   G A  37      -4.355  -7.383 -49.145  1.00  0.00           H  
ATOM   1181  H1    G A  37      -8.023  -1.713 -50.450  1.00  0.00           H  
ATOM   1182  H22   G A  37      -7.450  -4.891 -51.590  1.00  0.00           H  
ATOM   1183  H21   G A  37      -8.036  -3.339 -51.942  1.00  0.00           H  
ATOM   1184  H8    G A  37      -5.582  -3.754 -45.028  1.00  0.00           H  
ATOM   1185  P     C A  38      -0.780  -5.747 -47.443  1.00  0.00           P  
ATOM   1186  OP2   C A  38      -0.653  -4.499 -46.650  1.00  0.00           O  
ATOM   1187  OP1   C A  38       0.400  -6.632 -47.613  1.00  0.00           O  
ATOM   1188  O5'   C A  38      -1.316  -5.358 -48.892  1.00  0.00           O  
ATOM   1189  C5'   C A  38      -1.423  -6.335 -49.917  1.00  0.00           C  
ATOM   1190  C4'   C A  38      -1.976  -5.746 -51.192  1.00  0.00           C  
ATOM   1191  O4'   C A  38      -3.319  -5.245 -50.964  1.00  0.00           O  
ATOM   1192  C3'   C A  38      -1.226  -4.549 -51.758  1.00  0.00           C  
ATOM   1193  O3'   C A  38      -0.078  -4.916 -52.503  1.00  0.00           O  
ATOM   1194  C1'   C A  38      -3.538  -4.057 -51.719  1.00  0.00           C  
ATOM   1195  C2'   C A  38      -2.295  -3.850 -52.586  1.00  0.00           C  
ATOM   1196  O2'   C A  38      -2.489  -4.501 -53.833  1.00  0.00           O  
ATOM   1197  N1    C A  38      -3.791  -2.910 -50.813  1.00  0.00           N  
ATOM   1198  C2    C A  38      -4.395  -1.763 -51.345  1.00  0.00           C  
ATOM   1199  O2    C A  38      -4.698  -1.741 -52.548  1.00  0.00           O  
ATOM   1200  N3    C A  38      -4.637  -0.703 -50.540  1.00  0.00           N  
ATOM   1201  C4    C A  38      -4.302  -0.753 -49.251  1.00  0.00           C  
ATOM   1202  N4    C A  38      -4.560   0.317 -48.495  1.00  0.00           N  
ATOM   1203  C5    C A  38      -3.686  -1.902 -48.680  1.00  0.00           C  
ATOM   1204  C6    C A  38      -3.452  -2.945 -49.486  1.00  0.00           C  
ATOM   1205  H5'   C A  38      -2.016  -7.053 -49.613  1.00  0.00           H  
ATOM   1206 H5''   C A  38      -0.535  -6.708 -50.096  1.00  0.00           H  
ATOM   1207  H4'   C A  38      -2.012  -6.449 -51.875  1.00  0.00           H  
ATOM   1208  H3'   C A  38      -0.957  -3.961 -51.021  1.00  0.00           H  
ATOM   1209  H1'   C A  38      -4.318  -4.194 -52.296  1.00  0.00           H  
ATOM   1210  H2'   C A  38      -2.094  -2.897 -52.702  1.00  0.00           H  
ATOM   1211 HO2'   C A  38      -2.612  -3.824 -54.531  1.00  0.00           H  
ATOM   1212  H42   C A  38      -4.326   0.312 -47.544  1.00  0.00           H  
ATOM   1213  H41   C A  38      -4.984   1.107 -48.892  1.00  0.00           H  
ATOM   1214  H5    C A  38      -3.444  -1.929 -47.731  1.00  0.00           H  
ATOM   1215  H6    C A  38      -3.030  -3.746 -49.112  1.00  0.00           H  
ATOM   1216  P     C A  39       1.130  -3.872 -52.694  1.00  0.00           P  
ATOM   1217  OP2   C A  39       1.456  -3.297 -51.365  1.00  0.00           O  
ATOM   1218  OP1   C A  39       2.194  -4.540 -53.486  1.00  0.00           O  
ATOM   1219  O5'   C A  39       0.502  -2.715 -53.592  1.00  0.00           O  
ATOM   1220  C5'   C A  39       0.312  -2.895 -54.987  1.00  0.00           C  
ATOM   1221  C4'   C A  39      -0.168  -1.629 -55.653  1.00  0.00           C  
ATOM   1222  O4'   C A  39      -1.457  -1.243 -55.109  1.00  0.00           O  
ATOM   1223  C3'   C A  39       0.700  -0.396 -55.454  1.00  0.00           C  
ATOM   1224  O3'   C A  39       1.816  -0.357 -56.328  1.00  0.00           O  
ATOM   1225  C1'   C A  39      -1.552   0.177 -55.027  1.00  0.00           C  
ATOM   1226  C2'   C A  39      -0.285   0.743 -55.671  1.00  0.00           C  
ATOM   1227  O2'   C A  39      -0.528   0.959 -57.054  1.00  0.00           O  
ATOM   1228  N1    C A  39      -1.706   0.605 -53.615  1.00  0.00           N  
ATOM   1229  C2    C A  39      -2.184   1.896 -53.359  1.00  0.00           C  
ATOM   1230  O2    C A  39      -2.463   2.639 -54.313  1.00  0.00           O  
ATOM   1231  N3    C A  39      -2.334   2.311 -52.081  1.00  0.00           N  
ATOM   1232  C4    C A  39      -2.028   1.494 -51.073  1.00  0.00           C  
ATOM   1233  N4    C A  39      -2.192   1.946 -49.827  1.00  0.00           N  
ATOM   1234  C5    C A  39      -1.539   0.177 -51.299  1.00  0.00           C  
ATOM   1235  C6    C A  39      -1.396  -0.223 -52.568  1.00  0.00           C  
ATOM   1236  H5'   C A  39      -0.351  -3.603 -55.130  1.00  0.00           H  
ATOM   1237 H5''   C A  39       1.162  -3.167 -55.392  1.00  0.00           H  
ATOM   1238  H4'   C A  39      -0.267  -1.796 -56.614  1.00  0.00           H  
ATOM   1239  H3'   C A  39       1.018  -0.373 -54.526  1.00  0.00           H  
ATOM   1240  H1'   C A  39      -2.336   0.466 -55.541  1.00  0.00           H  
ATOM   1241  H2'   C A  39       0.008   1.564 -55.222  1.00  0.00           H  
ATOM   1242 HO2'   C A  39      -0.576   1.922 -57.223  1.00  0.00           H  
ATOM   1243  H42   C A  39      -1.975   1.370 -49.065  1.00  0.00           H  
ATOM   1244  H41   C A  39      -2.528   2.855 -49.676  1.00  0.00           H  
ATOM   1245  H5    C A  39      -1.317  -0.417 -50.551  1.00  0.00           H  
ATOM   1246  H6    C A  39      -1.061  -1.126 -52.744  1.00  0.00           H  
ATOM   1247  P     U A  40       3.168   0.388 -55.880  1.00  0.00           P  
ATOM   1248  OP2   U A  40       3.509  -0.065 -54.508  1.00  0.00           O  
ATOM   1249  OP1   U A  40       4.162   0.234 -56.972  1.00  0.00           O  
ATOM   1250  O5'   U A  40       2.753   1.924 -55.804  1.00  0.00           O  
ATOM   1251  C5'   U A  40       2.354   2.631 -56.968  1.00  0.00           C  
ATOM   1252  C4'   U A  40       1.831   4.006 -56.634  1.00  0.00           C  
ATOM   1253  O4'   U A  40       0.659   3.897 -55.785  1.00  0.00           O  
ATOM   1254  C3'   U A  40       2.772   4.909 -55.850  1.00  0.00           C  
ATOM   1255  O3'   U A  40       3.740   5.544 -56.668  1.00  0.00           O  
ATOM   1256  C1'   U A  40       0.638   4.960 -54.836  1.00  0.00           C  
ATOM   1257  C2'   U A  40       1.814   5.878 -55.172  1.00  0.00           C  
ATOM   1258  O2'   U A  40       1.371   6.881 -56.075  1.00  0.00           O  
ATOM   1259  N1    U A  40       0.722   4.420 -53.457  1.00  0.00           N  
ATOM   1260  C2    U A  40       0.330   5.256 -52.428  1.00  0.00           C  
ATOM   1261  O2    U A  40      -0.073   6.392 -52.609  1.00  0.00           O  
ATOM   1262  N3    U A  40       0.424   4.715 -51.169  1.00  0.00           N  
ATOM   1263  C4    U A  40       0.862   3.450 -50.838  1.00  0.00           C  
ATOM   1264  O4    U A  40       0.890   3.110 -49.655  1.00  0.00           O  
ATOM   1265  C5    U A  40       1.251   2.641 -51.954  1.00  0.00           C  
ATOM   1266  C6    U A  40       1.168   3.143 -53.190  1.00  0.00           C  
ATOM   1267  H5'   U A  40       1.650   2.124 -57.424  1.00  0.00           H  
ATOM   1268 H5''   U A  40       3.124   2.720 -57.568  1.00  0.00           H  
ATOM   1269  H4'   U A  40       1.578   4.459 -57.466  1.00  0.00           H  
ATOM   1270  H3'   U A  40       3.229   4.378 -55.164  1.00  0.00           H  
ATOM   1271  H1'   U A  40      -0.202   5.455 -54.938  1.00  0.00           H  
ATOM   1272  H2'   U A  40       2.208   6.267 -54.363  1.00  0.00           H  
ATOM   1273 HO2'   U A  40       1.338   7.741 -55.606  1.00  0.00           H  
ATOM   1274  H3    U A  40       0.151   5.290 -50.425  1.00  0.00           H  
ATOM   1275  H5    U A  40       1.575   1.727 -51.811  1.00  0.00           H  
ATOM   1276  H6    U A  40       1.441   2.571 -53.936  1.00  0.00           H  
ATOM   1277  P     G A  41       5.181   5.925 -56.068  1.00  0.00           P  
ATOM   1278  OP2   G A  41       5.574   4.864 -55.106  1.00  0.00           O  
ATOM   1279  OP1   G A  41       6.080   6.254 -57.204  1.00  0.00           O  
ATOM   1280  O5'   G A  41       4.917   7.263 -55.245  1.00  0.00           O  
ATOM   1281  C5'   G A  41       4.743   8.505 -55.911  1.00  0.00           C  
ATOM   1282  C4'   G A  41       4.405   9.611 -54.941  1.00  0.00           C  
ATOM   1283  O4'   G A  41       3.184   9.283 -54.229  1.00  0.00           O  
ATOM   1284  C3'   G A  41       5.421   9.865 -53.838  1.00  0.00           C  
ATOM   1285  O3'   G A  41       6.507  10.672 -54.260  1.00  0.00           O  
ATOM   1286  C1'   G A  41       3.268   9.717 -52.875  1.00  0.00           C  
ATOM   1287  C2'   G A  41       4.574  10.503 -52.747  1.00  0.00           C  
ATOM   1288  O2'   G A  41       4.317  11.871 -53.027  1.00  0.00           O  
ATOM   1289  N1    G A  41       2.407   8.134 -48.114  1.00  0.00           N  
ATOM   1290  C2    G A  41       2.348   9.403 -48.638  1.00  0.00           C  
ATOM   1291  N2    G A  41       2.016  10.384 -47.785  1.00  0.00           N  
ATOM   1292  N3    G A  41       2.595   9.691 -49.905  1.00  0.00           N  
ATOM   1293  C4    G A  41       2.913   8.592 -50.620  1.00  0.00           C  
ATOM   1294  C5    G A  41       3.000   7.283 -50.195  1.00  0.00           C  
ATOM   1295  C6    G A  41       2.733   6.988 -48.832  1.00  0.00           C  
ATOM   1296  O6    G A  41       2.758   5.891 -48.263  1.00  0.00           O  
ATOM   1297  N7    G A  41       3.357   6.446 -51.243  1.00  0.00           N  
ATOM   1298  C8    G A  41       3.478   7.246 -52.267  1.00  0.00           C  
ATOM   1299  N9    G A  41       3.223   8.561 -51.960  1.00  0.00           N  
ATOM   1300  H5'   G A  41       4.018   8.420 -56.564  1.00  0.00           H  
ATOM   1301 H5''   G A  41       5.572   8.735 -56.381  1.00  0.00           H  
ATOM   1302  H4'   G A  41       4.267  10.442 -55.443  1.00  0.00           H  
ATOM   1303  H3'   G A  41       5.766   9.005 -53.515  1.00  0.00           H  
ATOM   1304  H1'   G A  41       2.510  10.310 -52.690  1.00  0.00           H  
ATOM   1305  H2'   G A  41       4.978  10.384 -51.861  1.00  0.00           H  
ATOM   1306 HO2'   G A  41       4.380  12.385 -52.195  1.00  0.00           H  
ATOM   1307  H1    G A  41       2.206   8.026 -47.161  1.00  0.00           H  
ATOM   1308  H22   G A  41       1.958  11.310 -48.103  1.00  0.00           H  
ATOM   1309  H21   G A  41       1.831  10.178 -46.845  1.00  0.00           H  
ATOM   1310  H8    G A  41       3.725   6.939 -53.164  1.00  0.00           H  
ATOM   1311  P     G A  42       7.930  10.560 -53.521  1.00  0.00           P  
ATOM   1312  OP2   G A  42       8.223   9.121 -53.302  1.00  0.00           O  
ATOM   1313  OP1   G A  42       8.902  11.403 -54.264  1.00  0.00           O  
ATOM   1314  O5'   G A  42       7.681  11.234 -52.099  1.00  0.00           O  
ATOM   1315  C5'   G A  42       7.592  12.645 -51.966  1.00  0.00           C  
ATOM   1316  C4'   G A  42       7.394  13.055 -50.527  1.00  0.00           C  
ATOM   1317  O4'   G A  42       6.184  12.488 -49.980  1.00  0.00           O  
ATOM   1318  C3'   G A  42       8.469  12.602 -49.550  1.00  0.00           C  
ATOM   1319  O3'   G A  42       9.603  13.452 -49.543  1.00  0.00           O  
ATOM   1320  C1'   G A  42       6.352  12.191 -48.601  1.00  0.00           C  
ATOM   1321  C2'   G A  42       7.747  12.671 -48.215  1.00  0.00           C  
ATOM   1322  O2'   G A  42       7.661  14.008 -47.744  1.00  0.00           O  
ATOM   1323  N1    G A  42       5.484   8.378 -45.341  1.00  0.00           N  
ATOM   1324  C2    G A  42       5.560   9.730 -45.105  1.00  0.00           C  
ATOM   1325  N2    G A  42       5.382  10.124 -43.835  1.00  0.00           N  
ATOM   1326  N3    G A  42       5.793  10.631 -46.045  1.00  0.00           N  
ATOM   1327  C4    G A  42       5.948  10.065 -47.260  1.00  0.00           C  
ATOM   1328  C5    G A  42       5.890   8.731 -47.603  1.00  0.00           C  
ATOM   1329  C6    G A  42       5.640   7.774 -46.585  1.00  0.00           C  
ATOM   1330  O6    G A  42       5.552   6.545 -46.687  1.00  0.00           O  
ATOM   1331  N7    G A  42       6.103   8.561 -48.963  1.00  0.00           N  
ATOM   1332  C8    G A  42       6.282   9.773 -49.415  1.00  0.00           C  
ATOM   1333  N9    G A  42       6.201  10.733 -48.436  1.00  0.00           N  
ATOM   1334  H5'   G A  42       6.837  12.970 -52.498  1.00  0.00           H  
ATOM   1335 H5''   G A  42       8.419  13.050 -52.303  1.00  0.00           H  
ATOM   1336  H4'   G A  42       7.320  14.031 -50.483  1.00  0.00           H  
ATOM   1337  H3'   G A  42       8.705  11.671 -49.741  1.00  0.00           H  
ATOM   1338  H1'   G A  42       5.684  12.652 -48.051  1.00  0.00           H  
ATOM   1339  H2'   G A  42       8.159  12.078 -47.552  1.00  0.00           H  
ATOM   1340 HO2'   G A  42       7.815  14.015 -46.776  1.00  0.00           H  
ATOM   1341  H1    G A  42       5.307   7.793 -44.575  1.00  0.00           H  
ATOM   1342  H22   G A  42       5.425  11.076 -43.607  1.00  0.00           H  
ATOM   1343  H21   G A  42       5.209   9.462 -43.134  1.00  0.00           H  
ATOM   1344  H8    G A  42       6.456   9.975 -50.358  1.00  0.00           H  
ATOM   1345  P     A A  43      11.040  12.877 -49.109  1.00  0.00           P  
ATOM   1346  OP2   A A  43      11.213  11.546 -49.744  1.00  0.00           O  
ATOM   1347  OP1   A A  43      12.051  13.939 -49.343  1.00  0.00           O  
ATOM   1348  O5'   A A  43      10.909  12.659 -47.536  1.00  0.00           O  
ATOM   1349  C5'   A A  43      11.006  13.754 -46.638  1.00  0.00           C  
ATOM   1350  C4'   A A  43      10.946  13.300 -45.201  1.00  0.00           C  
ATOM   1351  O4'   A A  43       9.684  12.645 -44.943  1.00  0.00           O  
ATOM   1352  C3'   A A  43      11.983  12.269 -44.784  1.00  0.00           C  
ATOM   1353  O3'   A A  43      13.226  12.846 -44.424  1.00  0.00           O  
ATOM   1354  C1'   A A  43       9.860  11.581 -44.026  1.00  0.00           C  
ATOM   1355  C2'   A A  43      11.319  11.618 -43.581  1.00  0.00           C  
ATOM   1356  O2'   A A  43      11.429  12.438 -42.427  1.00  0.00           O  
ATOM   1357  N1    A A  43       8.498   6.636 -43.531  1.00  0.00           N  
ATOM   1358  C2    A A  43       8.750   7.594 -42.631  1.00  0.00           C  
ATOM   1359  N3    A A  43       9.101   8.863 -42.830  1.00  0.00           N  
ATOM   1360  C4    A A  43       9.190   9.132 -44.144  1.00  0.00           C  
ATOM   1361  C5    A A  43       8.962   8.252 -45.186  1.00  0.00           C  
ATOM   1362  C6    A A  43       8.597   6.938 -44.844  1.00  0.00           C  
ATOM   1363  N6    A A  43       8.346   5.982 -45.740  1.00  0.00           N  
ATOM   1364  N7    A A  43       9.149   8.882 -46.409  1.00  0.00           N  
ATOM   1365  C8    A A  43       9.480  10.107 -46.085  1.00  0.00           C  
ATOM   1366  N9    A A  43       9.525  10.328 -44.730  1.00  0.00           N  
ATOM   1367  H5'   A A  43      10.266  14.374 -46.808  1.00  0.00           H  
ATOM   1368 H5''   A A  43      11.854  14.220 -46.791  1.00  0.00           H  
ATOM   1369  H4'   A A  43      11.021  14.083 -44.617  1.00  0.00           H  
ATOM   1370  H3'   A A  43      12.082  11.604 -45.498  1.00  0.00           H  
ATOM   1371  H1'   A A  43       9.278  11.681 -43.243  1.00  0.00           H  
ATOM   1372  H2'   A A  43      11.669  10.717 -43.422  1.00  0.00           H  
ATOM   1373 HO2'   A A  43      11.614  11.870 -41.650  1.00  0.00           H  
ATOM   1374  H2    A A  43       8.665   7.324 -41.693  1.00  0.00           H  
ATOM   1375  H61   A A  43       8.095   5.083 -45.441  1.00  0.00           H  
ATOM   1376  H62   A A  43       8.411   6.178 -46.698  1.00  0.00           H  
ATOM   1377  H8    A A  43       9.679  10.802 -46.748  1.00  0.00           H  
ATOM   1378  P     U A  44      14.584  11.999 -44.572  1.00  0.00           P  
ATOM   1379  OP2   U A  44      14.537  11.280 -45.870  1.00  0.00           O  
ATOM   1380  OP1   U A  44      15.725  12.902 -44.273  1.00  0.00           O  
ATOM   1381  O5'   U A  44      14.491  10.918 -43.406  1.00  0.00           O  
ATOM   1382  C5'   U A  44      14.761  11.273 -42.059  1.00  0.00           C  
ATOM   1383  C4'   U A  44      14.691  10.076 -41.142  1.00  0.00           C  
ATOM   1384  O4'   U A  44      13.354   9.513 -41.186  1.00  0.00           O  
ATOM   1385  C3'   U A  44      15.590   8.903 -41.501  1.00  0.00           C  
ATOM   1386  O3'   U A  44      16.919   9.061 -41.035  1.00  0.00           O  
ATOM   1387  C1'   U A  44      13.416   8.100 -41.102  1.00  0.00           C  
ATOM   1388  C2'   U A  44      14.879   7.744 -40.825  1.00  0.00           C  
ATOM   1389  O2'   U A  44      15.104   7.750 -39.422  1.00  0.00           O  
ATOM   1390  N1    U A  44      12.935   7.540 -42.388  1.00  0.00           N  
ATOM   1391  C2    U A  44      12.565   6.208 -42.398  1.00  0.00           C  
ATOM   1392  O2    U A  44      12.619   5.495 -41.411  1.00  0.00           O  
ATOM   1393  N3    U A  44      12.126   5.734 -43.609  1.00  0.00           N  
ATOM   1394  C4    U A  44      12.022   6.439 -44.790  1.00  0.00           C  
ATOM   1395  O4    U A  44      11.608   5.868 -45.800  1.00  0.00           O  
ATOM   1396  C5    U A  44      12.421   7.810 -44.705  1.00  0.00           C  
ATOM   1397  C6    U A  44      12.852   8.298 -43.537  1.00  0.00           C  
ATOM   1398  H5'   U A  44      14.104  11.938 -41.766  1.00  0.00           H  
ATOM   1399 H5''   U A  44      15.658  11.663 -42.004  1.00  0.00           H  
ATOM   1400  H4'   U A  44      14.886  10.367 -40.227  1.00  0.00           H  
ATOM   1401  H3'   U A  44      15.575   8.770 -42.471  1.00  0.00           H  
ATOM   1402  H1'   U A  44      12.858   7.760 -40.371  1.00  0.00           H  
ATOM   1403  H2'   U A  44      15.127   6.886 -41.228  1.00  0.00           H  
ATOM   1404 HO2'   U A  44      15.237   6.828 -39.117  1.00  0.00           H  
ATOM   1405  H3    U A  44      11.859   4.792 -43.638  1.00  0.00           H  
ATOM   1406  H5    U A  44      12.379   8.387 -45.497  1.00  0.00           H  
ATOM   1407  H6    U A  44      13.120   9.239 -43.505  1.00  0.00           H  
ATOM   1408  P     U A  45      18.126   8.280 -41.752  1.00  0.00           P  
ATOM   1409  OP2   U A  45      17.930   8.381 -43.220  1.00  0.00           O  
ATOM   1410  OP1   U A  45      19.399   8.746 -41.147  1.00  0.00           O  
ATOM   1411  O5'   U A  45      17.906   6.760 -41.328  1.00  0.00           O  
ATOM   1412  C5'   U A  45      18.271   6.303 -40.035  1.00  0.00           C  
ATOM   1413  C4'   U A  45      18.056   4.817 -39.887  1.00  0.00           C  
ATOM   1414  O4'   U A  45      16.677   4.482 -40.171  1.00  0.00           O  
ATOM   1415  C3'   U A  45      18.841   3.928 -40.840  1.00  0.00           C  
ATOM   1416  O3'   U A  45      20.143   3.627 -40.371  1.00  0.00           O  
ATOM   1417  C1'   U A  45      16.578   3.196 -40.763  1.00  0.00           C  
ATOM   1418  C2'   U A  45      18.008   2.649 -40.843  1.00  0.00           C  
ATOM   1419  O2'   U A  45      18.263   1.867 -39.684  1.00  0.00           O  
ATOM   1420  N1    U A  45      15.969   3.374 -42.104  1.00  0.00           N  
ATOM   1421  C2    U A  45      15.450   2.248 -42.716  1.00  0.00           C  
ATOM   1422  O2    U A  45      15.475   1.142 -42.205  1.00  0.00           O  
ATOM   1423  N3    U A  45      14.896   2.462 -43.954  1.00  0.00           N  
ATOM   1424  C4    U A  45      14.809   3.659 -44.631  1.00  0.00           C  
ATOM   1425  O4    U A  45      14.280   3.688 -45.744  1.00  0.00           O  
ATOM   1426  C5    U A  45      15.366   4.780 -43.938  1.00  0.00           C  
ATOM   1427  C6    U A  45      15.911   4.601 -42.730  1.00  0.00           C  
ATOM   1428  H5'   U A  45      17.729   6.772 -39.366  1.00  0.00           H  
ATOM   1429 H5''   U A  45      19.217   6.505 -39.879  1.00  0.00           H  
ATOM   1430  H4'   U A  45      18.258   4.559 -38.964  1.00  0.00           H  
ATOM   1431  H3'   U A  45      18.826   4.324 -41.736  1.00  0.00           H  
ATOM   1432  H1'   U A  45      16.027   2.581 -40.235  1.00  0.00           H  
ATOM   1433  H2'   U A  45      18.145   2.133 -41.665  1.00  0.00           H  
ATOM   1434 HO2'   U A  45      18.293   0.920 -39.938  1.00  0.00           H  
ATOM   1435  H3    U A  45      14.523   1.677 -44.406  1.00  0.00           H  
ATOM   1436  H5    U A  45      15.347   5.672 -44.345  1.00  0.00           H  
ATOM   1437  H6    U A  45      16.286   5.384 -42.276  1.00  0.00           H  
ATOM   1438  P     G A  46      21.429   4.006 -41.256  1.00  0.00           P  
ATOM   1439  OP2   G A  46      21.064   5.148 -42.133  1.00  0.00           O  
ATOM   1440  OP1   G A  46      22.596   4.125 -40.344  1.00  0.00           O  
ATOM   1441  O5'   G A  46      21.654   2.727 -42.179  1.00  0.00           O  
ATOM   1442  C5'   G A  46      21.439   1.417 -41.675  1.00  0.00           C  
ATOM   1443  C4'   G A  46      20.946   0.483 -42.751  1.00  0.00           C  
ATOM   1444  O4'   G A  46      19.554   0.743 -42.997  1.00  0.00           O  
ATOM   1445  C3'   G A  46      21.644   0.589 -44.099  1.00  0.00           C  
ATOM   1446  O3'   G A  46      22.605  -0.433 -44.306  1.00  0.00           O  
ATOM   1447  C1'   G A  46      19.271   0.782 -44.400  1.00  0.00           C  
ATOM   1448  C2'   G A  46      20.538   0.307 -45.122  1.00  0.00           C  
ATOM   1449  O2'   G A  46      20.410  -1.085 -45.373  1.00  0.00           O  
ATOM   1450  N1    G A  46      16.702   3.754 -47.639  1.00  0.00           N  
ATOM   1451  C2    G A  46      16.818   2.385 -47.612  1.00  0.00           C  
ATOM   1452  N2    G A  46      16.164   1.714 -48.572  1.00  0.00           N  
ATOM   1453  N3    G A  46      17.521   1.721 -46.710  1.00  0.00           N  
ATOM   1454  C4    G A  46      18.112   2.547 -45.821  1.00  0.00           C  
ATOM   1455  C5    G A  46      18.061   3.923 -45.760  1.00  0.00           C  
ATOM   1456  C6    G A  46      17.303   4.624 -46.734  1.00  0.00           C  
ATOM   1457  O6    G A  46      17.134   5.843 -46.848  1.00  0.00           O  
ATOM   1458  N7    G A  46      18.808   4.397 -44.690  1.00  0.00           N  
ATOM   1459  C8    G A  46      19.291   3.321 -44.132  1.00  0.00           C  
ATOM   1460  N9    G A  46      18.908   2.164 -44.767  1.00  0.00           N  
ATOM   1461  H5'   G A  46      20.775   1.456 -40.955  1.00  0.00           H  
ATOM   1462 H5''   G A  46      22.282   1.072 -41.313  1.00  0.00           H  
ATOM   1463  H4'   G A  46      21.052  -0.441 -42.442  1.00  0.00           H  
ATOM   1464  H3'   G A  46      21.956   1.508 -44.227  1.00  0.00           H  
ATOM   1465  H1'   G A  46      18.528   0.181 -44.616  1.00  0.00           H  
ATOM   1466  H2'   G A  46      20.676   0.814 -45.949  1.00  0.00           H  
ATOM   1467 HO2'   G A  46      19.654  -1.435 -44.857  1.00  0.00           H  
ATOM   1468  H1    G A  46      16.157   4.150 -48.350  1.00  0.00           H  
ATOM   1469  H22   G A  46      16.210   0.735 -48.602  1.00  0.00           H  
ATOM   1470  H21   G A  46      15.641   2.198 -49.243  1.00  0.00           H  
ATOM   1471  H8    G A  46      19.867   3.337 -43.340  1.00  0.00           H  
ATOM   1472  P     G A  47      23.721  -0.271 -45.451  1.00  0.00           P  
ATOM   1473  OP2   G A  47      24.810   0.584 -44.914  1.00  0.00           O  
ATOM   1474  OP1   G A  47      24.041  -1.623 -45.977  1.00  0.00           O  
ATOM   1475  O5'   G A  47      22.978   0.542 -46.602  1.00  0.00           O  
ATOM   1476  C5'   G A  47      22.433  -0.126 -47.731  1.00  0.00           C  
ATOM   1477  C4'   G A  47      21.645   0.818 -48.606  1.00  0.00           C  
ATOM   1478  O4'   G A  47      21.202   1.906 -47.738  1.00  0.00           O  
ATOM   1479  C3'   G A  47      22.413   1.467 -49.747  1.00  0.00           C  
ATOM   1480  O3'   G A  47      21.661   1.546 -50.946  1.00  0.00           O  
ATOM   1481  C1'   G A  47      21.671   3.147 -48.273  1.00  0.00           C  
ATOM   1482  C2'   G A  47      22.804   2.852 -49.251  1.00  0.00           C  
ATOM   1483  O2'   G A  47      22.769   3.805 -50.303  1.00  0.00           O  
ATOM   1484  N1    G A  47      21.262   7.630 -45.897  1.00  0.00           N  
ATOM   1485  C2    G A  47      20.630   7.181 -47.032  1.00  0.00           C  
ATOM   1486  N2    G A  47      19.776   8.035 -47.615  1.00  0.00           N  
ATOM   1487  N3    G A  47      20.821   5.983 -47.558  1.00  0.00           N  
ATOM   1488  C4    G A  47      21.710   5.255 -46.849  1.00  0.00           C  
ATOM   1489  C5    G A  47      22.394   5.609 -45.705  1.00  0.00           C  
ATOM   1490  C6    G A  47      22.180   6.898 -45.151  1.00  0.00           C  
ATOM   1491  O6    G A  47      22.692   7.398 -44.143  1.00  0.00           O  
ATOM   1492  N7    G A  47      23.216   4.574 -45.283  1.00  0.00           N  
ATOM   1493  C8    G A  47      23.021   3.628 -46.161  1.00  0.00           C  
ATOM   1494  N9    G A  47      22.119   3.975 -47.138  1.00  0.00           N  
ATOM   1495  H5'   G A  47      21.842  -0.844 -47.423  1.00  0.00           H  
ATOM   1496 H5''   G A  47      23.163  -0.515 -48.256  1.00  0.00           H  
ATOM   1497  H4'   G A  47      20.875   0.338 -48.977  1.00  0.00           H  
ATOM   1498  H3'   G A  47      23.239   0.965 -49.906  1.00  0.00           H  
ATOM   1499  H1'   G A  47      20.944   3.605 -48.745  1.00  0.00           H  
ATOM   1500  H2'   G A  47      23.675   2.840 -48.801  1.00  0.00           H  
ATOM   1501 HO2'   G A  47      23.534   4.411 -50.211  1.00  0.00           H  
ATOM   1502  H1    G A  47      21.051   8.536 -45.588  1.00  0.00           H  
ATOM   1503  H22   G A  47      19.296   7.769 -48.428  1.00  0.00           H  
ATOM   1504  H21   G A  47      19.629   8.924 -47.231  1.00  0.00           H  
ATOM   1505  H8    G A  47      23.473   2.759 -46.125  1.00  0.00           H  
ATOM   1506  P     A A  48      21.997   0.567 -52.175  1.00  0.00           P  
ATOM   1507  OP2   A A  48      22.875   1.301 -53.121  1.00  0.00           O  
ATOM   1508  OP1   A A  48      22.443  -0.735 -51.619  1.00  0.00           O  
ATOM   1509  O5'   A A  48      20.588   0.343 -52.885  1.00  0.00           O  
ATOM   1510  C5'   A A  48      19.697   1.429 -53.095  1.00  0.00           C  
ATOM   1511  C4'   A A  48      18.331   1.143 -52.524  1.00  0.00           C  
ATOM   1512  O4'   A A  48      17.935   2.253 -51.688  1.00  0.00           O  
ATOM   1513  C3'   A A  48      17.216   0.932 -53.537  1.00  0.00           C  
ATOM   1514  O3'   A A  48      16.435  -0.221 -53.270  1.00  0.00           O  
ATOM   1515  C1'   A A  48      16.550   2.477 -51.814  1.00  0.00           C  
ATOM   1516  C2'   A A  48      16.246   2.082 -53.268  1.00  0.00           C  
ATOM   1517  O2'   A A  48      14.897   1.644 -53.330  1.00  0.00           O  
ATOM   1518  N1    A A  48      18.314   6.947 -49.953  1.00  0.00           N  
ATOM   1519  C2    A A  48      18.874   5.736 -50.067  1.00  0.00           C  
ATOM   1520  N3    A A  48      18.357   4.614 -50.562  1.00  0.00           N  
ATOM   1521  C4    A A  48      17.095   4.817 -50.982  1.00  0.00           C  
ATOM   1522  C5    A A  48      16.386   6.002 -50.931  1.00  0.00           C  
ATOM   1523  C6    A A  48      17.046   7.117 -50.385  1.00  0.00           C  
ATOM   1524  N6    A A  48      16.489   8.325 -50.270  1.00  0.00           N  
ATOM   1525  N7    A A  48      15.111   5.834 -51.455  1.00  0.00           N  
ATOM   1526  C8    A A  48      15.080   4.572 -51.805  1.00  0.00           C  
ATOM   1527  N9    A A  48      16.247   3.896 -51.548  1.00  0.00           N  
ATOM   1528  H5'   A A  48      19.613   1.592 -54.058  1.00  0.00           H  
ATOM   1529 H5''   A A  48      20.062   2.230 -52.667  1.00  0.00           H  
ATOM   1530  H4'   A A  48      18.378   0.327 -51.983  1.00  0.00           H  
ATOM   1531  H3'   A A  48      17.578   1.038 -54.442  1.00  0.00           H  
ATOM   1532  H1'   A A  48      16.028   1.912 -51.206  1.00  0.00           H  
ATOM   1533  H2'   A A  48      16.410   2.839 -53.869  1.00  0.00           H  
ATOM   1534 HO2'   A A  48      14.360   2.329 -53.779  1.00  0.00           H  
ATOM   1535  H2    A A  48      19.795   5.666 -49.740  1.00  0.00           H  
ATOM   1536  H61   A A  48      16.999   9.065 -49.880  1.00  0.00           H  
ATOM   1537  H62   A A  48      15.570   8.472 -50.577  1.00  0.00           H  
ATOM   1538  H8    A A  48      14.295   4.150 -52.213  1.00  0.00           H  
ATOM   1539  P     A A  49      16.294  -1.363 -54.384  1.00  0.00           P  
ATOM   1540  OP2   A A  49      16.498  -0.684 -55.688  1.00  0.00           O  
ATOM   1541  OP1   A A  49      17.217  -2.449 -53.969  1.00  0.00           O  
ATOM   1542  O5'   A A  49      14.809  -1.940 -54.357  1.00  0.00           O  
ATOM   1543  C5'   A A  49      14.114  -2.107 -53.130  1.00  0.00           C  
ATOM   1544  C4'   A A  49      14.353  -3.474 -52.539  1.00  0.00           C  
ATOM   1545  O4'   A A  49      15.687  -3.512 -51.975  1.00  0.00           O  
ATOM   1546  C3'   A A  49      13.442  -3.872 -51.388  1.00  0.00           C  
ATOM   1547  O3'   A A  49      12.257  -4.520 -51.817  1.00  0.00           O  
ATOM   1548  C1'   A A  49      15.694  -4.157 -50.717  1.00  0.00           C  
ATOM   1549  C2'   A A  49      14.311  -4.778 -50.530  1.00  0.00           C  
ATOM   1550  O2'   A A  49      14.333  -6.104 -51.039  1.00  0.00           O  
ATOM   1551  N1    A A  49      16.300  -3.207 -45.689  1.00  0.00           N  
ATOM   1552  C2    A A  49      16.011  -4.326 -46.365  1.00  0.00           C  
ATOM   1553  N3    A A  49      15.868  -4.503 -47.677  1.00  0.00           N  
ATOM   1554  C4    A A  49      16.056  -3.346 -48.336  1.00  0.00           C  
ATOM   1555  C5    A A  49      16.358  -2.116 -47.781  1.00  0.00           C  
ATOM   1556  C6    A A  49      16.483  -2.062 -46.381  1.00  0.00           C  
ATOM   1557  N6    A A  49      16.770  -0.947 -45.706  1.00  0.00           N  
ATOM   1558  N7    A A  49      16.480  -1.149 -48.769  1.00  0.00           N  
ATOM   1559  C8    A A  49      16.254  -1.804 -49.880  1.00  0.00           C  
ATOM   1560  N9    A A  49      15.990  -3.138 -49.692  1.00  0.00           N  
ATOM   1561  H5'   A A  49      13.154  -1.990 -53.287  1.00  0.00           H  
ATOM   1562 H5''   A A  49      14.418  -1.427 -52.494  1.00  0.00           H  
ATOM   1563  H4'   A A  49      14.289  -4.153 -53.243  1.00  0.00           H  
ATOM   1564  H3'   A A  49      13.202  -3.066 -50.884  1.00  0.00           H  
ATOM   1565  H1'   A A  49      16.375  -4.862 -50.683  1.00  0.00           H  
ATOM   1566  H2'   A A  49      14.036  -4.754 -49.589  1.00  0.00           H  
ATOM   1567 HO2'   A A  49      14.296  -6.733 -50.289  1.00  0.00           H  
ATOM   1568  H2    A A  49      15.888  -5.129 -45.817  1.00  0.00           H  
ATOM   1569  H61   A A  49      16.845  -0.971 -44.729  1.00  0.00           H  
ATOM   1570  H62   A A  49      16.908  -0.104 -46.187  1.00  0.00           H  
ATOM   1571  H8    A A  49      16.270  -1.380 -50.764  1.00  0.00           H  
ATOM   1572  P     A A  50      10.825  -3.834 -51.568  1.00  0.00           P  
ATOM   1573  OP2   A A  50      11.033  -2.371 -51.435  1.00  0.00           O  
ATOM   1574  OP1   A A  50       9.882  -4.352 -52.591  1.00  0.00           O  
ATOM   1575  O5'   A A  50      10.370  -4.397 -50.148  1.00  0.00           O  
ATOM   1576  C5'   A A  50      10.704  -5.718 -49.747  1.00  0.00           C  
ATOM   1577  C4'   A A  50      10.943  -5.802 -48.261  1.00  0.00           C  
ATOM   1578  O4'   A A  50      12.304  -5.367 -47.959  1.00  0.00           O  
ATOM   1579  C3'   A A  50      10.071  -4.908 -47.393  1.00  0.00           C  
ATOM   1580  O3'   A A  50       8.810  -5.483 -47.096  1.00  0.00           O  
ATOM   1581  C1'   A A  50      12.299  -4.580 -46.786  1.00  0.00           C  
ATOM   1582  C2'   A A  50      10.928  -4.796 -46.148  1.00  0.00           C  
ATOM   1583  O2'   A A  50      10.930  -6.012 -45.414  1.00  0.00           O  
ATOM   1584  N1    A A  50      13.725   0.125 -45.242  1.00  0.00           N  
ATOM   1585  C2    A A  50      13.626  -1.044 -44.595  1.00  0.00           C  
ATOM   1586  N3    A A  50      13.247  -2.233 -45.059  1.00  0.00           N  
ATOM   1587  C4    A A  50      12.940  -2.156 -46.366  1.00  0.00           C  
ATOM   1588  C5    A A  50      12.993  -1.029 -47.165  1.00  0.00           C  
ATOM   1589  C6    A A  50      13.410   0.166 -46.554  1.00  0.00           C  
ATOM   1590  N6    A A  50      13.509   1.331 -47.198  1.00  0.00           N  
ATOM   1591  N7    A A  50      12.605  -1.330 -48.464  1.00  0.00           N  
ATOM   1592  C8    A A  50      12.331  -2.611 -48.422  1.00  0.00           C  
ATOM   1593  N9    A A  50      12.512  -3.175 -47.183  1.00  0.00           N  
ATOM   1594  H5'   A A  50      11.516  -6.000 -50.218  1.00  0.00           H  
ATOM   1595 H5''   A A  50       9.970  -6.321 -49.987  1.00  0.00           H  
ATOM   1596  H4'   A A  50      10.833  -6.731 -47.969  1.00  0.00           H  
ATOM   1597  H3'   A A  50       9.934  -4.023 -47.793  1.00  0.00           H  
ATOM   1598  H1'   A A  50      12.999  -4.851 -46.155  1.00  0.00           H  
ATOM   1599  H2'   A A  50      10.656  -4.036 -45.592  1.00  0.00           H  
ATOM   1600 HO2'   A A  50      11.493  -5.903 -44.619  1.00  0.00           H  
ATOM   1601  H2    A A  50      13.866  -1.020 -43.645  1.00  0.00           H  
ATOM   1602  H61   A A  50      13.806   2.133 -46.718  1.00  0.00           H  
ATOM   1603  H62   A A  50      13.286   1.386 -48.151  1.00  0.00           H  
ATOM   1604  H8    A A  50      12.025  -3.119 -49.202  1.00  0.00           H  
ATOM   1605  P     A A  51       7.617  -4.565 -46.532  1.00  0.00           P  
ATOM   1606  OP2   A A  51       7.387  -3.463 -47.500  1.00  0.00           O  
ATOM   1607  OP1   A A  51       6.491  -5.456 -46.153  1.00  0.00           O  
ATOM   1608  O5'   A A  51       8.216  -3.932 -45.198  1.00  0.00           O  
ATOM   1609  C5'   A A  51       8.241  -4.673 -43.987  1.00  0.00           C  
ATOM   1610  C4'   A A  51       8.860  -3.878 -42.864  1.00  0.00           C  
ATOM   1611  O4'   A A  51      10.090  -3.244 -43.299  1.00  0.00           O  
ATOM   1612  C3'   A A  51       8.037  -2.710 -42.341  1.00  0.00           C  
ATOM   1613  O3'   A A  51       7.054  -3.102 -41.399  1.00  0.00           O  
ATOM   1614  C1'   A A  51      10.286  -2.008 -42.629  1.00  0.00           C  
ATOM   1615  C2'   A A  51       9.104  -1.846 -41.671  1.00  0.00           C  
ATOM   1616  O2'   A A  51       9.467  -2.368 -40.402  1.00  0.00           O  
ATOM   1617  N1    A A  51      11.374   2.923 -43.654  1.00  0.00           N  
ATOM   1618  C2    A A  51      11.455   2.198 -42.531  1.00  0.00           C  
ATOM   1619  N3    A A  51      11.155   0.916 -42.334  1.00  0.00           N  
ATOM   1620  C4    A A  51      10.718   0.350 -43.473  1.00  0.00           C  
ATOM   1621  C5    A A  51      10.580   0.965 -44.704  1.00  0.00           C  
ATOM   1622  C6    A A  51      10.932   2.324 -44.780  1.00  0.00           C  
ATOM   1623  N6    A A  51      10.850   3.048 -45.899  1.00  0.00           N  
ATOM   1624  N7    A A  51      10.101   0.068 -45.649  1.00  0.00           N  
ATOM   1625  C8    A A  51       9.963  -1.050 -44.980  1.00  0.00           C  
ATOM   1626  N9    A A  51      10.318  -0.951 -43.657  1.00  0.00           N  
ATOM   1627  H5'   A A  51       8.762  -5.491 -44.124  1.00  0.00           H  
ATOM   1628 H5''   A A  51       7.325  -4.915 -43.740  1.00  0.00           H  
ATOM   1629  H4'   A A  51       9.052  -4.487 -42.121  1.00  0.00           H  
ATOM   1630  H3'   A A  51       7.604  -2.222 -43.073  1.00  0.00           H  
ATOM   1631  H1'   A A  51      11.124  -1.993 -42.118  1.00  0.00           H  
ATOM   1632  H2'   A A  51       8.821  -0.909 -41.611  1.00  0.00           H  
ATOM   1633 HO2'   A A  51       9.583  -1.626 -39.773  1.00  0.00           H  
ATOM   1634  H2    A A  51      11.782   2.680 -41.742  1.00  0.00           H  
ATOM   1635  H61   A A  51      11.110   3.993 -45.891  1.00  0.00           H  
ATOM   1636  H62   A A  51      10.532   2.635 -46.729  1.00  0.00           H  
ATOM   1637  H8    A A  51       9.636  -1.880 -45.387  1.00  0.00           H  
ATOM   1638  P     U A  52       5.614  -2.387 -41.390  1.00  0.00           P  
ATOM   1639  OP2   U A  52       5.309  -1.951 -42.775  1.00  0.00           O  
ATOM   1640  OP1   U A  52       4.664  -3.276 -40.673  1.00  0.00           O  
ATOM   1641  O5'   U A  52       5.837  -1.084 -40.500  1.00  0.00           O  
ATOM   1642  C5'   U A  52       6.397  -1.176 -39.199  1.00  0.00           C  
ATOM   1643  C4'   U A  52       6.664   0.187 -38.610  1.00  0.00           C  
ATOM   1644  O4'   U A  52       7.826   0.748 -39.253  1.00  0.00           O  
ATOM   1645  C3'   U A  52       5.584   1.235 -38.830  1.00  0.00           C  
ATOM   1646  O3'   U A  52       4.560   1.190 -37.852  1.00  0.00           O  
ATOM   1647  C1'   U A  52       7.671   2.147 -39.436  1.00  0.00           C  
ATOM   1648  C2'   U A  52       6.364   2.540 -38.763  1.00  0.00           C  
ATOM   1649  O2'   U A  52       6.631   2.912 -37.418  1.00  0.00           O  
ATOM   1650  N1    U A  52       7.656   2.417 -40.895  1.00  0.00           N  
ATOM   1651  C2    U A  52       7.947   3.706 -41.301  1.00  0.00           C  
ATOM   1652  O2    U A  52       8.210   4.606 -40.522  1.00  0.00           O  
ATOM   1653  N3    U A  52       7.922   3.909 -42.659  1.00  0.00           N  
ATOM   1654  C4    U A  52       7.640   2.976 -43.634  1.00  0.00           C  
ATOM   1655  O4    U A  52       7.657   3.316 -44.818  1.00  0.00           O  
ATOM   1656  C5    U A  52       7.348   1.665 -43.140  1.00  0.00           C  
ATOM   1657  C6    U A  52       7.367   1.439 -41.823  1.00  0.00           C  
ATOM   1658  H5'   U A  52       7.240  -1.673 -39.248  1.00  0.00           H  
ATOM   1659 H5''   U A  52       5.774  -1.659 -38.616  1.00  0.00           H  
ATOM   1660  H4'   U A  52       6.839   0.110 -37.649  1.00  0.00           H  
ATOM   1661  H3'   U A  52       5.185   1.127 -39.718  1.00  0.00           H  
ATOM   1662  H1'   U A  52       8.409   2.643 -39.022  1.00  0.00           H  
ATOM   1663  H2'   U A  52       5.909   3.256 -39.253  1.00  0.00           H  
ATOM   1664 HO2'   U A  52       6.518   3.882 -37.327  1.00  0.00           H  
ATOM   1665  H3    U A  52       8.126   4.816 -42.968  1.00  0.00           H  
ATOM   1666  H5    U A  52       7.138   0.939 -43.764  1.00  0.00           H  
ATOM   1667  H6    U A  52       7.163   0.534 -41.510  1.00  0.00           H  
ATOM   1668  P     C A  53       3.084   1.720 -38.201  1.00  0.00           P  
ATOM   1669  OP2   C A  53       2.679   1.132 -39.503  1.00  0.00           O  
ATOM   1670  OP1   C A  53       2.227   1.514 -37.005  1.00  0.00           O  
ATOM   1671  O5'   C A  53       3.275   3.288 -38.405  1.00  0.00           O  
ATOM   1672  C5'   C A  53       3.404   4.158 -37.292  1.00  0.00           C  
ATOM   1673  C4'   C A  53       3.469   5.605 -37.719  1.00  0.00           C  
ATOM   1674  O4'   C A  53       4.686   5.909 -38.441  1.00  0.00           O  
ATOM   1675  C3'   C A  53       2.344   6.089 -38.620  1.00  0.00           C  
ATOM   1676  O3'   C A  53       1.132   6.310 -37.919  1.00  0.00           O  
ATOM   1677  C1'   C A  53       4.381   6.863 -39.419  1.00  0.00           C  
ATOM   1678  C2'   C A  53       2.945   7.347 -39.156  1.00  0.00           C  
ATOM   1679  O2'   C A  53       2.957   8.371 -38.172  1.00  0.00           O  
ATOM   1680  N1    C A  53       4.532   6.253 -40.763  1.00  0.00           N  
ATOM   1681  C2    C A  53       4.792   7.096 -41.851  1.00  0.00           C  
ATOM   1682  O2    C A  53       4.887   8.318 -41.661  1.00  0.00           O  
ATOM   1683  N3    C A  53       4.935   6.564 -43.087  1.00  0.00           N  
ATOM   1684  C4    C A  53       4.828   5.248 -43.264  1.00  0.00           C  
ATOM   1685  N4    C A  53       4.977   4.768 -44.502  1.00  0.00           N  
ATOM   1686  C5    C A  53       4.564   4.364 -42.180  1.00  0.00           C  
ATOM   1687  C6    C A  53       4.426   4.901 -40.962  1.00  0.00           C  
ATOM   1688  H5'   C A  53       4.222   3.932 -36.803  1.00  0.00           H  
ATOM   1689 H5''   C A  53       2.633   4.035 -36.699  1.00  0.00           H  
ATOM   1690  H4'   C A  53       3.462   6.129 -36.892  1.00  0.00           H  
ATOM   1691  H3'   C A  53       2.178   5.466 -39.358  1.00  0.00           H  
ATOM   1692  H1'   C A  53       4.997   7.621 -39.334  1.00  0.00           H  
ATOM   1693  H2'   C A  53       2.495   7.637 -39.976  1.00  0.00           H  
ATOM   1694 HO2'   C A  53       2.726   9.224 -38.596  1.00  0.00           H  
ATOM   1695  H42   C A  53       4.904   3.805 -44.665  1.00  0.00           H  
ATOM   1696  H41   C A  53       5.157   5.379 -45.246  1.00  0.00           H  
ATOM   1697  H5    C A  53       4.488   3.397 -42.320  1.00  0.00           H  
ATOM   1698  H6    C A  53       4.244   4.310 -40.202  1.00  0.00           H  
ATOM   1699  P     C A  54      -0.269   6.315 -38.708  1.00  0.00           P  
ATOM   1700  OP2   C A  54      -0.327   5.094 -39.550  1.00  0.00           O  
ATOM   1701  OP1   C A  54      -1.349   6.579 -37.724  1.00  0.00           O  
ATOM   1702  O5'   C A  54      -0.164   7.577 -39.674  1.00  0.00           O  
ATOM   1703  C5'   C A  54      -1.080   8.656 -39.566  1.00  0.00           C  
ATOM   1704  C4'   C A  54      -0.792   9.736 -40.581  1.00  0.00           C  
ATOM   1705  O4'   C A  54       0.563   9.593 -41.081  1.00  0.00           O  
ATOM   1706  C3'   C A  54      -1.652   9.724 -41.835  1.00  0.00           C  
ATOM   1707  O3'   C A  54      -2.908  10.355 -41.651  1.00  0.00           O  
ATOM   1708  C1'   C A  54       0.617   9.883 -42.473  1.00  0.00           C  
ATOM   1709  C2'   C A  54      -0.763  10.421 -42.855  1.00  0.00           C  
ATOM   1710  O2'   C A  54      -0.775  11.829 -42.673  1.00  0.00           O  
ATOM   1711  N1    C A  54       0.985   8.673 -43.250  1.00  0.00           N  
ATOM   1712  C2    C A  54       1.401   8.835 -44.577  1.00  0.00           C  
ATOM   1713  O2    C A  54       1.449   9.976 -45.062  1.00  0.00           O  
ATOM   1714  N3    C A  54       1.742   7.748 -45.307  1.00  0.00           N  
ATOM   1715  C4    C A  54       1.681   6.533 -44.763  1.00  0.00           C  
ATOM   1716  N4    C A  54       2.028   5.489 -45.521  1.00  0.00           N  
ATOM   1717  C5    C A  54       1.262   6.334 -43.417  1.00  0.00           C  
ATOM   1718  C6    C A  54       0.928   7.417 -42.705  1.00  0.00           C  
ATOM   1719  H5'   C A  54      -1.019   9.039 -38.666  1.00  0.00           H  
ATOM   1720 H5''   C A  54      -1.989   8.318 -39.709  1.00  0.00           H  
ATOM   1721  H4'   C A  54      -0.880  10.609 -40.144  1.00  0.00           H  
ATOM   1722  H3'   C A  54      -1.797   8.796 -42.117  1.00  0.00           H  
ATOM   1723  H1'   C A  54       1.291  10.580 -42.621  1.00  0.00           H  
ATOM   1724  H2'   C A  54      -1.003  10.171 -43.772  1.00  0.00           H  
ATOM   1725 HO2'   C A  54      -0.792  12.264 -43.551  1.00  0.00           H  
ATOM   1726  H42   C A  54       1.994   4.583 -45.150  1.00  0.00           H  
ATOM   1727  H41   C A  54       2.315   5.630 -46.447  1.00  0.00           H  
ATOM   1728  H5    C A  54       1.221   5.436 -43.026  1.00  0.00           H  
ATOM   1729  H6    C A  54       0.637   7.301 -41.777  1.00  0.00           H  
ATOM   1730  P     G A  55      -4.173   9.911 -42.537  1.00  0.00           P  
ATOM   1731  OP2   G A  55      -4.099   8.442 -42.740  1.00  0.00           O  
ATOM   1732  OP1   G A  55      -5.392  10.508 -41.932  1.00  0.00           O  
ATOM   1733  O5'   G A  55      -3.926  10.616 -43.944  1.00  0.00           O  
ATOM   1734  C5'   G A  55      -4.051  12.023 -44.087  1.00  0.00           C  
ATOM   1735  C4'   G A  55      -3.861  12.454 -45.520  1.00  0.00           C  
ATOM   1736  O4'   G A  55      -2.498  12.182 -45.938  1.00  0.00           O  
ATOM   1737  C3'   G A  55      -4.716  11.734 -46.552  1.00  0.00           C  
ATOM   1738  O3'   G A  55      -6.031  12.254 -46.642  1.00  0.00           O  
ATOM   1739  C1'   G A  55      -2.475  11.760 -47.303  1.00  0.00           C  
ATOM   1740  C2'   G A  55      -3.905  11.901 -47.829  1.00  0.00           C  
ATOM   1741  O2'   G A  55      -4.068  13.201 -48.378  1.00  0.00           O  
ATOM   1742  N1    G A  55      -0.821   8.071 -50.396  1.00  0.00           N  
ATOM   1743  C2    G A  55      -1.228   9.347 -50.698  1.00  0.00           C  
ATOM   1744  N2    G A  55      -1.192   9.693 -51.994  1.00  0.00           N  
ATOM   1745  N3    G A  55      -1.641  10.224 -49.797  1.00  0.00           N  
ATOM   1746  C4    G A  55      -1.615   9.714 -48.548  1.00  0.00           C  
ATOM   1747  C5    G A  55      -1.226   8.456 -48.139  1.00  0.00           C  
ATOM   1748  C6    G A  55      -0.786   7.525 -49.116  1.00  0.00           C  
ATOM   1749  O6    G A  55      -0.401   6.362 -48.953  1.00  0.00           O  
ATOM   1750  N7    G A  55      -1.346   8.325 -46.763  1.00  0.00           N  
ATOM   1751  C8    G A  55      -1.797   9.484 -46.367  1.00  0.00           C  
ATOM   1752  N9    G A  55      -1.982  10.373 -47.398  1.00  0.00           N  
ATOM   1753  H5'   G A  55      -3.377  12.463 -43.528  1.00  0.00           H  
ATOM   1754 H5''   G A  55      -4.943  12.297 -43.786  1.00  0.00           H  
ATOM   1755  H4'   G A  55      -4.028  13.418 -45.586  1.00  0.00           H  
ATOM   1756  H3'   G A  55      -4.762  10.782 -46.324  1.00  0.00           H  
ATOM   1757  H1'   G A  55      -1.882  12.354 -47.810  1.00  0.00           H  
ATOM   1758  H2'   G A  55      -4.116  11.202 -48.484  1.00  0.00           H  
ATOM   1759 HO2'   G A  55      -4.131  13.130 -49.353  1.00  0.00           H  
ATOM   1760  H1    G A  55      -0.533   7.498 -51.137  1.00  0.00           H  
ATOM   1761  H22   G A  55      -1.471  10.592 -52.269  1.00  0.00           H  
ATOM   1762  H21   G A  55      -0.888   9.049 -52.667  1.00  0.00           H  
ATOM   1763  H8    G A  55      -1.984   9.698 -45.429  1.00  0.00           H  
ATOM   1764  P     G A  56      -7.257  11.287 -47.022  1.00  0.00           P  
ATOM   1765  OP2   G A  56      -7.123  10.041 -46.226  1.00  0.00           O  
ATOM   1766  OP1   G A  56      -8.511  12.079 -46.941  1.00  0.00           O  
ATOM   1767  O5'   G A  56      -7.003  10.924 -48.553  1.00  0.00           O  
ATOM   1768  C5'   G A  56      -7.095  11.917 -49.563  1.00  0.00           C  
ATOM   1769  C4'   G A  56      -6.745  11.361 -50.921  1.00  0.00           C  
ATOM   1770  O4'   G A  56      -5.360  10.928 -50.933  1.00  0.00           O  
ATOM   1771  C3'   G A  56      -7.523  10.128 -51.357  1.00  0.00           C  
ATOM   1772  O3'   G A  56      -8.797  10.439 -51.895  1.00  0.00           O  
ATOM   1773  C1'   G A  56      -5.218   9.746 -51.713  1.00  0.00           C  
ATOM   1774  C2'   G A  56      -6.579   9.478 -52.358  1.00  0.00           C  
ATOM   1775  O2'   G A  56      -6.629  10.135 -53.617  1.00  0.00           O  
ATOM   1776  N1    G A  56      -3.339   5.016 -51.602  1.00  0.00           N  
ATOM   1777  C2    G A  56      -3.650   5.808 -52.681  1.00  0.00           C  
ATOM   1778  N2    G A  56      -3.433   5.275 -53.893  1.00  0.00           N  
ATOM   1779  N3    G A  56      -4.137   7.034 -52.581  1.00  0.00           N  
ATOM   1780  C4    G A  56      -4.293   7.412 -51.295  1.00  0.00           C  
ATOM   1781  C5    G A  56      -4.013   6.700 -50.148  1.00  0.00           C  
ATOM   1782  C6    G A  56      -3.492   5.386 -50.269  1.00  0.00           C  
ATOM   1783  O6    G A  56      -3.180   4.594 -49.372  1.00  0.00           O  
ATOM   1784  N7    G A  56      -4.314   7.447 -49.018  1.00  0.00           N  
ATOM   1785  C8    G A  56      -4.763   8.578 -49.489  1.00  0.00           C  
ATOM   1786  N9    G A  56      -4.776   8.625 -50.862  1.00  0.00           N  
ATOM   1787  H5'   G A  56      -6.480  12.649 -49.349  1.00  0.00           H  
ATOM   1788 H5''   G A  56      -8.011  12.266 -49.585  1.00  0.00           H  
ATOM   1789  H4'   G A  56      -6.865  12.065 -51.592  1.00  0.00           H  
ATOM   1790  H3'   G A  56      -7.635   9.531 -50.588  1.00  0.00           H  
ATOM   1791  H1'   G A  56      -4.551   9.907 -52.413  1.00  0.00           H  
ATOM   1792  H2'   G A  56      -6.751   8.516 -52.444  1.00  0.00           H  
ATOM   1793 HO2'   G A  56      -6.595   9.463 -54.329  1.00  0.00           H  
ATOM   1794  H1    G A  56      -2.983   4.121 -51.783  1.00  0.00           H  
ATOM   1795  H22   G A  56      -3.636   5.795 -54.699  1.00  0.00           H  
ATOM   1796  H21   G A  56      -3.073   4.368 -53.975  1.00  0.00           H  
ATOM   1797  H8    G A  56      -5.059   9.319 -48.920  1.00  0.00           H  
ATOM   1798  P     G A  57      -9.999   9.377 -51.788  1.00  0.00           P  
ATOM   1799  OP2   G A  57      -9.985   8.805 -50.417  1.00  0.00           O  
ATOM   1800  OP1   G A  57     -11.233  10.025 -52.301  1.00  0.00           O  
ATOM   1801  O5'   G A  57      -9.587   8.223 -52.807  1.00  0.00           O  
ATOM   1802  C5'   G A  57      -9.634   8.439 -54.209  1.00  0.00           C  
ATOM   1803  C4'   G A  57      -9.240   7.200 -54.974  1.00  0.00           C  
ATOM   1804  O4'   G A  57      -7.865   6.850 -54.668  1.00  0.00           O  
ATOM   1805  C3'   G A  57     -10.024   5.938 -54.650  1.00  0.00           C  
ATOM   1806  O3'   G A  57     -11.268   5.869 -55.326  1.00  0.00           O  
ATOM   1807  C1'   G A  57      -7.715   5.436 -54.615  1.00  0.00           C  
ATOM   1808  C2'   G A  57      -9.053   4.833 -55.044  1.00  0.00           C  
ATOM   1809  O2'   G A  57      -9.040   4.635 -56.450  1.00  0.00           O  
ATOM   1810  N1    G A  57      -5.800   1.703 -51.732  1.00  0.00           N  
ATOM   1811  C2    G A  57      -6.037   1.729 -53.085  1.00  0.00           C  
ATOM   1812  N2    G A  57      -5.724   0.616 -53.766  1.00  0.00           N  
ATOM   1813  N3    G A  57      -6.543   2.769 -53.727  1.00  0.00           N  
ATOM   1814  C4    G A  57      -6.800   3.800 -52.894  1.00  0.00           C  
ATOM   1815  C5    G A  57      -6.601   3.876 -51.531  1.00  0.00           C  
ATOM   1816  C6    G A  57      -6.058   2.753 -50.856  1.00  0.00           C  
ATOM   1817  O6    G A  57      -5.807   2.625 -49.652  1.00  0.00           O  
ATOM   1818  N7    G A  57      -6.994   5.114 -51.044  1.00  0.00           N  
ATOM   1819  C8    G A  57      -7.418   5.756 -52.099  1.00  0.00           C  
ATOM   1820  N9    G A  57      -7.327   5.018 -53.254  1.00  0.00           N  
ATOM   1821  H5'   G A  57      -9.021   9.167 -54.442  1.00  0.00           H  
ATOM   1822 H5''   G A  57     -10.546   8.695 -54.463  1.00  0.00           H  
ATOM   1823  H4'   G A  57      -9.316   7.382 -55.935  1.00  0.00           H  
ATOM   1824  H3'   G A  57     -10.181   5.896 -53.683  1.00  0.00           H  
ATOM   1825  H1'   G A  57      -7.018   5.168 -55.250  1.00  0.00           H  
ATOM   1826  H2'   G A  57      -9.241   4.000 -54.562  1.00  0.00           H  
ATOM   1827 HO2'   G A  57      -8.991   3.675 -56.637  1.00  0.00           H  
ATOM   1828  H1    G A  57      -5.422   0.882 -51.353  1.00  0.00           H  
ATOM   1829  H22   G A  57      -5.870   0.577 -54.734  1.00  0.00           H  
ATOM   1830  H21   G A  57      -5.348  -0.159 -53.298  1.00  0.00           H  
ATOM   1831  H8    G A  57      -7.764   6.672 -52.069  1.00  0.00           H  
ATOM   1832  P     U A  58     -12.522   5.138 -54.636  1.00  0.00           P  
ATOM   1833  OP2   U A  58     -12.611   5.608 -53.230  1.00  0.00           O  
ATOM   1834  OP1   U A  58     -13.695   5.289 -55.535  1.00  0.00           O  
ATOM   1835  O5'   U A  58     -12.109   3.600 -54.617  1.00  0.00           O  
ATOM   1836  C5'   U A  58     -11.912   2.883 -55.826  1.00  0.00           C  
ATOM   1837  C4'   U A  58     -11.304   1.525 -55.576  1.00  0.00           C  
ATOM   1838  O4'   U A  58      -9.996   1.674 -54.965  1.00  0.00           O  
ATOM   1839  C3'   U A  58     -12.060   0.619 -54.615  1.00  0.00           C  
ATOM   1840  O3'   U A  58     -13.138  -0.065 -55.231  1.00  0.00           O  
ATOM   1841  C1'   U A  58      -9.777   0.652 -54.006  1.00  0.00           C  
ATOM   1842  C2'   U A  58     -10.966  -0.306 -54.100  1.00  0.00           C  
ATOM   1843  O2'   U A  58     -10.664  -1.323 -55.044  1.00  0.00           O  
ATOM   1844  N1    U A  58      -9.639   1.246 -52.654  1.00  0.00           N  
ATOM   1845  C2    U A  58      -9.054   0.462 -51.677  1.00  0.00           C  
ATOM   1846  O2    U A  58      -8.657  -0.672 -51.882  1.00  0.00           O  
ATOM   1847  N3    U A  58      -8.947   1.053 -50.442  1.00  0.00           N  
ATOM   1848  C4    U A  58      -9.357   2.321 -50.089  1.00  0.00           C  
ATOM   1849  O4    U A  58      -9.191   2.710 -48.931  1.00  0.00           O  
ATOM   1850  C5    U A  58      -9.952   3.075 -51.150  1.00  0.00           C  
ATOM   1851  C6    U A  58     -10.068   2.524 -52.362  1.00  0.00           C  
ATOM   1852  H5'   U A  58     -11.315   3.397 -56.409  1.00  0.00           H  
ATOM   1853 H5''   U A  58     -12.776   2.767 -56.274  1.00  0.00           H  
ATOM   1854  H4'   U A  58     -11.204   1.063 -56.435  1.00  0.00           H  
ATOM   1855  H3'   U A  58     -12.403   1.155 -53.870  1.00  0.00           H  
ATOM   1856  H1'   U A  58      -8.953   0.173 -54.233  1.00  0.00           H  
ATOM   1857  H2'   U A  58     -11.194  -0.680 -53.224  1.00  0.00           H  
ATOM   1858 HO2'   U A  58     -10.520  -2.167 -54.568  1.00  0.00           H  
ATOM   1859  H3    U A  58      -8.536   0.514 -49.735  1.00  0.00           H  
ATOM   1860  H5    U A  58     -10.271   3.987 -50.988  1.00  0.00           H  
ATOM   1861  H6    U A  58     -10.480   3.060 -53.071  1.00  0.00           H  
ATOM   1862  P     C A  59     -14.618   0.035 -54.613  1.00  0.00           P  
ATOM   1863  OP2   C A  59     -14.639   1.162 -53.647  1.00  0.00           O  
ATOM   1864  OP1   C A  59     -15.588   0.016 -55.738  1.00  0.00           O  
ATOM   1865  O5'   C A  59     -14.788  -1.321 -53.794  1.00  0.00           O  
ATOM   1866  C5'   C A  59     -16.072  -1.884 -53.573  1.00  0.00           C  
ATOM   1867  C4'   C A  59     -16.042  -2.927 -52.483  1.00  0.00           C  
ATOM   1868  O4'   C A  59     -14.677  -3.335 -52.235  1.00  0.00           O  
ATOM   1869  C3'   C A  59     -16.537  -2.482 -51.116  1.00  0.00           C  
ATOM   1870  O3'   C A  59     -17.951  -2.474 -51.015  1.00  0.00           O  
ATOM   1871  C1'   C A  59     -14.566  -3.764 -50.922  1.00  0.00           C  
ATOM   1872  C2'   C A  59     -15.878  -3.493 -50.188  1.00  0.00           C  
ATOM   1873  O2'   C A  59     -16.630  -4.695 -50.121  1.00  0.00           O  
ATOM   1874  N1    C A  59     -13.408  -3.106 -50.268  1.00  0.00           N  
ATOM   1875  C2    C A  59     -13.002  -3.569 -49.011  1.00  0.00           C  
ATOM   1876  O2    C A  59     -13.617  -4.509 -48.484  1.00  0.00           O  
ATOM   1877  N3    C A  59     -11.949  -2.986 -48.394  1.00  0.00           N  
ATOM   1878  C4    C A  59     -11.305  -1.978 -48.981  1.00  0.00           C  
ATOM   1879  N4    C A  59     -10.271  -1.433 -48.334  1.00  0.00           N  
ATOM   1880  C5    C A  59     -11.693  -1.483 -50.258  1.00  0.00           C  
ATOM   1881  C6    C A  59     -12.736  -2.068 -50.859  1.00  0.00           C  
ATOM   1882  H5'   C A  59     -16.386  -2.298 -54.404  1.00  0.00           H  
ATOM   1883 H5''   C A  59     -16.693  -1.171 -53.317  1.00  0.00           H  
ATOM   1884  H4'   C A  59     -16.558  -3.706 -52.778  1.00  0.00           H  
ATOM   1885  H3'   C A  59     -16.186  -1.588 -50.920  1.00  0.00           H  
ATOM   1886  H1'   C A  59     -14.413  -4.731 -50.960  1.00  0.00           H  
ATOM   1887  H2'   C A  59     -15.722  -3.113 -49.299  1.00  0.00           H  
ATOM   1888 HO2'   C A  59     -16.633  -5.019 -49.196  1.00  0.00           H  
ATOM   1889  H42   C A  59      -9.777  -0.691 -48.739  1.00  0.00           H  
ATOM   1890  H41   C A  59     -10.007  -1.776 -47.455  1.00  0.00           H  
ATOM   1891  H5    C A  59     -11.213  -0.741 -50.682  1.00  0.00           H  
ATOM   1892  H6    C A  59     -13.018  -1.742 -51.739  1.00  0.00           H  
ATOM   1893  P     U A  60     -18.677  -1.562 -49.909  1.00  0.00           P  
ATOM   1894  OP2   U A  60     -18.306  -0.148 -50.163  1.00  0.00           O  
ATOM   1895  OP1   U A  60     -20.111  -1.948 -49.864  1.00  0.00           O  
ATOM   1896  O5'   U A  60     -18.003  -2.011 -48.537  1.00  0.00           O  
ATOM   1897  C5'   U A  60     -18.530  -3.092 -47.784  1.00  0.00           C  
ATOM   1898  C4'   U A  60     -17.909  -3.170 -46.411  1.00  0.00           C  
ATOM   1899  O4'   U A  60     -16.474  -3.029 -46.532  1.00  0.00           O  
ATOM   1900  C3'   U A  60     -18.278  -2.056 -45.444  1.00  0.00           C  
ATOM   1901  O3'   U A  60     -19.477  -2.313 -44.734  1.00  0.00           O  
ATOM   1902  C1'   U A  60     -15.924  -2.352 -45.419  1.00  0.00           C  
ATOM   1903  C2'   U A  60     -17.087  -2.014 -44.491  1.00  0.00           C  
ATOM   1904  O2'   U A  60     -17.187  -3.025 -43.498  1.00  0.00           O  
ATOM   1905  N1    U A  60     -15.245  -1.139 -45.935  1.00  0.00           N  
ATOM   1906  C2    U A  60     -14.364  -0.498 -45.083  1.00  0.00           C  
ATOM   1907  O2    U A  60     -14.131  -0.886 -43.952  1.00  0.00           O  
ATOM   1908  N3    U A  60     -13.759   0.619 -45.604  1.00  0.00           N  
ATOM   1909  C4    U A  60     -13.941   1.154 -46.862  1.00  0.00           C  
ATOM   1910  O4    U A  60     -13.321   2.169 -47.183  1.00  0.00           O  
ATOM   1911  C5    U A  60     -14.866   0.439 -47.688  1.00  0.00           C  
ATOM   1912  C6    U A  60     -15.468  -0.654 -47.206  1.00  0.00           C  
ATOM   1913  H5'   U A  60     -18.354  -3.930 -48.262  1.00  0.00           H  
ATOM   1914 H5''   U A  60     -19.498  -2.974 -47.690  1.00  0.00           H  
ATOM   1915  H4'   U A  60     -18.115  -4.044 -46.020  1.00  0.00           H  
ATOM   1916  H3'   U A  60     -18.321  -1.207 -45.931  1.00  0.00           H  
ATOM   1917  H1'   U A  60     -15.275  -2.906 -44.934  1.00  0.00           H  
ATOM   1918  H2'   U A  60     -16.976  -1.126 -44.093  1.00  0.00           H  
ATOM   1919 HO2'   U A  60     -16.891  -2.659 -42.638  1.00  0.00           H  
ATOM   1920  H3    U A  60     -13.131   1.089 -45.017  1.00  0.00           H  
ATOM   1921  H5    U A  60     -15.055   0.747 -48.599  1.00  0.00           H  
ATOM   1922  H6    U A  60     -16.097  -1.124 -47.790  1.00  0.00           H  
ATOM   1923  P     A A  61     -20.682  -1.269 -44.823  1.00  0.00           P  
ATOM   1924  OP2   A A  61     -20.251  -0.233 -45.795  1.00  0.00           O  
ATOM   1925  OP1   A A  61     -21.897  -2.075 -45.100  1.00  0.00           O  
ATOM   1926  O5'   A A  61     -20.870  -0.566 -43.405  1.00  0.00           O  
ATOM   1927  C5'   A A  61     -19.758  -0.339 -42.552  1.00  0.00           C  
ATOM   1928  C4'   A A  61     -20.185   0.254 -41.232  1.00  0.00           C  
ATOM   1929  O4'   A A  61     -19.815  -0.489 -40.064  1.00  0.00           O  
ATOM   1930  C3'   A A  61     -19.567   1.597 -40.873  1.00  0.00           C  
ATOM   1931  O3'   A A  61     -20.146   2.680 -41.580  1.00  0.00           O  
ATOM   1932  C1'   A A  61     -20.062   0.290 -38.934  1.00  0.00           C  
ATOM   1933  C2'   A A  61     -19.967   1.751 -39.391  1.00  0.00           C  
ATOM   1934  O2'   A A  61     -21.247   2.353 -39.262  1.00  0.00           O  
ATOM   1935  N1    A A  61     -19.249  -1.612 -34.214  1.00  0.00           N  
ATOM   1936  C2    A A  61     -20.365  -1.429 -34.931  1.00  0.00           C  
ATOM   1937  N3    A A  61     -20.505  -0.928 -36.157  1.00  0.00           N  
ATOM   1938  C4    A A  61     -19.310  -0.583 -36.668  1.00  0.00           C  
ATOM   1939  C5    A A  61     -18.078  -0.711 -36.054  1.00  0.00           C  
ATOM   1940  C6    A A  61     -18.065  -1.256 -34.758  1.00  0.00           C  
ATOM   1941  N6    A A  61     -16.953  -1.438 -34.042  1.00  0.00           N  
ATOM   1942  N7    A A  61     -17.065  -0.252 -36.886  1.00  0.00           N  
ATOM   1943  C8    A A  61     -17.697   0.136 -37.966  1.00  0.00           C  
ATOM   1944  N9    A A  61     -19.058  -0.036 -37.903  1.00  0.00           N  
ATOM   1945  H5'   A A  61     -19.136   0.278 -42.993  1.00  0.00           H  
ATOM   1946 H5''   A A  61     -19.301  -1.189 -42.387  1.00  0.00           H  
ATOM   1947  H4'   A A  61     -21.158   0.358 -41.290  1.00  0.00           H  
ATOM   1948  H3'   A A  61     -18.595   1.614 -41.001  1.00  0.00           H  
ATOM   1949  H1'   A A  61     -20.961   0.117 -38.581  1.00  0.00           H  
ATOM   1950  H2'   A A  61     -19.284   2.237 -38.883  1.00  0.00           H  
ATOM   1951 HO2'   A A  61     -21.188   3.093 -38.623  1.00  0.00           H  
ATOM   1952  H2    A A  61     -21.197  -1.704 -34.492  1.00  0.00           H  
ATOM   1953  H61   A A  61     -17.007  -1.823 -33.143  1.00  0.00           H  
ATOM   1954  H62   A A  61     -16.082  -1.187 -34.416  1.00  0.00           H  
ATOM   1955  H8    A A  61     -17.241   0.514 -38.747  1.00  0.00           H  
ATOM   1956  P     C A  62     -19.290   3.475 -42.684  1.00  0.00           P  
ATOM   1957  OP2   C A  62     -18.364   2.511 -43.331  1.00  0.00           O  
ATOM   1958  OP1   C A  62     -20.233   4.260 -43.520  1.00  0.00           O  
ATOM   1959  O5'   C A  62     -18.418   4.500 -41.832  1.00  0.00           O  
ATOM   1960  C5'   C A  62     -18.410   5.885 -42.142  1.00  0.00           C  
ATOM   1961  C4'   C A  62     -17.067   6.513 -41.857  1.00  0.00           C  
ATOM   1962  O4'   C A  62     -16.837   6.499 -40.423  1.00  0.00           O  
ATOM   1963  C3'   C A  62     -15.856   5.796 -42.434  1.00  0.00           C  
ATOM   1964  O3'   C A  62     -15.596   6.149 -43.782  1.00  0.00           O  
ATOM   1965  C1'   C A  62     -15.463   6.296 -40.160  1.00  0.00           C  
ATOM   1966  C2'   C A  62     -14.740   6.256 -41.508  1.00  0.00           C  
ATOM   1967  O2'   C A  62     -14.303   7.566 -41.839  1.00  0.00           O  
ATOM   1968  N1    C A  62     -15.318   5.026 -39.405  1.00  0.00           N  
ATOM   1969  C2    C A  62     -14.062   4.709 -38.873  1.00  0.00           C  
ATOM   1970  O2    C A  62     -13.115   5.491 -39.047  1.00  0.00           O  
ATOM   1971  N3    C A  62     -13.903   3.558 -38.180  1.00  0.00           N  
ATOM   1972  C4    C A  62     -14.936   2.734 -38.007  1.00  0.00           C  
ATOM   1973  N4    C A  62     -14.733   1.610 -37.317  1.00  0.00           N  
ATOM   1974  C5    C A  62     -16.225   3.028 -38.536  1.00  0.00           C  
ATOM   1975  C6    C A  62     -16.371   4.170 -39.218  1.00  0.00           C  
ATOM   1976  H5'   C A  62     -19.094   6.337 -41.606  1.00  0.00           H  
ATOM   1977 H5''   C A  62     -18.620   6.000 -43.093  1.00  0.00           H  
ATOM   1978  H4'   C A  62     -17.064   7.441 -42.168  1.00  0.00           H  
ATOM   1979  H3'   C A  62     -15.967   4.825 -42.372  1.00  0.00           H  
ATOM   1980  H1'   C A  62     -15.107   7.036 -39.626  1.00  0.00           H  
ATOM   1981  H2'   C A  62     -13.996   5.618 -41.499  1.00  0.00           H  
ATOM   1982 HO2'   C A  62     -13.328   7.608 -41.759  1.00  0.00           H  
ATOM   1983  H42   C A  62     -15.472   0.984 -37.172  1.00  0.00           H  
ATOM   1984  H41   C A  62     -13.844   1.411 -36.955  1.00  0.00           H  
ATOM   1985  H5    C A  62     -16.980   2.416 -38.403  1.00  0.00           H  
ATOM   1986  H6    C A  62     -17.250   4.389 -39.590  1.00  0.00           H  
ATOM   1987  P     C A  63     -14.765   5.153 -44.732  1.00  0.00           P  
ATOM   1988  OP2   C A  63     -15.054   3.761 -44.305  1.00  0.00           O  
ATOM   1989  OP1   C A  63     -15.009   5.554 -46.141  1.00  0.00           O  
ATOM   1990  O5'   C A  63     -13.243   5.470 -44.387  1.00  0.00           O  
ATOM   1991  C5'   C A  63     -12.227   4.505 -44.613  1.00  0.00           C  
ATOM   1992  C4'   C A  63     -11.606   4.036 -43.320  1.00  0.00           C  
ATOM   1993  O4'   C A  63     -12.646   3.831 -42.368  1.00  0.00           O  
ATOM   1994  C3'   C A  63     -10.990   2.645 -43.339  1.00  0.00           C  
ATOM   1995  O3'   C A  63      -9.751   2.599 -44.025  1.00  0.00           O  
ATOM   1996  C1'   C A  63     -12.244   2.878 -41.398  1.00  0.00           C  
ATOM   1997  C2'   C A  63     -10.962   2.233 -41.882  1.00  0.00           C  
ATOM   1998  O2'   C A  63      -9.854   2.809 -41.206  1.00  0.00           O  
ATOM   1999  N1    C A  63     -13.337   1.891 -41.216  1.00  0.00           N  
ATOM   2000  C2    C A  63     -13.028   0.657 -40.629  1.00  0.00           C  
ATOM   2001  O2    C A  63     -11.859   0.427 -40.283  1.00  0.00           O  
ATOM   2002  N3    C A  63     -14.006  -0.260 -40.451  1.00  0.00           N  
ATOM   2003  C4    C A  63     -15.254   0.011 -40.832  1.00  0.00           C  
ATOM   2004  N4    C A  63     -16.187  -0.924 -40.637  1.00  0.00           N  
ATOM   2005  C5    C A  63     -15.601   1.255 -41.431  1.00  0.00           C  
ATOM   2006  C6    C A  63     -14.625   2.155 -41.601  1.00  0.00           C  
ATOM   2007  H5'   C A  63     -11.530   4.902 -45.177  1.00  0.00           H  
ATOM   2008 H5''   C A  63     -12.616   3.736 -45.079  1.00  0.00           H  
ATOM   2009  H4'   C A  63     -10.944   4.671 -42.976  1.00  0.00           H  
ATOM   2010  H3'   C A  63     -11.634   2.068 -43.799  1.00  0.00           H  
ATOM   2011  H1'   C A  63     -12.074   3.336 -40.549  1.00  0.00           H  
ATOM   2012  H2'   C A  63     -10.979   1.259 -41.785  1.00  0.00           H  
ATOM   2013 HO2'   C A  63      -9.181   3.077 -41.865  1.00  0.00           H  
ATOM   2014  H42   C A  63     -17.113  -0.755 -40.906  1.00  0.00           H  
ATOM   2015  H41   C A  63     -15.944  -1.780 -40.225  1.00  0.00           H  
ATOM   2016  H5    C A  63     -16.521   1.446 -41.708  1.00  0.00           H  
ATOM   2017  H6    C A  63     -14.843   3.017 -42.012  1.00  0.00           H  
ATOM   2018  P     A A  64      -9.329   1.281 -44.843  1.00  0.00           P  
ATOM   2019  OP2   A A  64     -10.292   1.103 -45.959  1.00  0.00           O  
ATOM   2020  OP1   A A  64      -7.876   1.365 -45.133  1.00  0.00           O  
ATOM   2021  O5'   A A  64      -9.557   0.094 -43.804  1.00  0.00           O  
ATOM   2022  C5'   A A  64      -8.720  -0.048 -42.665  1.00  0.00           C  
ATOM   2023  C4'   A A  64      -8.586  -1.493 -42.253  1.00  0.00           C  
ATOM   2024  O4'   A A  64      -9.828  -2.128 -42.570  1.00  0.00           O  
ATOM   2025  C3'   A A  64      -7.491  -2.287 -42.949  1.00  0.00           C  
ATOM   2026  O3'   A A  64      -6.345  -2.478 -42.139  1.00  0.00           O  
ATOM   2027  C1'   A A  64      -9.552  -3.505 -42.820  1.00  0.00           C  
ATOM   2028  C2'   A A  64      -8.064  -3.705 -43.117  1.00  0.00           C  
ATOM   2029  O2'   A A  64      -7.530  -4.594 -42.146  1.00  0.00           O  
ATOM   2030  N1    A A  64      -9.966  -6.932 -46.646  1.00  0.00           N  
ATOM   2031  C2    A A  64      -8.982  -6.666 -45.778  1.00  0.00           C  
ATOM   2032  N3    A A  64      -8.940  -5.758 -44.806  1.00  0.00           N  
ATOM   2033  C4    A A  64     -10.087  -5.057 -44.761  1.00  0.00           C  
ATOM   2034  C5    A A  64     -11.186  -5.214 -45.584  1.00  0.00           C  
ATOM   2035  C6    A A  64     -11.105  -6.210 -46.574  1.00  0.00           C  
ATOM   2036  N6    A A  64     -12.086  -6.475 -47.439  1.00  0.00           N  
ATOM   2037  N7    A A  64     -12.187  -4.314 -45.243  1.00  0.00           N  
ATOM   2038  C8    A A  64     -11.678  -3.644 -44.239  1.00  0.00           C  
ATOM   2039  N9    A A  64     -10.410  -4.041 -43.894  1.00  0.00           N  
ATOM   2040  H5'   A A  64      -9.103   0.462 -41.921  1.00  0.00           H  
ATOM   2041 H5''   A A  64      -7.832   0.309 -42.873  1.00  0.00           H  
ATOM   2042  H4'   A A  64      -8.458  -1.558 -41.284  1.00  0.00           H  
ATOM   2043  H3'   A A  64      -7.222  -1.863 -43.791  1.00  0.00           H  
ATOM   2044  H1'   A A  64      -9.777  -3.944 -41.972  1.00  0.00           H  
ATOM   2045  H2'   A A  64      -7.932  -4.040 -44.028  1.00  0.00           H  
ATOM   2046 HO2'   A A  64      -6.698  -4.216 -41.792  1.00  0.00           H  
ATOM   2047  H2    A A  64      -8.177  -7.218 -45.873  1.00  0.00           H  
ATOM   2048  H61   A A  64     -11.971  -7.183 -48.108  1.00  0.00           H  
ATOM   2049  H62   A A  64     -12.922  -5.965 -47.406  1.00  0.00           H  
ATOM   2050  H8    A A  64     -12.159  -2.925 -43.777  1.00  0.00           H  
ATOM   2051  P     C A  65      -4.962  -1.747 -42.510  1.00  0.00           P  
ATOM   2052  OP2   C A  65      -4.033  -2.768 -43.055  1.00  0.00           O  
ATOM   2053  OP1   C A  65      -5.282  -0.542 -43.317  1.00  0.00           O  
ATOM   2054  O5'   C A  65      -4.393  -1.261 -41.104  1.00  0.00           O  
ATOM   2055  C5'   C A  65      -4.973  -1.708 -39.888  1.00  0.00           C  
ATOM   2056  C4'   C A  65      -5.534  -0.561 -39.083  1.00  0.00           C  
ATOM   2057  O4'   C A  65      -4.657   0.556 -39.288  1.00  0.00           O  
ATOM   2058  C3'   C A  65      -6.929  -0.093 -39.466  1.00  0.00           C  
ATOM   2059  O3'   C A  65      -7.951  -0.744 -38.732  1.00  0.00           O  
ATOM   2060  C1'   C A  65      -5.420   1.764 -39.381  1.00  0.00           C  
ATOM   2061  C2'   C A  65      -6.918   1.437 -39.415  1.00  0.00           C  
ATOM   2062  O2'   C A  65      -7.509   1.917 -38.217  1.00  0.00           O  
ATOM   2063  N1    C A  65      -4.982   2.526 -40.577  1.00  0.00           N  
ATOM   2064  C2    C A  65      -4.985   3.925 -40.512  1.00  0.00           C  
ATOM   2065  O2    C A  65      -5.350   4.482 -39.465  1.00  0.00           O  
ATOM   2066  N3    C A  65      -4.589   4.643 -41.588  1.00  0.00           N  
ATOM   2067  C4    C A  65      -4.201   4.021 -42.700  1.00  0.00           C  
ATOM   2068  N4    C A  65      -3.820   4.770 -43.738  1.00  0.00           N  
ATOM   2069  C5    C A  65      -4.188   2.601 -42.799  1.00  0.00           C  
ATOM   2070  C6    C A  65      -4.580   1.900 -41.728  1.00  0.00           C  
ATOM   2071  H5'   C A  65      -4.288  -2.166 -39.357  1.00  0.00           H  
ATOM   2072 H5''   C A  65      -5.695  -2.339 -40.091  1.00  0.00           H  
ATOM   2073  H4'   C A  65      -5.523  -0.777 -38.128  1.00  0.00           H  
ATOM   2074  H3'   C A  65      -6.994  -0.356 -40.408  1.00  0.00           H  
ATOM   2075  H1'   C A  65      -5.222   2.282 -38.574  1.00  0.00           H  
ATOM   2076  H2'   C A  65      -7.342   1.825 -40.209  1.00  0.00           H  
ATOM   2077 HO2'   C A  65      -8.033   2.719 -38.417  1.00  0.00           H  
ATOM   2078  H42   C A  65      -3.529   4.343 -44.570  1.00  0.00           H  
ATOM   2079  H41   C A  65      -3.831   5.748 -43.666  1.00  0.00           H  
ATOM   2080  H5    C A  65      -3.901   2.152 -43.622  1.00  0.00           H  
ATOM   2081  H6    C A  65      -4.578   0.922 -41.776  1.00  0.00           H  
ATOM   2082  P     C A  66      -7.806  -0.938 -37.143  1.00  0.00           P  
ATOM   2083  OP2   C A  66      -7.146  -2.245 -36.897  1.00  0.00           O  
ATOM   2084  OP1   C A  66      -7.212   0.301 -36.580  1.00  0.00           O  
ATOM   2085  O5'   C A  66      -9.310  -1.040 -36.627  1.00  0.00           O  
ATOM   2086  C5'   C A  66      -9.935   0.057 -35.979  1.00  0.00           C  
ATOM   2087  C4'   C A  66     -11.392  -0.218 -35.695  1.00  0.00           C  
ATOM   2088  O4'   C A  66     -11.968  -0.990 -36.781  1.00  0.00           O  
ATOM   2089  C3'   C A  66     -11.688  -1.046 -34.454  1.00  0.00           C  
ATOM   2090  O3'   C A  66     -11.688  -0.278 -33.263  1.00  0.00           O  
ATOM   2091  C1'   C A  66     -12.893  -1.942 -36.279  1.00  0.00           C  
ATOM   2092  C2'   C A  66     -13.040  -1.664 -34.782  1.00  0.00           C  
ATOM   2093  O2'   C A  66     -14.094  -0.732 -34.588  1.00  0.00           O  
ATOM   2094  N1    C A  66     -12.403  -3.316 -36.552  1.00  0.00           N  
ATOM   2095  C2    C A  66     -13.321  -4.372 -36.494  1.00  0.00           C  
ATOM   2096  O2    C A  66     -14.506  -4.131 -36.218  1.00  0.00           O  
ATOM   2097  N3    C A  66     -12.900  -5.635 -36.738  1.00  0.00           N  
ATOM   2098  C4    C A  66     -11.621  -5.868 -37.032  1.00  0.00           C  
ATOM   2099  N4    C A  66     -11.252  -7.129 -37.266  1.00  0.00           N  
ATOM   2100  C5    C A  66     -10.664  -4.816 -37.098  1.00  0.00           C  
ATOM   2101  C6    C A  66     -11.092  -3.571 -36.855  1.00  0.00           C  
ATOM   2102  H5'   C A  66      -9.865   0.849 -36.552  1.00  0.00           H  
ATOM   2103 H5''   C A  66      -9.473   0.234 -35.132  1.00  0.00           H  
ATOM   2104  H4'   C A  66     -11.865   0.637 -35.626  1.00  0.00           H  
ATOM   2105  H3'   C A  66     -11.020  -1.759 -34.377  1.00  0.00           H  
ATOM   2106  H1'   C A  66     -13.758  -1.812 -36.721  1.00  0.00           H  
ATOM   2107  H2'   C A  66     -13.190  -2.491 -34.277  1.00  0.00           H  
ATOM   2108 HO2'   C A  66     -13.782  -0.016 -33.996  1.00  0.00           H  
ATOM   2109  H42   C A  66     -10.319  -7.333 -37.485  1.00  0.00           H  
ATOM   2110  H41   C A  66     -11.914  -7.851 -37.219  1.00  0.00           H  
ATOM   2111  H5    C A  66      -9.726  -4.997 -37.316  1.00  0.00           H  
ATOM   2112  H6    C A  66     -10.448  -2.834 -36.896  1.00  0.00           H  
ATOM   2113  P     U A  67     -11.002  -0.856 -31.929  1.00  0.00           P  
ATOM   2114  OP2   U A  67      -9.831  -1.673 -32.332  1.00  0.00           O  
ATOM   2115  OP1   U A  67     -10.819   0.272 -30.980  1.00  0.00           O  
ATOM   2116  O5'   U A  67     -12.103  -1.835 -31.324  1.00  0.00           O  
ATOM   2117  C5'   U A  67     -13.412  -1.370 -31.030  1.00  0.00           C  
ATOM   2118  C4'   U A  67     -14.418  -2.495 -31.037  1.00  0.00           C  
ATOM   2119  O4'   U A  67     -14.462  -3.110 -32.351  1.00  0.00           O  
ATOM   2120  C3'   U A  67     -14.134  -3.654 -30.095  1.00  0.00           C  
ATOM   2121  O3'   U A  67     -14.549  -3.401 -28.764  1.00  0.00           O  
ATOM   2122  C1'   U A  67     -14.635  -4.514 -32.239  1.00  0.00           C  
ATOM   2123  C2'   U A  67     -14.873  -4.809 -30.757  1.00  0.00           C  
ATOM   2124  O2'   U A  67     -16.267  -4.747 -30.492  1.00  0.00           O  
ATOM   2125  N1    U A  67     -13.444  -5.221 -32.769  1.00  0.00           N  
ATOM   2126  C2    U A  67     -13.581  -6.569 -33.042  1.00  0.00           C  
ATOM   2127  O2    U A  67     -14.620  -7.182 -32.867  1.00  0.00           O  
ATOM   2128  N3    U A  67     -12.454  -7.181 -33.532  1.00  0.00           N  
ATOM   2129  C4    U A  67     -11.228  -6.598 -33.771  1.00  0.00           C  
ATOM   2130  O4    U A  67     -10.307  -7.287 -34.214  1.00  0.00           O  
ATOM   2131  C5    U A  67     -11.160  -5.202 -33.466  1.00  0.00           C  
ATOM   2132  C6    U A  67     -12.243  -4.580 -32.989  1.00  0.00           C  
ATOM   2133  H5'   U A  67     -13.672  -0.705 -31.701  1.00  0.00           H  
ATOM   2134 H5''   U A  67     -13.410  -0.949 -30.145  1.00  0.00           H  
ATOM   2135  H4'   U A  67     -15.301  -2.126 -30.828  1.00  0.00           H  
ATOM   2136  H3'   U A  67     -13.172  -3.845 -30.101  1.00  0.00           H  
ATOM   2137  H1'   U A  67     -15.425  -4.780 -32.755  1.00  0.00           H  
ATOM   2138  H2'   U A  67     -14.492  -5.675 -30.499  1.00  0.00           H  
ATOM   2139 HO2'   U A  67     -16.600  -5.653 -30.326  1.00  0.00           H  
ATOM   2140  H3    U A  67     -12.529  -8.138 -33.732  1.00  0.00           H  
ATOM   2141  H5    U A  67     -10.326  -4.706 -33.607  1.00  0.00           H  
ATOM   2142  H6    U A  67     -12.171  -3.625 -32.787  1.00  0.00           H  
ATOM   2143  P     C A  68     -13.536  -3.642 -27.540  1.00  0.00           P  
ATOM   2144  OP2   C A  68     -12.159  -3.710 -28.088  1.00  0.00           O  
ATOM   2145  OP1   C A  68     -13.855  -2.653 -26.478  1.00  0.00           O  
ATOM   2146  O5'   C A  68     -13.924  -5.088 -26.997  1.00  0.00           O  
ATOM   2147  C5'   C A  68     -15.165  -5.315 -26.347  1.00  0.00           C  
ATOM   2148  C4'   C A  68     -15.592  -6.759 -26.450  1.00  0.00           C  
ATOM   2149  O4'   C A  68     -15.730  -7.135 -27.845  1.00  0.00           O  
ATOM   2150  C3'   C A  68     -14.625  -7.787 -25.884  1.00  0.00           C  
ATOM   2151  O3'   C A  68     -14.744  -7.947 -24.480  1.00  0.00           O  
ATOM   2152  C1'   C A  68     -15.258  -8.459 -28.059  1.00  0.00           C  
ATOM   2153  C2'   C A  68     -14.972  -9.041 -26.674  1.00  0.00           C  
ATOM   2154  O2'   C A  68     -16.155  -9.652 -26.177  1.00  0.00           O  
ATOM   2155  N1    C A  68     -14.053  -8.449 -28.925  1.00  0.00           N  
ATOM   2156  C2    C A  68     -13.638  -9.656 -29.502  1.00  0.00           C  
ATOM   2157  O2    C A  68     -14.284 -10.690 -29.274  1.00  0.00           O  
ATOM   2158  N3    C A  68     -12.543  -9.674 -30.296  1.00  0.00           N  
ATOM   2159  C4    C A  68     -11.866  -8.549 -30.525  1.00  0.00           C  
ATOM   2160  N4    C A  68     -10.791  -8.614 -31.315  1.00  0.00           N  
ATOM   2161  C5    C A  68     -12.261  -7.306 -29.954  1.00  0.00           C  
ATOM   2162  C6    C A  68     -13.347  -7.301 -29.171  1.00  0.00           C  
ATOM   2163  H5'   C A  68     -15.850  -4.749 -26.759  1.00  0.00           H  
ATOM   2164 H5''   C A  68     -15.078  -5.075 -25.400  1.00  0.00           H  
ATOM   2165  H4'   C A  68     -16.460  -6.863 -26.005  1.00  0.00           H  
ATOM   2166  H3'   C A  68     -13.707  -7.517 -26.099  1.00  0.00           H  
ATOM   2167  H1'   C A  68     -15.964  -8.982 -28.493  1.00  0.00           H  
ATOM   2168  H2'   C A  68     -14.221  -9.671 -26.698  1.00  0.00           H  
ATOM   2169 HO2'   C A  68     -16.038 -10.624 -26.182  1.00  0.00           H  
ATOM   2170  H42   C A  68     -10.272  -7.804 -31.503  1.00  0.00           H  
ATOM   2171  H41   C A  68     -10.522  -9.471 -31.707  1.00  0.00           H  
ATOM   2172  H5    C A  68     -11.757  -6.484 -30.129  1.00  0.00           H  
ATOM   2173  H6    C A  68     -13.635  -6.456 -28.768  1.00  0.00           H  
ATOM   2174  P     G A  69     -13.480  -8.425 -23.611  1.00  0.00           P  
ATOM   2175  OP2   G A  69     -12.269  -7.760 -24.157  1.00  0.00           O  
ATOM   2176  OP1   G A  69     -13.822  -8.263 -22.174  1.00  0.00           O  
ATOM   2177  O5'   G A  69     -13.367  -9.984 -23.917  1.00  0.00           O  
ATOM   2178  C5'   G A  69     -14.340 -10.896 -23.428  1.00  0.00           C  
ATOM   2179  C4'   G A  69     -13.974 -12.323 -23.751  1.00  0.00           C  
ATOM   2180  O4'   G A  69     -14.006 -12.525 -25.188  1.00  0.00           O  
ATOM   2181  C3'   G A  69     -12.575 -12.761 -23.347  1.00  0.00           C  
ATOM   2182  O3'   G A  69     -12.479 -13.117 -21.978  1.00  0.00           O  
ATOM   2183  C1'   G A  69     -12.960 -13.416 -25.585  1.00  0.00           C  
ATOM   2184  C2'   G A  69     -12.300 -13.917 -24.298  1.00  0.00           C  
ATOM   2185  O2'   G A  69     -12.958 -15.102 -23.874  1.00  0.00           O  
ATOM   2186  N1    G A  69      -9.043 -13.935 -28.795  1.00  0.00           N  
ATOM   2187  C2    G A  69      -9.737 -14.896 -28.100  1.00  0.00           C  
ATOM   2188  N2    G A  69      -9.340 -16.164 -28.280  1.00  0.00           N  
ATOM   2189  N3    G A  69     -10.748 -14.634 -27.287  1.00  0.00           N  
ATOM   2190  C4    G A  69     -11.014 -13.313 -27.222  1.00  0.00           C  
ATOM   2191  C5    G A  69     -10.384 -12.274 -27.874  1.00  0.00           C  
ATOM   2192  C6    G A  69      -9.300 -12.569 -28.742  1.00  0.00           C  
ATOM   2193  O6    G A  69      -8.614 -11.787 -29.410  1.00  0.00           O  
ATOM   2194  N7    G A  69     -10.961 -11.058 -27.537  1.00  0.00           N  
ATOM   2195  C8    G A  69     -11.914 -11.373 -26.702  1.00  0.00           C  
ATOM   2196  N9    G A  69     -12.002 -12.724 -26.467  1.00  0.00           N  
ATOM   2197  H5'   G A  69     -15.206 -10.687 -23.835  1.00  0.00           H  
ATOM   2198 H5''   G A  69     -14.411 -10.796 -22.456  1.00  0.00           H  
ATOM   2199  H4'   G A  69     -14.627 -12.921 -23.331  1.00  0.00           H  
ATOM   2200  H3'   G A  69     -11.943 -12.035 -23.535  1.00  0.00           H  
ATOM   2201  H1'   G A  69     -13.357 -14.173 -26.063  1.00  0.00           H  
ATOM   2202  H2'   G A  69     -11.338 -14.061 -24.422  1.00  0.00           H  
ATOM   2203 HO2'   G A  69     -12.363 -15.866 -24.016  1.00  0.00           H  
ATOM   2204  H1    G A  69      -8.309 -14.233 -29.372  1.00  0.00           H  
ATOM   2205  H22   G A  69      -9.798 -16.892 -27.810  1.00  0.00           H  
ATOM   2206  H21   G A  69      -8.592 -16.366 -28.880  1.00  0.00           H  
ATOM   2207  H8    G A  69     -12.506 -10.712 -26.287  1.00  0.00           H  
ATOM   2208  P     C A  70     -11.112 -12.865 -21.172  1.00  0.00           P  
ATOM   2209  OP2   C A  70     -10.640 -11.492 -21.483  1.00  0.00           O  
ATOM   2210  OP1   C A  70     -11.333 -13.261 -19.758  1.00  0.00           O  
ATOM   2211  O5'   C A  70     -10.087 -13.898 -21.818  1.00  0.00           O  
ATOM   2212  C5'   C A  70     -10.296 -15.298 -21.709  1.00  0.00           C  
ATOM   2213  C4'   C A  70      -9.242 -16.079 -22.456  1.00  0.00           C  
ATOM   2214  O4'   C A  70      -9.351 -15.818 -23.879  1.00  0.00           O  
ATOM   2215  C3'   C A  70      -7.797 -15.739 -22.126  1.00  0.00           C  
ATOM   2216  O3'   C A  70      -7.333 -16.374 -20.947  1.00  0.00           O  
ATOM   2217  C1'   C A  70      -8.061 -15.789 -24.474  1.00  0.00           C  
ATOM   2218  C2'   C A  70      -7.058 -16.173 -23.385  1.00  0.00           C  
ATOM   2219  O2'   C A  70      -6.866 -17.580 -23.410  1.00  0.00           O  
ATOM   2220  N1    C A  70      -7.795 -14.441 -25.035  1.00  0.00           N  
ATOM   2221  C2    C A  70      -6.784 -14.308 -25.995  1.00  0.00           C  
ATOM   2222  O2    C A  70      -6.145 -15.312 -26.346  1.00  0.00           O  
ATOM   2223  N3    C A  70      -6.522 -13.090 -26.522  1.00  0.00           N  
ATOM   2224  C4    C A  70      -7.222 -12.027 -26.129  1.00  0.00           C  
ATOM   2225  N4    C A  70      -6.929 -10.845 -26.677  1.00  0.00           N  
ATOM   2226  C5    C A  70      -8.255 -12.128 -25.155  1.00  0.00           C  
ATOM   2227  C6    C A  70      -8.507 -13.338 -24.641  1.00  0.00           C  
ATOM   2228  H5'   C A  70     -11.177 -15.519 -22.076  1.00  0.00           H  
ATOM   2229 H5''   C A  70     -10.271 -15.552 -20.763  1.00  0.00           H  
ATOM   2230  H4'   C A  70      -9.387 -17.035 -22.295  1.00  0.00           H  
ATOM   2231  H3'   C A  70      -7.710 -14.768 -22.023  1.00  0.00           H  
ATOM   2232  H1'   C A  70      -8.028 -16.452 -25.195  1.00  0.00           H  
ATOM   2233  H2'   C A  70      -6.212 -15.689 -23.490  1.00  0.00           H  
ATOM   2234 HO2'   C A  70      -5.971 -17.773 -23.758  1.00  0.00           H  
ATOM   2235  H42   C A  70      -7.426 -10.044 -26.408  1.00  0.00           H  
ATOM   2236  H41   C A  70      -6.216 -10.778 -27.346  1.00  0.00           H  
ATOM   2237  H5    C A  70      -8.766 -11.341 -24.872  1.00  0.00           H  
ATOM   2238  H6    C A  70      -9.214 -13.429 -23.969  1.00  0.00           H  
ATOM   2239  P     G A  71      -6.205 -15.673 -20.042  1.00  0.00           P  
ATOM   2240  OP2   G A  71      -6.495 -14.217 -19.992  1.00  0.00           O  
ATOM   2241  OP1   G A  71      -6.087 -16.441 -18.776  1.00  0.00           O  
ATOM   2242  O5'   G A  71      -4.860 -15.880 -20.871  1.00  0.00           O  
ATOM   2243  C5'   G A  71      -4.319 -17.177 -21.069  1.00  0.00           C  
ATOM   2244  C4'   G A  71      -3.096 -17.138 -21.952  1.00  0.00           C  
ATOM   2245  O4'   G A  71      -3.470 -16.720 -23.291  1.00  0.00           O  
ATOM   2246  C3'   G A  71      -2.011 -16.153 -21.546  1.00  0.00           C  
ATOM   2247  O3'   G A  71      -1.161 -16.654 -20.527  1.00  0.00           O  
ATOM   2248  C1'   G A  71      -2.461 -15.896 -23.851  1.00  0.00           C  
ATOM   2249  C2'   G A  71      -1.294 -15.886 -22.862  1.00  0.00           C  
ATOM   2250  O2'   G A  71      -0.405 -16.944 -23.188  1.00  0.00           O  
ATOM   2251  N1    G A  71      -1.812 -11.517 -26.366  1.00  0.00           N  
ATOM   2252  C2    G A  71      -1.047 -12.659 -26.386  1.00  0.00           C  
ATOM   2253  N2    G A  71       0.035 -12.637 -27.178  1.00  0.00           N  
ATOM   2254  N3    G A  71      -1.322 -13.744 -25.681  1.00  0.00           N  
ATOM   2255  C4    G A  71      -2.440 -13.596 -24.940  1.00  0.00           C  
ATOM   2256  C5    G A  71      -3.274 -12.501 -24.849  1.00  0.00           C  
ATOM   2257  C6    G A  71      -2.968 -11.343 -25.611  1.00  0.00           C  
ATOM   2258  O6    G A  71      -3.583 -10.273 -25.666  1.00  0.00           O  
ATOM   2259  N7    G A  71      -4.322 -12.751 -23.975  1.00  0.00           N  
ATOM   2260  C8    G A  71      -4.110 -13.970 -23.558  1.00  0.00           C  
ATOM   2261  N9    G A  71      -2.986 -14.541 -24.104  1.00  0.00           N  
ATOM   2262  H5'   G A  71      -4.998 -17.746 -21.488  1.00  0.00           H  
ATOM   2263 H5''   G A  71      -4.074 -17.558 -20.200  1.00  0.00           H  
ATOM   2264  H4'   G A  71      -2.708 -18.037 -21.996  1.00  0.00           H  
ATOM   2265  H3'   G A  71      -2.430 -15.323 -21.235  1.00  0.00           H  
ATOM   2266  H1'   G A  71      -2.168 -16.295 -24.697  1.00  0.00           H  
ATOM   2267  H2'   G A  71      -0.839 -15.018 -22.854  1.00  0.00           H  
ATOM   2268 HO2'   G A  71       0.418 -16.565 -23.562  1.00  0.00           H  
ATOM   2269  H1    G A  71      -1.522 -10.767 -26.926  1.00  0.00           H  
ATOM   2270  H22   G A  71       0.618 -13.423 -27.233  1.00  0.00           H  
ATOM   2271  H21   G A  71       0.245 -11.837 -27.703  1.00  0.00           H  
ATOM   2272  H8    G A  71      -4.695 -14.430 -22.920  1.00  0.00           H  
ATOM   2273  P     U A  72      -0.512 -15.651 -19.453  1.00  0.00           P  
ATOM   2274  OP2   U A  72      -1.563 -14.696 -19.022  1.00  0.00           O  
ATOM   2275  OP1   U A  72       0.203 -16.465 -18.436  1.00  0.00           O  
ATOM   2276  O5'   U A  72       0.576 -14.842 -20.290  1.00  0.00           O  
ATOM   2277  C5'   U A  72       1.716 -15.494 -20.827  1.00  0.00           C  
ATOM   2278  C4'   U A  72       2.494 -14.588 -21.749  1.00  0.00           C  
ATOM   2279  O4'   U A  72       1.674 -14.219 -22.888  1.00  0.00           O  
ATOM   2280  C3'   U A  72       2.936 -13.255 -21.163  1.00  0.00           C  
ATOM   2281  O3'   U A  72       4.128 -13.351 -20.403  1.00  0.00           O  
ATOM   2282  C1'   U A  72       1.894 -12.866 -23.248  1.00  0.00           C  
ATOM   2283  C2'   U A  72       3.068 -12.377 -22.399  1.00  0.00           C  
ATOM   2284  O2'   U A  72       4.279 -12.641 -23.092  1.00  0.00           O  
ATOM   2285  N1    U A  72       0.661 -12.075 -23.013  1.00  0.00           N  
ATOM   2286  C2    U A  72       0.542 -10.877 -23.692  1.00  0.00           C  
ATOM   2287  O2    U A  72       1.393 -10.458 -24.458  1.00  0.00           O  
ATOM   2288  N3    U A  72      -0.615 -10.179 -23.444  1.00  0.00           N  
ATOM   2289  C4    U A  72      -1.644 -10.547 -22.604  1.00  0.00           C  
ATOM   2290  O4    U A  72      -2.623  -9.808 -22.487  1.00  0.00           O  
ATOM   2291  C5    U A  72      -1.452 -11.798 -21.936  1.00  0.00           C  
ATOM   2292  C6    U A  72      -0.336 -12.498 -22.160  1.00  0.00           C  
ATOM   2293  H5'   U A  72       1.425 -16.285 -21.328  1.00  0.00           H  
ATOM   2294 H5''   U A  72       2.299 -15.778 -20.092  1.00  0.00           H  
ATOM   2295  H4'   U A  72       3.285 -15.071 -22.069  1.00  0.00           H  
ATOM   2296  H3'   U A  72       2.220 -12.902 -20.594  1.00  0.00           H  
ATOM   2297  H1'   U A  72       2.134 -12.815 -24.197  1.00  0.00           H  
ATOM   2298  H2'   U A  72       2.977 -11.426 -22.176  1.00  0.00           H  
ATOM   2299 HO2'   U A  72       4.658 -11.794 -23.406  1.00  0.00           H  
ATOM   2300  H3    U A  72      -0.719  -9.327 -23.915  1.00  0.00           H  
ATOM   2301  H5    U A  72      -2.135 -12.138 -21.320  1.00  0.00           H  
ATOM   2302  H6    U A  72      -0.228 -13.350 -21.690  1.00  0.00           H  
ATOM   2303  P     A A  73       4.200 -12.724 -18.925  1.00  0.00           P  
ATOM   2304  OP2   A A  73       2.813 -12.611 -18.406  1.00  0.00           O  
ATOM   2305  OP1   A A  73       5.213 -13.483 -18.151  1.00  0.00           O  
ATOM   2306  O5'   A A  73       4.759 -11.250 -19.159  1.00  0.00           O  
ATOM   2307  C5'   A A  73       6.131 -11.030 -19.451  1.00  0.00           C  
ATOM   2308  C4'   A A  73       6.355  -9.673 -20.069  1.00  0.00           C  
ATOM   2309  O4'   A A  73       5.577  -9.554 -21.289  1.00  0.00           O  
ATOM   2310  C3'   A A  73       5.918  -8.479 -19.234  1.00  0.00           C  
ATOM   2311  O3'   A A  73       6.884  -8.094 -18.270  1.00  0.00           O  
ATOM   2312  C1'   A A  73       5.047  -8.250 -21.419  1.00  0.00           C  
ATOM   2313  C2'   A A  73       5.652  -7.415 -20.289  1.00  0.00           C  
ATOM   2314  O2'   A A  73       6.861  -6.828 -20.747  1.00  0.00           O  
ATOM   2315  N1    A A  73       0.632  -5.836 -22.529  1.00  0.00           N  
ATOM   2316  C2    A A  73       1.914  -5.509 -22.738  1.00  0.00           C  
ATOM   2317  N3    A A  73       3.016  -6.186 -22.423  1.00  0.00           N  
ATOM   2318  C4    A A  73       2.705  -7.344 -21.813  1.00  0.00           C  
ATOM   2319  C5    A A  73       1.437  -7.815 -21.529  1.00  0.00           C  
ATOM   2320  C6    A A  73       0.354  -7.006 -21.915  1.00  0.00           C  
ATOM   2321  N6    A A  73      -0.924  -7.330 -21.706  1.00  0.00           N  
ATOM   2322  N7    A A  73       1.503  -9.048 -20.893  1.00  0.00           N  
ATOM   2323  C8    A A  73       2.788  -9.289 -20.809  1.00  0.00           C  
ATOM   2324  N9    A A  73       3.574  -8.300 -21.346  1.00  0.00           N  
ATOM   2325  H5'   A A  73       6.441 -11.720 -20.074  1.00  0.00           H  
ATOM   2326 H5''   A A  73       6.650 -11.093 -18.622  1.00  0.00           H  
ATOM   2327  H4'   A A  73       7.306  -9.576 -20.287  1.00  0.00           H  
ATOM   2328  H3'   A A  73       5.078  -8.695 -18.778  1.00  0.00           H  
ATOM   2329  H1'   A A  73       5.319  -7.876 -22.283  1.00  0.00           H  
ATOM   2330  H2'   A A  73       5.020  -6.738 -19.967  1.00  0.00           H  
ATOM   2331 HO2'   A A  73       6.725  -5.865 -20.862  1.00  0.00           H  
ATOM   2332  H2    A A  73       2.062  -4.651 -23.187  1.00  0.00           H  
ATOM   2333  H61   A A  73      -1.637  -6.724 -21.998  1.00  0.00           H  
ATOM   2334  H62   A A  73      -1.150  -8.174 -21.262  1.00  0.00           H  
ATOM   2335  H8    A A  73       3.154 -10.102 -20.400  1.00  0.00           H  
ATOM   2336  P     C A  74       6.417  -7.573 -16.823  1.00  0.00           P  
ATOM   2337  OP2   C A  74       5.228  -8.361 -16.411  1.00  0.00           O  
ATOM   2338  OP1   C A  74       7.612  -7.534 -15.942  1.00  0.00           O  
ATOM   2339  O5'   C A  74       5.949  -6.073 -17.085  1.00  0.00           O  
ATOM   2340  C5'   C A  74       6.893  -5.056 -17.385  1.00  0.00           C  
ATOM   2341  C4'   C A  74       6.216  -3.761 -17.761  1.00  0.00           C  
ATOM   2342  O4'   C A  74       5.419  -3.950 -18.959  1.00  0.00           O  
ATOM   2343  C3'   C A  74       5.232  -3.200 -16.746  1.00  0.00           C  
ATOM   2344  O3'   C A  74       5.863  -2.476 -15.703  1.00  0.00           O  
ATOM   2345  C1'   C A  74       4.214  -3.198 -18.879  1.00  0.00           C  
ATOM   2346  C2'   C A  74       4.312  -2.349 -17.610  1.00  0.00           C  
ATOM   2347  O2'   C A  74       4.915  -1.104 -17.935  1.00  0.00           O  
ATOM   2348  N1    C A  74       3.047  -4.114 -18.854  1.00  0.00           N  
ATOM   2349  C2    C A  74       1.784  -3.590 -19.154  1.00  0.00           C  
ATOM   2350  O2    C A  74       1.677  -2.385 -19.428  1.00  0.00           O  
ATOM   2351  N3    C A  74       0.703  -4.404 -19.139  1.00  0.00           N  
ATOM   2352  C4    C A  74       0.844  -5.696 -18.841  1.00  0.00           C  
ATOM   2353  N4    C A  74      -0.250  -6.461 -18.839  1.00  0.00           N  
ATOM   2354  C5    C A  74       2.114  -6.259 -18.531  1.00  0.00           C  
ATOM   2355  C6    C A  74       3.176  -5.444 -18.550  1.00  0.00           C  
ATOM   2356  H5'   C A  74       7.454  -5.352 -18.132  1.00  0.00           H  
ATOM   2357 H5''   C A  74       7.459  -4.904 -16.600  1.00  0.00           H  
ATOM   2358  H4'   C A  74       6.905  -3.087 -17.940  1.00  0.00           H  
ATOM   2359  H3'   C A  74       4.715  -3.937 -16.358  1.00  0.00           H  
ATOM   2360  H1'   C A  74       4.148  -2.610 -19.660  1.00  0.00           H  
ATOM   2361  H2'   C A  74       3.434  -2.228 -17.191  1.00  0.00           H  
ATOM   2362 HO2'   C A  74       4.237  -0.399 -17.887  1.00  0.00           H  
ATOM   2363  H42   C A  74      -0.179  -7.414 -18.624  1.00  0.00           H  
ATOM   2364  H41   C A  74      -1.123  -6.070 -19.052  1.00  0.00           H  
ATOM   2365  H5    C A  74       2.208  -7.210 -18.314  1.00  0.00           H  
ATOM   2366  H6    C A  74       4.058  -5.813 -18.340  1.00  0.00           H  
ATOM   2367  P     A A  75       5.255  -2.505 -14.216  1.00  0.00           P  
ATOM   2368  OP2   A A  75       4.766  -3.880 -13.946  1.00  0.00           O  
ATOM   2369  OP1   A A  75       6.246  -1.886 -13.301  1.00  0.00           O  
ATOM   2370  O5'   A A  75       3.990  -1.540 -14.299  1.00  0.00           O  
ATOM   2371  C5'   A A  75       4.151  -0.134 -14.410  1.00  0.00           C  
ATOM   2372  C4'   A A  75       2.824   0.567 -14.556  1.00  0.00           C  
ATOM   2373  O4'   A A  75       2.173   0.140 -15.781  1.00  0.00           O  
ATOM   2374  C3'   A A  75       1.796   0.281 -13.471  1.00  0.00           C  
ATOM   2375  O3'   A A  75       1.993   1.057 -12.302  1.00  0.00           O  
ATOM   2376  C1'   A A  75       0.766   0.035 -15.584  1.00  0.00           C  
ATOM   2377  C2'   A A  75       0.479   0.566 -14.179  1.00  0.00           C  
ATOM   2378  O2'   A A  75       0.227   1.961 -14.256  1.00  0.00           O  
ATOM   2379  N1    A A  75      -3.209  -3.148 -16.376  1.00  0.00           N  
ATOM   2380  C2    A A  75      -3.130  -1.815 -16.267  1.00  0.00           C  
ATOM   2381  N3    A A  75      -2.060  -1.050 -16.061  1.00  0.00           N  
ATOM   2382  C4    A A  75      -0.950  -1.802 -15.959  1.00  0.00           C  
ATOM   2383  C5    A A  75      -0.872  -3.180 -16.050  1.00  0.00           C  
ATOM   2384  C6    A A  75      -2.075  -3.874 -16.271  1.00  0.00           C  
ATOM   2385  N6    A A  75      -2.154  -5.202 -16.379  1.00  0.00           N  
ATOM   2386  N7    A A  75       0.440  -3.607 -15.897  1.00  0.00           N  
ATOM   2387  C8    A A  75       1.114  -2.498 -15.721  1.00  0.00           C  
ATOM   2388  N9    A A  75       0.335  -1.367 -15.747  1.00  0.00           N  
ATOM   2389  H5'   A A  75       4.704   0.064 -15.196  1.00  0.00           H  
ATOM   2390 H5''   A A  75       4.604   0.202 -13.609  1.00  0.00           H  
ATOM   2391  H4'   A A  75       2.979   1.534 -14.598  1.00  0.00           H  
ATOM   2392  H3'   A A  75       1.834  -0.670 -13.236  1.00  0.00           H  
ATOM   2393  H1'   A A  75       0.308   0.596 -16.244  1.00  0.00           H  
ATOM   2394  H2'   A A  75      -0.266   0.085 -13.759  1.00  0.00           H  
ATOM   2395 HO2'   A A  75      -0.725   2.123 -14.090  1.00  0.00           H  
ATOM   2396  H2    A A  75      -3.981  -1.335 -16.351  1.00  0.00           H  
ATOM   2397  H61   A A  75      -3.023  -5.630 -16.533  1.00  0.00           H  
ATOM   2398  H62   A A  75      -1.345  -5.749 -16.306  1.00  0.00           H  
ATOM   2399  H8    A A  75       2.084  -2.477 -15.583  1.00  0.00           H  
ATOM   2400  P     G A  76       1.648   0.443 -10.857  1.00  0.00           P  
ATOM   2401  OP2   G A  76       2.062  -0.983 -10.853  1.00  0.00           O  
ATOM   2402  OP1   G A  76       2.184   1.367  -9.824  1.00  0.00           O  
ATOM   2403  O5'   G A  76       0.057   0.495 -10.786  1.00  0.00           O  
ATOM   2404  C5'   G A  76      -0.626   1.732 -10.650  1.00  0.00           C  
ATOM   2405  C4'   G A  76      -2.123   1.543 -10.660  1.00  0.00           C  
ATOM   2406  O4'   G A  76      -2.540   0.995 -11.938  1.00  0.00           O  
ATOM   2407  C3'   G A  76      -2.679   0.563  -9.638  1.00  0.00           C  
ATOM   2408  O3'   G A  76      -2.834   1.134  -8.350  1.00  0.00           O  
ATOM   2409  C1'   G A  76      -3.609   0.077 -11.756  1.00  0.00           C  
ATOM   2410  C2'   G A  76      -3.991   0.127 -10.275  1.00  0.00           C  
ATOM   2411  O2'   G A  76      -5.003   1.106 -10.093  1.00  0.00           O  
ATOM   2412  N1    G A  76      -5.145  -4.584 -13.108  1.00  0.00           N  
ATOM   2413  C2    G A  76      -5.891  -3.487 -12.751  1.00  0.00           C  
ATOM   2414  N2    G A  76      -7.223  -3.647 -12.754  1.00  0.00           N  
ATOM   2415  N3    G A  76      -5.371  -2.317 -12.417  1.00  0.00           N  
ATOM   2416  C4    G A  76      -4.022  -2.331 -12.467  1.00  0.00           C  
ATOM   2417  C5    G A  76      -3.184  -3.371 -12.810  1.00  0.00           C  
ATOM   2418  C6    G A  76      -3.755  -4.620 -13.166  1.00  0.00           C  
ATOM   2419  O6    G A  76      -3.180  -5.663 -13.501  1.00  0.00           O  
ATOM   2420  N7    G A  76      -1.855  -2.978 -12.737  1.00  0.00           N  
ATOM   2421  C8    G A  76      -1.909  -1.729 -12.358  1.00  0.00           C  
ATOM   2422  N9    G A  76      -3.192  -1.274 -12.177  1.00  0.00           N  
ATOM   2423  H5'   G A  76      -0.373   2.321 -11.391  1.00  0.00           H  
ATOM   2424 H5''   G A  76      -0.363   2.152  -9.804  1.00  0.00           H  
ATOM   2425  H4'   G A  76      -2.554   2.414 -10.531  1.00  0.00           H  
ATOM   2426  H3'   G A  76      -2.080  -0.211  -9.576  1.00  0.00           H  
ATOM   2427  H1'   G A  76      -4.371   0.368 -12.299  1.00  0.00           H  
ATOM   2428  H2'   G A  76      -4.274  -0.753  -9.949  1.00  0.00           H  
ATOM   2429 HO2'   G A  76      -5.850   0.656  -9.896  1.00  0.00           H  
ATOM   2430  H1    G A  76      -5.627  -5.406 -13.339  1.00  0.00           H  
ATOM   2431  H22   G A  76      -7.806  -2.898 -12.508  1.00  0.00           H  
ATOM   2432  H21   G A  76      -7.615  -4.510 -13.000  1.00  0.00           H  
ATOM   2433  H8    G A  76      -1.113  -1.175 -12.219  1.00  0.00           H  
ATOM   2434  P     U A  77      -2.522   0.262  -7.037  1.00  0.00           P  
ATOM   2435  OP2   U A  77      -1.316  -0.561  -7.309  1.00  0.00           O  
ATOM   2436  OP1   U A  77      -2.540   1.173  -5.864  1.00  0.00           O  
ATOM   2437  O5'   U A  77      -3.772  -0.718  -6.920  1.00  0.00           O  
ATOM   2438  C5'   U A  77      -5.086  -0.208  -6.755  1.00  0.00           C  
ATOM   2439  C4'   U A  77      -6.132  -1.250  -7.067  1.00  0.00           C  
ATOM   2440  O4'   U A  77      -6.015  -1.670  -8.451  1.00  0.00           O  
ATOM   2441  C3'   U A  77      -6.041  -2.547  -6.278  1.00  0.00           C  
ATOM   2442  O3'   U A  77      -6.632  -2.456  -4.992  1.00  0.00           O  
ATOM   2443  C1'   U A  77      -6.273  -3.058  -8.573  1.00  0.00           C  
ATOM   2444  C2'   U A  77      -6.731  -3.545  -7.197  1.00  0.00           C  
ATOM   2445  O2'   U A  77      -8.145  -3.429  -7.116  1.00  0.00           O  
ATOM   2446  N1    U A  77      -5.056  -3.764  -9.042  1.00  0.00           N  
ATOM   2447  C2    U A  77      -5.225  -5.034  -9.564  1.00  0.00           C  
ATOM   2448  O2    U A  77      -6.311  -5.579  -9.651  1.00  0.00           O  
ATOM   2449  N3    U A  77      -4.071  -5.648  -9.986  1.00  0.00           N  
ATOM   2450  C4    U A  77      -2.792  -5.137  -9.941  1.00  0.00           C  
ATOM   2451  O4    U A  77      -1.854  -5.816 -10.360  1.00  0.00           O  
ATOM   2452  C5    U A  77      -2.693  -3.820  -9.389  1.00  0.00           C  
ATOM   2453  C6    U A  77      -3.801  -3.198  -8.972  1.00  0.00           C  
ATOM   2454  H5'   U A  77      -5.209   0.557  -7.356  1.00  0.00           H  
ATOM   2455 H5''   U A  77      -5.200   0.091  -5.829  1.00  0.00           H  
ATOM   2456  H4'   U A  77      -7.019  -0.856  -6.928  1.00  0.00           H  
ATOM   2457  H3'   U A  77      -5.099  -2.800  -6.181  1.00  0.00           H  
ATOM   2458  H1'   U A  77      -6.994  -3.192  -9.223  1.00  0.00           H  
ATOM   2459  H2'   U A  77      -6.432  -4.462  -7.024  1.00  0.00           H  
ATOM   2460 HO2'   U A  77      -8.539  -4.325  -7.133  1.00  0.00           H  
ATOM   2461  H3    U A  77      -4.168  -6.549 -10.359  1.00  0.00           H  
ATOM   2462  H5    U A  77      -1.821  -3.378  -9.319  1.00  0.00           H  
ATOM   2463  H6    U A  77      -3.707  -2.298  -8.597  1.00  0.00           H  
ATOM   2464  P     C A  78      -5.885  -3.077  -3.712  1.00  0.00           P  
ATOM   2465  OP2   C A  78      -4.433  -3.147  -4.015  1.00  0.00           O  
ATOM   2466  OP1   C A  78      -6.348  -2.342  -2.508  1.00  0.00           O  
ATOM   2467  O5'   C A  78      -6.443  -4.567  -3.624  1.00  0.00           O  
ATOM   2468  C5'   C A  78      -7.747  -4.829  -3.130  1.00  0.00           C  
ATOM   2469  C4'   C A  78      -8.225  -6.207  -3.521  1.00  0.00           C  
ATOM   2470  O4'   C A  78      -8.179  -6.354  -4.964  1.00  0.00           O  
ATOM   2471  C3'   C A  78      -7.399  -7.374  -3.003  1.00  0.00           C  
ATOM   2472  O3'   C A  78      -7.728  -7.739  -1.673  1.00  0.00           O  
ATOM   2473  C1'   C A  78      -7.744  -7.660  -5.324  1.00  0.00           C  
ATOM   2474  C2'   C A  78      -7.689  -8.465  -4.025  1.00  0.00           C  
ATOM   2475  O2'   C A  78      -8.958  -9.060  -3.797  1.00  0.00           O  
ATOM   2476  N1    C A  78      -6.427  -7.597  -6.004  1.00  0.00           N  
ATOM   2477  C2    C A  78      -5.997  -8.719  -6.725  1.00  0.00           C  
ATOM   2478  O2    C A  78      -6.723  -9.724  -6.772  1.00  0.00           O  
ATOM   2479  N3    C A  78      -4.800  -8.688  -7.355  1.00  0.00           N  
ATOM   2480  C4    C A  78      -4.039  -7.596  -7.289  1.00  0.00           C  
ATOM   2481  N4    C A  78      -2.865  -7.611  -7.926  1.00  0.00           N  
ATOM   2482  C5    C A  78      -4.447  -6.440  -6.564  1.00  0.00           C  
ATOM   2483  C6    C A  78      -5.633  -6.482  -5.946  1.00  0.00           C  
ATOM   2484  H5'   C A  78      -8.366  -4.161  -3.493  1.00  0.00           H  
ATOM   2485 H5''   C A  78      -7.738  -4.760  -2.153  1.00  0.00           H  
ATOM   2486  H4'   C A  78      -9.151  -6.315  -3.220  1.00  0.00           H  
ATOM   2487  H3'   C A  78      -6.448  -7.140  -3.046  1.00  0.00           H  
ATOM   2488  H1'   C A  78      -8.403  -8.061  -5.928  1.00  0.00           H  
ATOM   2489  H2'   C A  78      -6.973  -9.135  -4.049  1.00  0.00           H  
ATOM   2490 HO2'   C A  78      -8.888 -10.026  -3.943  1.00  0.00           H  
ATOM   2491  H42   C A  78      -2.283  -6.824  -7.897  1.00  0.00           H  
ATOM   2492  H41   C A  78      -2.588  -8.408  -8.423  1.00  0.00           H  
ATOM   2493  H5    C A  78      -3.880  -5.642  -6.522  1.00  0.00           H  
ATOM   2494  H6    C A  78      -5.931  -5.697  -5.443  1.00  0.00           H  
ATOM   2495  P     G A  79      -6.627  -8.433  -0.730  1.00  0.00           P  
ATOM   2496  OP2   G A  79      -5.317  -7.786  -1.000  1.00  0.00           O  
ATOM   2497  OP1   G A  79      -7.160  -8.461   0.656  1.00  0.00           O  
ATOM   2498  O5'   G A  79      -6.555  -9.933  -1.261  1.00  0.00           O  
ATOM   2499  C5'   G A  79      -7.628 -10.836  -1.042  1.00  0.00           C  
ATOM   2500  C4'   G A  79      -7.301 -12.220  -1.547  1.00  0.00           C  
ATOM   2501  O4'   G A  79      -7.154 -12.194  -2.991  1.00  0.00           O  
ATOM   2502  C3'   G A  79      -5.992 -12.818  -1.053  1.00  0.00           C  
ATOM   2503  O3'   G A  79      -6.097 -13.390   0.240  1.00  0.00           O  
ATOM   2504  C1'   G A  79      -6.119 -13.087  -3.398  1.00  0.00           C  
ATOM   2505  C2'   G A  79      -5.657 -13.828  -2.142  1.00  0.00           C  
ATOM   2506  O2'   G A  79      -6.424 -15.014  -1.998  1.00  0.00           O  
ATOM   2507  N1    G A  79      -1.879 -13.371  -6.200  1.00  0.00           N  
ATOM   2508  C2    G A  79      -2.708 -14.376  -5.764  1.00  0.00           C  
ATOM   2509  N2    G A  79      -2.368 -15.624  -6.119  1.00  0.00           N  
ATOM   2510  N3    G A  79      -3.793 -14.175  -5.034  1.00  0.00           N  
ATOM   2511  C4    G A  79      -3.986 -12.866  -4.768  1.00  0.00           C  
ATOM   2512  C5    G A  79      -3.221 -11.786  -5.155  1.00  0.00           C  
ATOM   2513  C6    G A  79      -2.059 -12.017  -5.937  1.00  0.00           C  
ATOM   2514  O6    G A  79      -1.251 -11.191  -6.378  1.00  0.00           O  
ATOM   2515  N7    G A  79      -3.761 -10.602  -4.676  1.00  0.00           N  
ATOM   2516  C8    G A  79      -4.826 -10.975  -4.018  1.00  0.00           C  
ATOM   2517  N9    G A  79      -5.022 -12.335  -4.035  1.00  0.00           N  
ATOM   2518  H5'   G A  79      -8.424 -10.506  -1.507  1.00  0.00           H  
ATOM   2519 H5''   G A  79      -7.816 -10.883  -0.081  1.00  0.00           H  
ATOM   2520  H4'   G A  79      -8.035 -12.825  -1.312  1.00  0.00           H  
ATOM   2521  H3'   G A  79      -5.304 -12.120  -1.041  1.00  0.00           H  
ATOM   2522  H1'   G A  79      -6.489 -13.730  -4.038  1.00  0.00           H  
ATOM   2523  H2'   G A  79      -4.696 -14.018  -2.172  1.00  0.00           H  
ATOM   2524 HO2'   G A  79      -5.855 -15.788  -2.192  1.00  0.00           H  
ATOM   2525  H1    G A  79      -1.099 -13.626  -6.736  1.00  0.00           H  
ATOM   2526  H22   G A  79      -2.922 -16.382  -5.837  1.00  0.00           H  
ATOM   2527  H21   G A  79      -1.566 -15.782  -6.659  1.00  0.00           H  
ATOM   2528  H8    G A  79      -5.424 -10.348  -3.561  1.00  0.00           H  
ATOM   2529  P     C A  80      -4.847 -13.341   1.248  1.00  0.00           P  
ATOM   2530  OP2   C A  80      -4.270 -11.974   1.201  1.00  0.00           O  
ATOM   2531  OP1   C A  80      -5.284 -13.909   2.549  1.00  0.00           O  
ATOM   2532  O5'   C A  80      -3.792 -14.345   0.603  1.00  0.00           O  
ATOM   2533  C5'   C A  80      -4.056 -15.738   0.537  1.00  0.00           C  
ATOM   2534  C4'   C A  80      -2.963 -16.480  -0.193  1.00  0.00           C  
ATOM   2535  O4'   C A  80      -2.910 -16.043  -1.577  1.00  0.00           O  
ATOM   2536  C3'   C A  80      -1.547 -16.260   0.318  1.00  0.00           C  
ATOM   2537  O3'   C A  80      -1.234 -17.062   1.444  1.00  0.00           O  
ATOM   2538  C1'   C A  80      -1.564 -15.995  -2.030  1.00  0.00           C  
ATOM   2539  C2'   C A  80      -0.699 -16.570  -0.907  1.00  0.00           C  
ATOM   2540  O2'   C A  80      -0.566 -17.971  -1.101  1.00  0.00           O  
ATOM   2541  N1    C A  80      -1.192 -14.599  -2.368  1.00  0.00           N  
ATOM   2542  C2    C A  80      -0.071 -14.387  -3.181  1.00  0.00           C  
ATOM   2543  O2    C A  80       0.574 -15.365  -3.589  1.00  0.00           O  
ATOM   2544  N3    C A  80       0.289 -13.124  -3.504  1.00  0.00           N  
ATOM   2545  C4    C A  80      -0.420 -12.091  -3.052  1.00  0.00           C  
ATOM   2546  N4    C A  80      -0.027 -10.862  -3.397  1.00  0.00           N  
ATOM   2547  C5    C A  80      -1.564 -12.271  -2.224  1.00  0.00           C  
ATOM   2548  C6    C A  80      -1.912 -13.526  -1.911  1.00  0.00           C  
ATOM   2549  H5'   C A  80      -4.906 -15.881   0.070  1.00  0.00           H  
ATOM   2550 H5''   C A  80      -4.129 -16.093   1.448  1.00  0.00           H  
ATOM   2551  H4'   C A  80      -3.163 -17.439  -0.169  1.00  0.00           H  
ATOM   2552  H3'   C A  80      -1.434 -15.316   0.555  1.00  0.00           H  
ATOM   2553  H1'   C A  80      -1.477 -16.556  -2.829  1.00  0.00           H  
ATOM   2554  H2'   C A  80       0.173 -16.125  -0.864  1.00  0.00           H  
ATOM   2555 HO2'   C A  80       0.352 -18.168  -1.381  1.00  0.00           H  
ATOM   2556  H42   C A  80      -0.528 -10.081  -3.080  1.00  0.00           H  
ATOM   2557  H41   C A  80       0.761 -10.741  -3.966  1.00  0.00           H  
ATOM   2558  H5    C A  80      -2.080 -11.505  -1.896  1.00  0.00           H  
ATOM   2559  H6    C A  80      -2.696 -13.671  -1.343  1.00  0.00           H  
ATOM   2560  P     C A  81      -0.259 -16.500   2.591  1.00  0.00           P  
ATOM   2561  OP2   C A  81      -0.529 -15.050   2.755  1.00  0.00           O  
ATOM   2562  OP1   C A  81      -0.363 -17.403   3.765  1.00  0.00           O  
ATOM   2563  O5'   C A  81       1.199 -16.664   1.972  1.00  0.00           O  
ATOM   2564  C5'   C A  81       1.769 -17.949   1.775  1.00  0.00           C  
ATOM   2565  C4'   C A  81       3.052 -17.875   0.984  1.00  0.00           C  
ATOM   2566  O4'   C A  81       2.795 -17.295  -0.321  1.00  0.00           O  
ATOM   2567  C3'   C A  81       4.150 -17.000   1.569  1.00  0.00           C  
ATOM   2568  O3'   C A  81       4.904 -17.655   2.576  1.00  0.00           O  
ATOM   2569  C1'   C A  81       3.873 -16.461  -0.715  1.00  0.00           C  
ATOM   2570  C2'   C A  81       4.967 -16.626   0.341  1.00  0.00           C  
ATOM   2571  O2'   C A  81       5.827 -17.688  -0.049  1.00  0.00           O  
ATOM   2572  N1    C A  81       3.415 -15.055  -0.837  1.00  0.00           N  
ATOM   2573  C2    C A  81       4.222 -14.152  -1.540  1.00  0.00           C  
ATOM   2574  O2    C A  81       5.287 -14.550  -2.036  1.00  0.00           O  
ATOM   2575  N3    C A  81       3.828 -12.864  -1.667  1.00  0.00           N  
ATOM   2576  C4    C A  81       2.679 -12.461  -1.124  1.00  0.00           C  
ATOM   2577  N4    C A  81       2.330 -11.180  -1.274  1.00  0.00           N  
ATOM   2578  C5    C A  81       1.837 -13.353  -0.403  1.00  0.00           C  
ATOM   2579  C6    C A  81       2.237 -14.625  -0.285  1.00  0.00           C  
ATOM   2580  H5'   C A  81       1.128 -18.512   1.292  1.00  0.00           H  
ATOM   2581 H5''   C A  81       1.955 -18.353   2.648  1.00  0.00           H  
ATOM   2582  H4'   C A  81       3.401 -18.784   0.866  1.00  0.00           H  
ATOM   2583  H3'   C A  81       3.748 -16.188   1.946  1.00  0.00           H  
ATOM   2584  H1'   C A  81       4.208 -16.770  -1.583  1.00  0.00           H  
ATOM   2585  H2'   C A  81       5.462 -15.791   0.477  1.00  0.00           H  
ATOM   2586 HO2'   C A  81       6.690 -17.315  -0.324  1.00  0.00           H  
ATOM   2587  H42   C A  81       1.492 -10.853  -0.887  1.00  0.00           H  
ATOM   2588  H41   C A  81       2.913 -10.569  -1.771  1.00  0.00           H  
ATOM   2589  H5    C A  81       0.994 -13.048  -0.008  1.00  0.00           H  
ATOM   2590  H6    C A  81       1.671 -15.255   0.208  1.00  0.00           H  
ATOM   2591  P     A A  82       5.469 -16.824   3.831  1.00  0.00           P  
ATOM   2592  OP2   A A  82       4.448 -15.817   4.214  1.00  0.00           O  
ATOM   2593  OP1   A A  82       5.959 -17.795   4.842  1.00  0.00           O  
ATOM   2594  O5'   A A  82       6.730 -16.047   3.242  1.00  0.00           O  
ATOM   2595  C5'   A A  82       7.925 -16.740   2.913  1.00  0.00           C  
ATOM   2596  C4'   A A  82       8.932 -15.828   2.259  1.00  0.00           C  
ATOM   2597  O4'   A A  82       8.390 -15.305   1.019  1.00  0.00           O  
ATOM   2598  C3'   A A  82       9.317 -14.586   3.048  1.00  0.00           C  
ATOM   2599  O3'   A A  82      10.305 -14.838   4.033  1.00  0.00           O  
ATOM   2600  C1'   A A  82       8.789 -13.954   0.833  1.00  0.00           C  
ATOM   2601  C2'   A A  82       9.774 -13.628   1.957  1.00  0.00           C  
ATOM   2602  O2'   A A  82      11.090 -13.934   1.520  1.00  0.00           O  
ATOM   2603  N1    A A  82       6.926  -9.292  -0.327  1.00  0.00           N  
ATOM   2604  C2    A A  82       8.138  -9.840  -0.479  1.00  0.00           C  
ATOM   2605  N3    A A  82       8.555 -11.062  -0.154  1.00  0.00           N  
ATOM   2606  C4    A A  82       7.556 -11.775   0.396  1.00  0.00           C  
ATOM   2607  C5    A A  82       6.260 -11.349   0.618  1.00  0.00           C  
ATOM   2608  C6    A A  82       5.945 -10.035   0.229  1.00  0.00           C  
ATOM   2609  N6    A A  82       4.737  -9.488   0.381  1.00  0.00           N  
ATOM   2610  N7    A A  82       5.506 -12.357   1.204  1.00  0.00           N  
ATOM   2611  C8    A A  82       6.350 -13.352   1.322  1.00  0.00           C  
ATOM   2612  N9    A A  82       7.609 -13.069   0.853  1.00  0.00           N  
ATOM   2613  H5'   A A  82       7.711 -17.473   2.297  1.00  0.00           H  
ATOM   2614 H5''   A A  82       8.314 -17.114   3.730  1.00  0.00           H  
ATOM   2615  H4'   A A  82       9.744 -16.342   2.061  1.00  0.00           H  
ATOM   2616  H3'   A A  82       8.518 -14.219   3.481  1.00  0.00           H  
ATOM   2617  H1'   A A  82       9.243 -13.873  -0.032  1.00  0.00           H  
ATOM   2618  H2'   A A  82       9.695 -12.693   2.242  1.00  0.00           H  
ATOM   2619 HO2'   A A  82      11.581 -13.099   1.375  1.00  0.00           H  
ATOM   2620  H2    A A  82       8.814  -9.260  -0.887  1.00  0.00           H  
ATOM   2621  H61   A A  82       4.577  -8.565   0.090  1.00  0.00           H  
ATOM   2622  H62   A A  82       4.009 -10.008   0.782  1.00  0.00           H  
ATOM   2623  H8    A A  82       6.105 -14.219   1.710  1.00  0.00           H  
ATOM   2624  P     C A  83      10.023 -14.473   5.572  1.00  0.00           P  
ATOM   2625  OP2   C A  83       8.671 -14.974   5.925  1.00  0.00           O  
ATOM   2626  OP1   C A  83      11.197 -14.908   6.371  1.00  0.00           O  
ATOM   2627  O5'   C A  83       9.979 -12.881   5.590  1.00  0.00           O  
ATOM   2628  C5'   C A  83      10.805 -12.138   6.473  1.00  0.00           C  
ATOM   2629  C4'   C A  83      11.612 -11.094   5.738  1.00  0.00           C  
ATOM   2630  O4'   C A  83      11.257 -11.083   4.330  1.00  0.00           O  
ATOM   2631  C3'   C A  83      11.399  -9.653   6.174  1.00  0.00           C  
ATOM   2632  O3'   C A  83      12.165  -9.302   7.314  1.00  0.00           O  
ATOM   2633  C1'   C A  83      11.263  -9.766   3.819  1.00  0.00           C  
ATOM   2634  C2'   C A  83      11.816  -8.873   4.933  1.00  0.00           C  
ATOM   2635  O2'   C A  83      13.230  -8.807   4.818  1.00  0.00           O  
ATOM   2636  N1    C A  83       9.861  -9.428   3.470  1.00  0.00           N  
ATOM   2637  C2    C A  83       9.617  -8.237   2.774  1.00  0.00           C  
ATOM   2638  O2    C A  83      10.573  -7.505   2.474  1.00  0.00           O  
ATOM   2639  N3    C A  83       8.348  -7.906   2.444  1.00  0.00           N  
ATOM   2640  C4    C A  83       7.339  -8.709   2.779  1.00  0.00           C  
ATOM   2641  N4    C A  83       6.103  -8.342   2.431  1.00  0.00           N  
ATOM   2642  C5    C A  83       7.553  -9.926   3.486  1.00  0.00           C  
ATOM   2643  C6    C A  83       8.813 -10.244   3.806  1.00  0.00           C  
ATOM   2644  H5'   C A  83      11.418 -12.752   6.930  1.00  0.00           H  
ATOM   2645 H5''   C A  83      10.241 -11.694   7.140  1.00  0.00           H  
ATOM   2646  H4'   C A  83      12.562 -11.316   5.820  1.00  0.00           H  
ATOM   2647  H3'   C A  83      10.445  -9.504   6.343  1.00  0.00           H  
ATOM   2648  H1'   C A  83      11.828  -9.675   3.024  1.00  0.00           H  
ATOM   2649  H2'   C A  83      11.409  -7.982   4.917  1.00  0.00           H  
ATOM   2650 HO2'   C A  83      13.484  -7.912   4.511  1.00  0.00           H  
ATOM   2651  H42   C A  83       5.340  -8.911   2.663  1.00  0.00           H  
ATOM   2652  H41   C A  83       5.960  -7.503   1.945  1.00  0.00           H  
ATOM   2653  H5    C A  83       6.805 -10.511   3.727  1.00  0.00           H  
ATOM   2654  H6    C A  83       8.981 -11.077   4.293  1.00  0.00           H  
ATOM   2655  P     C A  84      11.450  -9.116   8.742  1.00  0.00           P  
ATOM   2656  OP2   C A  84      10.000  -9.379   8.570  1.00  0.00           O  
ATOM   2657  OP1   C A  84      12.222  -9.891   9.746  1.00  0.00           O  
ATOM   2658  O5'   C A  84      11.636  -7.567   9.067  1.00  0.00           O  
ATOM   2659  C5'   C A  84      12.819  -6.879   8.692  1.00  0.00           C  
ATOM   2660  C4'   C A  84      12.521  -5.484   8.199  1.00  0.00           C  
ATOM   2661  O4'   C A  84      12.150  -5.554   6.797  1.00  0.00           O  
ATOM   2662  C3'   C A  84      11.377  -4.759   8.890  1.00  0.00           C  
ATOM   2663  O3'   C A  84      11.791  -4.046  10.043  1.00  0.00           O  
ATOM   2664  C1'   C A  84      11.089  -4.633   6.551  1.00  0.00           C  
ATOM   2665  C2'   C A  84      10.905  -3.792   7.811  1.00  0.00           C  
ATOM   2666  O2'   C A  84      11.749  -2.653   7.735  1.00  0.00           O  
ATOM   2667  N1    C A  84       9.864  -5.392   6.196  1.00  0.00           N  
ATOM   2668  C2    C A  84       8.921  -4.780   5.361  1.00  0.00           C  
ATOM   2669  O2    C A  84       9.135  -3.631   4.946  1.00  0.00           O  
ATOM   2670  N3    C A  84       7.796  -5.451   5.022  1.00  0.00           N  
ATOM   2671  C4    C A  84       7.590  -6.685   5.482  1.00  0.00           C  
ATOM   2672  N4    C A  84       6.465  -7.308   5.121  1.00  0.00           N  
ATOM   2673  C5    C A  84       8.528  -7.334   6.333  1.00  0.00           C  
ATOM   2674  C6    C A  84       9.638  -6.661   6.660  1.00  0.00           C  
ATOM   2675  H5'   C A  84      13.268  -7.381   7.980  1.00  0.00           H  
ATOM   2676 H5''   C A  84      13.415  -6.823   9.468  1.00  0.00           H  
ATOM   2677  H4'   C A  84      13.328  -4.937   8.295  1.00  0.00           H  
ATOM   2678  H3'   C A  84      10.660  -5.398   9.086  1.00  0.00           H  
ATOM   2679  H1'   C A  84      11.336  -4.047   5.806  1.00  0.00           H  
ATOM   2680  H2'   C A  84       9.967  -3.540   7.941  1.00  0.00           H  
ATOM   2681 HO2'   C A  84      11.198  -1.856   7.593  1.00  0.00           H  
ATOM   2682  H42   C A  84       6.284  -8.216   5.442  1.00  0.00           H  
ATOM   2683  H41   C A  84       5.821  -6.857   4.535  1.00  0.00           H  
ATOM   2684  H5    C A  84       8.368  -8.242   6.666  1.00  0.00           H  
ATOM   2685  H6    C A  84      10.296  -7.091   7.245  1.00  0.00           H  
ATOM   2686  P     C A  85      10.794  -3.882  11.293  1.00  0.00           P  
ATOM   2687  OP2   C A  85      10.626  -5.214  11.926  1.00  0.00           O  
ATOM   2688  OP1   C A  85      11.267  -2.736  12.110  1.00  0.00           O  
ATOM   2689  O5'   C A  85       9.405  -3.472  10.629  1.00  0.00           O  
ATOM   2690  C5'   C A  85       9.065  -2.108  10.433  1.00  0.00           C  
ATOM   2691  C4'   C A  85       7.829  -1.959   9.580  1.00  0.00           C  
ATOM   2692  O4'   C A  85       7.831  -2.954   8.527  1.00  0.00           O  
ATOM   2693  C3'   C A  85       6.498  -2.178  10.283  1.00  0.00           C  
ATOM   2694  O3'   C A  85       6.036  -1.023  10.962  1.00  0.00           O  
ATOM   2695  C1'   C A  85       6.501  -3.335   8.216  1.00  0.00           C  
ATOM   2696  C2'   C A  85       5.566  -2.566   9.143  1.00  0.00           C  
ATOM   2697  O2'   C A  85       5.085  -1.419   8.458  1.00  0.00           O  
ATOM   2698  N1    C A  85       6.381  -4.804   8.386  1.00  0.00           N  
ATOM   2699  C2    C A  85       5.238  -5.440   7.885  1.00  0.00           C  
ATOM   2700  O2    C A  85       4.367  -4.763   7.318  1.00  0.00           O  
ATOM   2701  N3    C A  85       5.105  -6.779   8.027  1.00  0.00           N  
ATOM   2702  C4    C A  85       6.055  -7.484   8.640  1.00  0.00           C  
ATOM   2703  N4    C A  85       5.880  -8.803   8.757  1.00  0.00           N  
ATOM   2704  C5    C A  85       7.227  -6.867   9.161  1.00  0.00           C  
ATOM   2705  C6    C A  85       7.349  -5.543   9.014  1.00  0.00           C  
ATOM   2706  H5'   C A  85       9.813  -1.652   9.994  1.00  0.00           H  
ATOM   2707 H5''   C A  85       8.903  -1.691  11.305  1.00  0.00           H  
ATOM   2708  H4'   C A  85       7.832  -1.068   9.172  1.00  0.00           H  
ATOM   2709  H3'   C A  85       6.579  -2.936  10.899  1.00  0.00           H  
ATOM   2710  H1'   C A  85       6.300  -3.097   7.287  1.00  0.00           H  
ATOM   2711  H2'   C A  85       4.833  -3.134   9.458  1.00  0.00           H  
ATOM   2712 HO2'   C A  85       4.123  -1.330   8.620  1.00  0.00           H  
ATOM   2713  H42   C A  85       6.560  -9.349   9.202  1.00  0.00           H  
ATOM   2714  H41   C A  85       5.071  -9.224   8.397  1.00  0.00           H  
ATOM   2715  H5    C A  85       7.921  -7.394   9.610  1.00  0.00           H  
ATOM   2716  H6    C A  85       8.149  -5.100   9.366  1.00  0.00           H  
ATOM   2717  P     A A  86       5.831  -1.050  12.556  1.00  0.00           P  
ATOM   2718  OP2   A A  86       6.918  -1.869  13.146  1.00  0.00           O  
ATOM   2719  OP1   A A  86       5.630   0.346  13.018  1.00  0.00           O  
ATOM   2720  O5'   A A  86       4.459  -1.837  12.754  1.00  0.00           O  
ATOM   2721  C5'   A A  86       3.239  -1.137  12.952  1.00  0.00           C  
ATOM   2722  C4'   A A  86       2.073  -1.872  12.340  1.00  0.00           C  
ATOM   2723  O4'   A A  86       2.466  -2.579  11.122  1.00  0.00           O  
ATOM   2724  C3'   A A  86       1.450  -2.965  13.194  1.00  0.00           C  
ATOM   2725  O3'   A A  86       0.664  -2.458  14.258  1.00  0.00           O  
ATOM   2726  C1'   A A  86       1.703  -3.735  10.981  1.00  0.00           C  
ATOM   2727  C2'   A A  86       0.652  -3.679  12.097  1.00  0.00           C  
ATOM   2728  O2'   A A  86      -0.450  -2.892  11.668  1.00  0.00           O  
ATOM   2729  N1    A A  86       2.116  -8.868  11.179  1.00  0.00           N  
ATOM   2730  C2    A A  86       1.064  -8.055  11.016  1.00  0.00           C  
ATOM   2731  N3    A A  86       1.028  -6.725  10.974  1.00  0.00           N  
ATOM   2732  C4    A A  86       2.262  -6.211  11.125  1.00  0.00           C  
ATOM   2733  C5    A A  86       3.437  -6.917  11.302  1.00  0.00           C  
ATOM   2734  C6    A A  86       3.341  -8.319  11.327  1.00  0.00           C  
ATOM   2735  N6    A A  86       4.388  -9.130  11.490  1.00  0.00           N  
ATOM   2736  N7    A A  86       4.516  -6.051  11.422  1.00  0.00           N  
ATOM   2737  C8    A A  86       3.977  -4.861  11.317  1.00  0.00           C  
ATOM   2738  N9    A A  86       2.616  -4.883  11.136  1.00  0.00           N  
ATOM   2739  H5'   A A  86       3.309  -0.250  12.542  1.00  0.00           H  
ATOM   2740 H5''   A A  86       3.082  -1.033  13.914  1.00  0.00           H  
ATOM   2741  H4'   A A  86       1.378  -1.222  12.104  1.00  0.00           H  
ATOM   2742  H3'   A A  86       2.160  -3.545  13.541  1.00  0.00           H  
ATOM   2743  H1'   A A  86       1.253  -3.790  10.112  1.00  0.00           H  
ATOM   2744  H2'   A A  86       0.372  -4.574  12.381  1.00  0.00           H  
ATOM   2745 HO2'   A A  86      -1.222  -3.478  11.525  1.00  0.00           H  
ATOM   2746  H2    A A  86       0.198  -8.502  10.912  1.00  0.00           H  
ATOM   2747  H61   A A  86       4.259 -10.102  11.499  1.00  0.00           H  
ATOM   2748  H62   A A  86       5.287  -8.755  11.600  1.00  0.00           H  
ATOM   2749  H8    A A  86       4.498  -4.032  11.364  1.00  0.00           H  
ATOM   2750  P     U A  87       1.046  -2.804  15.780  1.00  0.00           P  
ATOM   2751  OP2   U A  87       2.490  -2.514  15.969  1.00  0.00           O  
ATOM   2752  OP1   U A  87       0.045  -2.155  16.665  1.00  0.00           O  
ATOM   2753  O5'   U A  87       0.842  -4.381  15.879  1.00  0.00           O  
ATOM   2754  C5'   U A  87      -0.457  -4.944  15.974  1.00  0.00           C  
ATOM   2755  C4'   U A  87      -0.458  -6.408  15.610  1.00  0.00           C  
ATOM   2756  O4'   U A  87       0.405  -6.619  14.461  1.00  0.00           O  
ATOM   2757  C3'   U A  87       0.048  -7.366  16.678  1.00  0.00           C  
ATOM   2758  O3'   U A  87      -0.966  -7.780  17.576  1.00  0.00           O  
ATOM   2759  C1'   U A  87       1.080  -7.845  14.579  1.00  0.00           C  
ATOM   2760  C2'   U A  87       0.556  -8.541  15.844  1.00  0.00           C  
ATOM   2761  O2'   U A  87      -0.508  -9.408  15.477  1.00  0.00           O  
ATOM   2762  N1    U A  87       2.538  -7.585  14.642  1.00  0.00           N  
ATOM   2763  C2    U A  87       3.371  -8.685  14.740  1.00  0.00           C  
ATOM   2764  O2    U A  87       2.959  -9.831  14.774  1.00  0.00           O  
ATOM   2765  N3    U A  87       4.713  -8.397  14.795  1.00  0.00           N  
ATOM   2766  C4    U A  87       5.297  -7.148  14.765  1.00  0.00           C  
ATOM   2767  O4    U A  87       6.524  -7.053  14.825  1.00  0.00           O  
ATOM   2768  C5    U A  87       4.375  -6.059  14.662  1.00  0.00           C  
ATOM   2769  C6    U A  87       3.063  -6.311  14.605  1.00  0.00           C  
ATOM   2770  H5'   U A  87      -1.058  -4.464  15.367  1.00  0.00           H  
ATOM   2771 H5''   U A  87      -0.783  -4.845  16.893  1.00  0.00           H  
ATOM   2772  H4'   U A  87      -1.371  -6.676  15.378  1.00  0.00           H  
ATOM   2773  H3'   U A  87       0.804  -6.955  17.147  1.00  0.00           H  
ATOM   2774  H1'   U A  87       0.883  -8.405  13.798  1.00  0.00           H  
ATOM   2775  H2'   U A  87       1.274  -9.024  16.304  1.00  0.00           H  
ATOM   2776 HO2'   U A  87      -1.264  -9.260  16.082  1.00  0.00           H  
ATOM   2777  H3    U A  87       5.320  -9.162  14.865  1.00  0.00           H  
ATOM   2778  H5    U A  87       4.703  -5.135  14.633  1.00  0.00           H  
ATOM   2779  H6    U A  87       2.453  -5.548  14.537  1.00  0.00           H  
TER                                                                             
