# Supplementary material for: Direct-Coupling Analysis of nucleotide coevolution facilitates RNA secondary and tertiary structure prediction
Source: Nucleic Acids Res. 2015 Sep 29;43(21):10444–55. doi: 10.1093/nar/gkv932 (PMC4666395; doi:10.1093/nar/gkv932)
Supplement: SUPPLEMENTARY DATA [file supp_gkv932_nar-01540-r-2015-File011.zip › blind_predictions_100dca/RF01695/cluster_04.pdb]

ATOM      1  C5'   G A   1      -1.323 -16.912   9.065  1.00  0.00           C  
ATOM      2  C4'   G A   1      -2.019 -15.957  10.004  1.00  0.00           C  
ATOM      3  O4'   G A   1      -1.261 -15.808  11.223  1.00  0.00           O  
ATOM      4  C3'   G A   1      -2.203 -14.536   9.494  1.00  0.00           C  
ATOM      5  O3'   G A   1      -3.341 -14.390   8.662  1.00  0.00           O  
ATOM      6  C1'   G A   1      -1.384 -14.487  11.696  1.00  0.00           C  
ATOM      7  C2'   G A   1      -2.372 -13.769  10.787  1.00  0.00           C  
ATOM      8  O2'   G A   1      -3.682 -13.926  11.313  1.00  0.00           O  
ATOM      9  N1    G A   1       1.425 -10.464  13.054  1.00  0.00           N  
ATOM     10  C2    G A   1       0.092 -10.715  13.275  1.00  0.00           C  
ATOM     11  N2    G A   1      -0.587  -9.773  13.947  1.00  0.00           N  
ATOM     12  N3    G A   1      -0.531 -11.809  12.869  1.00  0.00           N  
ATOM     13  C4    G A   1       0.297 -12.648  12.212  1.00  0.00           C  
ATOM     14  C5    G A   1       1.640 -12.493  11.938  1.00  0.00           C  
ATOM     15  C6    G A   1       2.296 -11.314  12.379  1.00  0.00           C  
ATOM     16  O6    G A   1       3.481 -10.992  12.234  1.00  0.00           O  
ATOM     17  N7    G A   1       2.130 -13.585  11.238  1.00  0.00           N  
ATOM     18  C8    G A   1       1.096 -14.371  11.100  1.00  0.00           C  
ATOM     19  N9    G A   1      -0.048 -13.863  11.668  1.00  0.00           N  
ATOM     20  H4'   G A   1      -2.897 -16.333  10.223  1.00  0.00           H  
ATOM     21  H3'   G A   1      -1.411 -14.223   9.011  1.00  0.00           H  
ATOM     22  H1'   G A   1      -1.725 -14.487  12.615  1.00  0.00           H  
ATOM     23  H2'   G A   1      -2.136 -12.823  10.678  1.00  0.00           H  
ATOM     24 HO2'   G A   1      -3.986 -13.067  11.674  1.00  0.00           H  
ATOM     25  H1    G A   1       1.791  -9.623  13.396  1.00  0.00           H  
ATOM     26  H22   G A   1      -1.542  -9.898  14.134  1.00  0.00           H  
ATOM     27  H21   G A   1      -0.133  -8.961  14.251  1.00  0.00           H  
ATOM     28  H8    G A   1       1.133 -15.234  10.639  1.00  0.00           H  
ATOM     29  P     U A   2      -3.364 -13.265   7.514  1.00  0.00           P  
ATOM     30  OP2   U A   2      -2.067 -13.318   6.794  1.00  0.00           O  
ATOM     31  OP1   U A   2      -4.632 -13.407   6.755  1.00  0.00           O  
ATOM     32  O5'   U A   2      -3.424 -11.893   8.322  1.00  0.00           O  
ATOM     33  C5'   U A   2      -4.600 -11.505   9.015  1.00  0.00           C  
ATOM     34  C4'   U A   2      -4.428 -10.175   9.705  1.00  0.00           C  
ATOM     35  O4'   U A   2      -3.364 -10.282  10.694  1.00  0.00           O  
ATOM     36  C3'   U A   2      -4.030  -9.006   8.817  1.00  0.00           C  
ATOM     37  O3'   U A   2      -5.140  -8.368   8.211  1.00  0.00           O  
ATOM     38  C1'   U A   2      -2.591  -9.100  10.724  1.00  0.00           C  
ATOM     39  C2'   U A   2      -3.280  -8.096   9.792  1.00  0.00           C  
ATOM     40  O2'   U A   2      -4.182  -7.313  10.562  1.00  0.00           O  
ATOM     41  N1    U A   2      -1.217  -9.432  10.275  1.00  0.00           N  
ATOM     42  C2    U A   2      -0.219  -8.524  10.576  1.00  0.00           C  
ATOM     43  O2    U A   2      -0.423  -7.487  11.183  1.00  0.00           O  
ATOM     44  N3    U A   2       1.037  -8.874  10.142  1.00  0.00           N  
ATOM     45  C4    U A   2       1.391 -10.013   9.451  1.00  0.00           C  
ATOM     46  O4    U A   2       2.567 -10.183   9.129  1.00  0.00           O  
ATOM     47  C5    U A   2       0.307 -10.906   9.175  1.00  0.00           C  
ATOM     48  C6    U A   2      -0.926 -10.591   9.587  1.00  0.00           C  
ATOM     49  H5'   U A   2      -4.815 -12.187   9.686  1.00  0.00           H  
ATOM     50 H5''   U A   2      -5.341 -11.440   8.377  1.00  0.00           H  
ATOM     51  H4'   U A   2      -5.259  -9.949  10.171  1.00  0.00           H  
ATOM     52  H3'   U A   2      -3.415  -9.311   8.118  1.00  0.00           H  
ATOM     53  H1'   U A   2      -2.556  -8.727  11.630  1.00  0.00           H  
ATOM     54  H2'   U A   2      -2.621  -7.538   9.329  1.00  0.00           H  
ATOM     55 HO2'   U A   2      -3.818  -6.408  10.657  1.00  0.00           H  
ATOM     56  H3    U A   2       1.759  -8.244  10.345  1.00  0.00           H  
ATOM     57  H5    U A   2       0.467 -11.741   8.688  1.00  0.00           H  
ATOM     58  H6    U A   2      -1.650 -11.217   9.385  1.00  0.00           H  
ATOM     59  P     C A   3      -4.969  -7.608   6.805  1.00  0.00           P  
ATOM     60  OP2   C A   3      -4.563  -8.608   5.787  1.00  0.00           O  
ATOM     61  OP1   C A   3      -6.182  -6.781   6.580  1.00  0.00           O  
ATOM     62  O5'   C A   3      -3.740  -6.623   7.046  1.00  0.00           O  
ATOM     63  C5'   C A   3      -3.928  -5.361   7.669  1.00  0.00           C  
ATOM     64  C4'   C A   3      -2.640  -4.578   7.742  1.00  0.00           C  
ATOM     65  O4'   C A   3      -1.634  -5.332   8.462  1.00  0.00           O  
ATOM     66  C3'   C A   3      -1.957  -4.285   6.415  1.00  0.00           C  
ATOM     67  O3'   C A   3      -2.510  -3.165   5.745  1.00  0.00           O  
ATOM     68  C1'   C A   3      -0.356  -5.084   7.917  1.00  0.00           C  
ATOM     69  C2'   C A   3      -0.523  -4.029   6.836  1.00  0.00           C  
ATOM     70  O2'   C A   3      -0.378  -2.739   7.411  1.00  0.00           O  
ATOM     71  N1    C A   3       0.183  -6.359   7.381  1.00  0.00           N  
ATOM     72  C2    C A   3       1.549  -6.430   7.082  1.00  0.00           C  
ATOM     73  O2    C A   3       2.263  -5.434   7.271  1.00  0.00           O  
ATOM     74  N3    C A   3       2.065  -7.581   6.593  1.00  0.00           N  
ATOM     75  C4    C A   3       1.276  -8.637   6.398  1.00  0.00           C  
ATOM     76  N4    C A   3       1.830  -9.752   5.913  1.00  0.00           N  
ATOM     77  C5    C A   3      -0.116  -8.597   6.691  1.00  0.00           C  
ATOM     78  C6    C A   3      -0.615  -7.454   7.176  1.00  0.00           C  
ATOM     79  H5'   C A   3      -4.269  -5.500   8.577  1.00  0.00           H  
ATOM     80 H5''   C A   3      -4.585  -4.846   7.155  1.00  0.00           H  
ATOM     81  H4'   C A   3      -2.806  -3.732   8.207  1.00  0.00           H  
ATOM     82  H3'   C A   3      -2.002  -5.066   5.825  1.00  0.00           H  
ATOM     83  H1'   C A   3       0.245  -4.742   8.610  1.00  0.00           H  
ATOM     84  H2'   C A   3       0.099  -4.167   6.092  1.00  0.00           H  
ATOM     85 HO2'   C A   3      -1.131  -2.178   7.131  1.00  0.00           H  
ATOM     86  H42   C A   3       1.277 -10.546   5.759  1.00  0.00           H  
ATOM     87  H41   C A   3       2.789  -9.775   5.712  1.00  0.00           H  
ATOM     88  H5    C A   3      -0.688  -9.380   6.545  1.00  0.00           H  
ATOM     89  H6    C A   3      -1.571  -7.406   7.384  1.00  0.00           H  
ATOM     90  P     U A   4      -2.344  -3.013   4.153  1.00  0.00           P  
ATOM     91  OP2   U A   4      -2.819  -4.269   3.520  1.00  0.00           O  
ATOM     92  OP1   U A   4      -2.943  -1.715   3.750  1.00  0.00           O  
ATOM     93  O5'   U A   4      -0.769  -2.917   3.937  1.00  0.00           O  
ATOM     94  C5'   U A   4      -0.068  -1.712   4.205  1.00  0.00           C  
ATOM     95  C4'   U A   4       1.330  -1.742   3.638  1.00  0.00           C  
ATOM     96  O4'   U A   4       1.896  -3.057   3.867  1.00  0.00           O  
ATOM     97  C3'   U A   4       1.448  -1.547   2.134  1.00  0.00           C  
ATOM     98  O3'   U A   4       1.475  -0.183   1.754  1.00  0.00           O  
ATOM     99  C1'   U A   4       2.331  -3.648   2.657  1.00  0.00           C  
ATOM    100  C2'   U A   4       1.600  -2.940   1.523  1.00  0.00           C  
ATOM    101  O2'   U A   4       2.427  -2.907   0.368  1.00  0.00           O  
ATOM    102  N1    U A   4       2.074  -5.108   2.667  1.00  0.00           N  
ATOM    103  C2    U A   4       3.141  -5.938   2.376  1.00  0.00           C  
ATOM    104  O2    U A   4       4.258  -5.523   2.120  1.00  0.00           O  
ATOM    105  N3    U A   4       2.857  -7.282   2.398  1.00  0.00           N  
ATOM    106  C4    U A   4       1.641  -7.870   2.673  1.00  0.00           C  
ATOM    107  O4    U A   4       1.545  -9.098   2.652  1.00  0.00           O  
ATOM    108  C5    U A   4       0.584  -6.950   2.964  1.00  0.00           C  
ATOM    109  C6    U A   4       0.833  -5.637   2.951  1.00  0.00           C  
ATOM    110  H5'   U A   4      -0.016  -1.582   5.175  1.00  0.00           H  
ATOM    111 H5''   U A   4      -0.557  -0.962   3.808  1.00  0.00           H  
ATOM    112  H4'   U A   4       1.889  -1.075   4.088  1.00  0.00           H  
ATOM    113  H3'   U A   4       0.581  -1.749   2.544  1.00  0.00           H  
ATOM    114  H1'   U A   4       3.295  -3.488   2.569  1.00  0.00           H  
ATOM    115  H2'   U A   4       0.729  -3.346   1.333  1.00  0.00           H  
ATOM    116 HO2'   U A   4       2.049  -3.503  -0.313  1.00  0.00           H  
ATOM    117  H3    U A   4       3.599  -7.888   2.195  1.00  0.00           H  
ATOM    118  H5    U A   4      -0.315  -7.281   3.172  1.00  0.00           H  
ATOM    119  H6    U A   4       0.093  -5.028   3.153  1.00  0.00           H  
ATOM    120  P     A A   5       2.605   0.353   0.745  1.00  0.00           P  
ATOM    121  OP2   A A   5       2.953  -0.750  -0.184  1.00  0.00           O  
ATOM    122  OP1   A A   5       2.154   1.658   0.200  1.00  0.00           O  
ATOM    123  O5'   A A   5       3.864   0.620   1.685  1.00  0.00           O  
ATOM    124  C5'   A A   5       4.553   1.861   1.646  1.00  0.00           C  
ATOM    125  C4'   A A   5       6.024   1.670   1.371  1.00  0.00           C  
ATOM    126  O4'   A A   5       6.587   0.733   2.333  1.00  0.00           O  
ATOM    127  C3'   A A   5       6.377   1.063   0.021  1.00  0.00           C  
ATOM    128  O3'   A A   5       6.405   2.017  -1.026  1.00  0.00           O  
ATOM    129  C1'   A A   5       7.589  -0.044   1.706  1.00  0.00           C  
ATOM    130  C2'   A A   5       7.744   0.470   0.277  1.00  0.00           C  
ATOM    131  O2'   A A   5       8.752   1.471   0.254  1.00  0.00           O  
ATOM    132  N1    A A   5       9.119  -4.964   1.774  1.00  0.00           N  
ATOM    133  C2    A A   5       9.798  -3.811   1.734  1.00  0.00           C  
ATOM    134  N3    A A   5       9.335  -2.562   1.718  1.00  0.00           N  
ATOM    135  C4    A A   5       7.991  -2.554   1.749  1.00  0.00           C  
ATOM    136  C5    A A   5       7.156  -3.655   1.792  1.00  0.00           C  
ATOM    137  C6    A A   5       7.770  -4.920   1.805  1.00  0.00           C  
ATOM    138  N6    A A   5       7.094  -6.070   1.845  1.00  0.00           N  
ATOM    139  N7    A A   5       5.825  -3.261   1.815  1.00  0.00           N  
ATOM    140  C8    A A   5       5.884  -1.952   1.786  1.00  0.00           C  
ATOM    141  N9    A A   5       7.164  -1.456   1.746  1.00  0.00           N  
ATOM    142  H5'   A A   5       4.446   2.314   2.509  1.00  0.00           H  
ATOM    143 H5''   A A   5       4.166   2.421   0.941  1.00  0.00           H  
ATOM    144  H4'   A A   5       6.480   2.532   1.459  1.00  0.00           H  
ATOM    145  H3'   A A   5       5.740   0.353  -0.208  1.00  0.00           H  
ATOM    146  H1'   A A   5       8.440   0.055   2.183  1.00  0.00           H  
ATOM    147  H2'   A A   5       7.942  -0.260  -0.347  1.00  0.00           H  
ATOM    148 HO2'   A A   5       9.543   1.116  -0.203  1.00  0.00           H  
ATOM    149  H2    A A   5      10.775  -3.897   1.712  1.00  0.00           H  
ATOM    150  H61   A A   5       7.578  -6.923   1.852  1.00  0.00           H  
ATOM    151  H62   A A   5       6.114  -6.063   1.868  1.00  0.00           H  
ATOM    152  H8    A A   5       5.088  -1.380   1.793  1.00  0.00           H  
ATOM    153  P     U A   6       6.315   1.539  -2.557  1.00  0.00           P  
ATOM    154  OP2   U A   6       4.956   0.987  -2.787  1.00  0.00           O  
ATOM    155  OP1   U A   6       6.813   2.644  -3.415  1.00  0.00           O  
ATOM    156  O5'   U A   6       7.357   0.337  -2.647  1.00  0.00           O  
ATOM    157  C5'   U A   6       7.193  -0.701  -3.602  1.00  0.00           C  
ATOM    158  C4'   U A   6       8.264  -1.755  -3.467  1.00  0.00           C  
ATOM    159  O4'   U A   6       8.226  -2.332  -2.136  1.00  0.00           O  
ATOM    160  C3'   U A   6       8.143  -2.956  -4.393  1.00  0.00           C  
ATOM    161  O3'   U A   6       8.652  -2.707  -5.692  1.00  0.00           O  
ATOM    162  C1'   U A   6       8.518  -3.723  -2.189  1.00  0.00           C  
ATOM    163  C2'   U A   6       8.902  -4.037  -3.636  1.00  0.00           C  
ATOM    164  O2'   U A   6      10.306  -3.881  -3.785  1.00  0.00           O  
ATOM    165  N1    U A   6       7.345  -4.510  -1.735  1.00  0.00           N  
ATOM    166  C2    U A   6       7.569  -5.827  -1.379  1.00  0.00           C  
ATOM    167  O2    U A   6       8.669  -6.351  -1.423  1.00  0.00           O  
ATOM    168  N3    U A   6       6.456  -6.515  -0.964  1.00  0.00           N  
ATOM    169  C4    U A   6       5.167  -6.035  -0.872  1.00  0.00           C  
ATOM    170  O4    U A   6       4.269  -6.782  -0.481  1.00  0.00           O  
ATOM    171  C5    U A   6       5.011  -4.665  -1.256  1.00  0.00           C  
ATOM    172  C6    U A   6       6.078  -3.970  -1.663  1.00  0.00           C  
ATOM    173  H5'   U A   6       7.236  -0.316  -4.502  1.00  0.00           H  
ATOM    174 H5''   U A   6       6.317  -1.119  -3.473  1.00  0.00           H  
ATOM    175  H4'   U A   6       9.140  -1.336  -3.605  1.00  0.00           H  
ATOM    176  H3'   U A   6       7.200  -3.215  -4.461  1.00  0.00           H  
ATOM    177  H1'   U A   6       9.280  -3.911  -1.602  1.00  0.00           H  
ATOM    178  H2'   U A   6       8.607  -4.935  -3.898  1.00  0.00           H  
ATOM    179 HO2'   U A   6      10.715  -4.764  -3.894  1.00  0.00           H  
ATOM    180  H3    U A   6       6.592  -7.451  -0.708  1.00  0.00           H  
ATOM    181  H5    U A   6       4.128  -4.240  -1.221  1.00  0.00           H  
ATOM    182  H6    U A   6       5.945  -3.035  -1.921  1.00  0.00           H  
ATOM    183  P     G A   7       8.054  -3.494  -6.960  1.00  0.00           P  
ATOM    184  OP2   G A   7       6.574  -3.502  -6.840  1.00  0.00           O  
ATOM    185  OP1   G A   7       8.689  -2.943  -8.185  1.00  0.00           O  
ATOM    186  O5'   G A   7       8.573  -4.988  -6.766  1.00  0.00           O  
ATOM    187  C5'   G A   7       9.913  -5.340  -7.073  1.00  0.00           C  
ATOM    188  C4'   G A   7      10.171  -6.806  -6.829  1.00  0.00           C  
ATOM    189  O4'   G A   7       9.935  -7.121  -5.432  1.00  0.00           O  
ATOM    190  C3'   G A   7       9.275  -7.776  -7.584  1.00  0.00           C  
ATOM    191  O3'   G A   7       9.691  -7.988  -8.923  1.00  0.00           O  
ATOM    192  C1'   G A   7       9.358  -8.426  -5.314  1.00  0.00           C  
ATOM    193  C2'   G A   7       9.338  -9.028  -6.720  1.00  0.00           C  
ATOM    194  O2'   G A   7      10.546  -9.742  -6.934  1.00  0.00           O  
ATOM    195  N1    G A   7       5.608 -10.987  -3.013  1.00  0.00           N  
ATOM    196  C2    G A   7       6.828 -11.436  -3.459  1.00  0.00           C  
ATOM    197  N2    G A   7       7.089 -12.738  -3.269  1.00  0.00           N  
ATOM    198  N3    G A   7       7.728 -10.666  -4.047  1.00  0.00           N  
ATOM    199  C4    G A   7       7.305  -9.389  -4.158  1.00  0.00           C  
ATOM    200  C5    G A   7       6.109  -8.839  -3.747  1.00  0.00           C  
ATOM    201  C6    G A   7       5.152  -9.676  -3.117  1.00  0.00           C  
ATOM    202  O6    G A   7       4.035  -9.377  -2.682  1.00  0.00           O  
ATOM    203  N7    G A   7       6.061  -7.485  -4.045  1.00  0.00           N  
ATOM    204  C8    G A   7       7.207  -7.240  -4.621  1.00  0.00           C  
ATOM    205  N9    G A   7       8.009  -8.350  -4.722  1.00  0.00           N  
ATOM    206  H5'   G A   7      10.519  -4.811  -6.514  1.00  0.00           H  
ATOM    207 H5''   G A   7      10.089  -5.137  -8.016  1.00  0.00           H  
ATOM    208  H4'   G A   7      11.107  -7.004  -7.045  1.00  0.00           H  
ATOM    209  H3'   G A   7       8.357  -7.432  -7.583  1.00  0.00           H  
ATOM    210  H1'   G A   7       9.938  -8.967  -4.737  1.00  0.00           H  
ATOM    211  H2'   G A   7       8.551  -9.598  -6.854  1.00  0.00           H  
ATOM    212 HO2'   G A   7      10.353 -10.702  -6.942  1.00  0.00           H  
ATOM    213  H1    G A   7       5.011 -11.639  -2.589  1.00  0.00           H  
ATOM    214  H22   G A   7       7.944 -13.114  -3.567  1.00  0.00           H  
ATOM    215  H21   G A   7       6.427 -13.315  -2.834  1.00  0.00           H  
ATOM    216  H8    G A   7       7.467  -6.354  -4.948  1.00  0.00           H  
ATOM    217  P     G A   8       8.618  -8.404 -10.045  1.00  0.00           P  
ATOM    218  OP2   G A   8       7.414  -7.554  -9.868  1.00  0.00           O  
ATOM    219  OP1   G A   8       9.312  -8.431 -11.358  1.00  0.00           O  
ATOM    220  O5'   G A   8       8.224  -9.901  -9.666  1.00  0.00           O  
ATOM    221  C5'   G A   8       9.148 -10.965  -9.841  1.00  0.00           C  
ATOM    222  C4'   G A   8       8.566 -12.284  -9.399  1.00  0.00           C  
ATOM    223  O4'   G A   8       8.268 -12.238  -7.979  1.00  0.00           O  
ATOM    224  C3'   G A   8       7.245 -12.679 -10.041  1.00  0.00           C  
ATOM    225  O3'   G A   8       7.405 -13.251 -11.329  1.00  0.00           O  
ATOM    226  C1'   G A   8       7.081 -12.982  -7.704  1.00  0.00           C  
ATOM    227  C2'   G A   8       6.650 -13.635  -9.018  1.00  0.00           C  
ATOM    228  O2'   G A   8       7.243 -14.923  -9.109  1.00  0.00           O  
ATOM    229  N1    G A   8       2.721 -12.728  -5.089  1.00  0.00           N  
ATOM    230  C2    G A   8       3.467 -13.827  -5.440  1.00  0.00           C  
ATOM    231  N2    G A   8       2.994 -15.018  -5.044  1.00  0.00           N  
ATOM    232  N3    G A   8       4.595 -13.764  -6.127  1.00  0.00           N  
ATOM    233  C4    G A   8       4.924 -12.494  -6.444  1.00  0.00           C  
ATOM    234  C5    G A   8       4.250 -11.330  -6.143  1.00  0.00           C  
ATOM    235  C6    G A   8       3.041 -11.411  -5.404  1.00  0.00           C  
ATOM    236  O6    G A   8       2.298 -10.493  -5.039  1.00  0.00           O  
ATOM    237  N7    G A   8       4.921 -10.226  -6.650  1.00  0.00           N  
ATOM    238  C8    G A   8       5.971 -10.730  -7.240  1.00  0.00           C  
ATOM    239  N9    G A   8       6.035 -12.100  -7.152  1.00  0.00           N  
ATOM    240  H5'   G A   8       9.954 -10.778  -9.315  1.00  0.00           H  
ATOM    241 H5''   G A   8       9.392 -11.024 -10.788  1.00  0.00           H  
ATOM    242  H4'   G A   8       9.224 -12.992  -9.562  1.00  0.00           H  
ATOM    243  H3'   G A   8       6.672 -11.887 -10.111  1.00  0.00           H  
ATOM    244  H1'   G A   8       7.299 -13.678  -7.049  1.00  0.00           H  
ATOM    245  H2'   G A   8       5.673 -13.680  -9.092  1.00  0.00           H  
ATOM    246 HO2'   G A   8       6.548 -15.603  -8.993  1.00  0.00           H  
ATOM    247  H1    G A   8       1.899 -12.882  -4.578  1.00  0.00           H  
ATOM    248  H22   G A   8       3.485 -15.838  -5.266  1.00  0.00           H  
ATOM    249  H21   G A   8       2.160 -15.073  -4.535  1.00  0.00           H  
ATOM    250  H8    G A   8       6.645 -10.186  -7.697  1.00  0.00           H  
ATOM    251  P     U A   9       6.253 -13.080 -12.437  1.00  0.00           P  
ATOM    252  OP2   U A   9       5.852 -11.651 -12.465  1.00  0.00           O  
ATOM    253  OP1   U A   9       6.714 -13.738 -13.686  1.00  0.00           O  
ATOM    254  O5'   U A   9       5.032 -13.924 -11.857  1.00  0.00           O  
ATOM    255  C5'   U A   9       5.135 -15.328 -11.679  1.00  0.00           C  
ATOM    256  C4'   U A   9       3.954 -15.883 -10.923  1.00  0.00           C  
ATOM    257  O4'   U A   9       3.901 -15.303  -9.593  1.00  0.00           O  
ATOM    258  C3'   U A   9       2.582 -15.585 -11.510  1.00  0.00           C  
ATOM    259  O3'   U A   9       2.233 -16.456 -12.572  1.00  0.00           O  
ATOM    260  C1'   U A   9       2.546 -15.105  -9.196  1.00  0.00           C  
ATOM    261  C2'   U A   9       1.669 -15.702 -10.298  1.00  0.00           C  
ATOM    262  O2'   U A   9       1.399 -17.061  -9.985  1.00  0.00           O  
ATOM    263  N1    U A   9       2.277 -13.662  -8.984  1.00  0.00           N  
ATOM    264  C2    U A   9       1.183 -13.332  -8.205  1.00  0.00           C  
ATOM    265  O2    U A   9       0.451 -14.164  -7.700  1.00  0.00           O  
ATOM    266  N3    U A   9       0.973 -11.985  -8.036  1.00  0.00           N  
ATOM    267  C4    U A   9       1.728 -10.954  -8.554  1.00  0.00           C  
ATOM    268  O4    U A   9       1.408  -9.790  -8.310  1.00  0.00           O  
ATOM    269  C5    U A   9       2.843 -11.370  -9.348  1.00  0.00           C  
ATOM    270  C6    U A   9       3.071 -12.675  -9.529  1.00  0.00           C  
ATOM    271  H5'   U A   9       5.955 -15.528 -11.181  1.00  0.00           H  
ATOM    272 H5''   U A   9       5.182 -15.759 -12.558  1.00  0.00           H  
ATOM    273  H4'   U A   9       4.058 -16.854 -10.840  1.00  0.00           H  
ATOM    274  H3'   U A   9       2.566 -14.660 -11.835  1.00  0.00           H  
ATOM    275  H1'   U A   9       2.392 -15.588  -8.358  1.00  0.00           H  
ATOM    276  H2'   U A   9       0.844 -15.187 -10.417  1.00  0.00           H  
ATOM    277 HO2'   U A   9       0.459 -17.149  -9.727  1.00  0.00           H  
ATOM    278  H3    U A   9       0.203 -11.730  -7.487  1.00  0.00           H  
ATOM    279  H5    U A   9       3.435 -10.703  -9.756  1.00  0.00           H  
ATOM    280  H6    U A   9       3.840 -12.934 -10.077  1.00  0.00           H  
ATOM    281  P     G A  10       1.274 -15.946 -13.756  1.00  0.00           P  
ATOM    282  OP2   G A  10       1.581 -14.515 -14.011  1.00  0.00           O  
ATOM    283  OP1   G A  10       1.358 -16.924 -14.870  1.00  0.00           O  
ATOM    284  O5'   G A  10      -0.190 -16.033 -13.133  1.00  0.00           O  
ATOM    285  C5'   G A  10      -0.902 -17.261 -13.113  1.00  0.00           C  
ATOM    286  C4'   G A  10      -2.201 -17.136 -12.357  1.00  0.00           C  
ATOM    287  O4'   G A  10      -1.947 -16.609 -11.028  1.00  0.00           O  
ATOM    288  C3'   G A  10      -3.227 -16.179 -12.945  1.00  0.00           C  
ATOM    289  O3'   G A  10      -3.977 -16.753 -14.002  1.00  0.00           O  
ATOM    290  C1'   G A  10      -3.003 -15.726 -10.636  1.00  0.00           C  
ATOM    291  C2'   G A  10      -4.067 -15.807 -11.732  1.00  0.00           C  
ATOM    292  O2'   G A  10      -4.987 -16.839 -11.406  1.00  0.00           O  
ATOM    293  N1    G A  10      -3.866 -11.100  -8.696  1.00  0.00           N  
ATOM    294  C2    G A  10      -4.650 -12.227  -8.651  1.00  0.00           C  
ATOM    295  N2    G A  10      -5.820 -12.113  -8.005  1.00  0.00           N  
ATOM    296  N3    G A  10      -4.314 -13.383  -9.198  1.00  0.00           N  
ATOM    297  C4    G A  10      -3.110 -13.323  -9.806  1.00  0.00           C  
ATOM    298  C5    G A  10      -2.250 -12.250  -9.908  1.00  0.00           C  
ATOM    299  C6    G A  10      -2.623 -11.016  -9.316  1.00  0.00           C  
ATOM    300  O6    G A  10      -1.998  -9.950  -9.298  1.00  0.00           O  
ATOM    301  N7    G A  10      -1.108 -12.599 -10.615  1.00  0.00           N  
ATOM    302  C8    G A  10      -1.291 -13.854 -10.925  1.00  0.00           C  
ATOM    303  N9    G A  10      -2.485 -14.356 -10.465  1.00  0.00           N  
ATOM    304  H5'   G A  10      -0.347 -17.946 -12.686  1.00  0.00           H  
ATOM    305 H5''   G A  10      -1.093 -17.534 -14.035  1.00  0.00           H  
ATOM    306  H4'   G A  10      -2.606 -18.025 -12.274  1.00  0.00           H  
ATOM    307  H3'   G A  10      -2.767 -15.378 -13.274  1.00  0.00           H  
ATOM    308  H1'   G A  10      -3.383 -16.041  -9.789  1.00  0.00           H  
ATOM    309  H2'   G A  10      -4.518 -14.945 -11.857  1.00  0.00           H  
ATOM    310 HO2'   G A  10      -5.841 -16.435 -11.147  1.00  0.00           H  
ATOM    311  H1    G A  10      -4.207 -10.292  -8.258  1.00  0.00           H  
ATOM    312  H22   G A  10      -6.422 -12.885  -7.940  1.00  0.00           H  
ATOM    313  H21   G A  10      -6.077 -11.260  -7.597  1.00  0.00           H  
ATOM    314  H8    G A  10      -0.643 -14.384 -11.433  1.00  0.00           H  
ATOM    315  P     G A  11      -4.690 -15.809 -15.091  1.00  0.00           P  
ATOM    316  OP2   G A  11      -3.711 -14.774 -15.513  1.00  0.00           O  
ATOM    317  OP1   G A  11      -5.323 -16.681 -16.113  1.00  0.00           O  
ATOM    318  O5'   G A  11      -5.850 -15.085 -14.273  1.00  0.00           O  
ATOM    319  C5'   G A  11      -7.042 -15.777 -13.933  1.00  0.00           C  
ATOM    320  C4'   G A  11      -8.066 -14.851 -13.325  1.00  0.00           C  
ATOM    321  O4'   G A  11      -7.558 -14.305 -12.080  1.00  0.00           O  
ATOM    322  C3'   G A  11      -8.427 -13.623 -14.148  1.00  0.00           C  
ATOM    323  O3'   G A  11      -9.356 -13.902 -15.182  1.00  0.00           O  
ATOM    324  C1'   G A  11      -8.030 -12.961 -11.914  1.00  0.00           C  
ATOM    325  C2'   G A  11      -8.956 -12.661 -13.094  1.00  0.00           C  
ATOM    326  O2'   G A  11     -10.290 -12.982 -12.726  1.00  0.00           O  
ATOM    327  N1    G A  11      -6.513  -8.295 -10.555  1.00  0.00           N  
ATOM    328  C2    G A  11      -7.757  -8.871 -10.465  1.00  0.00           C  
ATOM    329  N2    G A  11      -8.730  -8.108  -9.945  1.00  0.00           N  
ATOM    330  N3    G A  11      -8.030 -10.105 -10.856  1.00  0.00           N  
ATOM    331  C4    G A  11      -6.942 -10.730 -11.353  1.00  0.00           C  
ATOM    332  C5    G A  11      -5.658 -10.246 -11.487  1.00  0.00           C  
ATOM    333  C6    G A  11      -5.379  -8.920 -11.065  1.00  0.00           C  
ATOM    334  O6    G A  11      -4.304  -8.311 -11.101  1.00  0.00           O  
ATOM    335  N7    G A  11      -4.826 -11.206 -12.045  1.00  0.00           N  
ATOM    336  C8    G A  11      -5.604 -12.236 -12.238  1.00  0.00           C  
ATOM    337  N9    G A  11      -6.901 -12.016 -11.840  1.00  0.00           N  
ATOM    338  H5'   G A  11      -6.829 -16.484 -13.289  1.00  0.00           H  
ATOM    339 H5''   G A  11      -7.418 -16.183 -14.742  1.00  0.00           H  
ATOM    340  H4'   G A  11      -8.883 -15.359 -13.139  1.00  0.00           H  
ATOM    341  H3'   G A  11      -7.611 -13.249 -14.542  1.00  0.00           H  
ATOM    342  H1'   G A  11      -8.543 -12.924 -11.080  1.00  0.00           H  
ATOM    343  H2'   G A  11      -8.875 -11.728 -13.385  1.00  0.00           H  
ATOM    344 HO2'   G A  11     -10.800 -12.152 -12.618  1.00  0.00           H  
ATOM    345  H1    G A  11      -6.415  -7.373 -10.238  1.00  0.00           H  
ATOM    346  H22   G A  11      -9.639  -8.466  -9.856  1.00  0.00           H  
ATOM    347  H21   G A  11      -8.536  -7.193  -9.654  1.00  0.00           H  
ATOM    348  H8    G A  11      -5.294 -13.080 -12.626  1.00  0.00           H  
ATOM    349  P     C A  12      -9.390 -12.989 -16.504  1.00  0.00           P  
ATOM    350  OP2   C A  12      -8.004 -12.879 -17.024  1.00  0.00           O  
ATOM    351  OP1   C A  12     -10.466 -13.503 -17.389  1.00  0.00           O  
ATOM    352  O5'   C A  12      -9.834 -11.555 -15.972  1.00  0.00           O  
ATOM    353  C5'   C A  12     -11.173 -11.308 -15.570  1.00  0.00           C  
ATOM    354  C4'   C A  12     -11.367  -9.878 -15.127  1.00  0.00           C  
ATOM    355  O4'   C A  12     -10.537  -9.603 -13.968  1.00  0.00           O  
ATOM    356  C3'   C A  12     -10.968  -8.806 -16.129  1.00  0.00           C  
ATOM    357  O3'   C A  12     -11.962  -8.570 -17.113  1.00  0.00           O  
ATOM    358  C1'   C A  12     -10.044  -8.266 -14.022  1.00  0.00           C  
ATOM    359  C2'   C A  12     -10.694  -7.603 -15.237  1.00  0.00           C  
ATOM    360  O2'   C A  12     -11.903  -6.978 -14.829  1.00  0.00           O  
ATOM    361  N1    C A  12      -8.562  -8.266 -14.106  1.00  0.00           N  
ATOM    362  C2    C A  12      -7.876  -7.097 -13.751  1.00  0.00           C  
ATOM    363  O2    C A  12      -8.522  -6.105 -13.380  1.00  0.00           O  
ATOM    364  N3    C A  12      -6.526  -7.071 -13.818  1.00  0.00           N  
ATOM    365  C4    C A  12      -5.855  -8.150 -14.220  1.00  0.00           C  
ATOM    366  N4    C A  12      -4.523  -8.078 -14.270  1.00  0.00           N  
ATOM    367  C5    C A  12      -6.522  -9.352 -14.588  1.00  0.00           C  
ATOM    368  C6    C A  12      -7.859  -9.367 -14.517  1.00  0.00           C  
ATOM    369  H5'   C A  12     -11.398 -11.906 -14.828  1.00  0.00           H  
ATOM    370 H5''   C A  12     -11.772 -11.493 -16.323  1.00  0.00           H  
ATOM    371  H4'   C A  12     -12.307  -9.749 -14.881  1.00  0.00           H  
ATOM    372  H3'   C A  12     -10.135  -9.073 -16.571  1.00  0.00           H  
ATOM    373  H1'   C A  12     -10.322  -7.799 -13.207  1.00  0.00           H  
ATOM    374  H2'   C A  12     -10.084  -6.967 -15.667  1.00  0.00           H  
ATOM    375 HO2'   C A  12     -11.782  -6.006 -14.851  1.00  0.00           H  
ATOM    376  H42   C A  12      -4.001  -8.854 -14.562  1.00  0.00           H  
ATOM    377  H41   C A  12      -4.067  -7.248 -14.017  1.00  0.00           H  
ATOM    378  H5    C A  12      -6.020 -10.141 -14.882  1.00  0.00           H  
ATOM    379  H6    C A  12      -8.336 -10.185 -14.766  1.00  0.00           H  
ATOM    380  P     U A  13     -11.553  -7.968 -18.546  1.00  0.00           P  
ATOM    381  OP2   U A  13     -10.382  -8.731 -19.047  1.00  0.00           O  
ATOM    382  OP1   U A  13     -12.781  -7.879 -19.375  1.00  0.00           O  
ATOM    383  O5'   U A  13     -11.071  -6.485 -18.218  1.00  0.00           O  
ATOM    384  C5'   U A  13     -12.011  -5.453 -17.962  1.00  0.00           C  
ATOM    385  C4'   U A  13     -11.335  -4.117 -17.775  1.00  0.00           C  
ATOM    386  O4'   U A  13     -10.448  -4.167 -16.627  1.00  0.00           O  
ATOM    387  C3'   U A  13     -10.438  -3.655 -18.913  1.00  0.00           C  
ATOM    388  O3'   U A  13     -11.159  -3.066 -19.983  1.00  0.00           O  
ATOM    389  C1'   U A  13      -9.278  -3.391 -16.872  1.00  0.00           C  
ATOM    390  C2'   U A  13      -9.485  -2.694 -18.217  1.00  0.00           C  
ATOM    391  O2'   U A  13     -10.098  -1.432 -17.992  1.00  0.00           O  
ATOM    392  N1    U A  13      -8.072  -4.255 -16.866  1.00  0.00           N  
ATOM    393  C2    U A  13      -6.852  -3.633 -16.675  1.00  0.00           C  
ATOM    394  O2    U A  13      -6.735  -2.430 -16.514  1.00  0.00           O  
ATOM    395  N3    U A  13      -5.764  -4.471 -16.676  1.00  0.00           N  
ATOM    396  C4    U A  13      -5.769  -5.839 -16.846  1.00  0.00           C  
ATOM    397  O4    U A  13      -4.702  -6.455 -16.823  1.00  0.00           O  
ATOM    398  C5    U A  13      -7.065  -6.414 -17.038  1.00  0.00           C  
ATOM    399  C6    U A  13      -8.142  -5.621 -17.040  1.00  0.00           C  
ATOM    400  H5'   U A  13     -12.513  -5.672 -17.149  1.00  0.00           H  
ATOM    401 H5''   U A  13     -12.633  -5.392 -18.716  1.00  0.00           H  
ATOM    402  H4'   U A  13     -12.020  -3.435 -17.616  1.00  0.00           H  
ATOM    403  H3'   U A  13      -9.929  -4.421 -19.253  1.00  0.00           H  
ATOM    404  H1'   U A  13      -9.196  -2.718 -16.164  1.00  0.00           H  
ATOM    405  H2'   U A  13      -8.641  -2.604 -18.708  1.00  0.00           H  
ATOM    406 HO2'   U A  13      -9.444  -0.724 -18.166  1.00  0.00           H  
ATOM    407  H3    U A  13      -4.889  -4.051 -16.543  1.00  0.00           H  
ATOM    408  H5    U A  13      -7.163  -7.381 -17.166  1.00  0.00           H  
ATOM    409  H6    U A  13      -9.017  -6.038 -17.174  1.00  0.00           H  
ATOM    410  P     G A  14     -10.557  -3.087 -21.473  1.00  0.00           P  
ATOM    411  OP2   G A  14     -10.045  -4.455 -21.742  1.00  0.00           O  
ATOM    412  OP1   G A  14     -11.565  -2.488 -22.385  1.00  0.00           O  
ATOM    413  O5'   G A  14      -9.309  -2.099 -21.400  1.00  0.00           O  
ATOM    414  C5'   G A  14      -9.493  -0.691 -21.402  1.00  0.00           C  
ATOM    415  C4'   G A  14      -8.174   0.040 -21.373  1.00  0.00           C  
ATOM    416  O4'   G A  14      -7.449  -0.302 -20.163  1.00  0.00           O  
ATOM    417  C3'   G A  14      -7.202  -0.294 -22.494  1.00  0.00           C  
ATOM    418  O3'   G A  14      -7.488   0.396 -23.699  1.00  0.00           O  
ATOM    419  C1'   G A  14      -6.047  -0.370 -20.434  1.00  0.00           C  
ATOM    420  C2'   G A  14      -5.855   0.072 -21.886  1.00  0.00           C  
ATOM    421  O2'   G A  14      -5.640   1.475 -21.916  1.00  0.00           O  
ATOM    422  N1    G A  14      -1.920  -3.241 -19.632  1.00  0.00           N  
ATOM    423  C2    G A  14      -2.017  -1.885 -19.830  1.00  0.00           C  
ATOM    424  N2    G A  14      -0.865  -1.197 -19.813  1.00  0.00           N  
ATOM    425  N3    G A  14      -3.158  -1.247 -20.030  1.00  0.00           N  
ATOM    426  C4    G A  14      -4.215  -2.087 -20.017  1.00  0.00           C  
ATOM    427  C5    G A  14      -4.227  -3.452 -19.828  1.00  0.00           C  
ATOM    428  C6    G A  14      -2.995  -4.124 -19.615  1.00  0.00           C  
ATOM    429  O6    G A  14      -2.798  -5.330 -19.428  1.00  0.00           O  
ATOM    430  N7    G A  14      -5.522  -3.947 -19.886  1.00  0.00           N  
ATOM    431  C8    G A  14      -6.261  -2.892 -20.105  1.00  0.00           C  
ATOM    432  N9    G A  14      -5.532  -1.731 -20.195  1.00  0.00           N  
ATOM    433  H5'   G A  14     -10.018  -0.436 -20.614  1.00  0.00           H  
ATOM    434 H5''   G A  14      -9.985  -0.434 -22.210  1.00  0.00           H  
ATOM    435  H4'   G A  14      -8.346   1.005 -21.378  1.00  0.00           H  
ATOM    436  H3'   G A  14      -7.226  -1.259 -22.664  1.00  0.00           H  
ATOM    437  H1'   G A  14      -5.591   0.261 -19.839  1.00  0.00           H  
ATOM    438  H2'   G A  14      -5.122  -0.417 -22.315  1.00  0.00           H  
ATOM    439 HO2'   G A  14      -4.704   1.650 -22.148  1.00  0.00           H  
ATOM    440  H1    G A  14      -1.026  -3.617 -19.493  1.00  0.00           H  
ATOM    441  H22   G A  14      -0.872  -0.226 -19.948  1.00  0.00           H  
ATOM    442  H21   G A  14      -0.016  -1.663 -19.666  1.00  0.00           H  
ATOM    443  H8    G A  14      -7.236  -2.927 -20.196  1.00  0.00           H  
ATOM    444  P     U A  15      -7.098  -0.256 -25.115  1.00  0.00           P  
ATOM    445  OP2   U A  15      -7.489  -1.688 -25.084  1.00  0.00           O  
ATOM    446  OP1   U A  15      -7.623   0.626 -26.189  1.00  0.00           O  
ATOM    447  O5'   U A  15      -5.507  -0.181 -25.149  1.00  0.00           O  
ATOM    448  C5'   U A  15      -4.840   1.051 -25.382  1.00  0.00           C  
ATOM    449  C4'   U A  15      -3.342   0.874 -25.421  1.00  0.00           C  
ATOM    450  O4'   U A  15      -2.868   0.379 -24.142  1.00  0.00           O  
ATOM    451  C3'   U A  15      -2.812  -0.137 -26.427  1.00  0.00           C  
ATOM    452  O3'   U A  15      -2.718   0.386 -27.741  1.00  0.00           O  
ATOM    453  C1'   U A  15      -1.793  -0.539 -24.333  1.00  0.00           C  
ATOM    454  C2'   U A  15      -1.469  -0.529 -25.828  1.00  0.00           C  
ATOM    455  O2'   U A  15      -0.483   0.463 -26.079  1.00  0.00           O  
ATOM    456  N1    U A  15      -2.172  -1.889 -23.849  1.00  0.00           N  
ATOM    457  C2    U A  15      -1.143  -2.765 -23.556  1.00  0.00           C  
ATOM    458  O2    U A  15       0.034  -2.475 -23.679  1.00  0.00           O  
ATOM    459  N3    U A  15      -1.541  -4.002 -23.111  1.00  0.00           N  
ATOM    460  C4    U A  15      -2.834  -4.445 -22.932  1.00  0.00           C  
ATOM    461  O4    U A  15      -3.030  -5.591 -22.523  1.00  0.00           O  
ATOM    462  C5    U A  15      -3.846  -3.485 -23.254  1.00  0.00           C  
ATOM    463  C6    U A  15      -3.486  -2.273 -23.688  1.00  0.00           C  
ATOM    464  H5'   U A  15      -5.068   1.678 -24.664  1.00  0.00           H  
ATOM    465 H5''   U A  15      -5.140   1.420 -26.238  1.00  0.00           H  
ATOM    466  H4'   U A  15      -2.926   1.744 -25.597  1.00  0.00           H  
ATOM    467  H3'   U A  15      -3.401  -0.921 -26.434  1.00  0.00           H  
ATOM    468  H1'   U A  15      -1.015  -0.222 -23.828  1.00  0.00           H  
ATOM    469  H2'   U A  15      -1.181  -1.413 -26.138  1.00  0.00           H  
ATOM    470 HO2'   U A  15       0.365   0.022 -26.294  1.00  0.00           H  
ATOM    471  H3    U A  15      -0.828  -4.639 -22.898  1.00  0.00           H  
ATOM    472  H5    U A  15      -4.793  -3.715 -23.155  1.00  0.00           H  
ATOM    473  H6    U A  15      -4.197  -1.634 -23.903  1.00  0.00           H  
ATOM    474  P     G A  16      -2.752  -0.600 -29.009  1.00  0.00           P  
ATOM    475  OP2   G A  16      -3.818  -1.609 -28.778  1.00  0.00           O  
ATOM    476  OP1   G A  16      -2.783   0.232 -30.239  1.00  0.00           O  
ATOM    477  O5'   G A  16      -1.346  -1.348 -28.955  1.00  0.00           O  
ATOM    478  C5'   G A  16      -0.170  -0.725 -29.451  1.00  0.00           C  
ATOM    479  C4'   G A  16       0.998  -1.679 -29.465  1.00  0.00           C  
ATOM    480  O4'   G A  16       1.317  -2.084 -28.108  1.00  0.00           O  
ATOM    481  C3'   G A  16       0.780  -2.992 -30.202  1.00  0.00           C  
ATOM    482  O3'   G A  16       0.932  -2.871 -31.606  1.00  0.00           O  
ATOM    483  C1'   G A  16       1.751  -3.449 -28.096  1.00  0.00           C  
ATOM    484  C2'   G A  16       1.805  -3.911 -29.554  1.00  0.00           C  
ATOM    485  O2'   G A  16       3.109  -3.671 -30.064  1.00  0.00           O  
ATOM    486  N1    G A  16       1.120  -7.861 -25.636  1.00  0.00           N  
ATOM    487  C2    G A  16       2.205  -7.402 -26.343  1.00  0.00           C  
ATOM    488  N2    G A  16       3.265  -8.221 -26.406  1.00  0.00           N  
ATOM    489  N3    G A  16       2.250  -6.224 -26.944  1.00  0.00           N  
ATOM    490  C4    G A  16       1.104  -5.530 -26.782  1.00  0.00           C  
ATOM    491  C5    G A  16      -0.036  -5.897 -26.097  1.00  0.00           C  
ATOM    492  C6    G A  16      -0.070  -7.163 -25.457  1.00  0.00           C  
ATOM    493  O6    G A  16      -0.988  -7.670 -24.801  1.00  0.00           O  
ATOM    494  N7    G A  16      -0.996  -4.899 -26.167  1.00  0.00           N  
ATOM    495  C8    G A  16      -0.435  -3.960 -26.880  1.00  0.00           C  
ATOM    496  N9    G A  16       0.839  -4.278 -27.285  1.00  0.00           N  
ATOM    497  H5'   G A  16       0.049   0.043 -28.884  1.00  0.00           H  
ATOM    498 H5''   G A  16      -0.337  -0.410 -30.365  1.00  0.00           H  
ATOM    499  H4'   G A  16       1.775  -1.223 -29.851  1.00  0.00           H  
ATOM    500  H3'   G A  16      -0.120  -3.326 -30.004  1.00  0.00           H  
ATOM    501  H1'   G A  16       2.651  -3.481 -27.711  1.00  0.00           H  
ATOM    502  H2'   G A  16       1.550  -4.854 -29.640  1.00  0.00           H  
ATOM    503 HO2'   G A  16       3.568  -4.528 -30.182  1.00  0.00           H  
ATOM    504  H1    G A  16       1.188  -8.749 -25.227  1.00  0.00           H  
ATOM    505  H22   G A  16       4.069  -7.946 -26.896  1.00  0.00           H  
ATOM    506  H21   G A  16       3.240  -9.094 -25.963  1.00  0.00           H  
ATOM    507  H8    G A  16      -0.878  -3.115 -27.102  1.00  0.00           H  
ATOM    508  P     C A  17       0.070  -3.800 -32.594  1.00  0.00           P  
ATOM    509  OP2   C A  17      -1.348  -3.747 -32.157  1.00  0.00           O  
ATOM    510  OP1   C A  17       0.421  -3.435 -33.990  1.00  0.00           O  
ATOM    511  O5'   C A  17       0.618  -5.270 -32.317  1.00  0.00           O  
ATOM    512  C5'   C A  17       1.952  -5.626 -32.647  1.00  0.00           C  
ATOM    513  C4'   C A  17       2.274  -7.037 -32.221  1.00  0.00           C  
ATOM    514  O4'   C A  17       2.236  -7.138 -30.773  1.00  0.00           O  
ATOM    515  C3'   C A  17       1.309  -8.116 -32.690  1.00  0.00           C  
ATOM    516  O3'   C A  17       1.535  -8.517 -34.031  1.00  0.00           O  
ATOM    517  C1'   C A  17       1.744  -8.426 -30.388  1.00  0.00           C  
ATOM    518  C2'   C A  17       1.533  -9.227 -31.674  1.00  0.00           C  
ATOM    519  O2'   C A  17       2.716  -9.958 -31.962  1.00  0.00           O  
ATOM    520  N1    C A  17       0.495  -8.286 -29.600  1.00  0.00           N  
ATOM    521  C2    C A  17       0.111  -9.345 -28.768  1.00  0.00           C  
ATOM    522  O2    C A  17       0.821 -10.362 -28.715  1.00  0.00           O  
ATOM    523  N3    C A  17      -1.023  -9.243 -28.038  1.00  0.00           N  
ATOM    524  C4    C A  17      -1.768  -8.140 -28.113  1.00  0.00           C  
ATOM    525  N4    C A  17      -2.880  -8.083 -27.375  1.00  0.00           N  
ATOM    526  C5    C A  17      -1.407  -7.047 -28.949  1.00  0.00           C  
ATOM    527  C6    C A  17      -0.282  -7.159 -29.666  1.00  0.00           C  
ATOM    528  H5'   C A  17       2.567  -5.008 -32.199  1.00  0.00           H  
ATOM    529 H5''   C A  17       2.072  -5.550 -33.616  1.00  0.00           H  
ATOM    530  H4'   C A  17       3.176  -7.262 -32.531  1.00  0.00           H  
ATOM    531  H3'   C A  17       0.390  -7.784 -32.605  1.00  0.00           H  
ATOM    532  H1'   C A  17       2.427  -8.866 -29.839  1.00  0.00           H  
ATOM    533  H2'   C A  17       0.751  -9.815 -31.605  1.00  0.00           H  
ATOM    534 HO2'   C A  17       2.550 -10.910 -31.802  1.00  0.00           H  
ATOM    535  H42   C A  17      -3.449  -7.287 -27.408  1.00  0.00           H  
ATOM    536  H41   C A  17      -3.126  -8.839 -26.801  1.00  0.00           H  
ATOM    537  H5    C A  17      -1.961  -6.240 -28.997  1.00  0.00           H  
ATOM    538  H6    C A  17      -0.016  -6.417 -30.247  1.00  0.00           H  
ATOM    539  P     G A  18       0.327  -9.104 -34.914  1.00  0.00           P  
ATOM    540  OP2   G A  18      -0.884  -8.293 -34.633  1.00  0.00           O  
ATOM    541  OP1   G A  18       0.807  -9.248 -36.313  1.00  0.00           O  
ATOM    542  O5'   G A  18       0.091 -10.565 -34.322  1.00  0.00           O  
ATOM    543  C5'   G A  18       1.087 -11.570 -34.443  1.00  0.00           C  
ATOM    544  C4'   G A  18       0.697 -12.827 -33.705  1.00  0.00           C  
ATOM    545  O4'   G A  18       0.633 -12.561 -32.280  1.00  0.00           O  
ATOM    546  C3'   G A  18      -0.673 -13.399 -34.038  1.00  0.00           C  
ATOM    547  O3'   G A  18      -0.677 -14.172 -35.226  1.00  0.00           O  
ATOM    548  C1'   G A  18      -0.423 -13.310 -31.689  1.00  0.00           C  
ATOM    549  C2'   G A  18      -1.011 -14.198 -32.787  1.00  0.00           C  
ATOM    550  O2'   G A  18      -0.340 -15.449 -32.777  1.00  0.00           O  
ATOM    551  N1    G A  18      -4.353 -12.838 -28.488  1.00  0.00           N  
ATOM    552  C2    G A  18      -3.599 -13.947 -28.790  1.00  0.00           C  
ATOM    553  N2    G A  18      -3.932 -15.082 -28.158  1.00  0.00           N  
ATOM    554  N3    G A  18      -2.592 -13.944 -29.648  1.00  0.00           N  
ATOM    555  C4    G A  18      -2.395 -12.724 -30.191  1.00  0.00           C  
ATOM    556  C5    G A  18      -3.089 -11.556 -29.959  1.00  0.00           C  
ATOM    557  C6    G A  18      -4.167 -11.573 -29.036  1.00  0.00           C  
ATOM    558  O6    G A  18      -4.904 -10.640 -28.695  1.00  0.00           O  
ATOM    559  N7    G A  18      -2.572 -10.516 -30.718  1.00  0.00           N  
ATOM    560  C8    G A  18      -1.592 -11.061 -31.386  1.00  0.00           C  
ATOM    561  N9    G A  18      -1.429 -12.397 -31.114  1.00  0.00           N  
ATOM    562  H5'   G A  18       1.930 -11.232 -34.076  1.00  0.00           H  
ATOM    563 H5''   G A  18       1.213 -11.782 -35.392  1.00  0.00           H  
ATOM    564  H4'   G A  18       1.377 -13.515 -33.869  1.00  0.00           H  
ATOM    565  H3'   G A  18      -1.314 -12.663 -34.131  1.00  0.00           H  
ATOM    566  H1'   G A  18      -0.049 -13.873 -30.980  1.00  0.00           H  
ATOM    567  H2'   G A  18      -1.980 -14.305 -32.680  1.00  0.00           H  
ATOM    568 HO2'   G A  18      -0.949 -16.136 -32.435  1.00  0.00           H  
ATOM    569  H1    G A  18      -5.079 -12.945 -27.838  1.00  0.00           H  
ATOM    570  H22   G A  18      -3.428 -15.906 -28.334  1.00  0.00           H  
ATOM    571  H21   G A  18      -4.676 -15.093 -27.522  1.00  0.00           H  
ATOM    572  H8    G A  18      -1.029 -10.565 -32.017  1.00  0.00           H  
ATOM    573  P     U A  19      -1.997 -14.237 -36.141  1.00  0.00           P  
ATOM    574  OP2   U A  19      -2.519 -12.856 -36.292  1.00  0.00           O  
ATOM    575  OP1   U A  19      -1.678 -15.038 -37.351  1.00  0.00           O  
ATOM    576  O5'   U A  19      -3.035 -15.065 -35.262  1.00  0.00           O  
ATOM    577  C5'   U A  19      -2.760 -16.402 -34.873  1.00  0.00           C  
ATOM    578  C4'   U A  19      -3.742 -16.895 -33.839  1.00  0.00           C  
ATOM    579  O4'   U A  19      -3.632 -16.095 -32.632  1.00  0.00           O  
ATOM    580  C3'   U A  19      -5.213 -16.800 -34.212  1.00  0.00           C  
ATOM    581  O3'   U A  19      -5.647 -17.872 -35.032  1.00  0.00           O  
ATOM    582  C1'   U A  19      -4.913 -15.911 -32.043  1.00  0.00           C  
ATOM    583  C2'   U A  19      -5.898 -16.754 -32.853  1.00  0.00           C  
ATOM    584  O2'   U A  19      -5.981 -18.049 -32.274  1.00  0.00           O  
ATOM    585  N1    U A  19      -5.273 -14.472 -32.041  1.00  0.00           N  
ATOM    586  C2    U A  19      -6.272 -14.073 -31.174  1.00  0.00           C  
ATOM    587  O2    U A  19      -6.853 -14.842 -30.428  1.00  0.00           O  
ATOM    588  N3    U A  19      -6.571 -12.733 -31.206  1.00  0.00           N  
ATOM    589  C4    U A  19      -5.987 -11.769 -32.001  1.00  0.00           C  
ATOM    590  O4    U A  19      -6.369 -10.601 -31.914  1.00  0.00           O  
ATOM    591  C5    U A  19      -4.961 -12.255 -32.873  1.00  0.00           C  
ATOM    592  C6    U A  19      -4.649 -13.555 -32.861  1.00  0.00           C  
ATOM    593  H5'   U A  19      -1.855 -16.446 -34.501  1.00  0.00           H  
ATOM    594 H5''   U A  19      -2.811 -16.981 -35.662  1.00  0.00           H  
ATOM    595  H4'   U A  19      -3.530 -17.827 -33.620  1.00  0.00           H  
ATOM    596  H3'   U A  19      -5.372 -15.953 -34.679  1.00  0.00           H  
ATOM    597  H1'   U A  19      -4.886 -16.238 -31.119  1.00  0.00           H  
ATOM    598  H2'   U A  19      -6.778 -16.324 -32.907  1.00  0.00           H  
ATOM    599 HO2'   U A  19      -6.854 -18.149 -31.840  1.00  0.00           H  
ATOM    600  H3    U A  19      -7.277 -12.429 -30.599  1.00  0.00           H  
ATOM    601  H5    U A  19      -4.491 -11.638 -33.473  1.00  0.00           H  
ATOM    602  H6    U A  19      -3.945 -13.862 -33.467  1.00  0.00           H  
ATOM    603  P     G A  20      -6.824 -17.647 -36.102  1.00  0.00           P  
ATOM    604  OP2   G A  20      -6.696 -16.270 -36.643  1.00  0.00           O  
ATOM    605  OP1   G A  20      -6.828 -18.804 -37.033  1.00  0.00           O  
ATOM    606  O5'   G A  20      -8.157 -17.712 -35.231  1.00  0.00           O  
ATOM    607  C5'   G A  20      -8.667 -18.955 -34.771  1.00  0.00           C  
ATOM    608  C4'   G A  20      -9.876 -18.765 -33.889  1.00  0.00           C  
ATOM    609  O4'   G A  20      -9.519 -17.969 -32.730  1.00  0.00           O  
ATOM    610  C3'   G A  20     -11.044 -18.013 -34.510  1.00  0.00           C  
ATOM    611  O3'   G A  20     -11.862 -18.835 -35.325  1.00  0.00           O  
ATOM    612  C1'   G A  20     -10.586 -17.087 -32.384  1.00  0.00           C  
ATOM    613  C2'   G A  20     -11.763 -17.452 -33.291  1.00  0.00           C  
ATOM    614  O2'   G A  20     -12.546 -18.449 -32.651  1.00  0.00           O  
ATOM    615  N1    G A  20     -11.590 -12.222 -31.269  1.00  0.00           N  
ATOM    616  C2    G A  20     -12.263 -13.361 -30.899  1.00  0.00           C  
ATOM    617  N2    G A  20     -13.349 -13.187 -30.130  1.00  0.00           N  
ATOM    618  N3    G A  20     -11.901 -14.582 -31.255  1.00  0.00           N  
ATOM    619  C4    G A  20     -10.793 -14.576 -32.026  1.00  0.00           C  
ATOM    620  C5    G A  20     -10.046 -13.498 -32.451  1.00  0.00           C  
ATOM    621  C6    G A  20     -10.446 -12.193 -32.062  1.00  0.00           C  
ATOM    622  O6    G A  20      -9.916 -11.110 -32.337  1.00  0.00           O  
ATOM    623  N7    G A  20      -8.976 -13.915 -33.230  1.00  0.00           N  
ATOM    624  C8    G A  20      -9.090 -15.215 -33.264  1.00  0.00           C  
ATOM    625  N9    G A  20     -10.169 -15.682 -32.554  1.00  0.00           N  
ATOM    626  H5'   G A  20      -7.970 -19.419 -34.263  1.00  0.00           H  
ATOM    627 H5''   G A  20      -8.917 -19.503 -35.545  1.00  0.00           H  
ATOM    628  H4'   G A  20     -10.189 -19.644 -33.587  1.00  0.00           H  
ATOM    629  H3'   G A  20     -10.698 -17.270 -35.048  1.00  0.00           H  
ATOM    630  H1'   G A  20     -10.835 -17.244 -31.449  1.00  0.00           H  
ATOM    631  H2'   G A  20     -12.297 -16.662 -33.520  1.00  0.00           H  
ATOM    632 HO2'   G A  20     -12.993 -18.053 -31.874  1.00  0.00           H  
ATOM    633  H1    G A  20     -11.940 -11.364 -30.952  1.00  0.00           H  
ATOM    634  H22   G A  20     -13.869 -13.964 -29.835  1.00  0.00           H  
ATOM    635  H21   G A  20     -13.623 -12.286 -29.862  1.00  0.00           H  
ATOM    636  H8    G A  20      -8.467 -15.798 -33.746  1.00  0.00           H  
ATOM    637  P     G A  21     -12.838 -18.173 -36.417  1.00  0.00           P  
ATOM    638  OP2   G A  21     -12.053 -17.177 -37.190  1.00  0.00           O  
ATOM    639  OP1   G A  21     -13.540 -19.269 -37.132  1.00  0.00           O  
ATOM    640  O5'   G A  21     -13.914 -17.384 -35.546  1.00  0.00           O  
ATOM    641  C5'   G A  21     -14.946 -18.076 -34.861  1.00  0.00           C  
ATOM    642  C4'   G A  21     -15.937 -17.122 -34.241  1.00  0.00           C  
ATOM    643  O4'   G A  21     -15.271 -16.298 -33.249  1.00  0.00           O  
ATOM    644  C3'   G A  21     -16.578 -16.119 -35.187  1.00  0.00           C  
ATOM    645  O3'   G A  21     -17.645 -16.670 -35.941  1.00  0.00           O  
ATOM    646  C1'   G A  21     -15.853 -14.985 -33.245  1.00  0.00           C  
ATOM    647  C2'   G A  21     -17.010 -15.003 -34.245  1.00  0.00           C  
ATOM    648  O2'   G A  21     -18.206 -15.341 -33.559  1.00  0.00           O  
ATOM    649  N1    G A  21     -14.669 -10.034 -33.158  1.00  0.00           N  
ATOM    650  C2    G A  21     -15.803 -10.670 -32.715  1.00  0.00           C  
ATOM    651  N2    G A  21     -16.751  -9.888 -32.176  1.00  0.00           N  
ATOM    652  N3    G A  21     -15.996 -11.976 -32.792  1.00  0.00           N  
ATOM    653  C4    G A  21     -14.947 -12.609 -33.360  1.00  0.00           C  
ATOM    654  C5    G A  21     -13.771 -12.069 -33.835  1.00  0.00           C  
ATOM    655  C6    G A  21     -13.577 -10.666 -33.745  1.00  0.00           C  
ATOM    656  O6    G A  21     -12.602  -9.999 -34.111  1.00  0.00           O  
ATOM    657  N7    G A  21     -12.944 -13.060 -34.344  1.00  0.00           N  
ATOM    658  C8    G A  21     -13.621 -14.164 -34.173  1.00  0.00           C  
ATOM    659  N9    G A  21     -14.844 -13.962 -33.581  1.00  0.00           N  
ATOM    660  H5'   G A  21     -14.549 -18.628 -34.156  1.00  0.00           H  
ATOM    661 H5''   G A  21     -15.416 -18.659 -35.495  1.00  0.00           H  
ATOM    662  H4'   G A  21     -16.643 -17.640 -33.801  1.00  0.00           H  
ATOM    663  H3'   G A  21     -15.896 -15.774 -35.801  1.00  0.00           H  
ATOM    664  H1'   G A  21     -16.202 -14.815 -32.345  1.00  0.00           H  
ATOM    665  H2'   G A  21     -17.090 -14.146 -34.715  1.00  0.00           H  
ATOM    666 HO2'   G A  21     -18.778 -14.548 -33.505  1.00  0.00           H  
ATOM    667  H1    G A  21     -14.623  -9.061 -33.055  1.00  0.00           H  
ATOM    668  H22   G A  21     -17.582 -10.287 -31.842  1.00  0.00           H  
ATOM    669  H21   G A  21     -16.615  -8.920 -32.115  1.00  0.00           H  
ATOM    670  H8    G A  21     -13.288 -15.046 -34.440  1.00  0.00           H  
ATOM    671  P     G A  22     -18.068 -16.009 -37.343  1.00  0.00           P  
ATOM    672  OP2   G A  22     -16.850 -15.894 -38.184  1.00  0.00           O  
ATOM    673  OP1   G A  22     -19.251 -16.744 -37.861  1.00  0.00           O  
ATOM    674  O5'   G A  22     -18.537 -14.537 -36.950  1.00  0.00           O  
ATOM    675  C5'   G A  22     -19.803 -14.312 -36.348  1.00  0.00           C  
ATOM    676  C4'   G A  22     -20.067 -12.840 -36.148  1.00  0.00           C  
ATOM    677  O4'   G A  22     -19.061 -12.275 -35.269  1.00  0.00           O  
ATOM    678  C3'   G A  22     -19.996 -11.974 -37.397  1.00  0.00           C  
ATOM    679  O3'   G A  22     -21.182 -12.023 -38.173  1.00  0.00           O  
ATOM    680  C1'   G A  22     -18.748 -10.940 -35.678  1.00  0.00           C  
ATOM    681  C2'   G A  22     -19.696 -10.595 -36.828  1.00  0.00           C  
ATOM    682  O2'   G A  22     -20.865  -9.990 -36.296  1.00  0.00           O  
ATOM    683  N1    G A  22     -14.811  -7.814 -36.480  1.00  0.00           N  
ATOM    684  C2    G A  22     -16.093  -7.521 -36.081  1.00  0.00           C  
ATOM    685  N2    G A  22     -16.368  -6.226 -35.866  1.00  0.00           N  
ATOM    686  N3    G A  22     -17.038  -8.430 -35.905  1.00  0.00           N  
ATOM    687  C4    G A  22     -16.593  -9.678 -36.165  1.00  0.00           C  
ATOM    688  C5    G A  22     -15.336 -10.077 -36.567  1.00  0.00           C  
ATOM    689  C6    G A  22     -14.332  -9.091 -36.753  1.00  0.00           C  
ATOM    690  O6    G A  22     -13.157  -9.245 -37.106  1.00  0.00           O  
ATOM    691  N7    G A  22     -15.284 -11.454 -36.727  1.00  0.00           N  
ATOM    692  C8    G A  22     -16.487 -11.860 -36.424  1.00  0.00           C  
ATOM    693  N9    G A  22     -17.331 -10.834 -36.074  1.00  0.00           N  
ATOM    694  H5'   G A  22     -19.828 -14.762 -35.478  1.00  0.00           H  
ATOM    695 H5''   G A  22     -20.502 -14.688 -36.923  1.00  0.00           H  
ATOM    696  H4'   G A  22     -20.949 -12.730 -35.734  1.00  0.00           H  
ATOM    697  H3'   G A  22     -19.239 -12.266 -37.948  1.00  0.00           H  
ATOM    698  H1'   G A  22     -18.922 -10.340 -34.922  1.00  0.00           H  
ATOM    699  H2'   G A  22     -19.259 -10.019 -37.491  1.00  0.00           H  
ATOM    700 HO2'   G A  22     -21.653 -10.426 -36.681  1.00  0.00           H  
ATOM    701  H1    G A  22     -14.185  -7.067 -36.582  1.00  0.00           H  
ATOM    702  H22   G A  22     -17.267  -5.957 -35.580  1.00  0.00           H  
ATOM    703  H21   G A  22     -15.674  -5.547 -35.995  1.00  0.00           H  
ATOM    704  H8    G A  22     -16.759 -12.801 -36.445  1.00  0.00           H  
ATOM    705  P     A A  23     -21.475 -12.293 -39.706  1.00  0.00           P  
ATOM    706  OP2   A A  23     -20.515 -11.570 -40.578  1.00  0.00           O  
ATOM    707  OP1   A A  23     -21.764 -13.726 -39.961  1.00  0.00           O  
ATOM    708  O5'   A A  23     -22.857 -11.499 -39.733  1.00  0.00           O  
ATOM    709  C5'   A A  23     -22.922 -10.136 -39.343  1.00  0.00           C  
ATOM    710  C4'   A A  23     -24.202  -9.830 -38.606  1.00  0.00           C  
ATOM    711  O4'   A A  23     -24.001  -8.698 -37.721  1.00  0.00           O  
ATOM    712  C3'   A A  23     -25.387  -9.422 -39.468  1.00  0.00           C  
ATOM    713  O3'   A A  23     -26.066 -10.529 -40.038  1.00  0.00           O  
ATOM    714  C1'   A A  23     -25.170  -7.884 -37.688  1.00  0.00           C  
ATOM    715  C2'   A A  23     -26.240  -8.615 -38.500  1.00  0.00           C  
ATOM    716  O2'   A A  23     -26.978  -9.463 -37.632  1.00  0.00           O  
ATOM    717  N1    A A  23     -26.691  -2.970 -38.000  1.00  0.00           N  
ATOM    718  C2    A A  23     -27.212  -4.036 -37.380  1.00  0.00           C  
ATOM    719  N3    A A  23     -26.763  -5.289 -37.340  1.00  0.00           N  
ATOM    720  C4    A A  23     -25.626  -5.409 -38.047  1.00  0.00           C  
ATOM    721  C5    A A  23     -24.970  -4.407 -38.738  1.00  0.00           C  
ATOM    722  C6    A A  23     -25.547  -3.125 -38.701  1.00  0.00           C  
ATOM    723  N6    A A  23     -25.029  -2.062 -39.320  1.00  0.00           N  
ATOM    724  N7    A A  23     -23.826  -4.900 -39.350  1.00  0.00           N  
ATOM    725  C8    A A  23     -23.816  -6.168 -39.021  1.00  0.00           C  
ATOM    726  N9    A A  23     -24.876  -6.545 -38.233  1.00  0.00           N  
ATOM    727  H5'   A A  23     -22.871  -9.571 -40.143  1.00  0.00           H  
ATOM    728 H5''   A A  23     -22.161  -9.932 -38.760  1.00  0.00           H  
ATOM    729  H4'   A A  23     -24.454 -10.612 -38.071  1.00  0.00           H  
ATOM    730  H3'   A A  23     -25.074  -8.833 -40.187  1.00  0.00           H  
ATOM    731  H1'   A A  23     -25.467  -7.799 -36.758  1.00  0.00           H  
ATOM    732  H2'   A A  23     -26.823  -7.984 -38.973  1.00  0.00           H  
ATOM    733 HO2'   A A  23     -27.876  -9.092 -37.512  1.00  0.00           H  
ATOM    734  H2    A A  23     -28.042  -3.871 -36.885  1.00  0.00           H  
ATOM    735  H61   A A  23     -25.477  -1.192 -39.259  1.00  0.00           H  
ATOM    736  H62   A A  23     -24.199  -2.150 -39.835  1.00  0.00           H  
ATOM    737  H8    A A  23     -23.116  -6.791 -39.311  1.00  0.00           H  
ATOM    738  P     G A  24     -26.900 -10.351 -41.400  1.00  0.00           P  
ATOM    739  OP2   G A  24     -26.053  -9.604 -42.364  1.00  0.00           O  
ATOM    740  OP1   G A  24     -27.450 -11.678 -41.780  1.00  0.00           O  
ATOM    741  O5'   G A  24     -28.120  -9.413 -40.985  1.00  0.00           O  
ATOM    742  C5'   G A  24     -29.235  -9.937 -40.279  1.00  0.00           C  
ATOM    743  C4'   G A  24     -30.303  -8.891 -40.075  1.00  0.00           C  
ATOM    744  O4'   G A  24     -29.771  -7.794 -39.288  1.00  0.00           O  
ATOM    745  C3'   G A  24     -30.831  -8.222 -41.335  1.00  0.00           C  
ATOM    746  O3'   G A  24     -31.805  -9.000 -42.010  1.00  0.00           O  
ATOM    747  C1'   G A  24     -30.327  -6.553 -39.739  1.00  0.00           C  
ATOM    748  C2'   G A  24     -31.366  -6.898 -40.808  1.00  0.00           C  
ATOM    749  O2'   G A  24     -32.631  -7.064 -40.185  1.00  0.00           O  
ATOM    750  N1    G A  24     -29.083  -1.793 -41.048  1.00  0.00           N  
ATOM    751  C2    G A  24     -30.270  -2.284 -40.562  1.00  0.00           C  
ATOM    752  N2    G A  24     -31.261  -1.394 -40.401  1.00  0.00           N  
ATOM    753  N3    G A  24     -30.474  -3.555 -40.255  1.00  0.00           N  
ATOM    754  C4    G A  24     -29.378  -4.310 -40.477  1.00  0.00           C  
ATOM    755  C5    G A  24     -28.146  -3.919 -40.958  1.00  0.00           C  
ATOM    756  C6    G A  24     -27.941  -2.553 -41.284  1.00  0.00           C  
ATOM    757  O6    G A  24     -26.921  -2.011 -41.724  1.00  0.00           O  
ATOM    758  N7    G A  24     -27.282  -5.002 -41.040  1.00  0.00           N  
ATOM    759  C8    G A  24     -27.991  -6.013 -40.616  1.00  0.00           C  
ATOM    760  N9    G A  24     -29.271  -5.664 -40.257  1.00  0.00           N  
ATOM    761  H5'   G A  24     -28.936 -10.264 -39.405  1.00  0.00           H  
ATOM    762 H5''   G A  24     -29.613 -10.685 -40.788  1.00  0.00           H  
ATOM    763  H4'   G A  24     -31.054  -9.295 -39.591  1.00  0.00           H  
ATOM    764  H3'   G A  24     -30.082  -8.046 -41.943  1.00  0.00           H  
ATOM    765  H1'   G A  24     -30.772  -6.123 -38.979  1.00  0.00           H  
ATOM    766  H2'   G A  24     -31.395  -6.216 -41.512  1.00  0.00           H  
ATOM    767 HO2'   G A  24     -33.206  -6.308 -40.424  1.00  0.00           H  
ATOM    768  H1    G A  24     -29.034  -0.835 -41.245  1.00  0.00           H  
ATOM    769  H22   G A  24     -32.131  -1.687 -40.057  1.00  0.00           H  
ATOM    770  H21   G A  24     -31.118  -0.452 -40.626  1.00  0.00           H  
ATOM    771  H8    G A  24     -27.644  -6.928 -40.558  1.00  0.00           H  
ATOM    772  P     G A  25     -32.014  -8.835 -43.595  1.00  0.00           P  
ATOM    773  OP2   G A  25     -30.673  -8.784 -44.232  1.00  0.00           O  
ATOM    774  OP1   G A  25     -32.999  -9.855 -44.038  1.00  0.00           O  
ATOM    775  O5'   G A  25     -32.688  -7.400 -43.748  1.00  0.00           O  
ATOM    776  C5'   G A  25     -34.036  -7.182 -43.359  1.00  0.00           C  
ATOM    777  C4'   G A  25     -34.451  -5.748 -43.578  1.00  0.00           C  
ATOM    778  O4'   G A  25     -33.614  -4.868 -42.784  1.00  0.00           O  
ATOM    779  C3'   G A  25     -34.304  -5.220 -44.996  1.00  0.00           C  
ATOM    780  O3'   G A  25     -35.377  -5.597 -45.843  1.00  0.00           O  
ATOM    781  C1'   G A  25     -33.372  -3.652 -43.494  1.00  0.00           C  
ATOM    782  C2'   G A  25     -34.195  -3.717 -44.781  1.00  0.00           C  
ATOM    783  O2'   G A  25     -35.469  -3.136 -44.544  1.00  0.00           O  
ATOM    784  N1    G A  25     -29.664  -0.405 -44.769  1.00  0.00           N  
ATOM    785  C2    G A  25     -31.008  -0.175 -44.599  1.00  0.00           C  
ATOM    786  N2    G A  25     -31.425   1.085 -44.792  1.00  0.00           N  
ATOM    787  N3    G A  25     -31.881  -1.110 -44.262  1.00  0.00           N  
ATOM    788  C4    G A  25     -31.295  -2.316 -44.109  1.00  0.00           C  
ATOM    789  C5    G A  25     -29.966  -2.652 -44.254  1.00  0.00           C  
ATOM    790  C6    G A  25     -29.040  -1.639 -44.616  1.00  0.00           C  
ATOM    791  O6    G A  25     -27.820  -1.738 -44.793  1.00  0.00           O  
ATOM    792  N7    G A  25     -29.769  -4.003 -44.007  1.00  0.00           N  
ATOM    793  C8    G A  25     -30.959  -4.456 -43.720  1.00  0.00           C  
ATOM    794  N9    G A  25     -31.931  -3.485 -43.763  1.00  0.00           N  
ATOM    795  H5'   G A  25     -34.135  -7.403 -42.410  1.00  0.00           H  
ATOM    796 H5''   G A  25     -34.619  -7.768 -43.886  1.00  0.00           H  
ATOM    797  H4'   G A  25     -35.383  -5.641 -43.294  1.00  0.00           H  
ATOM    798  H3'   G A  25     -33.463  -5.551 -45.377  1.00  0.00           H  
ATOM    799  H1'   G A  25     -33.689  -2.907 -42.941  1.00  0.00           H  
ATOM    800  H2'   G A  25     -33.730  -3.279 -45.526  1.00  0.00           H  
ATOM    801 HO2'   G A  25     -35.522  -2.278 -45.014  1.00  0.00           H  
ATOM    802  H1    G A  25     -29.101   0.357 -45.019  1.00  0.00           H  
ATOM    803  H22   G A  25     -32.373   1.309 -44.684  1.00  0.00           H  
ATOM    804  H21   G A  25     -30.784   1.784 -45.041  1.00  0.00           H  
ATOM    805  H8    G A  25     -31.140  -5.392 -43.496  1.00  0.00           H  
ATOM    806  P     C A  26     -35.132  -5.793 -47.419  1.00  0.00           P  
ATOM    807  OP2   C A  26     -33.842  -6.505 -47.600  1.00  0.00           O  
ATOM    808  OP1   C A  26     -36.371  -6.359 -48.010  1.00  0.00           O  
ATOM    809  O5'   C A  26     -34.958  -4.308 -47.970  1.00  0.00           O  
ATOM    810  C5'   C A  26     -36.061  -3.417 -48.028  1.00  0.00           C  
ATOM    811  C4'   C A  26     -35.649  -2.050 -48.519  1.00  0.00           C  
ATOM    812  O4'   C A  26     -34.697  -1.460 -47.596  1.00  0.00           O  
ATOM    813  C3'   C A  26     -34.936  -2.007 -49.862  1.00  0.00           C  
ATOM    814  O3'   C A  26     -35.826  -2.064 -50.964  1.00  0.00           O  
ATOM    815  C1'   C A  26     -33.725  -0.701 -48.308  1.00  0.00           C  
ATOM    816  C2'   C A  26     -34.149  -0.707 -49.778  1.00  0.00           C  
ATOM    817  O2'   C A  26     -34.983   0.417 -50.021  1.00  0.00           O  
ATOM    818  N1    C A  26     -32.372  -1.277 -48.111  1.00  0.00           N  
ATOM    819  C2    C A  26     -31.259  -0.464 -48.361  1.00  0.00           C  
ATOM    820  O2    C A  26     -31.436   0.704 -48.739  1.00  0.00           O  
ATOM    821  N3    C A  26     -30.015  -0.965 -48.188  1.00  0.00           N  
ATOM    822  C4    C A  26     -29.852  -2.224 -47.782  1.00  0.00           C  
ATOM    823  N4    C A  26     -28.605  -2.675 -47.625  1.00  0.00           N  
ATOM    824  C5    C A  26     -30.961  -3.076 -47.520  1.00  0.00           C  
ATOM    825  C6    C A  26     -32.187  -2.569 -47.693  1.00  0.00           C  
ATOM    826  H5'   C A  26     -36.450  -3.332 -47.133  1.00  0.00           H  
ATOM    827 H5''   C A  26     -36.736  -3.785 -48.636  1.00  0.00           H  
ATOM    828  H4'   C A  26     -36.444  -1.478 -48.563  1.00  0.00           H  
ATOM    829  H3'   C A  26     -34.309  -2.759 -49.917  1.00  0.00           H  
ATOM    830  H1'   C A  26     -33.739   0.218 -47.969  1.00  0.00           H  
ATOM    831  H2'   C A  26     -33.372  -0.718 -50.375  1.00  0.00           H  
ATOM    832 HO2'   C A  26     -34.493   1.065 -50.568  1.00  0.00           H  
ATOM    833  H42   C A  26     -28.451  -3.596 -47.327  1.00  0.00           H  
ATOM    834  H41   C A  26     -27.843  -2.085 -47.808  1.00  0.00           H  
ATOM    835  H5    C A  26     -30.831  -4.000 -47.221  1.00  0.00           H  
ATOM    836  H6    C A  26     -32.964  -3.140 -47.517  1.00  0.00           H  
ATOM    837  P     U A  27     -35.320  -2.623 -52.383  1.00  0.00           P  
ATOM    838  OP2   U A  27     -34.591  -3.894 -52.142  1.00  0.00           O  
ATOM    839  OP1   U A  27     -36.470  -2.603 -53.322  1.00  0.00           O  
ATOM    840  O5'   U A  27     -34.265  -1.535 -52.872  1.00  0.00           O  
ATOM    841  C5'   U A  27     -34.694  -0.296 -53.417  1.00  0.00           C  
ATOM    842  C4'   U A  27     -33.529   0.540 -53.886  1.00  0.00           C  
ATOM    843  O4'   U A  27     -32.658   0.848 -52.767  1.00  0.00           O  
ATOM    844  C3'   U A  27     -32.605  -0.109 -54.905  1.00  0.00           C  
ATOM    845  O3'   U A  27     -33.106  -0.043 -56.229  1.00  0.00           O  
ATOM    846  C1'   U A  27     -31.297   0.856 -53.190  1.00  0.00           C  
ATOM    847  C2'   U A  27     -31.303   0.653 -54.706  1.00  0.00           C  
ATOM    848  O2'   U A  27     -31.346   1.922 -55.341  1.00  0.00           O  
ATOM    849  N1    U A  27     -30.531  -0.198 -52.483  1.00  0.00           N  
ATOM    850  C2    U A  27     -29.155  -0.070 -52.461  1.00  0.00           C  
ATOM    851  O2    U A  27     -28.564   0.857 -52.987  1.00  0.00           O  
ATOM    852  N3    U A  27     -28.487  -1.068 -51.795  1.00  0.00           N  
ATOM    853  C4    U A  27     -29.041  -2.161 -51.163  1.00  0.00           C  
ATOM    854  O4    U A  27     -28.303  -2.976 -50.606  1.00  0.00           O  
ATOM    855  C5    U A  27     -30.469  -2.229 -51.227  1.00  0.00           C  
ATOM    856  C6    U A  27     -31.144  -1.269 -51.868  1.00  0.00           C  
ATOM    857  H5'   U A  27     -35.187   0.201 -52.731  1.00  0.00           H  
ATOM    858 H5''   U A  27     -35.289  -0.469 -54.176  1.00  0.00           H  
ATOM    859  H4'   U A  27     -33.872   1.379 -54.260  1.00  0.00           H  
ATOM    860  H3'   U A  27     -32.467  -1.049 -54.661  1.00  0.00           H  
ATOM    861  H1'   U A  27     -30.910   1.732 -52.980  1.00  0.00           H  
ATOM    862  H2'   U A  27     -30.529   0.126 -54.999  1.00  0.00           H  
ATOM    863 HO2'   U A  27     -30.478   2.099 -55.759  1.00  0.00           H  
ATOM    864  H3    U A  27     -27.510  -0.997 -51.767  1.00  0.00           H  
ATOM    865  H5    U A  27     -30.948  -2.972 -50.804  1.00  0.00           H  
ATOM    866  H6    U A  27     -32.120  -1.338 -51.898  1.00  0.00           H  
ATOM    867  P     U A  28     -33.371  -1.391 -57.063  1.00  0.00           P  
ATOM    868  OP2   U A  28     -33.219  -2.541 -56.137  1.00  0.00           O  
ATOM    869  OP1   U A  28     -34.637  -1.221 -57.822  1.00  0.00           O  
ATOM    870  O5'   U A  28     -32.171  -1.438 -58.110  1.00  0.00           O  
ATOM    871  C5'   U A  28     -31.862  -0.311 -58.916  1.00  0.00           C  
ATOM    872  C4'   U A  28     -30.380  -0.208 -59.184  1.00  0.00           C  
ATOM    873  O4'   U A  28     -29.713  -0.028 -57.936  1.00  0.00           O  
ATOM    874  C3'   U A  28     -29.697  -1.479 -59.665  1.00  0.00           C  
ATOM    875  O3'   U A  28     -29.835  -1.689 -61.059  1.00  0.00           O  
ATOM    876  C1'   U A  28     -28.375  -0.429 -58.026  1.00  0.00           C  
ATOM    877  C2'   U A  28     -28.249  -1.142 -59.356  1.00  0.00           C  
ATOM    878  O2'   U A  28     -27.716  -0.237 -60.313  1.00  0.00           O  
ATOM    879  N1    U A  28     -28.114  -1.330 -56.878  1.00  0.00           N  
ATOM    880  C2    U A  28     -26.813  -1.403 -56.415  1.00  0.00           C  
ATOM    881  O2    U A  28     -25.896  -0.767 -56.905  1.00  0.00           O  
ATOM    882  N3    U A  28     -26.619  -2.249 -55.351  1.00  0.00           N  
ATOM    883  C4    U A  28     -27.572  -3.016 -54.714  1.00  0.00           C  
ATOM    884  O4    U A  28     -27.238  -3.731 -53.768  1.00  0.00           O  
ATOM    885  C5    U A  28     -28.894  -2.890 -55.246  1.00  0.00           C  
ATOM    886  C6    U A  28     -29.111  -2.072 -56.281  1.00  0.00           C  
ATOM    887  H5'   U A  28     -32.160   0.502 -58.456  1.00  0.00           H  
ATOM    888 H5''   U A  28     -32.336  -0.388 -59.770  1.00  0.00           H  
ATOM    889  H4'   U A  28     -30.217   0.566 -59.760  1.00  0.00           H  
ATOM    890  H3'   U A  28     -29.990  -2.232 -59.112  1.00  0.00           H  
ATOM    891  H1'   U A  28     -27.742   0.320 -58.001  1.00  0.00           H  
ATOM    892  H2'   U A  28     -27.701  -1.950 -59.277  1.00  0.00           H  
ATOM    893 HO2'   U A  28     -28.266  -0.271 -61.125  1.00  0.00           H  
ATOM    894  H3    U A  28     -25.704  -2.315 -55.008  1.00  0.00           H  
ATOM    895  H5    U A  28     -29.635  -3.399 -54.854  1.00  0.00           H  
ATOM    896  H6    U A  28     -30.025  -2.004 -56.628  1.00  0.00           H  
ATOM    897  P     U A  29     -29.610  -3.152 -61.684  1.00  0.00           P  
ATOM    898  OP2   U A  29     -29.395  -4.101 -60.563  1.00  0.00           O  
ATOM    899  OP1   U A  29     -30.696  -3.406 -62.665  1.00  0.00           O  
ATOM    900  O5'   U A  29     -28.241  -3.020 -62.488  1.00  0.00           O  
ATOM    901  C5'   U A  29     -27.299  -4.081 -62.503  1.00  0.00           C  
ATOM    902  C4'   U A  29     -26.050  -3.707 -63.264  1.00  0.00           C  
ATOM    903  O4'   U A  29     -26.385  -2.845 -64.392  1.00  0.00           O  
ATOM    904  C3'   U A  29     -24.972  -2.987 -62.470  1.00  0.00           C  
ATOM    905  O3'   U A  29     -23.660  -3.361 -62.850  1.00  0.00           O  
ATOM    906  C1'   U A  29     -25.649  -1.635 -64.298  1.00  0.00           C  
ATOM    907  C2'   U A  29     -25.205  -1.520 -62.843  1.00  0.00           C  
ATOM    908  O2'   U A  29     -23.995  -0.778 -62.789  1.00  0.00           O  
ATOM    909  N1    U A  29     -26.534  -0.518 -64.705  1.00  0.00           N  
ATOM    910  C2    U A  29     -26.155   0.214 -65.816  1.00  0.00           C  
ATOM    911  O2    U A  29     -25.146  -0.022 -66.456  1.00  0.00           O  
ATOM    912  N3    U A  29     -27.005   1.237 -66.157  1.00  0.00           N  
ATOM    913  C4    U A  29     -28.171   1.600 -65.515  1.00  0.00           C  
ATOM    914  O4    U A  29     -28.828   2.549 -65.945  1.00  0.00           O  
ATOM    915  C5    U A  29     -28.499   0.799 -64.375  1.00  0.00           C  
ATOM    916  C6    U A  29     -27.690  -0.205 -64.022  1.00  0.00           C  
ATOM    917  H5'   U A  29     -27.707  -4.865 -62.927  1.00  0.00           H  
ATOM    918 H5''   U A  29     -27.055  -4.306 -61.581  1.00  0.00           H  
ATOM    919  H4'   U A  29     -25.633  -4.525 -63.607  1.00  0.00           H  
ATOM    920  H3'   U A  29     -25.144  -3.103 -61.512  1.00  0.00           H  
ATOM    921  H1'   U A  29     -24.857  -1.650 -64.876  1.00  0.00           H  
ATOM    922  H2'   U A  29     -25.903  -1.115 -62.288  1.00  0.00           H  
ATOM    923 HO2'   U A  29     -24.178   0.104 -62.401  1.00  0.00           H  
ATOM    924  H3    U A  29     -26.755   1.769 -66.941  1.00  0.00           H  
ATOM    925  H5    U A  29     -29.311   0.985 -63.859  1.00  0.00           H  
ATOM    926  H6    U A  29     -27.936  -0.737 -63.238  1.00  0.00           H  
ATOM    927  P     C A  30     -22.905  -4.555 -62.085  1.00  0.00           P  
ATOM    928  OP2   C A  30     -23.933  -5.486 -61.556  1.00  0.00           O  
ATOM    929  OP1   C A  30     -21.838  -5.072 -62.980  1.00  0.00           O  
ATOM    930  O5'   C A  30     -22.204  -3.838 -60.847  1.00  0.00           O  
ATOM    931  C5'   C A  30     -21.022  -4.371 -60.269  1.00  0.00           C  
ATOM    932  C4'   C A  30     -21.077  -4.342 -58.761  1.00  0.00           C  
ATOM    933  O4'   C A  30     -22.424  -4.000 -58.320  1.00  0.00           O  
ATOM    934  C3'   C A  30     -20.700  -5.633 -58.052  1.00  0.00           C  
ATOM    935  O3'   C A  30     -19.911  -5.418 -56.894  1.00  0.00           O  
ATOM    936  C1'   C A  30     -22.837  -4.930 -57.351  1.00  0.00           C  
ATOM    937  C2'   C A  30     -22.056  -6.209 -57.663  1.00  0.00           C  
ATOM    938  O2'   C A  30     -21.962  -6.999 -56.487  1.00  0.00           O  
ATOM    939  N1    C A  30     -24.303  -5.117 -57.493  1.00  0.00           N  
ATOM    940  C2    C A  30     -25.020  -5.604 -56.393  1.00  0.00           C  
ATOM    941  O2    C A  30     -24.415  -5.863 -55.341  1.00  0.00           O  
ATOM    942  N3    C A  30     -26.357  -5.783 -56.496  1.00  0.00           N  
ATOM    943  C4    C A  30     -26.984  -5.496 -57.637  1.00  0.00           C  
ATOM    944  N4    C A  30     -28.304  -5.689 -57.692  1.00  0.00           N  
ATOM    945  C5    C A  30     -26.283  -5.001 -58.773  1.00  0.00           C  
ATOM    946  C6    C A  30     -24.961  -4.827 -58.659  1.00  0.00           C  
ATOM    947  H5'   C A  30     -20.253  -3.843 -60.571  1.00  0.00           H  
ATOM    948 H5''   C A  30     -20.911  -5.298 -60.567  1.00  0.00           H  
ATOM    949  H4'   C A  30     -20.455  -3.659 -58.436  1.00  0.00           H  
ATOM    950  H3'   C A  30     -20.267  -6.238 -58.690  1.00  0.00           H  
ATOM    951  H1'   C A  30     -22.632  -4.643 -56.437  1.00  0.00           H  
ATOM    952  H2'   C A  30     -22.458  -6.708 -58.404  1.00  0.00           H  
ATOM    953 HO2'   C A  30     -22.527  -7.792 -56.589  1.00  0.00           H  
ATOM    954  H42   C A  30     -28.794  -5.488 -58.517  1.00  0.00           H  
ATOM    955  H41   C A  30     -28.783  -6.031 -56.909  1.00  0.00           H  
ATOM    956  H5    C A  30     -26.753  -4.793 -59.608  1.00  0.00           H  
ATOM    957  H6    C A  30     -24.461  -4.487 -59.429  1.00  0.00           H  
ATOM    958  P     G A  31     -18.467  -4.748 -57.040  1.00  0.00           P  
ATOM    959  OP2   G A  31     -17.917  -5.242 -58.328  1.00  0.00           O  
ATOM    960  OP1   G A  31     -18.671  -3.291 -56.839  1.00  0.00           O  
ATOM    961  O5'   G A  31     -17.528  -5.280 -55.867  1.00  0.00           O  
ATOM    962  C5'   G A  31     -17.377  -4.543 -54.663  1.00  0.00           C  
ATOM    963  C4'   G A  31     -16.731  -3.203 -54.911  1.00  0.00           C  
ATOM    964  O4'   G A  31     -17.475  -2.631 -56.022  1.00  0.00           O  
ATOM    965  C3'   G A  31     -16.819  -2.198 -53.772  1.00  0.00           C  
ATOM    966  O3'   G A  31     -15.603  -2.064 -53.057  1.00  0.00           O  
ATOM    967  C1'   G A  31     -18.165  -1.489 -55.588  1.00  0.00           C  
ATOM    968  C2'   G A  31     -17.285  -0.920 -54.473  1.00  0.00           C  
ATOM    969  O2'   G A  31     -16.192  -0.224 -55.056  1.00  0.00           O  
ATOM    970  N1    G A  31     -23.225  -1.156 -56.035  1.00  0.00           N  
ATOM    971  C2    G A  31     -22.240  -0.512 -56.745  1.00  0.00           C  
ATOM    972  N2    G A  31     -22.652   0.332 -57.702  1.00  0.00           N  
ATOM    973  N3    G A  31     -20.945  -0.684 -56.534  1.00  0.00           N  
ATOM    974  C4    G A  31     -20.708  -1.564 -55.539  1.00  0.00           C  
ATOM    975  C5    G A  31     -21.617  -2.259 -54.770  1.00  0.00           C  
ATOM    976  C6    G A  31     -23.003  -2.066 -55.006  1.00  0.00           C  
ATOM    977  O6    G A  31     -23.963  -2.590 -54.430  1.00  0.00           O  
ATOM    978  N7    G A  31     -20.967  -3.069 -53.849  1.00  0.00           N  
ATOM    979  C8    G A  31     -19.698  -2.855 -54.071  1.00  0.00           C  
ATOM    980  N9    G A  31     -19.470  -1.953 -55.083  1.00  0.00           N  
ATOM    981  H5'   G A  31     -16.821  -5.056 -54.041  1.00  0.00           H  
ATOM    982 H5''   G A  31     -18.260  -4.403 -54.261  1.00  0.00           H  
ATOM    983  H4'   G A  31     -15.794  -3.287 -55.188  1.00  0.00           H  
ATOM    984  H3'   G A  31     -17.522  -2.493 -53.157  1.00  0.00           H  
ATOM    985  H1'   G A  31     -18.305  -0.804 -56.275  1.00  0.00           H  
ATOM    986  H2'   G A  31     -17.799  -0.345 -53.868  1.00  0.00           H  
ATOM    987 HO2'   G A  31     -16.315   0.738 -54.917  1.00  0.00           H  
ATOM    988  H1    G A  31     -24.156  -0.959 -56.269  1.00  0.00           H  
ATOM    989  H22   G A  31     -21.994   0.820 -58.242  1.00  0.00           H  
ATOM    990  H21   G A  31     -23.609   0.465 -57.865  1.00  0.00           H  
ATOM    991  H8    G A  31     -18.981  -3.294 -53.567  1.00  0.00           H  
ATOM    992  P     A A  32     -15.578  -1.305 -51.640  1.00  0.00           P  
ATOM    993  OP2   A A  32     -14.976  -2.221 -50.639  1.00  0.00           O  
ATOM    994  OP1   A A  32     -14.993   0.042 -51.849  1.00  0.00           O  
ATOM    995  O5'   A A  32     -17.119  -1.123 -51.275  1.00  0.00           O  
ATOM    996  C5'   A A  32     -17.555  -0.027 -50.484  1.00  0.00           C  
ATOM    997  C4'   A A  32     -18.502   0.865 -51.247  1.00  0.00           C  
ATOM    998  O4'   A A  32     -19.334   0.063 -52.125  1.00  0.00           O  
ATOM    999  C3'   A A  32     -19.498   1.652 -50.410  1.00  0.00           C  
ATOM   1000  O3'   A A  32     -18.947   2.837 -49.861  1.00  0.00           O  
ATOM   1001  C1'   A A  32     -20.656   0.590 -52.175  1.00  0.00           C  
ATOM   1002  C2'   A A  32     -20.632   1.904 -51.393  1.00  0.00           C  
ATOM   1003  O2'   A A  32     -20.317   2.965 -52.283  1.00  0.00           O  
ATOM   1004  N1    A A  32     -25.598  -0.829 -51.835  1.00  0.00           N  
ATOM   1005  C2    A A  32     -24.992   0.177 -52.479  1.00  0.00           C  
ATOM   1006  N3    A A  32     -23.699   0.489 -52.524  1.00  0.00           N  
ATOM   1007  C4    A A  32     -22.975  -0.379 -51.796  1.00  0.00           C  
ATOM   1008  C5    A A  32     -23.453  -1.461 -51.080  1.00  0.00           C  
ATOM   1009  C6    A A  32     -24.841  -1.683 -51.113  1.00  0.00           C  
ATOM   1010  N6    A A  32     -25.445  -2.686 -50.471  1.00  0.00           N  
ATOM   1011  N7    A A  32     -22.413  -2.131 -50.451  1.00  0.00           N  
ATOM   1012  C8    A A  32     -21.347  -1.451 -50.795  1.00  0.00           C  
ATOM   1013  N9    A A  32     -21.614  -0.378 -51.608  1.00  0.00           N  
ATOM   1014  H5'   A A  32     -16.776   0.498 -50.206  1.00  0.00           H  
ATOM   1015 H5''   A A  32     -18.010  -0.369 -49.687  1.00  0.00           H  
ATOM   1016  H4'   A A  32     -17.979   1.492 -51.790  1.00  0.00           H  
ATOM   1017  H3'   A A  32     -19.826   1.083 -49.681  1.00  0.00           H  
ATOM   1018  H1'   A A  32     -20.889   0.771 -53.110  1.00  0.00           H  
ATOM   1019  H2'   A A  32     -21.483   2.060 -50.930  1.00  0.00           H  
ATOM   1020 HO2'   A A  32     -21.116   3.513 -52.423  1.00  0.00           H  
ATOM   1021  H2    A A  32     -25.586   0.768 -52.988  1.00  0.00           H  
ATOM   1022  H61   A A  32     -26.418  -2.790 -50.531  1.00  0.00           H  
ATOM   1023  H62   A A  32     -24.917  -3.318 -49.941  1.00  0.00           H  
ATOM   1024  H8    A A  32     -20.443  -1.687 -50.498  1.00  0.00           H  
ATOM   1025  P     G A  33     -19.397   3.336 -48.401  1.00  0.00           P  
ATOM   1026  OP2   G A  33     -19.590   2.139 -47.545  1.00  0.00           O  
ATOM   1027  OP1   G A  33     -18.459   4.404 -47.970  1.00  0.00           O  
ATOM   1028  O5'   G A  33     -20.824   4.004 -48.644  1.00  0.00           O  
ATOM   1029  C5'   G A  33     -20.943   5.235 -49.341  1.00  0.00           C  
ATOM   1030  C4'   G A  33     -22.388   5.620 -49.542  1.00  0.00           C  
ATOM   1031  O4'   G A  33     -23.047   4.633 -50.378  1.00  0.00           O  
ATOM   1032  C3'   G A  33     -23.245   5.673 -48.287  1.00  0.00           C  
ATOM   1033  O3'   G A  33     -23.101   6.887 -47.568  1.00  0.00           O  
ATOM   1034  C1'   G A  33     -24.386   4.430 -49.941  1.00  0.00           C  
ATOM   1035  C2'   G A  33     -24.649   5.451 -48.833  1.00  0.00           C  
ATOM   1036  O2'   G A  33     -25.170   6.638 -49.413  1.00  0.00           O  
ATOM   1037  N1    G A  33     -27.722   0.771 -48.758  1.00  0.00           N  
ATOM   1038  C2    G A  33     -27.949   2.052 -49.198  1.00  0.00           C  
ATOM   1039  N2    G A  33     -29.233   2.412 -49.344  1.00  0.00           N  
ATOM   1040  N3    G A  33     -26.989   2.919 -49.475  1.00  0.00           N  
ATOM   1041  C4    G A  33     -25.762   2.395 -49.274  1.00  0.00           C  
ATOM   1042  C5    G A  33     -25.426   1.131 -48.838  1.00  0.00           C  
ATOM   1043  C6    G A  33     -26.466   0.211 -48.544  1.00  0.00           C  
ATOM   1044  O6    G A  33     -26.372  -0.956 -48.145  1.00  0.00           O  
ATOM   1045  N7    G A  33     -24.049   0.985 -48.763  1.00  0.00           N  
ATOM   1046  C8    G A  33     -23.580   2.141 -49.147  1.00  0.00           C  
ATOM   1047  N9    G A  33     -24.565   3.043 -49.472  1.00  0.00           N  
ATOM   1048  H5'   G A  33     -20.510   5.151 -50.215  1.00  0.00           H  
ATOM   1049 H5''   G A  33     -20.493   5.938 -48.827  1.00  0.00           H  
ATOM   1050  H4'   G A  33     -22.425   6.492 -49.988  1.00  0.00           H  
ATOM   1051  H3'   G A  33     -23.007   4.923 -47.702  1.00  0.00           H  
ATOM   1052  H1'   G A  33     -24.992   4.601 -50.692  1.00  0.00           H  
ATOM   1053  H2'   G A  33     -25.249   5.089 -48.147  1.00  0.00           H  
ATOM   1054 HO2'   G A  33     -26.117   6.719 -49.178  1.00  0.00           H  
ATOM   1055  H1    G A  33     -28.503   0.206 -48.580  1.00  0.00           H  
ATOM   1056  H22   G A  33     -29.456   3.315 -49.655  1.00  0.00           H  
ATOM   1057  H21   G A  33     -29.950   1.776 -49.140  1.00  0.00           H  
ATOM   1058  H8    G A  33     -22.623   2.344 -49.199  1.00  0.00           H  
ATOM   1059  P     C A  34     -23.197   6.891 -45.964  1.00  0.00           P  
ATOM   1060  OP2   C A  34     -22.556   5.651 -45.460  1.00  0.00           O  
ATOM   1061  OP1   C A  34     -22.721   8.212 -45.479  1.00  0.00           O  
ATOM   1062  O5'   C A  34     -24.760   6.794 -45.671  1.00  0.00           O  
ATOM   1063  C5'   C A  34     -25.627   7.877 -45.970  1.00  0.00           C  
ATOM   1064  C4'   C A  34     -27.077   7.495 -45.797  1.00  0.00           C  
ATOM   1065  O4'   C A  34     -27.410   6.403 -46.693  1.00  0.00           O  
ATOM   1066  C3'   C A  34     -27.474   6.980 -44.422  1.00  0.00           C  
ATOM   1067  O3'   C A  34     -27.719   8.019 -43.490  1.00  0.00           O  
ATOM   1068  C1'   C A  34     -28.309   5.499 -46.063  1.00  0.00           C  
ATOM   1069  C2'   C A  34     -28.701   6.132 -44.727  1.00  0.00           C  
ATOM   1070  O2'   C A  34     -29.852   6.940 -44.920  1.00  0.00           O  
ATOM   1071  N1    C A  34     -27.669   4.171 -45.892  1.00  0.00           N  
ATOM   1072  C2    C A  34     -28.489   3.067 -45.624  1.00  0.00           C  
ATOM   1073  O2    C A  34     -29.715   3.230 -45.537  1.00  0.00           O  
ATOM   1074  N3    C A  34     -27.930   1.846 -45.464  1.00  0.00           N  
ATOM   1075  C4    C A  34     -26.609   1.697 -45.561  1.00  0.00           C  
ATOM   1076  N4    C A  34     -26.102   0.473 -45.396  1.00  0.00           N  
ATOM   1077  C5    C A  34     -25.749   2.798 -45.832  1.00  0.00           C  
ATOM   1078  C6    C A  34     -26.313   4.002 -45.990  1.00  0.00           C  
ATOM   1079  H5'   C A  34     -25.479   8.158 -46.897  1.00  0.00           H  
ATOM   1080 H5''   C A  34     -25.421   8.626 -45.372  1.00  0.00           H  
ATOM   1081  H4'   C A  34     -27.635   8.270 -46.018  1.00  0.00           H  
ATOM   1082  H3'   C A  34     -26.762   6.401 -44.077  1.00  0.00           H  
ATOM   1083  H1'   C A  34     -29.107   5.404 -46.625  1.00  0.00           H  
ATOM   1084  H2'   C A  34     -28.848   5.450 -44.038  1.00  0.00           H  
ATOM   1085 HO2'   C A  34     -30.622   6.507 -44.497  1.00  0.00           H  
ATOM   1086  H42   C A  34     -25.135   0.331 -45.461  1.00  0.00           H  
ATOM   1087  H41   C A  34     -26.698  -0.283 -45.209  1.00  0.00           H  
ATOM   1088  H5    C A  34     -24.779   2.679 -45.903  1.00  0.00           H  
ATOM   1089  H6    C A  34     -25.738   4.772 -46.177  1.00  0.00           H  
ATOM   1090  P     C A  35     -27.366   7.811 -41.936  1.00  0.00           P  
ATOM   1091  OP2   C A  35     -26.115   7.017 -41.850  1.00  0.00           O  
ATOM   1092  OP1   C A  35     -27.443   9.135 -41.267  1.00  0.00           O  
ATOM   1093  O5'   C A  35     -28.561   6.912 -41.386  1.00  0.00           O  
ATOM   1094  C5'   C A  35     -29.872   7.440 -41.259  1.00  0.00           C  
ATOM   1095  C4'   C A  35     -30.873   6.366 -40.908  1.00  0.00           C  
ATOM   1096  O4'   C A  35     -30.894   5.352 -41.946  1.00  0.00           O  
ATOM   1097  C3'   C A  35     -30.598   5.584 -39.633  1.00  0.00           C  
ATOM   1098  O3'   C A  35     -31.032   6.259 -38.464  1.00  0.00           O  
ATOM   1099  C1'   C A  35     -31.068   4.061 -41.378  1.00  0.00           C  
ATOM   1100  C2'   C A  35     -31.325   4.270 -39.885  1.00  0.00           C  
ATOM   1101  O2'   C A  35     -32.723   4.406 -39.672  1.00  0.00           O  
ATOM   1102  N1    C A  35     -29.869   3.225 -41.631  1.00  0.00           N  
ATOM   1103  C2    C A  35     -29.963   1.845 -41.416  1.00  0.00           C  
ATOM   1104  O2    C A  35     -31.037   1.365 -41.022  1.00  0.00           O  
ATOM   1105  N3    C A  35     -28.884   1.060 -41.640  1.00  0.00           N  
ATOM   1106  C4    C A  35     -27.741   1.600 -42.063  1.00  0.00           C  
ATOM   1107  N4    C A  35     -26.703   0.787 -42.271  1.00  0.00           N  
ATOM   1108  C5    C A  35     -27.613   2.999 -42.291  1.00  0.00           C  
ATOM   1109  C6    C A  35     -28.687   3.766 -42.067  1.00  0.00           C  
ATOM   1110  H5'   C A  35     -30.133   7.855 -42.107  1.00  0.00           H  
ATOM   1111 H5''   C A  35     -29.875   8.121 -40.555  1.00  0.00           H  
ATOM   1112  H4'   C A  35     -31.762   6.774 -40.844  1.00  0.00           H  
ATOM   1113  H3'   C A  35     -29.636   5.409 -39.564  1.00  0.00           H  
ATOM   1114  H1'   C A  35     -31.851   3.638 -41.787  1.00  0.00           H  
ATOM   1115  H2'   C A  35     -30.946   3.541 -39.351  1.00  0.00           H  
ATOM   1116 HO2'   C A  35     -33.056   3.603 -39.221  1.00  0.00           H  
ATOM   1117  H42   C A  35     -25.849   1.153 -42.581  1.00  0.00           H  
ATOM   1118  H41   C A  35     -26.795  -0.176 -42.112  1.00  0.00           H  
ATOM   1119  H5    C A  35     -26.768   3.387 -42.602  1.00  0.00           H  
ATOM   1120  H6    C A  35     -28.619   4.731 -42.218  1.00  0.00           H  
ATOM   1121  P     U A  36     -30.250   6.055 -37.075  1.00  0.00           P  
ATOM   1122  OP2   U A  36     -28.794   6.062 -37.363  1.00  0.00           O  
ATOM   1123  OP1   U A  36     -30.808   7.013 -36.087  1.00  0.00           O  
ATOM   1124  O5'   U A  36     -30.655   4.583 -36.618  1.00  0.00           O  
ATOM   1125  C5'   U A  36     -31.963   4.299 -36.148  1.00  0.00           C  
ATOM   1126  C4'   U A  36     -32.124   2.841 -35.793  1.00  0.00           C  
ATOM   1127  O4'   U A  36     -31.937   2.021 -36.976  1.00  0.00           O  
ATOM   1128  C3'   U A  36     -31.125   2.281 -34.792  1.00  0.00           C  
ATOM   1129  O3'   U A  36     -31.469   2.566 -33.447  1.00  0.00           O  
ATOM   1130  C1'   U A  36     -31.256   0.819 -36.645  1.00  0.00           C  
ATOM   1131  C2'   U A  36     -31.124   0.795 -35.121  1.00  0.00           C  
ATOM   1132  O2'   U A  36     -32.260   0.144 -34.570  1.00  0.00           O  
ATOM   1133  N1    U A  36     -29.938   0.775 -37.324  1.00  0.00           N  
ATOM   1134  C2    U A  36     -29.299  -0.450 -37.382  1.00  0.00           C  
ATOM   1135  O2    U A  36     -29.769  -1.469 -36.907  1.00  0.00           O  
ATOM   1136  N3    U A  36     -28.084  -0.443 -38.021  1.00  0.00           N  
ATOM   1137  C4    U A  36     -27.452   0.639 -38.595  1.00  0.00           C  
ATOM   1138  O4    U A  36     -26.355   0.483 -39.134  1.00  0.00           O  
ATOM   1139  C5    U A  36     -28.171   1.873 -38.497  1.00  0.00           C  
ATOM   1140  C6    U A  36     -29.358   1.895 -37.882  1.00  0.00           C  
ATOM   1141  H5'   U A  36     -32.611   4.531 -36.846  1.00  0.00           H  
ATOM   1142 H5''   U A  36     -32.143   4.842 -35.353  1.00  0.00           H  
ATOM   1143  H4'   U A  36     -33.031   2.701 -35.449  1.00  0.00           H  
ATOM   1144  H3'   U A  36     -30.238   2.652 -34.982  1.00  0.00           H  
ATOM   1145  H1'   U A  36     -31.796   0.056 -36.937  1.00  0.00           H  
ATOM   1146  H2'   U A  36     -30.288   0.365 -34.841  1.00  0.00           H  
ATOM   1147 HO2'   U A  36     -32.625   0.696 -33.848  1.00  0.00           H  
ATOM   1148  H3    U A  36     -27.614  -1.301 -38.073  1.00  0.00           H  
ATOM   1149  H5    U A  36     -27.797   2.694 -38.879  1.00  0.00           H  
ATOM   1150  H6    U A  36     -29.830   2.751 -37.827  1.00  0.00           H  
ATOM   1151  P     G A  37     -30.766   1.765 -32.245  1.00  0.00           P  
ATOM   1152  OP2   G A  37     -29.594   1.041 -32.798  1.00  0.00           O  
ATOM   1153  OP1   G A  37     -30.579   2.707 -31.111  1.00  0.00           O  
ATOM   1154  O5'   G A  37     -31.854   0.684 -31.812  1.00  0.00           O  
ATOM   1155  C5'   G A  37     -31.822   0.094 -30.521  1.00  0.00           C  
ATOM   1156  C4'   G A  37     -30.991  -1.165 -30.507  1.00  0.00           C  
ATOM   1157  O4'   G A  37     -30.735  -1.599 -31.869  1.00  0.00           O  
ATOM   1158  C3'   G A  37     -29.606  -1.044 -29.891  1.00  0.00           C  
ATOM   1159  O3'   G A  37     -29.622  -1.105 -28.475  1.00  0.00           O  
ATOM   1160  C1'   G A  37     -29.430  -2.174 -31.959  1.00  0.00           C  
ATOM   1161  C2'   G A  37     -28.850  -2.193 -30.544  1.00  0.00           C  
ATOM   1162  O2'   G A  37     -29.169  -3.434 -29.931  1.00  0.00           O  
ATOM   1163  N1    G A  37     -25.118  -2.076 -34.663  1.00  0.00           N  
ATOM   1164  C2    G A  37     -25.607  -3.054 -33.832  1.00  0.00           C  
ATOM   1165  N2    G A  37     -24.851  -4.155 -33.699  1.00  0.00           N  
ATOM   1166  N3    G A  37     -26.753  -2.963 -33.177  1.00  0.00           N  
ATOM   1167  C4    G A  37     -27.383  -1.796 -33.423  1.00  0.00           C  
ATOM   1168  C5    G A  37     -26.983  -0.755 -34.234  1.00  0.00           C  
ATOM   1169  C6    G A  37     -25.751  -0.866 -34.930  1.00  0.00           C  
ATOM   1170  O6    G A  37     -25.224  -0.051 -35.697  1.00  0.00           O  
ATOM   1171  N7    G A  37     -27.917   0.271 -34.217  1.00  0.00           N  
ATOM   1172  C8    G A  37     -28.850  -0.156 -33.410  1.00  0.00           C  
ATOM   1173  N9    G A  37     -28.590  -1.402 -32.894  1.00  0.00           N  
ATOM   1174  H5'   G A  37     -32.736  -0.123 -30.245  1.00  0.00           H  
ATOM   1175 H5''   G A  37     -31.441   0.736 -29.885  1.00  0.00           H  
ATOM   1176  H4'   G A  37     -31.488  -1.868 -30.038  1.00  0.00           H  
ATOM   1177  H3'   G A  37     -29.202  -0.195 -30.171  1.00  0.00           H  
ATOM   1178  H1'   G A  37     -29.522  -3.094 -32.285  1.00  0.00           H  
ATOM   1179  H2'   G A  37     -27.883  -2.030 -30.551  1.00  0.00           H  
ATOM   1180 HO2'   G A  37     -28.353  -3.970 -29.853  1.00  0.00           H  
ATOM   1181  H1    G A  37     -24.258  -2.241 -35.102  1.00  0.00           H  
ATOM   1182  H22   G A  37     -25.149  -4.887 -33.119  1.00  0.00           H  
ATOM   1183  H21   G A  37     -24.001  -4.230 -34.181  1.00  0.00           H  
ATOM   1184  H8    G A  37     -29.655   0.361 -33.196  1.00  0.00           H  
ATOM   1185  P     C A  38     -28.511  -0.318 -27.620  1.00  0.00           P  
ATOM   1186  OP2   C A  38     -28.415   1.065 -28.151  1.00  0.00           O  
ATOM   1187  OP1   C A  38     -28.804  -0.532 -26.180  1.00  0.00           O  
ATOM   1188  O5'   C A  38     -27.152  -1.074 -27.963  1.00  0.00           O  
ATOM   1189  C5'   C A  38     -26.901  -2.382 -27.473  1.00  0.00           C  
ATOM   1190  C4'   C A  38     -25.566  -2.908 -27.945  1.00  0.00           C  
ATOM   1191  O4'   C A  38     -25.557  -3.006 -29.393  1.00  0.00           O  
ATOM   1192  C3'   C A  38     -24.356  -2.044 -27.626  1.00  0.00           C  
ATOM   1193  O3'   C A  38     -23.882  -2.221 -26.301  1.00  0.00           O  
ATOM   1194  C1'   C A  38     -24.270  -2.672 -29.902  1.00  0.00           C  
ATOM   1195  C2'   C A  38     -23.356  -2.466 -28.693  1.00  0.00           C  
ATOM   1196  O2'   C A  38     -22.742  -3.704 -28.364  1.00  0.00           O  
ATOM   1197  N1    C A  38     -24.352  -1.463 -30.759  1.00  0.00           N  
ATOM   1198  C2    C A  38     -23.297  -1.202 -31.643  1.00  0.00           C  
ATOM   1199  O2    C A  38     -22.333  -1.982 -31.684  1.00  0.00           O  
ATOM   1200  N3    C A  38     -23.347  -0.107 -32.436  1.00  0.00           N  
ATOM   1201  C4    C A  38     -24.394   0.715 -32.373  1.00  0.00           C  
ATOM   1202  N4    C A  38     -24.400   1.784 -33.174  1.00  0.00           N  
ATOM   1203  C5    C A  38     -25.481   0.479 -31.485  1.00  0.00           C  
ATOM   1204  C6    C A  38     -25.421  -0.608 -30.707  1.00  0.00           C  
ATOM   1205  H5'   C A  38     -27.609  -2.982 -27.787  1.00  0.00           H  
ATOM   1206 H5''   C A  38     -26.908  -2.363 -26.494  1.00  0.00           H  
ATOM   1207  H4'   C A  38     -25.428  -3.801 -27.566  1.00  0.00           H  
ATOM   1208  H3'   C A  38     -24.589  -1.101 -27.760  1.00  0.00           H  
ATOM   1209  H1'   C A  38     -23.941  -3.426 -30.435  1.00  0.00           H  
ATOM   1210  H2'   C A  38     -22.692  -1.765 -28.862  1.00  0.00           H  
ATOM   1211 HO2'   C A  38     -21.792  -3.661 -28.599  1.00  0.00           H  
ATOM   1212  H42   C A  38     -25.155   2.408 -33.152  1.00  0.00           H  
ATOM   1213  H41   C A  38     -23.650   1.944 -33.784  1.00  0.00           H  
ATOM   1214  H5    C A  38     -26.247   1.090 -31.447  1.00  0.00           H  
ATOM   1215  H6    C A  38     -26.159  -0.788 -30.089  1.00  0.00           H  
ATOM   1216  P     C A  39     -23.030  -1.061 -25.586  1.00  0.00           P  
ATOM   1217  OP2   C A  39     -23.745   0.225 -25.783  1.00  0.00           O  
ATOM   1218  OP1   C A  39     -22.701  -1.514 -24.210  1.00  0.00           O  
ATOM   1219  O5'   C A  39     -21.675  -1.005 -26.422  1.00  0.00           O  
ATOM   1220  C5'   C A  39     -20.666  -1.987 -26.243  1.00  0.00           C  
ATOM   1221  C4'   C A  39     -19.424  -1.661 -27.036  1.00  0.00           C  
ATOM   1222  O4'   C A  39     -19.733  -1.643 -28.454  1.00  0.00           O  
ATOM   1223  C3'   C A  39     -18.801  -0.298 -26.777  1.00  0.00           C  
ATOM   1224  O3'   C A  39     -17.990  -0.271 -25.615  1.00  0.00           O  
ATOM   1225  C1'   C A  39     -18.978  -0.628 -29.110  1.00  0.00           C  
ATOM   1226  C2'   C A  39     -18.033  -0.033 -28.064  1.00  0.00           C  
ATOM   1227  O2'   C A  39     -16.807  -0.749 -28.090  1.00  0.00           O  
ATOM   1228  N1    C A  39     -19.881   0.392 -29.698  1.00  0.00           N  
ATOM   1229  C2    C A  39     -19.370   1.245 -30.683  1.00  0.00           C  
ATOM   1230  O2    C A  39     -18.185   1.126 -31.032  1.00  0.00           O  
ATOM   1231  N3    C A  39     -20.173   2.183 -31.236  1.00  0.00           N  
ATOM   1232  C4    C A  39     -21.442   2.291 -30.843  1.00  0.00           C  
ATOM   1233  N4    C A  39     -22.198   3.232 -31.415  1.00  0.00           N  
ATOM   1234  C5    C A  39     -21.992   1.440 -29.843  1.00  0.00           C  
ATOM   1235  C6    C A  39     -21.188   0.515 -29.305  1.00  0.00           C  
ATOM   1236  H5'   C A  39     -21.012  -2.857 -26.534  1.00  0.00           H  
ATOM   1237 H5''   C A  39     -20.434  -2.037 -25.292  1.00  0.00           H  
ATOM   1238  H4'   C A  39     -18.751  -2.354 -26.868  1.00  0.00           H  
ATOM   1239  H3'   C A  39     -19.515   0.369 -26.686  1.00  0.00           H  
ATOM   1240  H1'   C A  39     -18.451  -1.045 -29.824  1.00  0.00           H  
ATOM   1241  H2'   C A  39     -17.896   0.927 -28.210  1.00  0.00           H  
ATOM   1242 HO2'   C A  39     -16.919  -1.554 -28.636  1.00  0.00           H  
ATOM   1243  H42   C A  39     -23.135   3.336 -31.148  1.00  0.00           H  
ATOM   1244  H41   C A  39     -21.815   3.817 -32.102  1.00  0.00           H  
ATOM   1245  H5    C A  39     -22.927   1.526 -29.561  1.00  0.00           H  
ATOM   1246  H6    C A  39     -21.548  -0.081 -28.616  1.00  0.00           H  
ATOM   1247  P     U A  40     -17.818   1.093 -24.780  1.00  0.00           P  
ATOM   1248  OP2   U A  40     -19.167   1.676 -24.572  1.00  0.00           O  
ATOM   1249  OP1   U A  40     -16.951   0.808 -23.608  1.00  0.00           O  
ATOM   1250  O5'   U A  40     -17.014   2.049 -25.768  1.00  0.00           O  
ATOM   1251  C5'   U A  40     -15.689   1.736 -26.170  1.00  0.00           C  
ATOM   1252  C4'   U A  40     -15.195   2.674 -27.244  1.00  0.00           C  
ATOM   1253  O4'   U A  40     -16.031   2.558 -28.424  1.00  0.00           O  
ATOM   1254  C3'   U A  40     -15.233   4.157 -26.908  1.00  0.00           C  
ATOM   1255  O3'   U A  40     -14.130   4.576 -26.122  1.00  0.00           O  
ATOM   1256  C1'   U A  40     -16.181   3.831 -29.048  1.00  0.00           C  
ATOM   1257  C2'   U A  40     -15.286   4.807 -28.283  1.00  0.00           C  
ATOM   1258  O2'   U A  40     -14.003   4.831 -28.891  1.00  0.00           O  
ATOM   1259  N1    U A  40     -17.605   4.246 -29.037  1.00  0.00           N  
ATOM   1260  C2    U A  40     -17.978   5.241 -29.922  1.00  0.00           C  
ATOM   1261  O2    U A  40     -17.198   5.775 -30.692  1.00  0.00           O  
ATOM   1262  N3    U A  40     -19.305   5.592 -29.878  1.00  0.00           N  
ATOM   1263  C4    U A  40     -20.278   5.064 -29.056  1.00  0.00           C  
ATOM   1264  O4    U A  40     -21.432   5.488 -29.135  1.00  0.00           O  
ATOM   1265  C5    U A  40     -19.819   4.039 -28.168  1.00  0.00           C  
ATOM   1266  C6    U A  40     -18.533   3.677 -28.191  1.00  0.00           C  
ATOM   1267  H5'   U A  40     -15.668   0.818 -26.513  1.00  0.00           H  
ATOM   1268 H5''   U A  40     -15.095   1.800 -25.393  1.00  0.00           H  
ATOM   1269  H4'   U A  40     -14.277   2.426 -27.481  1.00  0.00           H  
ATOM   1270  H3'   U A  40     -16.064   4.356 -26.427  1.00  0.00           H  
ATOM   1271  H1'   U A  40     -15.871   3.764 -29.975  1.00  0.00           H  
ATOM   1272  H2'   U A  40     -15.685   5.702 -28.242  1.00  0.00           H  
ATOM   1273 HO2'   U A  40     -13.884   5.688 -29.350  1.00  0.00           H  
ATOM   1274  H3    U A  40     -19.591   6.295 -30.496  1.00  0.00           H  
ATOM   1275  H5    U A  40     -20.444   3.607 -27.549  1.00  0.00           H  
ATOM   1276  H6    U A  40     -18.243   2.975 -27.573  1.00  0.00           H  
ATOM   1277  P     G A  41     -14.287   5.801 -25.095  1.00  0.00           P  
ATOM   1278  OP2   G A  41     -15.655   5.748 -24.521  1.00  0.00           O  
ATOM   1279  OP1   G A  41     -13.110   5.797 -24.189  1.00  0.00           O  
ATOM   1280  O5'   G A  41     -14.190   7.095 -26.020  1.00  0.00           O  
ATOM   1281  C5'   G A  41     -12.940   7.537 -26.528  1.00  0.00           C  
ATOM   1282  C4'   G A  41     -13.104   8.714 -27.458  1.00  0.00           C  
ATOM   1283  O4'   G A  41     -13.962   8.346 -28.570  1.00  0.00           O  
ATOM   1284  C3'   G A  41     -13.774   9.944 -26.864  1.00  0.00           C  
ATOM   1285  O3'   G A  41     -12.882  10.755 -26.119  1.00  0.00           O  
ATOM   1286  C1'   G A  41     -14.797   9.440 -28.934  1.00  0.00           C  
ATOM   1287  C2'   G A  41     -14.346  10.636 -28.093  1.00  0.00           C  
ATOM   1288  O2'   G A  41     -13.340  11.344 -28.802  1.00  0.00           O  
ATOM   1289  N1    G A  41     -19.635  10.574 -30.042  1.00  0.00           N  
ATOM   1290  C2    G A  41     -18.475  11.162 -30.486  1.00  0.00           C  
ATOM   1291  N2    G A  41     -18.617  12.189 -31.338  1.00  0.00           N  
ATOM   1292  N3    G A  41     -17.264  10.774 -30.123  1.00  0.00           N  
ATOM   1293  C4    G A  41     -17.304   9.733 -29.264  1.00  0.00           C  
ATOM   1294  C5    G A  41     -18.405   9.074 -28.760  1.00  0.00           C  
ATOM   1295  C6    G A  41     -19.699   9.501 -29.158  1.00  0.00           C  
ATOM   1296  O6    G A  41     -20.797   9.046 -28.821  1.00  0.00           O  
ATOM   1297  N7    G A  41     -18.019   8.053 -27.904  1.00  0.00           N  
ATOM   1298  C8    G A  41     -16.715   8.108 -27.902  1.00  0.00           C  
ATOM   1299  N9    G A  41     -16.215   9.104 -28.706  1.00  0.00           N  
ATOM   1300  H5'   G A  41     -12.515   6.801 -27.016  1.00  0.00           H  
ATOM   1301 H5''   G A  41     -12.365   7.798 -25.779  1.00  0.00           H  
ATOM   1302  H4'   G A  41     -12.224   8.968 -27.806  1.00  0.00           H  
ATOM   1303  H3'   G A  41     -14.511   9.660 -26.284  1.00  0.00           H  
ATOM   1304  H1'   G A  41     -14.657   9.638 -29.884  1.00  0.00           H  
ATOM   1305  H2'   G A  41     -15.103  11.215 -27.861  1.00  0.00           H  
ATOM   1306 HO2'   G A  41     -13.709  12.197 -29.112  1.00  0.00           H  
ATOM   1307  H1    G A  41     -20.483  10.937 -30.371  1.00  0.00           H  
ATOM   1308  H22   G A  41     -17.824  12.647 -31.688  1.00  0.00           H  
ATOM   1309  H21   G A  41     -19.510  12.482 -31.611  1.00  0.00           H  
ATOM   1310  H8    G A  41     -16.151   7.500 -27.381  1.00  0.00           H  
ATOM   1311  P     G A  42     -13.453  11.823 -25.062  1.00  0.00           P  
ATOM   1312  OP2   G A  42     -14.735  11.299 -24.526  1.00  0.00           O  
ATOM   1313  OP1   G A  42     -12.356  12.177 -24.126  1.00  0.00           O  
ATOM   1314  O5'   G A  42     -13.778  13.107 -25.948  1.00  0.00           O  
ATOM   1315  C5'   G A  42     -14.852  13.973 -25.611  1.00  0.00           C  
ATOM   1316  C4'   G A  42     -15.201  14.894 -26.753  1.00  0.00           C  
ATOM   1317  O4'   G A  42     -15.623  14.084 -27.877  1.00  0.00           O  
ATOM   1318  C3'   G A  42     -16.354  15.855 -26.507  1.00  0.00           C  
ATOM   1319  O3'   G A  42     -15.929  17.121 -26.031  1.00  0.00           O  
ATOM   1320  C1'   G A  42     -16.867  14.520 -28.387  1.00  0.00           C  
ATOM   1321  C2'   G A  42     -17.037  15.949 -27.864  1.00  0.00           C  
ATOM   1322  O2'   G A  42     -16.349  16.843 -28.726  1.00  0.00           O  
ATOM   1323  N1    G A  42     -21.821  13.363 -28.213  1.00  0.00           N  
ATOM   1324  C2    G A  42     -21.184  14.380 -28.880  1.00  0.00           C  
ATOM   1325  N2    G A  42     -21.965  15.202 -29.598  1.00  0.00           N  
ATOM   1326  N3    G A  42     -19.877  14.580 -28.849  1.00  0.00           N  
ATOM   1327  C4    G A  42     -19.245  13.667 -28.082  1.00  0.00           C  
ATOM   1328  C5    G A  42     -19.786  12.614 -27.375  1.00  0.00           C  
ATOM   1329  C6    G A  42     -21.190  12.411 -27.417  1.00  0.00           C  
ATOM   1330  O6    G A  42     -21.859  11.534 -26.859  1.00  0.00           O  
ATOM   1331  N7    G A  42     -18.795  11.905 -26.711  1.00  0.00           N  
ATOM   1332  C8    G A  42     -17.690  12.528 -27.020  1.00  0.00           C  
ATOM   1333  N9    G A  42     -17.891  13.605 -27.849  1.00  0.00           N  
ATOM   1334  H5'   G A  42     -14.597  14.510 -24.832  1.00  0.00           H  
ATOM   1335 H5''   G A  42     -15.638  13.433 -25.383  1.00  0.00           H  
ATOM   1336  H4'   G A  42     -14.404  15.410 -26.999  1.00  0.00           H  
ATOM   1337  H3'   G A  42     -16.978  15.451 -25.870  1.00  0.00           H  
ATOM   1338  H1'   G A  42     -16.914  14.524 -29.366  1.00  0.00           H  
ATOM   1339  H2'   G A  42     -17.984  16.188 -27.774  1.00  0.00           H  
ATOM   1340 HO2'   G A  42     -17.005  17.367 -29.232  1.00  0.00           H  
ATOM   1341  H1    G A  42     -22.795  13.301 -28.301  1.00  0.00           H  
ATOM   1342  H22   G A  42     -21.566  15.946 -30.096  1.00  0.00           H  
ATOM   1343  H21   G A  42     -22.934  15.060 -29.627  1.00  0.00           H  
ATOM   1344  H8    G A  42     -16.808  12.253 -26.695  1.00  0.00           H  
ATOM   1345  P     A A  43     -16.752  17.865 -24.869  1.00  0.00           P  
ATOM   1346  OP2   A A  43     -17.350  16.827 -23.992  1.00  0.00           O  
ATOM   1347  OP1   A A  43     -15.877  18.909 -24.280  1.00  0.00           O  
ATOM   1348  O5'   A A  43     -17.938  18.595 -25.644  1.00  0.00           O  
ATOM   1349  C5'   A A  43     -17.673  19.421 -26.768  1.00  0.00           C  
ATOM   1350  C4'   A A  43     -18.945  19.823 -27.472  1.00  0.00           C  
ATOM   1351  O4'   A A  43     -19.506  18.707 -28.214  1.00  0.00           O  
ATOM   1352  C3'   A A  43     -20.079  20.304 -26.579  1.00  0.00           C  
ATOM   1353  O3'   A A  43     -20.026  21.695 -26.317  1.00  0.00           O  
ATOM   1354  C1'   A A  43     -20.894  18.606 -28.027  1.00  0.00           C  
ATOM   1355  C2'   A A  43     -21.323  19.923 -27.371  1.00  0.00           C  
ATOM   1356  O2'   A A  43     -21.593  20.873 -28.392  1.00  0.00           O  
ATOM   1357  N1    A A  43     -24.441  15.443 -26.033  1.00  0.00           N  
ATOM   1358  C2    A A  43     -24.533  16.491 -26.862  1.00  0.00           C  
ATOM   1359  N3    A A  43     -23.567  17.271 -27.342  1.00  0.00           N  
ATOM   1360  C4    A A  43     -22.367  16.882 -26.878  1.00  0.00           C  
ATOM   1361  C5    A A  43     -22.112  15.826 -26.021  1.00  0.00           C  
ATOM   1362  C6    A A  43     -23.220  15.078 -25.586  1.00  0.00           C  
ATOM   1363  N6    A A  43     -23.129  14.034 -24.759  1.00  0.00           N  
ATOM   1364  N7    A A  43     -20.753  15.723 -25.760  1.00  0.00           N  
ATOM   1365  C8    A A  43     -20.225  16.702 -26.453  1.00  0.00           C  
ATOM   1366  N9    A A  43     -21.144  17.444 -27.154  1.00  0.00           N  
ATOM   1367  H5'   A A  43     -17.101  18.933 -27.397  1.00  0.00           H  
ATOM   1368 H5''   A A  43     -17.205  20.228 -26.470  1.00  0.00           H  
ATOM   1369  H4'   A A  43     -18.744  20.543 -28.105  1.00  0.00           H  
ATOM   1370  H3'   A A  43     -20.067  19.793 -25.742  1.00  0.00           H  
ATOM   1371  H1'   A A  43     -21.379  18.490 -28.872  1.00  0.00           H  
ATOM   1372  H2'   A A  43     -22.096  19.791 -26.784  1.00  0.00           H  
ATOM   1373 HO2'   A A  43     -22.560  21.023 -28.439  1.00  0.00           H  
ATOM   1374  H2    A A  43     -25.441  16.715 -27.158  1.00  0.00           H  
ATOM   1375  H61   A A  43     -23.938  13.550 -24.490  1.00  0.00           H  
ATOM   1376  H62   A A  43     -22.254  13.750 -24.422  1.00  0.00           H  
ATOM   1377  H8    A A  43     -19.262  16.887 -26.469  1.00  0.00           H  
ATOM   1378  P     U A  44     -20.237  22.244 -24.821  1.00  0.00           P  
ATOM   1379  OP2   U A  44     -19.735  21.212 -23.879  1.00  0.00           O  
ATOM   1380  OP1   U A  44     -19.692  23.624 -24.756  1.00  0.00           O  
ATOM   1381  O5'   U A  44     -21.819  22.330 -24.662  1.00  0.00           O  
ATOM   1382  C5'   U A  44     -22.586  23.215 -25.464  1.00  0.00           C  
ATOM   1383  C4'   U A  44     -24.063  22.925 -25.358  1.00  0.00           C  
ATOM   1384  O4'   U A  44     -24.347  21.631 -25.950  1.00  0.00           O  
ATOM   1385  C3'   U A  44     -24.624  22.813 -23.949  1.00  0.00           C  
ATOM   1386  O3'   U A  44     -24.951  24.068 -23.381  1.00  0.00           O  
ATOM   1387  C1'   U A  44     -25.277  20.905 -25.175  1.00  0.00           C  
ATOM   1388  C2'   U A  44     -25.822  21.890 -24.142  1.00  0.00           C  
ATOM   1389  O2'   U A  44     -26.924  22.589 -24.703  1.00  0.00           O  
ATOM   1390  N1    U A  44     -24.544  19.780 -24.546  1.00  0.00           N  
ATOM   1391  C2    U A  44     -25.299  18.809 -23.914  1.00  0.00           C  
ATOM   1392  O2    U A  44     -26.516  18.845 -23.857  1.00  0.00           O  
ATOM   1393  N3    U A  44     -24.578  17.787 -23.348  1.00  0.00           N  
ATOM   1394  C4    U A  44     -23.208  17.637 -23.346  1.00  0.00           C  
ATOM   1395  O4    U A  44     -22.708  16.658 -22.790  1.00  0.00           O  
ATOM   1396  C5    U A  44     -22.492  18.678 -24.018  1.00  0.00           C  
ATOM   1397  C6    U A  44     -23.169  19.685 -24.580  1.00  0.00           C  
ATOM   1398  H5'   U A  44     -22.309  23.119 -26.400  1.00  0.00           H  
ATOM   1399 H5''   U A  44     -22.420  24.136 -25.174  1.00  0.00           H  
ATOM   1400  H4'   U A  44     -24.557  23.615 -25.847  1.00  0.00           H  
ATOM   1401  H3'   U A  44     -23.968  22.366 -23.375  1.00  0.00           H  
ATOM   1402  H1'   U A  44     -26.021  20.551 -25.707  1.00  0.00           H  
ATOM   1403  H2'   U A  44     -26.067  21.440 -23.307  1.00  0.00           H  
ATOM   1404 HO2'   U A  44     -27.750  22.285 -24.270  1.00  0.00           H  
ATOM   1405  H3    U A  44     -25.095  17.089 -22.894  1.00  0.00           H  
ATOM   1406  H5    U A  44     -21.513  18.652 -24.067  1.00  0.00           H  
ATOM   1407  H6    U A  44     -22.656  20.385 -25.033  1.00  0.00           H  
ATOM   1408  P     U A  45     -24.833  24.294 -21.794  1.00  0.00           P  
ATOM   1409  OP2   U A  45     -23.566  23.671 -21.335  1.00  0.00           O  
ATOM   1410  OP1   U A  45     -25.090  25.729 -21.513  1.00  0.00           O  
ATOM   1411  O5'   U A  45     -26.044  23.450 -21.194  1.00  0.00           O  
ATOM   1412  C5'   U A  45     -27.383  23.723 -21.576  1.00  0.00           C  
ATOM   1413  C4'   U A  45     -28.364  22.850 -20.831  1.00  0.00           C  
ATOM   1414  O4'   U A  45     -28.261  21.508 -21.354  1.00  0.00           O  
ATOM   1415  C3'   U A  45     -28.137  22.714 -19.334  1.00  0.00           C  
ATOM   1416  O3'   U A  45     -28.797  23.715 -18.580  1.00  0.00           O  
ATOM   1417  C1'   U A  45     -28.388  20.574 -20.302  1.00  0.00           C  
ATOM   1418  C2'   U A  45     -28.723  21.348 -19.032  1.00  0.00           C  
ATOM   1419  O2'   U A  45     -30.135  21.413 -18.896  1.00  0.00           O  
ATOM   1420  N1    U A  45     -27.114  19.824 -20.183  1.00  0.00           N  
ATOM   1421  C2    U A  45     -27.152  18.618 -19.507  1.00  0.00           C  
ATOM   1422  O2    U A  45     -28.170  18.161 -19.018  1.00  0.00           O  
ATOM   1423  N3    U A  45     -25.950  17.959 -19.423  1.00  0.00           N  
ATOM   1424  C4    U A  45     -24.738  18.372 -19.933  1.00  0.00           C  
ATOM   1425  O4    U A  45     -23.742  17.665 -19.773  1.00  0.00           O  
ATOM   1426  C5    U A  45     -24.774  19.627 -20.620  1.00  0.00           C  
ATOM   1427  C6    U A  45     -25.931  20.290 -20.718  1.00  0.00           C  
ATOM   1428  H5'   U A  45     -27.480  23.563 -22.538  1.00  0.00           H  
ATOM   1429 H5''   U A  45     -27.585  24.663 -21.385  1.00  0.00           H  
ATOM   1430  H4'   U A  45     -29.269  23.194 -20.981  1.00  0.00           H  
ATOM   1431  H3'   U A  45     -27.174  22.694 -19.154  1.00  0.00           H  
ATOM   1432  H1'   U A  45     -29.116  19.948 -20.499  1.00  0.00           H  
ATOM   1433  H2'   U A  45     -28.302  20.942 -18.247  1.00  0.00           H  
ATOM   1434 HO2'   U A  45     -30.506  20.509 -18.975  1.00  0.00           H  
ATOM   1435  H3    U A  45     -25.955  17.103 -18.948  1.00  0.00           H  
ATOM   1436  H5    U A  45     -23.957  19.997 -21.016  1.00  0.00           H  
ATOM   1437  H6    U A  45     -25.929  21.147 -21.191  1.00  0.00           H  
ATOM   1438  P     G A  46     -28.207  24.181 -17.160  1.00  0.00           P  
ATOM   1439  OP2   G A  46     -26.824  24.677 -17.377  1.00  0.00           O  
ATOM   1440  OP1   G A  46     -29.211  25.063 -16.511  1.00  0.00           O  
ATOM   1441  O5'   G A  46     -28.120  22.831 -16.317  1.00  0.00           O  
ATOM   1442  C5'   G A  46     -29.290  22.225 -15.788  1.00  0.00           C  
ATOM   1443  C4'   G A  46     -28.973  20.931 -15.081  1.00  0.00           C  
ATOM   1444  O4'   G A  46     -28.356  20.008 -16.012  1.00  0.00           O  
ATOM   1445  C3'   G A  46     -27.947  21.016 -13.962  1.00  0.00           C  
ATOM   1446  O3'   G A  46     -28.500  21.467 -12.737  1.00  0.00           O  
ATOM   1447  C1'   G A  46     -27.468  19.165 -15.333  1.00  0.00           C  
ATOM   1448  C2'   G A  46     -27.484  19.571 -13.861  1.00  0.00           C  
ATOM   1449  O2'   G A  46     -28.434  18.773 -13.169  1.00  0.00           O  
ATOM   1450  N1    G A  46     -22.828  17.135 -15.849  1.00  0.00           N  
ATOM   1451  C2    G A  46     -23.913  16.670 -15.146  1.00  0.00           C  
ATOM   1452  N2    G A  46     -23.746  15.511 -14.492  1.00  0.00           N  
ATOM   1453  N3    G A  46     -25.078  17.293 -15.088  1.00  0.00           N  
ATOM   1454  C4    G A  46     -25.073  18.440 -15.799  1.00  0.00           C  
ATOM   1455  C5    G A  46     -24.046  18.993 -16.535  1.00  0.00           C  
ATOM   1456  C6    G A  46     -22.801  18.314 -16.588  1.00  0.00           C  
ATOM   1457  O6    G A  46     -21.770  18.642 -17.186  1.00  0.00           O  
ATOM   1458  N7    G A  46     -24.446  20.186 -17.121  1.00  0.00           N  
ATOM   1459  C8    G A  46     -25.685  20.334 -16.738  1.00  0.00           C  
ATOM   1460  N9    G A  46     -26.129  19.311 -15.935  1.00  0.00           N  
ATOM   1461  H5'   G A  46     -29.916  22.045 -16.520  1.00  0.00           H  
ATOM   1462 H5''   G A  46     -29.710  22.842 -15.153  1.00  0.00           H  
ATOM   1463  H4'   G A  46     -29.808  20.538 -14.749  1.00  0.00           H  
ATOM   1464  H3'   G A  46     -27.200  21.579 -14.252  1.00  0.00           H  
ATOM   1465  H1'   G A  46     -27.765  18.235 -15.419  1.00  0.00           H  
ATOM   1466  H2'   G A  46     -26.593  19.505 -13.458  1.00  0.00           H  
ATOM   1467 HO2'   G A  46     -27.974  18.006 -12.767  1.00  0.00           H  
ATOM   1468  H1    G A  46     -22.009  16.598 -15.829  1.00  0.00           H  
ATOM   1469  H22   G A  46     -24.486  15.130 -13.974  1.00  0.00           H  
ATOM   1470  H21   G A  46     -22.886  15.043 -14.531  1.00  0.00           H  
ATOM   1471  H8    G A  46     -26.241  21.097 -16.998  1.00  0.00           H  
ATOM   1472  P     G A  47     -27.558  22.151 -11.629  1.00  0.00           P  
ATOM   1473  OP2   G A  47     -26.555  22.991 -12.333  1.00  0.00           O  
ATOM   1474  OP1   G A  47     -28.431  22.763 -10.595  1.00  0.00           O  
ATOM   1475  O5'   G A  47     -26.791  20.923 -10.962  1.00  0.00           O  
ATOM   1476  C5'   G A  47     -25.636  21.132 -10.164  1.00  0.00           C  
ATOM   1477  C4'   G A  47     -25.520  20.094  -9.075  1.00  0.00           C  
ATOM   1478  O4'   G A  47     -26.837  19.822  -8.543  1.00  0.00           O  
ATOM   1479  C3'   G A  47     -24.997  18.732  -9.505  1.00  0.00           C  
ATOM   1480  O3'   G A  47     -23.582  18.680  -9.575  1.00  0.00           O  
ATOM   1481  C1'   G A  47     -26.893  18.470  -8.131  1.00  0.00           C  
ATOM   1482  C2'   G A  47     -25.533  17.825  -8.409  1.00  0.00           C  
ATOM   1483  O2'   G A  47     -24.733  17.903  -7.238  1.00  0.00           O  
ATOM   1484  N1    G A  47     -28.977  14.001  -9.397  1.00  0.00           N  
ATOM   1485  C2    G A  47     -27.856  14.261  -8.647  1.00  0.00           C  
ATOM   1486  N2    G A  47     -27.199  13.195  -8.168  1.00  0.00           N  
ATOM   1487  N3    G A  47     -27.410  15.479  -8.384  1.00  0.00           N  
ATOM   1488  C4    G A  47     -28.186  16.432  -8.941  1.00  0.00           C  
ATOM   1489  C5    G A  47     -29.323  16.279  -9.705  1.00  0.00           C  
ATOM   1490  C6    G A  47     -29.791  14.968  -9.980  1.00  0.00           C  
ATOM   1491  O6    G A  47     -30.780  14.625 -10.638  1.00  0.00           O  
ATOM   1492  N7    G A  47     -29.830  17.513 -10.087  1.00  0.00           N  
ATOM   1493  C8    G A  47     -29.007  18.378  -9.559  1.00  0.00           C  
ATOM   1494  N9    G A  47     -27.987  17.790  -8.850  1.00  0.00           N  
ATOM   1495  H5'   G A  47     -25.686  22.021  -9.754  1.00  0.00           H  
ATOM   1496 H5''   G A  47     -24.841  21.088 -10.734  1.00  0.00           H  
ATOM   1497  H4'   G A  47     -24.948  20.446  -8.361  1.00  0.00           H  
ATOM   1498  H3'   G A  47     -25.407  18.485 -10.359  1.00  0.00           H  
ATOM   1499  H1'   G A  47     -27.073  18.449  -7.168  1.00  0.00           H  
ATOM   1500  H2'   G A  47     -25.629  16.901  -8.723  1.00  0.00           H  
ATOM   1501 HO2'   G A  47     -24.638  17.005  -6.856  1.00  0.00           H  
ATOM   1502  H1    G A  47     -29.224  13.063  -9.534  1.00  0.00           H  
ATOM   1503  H22   G A  47     -26.392  13.319  -7.626  1.00  0.00           H  
ATOM   1504  H21   G A  47     -27.523  12.290  -8.359  1.00  0.00           H  
ATOM   1505  H8    G A  47     -29.108  19.347  -9.659  1.00  0.00           H  
ATOM   1506  P     A A  48     -22.850  18.503 -10.994  1.00  0.00           P  
ATOM   1507  OP2   A A  48     -23.718  19.104 -12.038  1.00  0.00           O  
ATOM   1508  OP1   A A  48     -21.447  18.965 -10.850  1.00  0.00           O  
ATOM   1509  O5'   A A  48     -22.828  16.926 -11.222  1.00  0.00           O  
ATOM   1510  C5'   A A  48     -21.995  16.087 -10.435  1.00  0.00           C  
ATOM   1511  C4'   A A  48     -22.548  14.687 -10.344  1.00  0.00           C  
ATOM   1512  O4'   A A  48     -23.877  14.739  -9.760  1.00  0.00           O  
ATOM   1513  C3'   A A  48     -22.735  13.955 -11.664  1.00  0.00           C  
ATOM   1514  O3'   A A  48     -21.570  13.269 -12.088  1.00  0.00           O  
ATOM   1515  C1'   A A  48     -24.735  13.839 -10.416  1.00  0.00           C  
ATOM   1516  C2'   A A  48     -23.860  12.984 -11.334  1.00  0.00           C  
ATOM   1517  O2'   A A  48     -23.376  11.866 -10.604  1.00  0.00           O  
ATOM   1518  N1    A A  48     -28.977  13.700 -13.337  1.00  0.00           N  
ATOM   1519  C2    A A  48     -28.254  12.735 -12.754  1.00  0.00           C  
ATOM   1520  N3    A A  48     -27.158  12.842 -12.005  1.00  0.00           N  
ATOM   1521  C4    A A  48     -26.800  14.132 -11.869  1.00  0.00           C  
ATOM   1522  C5    A A  48     -27.442  15.231 -12.408  1.00  0.00           C  
ATOM   1523  C6    A A  48     -28.591  14.984 -13.180  1.00  0.00           C  
ATOM   1524  N6    A A  48     -29.312  15.944 -13.763  1.00  0.00           N  
ATOM   1525  N7    A A  48     -26.786  16.403 -12.056  1.00  0.00           N  
ATOM   1526  C8    A A  48     -25.780  15.992 -11.324  1.00  0.00           C  
ATOM   1527  N9    A A  48     -25.727  14.629 -11.170  1.00  0.00           N  
ATOM   1528  H5'   A A  48     -21.925  16.462  -9.532  1.00  0.00           H  
ATOM   1529 H5''   A A  48     -21.103  16.053 -10.837  1.00  0.00           H  
ATOM   1530  H4'   A A  48     -21.962  14.151  -9.768  1.00  0.00           H  
ATOM   1531  H3'   A A  48     -23.045  14.591 -12.343  1.00  0.00           H  
ATOM   1532  H1'   A A  48     -25.198  13.260  -9.774  1.00  0.00           H  
ATOM   1533  H2'   A A  48     -24.345  12.709 -12.140  1.00  0.00           H  
ATOM   1534 HO2'   A A  48     -23.824  11.056 -10.928  1.00  0.00           H  
ATOM   1535  H2    A A  48     -28.577  11.821 -12.898  1.00  0.00           H  
ATOM   1536  H61   A A  48     -30.104  15.710 -14.290  1.00  0.00           H  
ATOM   1537  H62   A A  48     -29.050  16.883 -13.662  1.00  0.00           H  
ATOM   1538  H8    A A  48     -25.125  16.603 -10.924  1.00  0.00           H  
ATOM   1539  P     A A  49     -21.450  12.766 -13.602  1.00  0.00           P  
ATOM   1540  OP2   A A  49     -22.573  11.818 -13.806  1.00  0.00           O  
ATOM   1541  OP1   A A  49     -21.365  13.993 -14.433  1.00  0.00           O  
ATOM   1542  O5'   A A  49     -20.087  11.959 -13.774  1.00  0.00           O  
ATOM   1543  C5'   A A  49     -20.021  10.809 -14.604  1.00  0.00           C  
ATOM   1544  C4'   A A  49     -20.957  10.921 -15.781  1.00  0.00           C  
ATOM   1545  O4'   A A  49     -20.402  12.041 -16.534  1.00  0.00           O  
ATOM   1546  C3'   A A  49     -21.042   9.700 -16.684  1.00  0.00           C  
ATOM   1547  O3'   A A  49     -22.373   9.263 -16.901  1.00  0.00           O  
ATOM   1548  C1'   A A  49     -20.494  11.736 -17.882  1.00  0.00           C  
ATOM   1549  C2'   A A  49     -20.307  10.209 -17.905  1.00  0.00           C  
ATOM   1550  O2'   A A  49     -20.904   9.732 -19.102  1.00  0.00           O  
ATOM   1551  N1    A A  49     -19.398  14.842 -21.845  1.00  0.00           N  
ATOM   1552  C2    A A  49     -20.552  14.341 -21.386  1.00  0.00           C  
ATOM   1553  N3    A A  49     -20.766  13.537 -20.347  1.00  0.00           N  
ATOM   1554  C4    A A  49     -19.608  13.236 -19.732  1.00  0.00           C  
ATOM   1555  C5    A A  49     -18.345  13.673 -20.086  1.00  0.00           C  
ATOM   1556  C6    A A  49     -18.253  14.521 -21.205  1.00  0.00           C  
ATOM   1557  N6    A A  49     -17.103  15.019 -21.663  1.00  0.00           N  
ATOM   1558  N7    A A  49     -17.388  13.159 -19.222  1.00  0.00           N  
ATOM   1559  C8    A A  49     -18.083  12.436 -18.379  1.00  0.00           C  
ATOM   1560  N9    A A  49     -19.433  12.438 -18.628  1.00  0.00           N  
ATOM   1561  H5'   A A  49     -20.263  10.019 -14.077  1.00  0.00           H  
ATOM   1562 H5''   A A  49     -19.104  10.704 -14.933  1.00  0.00           H  
ATOM   1563  H4'   A A  49     -21.863  11.184 -15.517  1.00  0.00           H  
ATOM   1564  H3'   A A  49     -20.520   8.962 -16.305  1.00  0.00           H  
ATOM   1565  H1'   A A  49     -21.368  11.963 -18.265  1.00  0.00           H  
ATOM   1566  H2'   A A  49     -19.352   9.995 -17.864  1.00  0.00           H  
ATOM   1567 HO2'   A A  49     -20.197   9.496 -19.737  1.00  0.00           H  
ATOM   1568  H2    A A  49     -21.353  14.605 -21.886  1.00  0.00           H  
ATOM   1569  H61   A A  49     -17.102  15.606 -22.449  1.00  0.00           H  
ATOM   1570  H62   A A  49     -16.260  14.800 -21.215  1.00  0.00           H  
ATOM   1571  H8    A A  49     -17.676  11.938 -17.638  1.00  0.00           H  
ATOM   1572  P     A A  50     -22.968   8.035 -16.053  1.00  0.00           P  
ATOM   1573  OP2   A A  50     -22.594   6.775 -16.743  1.00  0.00           O  
ATOM   1574  OP1   A A  50     -22.592   8.232 -14.631  1.00  0.00           O  
ATOM   1575  O5'   A A  50     -24.547   8.212 -16.175  1.00  0.00           O  
ATOM   1576  C5'   A A  50     -25.392   8.009 -15.053  1.00  0.00           C  
ATOM   1577  C4'   A A  50     -26.649   8.837 -15.148  1.00  0.00           C  
ATOM   1578  O4'   A A  50     -26.390  10.149 -14.574  1.00  0.00           O  
ATOM   1579  C3'   A A  50     -27.144   9.139 -16.554  1.00  0.00           C  
ATOM   1580  O3'   A A  50     -27.933   8.096 -17.100  1.00  0.00           O  
ATOM   1581  C1'   A A  50     -27.045  11.108 -15.359  1.00  0.00           C  
ATOM   1582  C2'   A A  50     -27.995  10.361 -16.276  1.00  0.00           C  
ATOM   1583  O2'   A A  50     -29.179  10.015 -15.573  1.00  0.00           O  
ATOM   1584  N1    A A  50     -25.959  15.477 -17.865  1.00  0.00           N  
ATOM   1585  C2    A A  50     -27.062  15.049 -17.238  1.00  0.00           C  
ATOM   1586  N3    A A  50     -27.277  13.898 -16.605  1.00  0.00           N  
ATOM   1587  C4    A A  50     -26.182  13.119 -16.652  1.00  0.00           C  
ATOM   1588  C5    A A  50     -24.976  13.420 -17.257  1.00  0.00           C  
ATOM   1589  C6    A A  50     -24.876  14.670 -17.893  1.00  0.00           C  
ATOM   1590  N6    A A  50     -23.777  15.097 -18.518  1.00  0.00           N  
ATOM   1591  N7    A A  50     -24.075  12.375 -17.102  1.00  0.00           N  
ATOM   1592  C8    A A  50     -24.745  11.481 -16.418  1.00  0.00           C  
ATOM   1593  N9    A A  50     -26.027  11.865 -16.111  1.00  0.00           N  
ATOM   1594  H5'   A A  50     -24.908   8.256 -14.238  1.00  0.00           H  
ATOM   1595 H5''   A A  50     -25.637   7.061 -15.003  1.00  0.00           H  
ATOM   1596  H4'   A A  50     -27.371   8.406 -14.643  1.00  0.00           H  
ATOM   1597  H3'   A A  50     -26.421   9.356 -17.180  1.00  0.00           H  
ATOM   1598  H1'   A A  50     -27.557  11.722 -14.791  1.00  0.00           H  
ATOM   1599  H2'   A A  50     -28.192  10.856 -17.098  1.00  0.00           H  
ATOM   1600 HO2'   A A  50     -29.926  10.539 -15.929  1.00  0.00           H  
ATOM   1601  H2    A A  50     -27.819  15.672 -17.246  1.00  0.00           H  
ATOM   1602  H61   A A  50     -23.767  15.980 -18.944  1.00  0.00           H  
ATOM   1603  H62   A A  50     -22.979  14.529 -18.551  1.00  0.00           H  
ATOM   1604  H8    A A  50     -24.366  10.617 -16.150  1.00  0.00           H  
ATOM   1605  P     A A  51     -28.061   7.930 -18.693  1.00  0.00           P  
ATOM   1606  OP2   A A  51     -26.693   7.955 -19.270  1.00  0.00           O  
ATOM   1607  OP1   A A  51     -28.951   6.773 -18.965  1.00  0.00           O  
ATOM   1608  O5'   A A  51     -28.816   9.253 -19.159  1.00  0.00           O  
ATOM   1609  C5'   A A  51     -30.193   9.224 -19.504  1.00  0.00           C  
ATOM   1610  C4'   A A  51     -30.680  10.577 -19.959  1.00  0.00           C  
ATOM   1611  O4'   A A  51     -29.996  11.623 -19.211  1.00  0.00           O  
ATOM   1612  C3'   A A  51     -30.380  10.943 -21.404  1.00  0.00           C  
ATOM   1613  O3'   A A  51     -31.266  10.332 -22.326  1.00  0.00           O  
ATOM   1614  C1'   A A  51     -29.845  12.758 -20.011  1.00  0.00           C  
ATOM   1615  C2'   A A  51     -30.618  12.442 -21.297  1.00  0.00           C  
ATOM   1616  O2'   A A  51     -31.994  12.733 -21.104  1.00  0.00           O  
ATOM   1617  N1    A A  51     -26.153  15.780 -21.957  1.00  0.00           N  
ATOM   1618  C2    A A  51     -27.482  15.921 -21.878  1.00  0.00           C  
ATOM   1619  N3    A A  51     -28.386  15.093 -21.357  1.00  0.00           N  
ATOM   1620  C4    A A  51     -27.793  13.990 -20.867  1.00  0.00           C  
ATOM   1621  C5    A A  51     -26.441  13.704 -20.875  1.00  0.00           C  
ATOM   1622  C6    A A  51     -25.589  14.661 -21.454  1.00  0.00           C  
ATOM   1623  N6    A A  51     -24.264  14.522 -21.535  1.00  0.00           N  
ATOM   1624  N7    A A  51     -26.196  12.473 -20.280  1.00  0.00           N  
ATOM   1625  C8    A A  51     -27.386  12.051 -19.932  1.00  0.00           C  
ATOM   1626  N9    A A  51     -28.399  12.919 -20.256  1.00  0.00           N  
ATOM   1627  H5'   A A  51     -30.713   8.944 -18.722  1.00  0.00           H  
ATOM   1628 H5''   A A  51     -30.329   8.576 -20.227  1.00  0.00           H  
ATOM   1629  H4'   A A  51     -31.646  10.646 -19.808  1.00  0.00           H  
ATOM   1630  H3'   A A  51     -29.456  10.770 -21.683  1.00  0.00           H  
ATOM   1631  H1'   A A  51     -30.202  13.579 -19.610  1.00  0.00           H  
ATOM   1632  H2'   A A  51     -30.251  12.920 -22.071  1.00  0.00           H  
ATOM   1633 HO2'   A A  51     -32.231  13.522 -21.634  1.00  0.00           H  
ATOM   1634  H2    A A  51     -27.841  16.751 -22.257  1.00  0.00           H  
ATOM   1635  H61   A A  51     -23.722  15.224 -21.951  1.00  0.00           H  
ATOM   1636  H62   A A  51     -23.833  13.718 -21.176  1.00  0.00           H  
ATOM   1637  H8    A A  51     -27.540  11.193 -19.481  1.00  0.00           H  
ATOM   1638  P     U A  52     -30.689   9.571 -23.619  1.00  0.00           P  
ATOM   1639  OP2   U A  52     -29.207   9.603 -23.546  1.00  0.00           O  
ATOM   1640  OP1   U A  52     -31.391   8.268 -23.737  1.00  0.00           O  
ATOM   1641  O5'   U A  52     -31.143  10.488 -24.840  1.00  0.00           O  
ATOM   1642  C5'   U A  52     -32.279  11.332 -24.736  1.00  0.00           C  
ATOM   1643  C4'   U A  52     -32.118  12.588 -25.556  1.00  0.00           C  
ATOM   1644  O4'   U A  52     -31.410  13.586 -24.777  1.00  0.00           O  
ATOM   1645  C3'   U A  52     -31.283  12.460 -26.821  1.00  0.00           C  
ATOM   1646  O3'   U A  52     -32.032  12.005 -27.934  1.00  0.00           O  
ATOM   1647  C1'   U A  52     -30.461  14.268 -25.562  1.00  0.00           C  
ATOM   1648  C2'   U A  52     -30.784  13.882 -27.006  1.00  0.00           C  
ATOM   1649  O2'   U A  52     -31.814  14.729 -27.497  1.00  0.00           O  
ATOM   1650  N1    U A  52     -29.133  13.769 -25.130  1.00  0.00           N  
ATOM   1651  C2    U A  52     -28.026  14.490 -25.536  1.00  0.00           C  
ATOM   1652  O2    U A  52     -28.100  15.496 -26.219  1.00  0.00           O  
ATOM   1653  N3    U A  52     -26.818  13.991 -25.112  1.00  0.00           N  
ATOM   1654  C4    U A  52     -26.607  12.868 -24.340  1.00  0.00           C  
ATOM   1655  O4    U A  52     -25.455  12.548 -24.042  1.00  0.00           O  
ATOM   1656  C5    U A  52     -27.798  12.173 -23.957  1.00  0.00           C  
ATOM   1657  C6    U A  52     -28.987  12.638 -24.355  1.00  0.00           C  
ATOM   1658  H5'   U A  52     -32.409  11.579 -23.796  1.00  0.00           H  
ATOM   1659 H5''   U A  52     -33.069  10.845 -25.050  1.00  0.00           H  
ATOM   1660  H4'   U A  52     -33.001  12.938 -25.793  1.00  0.00           H  
ATOM   1661  H3'   U A  52     -30.523  11.859 -26.678  1.00  0.00           H  
ATOM   1662  H1'   U A  52     -30.485  15.244 -25.476  1.00  0.00           H  
ATOM   1663  H2'   U A  52     -29.988  13.912 -27.576  1.00  0.00           H  
ATOM   1664 HO2'   U A  52     -31.434  15.339 -28.164  1.00  0.00           H  
ATOM   1665  H3    U A  52     -26.020  14.487 -25.390  1.00  0.00           H  
ATOM   1666  H5    U A  52     -27.741  11.364 -23.407  1.00  0.00           H  
ATOM   1667  H6    U A  52     -29.786  12.144 -24.080  1.00  0.00           H  
ATOM   1668  P     C A  53     -31.301  11.237 -29.141  1.00  0.00           P  
ATOM   1669  OP2   C A  53     -30.486  10.140 -28.563  1.00  0.00           O  
ATOM   1670  OP1   C A  53     -32.323  10.927 -30.174  1.00  0.00           O  
ATOM   1671  O5'   C A  53     -30.306  12.325 -29.745  1.00  0.00           O  
ATOM   1672  C5'   C A  53     -30.799  13.442 -30.470  1.00  0.00           C  
ATOM   1673  C4'   C A  53     -29.683  14.358 -30.910  1.00  0.00           C  
ATOM   1674  O4'   C A  53     -28.939  14.841 -29.750  1.00  0.00           O  
ATOM   1675  C3'   C A  53     -28.607  13.731 -31.784  1.00  0.00           C  
ATOM   1676  O3'   C A  53     -28.984  13.645 -33.147  1.00  0.00           O  
ATOM   1677  C1'   C A  53     -27.556  14.943 -30.059  1.00  0.00           C  
ATOM   1678  C2'   C A  53     -27.429  14.668 -31.553  1.00  0.00           C  
ATOM   1679  O2'   C A  53     -27.592  15.885 -32.265  1.00  0.00           O  
ATOM   1680  N1    C A  53     -26.830  13.941 -29.238  1.00  0.00           N  
ATOM   1681  C2    C A  53     -25.435  14.029 -29.161  1.00  0.00           C  
ATOM   1682  O2    C A  53     -24.850  14.934 -29.778  1.00  0.00           O  
ATOM   1683  N3    C A  53     -24.750  13.129 -28.420  1.00  0.00           N  
ATOM   1684  C4    C A  53     -25.401  12.167 -27.768  1.00  0.00           C  
ATOM   1685  N4    C A  53     -24.684  11.300 -27.048  1.00  0.00           N  
ATOM   1686  C5    C A  53     -26.819  12.050 -27.825  1.00  0.00           C  
ATOM   1687  C6    C A  53     -27.486  12.947 -28.561  1.00  0.00           C  
ATOM   1688  H5'   C A  53     -31.419  13.944 -29.901  1.00  0.00           H  
ATOM   1689 H5''   C A  53     -31.280  13.121 -31.262  1.00  0.00           H  
ATOM   1690  H4'   C A  53     -30.070  15.122 -31.384  1.00  0.00           H  
ATOM   1691  H3'   C A  53     -28.382  12.836 -31.456  1.00  0.00           H  
ATOM   1692  H1'   C A  53     -27.206  15.837 -29.865  1.00  0.00           H  
ATOM   1693  H2'   C A  53     -26.578  14.233 -31.769  1.00  0.00           H  
ATOM   1694 HO2'   C A  53     -26.728  16.155 -32.639  1.00  0.00           H  
ATOM   1695  H42   C A  53     -25.134  10.581 -26.557  1.00  0.00           H  
ATOM   1696  H41   C A  53     -23.708  11.383 -27.011  1.00  0.00           H  
ATOM   1697  H5    C A  53     -27.290  11.339 -27.342  1.00  0.00           H  
ATOM   1698  H6    C A  53     -28.462  12.883 -28.614  1.00  0.00           H  
ATOM   1699  P     C A  54     -28.309  12.542 -34.104  1.00  0.00           P  
ATOM   1700  OP2   C A  54     -28.283  11.251 -33.372  1.00  0.00           O  
ATOM   1701  OP1   C A  54     -28.971  12.620 -35.431  1.00  0.00           O  
ATOM   1702  O5'   C A  54     -26.807  13.045 -34.273  1.00  0.00           O  
ATOM   1703  C5'   C A  54     -26.500  14.165 -35.089  1.00  0.00           C  
ATOM   1704  C4'   C A  54     -25.028  14.497 -35.048  1.00  0.00           C  
ATOM   1705  O4'   C A  54     -24.607  14.705 -33.675  1.00  0.00           O  
ATOM   1706  C3'   C A  54     -24.084  13.423 -35.566  1.00  0.00           C  
ATOM   1707  O3'   C A  54     -23.957  13.431 -36.978  1.00  0.00           O  
ATOM   1708  C1'   C A  54     -23.308  14.165 -33.461  1.00  0.00           C  
ATOM   1709  C2'   C A  54     -22.787  13.740 -34.835  1.00  0.00           C  
ATOM   1710  O2'   C A  54     -22.113  14.838 -35.432  1.00  0.00           O  
ATOM   1711  N1    C A  54     -23.359  13.033 -32.503  1.00  0.00           N  
ATOM   1712  C2    C A  54     -22.160  12.594 -31.927  1.00  0.00           C  
ATOM   1713  O2    C A  54     -21.099  13.160 -32.232  1.00  0.00           O  
ATOM   1714  N3    C A  54     -22.179  11.564 -31.050  1.00  0.00           N  
ATOM   1715  C4    C A  54     -23.333  10.974 -30.739  1.00  0.00           C  
ATOM   1716  N4    C A  54     -23.303   9.961 -29.869  1.00  0.00           N  
ATOM   1717  C5    C A  54     -24.568  11.395 -31.307  1.00  0.00           C  
ATOM   1718  C6    C A  54     -24.537  12.415 -32.172  1.00  0.00           C  
ATOM   1719  H5'   C A  54     -27.011  14.939 -34.774  1.00  0.00           H  
ATOM   1720 H5''   C A  54     -26.757  13.966 -36.014  1.00  0.00           H  
ATOM   1721  H4'   C A  54     -24.878  15.323 -35.556  1.00  0.00           H  
ATOM   1722  H3'   C A  54     -24.408  12.544 -35.278  1.00  0.00           H  
ATOM   1723  H1'   C A  54     -22.733  14.871 -33.098  1.00  0.00           H  
ATOM   1724  H2'   C A  54     -22.208  12.951 -34.770  1.00  0.00           H  
ATOM   1725 HO2'   C A  54     -21.151  14.655 -35.442  1.00  0.00           H  
ATOM   1726  H42   C A  54     -24.134   9.506 -29.619  1.00  0.00           H  
ATOM   1727  H41   C A  54     -22.451   9.673 -29.480  1.00  0.00           H  
ATOM   1728  H5    C A  54     -25.411  10.954 -31.072  1.00  0.00           H  
ATOM   1729  H6    C A  54     -25.376  12.720 -32.574  1.00  0.00           H  
ATOM   1730  P     G A  55     -23.592  12.078 -37.764  1.00  0.00           P  
ATOM   1731  OP2   G A  55     -24.280  10.952 -37.084  1.00  0.00           O  
ATOM   1732  OP1   G A  55     -23.823  12.311 -39.213  1.00  0.00           O  
ATOM   1733  O5'   G A  55     -22.025  11.909 -37.536  1.00  0.00           O  
ATOM   1734  C5'   G A  55     -21.098  12.777 -38.169  1.00  0.00           C  
ATOM   1735  C4'   G A  55     -19.673  12.374 -37.880  1.00  0.00           C  
ATOM   1736  O4'   G A  55     -19.393  12.539 -36.466  1.00  0.00           O  
ATOM   1737  C3'   G A  55     -19.321  10.921 -38.161  1.00  0.00           C  
ATOM   1738  O3'   G A  55     -19.041  10.672 -39.528  1.00  0.00           O  
ATOM   1739  C1'   G A  55     -18.534  11.493 -36.007  1.00  0.00           C  
ATOM   1740  C2'   G A  55     -18.131  10.684 -37.241  1.00  0.00           C  
ATOM   1741  O2'   G A  55     -16.941  11.235 -37.786  1.00  0.00           O  
ATOM   1742  N1    G A  55     -18.064   7.871 -32.461  1.00  0.00           N  
ATOM   1743  C2    G A  55     -17.104   8.437 -33.266  1.00  0.00           C  
ATOM   1744  N2    G A  55     -15.852   7.982 -33.109  1.00  0.00           N  
ATOM   1745  N3    G A  55     -17.352   9.381 -34.159  1.00  0.00           N  
ATOM   1746  C4    G A  55     -18.658   9.720 -34.186  1.00  0.00           C  
ATOM   1747  C5    G A  55     -19.694   9.218 -33.427  1.00  0.00           C  
ATOM   1748  C6    G A  55     -19.414   8.205 -32.473  1.00  0.00           C  
ATOM   1749  O6    G A  55     -20.197   7.633 -31.705  1.00  0.00           O  
ATOM   1750  N7    G A  55     -20.892   9.834 -33.759  1.00  0.00           N  
ATOM   1751  C8    G A  55     -20.569  10.683 -34.697  1.00  0.00           C  
ATOM   1752  N9    G A  55     -19.230  10.666 -35.004  1.00  0.00           N  
ATOM   1753  H5'   G A  55     -21.243  13.691 -37.847  1.00  0.00           H  
ATOM   1754 H5''   G A  55     -21.247  12.753 -39.138  1.00  0.00           H  
ATOM   1755  H4'   G A  55     -19.069  12.951 -38.394  1.00  0.00           H  
ATOM   1756  H3'   G A  55     -20.065  10.349 -37.876  1.00  0.00           H  
ATOM   1757  H1'   G A  55     -17.734  11.892 -35.604  1.00  0.00           H  
ATOM   1758  H2'   G A  55     -18.025   9.733 -37.027  1.00  0.00           H  
ATOM   1759 HO2'   G A  55     -16.198  10.619 -37.620  1.00  0.00           H  
ATOM   1760  H1    G A  55     -17.777   7.178 -31.831  1.00  0.00           H  
ATOM   1761  H22   G A  55     -15.126   8.349 -33.656  1.00  0.00           H  
ATOM   1762  H21   G A  55     -15.661   7.283 -32.450  1.00  0.00           H  
ATOM   1763  H8    G A  55     -21.217  11.273 -35.135  1.00  0.00           H  
ATOM   1764  P     G A  56     -19.389   9.243 -40.176  1.00  0.00           P  
ATOM   1765  OP2   G A  56     -20.750   8.854 -39.728  1.00  0.00           O  
ATOM   1766  OP1   G A  56     -19.085   9.310 -41.628  1.00  0.00           O  
ATOM   1767  O5'   G A  56     -18.344   8.248 -39.499  1.00  0.00           O  
ATOM   1768  C5'   G A  56     -16.955   8.357 -39.768  1.00  0.00           C  
ATOM   1769  C4'   G A  56     -16.155   7.361 -38.965  1.00  0.00           C  
ATOM   1770  O4'   G A  56     -16.296   7.645 -37.549  1.00  0.00           O  
ATOM   1771  C3'   G A  56     -16.578   5.906 -39.095  1.00  0.00           C  
ATOM   1772  O3'   G A  56     -16.056   5.278 -40.254  1.00  0.00           O  
ATOM   1773  C1'   G A  56     -16.344   6.433 -36.803  1.00  0.00           C  
ATOM   1774  C2'   G A  56     -16.079   5.297 -37.793  1.00  0.00           C  
ATOM   1775  O2'   G A  56     -14.682   5.047 -37.843  1.00  0.00           O  
ATOM   1776  N1    G A  56     -19.056   3.939 -33.290  1.00  0.00           N  
ATOM   1777  C2    G A  56     -17.744   3.773 -33.663  1.00  0.00           C  
ATOM   1778  N2    G A  56     -17.059   2.817 -33.018  1.00  0.00           N  
ATOM   1779  N3    G A  56     -17.145   4.490 -34.599  1.00  0.00           N  
ATOM   1780  C4    G A  56     -17.976   5.403 -35.144  1.00  0.00           C  
ATOM   1781  C5    G A  56     -19.299   5.651 -34.845  1.00  0.00           C  
ATOM   1782  C6    G A  56     -19.929   4.874 -33.838  1.00  0.00           C  
ATOM   1783  O6    G A  56     -21.094   4.941 -33.429  1.00  0.00           O  
ATOM   1784  N7    G A  56     -19.799   6.678 -35.633  1.00  0.00           N  
ATOM   1785  C8    G A  56     -18.791   7.029 -36.384  1.00  0.00           C  
ATOM   1786  N9    G A  56     -17.654   6.297 -36.139  1.00  0.00           N  
ATOM   1787  H5'   G A  56     -16.655   9.263 -39.544  1.00  0.00           H  
ATOM   1788 H5''   G A  56     -16.800   8.197 -40.723  1.00  0.00           H  
ATOM   1789  H4'   G A  56     -15.210   7.440 -39.213  1.00  0.00           H  
ATOM   1790  H3'   G A  56     -17.557   5.857 -39.117  1.00  0.00           H  
ATOM   1791  H1'   G A  56     -15.635   6.449 -36.127  1.00  0.00           H  
ATOM   1792  H2'   G A  56     -16.583   4.491 -37.555  1.00  0.00           H  
ATOM   1793 HO2'   G A  56     -14.495   4.190 -37.407  1.00  0.00           H  
ATOM   1794  H1    G A  56     -19.405   3.356 -32.584  1.00  0.00           H  
ATOM   1795  H22   G A  56     -16.118   2.652 -33.242  1.00  0.00           H  
ATOM   1796  H21   G A  56     -17.495   2.281 -32.323  1.00  0.00           H  
ATOM   1797  H8    G A  56     -18.841   7.743 -37.053  1.00  0.00           H  
ATOM   1798  P     G A  57     -16.851   4.062 -40.940  1.00  0.00           P  
ATOM   1799  OP2   G A  57     -18.292   4.418 -40.980  1.00  0.00           O  
ATOM   1800  OP1   G A  57     -16.148   3.705 -42.200  1.00  0.00           O  
ATOM   1801  O5'   G A  57     -16.669   2.854 -39.916  1.00  0.00           O  
ATOM   1802  C5'   G A  57     -15.413   2.212 -39.762  1.00  0.00           C  
ATOM   1803  C4'   G A  57     -15.488   1.077 -38.771  1.00  0.00           C  
ATOM   1804  O4'   G A  57     -15.839   1.592 -37.460  1.00  0.00           O  
ATOM   1805  C3'   G A  57     -16.545   0.019 -39.048  1.00  0.00           C  
ATOM   1806  O3'   G A  57     -16.130  -0.942 -40.004  1.00  0.00           O  
ATOM   1807  C1'   G A  57     -16.696   0.680 -36.784  1.00  0.00           C  
ATOM   1808  C2'   G A  57     -16.799  -0.566 -37.666  1.00  0.00           C  
ATOM   1809  O2'   G A  57     -15.776  -1.479 -37.296  1.00  0.00           O  
ATOM   1810  N1    G A  57     -21.065   0.444 -34.182  1.00  0.00           N  
ATOM   1811  C2    G A  57     -19.973  -0.388 -34.134  1.00  0.00           C  
ATOM   1812  N2    G A  57     -20.049  -1.422 -33.282  1.00  0.00           N  
ATOM   1813  N3    G A  57     -18.884  -0.221 -34.867  1.00  0.00           N  
ATOM   1814  C4    G A  57     -18.975   0.862 -35.667  1.00  0.00           C  
ATOM   1815  C5    G A  57     -20.018   1.756 -35.790  1.00  0.00           C  
ATOM   1816  C6    G A  57     -21.180   1.565 -34.999  1.00  0.00           C  
ATOM   1817  O6    G A  57     -22.210   2.248 -34.964  1.00  0.00           O  
ATOM   1818  N7    G A  57     -19.718   2.737 -36.725  1.00  0.00           N  
ATOM   1819  C8    G A  57     -18.522   2.428 -37.145  1.00  0.00           C  
ATOM   1820  N9    G A  57     -18.012   1.302 -36.545  1.00  0.00           N  
ATOM   1821  H5'   G A  57     -14.754   2.867 -39.450  1.00  0.00           H  
ATOM   1822 H5''   G A  57     -15.125   1.860 -40.631  1.00  0.00           H  
ATOM   1823  H4'   G A  57     -14.611   0.643 -38.719  1.00  0.00           H  
ATOM   1824  H3'   G A  57     -17.362   0.456 -39.366  1.00  0.00           H  
ATOM   1825  H1'   G A  57     -16.287   0.439 -35.927  1.00  0.00           H  
ATOM   1826  H2'   G A  57     -17.689  -0.974 -37.606  1.00  0.00           H  
ATOM   1827 HO2'   G A  57     -16.182  -2.244 -36.838  1.00  0.00           H  
ATOM   1828  H1    G A  57     -21.823   0.233 -33.598  1.00  0.00           H  
ATOM   1829  H22   G A  57     -19.299  -2.049 -33.205  1.00  0.00           H  
ATOM   1830  H21   G A  57     -20.851  -1.552 -32.736  1.00  0.00           H  
ATOM   1831  H8    G A  57     -18.037   2.947 -37.820  1.00  0.00           H  
ATOM   1832  P     U A  58     -17.206  -1.623 -40.984  1.00  0.00           P  
ATOM   1833  OP2   U A  58     -18.076  -0.550 -41.528  1.00  0.00           O  
ATOM   1834  OP1   U A  58     -16.477  -2.521 -41.916  1.00  0.00           O  
ATOM   1835  O5'   U A  58     -18.089  -2.529 -40.015  1.00  0.00           O  
ATOM   1836  C5'   U A  58     -17.515  -3.624 -39.317  1.00  0.00           C  
ATOM   1837  C4'   U A  58     -18.465  -4.189 -38.290  1.00  0.00           C  
ATOM   1838  O4'   U A  58     -18.775  -3.180 -37.295  1.00  0.00           O  
ATOM   1839  C3'   U A  58     -19.826  -4.630 -38.807  1.00  0.00           C  
ATOM   1840  O3'   U A  58     -19.806  -5.924 -39.387  1.00  0.00           O  
ATOM   1841  C1'   U A  58     -20.131  -3.282 -36.891  1.00  0.00           C  
ATOM   1842  C2'   U A  58     -20.701  -4.530 -37.566  1.00  0.00           C  
ATOM   1843  O2'   U A  58     -20.509  -5.646 -36.709  1.00  0.00           O  
ATOM   1844  N1    U A  58     -20.868  -2.052 -37.269  1.00  0.00           N  
ATOM   1845  C2    U A  58     -22.073  -1.817 -36.633  1.00  0.00           C  
ATOM   1846  O2    U A  58     -22.539  -2.566 -35.793  1.00  0.00           O  
ATOM   1847  N3    U A  58     -22.719  -0.666 -37.015  1.00  0.00           N  
ATOM   1848  C4    U A  58     -22.295   0.255 -37.948  1.00  0.00           C  
ATOM   1849  O4    U A  58     -22.992   1.243 -38.183  1.00  0.00           O  
ATOM   1850  C5    U A  58     -21.041  -0.053 -38.566  1.00  0.00           C  
ATOM   1851  C6    U A  58     -20.390  -1.166 -38.212  1.00  0.00           C  
ATOM   1852  H5'   U A  58     -16.699  -3.322 -38.864  1.00  0.00           H  
ATOM   1853 H5''   U A  58     -17.283  -4.327 -39.958  1.00  0.00           H  
ATOM   1854  H4'   U A  58     -18.032  -4.950 -37.848  1.00  0.00           H  
ATOM   1855  H3'   U A  58     -20.141  -3.984 -39.474  1.00  0.00           H  
ATOM   1856  H1'   U A  58     -20.167  -3.393 -35.918  1.00  0.00           H  
ATOM   1857  H2'   U A  58     -21.646  -4.411 -37.800  1.00  0.00           H  
ATOM   1858 HO2'   U A  58     -21.376  -5.922 -36.345  1.00  0.00           H  
ATOM   1859  H3    U A  58     -23.575  -0.481 -36.576  1.00  0.00           H  
ATOM   1860  H5    U A  58     -20.662   0.548 -39.241  1.00  0.00           H  
ATOM   1861  H6    U A  58     -19.534  -1.355 -38.649  1.00  0.00           H  
ATOM   1862  P     C A  59     -20.137  -6.101 -40.939  1.00  0.00           P  
ATOM   1863  OP2   C A  59     -20.742  -4.819 -41.378  1.00  0.00           O  
ATOM   1864  OP1   C A  59     -18.880  -6.574 -41.573  1.00  0.00           O  
ATOM   1865  O5'   C A  59     -21.232  -7.246 -41.103  1.00  0.00           O  
ATOM   1866  C5'   C A  59     -21.007  -8.353 -41.963  1.00  0.00           C  
ATOM   1867  C4'   C A  59     -22.259  -8.740 -42.712  1.00  0.00           C  
ATOM   1868  O4'   C A  59     -23.364  -7.909 -42.261  1.00  0.00           O  
ATOM   1869  C3'   C A  59     -22.219  -8.563 -44.222  1.00  0.00           C  
ATOM   1870  O3'   C A  59     -21.721  -9.704 -44.899  1.00  0.00           O  
ATOM   1871  C1'   C A  59     -24.176  -7.562 -43.366  1.00  0.00           C  
ATOM   1872  C2'   C A  59     -23.687  -8.353 -44.573  1.00  0.00           C  
ATOM   1873  O2'   C A  59     -24.384  -9.589 -44.631  1.00  0.00           O  
ATOM   1874  N1    C A  59     -24.086  -6.096 -43.579  1.00  0.00           N  
ATOM   1875  C2    C A  59     -25.044  -5.483 -44.396  1.00  0.00           C  
ATOM   1876  O2    C A  59     -25.932  -6.177 -44.915  1.00  0.00           O  
ATOM   1877  N3    C A  59     -24.985  -4.148 -44.606  1.00  0.00           N  
ATOM   1878  C4    C A  59     -24.020  -3.425 -44.038  1.00  0.00           C  
ATOM   1879  N4    C A  59     -24.001  -2.110 -44.274  1.00  0.00           N  
ATOM   1880  C5    C A  59     -23.031  -4.017 -43.204  1.00  0.00           C  
ATOM   1881  C6    C A  59     -23.101  -5.339 -43.002  1.00  0.00           C  
ATOM   1882  H5'   C A  59     -20.705  -9.116 -41.429  1.00  0.00           H  
ATOM   1883 H5''   C A  59     -20.309  -8.118 -42.609  1.00  0.00           H  
ATOM   1884  H4'   C A  59     -22.472  -9.674 -42.508  1.00  0.00           H  
ATOM   1885  H3'   C A  59     -21.682  -7.782 -44.472  1.00  0.00           H  
ATOM   1886  H1'   C A  59     -25.105  -7.808 -43.175  1.00  0.00           H  
ATOM   1887  H2'   C A  59     -23.787  -7.842 -45.403  1.00  0.00           H  
ATOM   1888 HO2'   C A  59     -25.007  -9.570 -45.386  1.00  0.00           H  
ATOM   1889  H42   C A  59     -23.305  -1.551 -43.871  1.00  0.00           H  
ATOM   1890  H41   C A  59     -24.683  -1.706 -44.850  1.00  0.00           H  
ATOM   1891  H5    C A  59     -22.326  -3.477 -42.790  1.00  0.00           H  
ATOM   1892  H6    C A  59     -22.429  -5.766 -42.431  1.00  0.00           H  
ATOM   1893  P     U A  60     -20.320  -9.632 -45.684  1.00  0.00           P  
ATOM   1894  OP2   U A  60     -19.261  -9.288 -44.701  1.00  0.00           O  
ATOM   1895  OP1   U A  60     -20.188 -10.862 -46.505  1.00  0.00           O  
ATOM   1896  O5'   U A  60     -20.496  -8.395 -46.673  1.00  0.00           O  
ATOM   1897  C5'   U A  60     -21.130  -8.554 -47.933  1.00  0.00           C  
ATOM   1898  C4'   U A  60     -20.911  -7.354 -48.821  1.00  0.00           C  
ATOM   1899  O4'   U A  60     -21.590  -6.206 -48.247  1.00  0.00           O  
ATOM   1900  C3'   U A  60     -19.468  -6.907 -49.001  1.00  0.00           C  
ATOM   1901  O3'   U A  60     -18.808  -7.579 -50.059  1.00  0.00           O  
ATOM   1902  C1'   U A  60     -20.818  -5.034 -48.438  1.00  0.00           C  
ATOM   1903  C2'   U A  60     -19.609  -5.418 -49.297  1.00  0.00           C  
ATOM   1904  O2'   U A  60     -19.929  -5.193 -50.663  1.00  0.00           O  
ATOM   1905  N1    U A  60     -20.420  -4.516 -47.106  1.00  0.00           N  
ATOM   1906  C2    U A  60     -19.767  -3.298 -47.072  1.00  0.00           C  
ATOM   1907  O2    U A  60     -19.515  -2.650 -48.072  1.00  0.00           O  
ATOM   1908  N3    U A  60     -19.419  -2.859 -45.818  1.00  0.00           N  
ATOM   1909  C4    U A  60     -19.650  -3.498 -44.619  1.00  0.00           C  
ATOM   1910  O4    U A  60     -19.273  -2.972 -43.571  1.00  0.00           O  
ATOM   1911  C5    U A  60     -20.329  -4.753 -44.731  1.00  0.00           C  
ATOM   1912  C6    U A  60     -20.681  -5.204 -45.939  1.00  0.00           C  
ATOM   1913  H5'   U A  60     -22.092  -8.676 -47.793  1.00  0.00           H  
ATOM   1914 H5''   U A  60     -20.767  -9.349 -48.376  1.00  0.00           H  
ATOM   1915  H4'   U A  60     -21.298  -7.533 -49.703  1.00  0.00           H  
ATOM   1916  H3'   U A  60     -18.964  -7.043 -48.172  1.00  0.00           H  
ATOM   1917  H1'   U A  60     -21.344  -4.352 -48.907  1.00  0.00           H  
ATOM   1918  H2'   U A  60     -18.809  -4.921 -49.026  1.00  0.00           H  
ATOM   1919 HO2'   U A  60     -19.429  -4.414 -50.984  1.00  0.00           H  
ATOM   1920  H3    U A  60     -18.955  -1.997 -45.771  1.00  0.00           H  
ATOM   1921  H5    U A  60     -20.535  -5.276 -43.928  1.00  0.00           H  
ATOM   1922  H6    U A  60     -21.143  -6.065 -45.990  1.00  0.00           H  
ATOM   1923  P     A A  61     -17.271  -8.020 -49.904  1.00  0.00           P  
ATOM   1924  OP2   A A  61     -17.145  -8.820 -48.660  1.00  0.00           O  
ATOM   1925  OP1   A A  61     -16.825  -8.598 -51.197  1.00  0.00           O  
ATOM   1926  O5'   A A  61     -16.496  -6.645 -49.686  1.00  0.00           O  
ATOM   1927  C5'   A A  61     -15.835  -6.002 -50.765  1.00  0.00           C  
ATOM   1928  C4'   A A  61     -14.665  -5.178 -50.287  1.00  0.00           C  
ATOM   1929  O4'   A A  61     -15.089  -4.030 -49.509  1.00  0.00           O  
ATOM   1930  C3'   A A  61     -13.624  -5.916 -49.459  1.00  0.00           C  
ATOM   1931  O3'   A A  61     -12.297  -5.679 -49.898  1.00  0.00           O  
ATOM   1932  C1'   A A  61     -14.325  -3.947 -48.323  1.00  0.00           C  
ATOM   1933  C2'   A A  61     -13.814  -5.355 -48.047  1.00  0.00           C  
ATOM   1934  O2'   A A  61     -12.575  -5.260 -47.360  1.00  0.00           O  
ATOM   1935  N1    A A  61     -15.421  -0.046 -45.139  1.00  0.00           N  
ATOM   1936  C2    A A  61     -14.479  -0.204 -46.078  1.00  0.00           C  
ATOM   1937  N3    A A  61     -14.250  -1.248 -46.872  1.00  0.00           N  
ATOM   1938  C4    A A  61     -15.134  -2.233 -46.629  1.00  0.00           C  
ATOM   1939  C5    A A  61     -16.156  -2.217 -45.698  1.00  0.00           C  
ATOM   1940  C6    A A  61     -16.293  -1.053 -44.921  1.00  0.00           C  
ATOM   1941  N6    A A  61     -17.231  -0.894 -43.985  1.00  0.00           N  
ATOM   1942  N7    A A  61     -16.866  -3.410 -45.730  1.00  0.00           N  
ATOM   1943  C8    A A  61     -16.267  -4.107 -46.663  1.00  0.00           C  
ATOM   1944  N9    A A  61     -15.210  -3.456 -47.249  1.00  0.00           N  
ATOM   1945  H5'   A A  61     -16.471  -5.415 -51.227  1.00  0.00           H  
ATOM   1946 H5''   A A  61     -15.512  -6.680 -51.394  1.00  0.00           H  
ATOM   1947  H4'   A A  61     -14.241  -4.843 -51.104  1.00  0.00           H  
ATOM   1948  H3'   A A  61     -13.802  -6.880 -49.482  1.00  0.00           H  
ATOM   1949  H1'   A A  61     -13.563  -3.337 -48.422  1.00  0.00           H  
ATOM   1950  H2'   A A  61     -14.472  -5.875 -47.540  1.00  0.00           H  
ATOM   1951 HO2'   A A  61     -12.707  -5.531 -46.427  1.00  0.00           H  
ATOM   1952  H2    A A  61     -13.871   0.556 -46.197  1.00  0.00           H  
ATOM   1953  H61   A A  61     -17.277  -0.059 -43.474  1.00  0.00           H  
ATOM   1954  H62   A A  61     -17.875  -1.612 -43.809  1.00  0.00           H  
ATOM   1955  H8    A A  61     -16.548  -5.011 -46.918  1.00  0.00           H  
ATOM   1956  P     C A  62     -11.408  -6.889 -50.471  1.00  0.00           P  
ATOM   1957  OP2   C A  62     -12.111  -7.460 -51.647  1.00  0.00           O  
ATOM   1958  OP1   C A  62     -10.011  -6.405 -50.615  1.00  0.00           O  
ATOM   1959  O5'   C A  62     -11.435  -7.974 -49.305  1.00  0.00           O  
ATOM   1960  C5'   C A  62     -10.609  -7.834 -48.159  1.00  0.00           C  
ATOM   1961  C4'   C A  62     -11.069  -8.723 -47.029  1.00  0.00           C  
ATOM   1962  O4'   C A  62     -12.517  -8.827 -47.077  1.00  0.00           O  
ATOM   1963  C3'   C A  62     -10.624 -10.175 -47.095  1.00  0.00           C  
ATOM   1964  O3'   C A  62      -9.298 -10.369 -46.635  1.00  0.00           O  
ATOM   1965  C1'   C A  62     -12.914 -10.092 -46.605  1.00  0.00           C  
ATOM   1966  C2'   C A  62     -11.651 -10.854 -46.209  1.00  0.00           C  
ATOM   1967  O2'   C A  62     -11.375 -10.628 -44.834  1.00  0.00           O  
ATOM   1968  N1    C A  62     -13.668 -10.775 -47.685  1.00  0.00           N  
ATOM   1969  C2    C A  62     -14.036 -12.113 -47.496  1.00  0.00           C  
ATOM   1970  O2    C A  62     -13.721 -12.684 -46.441  1.00  0.00           O  
ATOM   1971  N3    C A  62     -14.725 -12.758 -48.465  1.00  0.00           N  
ATOM   1972  C4    C A  62     -15.050 -12.122 -49.590  1.00  0.00           C  
ATOM   1973  N4    C A  62     -15.730 -12.799 -50.519  1.00  0.00           N  
ATOM   1974  C5    C A  62     -14.691 -10.763 -49.813  1.00  0.00           C  
ATOM   1975  C6    C A  62     -14.011 -10.134 -48.847  1.00  0.00           C  
ATOM   1976  H5'   C A  62     -10.632  -6.901 -47.862  1.00  0.00           H  
ATOM   1977 H5''   C A  62      -9.689  -8.072 -48.398  1.00  0.00           H  
ATOM   1978  H4'   C A  62     -10.799  -8.347 -46.165  1.00  0.00           H  
ATOM   1979  H3'   C A  62     -10.700 -10.519 -48.010  1.00  0.00           H  
ATOM   1980  H1'   C A  62     -13.489  -9.991 -45.819  1.00  0.00           H  
ATOM   1981  H2'   C A  62     -11.722 -11.810 -46.411  1.00  0.00           H  
ATOM   1982 HO2'   C A  62     -11.545 -11.452 -44.334  1.00  0.00           H  
ATOM   1983  H42   C A  62     -15.984 -12.359 -51.356  1.00  0.00           H  
ATOM   1984  H41   C A  62     -15.975 -13.735 -50.362  1.00  0.00           H  
ATOM   1985  H5    C A  62     -14.936 -10.303 -50.643  1.00  0.00           H  
ATOM   1986  H6    C A  62     -13.755  -9.198 -48.981  1.00  0.00           H  
ATOM   1987  P     C A  63      -8.321 -11.396 -47.393  1.00  0.00           P  
ATOM   1988  OP2   C A  63      -9.154 -12.282 -48.244  1.00  0.00           O  
ATOM   1989  OP1   C A  63      -7.219 -10.613 -48.008  1.00  0.00           O  
ATOM   1990  O5'   C A  63      -7.702 -12.277 -46.219  1.00  0.00           O  
ATOM   1991  C5'   C A  63      -7.796 -11.861 -44.866  1.00  0.00           C  
ATOM   1992  C4'   C A  63      -6.897 -12.675 -43.967  1.00  0.00           C  
ATOM   1993  O4'   C A  63      -5.835 -13.251 -44.775  1.00  0.00           O  
ATOM   1994  C3'   C A  63      -6.209 -11.916 -42.843  1.00  0.00           C  
ATOM   1995  O3'   C A  63      -6.769 -12.188 -41.570  1.00  0.00           O  
ATOM   1996  C1'   C A  63      -4.537 -12.985 -44.228  1.00  0.00           C  
ATOM   1997  C2'   C A  63      -4.753 -12.347 -42.862  1.00  0.00           C  
ATOM   1998  O2'   C A  63      -4.500 -13.348 -41.888  1.00  0.00           O  
ATOM   1999  N1    C A  63      -3.825 -12.081 -45.165  1.00  0.00           N  
ATOM   2000  C2    C A  63      -2.447 -11.897 -44.993  1.00  0.00           C  
ATOM   2001  O2    C A  63      -1.867 -12.489 -44.069  1.00  0.00           O  
ATOM   2002  N3    C A  63      -1.774 -11.079 -45.834  1.00  0.00           N  
ATOM   2003  C4    C A  63      -2.420 -10.455 -46.818  1.00  0.00           C  
ATOM   2004  N4    C A  63      -1.714  -9.657 -47.624  1.00  0.00           N  
ATOM   2005  C5    C A  63      -3.819 -10.620 -47.019  1.00  0.00           C  
ATOM   2006  C6    C A  63      -4.475 -11.432 -46.182  1.00  0.00           C  
ATOM   2007  H5'   C A  63      -8.723 -11.960 -44.565  1.00  0.00           H  
ATOM   2008 H5''   C A  63      -7.540 -10.917 -44.804  1.00  0.00           H  
ATOM   2009  H4'   C A  63      -7.416 -13.411 -43.582  1.00  0.00           H  
ATOM   2010  H3'   C A  63      -6.297 -10.959 -43.035  1.00  0.00           H  
ATOM   2011  H1'   C A  63      -4.025 -13.812 -44.119  1.00  0.00           H  
ATOM   2012  H2'   C A  63      -4.151 -11.581 -42.759  1.00  0.00           H  
ATOM   2013 HO2'   C A  63      -3.632 -13.174 -41.468  1.00  0.00           H  
ATOM   2014  H42   C A  63      -2.160  -9.184 -48.357  1.00  0.00           H  
ATOM   2015  H41   C A  63      -0.751  -9.545 -47.482  1.00  0.00           H  
ATOM   2016  H5    C A  63      -4.286 -10.157 -47.746  1.00  0.00           H  
ATOM   2017  H6    C A  63      -5.438 -11.559 -46.304  1.00  0.00           H  
ATOM   2018  P     A A  64      -7.718 -11.104 -40.856  1.00  0.00           P  
ATOM   2019  OP2   A A  64      -9.124 -11.557 -41.004  1.00  0.00           O  
ATOM   2020  OP1   A A  64      -7.172 -10.834 -39.503  1.00  0.00           O  
ATOM   2021  O5'   A A  64      -7.530  -9.789 -41.736  1.00  0.00           O  
ATOM   2022  C5'   A A  64      -8.632  -9.199 -42.410  1.00  0.00           C  
ATOM   2023  C4'   A A  64      -8.261  -7.871 -43.020  1.00  0.00           C  
ATOM   2024  O4'   A A  64      -9.204  -7.583 -44.088  1.00  0.00           O  
ATOM   2025  C3'   A A  64      -8.350  -6.664 -42.098  1.00  0.00           C  
ATOM   2026  O3'   A A  64      -7.168  -6.454 -41.344  1.00  0.00           O  
ATOM   2027  C1'   A A  64      -9.458  -6.193 -44.132  1.00  0.00           C  
ATOM   2028  C2'   A A  64      -8.567  -5.521 -43.083  1.00  0.00           C  
ATOM   2029  O2'   A A  64      -7.346  -5.131 -43.696  1.00  0.00           O  
ATOM   2030  N1    A A  64     -13.239  -2.720 -43.689  1.00  0.00           N  
ATOM   2031  C2    A A  64     -11.933  -2.599 -43.961  1.00  0.00           C  
ATOM   2032  N3    A A  64     -11.004  -3.548 -44.061  1.00  0.00           N  
ATOM   2033  C4    A A  64     -11.540  -4.762 -43.845  1.00  0.00           C  
ATOM   2034  C5    A A  64     -12.861  -5.045 -43.555  1.00  0.00           C  
ATOM   2035  C6    A A  64     -13.745  -3.954 -43.478  1.00  0.00           C  
ATOM   2036  N6    A A  64     -15.046  -4.073 -43.207  1.00  0.00           N  
ATOM   2037  N7    A A  64     -13.047  -6.412 -43.396  1.00  0.00           N  
ATOM   2038  C8    A A  64     -11.853  -6.915 -43.589  1.00  0.00           C  
ATOM   2039  N9    A A  64     -10.893  -5.974 -43.865  1.00  0.00           N  
ATOM   2040  H5'   A A  64      -9.363  -9.064 -41.770  1.00  0.00           H  
ATOM   2041 H5''   A A  64      -8.936  -9.803 -43.118  1.00  0.00           H  
ATOM   2042  H4'   A A  64      -7.358  -7.914 -43.399  1.00  0.00           H  
ATOM   2043  H3'   A A  64      -9.112  -6.743 -41.485  1.00  0.00           H  
ATOM   2044  H1'   A A  64      -9.235  -5.845 -45.021  1.00  0.00           H  
ATOM   2045  H2'   A A  64      -9.020  -4.763 -42.660  1.00  0.00           H  
ATOM   2046 HO2'   A A  64      -7.352  -4.160 -43.826  1.00  0.00           H  
ATOM   2047  H2    A A  64     -11.616  -1.683 -44.106  1.00  0.00           H  
ATOM   2048  H61   A A  64     -15.613  -3.274 -43.166  1.00  0.00           H  
ATOM   2049  H62   A A  64     -15.436  -4.958 -43.050  1.00  0.00           H  
ATOM   2050  H8    A A  64     -11.664  -7.876 -43.540  1.00  0.00           H  
ATOM   2051  P     C A  65      -7.257  -5.880 -39.846  1.00  0.00           P  
ATOM   2052  OP2   C A  65      -8.158  -6.764 -39.065  1.00  0.00           O  
ATOM   2053  OP1   C A  65      -5.873  -5.634 -39.365  1.00  0.00           O  
ATOM   2054  O5'   C A  65      -7.976  -4.468 -40.016  1.00  0.00           O  
ATOM   2055  C5'   C A  65      -7.219  -3.274 -40.140  1.00  0.00           C  
ATOM   2056  C4'   C A  65      -8.106  -2.070 -40.345  1.00  0.00           C  
ATOM   2057  O4'   C A  65      -9.185  -2.372 -41.277  1.00  0.00           O  
ATOM   2058  C3'   C A  65      -8.834  -1.556 -39.113  1.00  0.00           C  
ATOM   2059  O3'   C A  65      -8.020  -0.734 -38.294  1.00  0.00           O  
ATOM   2060  C1'   C A  65     -10.342  -1.659 -40.919  1.00  0.00           C  
ATOM   2061  C2'   C A  65      -9.976  -0.768 -39.730  1.00  0.00           C  
ATOM   2062  O2'   C A  65      -9.530   0.492 -40.212  1.00  0.00           O  
ATOM   2063  N1    C A  65     -11.406  -2.638 -40.582  1.00  0.00           N  
ATOM   2064  C2    C A  65     -12.689  -2.155 -40.300  1.00  0.00           C  
ATOM   2065  O2    C A  65     -12.899  -0.932 -40.338  1.00  0.00           O  
ATOM   2066  N3    C A  65     -13.677  -3.026 -39.990  1.00  0.00           N  
ATOM   2067  C4    C A  65     -13.426  -4.334 -39.955  1.00  0.00           C  
ATOM   2068  N4    C A  65     -14.432  -5.157 -39.645  1.00  0.00           N  
ATOM   2069  C5    C A  65     -12.133  -4.858 -40.236  1.00  0.00           C  
ATOM   2070  C6    C A  65     -11.164  -3.986 -40.542  1.00  0.00           C  
ATOM   2071  H5'   C A  65      -6.613  -3.358 -40.906  1.00  0.00           H  
ATOM   2072 H5''   C A  65      -6.689  -3.145 -39.326  1.00  0.00           H  
ATOM   2073  H4'   C A  65      -7.558  -1.348 -40.714  1.00  0.00           H  
ATOM   2074  H3'   C A  65      -9.185  -2.297 -38.575  1.00  0.00           H  
ATOM   2075  H1'   C A  65     -10.641  -1.097 -41.663  1.00  0.00           H  
ATOM   2076  H2'   C A  65     -10.724  -0.672 -39.105  1.00  0.00           H  
ATOM   2077 HO2'   C A  65     -10.206   1.170 -40.006  1.00  0.00           H  
ATOM   2078  H42   C A  65     -14.280  -6.124 -39.611  1.00  0.00           H  
ATOM   2079  H41   C A  65     -15.321  -4.793 -39.451  1.00  0.00           H  
ATOM   2080  H5    C A  65     -11.958  -5.822 -40.209  1.00  0.00           H  
ATOM   2081  H6    C A  65     -10.267  -4.327 -40.739  1.00  0.00           H  
ATOM   2082  P     C A  66      -7.736  -1.143 -36.766  1.00  0.00           P  
ATOM   2083  OP2   C A  66      -7.226  -2.537 -36.749  1.00  0.00           O  
ATOM   2084  OP1   C A  66      -6.933  -0.060 -36.142  1.00  0.00           O  
ATOM   2085  O5'   C A  66      -9.178  -1.136 -36.089  1.00  0.00           O  
ATOM   2086  C5'   C A  66      -9.927   0.065 -35.978  1.00  0.00           C  
ATOM   2087  C4'   C A  66     -11.384  -0.210 -35.695  1.00  0.00           C  
ATOM   2088  O4'   C A  66     -11.960  -0.982 -36.781  1.00  0.00           O  
ATOM   2089  C3'   C A  66     -11.681  -1.038 -34.454  1.00  0.00           C  
ATOM   2090  O3'   C A  66     -11.680  -0.270 -33.262  1.00  0.00           O  
ATOM   2091  C1'   C A  66     -12.886  -1.933 -36.279  1.00  0.00           C  
ATOM   2092  C2'   C A  66     -13.033  -1.655 -34.782  1.00  0.00           C  
ATOM   2093  O2'   C A  66     -14.086  -0.723 -34.588  1.00  0.00           O  
ATOM   2094  N1    C A  66     -12.397  -3.307 -36.552  1.00  0.00           N  
ATOM   2095  C2    C A  66     -13.315  -4.363 -36.494  1.00  0.00           C  
ATOM   2096  O2    C A  66     -14.500  -4.122 -36.218  1.00  0.00           O  
ATOM   2097  N3    C A  66     -12.895  -5.626 -36.739  1.00  0.00           N  
ATOM   2098  C4    C A  66     -11.616  -5.859 -37.032  1.00  0.00           C  
ATOM   2099  N4    C A  66     -11.247  -7.121 -37.267  1.00  0.00           N  
ATOM   2100  C5    C A  66     -10.658  -4.808 -37.098  1.00  0.00           C  
ATOM   2101  C6    C A  66     -11.085  -3.563 -36.855  1.00  0.00           C  
ATOM   2102  H5'   C A  66      -9.853   0.566 -36.817  1.00  0.00           H  
ATOM   2103 H5''   C A  66      -9.556   0.605 -35.249  1.00  0.00           H  
ATOM   2104  H4'   C A  66     -11.857   0.646 -35.626  1.00  0.00           H  
ATOM   2105  H3'   C A  66     -11.013  -1.752 -34.376  1.00  0.00           H  
ATOM   2106  H1'   C A  66     -13.751  -1.803 -36.721  1.00  0.00           H  
ATOM   2107  H2'   C A  66     -13.183  -2.482 -34.277  1.00  0.00           H  
ATOM   2108 HO2'   C A  66     -14.849  -1.183 -34.181  1.00  0.00           H  
ATOM   2109  H42   C A  66     -10.314  -7.325 -37.485  1.00  0.00           H  
ATOM   2110  H41   C A  66     -11.909  -7.842 -37.220  1.00  0.00           H  
ATOM   2111  H5    C A  66      -9.720  -4.990 -37.316  1.00  0.00           H  
ATOM   2112  H6    C A  66     -10.442  -2.827 -36.896  1.00  0.00           H  
ATOM   2113  P     U A  67     -10.995  -0.848 -31.928  1.00  0.00           P  
ATOM   2114  OP2   U A  67      -9.824  -1.667 -32.332  1.00  0.00           O  
ATOM   2115  OP1   U A  67     -10.812   0.279 -30.979  1.00  0.00           O  
ATOM   2116  O5'   U A  67     -12.096  -1.828 -31.324  1.00  0.00           O  
ATOM   2117  C5'   U A  67     -13.405  -1.362 -31.030  1.00  0.00           C  
ATOM   2118  C4'   U A  67     -14.411  -2.486 -31.038  1.00  0.00           C  
ATOM   2119  O4'   U A  67     -14.456  -3.101 -32.352  1.00  0.00           O  
ATOM   2120  C3'   U A  67     -14.128  -3.646 -30.095  1.00  0.00           C  
ATOM   2121  O3'   U A  67     -14.544  -3.393 -28.764  1.00  0.00           O  
ATOM   2122  C1'   U A  67     -14.630  -4.505 -32.239  1.00  0.00           C  
ATOM   2123  C2'   U A  67     -14.868  -4.800 -30.757  1.00  0.00           C  
ATOM   2124  O2'   U A  67     -16.262  -4.738 -30.493  1.00  0.00           O  
ATOM   2125  N1    U A  67     -13.439  -5.212 -32.769  1.00  0.00           N  
ATOM   2126  C2    U A  67     -13.576  -6.560 -33.043  1.00  0.00           C  
ATOM   2127  O2    U A  67     -14.615  -7.173 -32.868  1.00  0.00           O  
ATOM   2128  N3    U A  67     -12.449  -7.173 -33.532  1.00  0.00           N  
ATOM   2129  C4    U A  67     -11.223  -6.591 -33.772  1.00  0.00           C  
ATOM   2130  O4    U A  67     -10.302  -7.279 -34.215  1.00  0.00           O  
ATOM   2131  C5    U A  67     -11.155  -5.194 -33.466  1.00  0.00           C  
ATOM   2132  C6    U A  67     -12.238  -4.572 -32.989  1.00  0.00           C  
ATOM   2133  H5'   U A  67     -13.665  -0.696 -31.701  1.00  0.00           H  
ATOM   2134 H5''   U A  67     -13.404  -0.941 -30.145  1.00  0.00           H  
ATOM   2135  H4'   U A  67     -15.295  -2.117 -30.829  1.00  0.00           H  
ATOM   2136  H3'   U A  67     -13.166  -3.837 -30.101  1.00  0.00           H  
ATOM   2137  H1'   U A  67     -15.419  -4.770 -32.755  1.00  0.00           H  
ATOM   2138  H2'   U A  67     -14.488  -5.666 -30.499  1.00  0.00           H  
ATOM   2139 HO2'   U A  67     -16.596  -5.644 -30.327  1.00  0.00           H  
ATOM   2140  H3    U A  67     -12.525  -8.129 -33.732  1.00  0.00           H  
ATOM   2141  H5    U A  67     -10.321  -4.698 -33.607  1.00  0.00           H  
ATOM   2142  H6    U A  67     -12.165  -3.617 -32.787  1.00  0.00           H  
ATOM   2143  P     C A  68     -13.531  -3.634 -27.540  1.00  0.00           P  
ATOM   2144  OP2   C A  68     -12.153  -3.703 -28.089  1.00  0.00           O  
ATOM   2145  OP1   C A  68     -13.849  -2.645 -26.479  1.00  0.00           O  
ATOM   2146  O5'   C A  68     -13.919  -5.080 -26.997  1.00  0.00           O  
ATOM   2147  C5'   C A  68     -15.160  -5.307 -26.347  1.00  0.00           C  
ATOM   2148  C4'   C A  68     -15.589  -6.751 -26.451  1.00  0.00           C  
ATOM   2149  O4'   C A  68     -15.726  -7.126 -27.846  1.00  0.00           O  
ATOM   2150  C3'   C A  68     -14.621  -7.779 -25.885  1.00  0.00           C  
ATOM   2151  O3'   C A  68     -14.741  -7.939 -24.481  1.00  0.00           O  
ATOM   2152  C1'   C A  68     -15.255  -8.451 -28.060  1.00  0.00           C  
ATOM   2153  C2'   C A  68     -14.969  -9.033 -26.675  1.00  0.00           C  
ATOM   2154  O2'   C A  68     -16.152  -9.643 -26.179  1.00  0.00           O  
ATOM   2155  N1    C A  68     -14.049  -8.441 -28.926  1.00  0.00           N  
ATOM   2156  C2    C A  68     -13.635  -9.648 -29.503  1.00  0.00           C  
ATOM   2157  O2    C A  68     -14.282 -10.682 -29.275  1.00  0.00           O  
ATOM   2158  N3    C A  68     -12.540  -9.666 -30.297  1.00  0.00           N  
ATOM   2159  C4    C A  68     -11.862  -8.541 -30.526  1.00  0.00           C  
ATOM   2160  N4    C A  68     -10.788  -8.607 -31.316  1.00  0.00           N  
ATOM   2161  C5    C A  68     -12.257  -7.299 -29.954  1.00  0.00           C  
ATOM   2162  C6    C A  68     -13.343  -7.293 -29.172  1.00  0.00           C  
ATOM   2163  H5'   C A  68     -15.845  -4.740 -26.760  1.00  0.00           H  
ATOM   2164 H5''   C A  68     -15.074  -5.067 -25.401  1.00  0.00           H  
ATOM   2165  H4'   C A  68     -16.456  -6.854 -26.006  1.00  0.00           H  
ATOM   2166  H3'   C A  68     -13.703  -7.509 -26.100  1.00  0.00           H  
ATOM   2167  H1'   C A  68     -15.961  -8.973 -28.494  1.00  0.00           H  
ATOM   2168  H2'   C A  68     -14.219  -9.663 -26.699  1.00  0.00           H  
ATOM   2169 HO2'   C A  68     -16.036 -10.615 -26.183  1.00  0.00           H  
ATOM   2170  H42   C A  68     -10.268  -7.797 -31.504  1.00  0.00           H  
ATOM   2171  H41   C A  68     -10.518  -9.464 -31.707  1.00  0.00           H  
ATOM   2172  H5    C A  68     -11.753  -6.477 -30.129  1.00  0.00           H  
ATOM   2173  H6    C A  68     -13.630  -6.448 -28.769  1.00  0.00           H  
ATOM   2174  P     G A  69     -13.477  -8.417 -23.612  1.00  0.00           P  
ATOM   2175  OP2   G A  69     -12.266  -7.753 -24.157  1.00  0.00           O  
ATOM   2176  OP1   G A  69     -13.819  -8.255 -22.175  1.00  0.00           O  
ATOM   2177  O5'   G A  69     -13.365  -9.977 -23.918  1.00  0.00           O  
ATOM   2178  C5'   G A  69     -14.338 -10.888 -23.430  1.00  0.00           C  
ATOM   2179  C4'   G A  69     -13.973 -12.315 -23.753  1.00  0.00           C  
ATOM   2180  O4'   G A  69     -14.005 -12.517 -25.190  1.00  0.00           O  
ATOM   2181  C3'   G A  69     -12.574 -12.754 -23.348  1.00  0.00           C  
ATOM   2182  O3'   G A  69     -12.479 -13.110 -21.979  1.00  0.00           O  
ATOM   2183  C1'   G A  69     -12.959 -13.409 -25.586  1.00  0.00           C  
ATOM   2184  C2'   G A  69     -12.300 -13.910 -24.300  1.00  0.00           C  
ATOM   2185  O2'   G A  69     -12.959 -15.094 -23.876  1.00  0.00           O  
ATOM   2186  N1    G A  69      -9.042 -13.929 -28.796  1.00  0.00           N  
ATOM   2187  C2    G A  69      -9.736 -14.889 -28.101  1.00  0.00           C  
ATOM   2188  N2    G A  69      -9.340 -16.158 -28.281  1.00  0.00           N  
ATOM   2189  N3    G A  69     -10.747 -14.627 -27.288  1.00  0.00           N  
ATOM   2190  C4    G A  69     -11.013 -13.306 -27.223  1.00  0.00           C  
ATOM   2191  C5    G A  69     -10.382 -12.267 -27.874  1.00  0.00           C  
ATOM   2192  C6    G A  69      -9.299 -12.562 -28.743  1.00  0.00           C  
ATOM   2193  O6    G A  69      -8.612 -11.781 -29.410  1.00  0.00           O  
ATOM   2194  N7    G A  69     -10.959 -11.051 -27.538  1.00  0.00           N  
ATOM   2195  C8    G A  69     -11.912 -11.366 -26.703  1.00  0.00           C  
ATOM   2196  N9    G A  69     -12.001 -12.717 -26.468  1.00  0.00           N  
ATOM   2197  H5'   G A  69     -15.205 -10.679 -23.836  1.00  0.00           H  
ATOM   2198 H5''   G A  69     -14.410 -10.788 -22.457  1.00  0.00           H  
ATOM   2199  H4'   G A  69     -14.626 -12.913 -23.333  1.00  0.00           H  
ATOM   2200  H3'   G A  69     -11.942 -12.028 -23.536  1.00  0.00           H  
ATOM   2201  H1'   G A  69     -13.356 -14.166 -26.065  1.00  0.00           H  
ATOM   2202  H2'   G A  69     -11.338 -14.054 -24.423  1.00  0.00           H  
ATOM   2203 HO2'   G A  69     -12.363 -15.859 -24.018  1.00  0.00           H  
ATOM   2204  H1    G A  69      -8.308 -14.227 -29.373  1.00  0.00           H  
ATOM   2205  H22   G A  69      -9.799 -16.886 -27.811  1.00  0.00           H  
ATOM   2206  H21   G A  69      -8.592 -16.360 -28.881  1.00  0.00           H  
ATOM   2207  H8    G A  69     -12.504 -10.705 -26.288  1.00  0.00           H  
ATOM   2208  P     C A  70     -11.112 -12.859 -21.173  1.00  0.00           P  
ATOM   2209  OP2   C A  70     -10.639 -11.486 -21.484  1.00  0.00           O  
ATOM   2210  OP1   C A  70     -11.333 -13.255 -19.759  1.00  0.00           O  
ATOM   2211  O5'   C A  70     -10.087 -13.893 -21.819  1.00  0.00           O  
ATOM   2212  C5'   C A  70     -10.296 -15.293 -21.710  1.00  0.00           C  
ATOM   2213  C4'   C A  70      -9.243 -16.074 -22.457  1.00  0.00           C  
ATOM   2214  O4'   C A  70      -9.351 -15.813 -23.881  1.00  0.00           O  
ATOM   2215  C3'   C A  70      -7.797 -15.734 -22.127  1.00  0.00           C  
ATOM   2216  O3'   C A  70      -7.334 -16.370 -20.948  1.00  0.00           O  
ATOM   2217  C1'   C A  70      -8.061 -15.784 -24.475  1.00  0.00           C  
ATOM   2218  C2'   C A  70      -7.059 -16.168 -23.386  1.00  0.00           C  
ATOM   2219  O2'   C A  70      -6.867 -17.575 -23.411  1.00  0.00           O  
ATOM   2220  N1    C A  70      -7.794 -14.436 -25.036  1.00  0.00           N  
ATOM   2221  C2    C A  70      -6.783 -14.303 -25.996  1.00  0.00           C  
ATOM   2222  O2    C A  70      -6.145 -15.307 -26.346  1.00  0.00           O  
ATOM   2223  N3    C A  70      -6.521 -13.085 -26.523  1.00  0.00           N  
ATOM   2224  C4    C A  70      -7.221 -12.022 -26.129  1.00  0.00           C  
ATOM   2225  N4    C A  70      -6.927 -10.840 -26.677  1.00  0.00           N  
ATOM   2226  C5    C A  70      -8.254 -12.123 -25.155  1.00  0.00           C  
ATOM   2227  C6    C A  70      -8.506 -13.333 -24.642  1.00  0.00           C  
ATOM   2228  H5'   C A  70     -11.178 -15.513 -22.077  1.00  0.00           H  
ATOM   2229 H5''   C A  70     -10.271 -15.546 -20.764  1.00  0.00           H  
ATOM   2230  H4'   C A  70      -9.388 -17.030 -22.297  1.00  0.00           H  
ATOM   2231  H3'   C A  70      -7.711 -14.763 -22.024  1.00  0.00           H  
ATOM   2232  H1'   C A  70      -8.029 -16.447 -25.196  1.00  0.00           H  
ATOM   2233  H2'   C A  70      -6.212 -15.685 -23.491  1.00  0.00           H  
ATOM   2234 HO2'   C A  70      -5.972 -17.769 -23.759  1.00  0.00           H  
ATOM   2235  H42   C A  70      -7.423 -10.039 -26.409  1.00  0.00           H  
ATOM   2236  H41   C A  70      -6.214 -10.774 -27.347  1.00  0.00           H  
ATOM   2237  H5    C A  70      -8.764 -11.335 -24.873  1.00  0.00           H  
ATOM   2238  H6    C A  70      -9.213 -13.424 -23.970  1.00  0.00           H  
ATOM   2239  P     G A  71      -6.206 -15.669 -20.042  1.00  0.00           P  
ATOM   2240  OP2   G A  71      -6.495 -14.213 -19.993  1.00  0.00           O  
ATOM   2241  OP1   G A  71      -6.089 -16.438 -18.777  1.00  0.00           O  
ATOM   2242  O5'   G A  71      -4.861 -15.877 -20.871  1.00  0.00           O  
ATOM   2243  C5'   G A  71      -4.320 -17.174 -21.070  1.00  0.00           C  
ATOM   2244  C4'   G A  71      -3.098 -17.136 -21.953  1.00  0.00           C  
ATOM   2245  O4'   G A  71      -3.471 -16.717 -23.291  1.00  0.00           O  
ATOM   2246  C3'   G A  71      -2.012 -16.151 -21.546  1.00  0.00           C  
ATOM   2247  O3'   G A  71      -1.163 -16.652 -20.527  1.00  0.00           O  
ATOM   2248  C1'   G A  71      -2.461 -15.893 -23.852  1.00  0.00           C  
ATOM   2249  C2'   G A  71      -1.295 -15.884 -22.862  1.00  0.00           C  
ATOM   2250  O2'   G A  71      -0.406 -16.942 -23.189  1.00  0.00           O  
ATOM   2251  N1    G A  71      -1.810 -11.515 -26.366  1.00  0.00           N  
ATOM   2252  C2    G A  71      -1.046 -12.656 -26.385  1.00  0.00           C  
ATOM   2253  N2    G A  71       0.036 -12.635 -27.178  1.00  0.00           N  
ATOM   2254  N3    G A  71      -1.321 -13.742 -25.681  1.00  0.00           N  
ATOM   2255  C4    G A  71      -2.440 -13.593 -24.940  1.00  0.00           C  
ATOM   2256  C5    G A  71      -3.273 -12.498 -24.849  1.00  0.00           C  
ATOM   2257  C6    G A  71      -2.966 -11.340 -25.611  1.00  0.00           C  
ATOM   2258  O6    G A  71      -3.581 -10.270 -25.666  1.00  0.00           O  
ATOM   2259  N7    G A  71      -4.321 -12.748 -23.975  1.00  0.00           N  
ATOM   2260  C8    G A  71      -4.110 -13.966 -23.558  1.00  0.00           C  
ATOM   2261  N9    G A  71      -2.986 -14.538 -24.104  1.00  0.00           N  
ATOM   2262  H5'   G A  71      -4.999 -17.743 -21.489  1.00  0.00           H  
ATOM   2263 H5''   G A  71      -4.076 -17.555 -20.201  1.00  0.00           H  
ATOM   2264  H4'   G A  71      -2.710 -18.035 -21.997  1.00  0.00           H  
ATOM   2265  H3'   G A  71      -2.431 -15.321 -21.235  1.00  0.00           H  
ATOM   2266  H1'   G A  71      -2.168 -16.293 -24.697  1.00  0.00           H  
ATOM   2267  H2'   G A  71      -0.839 -15.016 -22.854  1.00  0.00           H  
ATOM   2268 HO2'   G A  71       0.417 -16.564 -23.563  1.00  0.00           H  
ATOM   2269  H1    G A  71      -1.520 -10.764 -26.925  1.00  0.00           H  
ATOM   2270  H22   G A  71       0.619 -13.421 -27.233  1.00  0.00           H  
ATOM   2271  H21   G A  71       0.247 -11.835 -27.703  1.00  0.00           H  
ATOM   2272  H8    G A  71      -4.695 -14.426 -22.921  1.00  0.00           H  
ATOM   2273  P     U A  72      -0.513 -15.650 -19.453  1.00  0.00           P  
ATOM   2274  OP2   U A  72      -1.564 -14.694 -19.022  1.00  0.00           O  
ATOM   2275  OP1   U A  72       0.201 -16.464 -18.436  1.00  0.00           O  
ATOM   2276  O5'   U A  72       0.576 -14.841 -20.289  1.00  0.00           O  
ATOM   2277  C5'   U A  72       1.716 -15.494 -20.827  1.00  0.00           C  
ATOM   2278  C4'   U A  72       2.494 -14.588 -21.748  1.00  0.00           C  
ATOM   2279  O4'   U A  72       1.674 -14.218 -22.887  1.00  0.00           O  
ATOM   2280  C3'   U A  72       2.936 -13.255 -21.162  1.00  0.00           C  
ATOM   2281  O3'   U A  72       4.129 -13.352 -20.402  1.00  0.00           O  
ATOM   2282  C1'   U A  72       1.894 -12.866 -23.247  1.00  0.00           C  
ATOM   2283  C2'   U A  72       3.069 -12.377 -22.398  1.00  0.00           C  
ATOM   2284  O2'   U A  72       4.280 -12.641 -23.091  1.00  0.00           O  
ATOM   2285  N1    U A  72       0.662 -12.074 -23.013  1.00  0.00           N  
ATOM   2286  C2    U A  72       0.544 -10.875 -23.692  1.00  0.00           C  
ATOM   2287  O2    U A  72       1.395 -10.457 -24.457  1.00  0.00           O  
ATOM   2288  N3    U A  72      -0.613 -10.178 -23.444  1.00  0.00           N  
ATOM   2289  C4    U A  72      -1.642 -10.545 -22.604  1.00  0.00           C  
ATOM   2290  O4    U A  72      -2.621  -9.805 -22.487  1.00  0.00           O  
ATOM   2291  C5    U A  72      -1.451 -11.796 -21.936  1.00  0.00           C  
ATOM   2292  C6    U A  72      -0.335 -12.497 -22.159  1.00  0.00           C  
ATOM   2293  H5'   U A  72       1.424 -16.284 -21.328  1.00  0.00           H  
ATOM   2294 H5''   U A  72       2.298 -15.778 -20.092  1.00  0.00           H  
ATOM   2295  H4'   U A  72       3.285 -15.071 -22.068  1.00  0.00           H  
ATOM   2296  H3'   U A  72       2.220 -12.902 -20.593  1.00  0.00           H  
ATOM   2297  H1'   U A  72       2.135 -12.814 -24.196  1.00  0.00           H  
ATOM   2298  H2'   U A  72       2.978 -11.426 -22.175  1.00  0.00           H  
ATOM   2299 HO2'   U A  72       4.660 -11.794 -23.405  1.00  0.00           H  
ATOM   2300  H3    U A  72      -0.717  -9.325 -23.915  1.00  0.00           H  
ATOM   2301  H5    U A  72      -2.134 -12.136 -21.320  1.00  0.00           H  
ATOM   2302  H6    U A  72      -0.227 -13.349 -21.689  1.00  0.00           H  
ATOM   2303  P     A A  73       4.200 -12.725 -18.924  1.00  0.00           P  
ATOM   2304  OP2   A A  73       2.814 -12.611 -18.406  1.00  0.00           O  
ATOM   2305  OP1   A A  73       5.213 -13.485 -18.150  1.00  0.00           O  
ATOM   2306  O5'   A A  73       4.760 -11.252 -19.158  1.00  0.00           O  
ATOM   2307  C5'   A A  73       6.132 -11.032 -19.449  1.00  0.00           C  
ATOM   2308  C4'   A A  73       6.357  -9.674 -20.067  1.00  0.00           C  
ATOM   2309  O4'   A A  73       5.579  -9.555 -21.287  1.00  0.00           O  
ATOM   2310  C3'   A A  73       5.920  -8.480 -19.232  1.00  0.00           C  
ATOM   2311  O3'   A A  73       6.886  -8.096 -18.268  1.00  0.00           O  
ATOM   2312  C1'   A A  73       5.049  -8.251 -21.417  1.00  0.00           C  
ATOM   2313  C2'   A A  73       5.654  -7.416 -20.287  1.00  0.00           C  
ATOM   2314  O2'   A A  73       6.865  -6.830 -20.745  1.00  0.00           O  
ATOM   2315  N1    A A  73       0.636  -5.835 -22.528  1.00  0.00           N  
ATOM   2316  C2    A A  73       1.918  -5.509 -22.737  1.00  0.00           C  
ATOM   2317  N3    A A  73       3.020  -6.186 -22.421  1.00  0.00           N  
ATOM   2318  C4    A A  73       2.708  -7.344 -21.812  1.00  0.00           C  
ATOM   2319  C5    A A  73       1.440  -7.815 -21.528  1.00  0.00           C  
ATOM   2320  C6    A A  73       0.357  -7.005 -21.914  1.00  0.00           C  
ATOM   2321  N6    A A  73      -0.921  -7.328 -21.705  1.00  0.00           N  
ATOM   2322  N7    A A  73       1.505  -9.047 -20.892  1.00  0.00           N  
ATOM   2323  C8    A A  73       2.790  -9.290 -20.808  1.00  0.00           C  
ATOM   2324  N9    A A  73       3.577  -8.300 -21.345  1.00  0.00           N  
ATOM   2325  H5'   A A  73       6.442 -11.722 -20.073  1.00  0.00           H  
ATOM   2326 H5''   A A  73       6.650 -11.095 -18.620  1.00  0.00           H  
ATOM   2327  H4'   A A  73       7.308  -9.578 -20.285  1.00  0.00           H  
ATOM   2328  H3'   A A  73       5.080  -8.697 -18.776  1.00  0.00           H  
ATOM   2329  H1'   A A  73       5.321  -7.877 -22.281  1.00  0.00           H  
ATOM   2330  H2'   A A  73       5.023  -6.739 -19.965  1.00  0.00           H  
ATOM   2331 HO2'   A A  73       6.729  -5.867 -20.860  1.00  0.00           H  
ATOM   2332  H2    A A  73       2.066  -4.650 -23.186  1.00  0.00           H  
ATOM   2333  H61   A A  73      -1.634  -6.722 -21.997  1.00  0.00           H  
ATOM   2334  H62   A A  73      -1.147  -8.172 -21.261  1.00  0.00           H  
ATOM   2335  H8    A A  73       3.156 -10.102 -20.399  1.00  0.00           H  
ATOM   2336  P     C A  74       6.419  -7.575 -16.821  1.00  0.00           P  
ATOM   2337  OP2   C A  74       5.230  -8.363 -16.409  1.00  0.00           O  
ATOM   2338  OP1   C A  74       7.614  -7.536 -15.940  1.00  0.00           O  
ATOM   2339  O5'   C A  74       5.952  -6.075 -17.083  1.00  0.00           O  
ATOM   2340  C5'   C A  74       6.897  -5.059 -17.383  1.00  0.00           C  
ATOM   2341  C4'   C A  74       6.220  -3.763 -17.759  1.00  0.00           C  
ATOM   2342  O4'   C A  74       5.423  -3.952 -18.957  1.00  0.00           O  
ATOM   2343  C3'   C A  74       5.236  -3.201 -16.744  1.00  0.00           C  
ATOM   2344  O3'   C A  74       5.868  -2.478 -15.701  1.00  0.00           O  
ATOM   2345  C1'   C A  74       4.219  -3.199 -18.877  1.00  0.00           C  
ATOM   2346  C2'   C A  74       4.317  -2.350 -17.608  1.00  0.00           C  
ATOM   2347  O2'   C A  74       4.920  -1.106 -17.932  1.00  0.00           O  
ATOM   2348  N1    C A  74       3.051  -4.115 -18.852  1.00  0.00           N  
ATOM   2349  C2    C A  74       1.788  -3.590 -19.152  1.00  0.00           C  
ATOM   2350  O2    C A  74       1.682  -2.385 -19.426  1.00  0.00           O  
ATOM   2351  N3    C A  74       0.707  -4.404 -19.138  1.00  0.00           N  
ATOM   2352  C4    C A  74       0.848  -5.695 -18.840  1.00  0.00           C  
ATOM   2353  N4    C A  74      -0.247  -6.460 -18.838  1.00  0.00           N  
ATOM   2354  C5    C A  74       2.117  -6.259 -18.530  1.00  0.00           C  
ATOM   2355  C6    C A  74       3.179  -5.445 -18.549  1.00  0.00           C  
ATOM   2356  H5'   C A  74       7.458  -5.355 -18.130  1.00  0.00           H  
ATOM   2357 H5''   C A  74       7.463  -4.907 -16.597  1.00  0.00           H  
ATOM   2358  H4'   C A  74       6.910  -3.089 -17.938  1.00  0.00           H  
ATOM   2359  H3'   C A  74       4.719  -3.939 -16.356  1.00  0.00           H  
ATOM   2360  H1'   C A  74       4.153  -2.611 -19.658  1.00  0.00           H  
ATOM   2361  H2'   C A  74       3.439  -2.229 -17.189  1.00  0.00           H  
ATOM   2362 HO2'   C A  74       4.242  -0.400 -17.884  1.00  0.00           H  
ATOM   2363  H42   C A  74      -0.177  -7.414 -18.623  1.00  0.00           H  
ATOM   2364  H41   C A  74      -1.120  -6.068 -19.051  1.00  0.00           H  
ATOM   2365  H5    C A  74       2.211  -7.210 -18.313  1.00  0.00           H  
ATOM   2366  H6    C A  74       4.062  -5.814 -18.338  1.00  0.00           H  
ATOM   2367  P     A A  75       5.259  -2.507 -14.214  1.00  0.00           P  
ATOM   2368  OP2   A A  75       4.769  -3.882 -13.944  1.00  0.00           O  
ATOM   2369  OP1   A A  75       6.250  -1.888 -13.299  1.00  0.00           O  
ATOM   2370  O5'   A A  75       3.994  -1.541 -14.296  1.00  0.00           O  
ATOM   2371  C5'   A A  75       4.157  -0.135 -14.408  1.00  0.00           C  
ATOM   2372  C4'   A A  75       2.829   0.566 -14.553  1.00  0.00           C  
ATOM   2373  O4'   A A  75       2.179   0.139 -15.778  1.00  0.00           O  
ATOM   2374  C3'   A A  75       1.801   0.280 -13.469  1.00  0.00           C  
ATOM   2375  O3'   A A  75       1.999   1.056 -12.299  1.00  0.00           O  
ATOM   2376  C1'   A A  75       0.772   0.035 -15.582  1.00  0.00           C  
ATOM   2377  C2'   A A  75       0.484   0.566 -14.176  1.00  0.00           C  
ATOM   2378  O2'   A A  75       0.233   1.961 -14.254  1.00  0.00           O  
ATOM   2379  N1    A A  75      -3.205  -3.146 -16.375  1.00  0.00           N  
ATOM   2380  C2    A A  75      -3.125  -1.813 -16.266  1.00  0.00           C  
ATOM   2381  N3    A A  75      -2.055  -1.049 -16.059  1.00  0.00           N  
ATOM   2382  C4    A A  75      -0.946  -1.802 -15.958  1.00  0.00           C  
ATOM   2383  C5    A A  75      -0.868  -3.179 -16.049  1.00  0.00           C  
ATOM   2384  C6    A A  75      -2.071  -3.872 -16.270  1.00  0.00           C  
ATOM   2385  N6    A A  75      -2.151  -5.200 -16.378  1.00  0.00           N  
ATOM   2386  N7    A A  75       0.444  -3.607 -15.896  1.00  0.00           N  
ATOM   2387  C8    A A  75       1.118  -2.498 -15.719  1.00  0.00           C  
ATOM   2388  N9    A A  75       0.340  -1.367 -15.745  1.00  0.00           N  
ATOM   2389  H5'   A A  75       4.709   0.062 -15.193  1.00  0.00           H  
ATOM   2390 H5''   A A  75       4.610   0.200 -13.607  1.00  0.00           H  
ATOM   2391  H4'   A A  75       2.985   1.533 -14.595  1.00  0.00           H  
ATOM   2392  H3'   A A  75       1.839  -0.671 -13.234  1.00  0.00           H  
ATOM   2393  H1'   A A  75       0.314   0.596 -16.242  1.00  0.00           H  
ATOM   2394  H2'   A A  75      -0.261   0.086 -13.758  1.00  0.00           H  
ATOM   2395 HO2'   A A  75      -0.719   2.124 -14.088  1.00  0.00           H  
ATOM   2396  H2    A A  75      -3.976  -1.333 -16.350  1.00  0.00           H  
ATOM   2397  H61   A A  75      -3.020  -5.628 -16.532  1.00  0.00           H  
ATOM   2398  H62   A A  75      -1.342  -5.748 -16.305  1.00  0.00           H  
ATOM   2399  H8    A A  75       2.089  -2.478 -15.581  1.00  0.00           H  
ATOM   2400  P     G A  76       1.653   0.442 -10.855  1.00  0.00           P  
ATOM   2401  OP2   G A  76       2.066  -0.984 -10.851  1.00  0.00           O  
ATOM   2402  OP1   G A  76       2.190   1.365  -9.822  1.00  0.00           O  
ATOM   2403  O5'   G A  76       0.062   0.495 -10.784  1.00  0.00           O  
ATOM   2404  C5'   G A  76      -0.621   1.732 -10.648  1.00  0.00           C  
ATOM   2405  C4'   G A  76      -2.117   1.544 -10.658  1.00  0.00           C  
ATOM   2406  O4'   G A  76      -2.535   0.996 -11.936  1.00  0.00           O  
ATOM   2407  C3'   G A  76      -2.674   0.564  -9.637  1.00  0.00           C  
ATOM   2408  O3'   G A  76      -2.829   1.135  -8.348  1.00  0.00           O  
ATOM   2409  C1'   G A  76      -3.604   0.079 -11.754  1.00  0.00           C  
ATOM   2410  C2'   G A  76      -3.986   0.128 -10.274  1.00  0.00           C  
ATOM   2411  O2'   G A  76      -4.998   1.108 -10.091  1.00  0.00           O  
ATOM   2412  N1    G A  76      -5.142  -4.582 -13.107  1.00  0.00           N  
ATOM   2413  C2    G A  76      -5.887  -3.485 -12.751  1.00  0.00           C  
ATOM   2414  N2    G A  76      -7.219  -3.643 -12.753  1.00  0.00           N  
ATOM   2415  N3    G A  76      -5.367  -2.315 -12.416  1.00  0.00           N  
ATOM   2416  C4    G A  76      -4.018  -2.329 -12.466  1.00  0.00           C  
ATOM   2417  C5    G A  76      -3.180  -3.369 -12.809  1.00  0.00           C  
ATOM   2418  C6    G A  76      -3.752  -4.619 -13.165  1.00  0.00           C  
ATOM   2419  O6    G A  76      -3.177  -5.661 -13.500  1.00  0.00           O  
ATOM   2420  N7    G A  76      -1.852  -2.977 -12.736  1.00  0.00           N  
ATOM   2421  C8    G A  76      -1.904  -1.729 -12.357  1.00  0.00           C  
ATOM   2422  N9    G A  76      -3.188  -1.272 -12.175  1.00  0.00           N  
ATOM   2423  H5'   G A  76      -0.367   2.321 -11.389  1.00  0.00           H  
ATOM   2424 H5''   G A  76      -0.357   2.152  -9.802  1.00  0.00           H  
ATOM   2425  H4'   G A  76      -2.548   2.415 -10.529  1.00  0.00           H  
ATOM   2426  H3'   G A  76      -2.075  -0.210  -9.575  1.00  0.00           H  
ATOM   2427  H1'   G A  76      -4.366   0.370 -12.297  1.00  0.00           H  
ATOM   2428  H2'   G A  76      -4.270  -0.752  -9.947  1.00  0.00           H  
ATOM   2429 HO2'   G A  76      -5.845   0.658  -9.895  1.00  0.00           H  
ATOM   2430  H1    G A  76      -5.624  -5.403 -13.338  1.00  0.00           H  
ATOM   2431  H22   G A  76      -7.802  -2.894 -12.507  1.00  0.00           H  
ATOM   2432  H21   G A  76      -7.612  -4.506 -13.000  1.00  0.00           H  
ATOM   2433  H8    G A  76      -1.109  -1.174 -12.217  1.00  0.00           H  
ATOM   2434  P     U A  77      -2.517   0.262  -7.035  1.00  0.00           P  
ATOM   2435  OP2   U A  77      -1.312  -0.561  -7.307  1.00  0.00           O  
ATOM   2436  OP1   U A  77      -2.535   1.173  -5.863  1.00  0.00           O  
ATOM   2437  O5'   U A  77      -3.768  -0.717  -6.918  1.00  0.00           O  
ATOM   2438  C5'   U A  77      -5.082  -0.206  -6.754  1.00  0.00           C  
ATOM   2439  C4'   U A  77      -6.128  -1.248  -7.066  1.00  0.00           C  
ATOM   2440  O4'   U A  77      -6.011  -1.668  -8.450  1.00  0.00           O  
ATOM   2441  C3'   U A  77      -6.038  -2.545  -6.277  1.00  0.00           C  
ATOM   2442  O3'   U A  77      -6.629  -2.454  -4.991  1.00  0.00           O  
ATOM   2443  C1'   U A  77      -6.269  -3.056  -8.572  1.00  0.00           C  
ATOM   2444  C2'   U A  77      -6.729  -3.542  -7.197  1.00  0.00           C  
ATOM   2445  O2'   U A  77      -8.142  -3.426  -7.115  1.00  0.00           O  
ATOM   2446  N1    U A  77      -5.053  -3.763  -9.042  1.00  0.00           N  
ATOM   2447  C2    U A  77      -5.222  -5.032  -9.564  1.00  0.00           C  
ATOM   2448  O2    U A  77      -6.309  -5.576  -9.651  1.00  0.00           O  
ATOM   2449  N3    U A  77      -4.069  -5.646  -9.986  1.00  0.00           N  
ATOM   2450  C4    U A  77      -2.789  -5.136  -9.940  1.00  0.00           C  
ATOM   2451  O4    U A  77      -1.851  -5.816 -10.359  1.00  0.00           O  
ATOM   2452  C5    U A  77      -2.690  -3.819  -9.388  1.00  0.00           C  
ATOM   2453  C6    U A  77      -3.797  -3.197  -8.970  1.00  0.00           C  
ATOM   2454  H5'   U A  77      -5.205   0.559  -7.354  1.00  0.00           H  
ATOM   2455 H5''   U A  77      -5.196   0.092  -5.828  1.00  0.00           H  
ATOM   2456  H4'   U A  77      -7.015  -0.853  -6.927  1.00  0.00           H  
ATOM   2457  H3'   U A  77      -5.096  -2.798  -6.180  1.00  0.00           H  
ATOM   2458  H1'   U A  77      -6.991  -3.189  -9.223  1.00  0.00           H  
ATOM   2459  H2'   U A  77      -6.429  -4.460  -7.023  1.00  0.00           H  
ATOM   2460 HO2'   U A  77      -8.537  -4.322  -7.133  1.00  0.00           H  
ATOM   2461  H3    U A  77      -4.166  -6.547 -10.359  1.00  0.00           H  
ATOM   2462  H5    U A  77      -1.818  -3.378  -9.318  1.00  0.00           H  
ATOM   2463  H6    U A  77      -3.703  -2.297  -8.596  1.00  0.00           H  
ATOM   2464  P     C A  78      -5.882  -3.076  -3.712  1.00  0.00           P  
ATOM   2465  OP2   C A  78      -4.430  -3.146  -4.014  1.00  0.00           O  
ATOM   2466  OP1   C A  78      -6.345  -2.341  -2.507  1.00  0.00           O  
ATOM   2467  O5'   C A  78      -6.441  -4.565  -3.624  1.00  0.00           O  
ATOM   2468  C5'   C A  78      -7.746  -4.827  -3.130  1.00  0.00           C  
ATOM   2469  C4'   C A  78      -8.224  -6.204  -3.521  1.00  0.00           C  
ATOM   2470  O4'   C A  78      -8.177  -6.351  -4.964  1.00  0.00           O  
ATOM   2471  C3'   C A  78      -7.398  -7.372  -3.003  1.00  0.00           C  
ATOM   2472  O3'   C A  78      -7.727  -7.737  -1.673  1.00  0.00           O  
ATOM   2473  C1'   C A  78      -7.743  -7.657  -5.324  1.00  0.00           C  
ATOM   2474  C2'   C A  78      -7.689  -8.463  -4.025  1.00  0.00           C  
ATOM   2475  O2'   C A  78      -8.958  -9.057  -3.797  1.00  0.00           O  
ATOM   2476  N1    C A  78      -6.426  -7.595  -6.004  1.00  0.00           N  
ATOM   2477  C2    C A  78      -5.997  -8.717  -6.725  1.00  0.00           C  
ATOM   2478  O2    C A  78      -6.723  -9.721  -6.772  1.00  0.00           O  
ATOM   2479  N3    C A  78      -4.800  -8.686  -7.355  1.00  0.00           N  
ATOM   2480  C4    C A  78      -4.038  -7.595  -7.288  1.00  0.00           C  
ATOM   2481  N4    C A  78      -2.864  -7.610  -7.926  1.00  0.00           N  
ATOM   2482  C5    C A  78      -4.445  -6.439  -6.564  1.00  0.00           C  
ATOM   2483  C6    C A  78      -5.632  -6.480  -5.946  1.00  0.00           C  
ATOM   2484  H5'   C A  78      -8.364  -4.159  -3.493  1.00  0.00           H  
ATOM   2485 H5''   C A  78      -7.737  -4.758  -2.153  1.00  0.00           H  
ATOM   2486  H4'   C A  78      -9.150  -6.312  -3.220  1.00  0.00           H  
ATOM   2487  H3'   C A  78      -6.447  -7.138  -3.046  1.00  0.00           H  
ATOM   2488  H1'   C A  78      -8.402  -8.058  -5.928  1.00  0.00           H  
ATOM   2489  H2'   C A  78      -6.973  -9.133  -4.049  1.00  0.00           H  
ATOM   2490 HO2'   C A  78      -8.889 -10.024  -3.943  1.00  0.00           H  
ATOM   2491  H42   C A  78      -2.281  -6.823  -7.896  1.00  0.00           H  
ATOM   2492  H41   C A  78      -2.587  -8.408  -8.423  1.00  0.00           H  
ATOM   2493  H5    C A  78      -3.878  -5.641  -6.521  1.00  0.00           H  
ATOM   2494  H6    C A  78      -5.930  -5.695  -5.442  1.00  0.00           H  
ATOM   2495  P     G A  79      -6.627  -8.431  -0.730  1.00  0.00           P  
ATOM   2496  OP2   G A  79      -5.317  -7.785  -1.000  1.00  0.00           O  
ATOM   2497  OP1   G A  79      -7.160  -8.459   0.656  1.00  0.00           O  
ATOM   2498  O5'   G A  79      -6.555  -9.932  -1.261  1.00  0.00           O  
ATOM   2499  C5'   G A  79      -7.629 -10.834  -1.042  1.00  0.00           C  
ATOM   2500  C4'   G A  79      -7.302 -12.218  -1.548  1.00  0.00           C  
ATOM   2501  O4'   G A  79      -7.156 -12.192  -2.991  1.00  0.00           O  
ATOM   2502  C3'   G A  79      -5.994 -12.817  -1.054  1.00  0.00           C  
ATOM   2503  O3'   G A  79      -6.100 -13.389   0.239  1.00  0.00           O  
ATOM   2504  C1'   G A  79      -6.121 -13.085  -3.398  1.00  0.00           C  
ATOM   2505  C2'   G A  79      -5.659 -13.826  -2.142  1.00  0.00           C  
ATOM   2506  O2'   G A  79      -6.427 -15.013  -1.999  1.00  0.00           O  
ATOM   2507  N1    G A  79      -1.880 -13.371  -6.200  1.00  0.00           N  
ATOM   2508  C2    G A  79      -2.710 -14.376  -5.764  1.00  0.00           C  
ATOM   2509  N2    G A  79      -2.370 -15.624  -6.119  1.00  0.00           N  
ATOM   2510  N3    G A  79      -3.795 -14.174  -5.035  1.00  0.00           N  
ATOM   2511  C4    G A  79      -3.988 -12.865  -4.768  1.00  0.00           C  
ATOM   2512  C5    G A  79      -3.222 -11.786  -5.154  1.00  0.00           C  
ATOM   2513  C6    G A  79      -2.060 -12.017  -5.937  1.00  0.00           C  
ATOM   2514  O6    G A  79      -1.252 -11.192  -6.378  1.00  0.00           O  
ATOM   2515  N7    G A  79      -3.762 -10.601  -4.675  1.00  0.00           N  
ATOM   2516  C8    G A  79      -4.827 -10.974  -4.018  1.00  0.00           C  
ATOM   2517  N9    G A  79      -5.023 -12.334  -4.035  1.00  0.00           N  
ATOM   2518  H5'   G A  79      -8.425 -10.504  -1.508  1.00  0.00           H  
ATOM   2519 H5''   G A  79      -7.817 -10.881  -0.081  1.00  0.00           H  
ATOM   2520  H4'   G A  79      -8.037 -12.823  -1.313  1.00  0.00           H  
ATOM   2521  H3'   G A  79      -5.306 -12.119  -1.041  1.00  0.00           H  
ATOM   2522  H1'   G A  79      -6.492 -13.728  -4.038  1.00  0.00           H  
ATOM   2523  H2'   G A  79      -4.698 -14.018  -2.173  1.00  0.00           H  
ATOM   2524 HO2'   G A  79      -5.858 -15.786  -2.193  1.00  0.00           H  
ATOM   2525  H1    G A  79      -1.101 -13.626  -6.736  1.00  0.00           H  
ATOM   2526  H22   G A  79      -2.925 -16.382  -5.837  1.00  0.00           H  
ATOM   2527  H21   G A  79      -1.568 -15.782  -6.660  1.00  0.00           H  
ATOM   2528  H8    G A  79      -5.425 -10.347  -3.561  1.00  0.00           H  
ATOM   2529  P     C A  80      -4.850 -13.341   1.247  1.00  0.00           P  
ATOM   2530  OP2   C A  80      -4.272 -11.974   1.201  1.00  0.00           O  
ATOM   2531  OP1   C A  80      -5.287 -13.908   2.549  1.00  0.00           O  
ATOM   2532  O5'   C A  80      -3.795 -14.345   0.603  1.00  0.00           O  
ATOM   2533  C5'   C A  80      -4.060 -15.738   0.537  1.00  0.00           C  
ATOM   2534  C4'   C A  80      -2.967 -16.480  -0.194  1.00  0.00           C  
ATOM   2535  O4'   C A  80      -2.914 -16.044  -1.577  1.00  0.00           O  
ATOM   2536  C3'   C A  80      -1.551 -16.261   0.318  1.00  0.00           C  
ATOM   2537  O3'   C A  80      -1.239 -17.064   1.444  1.00  0.00           O  
ATOM   2538  C1'   C A  80      -1.568 -15.995  -2.030  1.00  0.00           C  
ATOM   2539  C2'   C A  80      -0.703 -16.572  -0.908  1.00  0.00           C  
ATOM   2540  O2'   C A  80      -0.570 -17.972  -1.101  1.00  0.00           O  
ATOM   2541  N1    C A  80      -1.195 -14.599  -2.368  1.00  0.00           N  
ATOM   2542  C2    C A  80      -0.074 -14.389  -3.180  1.00  0.00           C  
ATOM   2543  O2    C A  80       0.571 -15.367  -3.589  1.00  0.00           O  
ATOM   2544  N3    C A  80       0.287 -13.126  -3.504  1.00  0.00           N  
ATOM   2545  C4    C A  80      -0.422 -12.092  -3.051  1.00  0.00           C  
ATOM   2546  N4    C A  80      -0.028 -10.863  -3.396  1.00  0.00           N  
ATOM   2547  C5    C A  80      -1.566 -12.272  -2.224  1.00  0.00           C  
ATOM   2548  C6    C A  80      -1.914 -13.526  -1.911  1.00  0.00           C  
ATOM   2549  H5'   C A  80      -4.910 -15.880   0.069  1.00  0.00           H  
ATOM   2550 H5''   C A  80      -4.132 -16.093   1.447  1.00  0.00           H  
ATOM   2551  H4'   C A  80      -3.168 -17.439  -0.170  1.00  0.00           H  
ATOM   2552  H3'   C A  80      -1.437 -15.317   0.555  1.00  0.00           H  
ATOM   2553  H1'   C A  80      -1.481 -16.557  -2.829  1.00  0.00           H  
ATOM   2554  H2'   C A  80       0.170 -16.127  -0.864  1.00  0.00           H  
ATOM   2555 HO2'   C A  80       0.348 -18.170  -1.381  1.00  0.00           H  
ATOM   2556  H42   C A  80      -0.528 -10.082  -3.079  1.00  0.00           H  
ATOM   2557  H41   C A  80       0.761 -10.743  -3.965  1.00  0.00           H  
ATOM   2558  H5    C A  80      -2.081 -11.505  -1.896  1.00  0.00           H  
ATOM   2559  H6    C A  80      -2.698 -13.671  -1.343  1.00  0.00           H  
ATOM   2560  P     C A  81      -0.263 -16.502   2.591  1.00  0.00           P  
ATOM   2561  OP2   C A  81      -0.533 -15.052   2.755  1.00  0.00           O  
ATOM   2562  OP1   C A  81      -0.367 -17.405   3.765  1.00  0.00           O  
ATOM   2563  O5'   C A  81       1.195 -16.666   1.972  1.00  0.00           O  
ATOM   2564  C5'   C A  81       1.764 -17.952   1.775  1.00  0.00           C  
ATOM   2565  C4'   C A  81       3.048 -17.878   0.985  1.00  0.00           C  
ATOM   2566  O4'   C A  81       2.791 -17.297  -0.321  1.00  0.00           O  
ATOM   2567  C3'   C A  81       4.146 -17.003   1.570  1.00  0.00           C  
ATOM   2568  O3'   C A  81       4.899 -17.659   2.576  1.00  0.00           O  
ATOM   2569  C1'   C A  81       3.869 -16.464  -0.714  1.00  0.00           C  
ATOM   2570  C2'   C A  81       4.964 -16.630   0.341  1.00  0.00           C  
ATOM   2571  O2'   C A  81       5.823 -17.692  -0.049  1.00  0.00           O  
ATOM   2572  N1    C A  81       3.412 -15.058  -0.836  1.00  0.00           N  
ATOM   2573  C2    C A  81       4.219 -14.155  -1.540  1.00  0.00           C  
ATOM   2574  O2    C A  81       5.285 -14.554  -2.036  1.00  0.00           O  
ATOM   2575  N3    C A  81       3.826 -12.867  -1.666  1.00  0.00           N  
ATOM   2576  C4    C A  81       2.677 -12.463  -1.123  1.00  0.00           C  
ATOM   2577  N4    C A  81       2.329 -11.183  -1.273  1.00  0.00           N  
ATOM   2578  C5    C A  81       1.835 -13.356  -0.402  1.00  0.00           C  
ATOM   2579  C6    C A  81       2.234 -14.628  -0.285  1.00  0.00           C  
ATOM   2580  H5'   C A  81       1.123 -18.514   1.292  1.00  0.00           H  
ATOM   2581 H5''   C A  81       1.950 -18.356   2.648  1.00  0.00           H  
ATOM   2582  H4'   C A  81       3.396 -18.787   0.866  1.00  0.00           H  
ATOM   2583  H3'   C A  81       3.745 -16.192   1.946  1.00  0.00           H  
ATOM   2584  H1'   C A  81       4.204 -16.773  -1.582  1.00  0.00           H  
ATOM   2585  H2'   C A  81       5.458 -15.795   0.478  1.00  0.00           H  
ATOM   2586 HO2'   C A  81       6.686 -17.319  -0.324  1.00  0.00           H  
ATOM   2587  H42   C A  81       1.491 -10.855  -0.886  1.00  0.00           H  
ATOM   2588  H41   C A  81       2.912 -10.571  -1.770  1.00  0.00           H  
ATOM   2589  H5    C A  81       0.991 -13.050  -0.007  1.00  0.00           H  
ATOM   2590  H6    C A  81       1.668 -15.257   0.208  1.00  0.00           H  
ATOM   2591  P     A A  82       5.465 -16.829   3.831  1.00  0.00           P  
ATOM   2592  OP2   A A  82       4.444 -15.821   4.214  1.00  0.00           O  
ATOM   2593  OP1   A A  82       5.954 -17.799   4.842  1.00  0.00           O  
ATOM   2594  O5'   A A  82       6.726 -16.052   3.243  1.00  0.00           O  
ATOM   2595  C5'   A A  82       7.920 -16.746   2.914  1.00  0.00           C  
ATOM   2596  C4'   A A  82       8.929 -15.834   2.260  1.00  0.00           C  
ATOM   2597  O4'   A A  82       8.387 -15.311   1.020  1.00  0.00           O  
ATOM   2598  C3'   A A  82       9.314 -14.592   3.049  1.00  0.00           C  
ATOM   2599  O3'   A A  82      10.301 -14.845   4.034  1.00  0.00           O  
ATOM   2600  C1'   A A  82       8.787 -13.960   0.834  1.00  0.00           C  
ATOM   2601  C2'   A A  82       9.771 -13.634   1.958  1.00  0.00           C  
ATOM   2602  O2'   A A  82      11.088 -13.941   1.521  1.00  0.00           O  
ATOM   2603  N1    A A  82       6.925  -9.297  -0.325  1.00  0.00           N  
ATOM   2604  C2    A A  82       8.137  -9.846  -0.477  1.00  0.00           C  
ATOM   2605  N3    A A  82       8.554 -11.068  -0.153  1.00  0.00           N  
ATOM   2606  C4    A A  82       7.555 -11.780   0.398  1.00  0.00           C  
ATOM   2607  C5    A A  82       6.258 -11.354   0.619  1.00  0.00           C  
ATOM   2608  C6    A A  82       5.944 -10.039   0.230  1.00  0.00           C  
ATOM   2609  N6    A A  82       4.736  -9.491   0.382  1.00  0.00           N  
ATOM   2610  N7    A A  82       5.504 -12.361   1.205  1.00  0.00           N  
ATOM   2611  C8    A A  82       6.348 -13.357   1.323  1.00  0.00           C  
ATOM   2612  N9    A A  82       7.607 -13.075   0.854  1.00  0.00           N  
ATOM   2613  H5'   A A  82       7.706 -17.478   2.298  1.00  0.00           H  
ATOM   2614 H5''   A A  82       8.310 -17.120   3.731  1.00  0.00           H  
ATOM   2615  H4'   A A  82       9.740 -16.348   2.062  1.00  0.00           H  
ATOM   2616  H3'   A A  82       8.514 -14.225   3.483  1.00  0.00           H  
ATOM   2617  H1'   A A  82       9.241 -13.879  -0.031  1.00  0.00           H  
ATOM   2618  H2'   A A  82       9.693 -12.699   2.243  1.00  0.00           H  
ATOM   2619 HO2'   A A  82      11.578 -13.106   1.376  1.00  0.00           H  
ATOM   2620  H2    A A  82       8.814  -9.265  -0.886  1.00  0.00           H  
ATOM   2621  H61   A A  82       4.577  -8.569   0.092  1.00  0.00           H  
ATOM   2622  H62   A A  82       4.008 -10.011   0.783  1.00  0.00           H  
ATOM   2623  H8    A A  82       6.102 -14.223   1.711  1.00  0.00           H  
ATOM   2624  P     C A  83      10.008 -14.508   5.578  1.00  0.00           P  
ATOM   2625  OP2   C A  83       8.547 -14.639   5.808  1.00  0.00           O  
ATOM   2626  OP1   C A  83      10.955 -15.295   6.408  1.00  0.00           O  
ATOM   2627  O5'   C A  83      10.393 -12.969   5.718  1.00  0.00           O  
ATOM   2628  C5'   C A  83      11.590 -12.573   6.371  1.00  0.00           C  
ATOM   2629  C4'   C A  83      12.264 -11.429   5.653  1.00  0.00           C  
ATOM   2630  O4'   C A  83      11.786 -11.411   4.290  1.00  0.00           O  
ATOM   2631  C3'   C A  83      11.945 -10.034   6.167  1.00  0.00           C  
ATOM   2632  O3'   C A  83      12.738  -9.661   7.281  1.00  0.00           O  
ATOM   2633  C1'   C A  83      11.657 -10.078   3.839  1.00  0.00           C  
ATOM   2634  C2'   C A  83      12.195  -9.172   4.943  1.00  0.00           C  
ATOM   2635  O2'   C A  83      13.584  -8.958   4.740  1.00  0.00           O  
ATOM   2636  N1    C A  83      10.225  -9.819   3.546  1.00  0.00           N  
ATOM   2637  C2    C A  83       9.902  -8.744   2.709  1.00  0.00           C  
ATOM   2638  O2    C A  83      10.814  -8.045   2.241  1.00  0.00           O  
ATOM   2639  N3    C A  83       8.604  -8.487   2.425  1.00  0.00           N  
ATOM   2640  C4    C A  83       7.644  -9.253   2.940  1.00  0.00           C  
ATOM   2641  N4    C A  83       6.377  -8.962   2.633  1.00  0.00           N  
ATOM   2642  C5    C A  83       7.939 -10.353   3.795  1.00  0.00           C  
ATOM   2643  C6    C A  83       9.226 -10.599   4.067  1.00  0.00           C  
ATOM   2644  H5'   C A  83      12.204 -13.336   6.403  1.00  0.00           H  
ATOM   2645 H5''   C A  83      11.377 -12.295   7.286  1.00  0.00           H  
ATOM   2646  H4'   C A  83      13.232 -11.578   5.662  1.00  0.00           H  
ATOM   2647  H3'   C A  83      10.996  -9.986   6.406  1.00  0.00           H  
ATOM   2648  H1'   C A  83      12.186  -9.944   3.026  1.00  0.00           H  
ATOM   2649  H2'   C A  83      11.702  -8.327   4.993  1.00  0.00           H  
ATOM   2650 HO2'   C A  83      13.727  -8.030   4.458  1.00  0.00           H  
ATOM   2651  H42   C A  83       5.648  -9.507   2.996  1.00  0.00           H  
ATOM   2652  H41   C A  83       6.177  -8.204   2.045  1.00  0.00           H  
ATOM   2653  H5    C A  83       7.225 -10.911   4.169  1.00  0.00           H  
ATOM   2654  H6    C A  83       9.450 -11.351   4.653  1.00  0.00           H  
ATOM   2655  P     C A  84      12.048  -9.036   8.592  1.00  0.00           P  
ATOM   2656  OP2   C A  84      10.656  -9.545   8.667  1.00  0.00           O  
ATOM   2657  OP1   C A  84      12.968  -9.245   9.739  1.00  0.00           O  
ATOM   2658  O5'   C A  84      11.987  -7.474   8.288  1.00  0.00           O  
ATOM   2659  C5'   C A  84      13.034  -6.826   7.582  1.00  0.00           C  
ATOM   2660  C4'   C A  84      12.638  -5.436   7.149  1.00  0.00           C  
ATOM   2661  O4'   C A  84      11.935  -5.523   5.881  1.00  0.00           O  
ATOM   2662  C3'   C A  84      11.646  -4.711   8.046  1.00  0.00           C  
ATOM   2663  O3'   C A  84      12.259  -4.106   9.171  1.00  0.00           O  
ATOM   2664  C1'   C A  84      10.983  -4.489   5.800  1.00  0.00           C  
ATOM   2665  C2'   C A  84      11.069  -3.679   7.093  1.00  0.00           C  
ATOM   2666  O2'   C A  84      11.965  -2.593   6.906  1.00  0.00           O  
ATOM   2667  N1    C A  84       9.645  -5.101   5.607  1.00  0.00           N  
ATOM   2668  C2    C A  84       8.578  -4.267   5.251  1.00  0.00           C  
ATOM   2669  O2    C A  84       8.780  -3.051   5.111  1.00  0.00           O  
ATOM   2670  N3    C A  84       7.348  -4.800   5.068  1.00  0.00           N  
ATOM   2671  C4    C A  84       7.157  -6.110   5.225  1.00  0.00           C  
ATOM   2672  N4    C A  84       5.926  -6.591   5.034  1.00  0.00           N  
ATOM   2673  C5    C A  84       8.221  -6.984   5.586  1.00  0.00           C  
ATOM   2674  C6    C A  84       9.433  -6.446   5.764  1.00  0.00           C  
ATOM   2675  H5'   C A  84      13.260  -7.356   6.789  1.00  0.00           H  
ATOM   2676 H5''   C A  84      13.822  -6.767   8.162  1.00  0.00           H  
ATOM   2677  H4'   C A  84      13.448  -4.898   7.034  1.00  0.00           H  
ATOM   2678  H3'   C A  84      10.941  -5.335   8.318  1.00  0.00           H  
ATOM   2679  H1'   C A  84      11.189  -3.906   5.041  1.00  0.00           H  
ATOM   2680  H2'   C A  84      10.186  -3.373   7.388  1.00  0.00           H  
ATOM   2681 HO2'   C A  84      11.454  -1.758   6.882  1.00  0.00           H  
ATOM   2682  H42   C A  84       5.754  -7.549   5.142  1.00  0.00           H  
ATOM   2683  H41   C A  84       5.196  -5.986   4.786  1.00  0.00           H  
ATOM   2684  H5    C A  84       8.071  -7.946   5.699  1.00  0.00           H  
ATOM   2685  H6    C A  84      10.178  -7.031   6.012  1.00  0.00           H  
ATOM   2686  P     C A  85      11.404  -3.824  10.503  1.00  0.00           P  
ATOM   2687  OP2   C A  85      10.662  -5.063  10.846  1.00  0.00           O  
ATOM   2688  OP1   C A  85      12.309  -3.209  11.508  1.00  0.00           O  
ATOM   2689  O5'   C A  85      10.345  -2.722  10.055  1.00  0.00           O  
ATOM   2690  C5'   C A  85      10.698  -1.348  10.005  1.00  0.00           C  
ATOM   2691  C4'   C A  85       9.505  -0.477   9.695  1.00  0.00           C  
ATOM   2692  O4'   C A  85       8.944  -0.905   8.427  1.00  0.00           O  
ATOM   2693  C3'   C A  85       8.316  -0.610  10.633  1.00  0.00           C  
ATOM   2694  O3'   C A  85       8.494   0.087  11.854  1.00  0.00           O  
ATOM   2695  C1'   C A  85       7.558  -0.701   8.414  1.00  0.00           C  
ATOM   2696  C2'   C A  85       7.212  -0.035   9.746  1.00  0.00           C  
ATOM   2697  O2'   C A  85       7.335   1.374   9.619  1.00  0.00           O  
ATOM   2698  N1    C A  85       6.913  -2.029   8.264  1.00  0.00           N  
ATOM   2699  C2    C A  85       5.576  -2.076   7.851  1.00  0.00           C  
ATOM   2700  O2    C A  85       4.974  -1.015   7.625  1.00  0.00           O  
ATOM   2701  N3    C A  85       4.965  -3.274   7.706  1.00  0.00           N  
ATOM   2702  C4    C A  85       5.634  -4.400   7.956  1.00  0.00           C  
ATOM   2703  N4    C A  85       4.990  -5.559   7.799  1.00  0.00           N  
ATOM   2704  C5    C A  85       6.993  -4.386   8.378  1.00  0.00           C  
ATOM   2705  C6    C A  85       7.588  -3.195   8.516  1.00  0.00           C  
ATOM   2706  H5'   C A  85      11.378  -1.219   9.311  1.00  0.00           H  
ATOM   2707 H5''   C A  85      11.071  -1.082  10.871  1.00  0.00           H  
ATOM   2708  H4'   C A  85       9.804   0.453   9.624  1.00  0.00           H  
ATOM   2709  H3'   C A  85       8.148  -1.559  10.809  1.00  0.00           H  
ATOM   2710  H1'   C A  85       7.277  -0.117   7.680  1.00  0.00           H  
ATOM   2711  H2'   C A  85       6.323  -0.294  10.067  1.00  0.00           H  
ATOM   2712 HO2'   C A  85       6.443   1.777   9.651  1.00  0.00           H  
ATOM   2713  H42   C A  85       5.454  -6.404   7.975  1.00  0.00           H  
ATOM   2714  H41   C A  85       4.054  -5.565   7.509  1.00  0.00           H  
ATOM   2715  H5    C A  85       7.477  -5.219   8.558  1.00  0.00           H  
ATOM   2716  H6    C A  85       8.523  -3.164   8.806  1.00  0.00           H  
ATOM   2717  P     A A  86       7.759  -0.421  13.190  1.00  0.00           P  
ATOM   2718  OP2   A A  86       8.302  -1.760  13.532  1.00  0.00           O  
ATOM   2719  OP1   A A  86       7.818   0.673  14.192  1.00  0.00           O  
ATOM   2720  O5'   A A  86       6.239  -0.604  12.748  1.00  0.00           O  
ATOM   2721  C5'   A A  86       5.307   0.458  12.887  1.00  0.00           C  
ATOM   2722  C4'   A A  86       3.972   0.106  12.280  1.00  0.00           C  
ATOM   2723  O4'   A A  86       4.175  -0.641  11.052  1.00  0.00           O  
ATOM   2724  C3'   A A  86       3.080  -0.803  13.112  1.00  0.00           C  
ATOM   2725  O3'   A A  86       2.287  -0.095  14.048  1.00  0.00           O  
ATOM   2726  C1'   A A  86       3.232  -1.669  10.920  1.00  0.00           C  
ATOM   2727  C2'   A A  86       2.216  -1.461  12.045  1.00  0.00           C  
ATOM   2728  O2'   A A  86       1.199  -0.580  11.591  1.00  0.00           O  
ATOM   2729  N1    A A  86       2.919  -6.804  10.621  1.00  0.00           N  
ATOM   2730  C2    A A  86       2.016  -5.834  10.427  1.00  0.00           C  
ATOM   2731  N3    A A  86       2.166  -4.515  10.522  1.00  0.00           N  
ATOM   2732  C4    A A  86       3.428  -4.203  10.864  1.00  0.00           C  
ATOM   2733  C5    A A  86       4.466  -5.087  11.096  1.00  0.00           C  
ATOM   2734  C6    A A  86       4.178  -6.457  10.962  1.00  0.00           C  
ATOM   2735  N6    A A  86       5.078  -7.424  11.156  1.00  0.00           N  
ATOM   2736  N7    A A  86       5.628  -4.403  11.427  1.00  0.00           N  
ATOM   2737  C8    A A  86       5.273  -3.142  11.388  1.00  0.00           C  
ATOM   2738  N9    A A  86       3.955  -2.948  11.053  1.00  0.00           N  
ATOM   2739  H5'   A A  86       5.661   1.255  12.439  1.00  0.00           H  
ATOM   2740 H5''   A A  86       5.184   0.654  13.838  1.00  0.00           H  
ATOM   2741  H4'   A A  86       3.489   0.933  12.074  1.00  0.00           H  
ATOM   2742  H3'   A A  86       3.633  -1.486  13.547  1.00  0.00           H  
ATOM   2743  H1'   A A  86       2.771  -1.644  10.055  1.00  0.00           H  
ATOM   2744  H2'   A A  86       1.846  -2.313  12.357  1.00  0.00           H  
ATOM   2745 HO2'   A A  86       0.370  -1.087  11.466  1.00  0.00           H  
ATOM   2746  H2    A A  86       1.117  -6.139  10.181  1.00  0.00           H  
ATOM   2747  H61   A A  86       4.818  -8.363  11.048  1.00  0.00           H  
ATOM   2748  H62   A A  86       5.998  -7.196  11.404  1.00  0.00           H  
ATOM   2749  H8    A A  86       5.891  -2.406  11.580  1.00  0.00           H  
ATOM   2750  P     U A  87       1.901  -0.772  15.455  1.00  0.00           P  
ATOM   2751  OP2   U A  87       3.120  -0.799  16.301  1.00  0.00           O  
ATOM   2752  OP1   U A  87       0.671  -0.111  15.961  1.00  0.00           O  
ATOM   2753  O5'   U A  87       1.532  -2.273  15.071  1.00  0.00           O  
ATOM   2754  C5'   U A  87       0.178  -2.685  14.953  1.00  0.00           C  
ATOM   2755  C4'   U A  87       0.065  -4.174  14.739  1.00  0.00           C  
ATOM   2756  O4'   U A  87       1.060  -4.582  13.764  1.00  0.00           O  
ATOM   2757  C3'   U A  87       0.370  -5.049  15.945  1.00  0.00           C  
ATOM   2758  O3'   U A  87      -0.732  -5.184  16.825  1.00  0.00           O  
ATOM   2759  C1'   U A  87       1.531  -5.869  14.059  1.00  0.00           C  
ATOM   2760  C2'   U A  87       0.775  -6.364  15.297  1.00  0.00           C  
ATOM   2761  O2'   U A  87      -0.364  -7.104  14.880  1.00  0.00           O  
ATOM   2762  N1    U A  87       2.995  -5.804  14.283  1.00  0.00           N  
ATOM   2763  C2    U A  87       3.670  -7.006  14.392  1.00  0.00           C  
ATOM   2764  O2    U A  87       3.118  -8.090  14.312  1.00  0.00           O  
ATOM   2765  N3    U A  87       5.024  -6.897  14.597  1.00  0.00           N  
ATOM   2766  C4    U A  87       5.758  -5.736  14.705  1.00  0.00           C  
ATOM   2767  O4    U A  87       6.974  -5.804  14.891  1.00  0.00           O  
ATOM   2768  C5    U A  87       4.994  -4.532  14.582  1.00  0.00           C  
ATOM   2769  C6    U A  87       3.675  -4.608  14.380  1.00  0.00           C  
ATOM   2770  H5'   U A  87      -0.231  -2.221  14.193  1.00  0.00           H  
ATOM   2771 H5''   U A  87      -0.302  -2.443  15.772  1.00  0.00           H  
ATOM   2772  H4'   U A  87      -0.829  -4.377  14.396  1.00  0.00           H  
ATOM   2773  H3'   U A  87       1.139  -4.679  16.427  1.00  0.00           H  
ATOM   2774  H1'   U A  87       1.343  -6.468  13.305  1.00  0.00           H  
ATOM   2775  H2'   U A  87       1.354  -6.892  15.885  1.00  0.00           H  
ATOM   2776 HO2'   U A  87      -1.150  -6.783  15.369  1.00  0.00           H  
ATOM   2777  H3    U A  87       5.521  -7.737  14.678  1.00  0.00           H  
ATOM   2778  H5    U A  87       5.435  -3.659  14.644  1.00  0.00           H  
ATOM   2779  H6    U A  87       3.174  -3.771  14.300  1.00  0.00           H  
TER                                                                             
