# Supplementary material for: Direct-Coupling Analysis of nucleotide coevolution facilitates RNA secondary and tertiary structure prediction
Source: Nucleic Acids Res. 2015 Sep 29;43(21):10444–55. doi: 10.1093/nar/gkv932 (PMC4666395; doi:10.1093/nar/gkv932)
Supplement: SUPPLEMENTARY DATA [file supp_gkv932_nar-01540-r-2015-File011.zip › blind_predictions_100dca/RF01695/cluster_07.pdb]

ATOM      1  C5'   G A   1      -1.281 -20.121   9.396  1.00  0.00           C  
ATOM      2  C4'   G A   1      -2.101 -19.309  10.368  1.00  0.00           C  
ATOM      3  O4'   G A   1      -1.249 -18.782  11.417  1.00  0.00           O  
ATOM      4  C3'   G A   1      -2.807 -18.091   9.791  1.00  0.00           C  
ATOM      5  O3'   G A   1      -4.045 -18.409   9.177  1.00  0.00           O  
ATOM      6  C1'   G A   1      -1.718 -17.508  11.808  1.00  0.00           C  
ATOM      7  C2'   G A   1      -3.009 -17.238  11.039  1.00  0.00           C  
ATOM      8  O2'   G A   1      -4.109 -17.703  11.809  1.00  0.00           O  
ATOM      9  N1    G A   1      -0.280 -12.643  12.230  1.00  0.00           N  
ATOM     10  C2    G A   1      -1.425 -13.258  12.674  1.00  0.00           C  
ATOM     11  N2    G A   1      -2.308 -12.479  13.317  1.00  0.00           N  
ATOM     12  N3    G A   1      -1.688 -14.543  12.503  1.00  0.00           N  
ATOM     13  C4    G A   1      -0.698 -15.177  11.839  1.00  0.00           C  
ATOM     14  C5    G A   1       0.483 -14.657  11.354  1.00  0.00           C  
ATOM     15  C6    G A   1       0.752 -13.277  11.544  1.00  0.00           C  
ATOM     16  O6    G A   1       1.743 -12.629  11.188  1.00  0.00           O  
ATOM     17  N7    G A   1       1.236 -15.642  10.729  1.00  0.00           N  
ATOM     18  C8    G A   1       0.512 -16.722  10.844  1.00  0.00           C  
ATOM     19  N9    G A   1      -0.673 -16.511  11.506  1.00  0.00           N  
ATOM     20  H4'   G A   1      -2.768 -19.901  10.775  1.00  0.00           H  
ATOM     21  H3'   G A   1      -2.240 -17.621   9.146  1.00  0.00           H  
ATOM     22  H1'   G A   1      -1.904 -17.506  12.770  1.00  0.00           H  
ATOM     23  H2'   G A   1      -3.100 -16.288  10.814  1.00  0.00           H  
ATOM     24 HO2'   G A   1      -4.608 -16.932  12.151  1.00  0.00           H  
ATOM     25  H1    G A   1      -0.180 -11.685  12.408  1.00  0.00           H  
ATOM     26  H22   G A   1      -3.144 -12.863  13.657  1.00  0.00           H  
ATOM     27  H21   G A   1      -2.121 -11.526  13.448  1.00  0.00           H  
ATOM     28  H8    G A   1       0.787 -17.594  10.493  1.00  0.00           H  
ATOM     29  P     U A   2      -4.537 -17.592   7.883  1.00  0.00           P  
ATOM     30  OP2   U A   2      -3.359 -17.364   7.009  1.00  0.00           O  
ATOM     31  OP1   U A   2      -5.737 -18.275   7.337  1.00  0.00           O  
ATOM     32  O5'   U A   2      -4.996 -16.184   8.469  1.00  0.00           O  
ATOM     33  C5'   U A   2      -4.826 -14.991   7.719  1.00  0.00           C  
ATOM     34  C4'   U A   2      -4.837 -13.769   8.604  1.00  0.00           C  
ATOM     35  O4'   U A   2      -3.694 -13.840   9.495  1.00  0.00           O  
ATOM     36  C3'   U A   2      -4.662 -12.431   7.902  1.00  0.00           C  
ATOM     37  O3'   U A   2      -5.865 -11.938   7.340  1.00  0.00           O  
ATOM     38  C1'   U A   2      -3.149 -12.557   9.685  1.00  0.00           C  
ATOM     39  C2'   U A   2      -4.084 -11.558   9.000  1.00  0.00           C  
ATOM     40  O2'   U A   2      -5.091 -11.148   9.914  1.00  0.00           O  
ATOM     41  N1    U A   2      -1.787 -12.546   9.099  1.00  0.00           N  
ATOM     42  C2    U A   2      -1.089 -11.352   9.147  1.00  0.00           C  
ATOM     43  O2    U A   2      -1.543 -10.336   9.643  1.00  0.00           O  
ATOM     44  N3    U A   2       0.167 -11.389   8.594  1.00  0.00           N  
ATOM     45  C4    U A   2       0.786 -12.472   8.008  1.00  0.00           C  
ATOM     46  O4    U A   2       1.924 -12.345   7.552  1.00  0.00           O  
ATOM     47  C5    U A   2       0.006 -13.672   7.994  1.00  0.00           C  
ATOM     48  C6    U A   2      -1.220 -13.665   8.527  1.00  0.00           C  
ATOM     49  H5'   U A   2      -5.554 -14.918   7.066  1.00  0.00           H  
ATOM     50 H5''   U A   2      -3.971 -15.031   7.242  1.00  0.00           H  
ATOM     51  H4'   U A   2      -5.657 -13.740   9.139  1.00  0.00           H  
ATOM     52  H3'   U A   2      -3.993 -12.528   7.194  1.00  0.00           H  
ATOM     53  H1'   U A   2      -3.093 -12.344  10.641  1.00  0.00           H  
ATOM     54  H2'   U A   2      -3.596 -10.793   8.631  1.00  0.00           H  
ATOM     55 HO2'   U A   2      -4.934 -10.212  10.163  1.00  0.00           H  
ATOM     56  H3    U A   2       0.678 -10.554   8.617  1.00  0.00           H  
ATOM     57  H5    U A   2       0.368 -14.492   7.597  1.00  0.00           H  
ATOM     58  H6    U A   2      -1.734 -14.498   8.504  1.00  0.00           H  
ATOM     59  P     C A   3      -5.831 -11.071   5.988  1.00  0.00           P  
ATOM     60  OP2   C A   3      -4.597 -11.426   5.244  1.00  0.00           O  
ATOM     61  OP1   C A   3      -7.153 -11.205   5.324  1.00  0.00           O  
ATOM     62  O5'   C A   3      -5.686  -9.569   6.497  1.00  0.00           O  
ATOM     63  C5'   C A   3      -5.253  -8.540   5.619  1.00  0.00           C  
ATOM     64  C4'   C A   3      -4.187  -7.680   6.252  1.00  0.00           C  
ATOM     65  O4'   C A   3      -3.239  -8.517   6.961  1.00  0.00           O  
ATOM     66  C3'   C A   3      -3.295  -6.905   5.295  1.00  0.00           C  
ATOM     67  O3'   C A   3      -3.891  -5.706   4.831  1.00  0.00           O  
ATOM     68  C1'   C A   3      -1.910  -8.019   6.837  1.00  0.00           C  
ATOM     69  C2'   C A   3      -1.984  -6.719   6.057  1.00  0.00           C  
ATOM     70  O2'   C A   3      -2.068  -5.633   6.968  1.00  0.00           O  
ATOM     71  N1    C A   3      -1.106  -9.052   6.137  1.00  0.00           N  
ATOM     72  C2    C A   3       0.287  -8.913   6.123  1.00  0.00           C  
ATOM     73  O2    C A   3       0.805  -7.939   6.691  1.00  0.00           O  
ATOM     74  N3    C A   3       1.043  -9.841   5.492  1.00  0.00           N  
ATOM     75  C4    C A   3       0.462 -10.878   4.888  1.00  0.00           C  
ATOM     76  N4    C A   3       1.248 -11.769   4.278  1.00  0.00           N  
ATOM     77  C5    C A   3      -0.951 -11.047   4.884  1.00  0.00           C  
ATOM     78  C6    C A   3      -1.689 -10.124   5.512  1.00  0.00           C  
ATOM     79  H5'   C A   3      -6.020  -7.977   5.384  1.00  0.00           H  
ATOM     80 H5''   C A   3      -4.893  -8.947   4.804  1.00  0.00           H  
ATOM     81  H4'   C A   3      -4.600  -7.051   6.880  1.00  0.00           H  
ATOM     82  H3'   C A   3      -3.127  -7.496   4.531  1.00  0.00           H  
ATOM     83  H1'   C A   3      -1.519  -7.844   7.718  1.00  0.00           H  
ATOM     84  H2'   C A   3      -1.225  -6.621   5.445  1.00  0.00           H  
ATOM     85 HO2'   C A   3      -1.224  -5.137   6.952  1.00  0.00           H  
ATOM     86  H42   C A   3       0.852 -12.542   3.826  1.00  0.00           H  
ATOM     87  H41   C A   3       2.221 -11.648   4.283  1.00  0.00           H  
ATOM     88  H5    C A   3      -1.369 -11.813   4.438  1.00  0.00           H  
ATOM     89  H6    C A   3      -2.663 -10.222   5.520  1.00  0.00           H  
ATOM     90  P     U A   4      -3.803  -5.308   3.276  1.00  0.00           P  
ATOM     91  OP2   U A   4      -4.360  -6.433   2.482  1.00  0.00           O  
ATOM     92  OP1   U A   4      -4.371  -3.945   3.117  1.00  0.00           O  
ATOM     93  O5'   U A   4      -2.239  -5.228   2.987  1.00  0.00           O  
ATOM     94  C5'   U A   4      -1.480  -4.097   3.390  1.00  0.00           C  
ATOM     95  C4'   U A   4      -0.006  -4.410   3.453  1.00  0.00           C  
ATOM     96  O4'   U A   4       0.153  -5.785   3.891  1.00  0.00           O  
ATOM     97  C3'   U A   4       0.749  -4.352   2.134  1.00  0.00           C  
ATOM     98  O3'   U A   4       1.164  -3.041   1.791  1.00  0.00           O  
ATOM     99  C1'   U A   4       1.316  -6.323   3.304  1.00  0.00           C  
ATOM    100  C2'   U A   4       1.945  -5.260   2.400  1.00  0.00           C  
ATOM    101  O2'   U A   4       2.960  -4.578   3.122  1.00  0.00           O  
ATOM    102  N1    U A   4       0.970  -7.560   2.561  1.00  0.00           N  
ATOM    103  C2    U A   4       2.007  -8.419   2.249  1.00  0.00           C  
ATOM    104  O2    U A   4       3.167  -8.202   2.554  1.00  0.00           O  
ATOM    105  N3    U A   4       1.640  -9.550   1.562  1.00  0.00           N  
ATOM    106  C4    U A   4       0.369  -9.904   1.162  1.00  0.00           C  
ATOM    107  O4    U A   4       0.200 -10.959   0.549  1.00  0.00           O  
ATOM    108  C5    U A   4      -0.653  -8.969   1.521  1.00  0.00           C  
ATOM    109  C6    U A   4      -0.324  -7.859   2.190  1.00  0.00           C  
ATOM    110  H5'   U A   4      -1.783  -3.809   4.276  1.00  0.00           H  
ATOM    111 H5''   U A   4      -1.625  -3.370   2.749  1.00  0.00           H  
ATOM    112  H4'   U A   4       0.438  -3.821   4.098  1.00  0.00           H  
ATOM    113  H3'   U A   4       0.203  -4.716   1.408  1.00  0.00           H  
ATOM    114  H1'   U A   4       1.942  -6.543   4.026  1.00  0.00           H  
ATOM    115  H2'   U A   4       2.291  -5.651   1.571  1.00  0.00           H  
ATOM    116 HO2'   U A   4       3.722  -4.416   2.526  1.00  0.00           H  
ATOM    117  H3    U A   4       2.360 -10.173   1.330  1.00  0.00           H  
ATOM    118  H5    U A   4      -1.587  -9.141   1.277  1.00  0.00           H  
ATOM    119  H6    U A   4      -1.041  -7.235   2.423  1.00  0.00           H  
ATOM    120  P     A A   5       1.003  -2.511   0.283  1.00  0.00           P  
ATOM    121  OP2   A A   5       1.055  -3.684  -0.625  1.00  0.00           O  
ATOM    122  OP1   A A   5      -0.166  -1.598   0.238  1.00  0.00           O  
ATOM    123  O5'   A A   5       2.317  -1.642   0.039  1.00  0.00           O  
ATOM    124  C5'   A A   5       2.274  -0.224   0.095  1.00  0.00           C  
ATOM    125  C4'   A A   5       3.656   0.375   0.016  1.00  0.00           C  
ATOM    126  O4'   A A   5       4.365   0.102   1.251  1.00  0.00           O  
ATOM    127  C3'   A A   5       4.566  -0.186  -1.065  1.00  0.00           C  
ATOM    128  O3'   A A   5       4.409   0.463  -2.315  1.00  0.00           O  
ATOM    129  C1'   A A   5       5.706  -0.271   1.000  1.00  0.00           C  
ATOM    130  C2'   A A   5       5.953   0.044  -0.478  1.00  0.00           C  
ATOM    131  O2'   A A   5       6.346   1.403  -0.604  1.00  0.00           O  
ATOM    132  N1    A A   5       8.799  -4.262   2.029  1.00  0.00           N  
ATOM    133  C2    A A   5       9.047  -2.965   1.805  1.00  0.00           C  
ATOM    134  N3    A A   5       8.192  -1.978   1.543  1.00  0.00           N  
ATOM    135  C4    A A   5       6.929  -2.438   1.518  1.00  0.00           C  
ATOM    136  C5    A A   5       6.518  -3.741   1.728  1.00  0.00           C  
ATOM    137  C6    A A   5       7.519  -4.691   1.997  1.00  0.00           C  
ATOM    138  N6    A A   5       7.273  -5.984   2.220  1.00  0.00           N  
ATOM    139  N7    A A   5       5.137  -3.842   1.625  1.00  0.00           N  
ATOM    140  C8    A A   5       4.751  -2.619   1.360  1.00  0.00           C  
ATOM    141  N9    A A   5       5.784  -1.717   1.280  1.00  0.00           N  
ATOM    142  H5'   A A   5       1.855   0.050   0.938  1.00  0.00           H  
ATOM    143 H5''   A A   5       1.737   0.110  -0.652  1.00  0.00           H  
ATOM    144  H4'   A A   5       3.585   1.346  -0.102  1.00  0.00           H  
ATOM    145  H3'   A A   5       4.405  -1.147  -1.180  1.00  0.00           H  
ATOM    146  H1'   A A   5       6.365   0.204   1.549  1.00  0.00           H  
ATOM    147  H2'   A A   5       6.615  -0.563  -0.871  1.00  0.00           H  
ATOM    148 HO2'   A A   5       7.295   1.439  -0.844  1.00  0.00           H  
ATOM    149  H2    A A   5       9.992  -2.705   1.840  1.00  0.00           H  
ATOM    150  H61   A A   5       8.014  -6.599   2.403  1.00  0.00           H  
ATOM    151  H62   A A   5       6.352  -6.318   2.202  1.00  0.00           H  
ATOM    152  H8    A A   5       3.812  -2.370   1.229  1.00  0.00           H  
ATOM    153  P     U A   6       4.592  -0.362  -3.682  1.00  0.00           P  
ATOM    154  OP2   U A   6       3.433  -1.279  -3.823  1.00  0.00           O  
ATOM    155  OP1   U A   6       4.898   0.607  -4.766  1.00  0.00           O  
ATOM    156  O5'   U A   6       5.893  -1.245  -3.428  1.00  0.00           O  
ATOM    157  C5'   U A   6       7.191  -0.698  -3.603  1.00  0.00           C  
ATOM    158  C4'   U A   6       8.262  -1.753  -3.468  1.00  0.00           C  
ATOM    159  O4'   U A   6       8.225  -2.329  -2.137  1.00  0.00           O  
ATOM    160  C3'   U A   6       8.141  -2.953  -4.394  1.00  0.00           C  
ATOM    161  O3'   U A   6       8.650  -2.705  -5.694  1.00  0.00           O  
ATOM    162  C1'   U A   6       8.516  -3.720  -2.190  1.00  0.00           C  
ATOM    163  C2'   U A   6       8.900  -4.034  -3.637  1.00  0.00           C  
ATOM    164  O2'   U A   6      10.304  -3.878  -3.786  1.00  0.00           O  
ATOM    165  N1    U A   6       7.344  -4.507  -1.736  1.00  0.00           N  
ATOM    166  C2    U A   6       7.568  -5.824  -1.380  1.00  0.00           C  
ATOM    167  O2    U A   6       8.668  -6.348  -1.424  1.00  0.00           O  
ATOM    168  N3    U A   6       6.455  -6.513  -0.965  1.00  0.00           N  
ATOM    169  C4    U A   6       5.166  -6.032  -0.873  1.00  0.00           C  
ATOM    170  O4    U A   6       4.269  -6.780  -0.481  1.00  0.00           O  
ATOM    171  C5    U A   6       5.010  -4.663  -1.257  1.00  0.00           C  
ATOM    172  C6    U A   6       6.077  -3.968  -1.664  1.00  0.00           C  
ATOM    173  H5'   U A   6       7.339  -0.005  -2.926  1.00  0.00           H  
ATOM    174 H5''   U A   6       7.252  -0.295  -4.494  1.00  0.00           H  
ATOM    175  H4'   U A   6       9.138  -1.333  -3.606  1.00  0.00           H  
ATOM    176  H3'   U A   6       7.198  -3.213  -4.462  1.00  0.00           H  
ATOM    177  H1'   U A   6       9.278  -3.908  -1.603  1.00  0.00           H  
ATOM    178  H2'   U A   6       8.606  -4.932  -3.899  1.00  0.00           H  
ATOM    179 HO2'   U A   6      10.714  -4.761  -3.895  1.00  0.00           H  
ATOM    180  H3    U A   6       6.592  -7.448  -0.708  1.00  0.00           H  
ATOM    181  H5    U A   6       4.127  -4.238  -1.222  1.00  0.00           H  
ATOM    182  H6    U A   6       5.944  -3.033  -1.922  1.00  0.00           H  
ATOM    183  P     G A   7       8.053  -3.492  -6.961  1.00  0.00           P  
ATOM    184  OP2   G A   7       6.573  -3.500  -6.841  1.00  0.00           O  
ATOM    185  OP1   G A   7       8.687  -2.941  -8.186  1.00  0.00           O  
ATOM    186  O5'   G A   7       8.572  -4.986  -6.767  1.00  0.00           O  
ATOM    187  C5'   G A   7       9.912  -5.338  -7.074  1.00  0.00           C  
ATOM    188  C4'   G A   7      10.171  -6.804  -6.830  1.00  0.00           C  
ATOM    189  O4'   G A   7       9.935  -7.118  -5.433  1.00  0.00           O  
ATOM    190  C3'   G A   7       9.274  -7.774  -7.585  1.00  0.00           C  
ATOM    191  O3'   G A   7       9.690  -7.986  -8.924  1.00  0.00           O  
ATOM    192  C1'   G A   7       9.358  -8.424  -5.315  1.00  0.00           C  
ATOM    193  C2'   G A   7       9.337  -9.025  -6.721  1.00  0.00           C  
ATOM    194  O2'   G A   7      10.546  -9.739  -6.935  1.00  0.00           O  
ATOM    195  N1    G A   7       5.609 -10.985  -3.013  1.00  0.00           N  
ATOM    196  C2    G A   7       6.828 -11.434  -3.459  1.00  0.00           C  
ATOM    197  N2    G A   7       7.089 -12.736  -3.269  1.00  0.00           N  
ATOM    198  N3    G A   7       7.728 -10.663  -4.048  1.00  0.00           N  
ATOM    199  C4    G A   7       7.305  -9.387  -4.159  1.00  0.00           C  
ATOM    200  C5    G A   7       6.109  -8.837  -3.747  1.00  0.00           C  
ATOM    201  C6    G A   7       5.152  -9.675  -3.118  1.00  0.00           C  
ATOM    202  O6    G A   7       4.035  -9.375  -2.682  1.00  0.00           O  
ATOM    203  N7    G A   7       6.061  -7.483  -4.045  1.00  0.00           N  
ATOM    204  C8    G A   7       7.206  -7.238  -4.622  1.00  0.00           C  
ATOM    205  N9    G A   7       8.009  -8.348  -4.723  1.00  0.00           N  
ATOM    206  H5'   G A   7      10.518  -4.809  -6.515  1.00  0.00           H  
ATOM    207 H5''   G A   7      10.088  -5.134  -8.017  1.00  0.00           H  
ATOM    208  H4'   G A   7      11.106  -7.001  -7.046  1.00  0.00           H  
ATOM    209  H3'   G A   7       8.356  -7.430  -7.584  1.00  0.00           H  
ATOM    210  H1'   G A   7       9.938  -8.964  -4.738  1.00  0.00           H  
ATOM    211  H2'   G A   7       8.551  -9.595  -6.855  1.00  0.00           H  
ATOM    212 HO2'   G A   7      10.353 -10.699  -6.943  1.00  0.00           H  
ATOM    213  H1    G A   7       5.012 -11.637  -2.590  1.00  0.00           H  
ATOM    214  H22   G A   7       7.944 -13.112  -3.567  1.00  0.00           H  
ATOM    215  H21   G A   7       6.428 -13.312  -2.834  1.00  0.00           H  
ATOM    216  H8    G A   7       7.466  -6.351  -4.949  1.00  0.00           H  
ATOM    217  P     G A   8       8.617  -8.402 -10.046  1.00  0.00           P  
ATOM    218  OP2   G A   8       7.413  -7.552  -9.869  1.00  0.00           O  
ATOM    219  OP1   G A   8       9.311  -8.428 -11.359  1.00  0.00           O  
ATOM    220  O5'   G A   8       8.224  -9.899  -9.667  1.00  0.00           O  
ATOM    221  C5'   G A   8       9.148 -10.962  -9.842  1.00  0.00           C  
ATOM    222  C4'   G A   8       8.566 -12.282  -9.399  1.00  0.00           C  
ATOM    223  O4'   G A   8       8.268 -12.236  -7.979  1.00  0.00           O  
ATOM    224  C3'   G A   8       7.245 -12.677 -10.042  1.00  0.00           C  
ATOM    225  O3'   G A   8       7.405 -13.249 -11.329  1.00  0.00           O  
ATOM    226  C1'   G A   8       7.082 -12.980  -7.704  1.00  0.00           C  
ATOM    227  C2'   G A   8       6.651 -13.634  -9.018  1.00  0.00           C  
ATOM    228  O2'   G A   8       7.244 -14.921  -9.109  1.00  0.00           O  
ATOM    229  N1    G A   8       2.721 -12.727  -5.089  1.00  0.00           N  
ATOM    230  C2    G A   8       3.468 -13.826  -5.440  1.00  0.00           C  
ATOM    231  N2    G A   8       2.996 -15.017  -5.044  1.00  0.00           N  
ATOM    232  N3    G A   8       4.596 -13.763  -6.128  1.00  0.00           N  
ATOM    233  C4    G A   8       4.925 -12.493  -6.444  1.00  0.00           C  
ATOM    234  C5    G A   8       4.251 -11.328  -6.143  1.00  0.00           C  
ATOM    235  C6    G A   8       3.041 -11.410  -5.405  1.00  0.00           C  
ATOM    236  O6    G A   8       2.298 -10.492  -5.040  1.00  0.00           O  
ATOM    237  N7    G A   8       4.921 -10.225  -6.650  1.00  0.00           N  
ATOM    238  C8    G A   8       5.971 -10.728  -7.240  1.00  0.00           C  
ATOM    239  N9    G A   8       6.036 -12.098  -7.153  1.00  0.00           N  
ATOM    240  H5'   G A   8       9.954 -10.776  -9.316  1.00  0.00           H  
ATOM    241 H5''   G A   8       9.392 -11.022 -10.789  1.00  0.00           H  
ATOM    242  H4'   G A   8       9.224 -12.990  -9.563  1.00  0.00           H  
ATOM    243  H3'   G A   8       6.672 -11.885 -10.112  1.00  0.00           H  
ATOM    244  H1'   G A   8       7.300 -13.676  -7.050  1.00  0.00           H  
ATOM    245  H2'   G A   8       5.674 -13.679  -9.092  1.00  0.00           H  
ATOM    246 HO2'   G A   8       6.549 -15.601  -8.994  1.00  0.00           H  
ATOM    247  H1    G A   8       1.899 -12.881  -4.578  1.00  0.00           H  
ATOM    248  H22   G A   8       3.487 -15.837  -5.266  1.00  0.00           H  
ATOM    249  H21   G A   8       2.161 -15.072  -4.535  1.00  0.00           H  
ATOM    250  H8    G A   8       6.645 -10.184  -7.698  1.00  0.00           H  
ATOM    251  P     U A   9       6.253 -13.079 -12.437  1.00  0.00           P  
ATOM    252  OP2   U A   9       5.852 -11.650 -12.465  1.00  0.00           O  
ATOM    253  OP1   U A   9       6.715 -13.737 -13.686  1.00  0.00           O  
ATOM    254  O5'   U A   9       5.033 -13.923 -11.857  1.00  0.00           O  
ATOM    255  C5'   U A   9       5.136 -15.327 -11.679  1.00  0.00           C  
ATOM    256  C4'   U A   9       3.955 -15.882 -10.923  1.00  0.00           C  
ATOM    257  O4'   U A   9       3.902 -15.302  -9.593  1.00  0.00           O  
ATOM    258  C3'   U A   9       2.583 -15.584 -11.510  1.00  0.00           C  
ATOM    259  O3'   U A   9       2.234 -16.456 -12.572  1.00  0.00           O  
ATOM    260  C1'   U A   9       2.547 -15.104  -9.196  1.00  0.00           C  
ATOM    261  C2'   U A   9       1.670 -15.702 -10.298  1.00  0.00           C  
ATOM    262  O2'   U A   9       1.401 -17.061  -9.985  1.00  0.00           O  
ATOM    263  N1    U A   9       2.278 -13.661  -8.984  1.00  0.00           N  
ATOM    264  C2    U A   9       1.184 -13.331  -8.206  1.00  0.00           C  
ATOM    265  O2    U A   9       0.452 -14.164  -7.700  1.00  0.00           O  
ATOM    266  N3    U A   9       0.974 -11.985  -8.036  1.00  0.00           N  
ATOM    267  C4    U A   9       1.728 -10.954  -8.554  1.00  0.00           C  
ATOM    268  O4    U A   9       1.408  -9.789  -8.311  1.00  0.00           O  
ATOM    269  C5    U A   9       2.843 -11.369  -9.349  1.00  0.00           C  
ATOM    270  C6    U A   9       3.072 -12.674  -9.529  1.00  0.00           C  
ATOM    271  H5'   U A   9       5.956 -15.527 -11.181  1.00  0.00           H  
ATOM    272 H5''   U A   9       5.183 -15.758 -12.558  1.00  0.00           H  
ATOM    273  H4'   U A   9       4.060 -16.853 -10.840  1.00  0.00           H  
ATOM    274  H3'   U A   9       2.567 -14.659 -11.835  1.00  0.00           H  
ATOM    275  H1'   U A   9       2.393 -15.588  -8.358  1.00  0.00           H  
ATOM    276  H2'   U A   9       0.845 -15.187 -10.417  1.00  0.00           H  
ATOM    277 HO2'   U A   9       0.460 -17.148  -9.727  1.00  0.00           H  
ATOM    278  H3    U A   9       0.203 -11.729  -7.488  1.00  0.00           H  
ATOM    279  H5    U A   9       3.435 -10.702  -9.756  1.00  0.00           H  
ATOM    280  H6    U A   9       3.840 -12.933 -10.078  1.00  0.00           H  
ATOM    281  P     G A  10       1.275 -15.946 -13.756  1.00  0.00           P  
ATOM    282  OP2   G A  10       1.581 -14.515 -14.011  1.00  0.00           O  
ATOM    283  OP1   G A  10       1.359 -16.924 -14.870  1.00  0.00           O  
ATOM    284  O5'   G A  10      -0.189 -16.033 -13.132  1.00  0.00           O  
ATOM    285  C5'   G A  10      -0.901 -17.261 -13.113  1.00  0.00           C  
ATOM    286  C4'   G A  10      -2.200 -17.137 -12.356  1.00  0.00           C  
ATOM    287  O4'   G A  10      -1.946 -16.610 -11.028  1.00  0.00           O  
ATOM    288  C3'   G A  10      -3.226 -16.180 -12.945  1.00  0.00           C  
ATOM    289  O3'   G A  10      -3.976 -16.754 -14.002  1.00  0.00           O  
ATOM    290  C1'   G A  10      -3.002 -15.727 -10.636  1.00  0.00           C  
ATOM    291  C2'   G A  10      -4.066 -15.808 -11.732  1.00  0.00           C  
ATOM    292  O2'   G A  10      -4.986 -16.840 -11.405  1.00  0.00           O  
ATOM    293  N1    G A  10      -3.866 -11.100  -8.696  1.00  0.00           N  
ATOM    294  C2    G A  10      -4.650 -12.228  -8.651  1.00  0.00           C  
ATOM    295  N2    G A  10      -5.820 -12.114  -8.005  1.00  0.00           N  
ATOM    296  N3    G A  10      -4.313 -13.384  -9.198  1.00  0.00           N  
ATOM    297  C4    G A  10      -3.110 -13.323  -9.806  1.00  0.00           C  
ATOM    298  C5    G A  10      -2.249 -12.251  -9.908  1.00  0.00           C  
ATOM    299  C6    G A  10      -2.623 -11.016  -9.317  1.00  0.00           C  
ATOM    300  O6    G A  10      -1.998  -9.950  -9.299  1.00  0.00           O  
ATOM    301  N7    G A  10      -1.108 -12.600 -10.615  1.00  0.00           N  
ATOM    302  C8    G A  10      -1.291 -13.855 -10.925  1.00  0.00           C  
ATOM    303  N9    G A  10      -2.484 -14.356 -10.465  1.00  0.00           N  
ATOM    304  H5'   G A  10      -0.346 -17.946 -12.686  1.00  0.00           H  
ATOM    305 H5''   G A  10      -1.092 -17.534 -14.035  1.00  0.00           H  
ATOM    306  H4'   G A  10      -2.604 -18.026 -12.273  1.00  0.00           H  
ATOM    307  H3'   G A  10      -2.766 -15.379 -13.274  1.00  0.00           H  
ATOM    308  H1'   G A  10      -3.382 -16.041  -9.789  1.00  0.00           H  
ATOM    309  H2'   G A  10      -4.517 -14.946 -11.857  1.00  0.00           H  
ATOM    310 HO2'   G A  10      -5.840 -16.436 -11.146  1.00  0.00           H  
ATOM    311  H1    G A  10      -4.207 -10.292  -8.258  1.00  0.00           H  
ATOM    312  H22   G A  10      -6.421 -12.886  -7.940  1.00  0.00           H  
ATOM    313  H21   G A  10      -6.076 -11.261  -7.597  1.00  0.00           H  
ATOM    314  H8    G A  10      -0.642 -14.384 -11.433  1.00  0.00           H  
ATOM    315  P     G A  11      -4.689 -15.810 -15.090  1.00  0.00           P  
ATOM    316  OP2   G A  11      -3.711 -14.775 -15.513  1.00  0.00           O  
ATOM    317  OP1   G A  11      -5.322 -16.682 -16.112  1.00  0.00           O  
ATOM    318  O5'   G A  11      -5.850 -15.087 -14.273  1.00  0.00           O  
ATOM    319  C5'   G A  11      -7.041 -15.779 -13.932  1.00  0.00           C  
ATOM    320  C4'   G A  11      -8.066 -14.852 -13.325  1.00  0.00           C  
ATOM    321  O4'   G A  11      -7.557 -14.307 -12.080  1.00  0.00           O  
ATOM    322  C3'   G A  11      -8.427 -13.625 -14.147  1.00  0.00           C  
ATOM    323  O3'   G A  11      -9.356 -13.904 -15.181  1.00  0.00           O  
ATOM    324  C1'   G A  11      -8.030 -12.963 -11.914  1.00  0.00           C  
ATOM    325  C2'   G A  11      -8.956 -12.663 -13.094  1.00  0.00           C  
ATOM    326  O2'   G A  11     -10.290 -12.984 -12.726  1.00  0.00           O  
ATOM    327  N1    G A  11      -6.514  -8.297 -10.556  1.00  0.00           N  
ATOM    328  C2    G A  11      -7.758  -8.873 -10.465  1.00  0.00           C  
ATOM    329  N2    G A  11      -8.731  -8.110  -9.945  1.00  0.00           N  
ATOM    330  N3    G A  11      -8.030 -10.107 -10.855  1.00  0.00           N  
ATOM    331  C4    G A  11      -6.942 -10.731 -11.353  1.00  0.00           C  
ATOM    332  C5    G A  11      -5.658 -10.248 -11.487  1.00  0.00           C  
ATOM    333  C6    G A  11      -5.379  -8.922 -11.065  1.00  0.00           C  
ATOM    334  O6    G A  11      -4.305  -8.312 -11.101  1.00  0.00           O  
ATOM    335  N7    G A  11      -4.826 -11.207 -12.045  1.00  0.00           N  
ATOM    336  C8    G A  11      -5.604 -12.237 -12.238  1.00  0.00           C  
ATOM    337  N9    G A  11      -6.900 -12.017 -11.840  1.00  0.00           N  
ATOM    338  H5'   G A  11      -6.828 -16.486 -13.289  1.00  0.00           H  
ATOM    339 H5''   G A  11      -7.417 -16.185 -14.741  1.00  0.00           H  
ATOM    340  H4'   G A  11      -8.882 -15.362 -13.138  1.00  0.00           H  
ATOM    341  H3'   G A  11      -7.610 -13.251 -14.542  1.00  0.00           H  
ATOM    342  H1'   G A  11      -8.543 -12.925 -11.079  1.00  0.00           H  
ATOM    343  H2'   G A  11      -8.875 -11.730 -13.385  1.00  0.00           H  
ATOM    344 HO2'   G A  11     -10.799 -12.154 -12.617  1.00  0.00           H  
ATOM    345  H1    G A  11      -6.416  -7.375 -10.238  1.00  0.00           H  
ATOM    346  H22   G A  11      -9.639  -8.468  -9.856  1.00  0.00           H  
ATOM    347  H21   G A  11      -8.537  -7.195  -9.654  1.00  0.00           H  
ATOM    348  H8    G A  11      -5.294 -13.081 -12.626  1.00  0.00           H  
ATOM    349  P     C A  12      -9.390 -12.992 -16.504  1.00  0.00           P  
ATOM    350  OP2   C A  12      -8.004 -12.881 -17.023  1.00  0.00           O  
ATOM    351  OP1   C A  12     -10.466 -13.506 -17.389  1.00  0.00           O  
ATOM    352  O5'   C A  12      -9.834 -11.557 -15.972  1.00  0.00           O  
ATOM    353  C5'   C A  12     -11.173 -11.311 -15.570  1.00  0.00           C  
ATOM    354  C4'   C A  12     -11.367  -9.881 -15.126  1.00  0.00           C  
ATOM    355  O4'   C A  12     -10.538  -9.605 -13.968  1.00  0.00           O  
ATOM    356  C3'   C A  12     -10.969  -8.808 -16.129  1.00  0.00           C  
ATOM    357  O3'   C A  12     -11.962  -8.573 -17.112  1.00  0.00           O  
ATOM    358  C1'   C A  12     -10.044  -8.269 -14.022  1.00  0.00           C  
ATOM    359  C2'   C A  12     -10.695  -7.606 -15.237  1.00  0.00           C  
ATOM    360  O2'   C A  12     -11.904  -6.981 -14.829  1.00  0.00           O  
ATOM    361  N1    C A  12      -8.563  -8.268 -14.106  1.00  0.00           N  
ATOM    362  C2    C A  12      -7.877  -7.099 -13.751  1.00  0.00           C  
ATOM    363  O2    C A  12      -8.523  -6.107 -13.380  1.00  0.00           O  
ATOM    364  N3    C A  12      -6.527  -7.072 -13.818  1.00  0.00           N  
ATOM    365  C4    C A  12      -5.856  -8.152 -14.220  1.00  0.00           C  
ATOM    366  N4    C A  12      -4.523  -8.079 -14.271  1.00  0.00           N  
ATOM    367  C5    C A  12      -6.523  -9.354 -14.588  1.00  0.00           C  
ATOM    368  C6    C A  12      -7.859  -9.369 -14.517  1.00  0.00           C  
ATOM    369  H5'   C A  12     -11.398 -11.909 -14.827  1.00  0.00           H  
ATOM    370 H5''   C A  12     -11.772 -11.496 -16.323  1.00  0.00           H  
ATOM    371  H4'   C A  12     -12.308  -9.752 -14.880  1.00  0.00           H  
ATOM    372  H3'   C A  12     -10.136  -9.075 -16.571  1.00  0.00           H  
ATOM    373  H1'   C A  12     -10.323  -7.801 -13.207  1.00  0.00           H  
ATOM    374  H2'   C A  12     -10.086  -6.970 -15.667  1.00  0.00           H  
ATOM    375 HO2'   C A  12     -11.784  -6.009 -14.851  1.00  0.00           H  
ATOM    376  H42   C A  12      -4.002  -8.855 -14.562  1.00  0.00           H  
ATOM    377  H41   C A  12      -4.068  -7.249 -14.017  1.00  0.00           H  
ATOM    378  H5    C A  12      -6.021 -10.143 -14.882  1.00  0.00           H  
ATOM    379  H6    C A  12      -8.336 -10.188 -14.766  1.00  0.00           H  
ATOM    380  P     U A  13     -11.554  -7.971 -18.546  1.00  0.00           P  
ATOM    381  OP2   U A  13     -10.383  -8.734 -19.047  1.00  0.00           O  
ATOM    382  OP1   U A  13     -12.783  -7.882 -19.375  1.00  0.00           O  
ATOM    383  O5'   U A  13     -11.073  -6.488 -18.218  1.00  0.00           O  
ATOM    384  C5'   U A  13     -12.013  -5.456 -17.962  1.00  0.00           C  
ATOM    385  C4'   U A  13     -11.336  -4.120 -17.775  1.00  0.00           C  
ATOM    386  O4'   U A  13     -10.450  -4.170 -16.627  1.00  0.00           O  
ATOM    387  C3'   U A  13     -10.440  -3.658 -18.914  1.00  0.00           C  
ATOM    388  O3'   U A  13     -11.161  -3.069 -19.983  1.00  0.00           O  
ATOM    389  C1'   U A  13      -9.280  -3.394 -16.872  1.00  0.00           C  
ATOM    390  C2'   U A  13      -9.487  -2.696 -18.217  1.00  0.00           C  
ATOM    391  O2'   U A  13     -10.101  -1.435 -17.992  1.00  0.00           O  
ATOM    392  N1    U A  13      -8.074  -4.257 -16.866  1.00  0.00           N  
ATOM    393  C2    U A  13      -6.854  -3.635 -16.675  1.00  0.00           C  
ATOM    394  O2    U A  13      -6.738  -2.432 -16.515  1.00  0.00           O  
ATOM    395  N3    U A  13      -5.766  -4.473 -16.676  1.00  0.00           N  
ATOM    396  C4    U A  13      -5.770  -5.841 -16.846  1.00  0.00           C  
ATOM    397  O4    U A  13      -4.703  -6.456 -16.823  1.00  0.00           O  
ATOM    398  C5    U A  13      -7.067  -6.416 -17.038  1.00  0.00           C  
ATOM    399  C6    U A  13      -8.143  -5.623 -17.040  1.00  0.00           C  
ATOM    400  H5'   U A  13     -12.515  -5.675 -17.149  1.00  0.00           H  
ATOM    401 H5''   U A  13     -12.635  -5.395 -18.716  1.00  0.00           H  
ATOM    402  H4'   U A  13     -12.022  -3.438 -17.616  1.00  0.00           H  
ATOM    403  H3'   U A  13      -9.930  -4.424 -19.253  1.00  0.00           H  
ATOM    404  H1'   U A  13      -9.198  -2.720 -16.165  1.00  0.00           H  
ATOM    405  H2'   U A  13      -8.643  -2.607 -18.708  1.00  0.00           H  
ATOM    406 HO2'   U A  13      -9.447  -0.727 -18.167  1.00  0.00           H  
ATOM    407  H3    U A  13      -4.891  -4.052 -16.543  1.00  0.00           H  
ATOM    408  H5    U A  13      -7.164  -7.383 -17.166  1.00  0.00           H  
ATOM    409  H6    U A  13      -9.019  -6.040 -17.174  1.00  0.00           H  
ATOM    410  P     G A  14     -10.560  -3.090 -21.473  1.00  0.00           P  
ATOM    411  OP2   G A  14     -10.047  -4.458 -21.742  1.00  0.00           O  
ATOM    412  OP1   G A  14     -11.568  -2.491 -22.385  1.00  0.00           O  
ATOM    413  O5'   G A  14      -9.312  -2.102 -21.400  1.00  0.00           O  
ATOM    414  C5'   G A  14      -9.496  -0.694 -21.402  1.00  0.00           C  
ATOM    415  C4'   G A  14      -8.177   0.037 -21.374  1.00  0.00           C  
ATOM    416  O4'   G A  14      -7.452  -0.304 -20.164  1.00  0.00           O  
ATOM    417  C3'   G A  14      -7.205  -0.296 -22.495  1.00  0.00           C  
ATOM    418  O3'   G A  14      -7.491   0.394 -23.700  1.00  0.00           O  
ATOM    419  C1'   G A  14      -6.050  -0.372 -20.435  1.00  0.00           C  
ATOM    420  C2'   G A  14      -5.858   0.070 -21.887  1.00  0.00           C  
ATOM    421  O2'   G A  14      -5.643   1.473 -21.917  1.00  0.00           O  
ATOM    422  N1    G A  14      -1.922  -3.242 -19.633  1.00  0.00           N  
ATOM    423  C2    G A  14      -2.019  -1.886 -19.831  1.00  0.00           C  
ATOM    424  N2    G A  14      -0.868  -1.198 -19.814  1.00  0.00           N  
ATOM    425  N3    G A  14      -3.161  -1.248 -20.030  1.00  0.00           N  
ATOM    426  C4    G A  14      -4.217  -2.088 -20.018  1.00  0.00           C  
ATOM    427  C5    G A  14      -4.229  -3.454 -19.829  1.00  0.00           C  
ATOM    428  C6    G A  14      -2.997  -4.126 -19.616  1.00  0.00           C  
ATOM    429  O6    G A  14      -2.800  -5.332 -19.429  1.00  0.00           O  
ATOM    430  N7    G A  14      -5.524  -3.948 -19.887  1.00  0.00           N  
ATOM    431  C8    G A  14      -6.263  -2.894 -20.106  1.00  0.00           C  
ATOM    432  N9    G A  14      -5.534  -1.733 -20.196  1.00  0.00           N  
ATOM    433  H5'   G A  14     -10.021  -0.439 -20.615  1.00  0.00           H  
ATOM    434 H5''   G A  14      -9.988  -0.437 -22.210  1.00  0.00           H  
ATOM    435  H4'   G A  14      -8.350   1.002 -21.379  1.00  0.00           H  
ATOM    436  H3'   G A  14      -7.228  -1.262 -22.664  1.00  0.00           H  
ATOM    437  H1'   G A  14      -5.594   0.259 -19.840  1.00  0.00           H  
ATOM    438  H2'   G A  14      -5.125  -0.419 -22.316  1.00  0.00           H  
ATOM    439 HO2'   G A  14      -4.708   1.648 -22.149  1.00  0.00           H  
ATOM    440  H1    G A  14      -1.028  -3.618 -19.494  1.00  0.00           H  
ATOM    441  H22   G A  14      -0.875  -0.227 -19.949  1.00  0.00           H  
ATOM    442  H21   G A  14      -0.018  -1.663 -19.667  1.00  0.00           H  
ATOM    443  H8    G A  14      -7.238  -2.929 -20.196  1.00  0.00           H  
ATOM    444  P     U A  15      -7.101  -0.259 -25.116  1.00  0.00           P  
ATOM    445  OP2   U A  15      -7.492  -1.691 -25.085  1.00  0.00           O  
ATOM    446  OP1   U A  15      -7.626   0.623 -26.190  1.00  0.00           O  
ATOM    447  O5'   U A  15      -5.510  -0.183 -25.149  1.00  0.00           O  
ATOM    448  C5'   U A  15      -4.843   1.049 -25.383  1.00  0.00           C  
ATOM    449  C4'   U A  15      -3.345   0.872 -25.422  1.00  0.00           C  
ATOM    450  O4'   U A  15      -2.871   0.378 -24.142  1.00  0.00           O  
ATOM    451  C3'   U A  15      -2.815  -0.138 -26.427  1.00  0.00           C  
ATOM    452  O3'   U A  15      -2.721   0.384 -27.742  1.00  0.00           O  
ATOM    453  C1'   U A  15      -1.796  -0.540 -24.334  1.00  0.00           C  
ATOM    454  C2'   U A  15      -1.472  -0.530 -25.829  1.00  0.00           C  
ATOM    455  O2'   U A  15      -0.487   0.462 -26.080  1.00  0.00           O  
ATOM    456  N1    U A  15      -2.175  -1.890 -23.849  1.00  0.00           N  
ATOM    457  C2    U A  15      -1.146  -2.766 -23.557  1.00  0.00           C  
ATOM    458  O2    U A  15       0.031  -2.476 -23.680  1.00  0.00           O  
ATOM    459  N3    U A  15      -1.543  -4.003 -23.112  1.00  0.00           N  
ATOM    460  C4    U A  15      -2.836  -4.447 -22.932  1.00  0.00           C  
ATOM    461  O4    U A  15      -3.031  -5.592 -22.524  1.00  0.00           O  
ATOM    462  C5    U A  15      -3.848  -3.487 -23.254  1.00  0.00           C  
ATOM    463  C6    U A  15      -3.489  -2.275 -23.689  1.00  0.00           C  
ATOM    464  H5'   U A  15      -5.072   1.676 -24.665  1.00  0.00           H  
ATOM    465 H5''   U A  15      -5.143   1.418 -26.239  1.00  0.00           H  
ATOM    466  H4'   U A  15      -2.929   1.742 -25.598  1.00  0.00           H  
ATOM    467  H3'   U A  15      -3.404  -0.923 -26.435  1.00  0.00           H  
ATOM    468  H1'   U A  15      -1.018  -0.223 -23.829  1.00  0.00           H  
ATOM    469  H2'   U A  15      -1.184  -1.415 -26.139  1.00  0.00           H  
ATOM    470 HO2'   U A  15       0.361   0.021 -26.296  1.00  0.00           H  
ATOM    471  H3    U A  15      -0.830  -4.640 -22.899  1.00  0.00           H  
ATOM    472  H5    U A  15      -4.796  -3.717 -23.156  1.00  0.00           H  
ATOM    473  H6    U A  15      -4.200  -1.636 -23.904  1.00  0.00           H  
ATOM    474  P     G A  16      -2.756  -0.602 -29.010  1.00  0.00           P  
ATOM    475  OP2   G A  16      -3.821  -1.611 -28.779  1.00  0.00           O  
ATOM    476  OP1   G A  16      -2.787   0.230 -30.240  1.00  0.00           O  
ATOM    477  O5'   G A  16      -1.349  -1.349 -28.956  1.00  0.00           O  
ATOM    478  C5'   G A  16      -0.174  -0.726 -29.452  1.00  0.00           C  
ATOM    479  C4'   G A  16       0.995  -1.680 -29.466  1.00  0.00           C  
ATOM    480  O4'   G A  16       1.314  -2.085 -28.109  1.00  0.00           O  
ATOM    481  C3'   G A  16       0.777  -2.993 -30.202  1.00  0.00           C  
ATOM    482  O3'   G A  16       0.929  -2.872 -31.607  1.00  0.00           O  
ATOM    483  C1'   G A  16       1.748  -3.450 -28.097  1.00  0.00           C  
ATOM    484  C2'   G A  16       1.803  -3.912 -29.554  1.00  0.00           C  
ATOM    485  O2'   G A  16       3.106  -3.672 -30.065  1.00  0.00           O  
ATOM    486  N1    G A  16       1.119  -7.862 -25.637  1.00  0.00           N  
ATOM    487  C2    G A  16       2.203  -7.402 -26.343  1.00  0.00           C  
ATOM    488  N2    G A  16       3.264  -8.221 -26.406  1.00  0.00           N  
ATOM    489  N3    G A  16       2.248  -6.225 -26.945  1.00  0.00           N  
ATOM    490  C4    G A  16       1.102  -5.531 -26.783  1.00  0.00           C  
ATOM    491  C5    G A  16      -0.037  -5.898 -26.098  1.00  0.00           C  
ATOM    492  C6    G A  16      -0.072  -7.164 -25.458  1.00  0.00           C  
ATOM    493  O6    G A  16      -0.989  -7.671 -24.802  1.00  0.00           O  
ATOM    494  N7    G A  16      -0.998  -4.900 -26.168  1.00  0.00           N  
ATOM    495  C8    G A  16      -0.437  -3.961 -26.881  1.00  0.00           C  
ATOM    496  N9    G A  16       0.837  -4.279 -27.286  1.00  0.00           N  
ATOM    497  H5'   G A  16       0.046   0.041 -28.885  1.00  0.00           H  
ATOM    498 H5''   G A  16      -0.340  -0.411 -30.366  1.00  0.00           H  
ATOM    499  H4'   G A  16       1.772  -1.224 -29.852  1.00  0.00           H  
ATOM    500  H3'   G A  16      -0.123  -3.327 -30.004  1.00  0.00           H  
ATOM    501  H1'   G A  16       2.649  -3.481 -27.711  1.00  0.00           H  
ATOM    502  H2'   G A  16       1.547  -4.854 -29.641  1.00  0.00           H  
ATOM    503 HO2'   G A  16       3.566  -4.529 -30.183  1.00  0.00           H  
ATOM    504  H1    G A  16       1.186  -8.750 -25.228  1.00  0.00           H  
ATOM    505  H22   G A  16       4.067  -7.946 -26.897  1.00  0.00           H  
ATOM    506  H21   G A  16       3.239  -9.095 -25.963  1.00  0.00           H  
ATOM    507  H8    G A  16      -0.880  -3.116 -27.103  1.00  0.00           H  
ATOM    508  P     C A  17       0.067  -3.801 -32.595  1.00  0.00           P  
ATOM    509  OP2   C A  17      -1.350  -3.749 -32.158  1.00  0.00           O  
ATOM    510  OP1   C A  17       0.418  -3.437 -33.991  1.00  0.00           O  
ATOM    511  O5'   C A  17       0.615  -5.271 -32.318  1.00  0.00           O  
ATOM    512  C5'   C A  17       1.949  -5.627 -32.648  1.00  0.00           C  
ATOM    513  C4'   C A  17       2.272  -7.038 -32.222  1.00  0.00           C  
ATOM    514  O4'   C A  17       2.235  -7.139 -30.774  1.00  0.00           O  
ATOM    515  C3'   C A  17       1.307  -8.117 -32.691  1.00  0.00           C  
ATOM    516  O3'   C A  17       1.534  -8.518 -34.031  1.00  0.00           O  
ATOM    517  C1'   C A  17       1.743  -8.427 -30.389  1.00  0.00           C  
ATOM    518  C2'   C A  17       1.531  -9.228 -31.675  1.00  0.00           C  
ATOM    519  O2'   C A  17       2.715  -9.959 -31.962  1.00  0.00           O  
ATOM    520  N1    C A  17       0.493  -8.287 -29.600  1.00  0.00           N  
ATOM    521  C2    C A  17       0.110  -9.346 -28.768  1.00  0.00           C  
ATOM    522  O2    C A  17       0.820 -10.363 -28.715  1.00  0.00           O  
ATOM    523  N3    C A  17      -1.024  -9.244 -28.038  1.00  0.00           N  
ATOM    524  C4    C A  17      -1.770  -8.142 -28.113  1.00  0.00           C  
ATOM    525  N4    C A  17      -2.881  -8.085 -27.375  1.00  0.00           N  
ATOM    526  C5    C A  17      -1.409  -7.048 -28.950  1.00  0.00           C  
ATOM    527  C6    C A  17      -0.284  -7.160 -29.666  1.00  0.00           C  
ATOM    528  H5'   C A  17       2.564  -5.009 -32.199  1.00  0.00           H  
ATOM    529 H5''   C A  17       2.070  -5.551 -33.617  1.00  0.00           H  
ATOM    530  H4'   C A  17       3.174  -7.263 -32.531  1.00  0.00           H  
ATOM    531  H3'   C A  17       0.388  -7.785 -32.605  1.00  0.00           H  
ATOM    532  H1'   C A  17       2.425  -8.866 -29.839  1.00  0.00           H  
ATOM    533  H2'   C A  17       0.750  -9.816 -31.606  1.00  0.00           H  
ATOM    534 HO2'   C A  17       2.549 -10.911 -31.803  1.00  0.00           H  
ATOM    535  H42   C A  17      -3.451  -7.289 -27.408  1.00  0.00           H  
ATOM    536  H41   C A  17      -3.127  -8.840 -26.801  1.00  0.00           H  
ATOM    537  H5    C A  17      -1.963  -6.241 -28.998  1.00  0.00           H  
ATOM    538  H6    C A  17      -0.018  -6.418 -30.248  1.00  0.00           H  
ATOM    539  P     G A  18       0.326  -9.106 -34.914  1.00  0.00           P  
ATOM    540  OP2   G A  18      -0.886  -8.295 -34.633  1.00  0.00           O  
ATOM    541  OP1   G A  18       0.805  -9.249 -36.313  1.00  0.00           O  
ATOM    542  O5'   G A  18       0.090 -10.567 -34.322  1.00  0.00           O  
ATOM    543  C5'   G A  18       1.085 -11.572 -34.443  1.00  0.00           C  
ATOM    544  C4'   G A  18       0.697 -12.829 -33.706  1.00  0.00           C  
ATOM    545  O4'   G A  18       0.632 -12.562 -32.280  1.00  0.00           O  
ATOM    546  C3'   G A  18      -0.673 -13.400 -34.038  1.00  0.00           C  
ATOM    547  O3'   G A  18      -0.678 -14.174 -35.225  1.00  0.00           O  
ATOM    548  C1'   G A  18      -0.423 -13.311 -31.689  1.00  0.00           C  
ATOM    549  C2'   G A  18      -1.012 -14.199 -32.787  1.00  0.00           C  
ATOM    550  O2'   G A  18      -0.340 -15.451 -32.777  1.00  0.00           O  
ATOM    551  N1    G A  18      -4.354 -12.841 -28.488  1.00  0.00           N  
ATOM    552  C2    G A  18      -3.600 -13.949 -28.790  1.00  0.00           C  
ATOM    553  N2    G A  18      -3.931 -15.084 -28.158  1.00  0.00           N  
ATOM    554  N3    G A  18      -2.592 -13.946 -29.648  1.00  0.00           N  
ATOM    555  C4    G A  18      -2.395 -12.726 -30.191  1.00  0.00           C  
ATOM    556  C5    G A  18      -3.090 -11.558 -29.959  1.00  0.00           C  
ATOM    557  C6    G A  18      -4.168 -11.575 -29.036  1.00  0.00           C  
ATOM    558  O6    G A  18      -4.905 -10.643 -28.695  1.00  0.00           O  
ATOM    559  N7    G A  18      -2.573 -10.518 -30.718  1.00  0.00           N  
ATOM    560  C8    G A  18      -1.593 -11.062 -31.386  1.00  0.00           C  
ATOM    561  N9    G A  18      -1.430 -12.399 -31.114  1.00  0.00           N  
ATOM    562  H5'   G A  18       1.928 -11.233 -34.076  1.00  0.00           H  
ATOM    563 H5''   G A  18       1.212 -11.783 -35.392  1.00  0.00           H  
ATOM    564  H4'   G A  18       1.376 -13.516 -33.870  1.00  0.00           H  
ATOM    565  H3'   G A  18      -1.315 -12.665 -34.131  1.00  0.00           H  
ATOM    566  H1'   G A  18      -0.049 -13.875 -30.980  1.00  0.00           H  
ATOM    567  H2'   G A  18      -1.981 -14.307 -32.680  1.00  0.00           H  
ATOM    568 HO2'   G A  18      -0.949 -16.137 -32.435  1.00  0.00           H  
ATOM    569  H1    G A  18      -5.079 -12.948 -27.838  1.00  0.00           H  
ATOM    570  H22   G A  18      -3.428 -15.907 -28.333  1.00  0.00           H  
ATOM    571  H21   G A  18      -4.676 -15.095 -27.521  1.00  0.00           H  
ATOM    572  H8    G A  18      -1.030 -10.567 -32.017  1.00  0.00           H  
ATOM    573  P     U A  19      -1.997 -14.240 -36.141  1.00  0.00           P  
ATOM    574  OP2   U A  19      -2.520 -12.858 -36.292  1.00  0.00           O  
ATOM    575  OP1   U A  19      -1.678 -15.040 -37.351  1.00  0.00           O  
ATOM    576  O5'   U A  19      -3.036 -15.067 -35.262  1.00  0.00           O  
ATOM    577  C5'   U A  19      -2.760 -16.404 -34.873  1.00  0.00           C  
ATOM    578  C4'   U A  19      -3.741 -16.897 -33.838  1.00  0.00           C  
ATOM    579  O4'   U A  19      -3.632 -16.097 -32.632  1.00  0.00           O  
ATOM    580  C3'   U A  19      -5.213 -16.803 -34.211  1.00  0.00           C  
ATOM    581  O3'   U A  19      -5.647 -17.875 -35.031  1.00  0.00           O  
ATOM    582  C1'   U A  19      -4.913 -15.913 -32.043  1.00  0.00           C  
ATOM    583  C2'   U A  19      -5.898 -16.757 -32.853  1.00  0.00           C  
ATOM    584  O2'   U A  19      -5.981 -18.051 -32.273  1.00  0.00           O  
ATOM    585  N1    U A  19      -5.273 -14.475 -32.041  1.00  0.00           N  
ATOM    586  C2    U A  19      -6.273 -14.076 -31.173  1.00  0.00           C  
ATOM    587  O2    U A  19      -6.853 -14.845 -30.428  1.00  0.00           O  
ATOM    588  N3    U A  19      -6.572 -12.736 -31.206  1.00  0.00           N  
ATOM    589  C4    U A  19      -5.988 -11.772 -32.001  1.00  0.00           C  
ATOM    590  O4    U A  19      -6.370 -10.604 -31.914  1.00  0.00           O  
ATOM    591  C5    U A  19      -4.962 -12.257 -32.873  1.00  0.00           C  
ATOM    592  C6    U A  19      -4.650 -13.557 -32.861  1.00  0.00           C  
ATOM    593  H5'   U A  19      -1.855 -16.448 -34.501  1.00  0.00           H  
ATOM    594 H5''   U A  19      -2.811 -16.984 -35.661  1.00  0.00           H  
ATOM    595  H4'   U A  19      -3.529 -17.829 -33.620  1.00  0.00           H  
ATOM    596  H3'   U A  19      -5.372 -15.956 -34.679  1.00  0.00           H  
ATOM    597  H1'   U A  19      -4.886 -16.240 -31.119  1.00  0.00           H  
ATOM    598  H2'   U A  19      -6.777 -16.327 -32.907  1.00  0.00           H  
ATOM    599 HO2'   U A  19      -6.853 -18.152 -31.839  1.00  0.00           H  
ATOM    600  H3    U A  19      -7.278 -12.432 -30.599  1.00  0.00           H  
ATOM    601  H5    U A  19      -4.493 -11.641 -33.473  1.00  0.00           H  
ATOM    602  H6    U A  19      -3.945 -13.864 -33.467  1.00  0.00           H  
ATOM    603  P     G A  20      -6.824 -17.650 -36.102  1.00  0.00           P  
ATOM    604  OP2   G A  20      -6.696 -16.273 -36.643  1.00  0.00           O  
ATOM    605  OP1   G A  20      -6.827 -18.807 -37.033  1.00  0.00           O  
ATOM    606  O5'   G A  20      -8.156 -17.716 -35.230  1.00  0.00           O  
ATOM    607  C5'   G A  20      -8.666 -18.958 -34.771  1.00  0.00           C  
ATOM    608  C4'   G A  20      -9.876 -18.769 -33.889  1.00  0.00           C  
ATOM    609  O4'   G A  20      -9.518 -17.972 -32.729  1.00  0.00           O  
ATOM    610  C3'   G A  20     -11.043 -18.017 -34.509  1.00  0.00           C  
ATOM    611  O3'   G A  20     -11.862 -18.839 -35.324  1.00  0.00           O  
ATOM    612  C1'   G A  20     -10.586 -17.091 -32.384  1.00  0.00           C  
ATOM    613  C2'   G A  20     -11.762 -17.456 -33.290  1.00  0.00           C  
ATOM    614  O2'   G A  20     -12.546 -18.453 -32.650  1.00  0.00           O  
ATOM    615  N1    G A  20     -11.590 -12.226 -31.269  1.00  0.00           N  
ATOM    616  C2    G A  20     -12.264 -13.365 -30.899  1.00  0.00           C  
ATOM    617  N2    G A  20     -13.349 -13.192 -30.129  1.00  0.00           N  
ATOM    618  N3    G A  20     -11.901 -14.587 -31.255  1.00  0.00           N  
ATOM    619  C4    G A  20     -10.793 -14.580 -32.025  1.00  0.00           C  
ATOM    620  C5    G A  20     -10.046 -13.501 -32.450  1.00  0.00           C  
ATOM    621  C6    G A  20     -10.447 -12.197 -32.061  1.00  0.00           C  
ATOM    622  O6    G A  20      -9.917 -11.114 -32.336  1.00  0.00           O  
ATOM    623  N7    G A  20      -8.977 -13.918 -33.229  1.00  0.00           N  
ATOM    624  C8    G A  20      -9.090 -15.219 -33.263  1.00  0.00           C  
ATOM    625  N9    G A  20     -10.169 -15.686 -32.553  1.00  0.00           N  
ATOM    626  H5'   G A  20      -7.969 -19.423 -34.263  1.00  0.00           H  
ATOM    627 H5''   G A  20      -8.917 -19.506 -35.544  1.00  0.00           H  
ATOM    628  H4'   G A  20     -10.188 -19.648 -33.586  1.00  0.00           H  
ATOM    629  H3'   G A  20     -10.697 -17.274 -35.047  1.00  0.00           H  
ATOM    630  H1'   G A  20     -10.834 -17.247 -31.449  1.00  0.00           H  
ATOM    631  H2'   G A  20     -12.297 -16.667 -33.520  1.00  0.00           H  
ATOM    632 HO2'   G A  20     -12.992 -18.057 -31.873  1.00  0.00           H  
ATOM    633  H1    G A  20     -11.941 -11.368 -30.952  1.00  0.00           H  
ATOM    634  H22   G A  20     -13.869 -13.968 -29.834  1.00  0.00           H  
ATOM    635  H21   G A  20     -13.624 -12.290 -29.862  1.00  0.00           H  
ATOM    636  H8    G A  20      -8.467 -15.801 -33.746  1.00  0.00           H  
ATOM    637  P     G A  21     -12.837 -18.177 -36.416  1.00  0.00           P  
ATOM    638  OP2   G A  21     -12.053 -17.181 -37.190  1.00  0.00           O  
ATOM    639  OP1   G A  21     -13.540 -19.274 -37.131  1.00  0.00           O  
ATOM    640  O5'   G A  21     -13.914 -17.389 -35.545  1.00  0.00           O  
ATOM    641  C5'   G A  21     -14.946 -18.081 -34.860  1.00  0.00           C  
ATOM    642  C4'   G A  21     -15.937 -17.128 -34.240  1.00  0.00           C  
ATOM    643  O4'   G A  21     -15.271 -16.303 -33.249  1.00  0.00           O  
ATOM    644  C3'   G A  21     -16.578 -16.124 -35.186  1.00  0.00           C  
ATOM    645  O3'   G A  21     -17.645 -16.676 -35.940  1.00  0.00           O  
ATOM    646  C1'   G A  21     -15.853 -14.990 -33.244  1.00  0.00           C  
ATOM    647  C2'   G A  21     -17.010 -15.009 -34.244  1.00  0.00           C  
ATOM    648  O2'   G A  21     -18.207 -15.347 -33.558  1.00  0.00           O  
ATOM    649  N1    G A  21     -14.670 -10.039 -33.158  1.00  0.00           N  
ATOM    650  C2    G A  21     -15.804 -10.675 -32.714  1.00  0.00           C  
ATOM    651  N2    G A  21     -16.752  -9.894 -32.175  1.00  0.00           N  
ATOM    652  N3    G A  21     -15.997 -11.981 -32.792  1.00  0.00           N  
ATOM    653  C4    G A  21     -14.948 -12.614 -33.359  1.00  0.00           C  
ATOM    654  C5    G A  21     -13.772 -12.074 -33.834  1.00  0.00           C  
ATOM    655  C6    G A  21     -13.578 -10.671 -33.745  1.00  0.00           C  
ATOM    656  O6    G A  21     -12.604 -10.003 -34.110  1.00  0.00           O  
ATOM    657  N7    G A  21     -12.945 -13.065 -34.344  1.00  0.00           N  
ATOM    658  C8    G A  21     -13.621 -14.169 -34.173  1.00  0.00           C  
ATOM    659  N9    G A  21     -14.844 -13.967 -33.581  1.00  0.00           N  
ATOM    660  H5'   G A  21     -14.548 -18.633 -34.154  1.00  0.00           H  
ATOM    661 H5''   G A  21     -15.415 -18.664 -35.494  1.00  0.00           H  
ATOM    662  H4'   G A  21     -16.643 -17.646 -33.800  1.00  0.00           H  
ATOM    663  H3'   G A  21     -15.896 -15.779 -35.800  1.00  0.00           H  
ATOM    664  H1'   G A  21     -16.203 -14.820 -32.344  1.00  0.00           H  
ATOM    665  H2'   G A  21     -17.091 -14.152 -34.714  1.00  0.00           H  
ATOM    666 HO2'   G A  21     -18.779 -14.554 -33.504  1.00  0.00           H  
ATOM    667  H1    G A  21     -14.625  -9.066 -33.054  1.00  0.00           H  
ATOM    668  H22   G A  21     -17.584 -10.292 -31.841  1.00  0.00           H  
ATOM    669  H21   G A  21     -16.617  -8.925 -32.114  1.00  0.00           H  
ATOM    670  H8    G A  21     -13.288 -15.051 -34.439  1.00  0.00           H  
ATOM    671  P     G A  22     -18.069 -16.015 -37.342  1.00  0.00           P  
ATOM    672  OP2   G A  22     -16.850 -15.900 -38.183  1.00  0.00           O  
ATOM    673  OP1   G A  22     -19.251 -16.751 -37.860  1.00  0.00           O  
ATOM    674  O5'   G A  22     -18.538 -14.543 -36.949  1.00  0.00           O  
ATOM    675  C5'   G A  22     -19.803 -14.318 -36.347  1.00  0.00           C  
ATOM    676  C4'   G A  22     -20.068 -12.847 -36.147  1.00  0.00           C  
ATOM    677  O4'   G A  22     -19.062 -12.281 -35.268  1.00  0.00           O  
ATOM    678  C3'   G A  22     -19.998 -11.981 -37.396  1.00  0.00           C  
ATOM    679  O3'   G A  22     -21.183 -12.030 -38.172  1.00  0.00           O  
ATOM    680  C1'   G A  22     -18.750 -10.946 -35.677  1.00  0.00           C  
ATOM    681  C2'   G A  22     -19.697 -10.601 -36.827  1.00  0.00           C  
ATOM    682  O2'   G A  22     -20.867  -9.997 -36.295  1.00  0.00           O  
ATOM    683  N1    G A  22     -14.814  -7.819 -36.480  1.00  0.00           N  
ATOM    684  C2    G A  22     -16.095  -7.526 -36.081  1.00  0.00           C  
ATOM    685  N2    G A  22     -16.371  -6.231 -35.866  1.00  0.00           N  
ATOM    686  N3    G A  22     -17.040  -8.436 -35.904  1.00  0.00           N  
ATOM    687  C4    G A  22     -16.594  -9.683 -36.164  1.00  0.00           C  
ATOM    688  C5    G A  22     -15.337 -10.082 -36.567  1.00  0.00           C  
ATOM    689  C6    G A  22     -14.334  -9.096 -36.753  1.00  0.00           C  
ATOM    690  O6    G A  22     -13.159  -9.250 -37.106  1.00  0.00           O  
ATOM    691  N7    G A  22     -15.285 -11.459 -36.726  1.00  0.00           N  
ATOM    692  C8    G A  22     -16.488 -11.866 -36.424  1.00  0.00           C  
ATOM    693  N9    G A  22     -17.333 -10.840 -36.073  1.00  0.00           N  
ATOM    694  H5'   G A  22     -19.828 -14.769 -35.477  1.00  0.00           H  
ATOM    695 H5''   G A  22     -20.502 -14.695 -36.922  1.00  0.00           H  
ATOM    696  H4'   G A  22     -20.950 -12.736 -35.733  1.00  0.00           H  
ATOM    697  H3'   G A  22     -19.240 -12.272 -37.947  1.00  0.00           H  
ATOM    698  H1'   G A  22     -18.923 -10.346 -34.921  1.00  0.00           H  
ATOM    699  H2'   G A  22     -19.261 -10.026 -37.490  1.00  0.00           H  
ATOM    700 HO2'   G A  22     -20.867  -9.045 -36.526  1.00  0.00           H  
ATOM    701  H1    G A  22     -14.188  -7.072 -36.582  1.00  0.00           H  
ATOM    702  H22   G A  22     -17.269  -5.963 -35.579  1.00  0.00           H  
ATOM    703  H21   G A  22     -15.677  -5.552 -35.994  1.00  0.00           H  
ATOM    704  H8    G A  22     -16.760 -12.807 -36.444  1.00  0.00           H  
ATOM    705  P     A A  23     -21.371 -12.754 -40.353  1.00  0.00           P  
ATOM    706  OP2   A A  23     -22.841 -12.685 -40.551  1.00  0.00           O  
ATOM    707  OP1   A A  23     -20.490 -11.787 -41.053  1.00  0.00           O  
ATOM    708  O5'   A A  23     -20.892 -14.225 -40.734  1.00  0.00           O  
ATOM    709  C5'   A A  23     -21.636 -15.021 -41.645  1.00  0.00           C  
ATOM    710  C4'   A A  23     -22.939 -15.481 -41.041  1.00  0.00           C  
ATOM    711  O4'   A A  23     -23.089 -14.922 -39.710  1.00  0.00           O  
ATOM    712  C3'   A A  23     -24.202 -15.048 -41.770  1.00  0.00           C  
ATOM    713  O3'   A A  23     -24.511 -15.872 -42.881  1.00  0.00           O  
ATOM    714  C1'   A A  23     -24.451 -14.587 -39.465  1.00  0.00           C  
ATOM    715  C2'   A A  23     -25.252 -15.088 -40.668  1.00  0.00           C  
ATOM    716  O2'   A A  23     -25.681 -16.418 -40.414  1.00  0.00           O  
ATOM    717  N1    A A  23     -27.423 -10.787 -37.652  1.00  0.00           N  
ATOM    718  C2    A A  23     -27.581 -12.117 -37.684  1.00  0.00           C  
ATOM    719  N3    A A  23     -26.766 -13.049 -38.173  1.00  0.00           N  
ATOM    720  C4    A A  23     -25.655 -12.489 -38.684  1.00  0.00           C  
ATOM    721  C5    A A  23     -25.350 -11.141 -38.724  1.00  0.00           C  
ATOM    722  C6    A A  23     -26.295 -10.257 -38.173  1.00  0.00           C  
ATOM    723  N6    A A  23     -26.138  -8.932 -38.141  1.00  0.00           N  
ATOM    724  N7    A A  23     -24.117 -10.934 -39.326  1.00  0.00           N  
ATOM    725  C8    A A  23     -23.710 -12.142 -39.632  1.00  0.00           C  
ATOM    726  N9    A A  23     -24.592 -13.131 -39.272  1.00  0.00           N  
ATOM    727  H5'   A A  23     -21.104 -15.806 -41.893  1.00  0.00           H  
ATOM    728 H5''   A A  23     -21.824 -14.496 -42.450  1.00  0.00           H  
ATOM    729  H4'   A A  23     -22.931 -16.459 -40.976  1.00  0.00           H  
ATOM    730  H3'   A A  23     -24.095 -14.122 -42.076  1.00  0.00           H  
ATOM    731  H1'   A A  23     -24.750 -15.054 -38.657  1.00  0.00           H  
ATOM    732  H2'   A A  23     -26.007 -14.496 -40.868  1.00  0.00           H  
ATOM    733 HO2'   A A  23     -26.648 -16.418 -40.263  1.00  0.00           H  
ATOM    734  H2    A A  23     -28.416 -12.451 -37.293  1.00  0.00           H  
ATOM    735  H61   A A  23     -26.833  -8.366 -37.743  1.00  0.00           H  
ATOM    736  H62   A A  23     -25.329  -8.524 -38.513  1.00  0.00           H  
ATOM    737  H8    A A  23     -22.856 -12.322 -40.077  1.00  0.00           H  
ATOM    738  P     G A  24     -25.376 -15.288 -44.104  1.00  0.00           P  
ATOM    739  OP2   G A  24     -24.813 -13.964 -44.474  1.00  0.00           O  
ATOM    740  OP1   G A  24     -25.492 -16.351 -45.135  1.00  0.00           O  
ATOM    741  O5'   G A  24     -26.821 -15.051 -43.477  1.00  0.00           O  
ATOM    742  C5'   G A  24     -27.711 -16.136 -43.265  1.00  0.00           C  
ATOM    743  C4'   G A  24     -29.048 -15.665 -42.748  1.00  0.00           C  
ATOM    744  O4'   G A  24     -28.873 -14.996 -41.472  1.00  0.00           O  
ATOM    745  C3'   G A  24     -29.771 -14.640 -43.608  1.00  0.00           C  
ATOM    746  O3'   G A  24     -30.464 -15.222 -44.699  1.00  0.00           O  
ATOM    747  C1'   G A  24     -29.791 -13.902 -41.363  1.00  0.00           C  
ATOM    748  C2'   G A  24     -30.684 -13.949 -42.604  1.00  0.00           C  
ATOM    749  O2'   G A  24     -31.828 -14.740 -42.318  1.00  0.00           O  
ATOM    750  N1    G A  24     -30.096  -8.980 -40.097  1.00  0.00           N  
ATOM    751  C2    G A  24     -31.068  -9.951 -40.072  1.00  0.00           C  
ATOM    752  N2    G A  24     -32.283  -9.567 -39.656  1.00  0.00           N  
ATOM    753  N3    G A  24     -30.864 -11.209 -40.428  1.00  0.00           N  
ATOM    754  C4    G A  24     -29.591 -11.423 -40.820  1.00  0.00           C  
ATOM    755  C5    G A  24     -28.546 -10.525 -40.882  1.00  0.00           C  
ATOM    756  C6    G A  24     -28.778  -9.179 -40.497  1.00  0.00           C  
ATOM    757  O6    G A  24     -27.981  -8.234 -40.481  1.00  0.00           O  
ATOM    758  N7    G A  24     -27.391 -11.143 -41.338  1.00  0.00           N  
ATOM    759  C8    G A  24     -27.747 -12.383 -41.543  1.00  0.00           C  
ATOM    760  N9    G A  24     -29.068 -12.621 -41.248  1.00  0.00           N  
ATOM    761  H5'   G A  24     -27.315 -16.752 -42.613  1.00  0.00           H  
ATOM    762 H5''   G A  24     -27.844 -16.611 -44.112  1.00  0.00           H  
ATOM    763  H4'   G A  24     -29.631 -16.443 -42.621  1.00  0.00           H  
ATOM    764  H3'   G A  24     -29.121 -13.991 -43.950  1.00  0.00           H  
ATOM    765  H1'   G A  24     -30.338 -14.041 -40.562  1.00  0.00           H  
ATOM    766  H2'   G A  24     -30.931 -13.048 -42.902  1.00  0.00           H  
ATOM    767 HO2'   G A  24     -32.612 -14.156 -42.254  1.00  0.00           H  
ATOM    768  H1    G A  24     -30.349  -8.077 -39.813  1.00  0.00           H  
ATOM    769  H22   G A  24     -33.016 -10.217 -39.617  1.00  0.00           H  
ATOM    770  H21   G A  24     -32.442  -8.637 -39.390  1.00  0.00           H  
ATOM    771  H8    G A  24     -27.133 -13.072 -41.872  1.00  0.00           H  
ATOM    772  P     G A  25     -30.732 -14.367 -46.034  1.00  0.00           P  
ATOM    773  OP2   G A  25     -29.481 -13.644 -46.375  1.00  0.00           O  
ATOM    774  OP1   G A  25     -31.359 -15.265 -47.038  1.00  0.00           O  
ATOM    775  O5'   G A  25     -31.819 -13.290 -45.590  1.00  0.00           O  
ATOM    776  C5'   G A  25     -33.164 -13.671 -45.341  1.00  0.00           C  
ATOM    777  C4'   G A  25     -34.005 -12.492 -44.919  1.00  0.00           C  
ATOM    778  O4'   G A  25     -33.473 -11.922 -43.695  1.00  0.00           O  
ATOM    779  C3'   G A  25     -34.045 -11.320 -45.887  1.00  0.00           C  
ATOM    780  O3'   G A  25     -34.959 -11.513 -46.954  1.00  0.00           O  
ATOM    781  C1'   G A  25     -33.627 -10.502 -43.710  1.00  0.00           C  
ATOM    782  C2'   G A  25     -34.404 -10.152 -44.980  1.00  0.00           C  
ATOM    783  O2'   G A  25     -35.793 -10.139 -44.681  1.00  0.00           O  
ATOM    784  N1    G A  25     -31.122  -6.170 -42.774  1.00  0.00           N  
ATOM    785  C2    G A  25     -32.468  -6.433 -42.708  1.00  0.00           C  
ATOM    786  N2    G A  25     -33.257  -5.411 -42.345  1.00  0.00           N  
ATOM    787  N3    G A  25     -33.005  -7.612 -42.977  1.00  0.00           N  
ATOM    788  C4    G A  25     -32.073  -8.524 -43.325  1.00  0.00           C  
ATOM    789  C5    G A  25     -30.707  -8.365 -43.421  1.00  0.00           C  
ATOM    790  C6    G A  25     -30.144  -7.095 -43.130  1.00  0.00           C  
ATOM    791  O6    G A  25     -28.956  -6.754 -43.158  1.00  0.00           O  
ATOM    792  N7    G A  25     -30.098  -9.549 -43.810  1.00  0.00           N  
ATOM    793  C8    G A  25     -31.087 -10.392 -43.941  1.00  0.00           C  
ATOM    794  N9    G A  25     -32.312  -9.836 -43.662  1.00  0.00           N  
ATOM    795  H5'   G A  25     -33.179 -14.346 -44.631  1.00  0.00           H  
ATOM    796 H5''   G A  25     -33.543 -14.059 -46.158  1.00  0.00           H  
ATOM    797  H4'   G A  25     -34.921 -12.800 -44.753  1.00  0.00           H  
ATOM    798  H3'   G A  25     -33.148 -11.176 -46.255  1.00  0.00           H  
ATOM    799  H1'   G A  25     -34.153 -10.244 -42.924  1.00  0.00           H  
ATOM    800  H2'   G A  25     -34.106  -9.298 -45.358  1.00  0.00           H  
ATOM    801 HO2'   G A  25     -36.114  -9.213 -44.696  1.00  0.00           H  
ATOM    802  H1    G A  25     -30.825  -5.263 -42.555  1.00  0.00           H  
ATOM    803  H22   G A  25     -34.227  -5.539 -42.281  1.00  0.00           H  
ATOM    804  H21   G A  25     -32.868  -4.535 -42.144  1.00  0.00           H  
ATOM    805  H8    G A  25     -30.966 -11.326 -44.211  1.00  0.00           H  
ATOM    806  P     C A  26     -34.683 -10.836 -48.385  1.00  0.00           P  
ATOM    807  OP2   C A  26     -33.238 -10.982 -48.693  1.00  0.00           O  
ATOM    808  OP1   C A  26     -35.693 -11.356 -49.342  1.00  0.00           O  
ATOM    809  O5'   C A  26     -34.983  -9.290 -48.145  1.00  0.00           O  
ATOM    810  C5'   C A  26     -36.309  -8.829 -47.935  1.00  0.00           C  
ATOM    811  C4'   C A  26     -36.346  -7.344 -47.664  1.00  0.00           C  
ATOM    812  O4'   C A  26     -35.613  -7.046 -46.448  1.00  0.00           O  
ATOM    813  C3'   C A  26     -35.697  -6.455 -48.713  1.00  0.00           C  
ATOM    814  O3'   C A  26     -36.538  -6.207 -49.827  1.00  0.00           O  
ATOM    815  C1'   C A  26     -34.932  -5.801 -46.575  1.00  0.00           C  
ATOM    816  C2'   C A  26     -35.350  -5.203 -47.920  1.00  0.00           C  
ATOM    817  O2'   C A  26     -36.494  -4.384 -47.723  1.00  0.00           O  
ATOM    818  N1    C A  26     -33.464  -6.002 -46.481  1.00  0.00           N  
ATOM    819  C2    C A  26     -32.662  -4.900 -46.160  1.00  0.00           C  
ATOM    820  O2    C A  26     -33.196  -3.797 -45.967  1.00  0.00           O  
ATOM    821  N3    C A  26     -31.321  -5.056 -46.067  1.00  0.00           N  
ATOM    822  C4    C A  26     -30.772  -6.252 -46.280  1.00  0.00           C  
ATOM    823  N4    C A  26     -29.444  -6.359 -46.177  1.00  0.00           N  
ATOM    824  C5    C A  26     -31.559  -7.391 -46.608  1.00  0.00           C  
ATOM    825  C6    C A  26     -32.885  -7.225 -46.696  1.00  0.00           C  
ATOM    826  H5'   C A  26     -36.695  -9.303 -47.170  1.00  0.00           H  
ATOM    827 H5''   C A  26     -36.844  -9.021 -48.734  1.00  0.00           H  
ATOM    828  H4'   C A  26     -37.280  -7.068 -47.547  1.00  0.00           H  
ATOM    829  H3'   C A  26     -34.868  -6.877 -49.024  1.00  0.00           H  
ATOM    830  H1'   C A  26     -35.225  -5.211 -45.850  1.00  0.00           H  
ATOM    831  H2'   C A  26     -34.615  -4.706 -48.335  1.00  0.00           H  
ATOM    832 HO2'   C A  26     -36.235  -3.445 -47.827  1.00  0.00           H  
ATOM    833  H42   C A  26     -29.010  -7.224 -46.328  1.00  0.00           H  
ATOM    834  H41   C A  26     -28.905  -5.572 -45.952  1.00  0.00           H  
ATOM    835  H5    C A  26     -31.146  -8.266 -46.762  1.00  0.00           H  
ATOM    836  H6    C A  26     -33.444  -7.997 -46.920  1.00  0.00           H  
ATOM    837  P     U A  27     -35.900  -5.836 -51.255  1.00  0.00           P  
ATOM    838  OP2   U A  27     -34.811  -6.805 -51.537  1.00  0.00           O  
ATOM    839  OP1   U A  27     -37.011  -5.676 -52.228  1.00  0.00           O  
ATOM    840  O5'   U A  27     -35.240  -4.405 -51.022  1.00  0.00           O  
ATOM    841  C5'   U A  27     -36.038  -3.232 -50.977  1.00  0.00           C  
ATOM    842  C4'   U A  27     -35.194  -1.990 -50.829  1.00  0.00           C  
ATOM    843  O4'   U A  27     -34.448  -2.043 -49.585  1.00  0.00           O  
ATOM    844  C3'   U A  27     -34.126  -1.774 -51.891  1.00  0.00           C  
ATOM    845  O3'   U A  27     -34.639  -1.209 -53.086  1.00  0.00           O  
ATOM    846  C1'   U A  27     -33.162  -1.454 -49.757  1.00  0.00           C  
ATOM    847  C2'   U A  27     -33.122  -0.882 -51.175  1.00  0.00           C  
ATOM    848  O2'   U A  27     -33.563   0.467 -51.141  1.00  0.00           O  
ATOM    849  N1    U A  27     -32.099  -2.462 -49.526  1.00  0.00           N  
ATOM    850  C2    U A  27     -30.830  -1.988 -49.251  1.00  0.00           C  
ATOM    851  O2    U A  27     -30.561  -0.800 -49.192  1.00  0.00           O  
ATOM    852  N3    U A  27     -29.878  -2.956 -49.044  1.00  0.00           N  
ATOM    853  C4    U A  27     -30.059  -4.322 -49.083  1.00  0.00           C  
ATOM    854  O4    U A  27     -29.099  -5.066 -48.875  1.00  0.00           O  
ATOM    855  C5    U A  27     -31.397  -4.740 -49.374  1.00  0.00           C  
ATOM    856  C6    U A  27     -32.344  -3.818 -49.578  1.00  0.00           C  
ATOM    857  H5'   U A  27     -36.653  -3.293 -50.216  1.00  0.00           H  
ATOM    858 H5''   U A  27     -36.558  -3.167 -51.805  1.00  0.00           H  
ATOM    859  H4'   U A  27     -35.785  -1.207 -50.811  1.00  0.00           H  
ATOM    860  H3'   U A  27     -33.702  -2.633 -52.098  1.00  0.00           H  
ATOM    861  H1'   U A  27     -33.063  -0.726 -49.109  1.00  0.00           H  
ATOM    862  H2'   U A  27     -32.227  -0.961 -51.568  1.00  0.00           H  
ATOM    863 HO2'   U A  27     -32.798   1.057 -51.299  1.00  0.00           H  
ATOM    864  H3    U A  27     -28.972  -2.641 -48.847  1.00  0.00           H  
ATOM    865  H5    U A  27     -31.617  -5.694 -49.421  1.00  0.00           H  
ATOM    866  H6    U A  27     -33.250  -4.129 -49.776  1.00  0.00           H  
ATOM    867  P     U A  28     -33.809  -1.325 -54.457  1.00  0.00           P  
ATOM    868  OP2   U A  28     -32.876  -2.473 -54.333  1.00  0.00           O  
ATOM    869  OP1   U A  28     -34.774  -1.281 -55.584  1.00  0.00           O  
ATOM    870  O5'   U A  28     -32.943   0.012 -54.496  1.00  0.00           O  
ATOM    871  C5'   U A  28     -31.833   0.136 -55.371  1.00  0.00           C  
ATOM    872  C4'   U A  28     -30.822   1.128 -54.851  1.00  0.00           C  
ATOM    873  O4'   U A  28     -30.597   0.857 -53.440  1.00  0.00           O  
ATOM    874  C3'   U A  28     -29.431   1.050 -55.461  1.00  0.00           C  
ATOM    875  O3'   U A  28     -29.307   1.800 -56.657  1.00  0.00           O  
ATOM    876  C1'   U A  28     -29.261   1.111 -53.110  1.00  0.00           C  
ATOM    877  C2'   U A  28     -28.609   1.704 -54.368  1.00  0.00           C  
ATOM    878  O2'   U A  28     -28.788   3.114 -54.365  1.00  0.00           O  
ATOM    879  N1    U A  28     -28.642  -0.175 -52.708  1.00  0.00           N  
ATOM    880  C2    U A  28     -27.337  -0.132 -52.253  1.00  0.00           C  
ATOM    881  O2    U A  28     -26.694   0.900 -52.172  1.00  0.00           O  
ATOM    882  N3    U A  28     -26.805  -1.345 -51.892  1.00  0.00           N  
ATOM    883  C4    U A  28     -27.429  -2.574 -51.939  1.00  0.00           C  
ATOM    884  O4    U A  28     -26.814  -3.579 -51.579  1.00  0.00           O  
ATOM    885  C5    U A  28     -28.777  -2.542 -52.420  1.00  0.00           C  
ATOM    886  C6    U A  28     -29.320  -1.374 -52.777  1.00  0.00           C  
ATOM    887  H5'   U A  28     -32.150   0.435 -56.249  1.00  0.00           H  
ATOM    888 H5''   U A  28     -31.401  -0.738 -55.467  1.00  0.00           H  
ATOM    889  H4'   U A  28     -31.183   2.033 -54.958  1.00  0.00           H  
ATOM    890  H3'   U A  28     -29.171   0.110 -55.554  1.00  0.00           H  
ATOM    891  H1'   U A  28     -29.183   1.753 -52.373  1.00  0.00           H  
ATOM    892  H2'   U A  28     -27.663   1.460 -54.435  1.00  0.00           H  
ATOM    893 HO2'   U A  28     -29.134   3.394 -55.238  1.00  0.00           H  
ATOM    894  H3    U A  28     -25.881  -1.337 -51.567  1.00  0.00           H  
ATOM    895  H5    U A  28     -29.297  -3.370 -52.485  1.00  0.00           H  
ATOM    896  H6    U A  28     -30.243  -1.379 -53.103  1.00  0.00           H  
ATOM    897  P     U A  29     -28.138   1.453 -57.694  1.00  0.00           P  
ATOM    898  OP2   U A  29     -27.877  -0.000 -57.538  1.00  0.00           O  
ATOM    899  OP1   U A  29     -28.589   1.982 -59.007  1.00  0.00           O  
ATOM    900  O5'   U A  29     -26.818   2.239 -57.273  1.00  0.00           O  
ATOM    901  C5'   U A  29     -25.539   1.805 -57.710  1.00  0.00           C  
ATOM    902  C4'   U A  29     -24.546   2.940 -57.742  1.00  0.00           C  
ATOM    903  O4'   U A  29     -25.068   4.119 -57.077  1.00  0.00           O  
ATOM    904  C3'   U A  29     -23.217   2.688 -57.046  1.00  0.00           C  
ATOM    905  O3'   U A  29     -22.308   1.947 -57.840  1.00  0.00           O  
ATOM    906  C1'   U A  29     -24.029   4.828 -56.460  1.00  0.00           C  
ATOM    907  C2'   U A  29     -22.723   4.099 -56.782  1.00  0.00           C  
ATOM    908  O2'   U A  29     -22.152   4.672 -57.950  1.00  0.00           O  
ATOM    909  N1    U A  29     -24.302   4.875 -55.003  1.00  0.00           N  
ATOM    910  C2    U A  29     -23.647   5.847 -54.270  1.00  0.00           C  
ATOM    911  O2    U A  29     -22.873   6.647 -54.766  1.00  0.00           O  
ATOM    912  N3    U A  29     -23.931   5.854 -52.927  1.00  0.00           N  
ATOM    913  C4    U A  29     -24.785   5.006 -52.253  1.00  0.00           C  
ATOM    914  O4    U A  29     -24.934   5.140 -51.037  1.00  0.00           O  
ATOM    915  C5    U A  29     -25.427   4.027 -53.075  1.00  0.00           C  
ATOM    916  C6    U A  29     -25.169   3.999 -54.387  1.00  0.00           C  
ATOM    917  H5'   U A  29     -25.621   1.427 -58.611  1.00  0.00           H  
ATOM    918 H5''   U A  29     -25.211   1.111 -57.101  1.00  0.00           H  
ATOM    919  H4'   U A  29     -24.375   3.156 -58.682  1.00  0.00           H  
ATOM    920  H3'   U A  29     -23.357   2.220 -56.197  1.00  0.00           H  
ATOM    921  H1'   U A  29     -23.983   5.742 -56.812  1.00  0.00           H  
ATOM    922  H2'   U A  29     -22.102   4.127 -56.025  1.00  0.00           H  
ATOM    923 HO2'   U A  29     -21.353   5.181 -57.698  1.00  0.00           H  
ATOM    924  H3    U A  29     -23.477   6.535 -52.388  1.00  0.00           H  
ATOM    925  H5    U A  29     -26.051   3.383 -52.679  1.00  0.00           H  
ATOM    926  H6    U A  29     -25.621   3.318 -54.927  1.00  0.00           H  
ATOM    927  P     C A  30     -21.322   0.878 -57.158  1.00  0.00           P  
ATOM    928  OP2   C A  30     -22.128   0.019 -56.254  1.00  0.00           O  
ATOM    929  OP1   C A  30     -20.508   0.252 -58.231  1.00  0.00           O  
ATOM    930  O5'   C A  30     -20.351   1.766 -56.260  1.00  0.00           O  
ATOM    931  C5'   C A  30     -18.957   1.504 -56.213  1.00  0.00           C  
ATOM    932  C4'   C A  30     -18.155   2.775 -56.069  1.00  0.00           C  
ATOM    933  O4'   C A  30     -19.030   3.908 -55.939  1.00  0.00           O  
ATOM    934  C3'   C A  30     -17.322   2.901 -54.803  1.00  0.00           C  
ATOM    935  O3'   C A  30     -16.177   2.065 -54.810  1.00  0.00           O  
ATOM    936  C1'   C A  30     -18.387   4.928 -55.207  1.00  0.00           C  
ATOM    937  C2'   C A  30     -17.009   4.378 -54.815  1.00  0.00           C  
ATOM    938  O2'   C A  30     -16.059   4.695 -55.821  1.00  0.00           O  
ATOM    939  N1    C A  30     -19.235   5.217 -54.024  1.00  0.00           N  
ATOM    940  C2    C A  30     -18.899   6.311 -53.216  1.00  0.00           C  
ATOM    941  O2    C A  30     -17.910   6.999 -53.509  1.00  0.00           O  
ATOM    942  N3    C A  30     -19.657   6.596 -52.132  1.00  0.00           N  
ATOM    943  C4    C A  30     -20.715   5.840 -51.838  1.00  0.00           C  
ATOM    944  N4    C A  30     -21.433   6.160 -50.759  1.00  0.00           N  
ATOM    945  C5    C A  30     -21.082   4.722 -52.639  1.00  0.00           C  
ATOM    946  C6    C A  30     -20.326   4.450 -53.710  1.00  0.00           C  
ATOM    947  H5'   C A  30     -18.690   1.050 -57.040  1.00  0.00           H  
ATOM    948 H5''   C A  30     -18.767   0.918 -55.451  1.00  0.00           H  
ATOM    949  H4'   C A  30     -17.570   2.888 -56.846  1.00  0.00           H  
ATOM    950  H3'   C A  30     -17.862   2.699 -54.011  1.00  0.00           H  
ATOM    951  H1'   C A  30     -18.269   5.747 -55.732  1.00  0.00           H  
ATOM    952  H2'   C A  30     -16.720   4.690 -53.932  1.00  0.00           H  
ATOM    953 HO2'   C A  30     -15.430   5.359 -55.470  1.00  0.00           H  
ATOM    954  H42   C A  30     -22.216   5.624 -50.516  1.00  0.00           H  
ATOM    955  H41   C A  30     -21.176   6.930 -50.210  1.00  0.00           H  
ATOM    956  H5    C A  30     -21.862   4.172 -52.416  1.00  0.00           H  
ATOM    957  H6    C A  30     -20.563   3.685 -54.273  1.00  0.00           H  
ATOM    958  P     G A  31     -15.874   1.099 -53.562  1.00  0.00           P  
ATOM    959  OP2   G A  31     -16.954   0.082 -53.495  1.00  0.00           O  
ATOM    960  OP1   G A  31     -14.458   0.660 -53.652  1.00  0.00           O  
ATOM    961  O5'   G A  31     -16.014   2.052 -52.292  1.00  0.00           O  
ATOM    962  C5'   G A  31     -16.127   1.511 -50.984  1.00  0.00           C  
ATOM    963  C4'   G A  31     -17.016   2.359 -50.109  1.00  0.00           C  
ATOM    964  O4'   G A  31     -17.993   3.033 -50.955  1.00  0.00           O  
ATOM    965  C3'   G A  31     -17.853   1.610 -49.083  1.00  0.00           C  
ATOM    966  O3'   G A  31     -17.178   1.419 -47.851  1.00  0.00           O  
ATOM    967  C1'   G A  31     -19.269   2.965 -50.376  1.00  0.00           C  
ATOM    968  C2'   G A  31     -19.059   2.523 -48.927  1.00  0.00           C  
ATOM    969  O2'   G A  31     -18.747   3.656 -48.130  1.00  0.00           O  
ATOM    970  N1    G A  31     -23.904   1.229 -51.566  1.00  0.00           N  
ATOM    971  C2    G A  31     -23.544   2.259 -50.732  1.00  0.00           C  
ATOM    972  N2    G A  31     -24.547   2.918 -50.132  1.00  0.00           N  
ATOM    973  N3    G A  31     -22.292   2.620 -50.501  1.00  0.00           N  
ATOM    974  C4    G A  31     -21.412   1.855 -51.181  1.00  0.00           C  
ATOM    975  C5    G A  31     -21.667   0.805 -52.038  1.00  0.00           C  
ATOM    976  C6    G A  31     -23.014   0.429 -52.276  1.00  0.00           C  
ATOM    977  O6    G A  31     -23.445  -0.475 -53.003  1.00  0.00           O  
ATOM    978  N7    G A  31     -20.485   0.279 -52.538  1.00  0.00           N  
ATOM    979  C8    G A  31     -19.550   1.004 -51.986  1.00  0.00           C  
ATOM    980  N9    G A  31     -20.043   1.978 -51.152  1.00  0.00           N  
ATOM    981  H5'   G A  31     -15.236   1.460 -50.581  1.00  0.00           H  
ATOM    982 H5''   G A  31     -16.503   0.608 -51.043  1.00  0.00           H  
ATOM    983  H4'   G A  31     -16.479   3.037 -49.647  1.00  0.00           H  
ATOM    984  H3'   G A  31     -18.132   0.739 -49.434  1.00  0.00           H  
ATOM    985  H1'   G A  31     -19.733   3.828 -50.390  1.00  0.00           H  
ATOM    986  H2'   G A  31     -19.835   2.036 -48.578  1.00  0.00           H  
ATOM    987 HO2'   G A  31     -19.505   3.849 -47.539  1.00  0.00           H  
ATOM    988  H1    G A  31     -24.860   1.042 -51.670  1.00  0.00           H  
ATOM    989  H22   G A  31     -24.350   3.663 -49.525  1.00  0.00           H  
ATOM    990  H21   G A  31     -25.476   2.657 -50.298  1.00  0.00           H  
ATOM    991  H8    G A  31     -18.594   0.867 -52.151  1.00  0.00           H  
ATOM    992  P     A A  32     -17.432   0.086 -46.990  1.00  0.00           P  
ATOM    993  OP2   A A  32     -16.847  -1.059 -47.732  1.00  0.00           O  
ATOM    994  OP1   A A  32     -17.003   0.352 -45.594  1.00  0.00           O  
ATOM    995  O5'   A A  32     -19.017  -0.081 -46.996  1.00  0.00           O  
ATOM    996  C5'   A A  32     -19.791   0.274 -45.861  1.00  0.00           C  
ATOM    997  C4'   A A  32     -20.976   1.125 -46.242  1.00  0.00           C  
ATOM    998  O4'   A A  32     -21.529   0.662 -47.502  1.00  0.00           O  
ATOM    999  C3'   A A  32     -22.158   1.092 -45.285  1.00  0.00           C  
ATOM   1000  O3'   A A  32     -21.994   1.955 -44.173  1.00  0.00           O  
ATOM   1001  C1'   A A  32     -22.950   0.759 -47.486  1.00  0.00           C  
ATOM   1002  C2'   A A  32     -23.326   1.470 -46.185  1.00  0.00           C  
ATOM   1003  O2'   A A  32     -23.364   2.870 -46.419  1.00  0.00           O  
ATOM   1004  N1    A A  32     -27.206  -1.943 -48.556  1.00  0.00           N  
ATOM   1005  C2    A A  32     -26.949  -0.629 -48.560  1.00  0.00           C  
ATOM   1006  N3    A A  32     -25.816   0.008 -48.270  1.00  0.00           N  
ATOM   1007  C4    A A  32     -24.851  -0.867 -47.939  1.00  0.00           C  
ATOM   1008  C5    A A  32     -24.962  -2.244 -47.889  1.00  0.00           C  
ATOM   1009  C6    A A  32     -26.214  -2.795 -48.219  1.00  0.00           C  
ATOM   1010  N6    A A  32     -26.470  -4.105 -48.215  1.00  0.00           N  
ATOM   1011  N7    A A  32     -23.758  -2.821 -47.507  1.00  0.00           N  
ATOM   1012  C8    A A  32     -22.960  -1.797 -47.337  1.00  0.00           C  
ATOM   1013  N9    A A  32     -23.555  -0.583 -47.581  1.00  0.00           N  
ATOM   1014  H5'   A A  32     -19.229   0.773 -45.232  1.00  0.00           H  
ATOM   1015 H5''   A A  32     -20.111  -0.542 -45.423  1.00  0.00           H  
ATOM   1016  H4'   A A  32     -20.679   2.053 -46.347  1.00  0.00           H  
ATOM   1017  H3'   A A  32     -22.285   0.174 -44.963  1.00  0.00           H  
ATOM   1018  H1'   A A  32     -23.239   1.302 -48.249  1.00  0.00           H  
ATOM   1019  H2'   A A  32     -24.177   1.138 -45.829  1.00  0.00           H  
ATOM   1020 HO2'   A A  32     -24.296   3.172 -46.398  1.00  0.00           H  
ATOM   1021  H2    A A  32     -27.702  -0.054 -48.812  1.00  0.00           H  
ATOM   1022  H61   A A  32     -27.364  -4.430 -48.455  1.00  0.00           H  
ATOM   1023  H62   A A  32     -25.766  -4.742 -47.974  1.00  0.00           H  
ATOM   1024  H8    A A  32     -22.023  -1.888 -47.061  1.00  0.00           H  
ATOM   1025  P     G A  33     -22.560   1.530 -42.730  1.00  0.00           P  
ATOM   1026  OP2   G A  33     -22.363   0.067 -42.572  1.00  0.00           O  
ATOM   1027  OP1   G A  33     -21.993   2.461 -41.720  1.00  0.00           O  
ATOM   1028  O5'   G A  33     -24.126   1.809 -42.831  1.00  0.00           O  
ATOM   1029  C5'   G A  33     -24.629   3.135 -42.879  1.00  0.00           C  
ATOM   1030  C4'   G A  33     -26.124   3.154 -43.079  1.00  0.00           C  
ATOM   1031  O4'   G A  33     -26.455   2.566 -44.364  1.00  0.00           O  
ATOM   1032  C3'   G A  33     -26.941   2.348 -42.081  1.00  0.00           C  
ATOM   1033  O3'   G A  33     -27.171   3.040 -40.866  1.00  0.00           O  
ATOM   1034  C1'   G A  33     -27.660   1.815 -44.268  1.00  0.00           C  
ATOM   1035  C2'   G A  33     -28.213   2.045 -42.861  1.00  0.00           C  
ATOM   1036  O2'   G A  33     -29.082   3.168 -42.885  1.00  0.00           O  
ATOM   1037  N1    G A  33     -29.685  -2.710 -45.425  1.00  0.00           N  
ATOM   1038  C2    G A  33     -30.303  -1.497 -45.240  1.00  0.00           C  
ATOM   1039  N2    G A  33     -31.637  -1.481 -45.382  1.00  0.00           N  
ATOM   1040  N3    G A  33     -29.662  -0.379 -44.940  1.00  0.00           N  
ATOM   1041  C4    G A  33     -28.330  -0.574 -44.836  1.00  0.00           C  
ATOM   1042  C5    G A  33     -27.615  -1.741 -45.001  1.00  0.00           C  
ATOM   1043  C6    G A  33     -28.315  -2.932 -45.322  1.00  0.00           C  
ATOM   1044  O6    G A  33     -27.860  -4.067 -45.508  1.00  0.00           O  
ATOM   1045  N7    G A  33     -26.259  -1.519 -44.808  1.00  0.00           N  
ATOM   1046  C8    G A  33     -26.176  -0.245 -44.534  1.00  0.00           C  
ATOM   1047  N9    G A  33     -27.395   0.389 -44.535  1.00  0.00           N  
ATOM   1048  H5'   G A  33     -24.201   3.614 -43.619  1.00  0.00           H  
ATOM   1049 H5''   G A  33     -24.413   3.590 -42.038  1.00  0.00           H  
ATOM   1050  H4'   G A  33     -26.434   4.084 -43.065  1.00  0.00           H  
ATOM   1051  H3'   G A  33     -26.475   1.507 -41.889  1.00  0.00           H  
ATOM   1052  H1'   G A  33     -28.297   2.158 -44.929  1.00  0.00           H  
ATOM   1053  H2'   G A  33     -28.663   1.245 -42.518  1.00  0.00           H  
ATOM   1054 HO2'   G A  33     -30.006   2.859 -42.776  1.00  0.00           H  
ATOM   1055  H1    G A  33     -30.251  -3.479 -45.646  1.00  0.00           H  
ATOM   1056  H22   G A  33     -32.132  -0.643 -45.262  1.00  0.00           H  
ATOM   1057  H21   G A  33     -32.119  -2.304 -45.604  1.00  0.00           H  
ATOM   1058  H8    G A  33     -25.329   0.212 -44.348  1.00  0.00           H  
ATOM   1059  P     C A  34     -27.245   2.233 -39.479  1.00  0.00           P  
ATOM   1060  OP2   C A  34     -26.246   1.136 -39.530  1.00  0.00           O  
ATOM   1061  OP1   C A  34     -27.195   3.219 -38.369  1.00  0.00           O  
ATOM   1062  O5'   C A  34     -28.698   1.578 -39.490  1.00  0.00           O  
ATOM   1063  C5'   C A  34     -29.861   2.382 -39.367  1.00  0.00           C  
ATOM   1064  C4'   C A  34     -31.119   1.582 -39.601  1.00  0.00           C  
ATOM   1065  O4'   C A  34     -31.108   1.026 -40.941  1.00  0.00           O  
ATOM   1066  C3'   C A  34     -31.322   0.373 -38.700  1.00  0.00           C  
ATOM   1067  O3'   C A  34     -31.866   0.710 -37.435  1.00  0.00           O  
ATOM   1068  C1'   C A  34     -31.676  -0.279 -40.944  1.00  0.00           C  
ATOM   1069  C2'   C A  34     -32.229  -0.517 -39.538  1.00  0.00           C  
ATOM   1070  O2'   C A  34     -33.576  -0.070 -39.490  1.00  0.00           O  
ATOM   1071  N1    C A  34     -30.654  -1.285 -41.326  1.00  0.00           N  
ATOM   1072  C2    C A  34     -31.089  -2.555 -41.725  1.00  0.00           C  
ATOM   1073  O2    C A  34     -32.305  -2.800 -41.748  1.00  0.00           O  
ATOM   1074  N3    C A  34     -30.178  -3.490 -42.079  1.00  0.00           N  
ATOM   1075  C4    C A  34     -28.877  -3.202 -42.046  1.00  0.00           C  
ATOM   1076  N4    C A  34     -28.014  -4.156 -42.403  1.00  0.00           N  
ATOM   1077  C5    C A  34     -28.403  -1.921 -41.644  1.00  0.00           C  
ATOM   1078  C6    C A  34     -29.314  -1.004 -41.297  1.00  0.00           C  
ATOM   1079  H5'   C A  34     -29.818   3.109 -40.023  1.00  0.00           H  
ATOM   1080 H5''   C A  34     -29.890   2.766 -38.466  1.00  0.00           H  
ATOM   1081  H4'   C A  34     -31.892   2.178 -39.510  1.00  0.00           H  
ATOM   1082  H3'   C A  34     -30.461  -0.079 -38.570  1.00  0.00           H  
ATOM   1083  H1'   C A  34     -32.411  -0.302 -41.591  1.00  0.00           H  
ATOM   1084  H2'   C A  34     -32.150  -1.459 -39.277  1.00  0.00           H  
ATOM   1085 HO2'   C A  34     -34.169  -0.848 -39.434  1.00  0.00           H  
ATOM   1086  H42   C A  34     -27.051  -3.976 -42.390  1.00  0.00           H  
ATOM   1087  H41   C A  34     -28.344  -5.037 -42.679  1.00  0.00           H  
ATOM   1088  H5    C A  34     -27.444  -1.718 -41.623  1.00  0.00           H  
ATOM   1089  H6    C A  34     -29.008  -0.116 -41.018  1.00  0.00           H  
ATOM   1090  P     C A  35     -31.448  -0.126 -36.128  1.00  0.00           P  
ATOM   1091  OP2   C A  35     -30.011  -0.480 -36.247  1.00  0.00           O  
ATOM   1092  OP1   C A  35     -31.922   0.620 -34.934  1.00  0.00           O  
ATOM   1093  O5'   C A  35     -32.299  -1.468 -36.239  1.00  0.00           O  
ATOM   1094  C5'   C A  35     -33.708  -1.455 -36.067  1.00  0.00           C  
ATOM   1095  C4'   C A  35     -34.323  -2.791 -36.406  1.00  0.00           C  
ATOM   1096  O4'   C A  35     -34.041  -3.127 -37.790  1.00  0.00           O  
ATOM   1097  C3'   C A  35     -33.805  -3.986 -35.622  1.00  0.00           C  
ATOM   1098  O3'   C A  35     -34.413  -4.119 -34.348  1.00  0.00           O  
ATOM   1099  C1'   C A  35     -33.800  -4.521 -37.924  1.00  0.00           C  
ATOM   1100  C2'   C A  35     -34.092  -5.150 -36.560  1.00  0.00           C  
ATOM   1101  O2'   C A  35     -35.461  -5.527 -36.510  1.00  0.00           O  
ATOM   1102  N1    C A  35     -32.404  -4.758 -38.366  1.00  0.00           N  
ATOM   1103  C2    C A  35     -32.063  -6.032 -38.839  1.00  0.00           C  
ATOM   1104  O2    C A  35     -32.932  -6.918 -38.872  1.00  0.00           O  
ATOM   1105  N3    C A  35     -30.797  -6.275 -39.249  1.00  0.00           N  
ATOM   1106  C4    C A  35     -29.883  -5.306 -39.202  1.00  0.00           C  
ATOM   1107  N4    C A  35     -28.646  -5.592 -39.617  1.00  0.00           N  
ATOM   1108  C5    C A  35     -30.196  -4.002 -38.726  1.00  0.00           C  
ATOM   1109  C6    C A  35     -31.452  -3.773 -38.325  1.00  0.00           C  
ATOM   1110  H5'   C A  35     -34.094  -0.768 -36.649  1.00  0.00           H  
ATOM   1111 H5''   C A  35     -33.913  -1.237 -35.134  1.00  0.00           H  
ATOM   1112  H4'   C A  35     -35.294  -2.729 -36.285  1.00  0.00           H  
ATOM   1113  H3'   C A  35     -32.835  -3.899 -35.507  1.00  0.00           H  
ATOM   1114  H1'   C A  35     -34.418  -4.887 -38.590  1.00  0.00           H  
ATOM   1115  H2'   C A  35     -33.500  -5.911 -36.382  1.00  0.00           H  
ATOM   1116 HO2'   C A  35     -35.524  -6.504 -36.539  1.00  0.00           H  
ATOM   1117  H42   C A  35     -27.951  -4.901 -39.595  1.00  0.00           H  
ATOM   1118  H41   C A  35     -28.434  -6.491 -39.943  1.00  0.00           H  
ATOM   1119  H5    C A  35     -29.517  -3.296 -38.696  1.00  0.00           H  
ATOM   1120  H6    C A  35     -31.688  -2.882 -37.994  1.00  0.00           H  
ATOM   1121  P     U A  36     -33.590  -4.753 -33.122  1.00  0.00           P  
ATOM   1122  OP2   U A  36     -32.211  -4.204 -33.162  1.00  0.00           O  
ATOM   1123  OP1   U A  36     -34.406  -4.597 -31.891  1.00  0.00           O  
ATOM   1124  O5'   U A  36     -33.514  -6.305 -33.470  1.00  0.00           O  
ATOM   1125  C5'   U A  36     -34.665  -7.131 -33.379  1.00  0.00           C  
ATOM   1126  C4'   U A  36     -34.362  -8.555 -33.776  1.00  0.00           C  
ATOM   1127  O4'   U A  36     -33.944  -8.603 -35.165  1.00  0.00           O  
ATOM   1128  C3'   U A  36     -33.227  -9.233 -33.024  1.00  0.00           C  
ATOM   1129  O3'   U A  36     -33.627  -9.751 -31.766  1.00  0.00           O  
ATOM   1130  C1'   U A  36     -32.920  -9.572 -35.342  1.00  0.00           C  
ATOM   1131  C2'   U A  36     -32.770 -10.302 -34.006  1.00  0.00           C  
ATOM   1132  O2'   U A  36     -33.642 -11.423 -33.993  1.00  0.00           O  
ATOM   1133  N1    U A  36     -31.662  -8.913 -35.768  1.00  0.00           N  
ATOM   1134  C2    U A  36     -30.676  -9.722 -36.302  1.00  0.00           C  
ATOM   1135  O2    U A  36     -30.801 -10.928 -36.432  1.00  0.00           O  
ATOM   1136  N3    U A  36     -29.529  -9.069 -36.683  1.00  0.00           N  
ATOM   1137  C4    U A  36     -29.270  -7.719 -36.587  1.00  0.00           C  
ATOM   1138  O4    U A  36     -28.185  -7.282 -36.974  1.00  0.00           O  
ATOM   1139  C5    U A  36     -30.335  -6.944 -36.026  1.00  0.00           C  
ATOM   1140  C6    U A  36     -31.463  -7.554 -35.648  1.00  0.00           C  
ATOM   1141  H5'   U A  36     -35.360  -6.776 -33.971  1.00  0.00           H  
ATOM   1142 H5''   U A  36     -34.994  -7.120 -32.456  1.00  0.00           H  
ATOM   1143  H4'   U A  36     -35.177  -9.089 -33.670  1.00  0.00           H  
ATOM   1144  H3'   U A  36     -32.500  -8.589 -32.889  1.00  0.00           H  
ATOM   1145  H1'   U A  36     -33.200 -10.209 -36.032  1.00  0.00           H  
ATOM   1146  H2'   U A  36     -31.839 -10.565 -33.845  1.00  0.00           H  
ATOM   1147 HO2'   U A  36     -33.109 -12.242 -34.057  1.00  0.00           H  
ATOM   1148  H3    U A  36     -28.817  -9.624 -37.064  1.00  0.00           H  
ATOM   1149  H5    U A  36     -30.237  -5.974 -35.921  1.00  0.00           H  
ATOM   1150  H6    U A  36     -32.176  -7.002 -35.266  1.00  0.00           H  
ATOM   1151  P     G A  37     -32.645  -9.648 -30.499  1.00  0.00           P  
ATOM   1152  OP2   G A  37     -32.816  -8.303 -29.893  1.00  0.00           O  
ATOM   1153  OP1   G A  37     -32.842 -10.860 -29.663  1.00  0.00           O  
ATOM   1154  O5'   G A  37     -31.185  -9.721 -31.134  1.00  0.00           O  
ATOM   1155  C5'   G A  37     -30.522 -10.966 -31.297  1.00  0.00           C  
ATOM   1156  C4'   G A  37     -29.196 -10.800 -31.996  1.00  0.00           C  
ATOM   1157  O4'   G A  37     -29.253  -9.663 -32.896  1.00  0.00           O  
ATOM   1158  C3'   G A  37     -28.002 -10.503 -31.101  1.00  0.00           C  
ATOM   1159  O3'   G A  37     -27.470 -11.663 -30.484  1.00  0.00           O  
ATOM   1160  C1'   G A  37     -27.988  -8.999 -32.923  1.00  0.00           C  
ATOM   1161  C2'   G A  37     -27.033  -9.820 -32.055  1.00  0.00           C  
ATOM   1162  O2'   G A  37     -26.363 -10.766 -32.874  1.00  0.00           O  
ATOM   1163  N1    G A  37     -25.785  -4.425 -32.554  1.00  0.00           N  
ATOM   1164  C2    G A  37     -25.308  -5.582 -33.121  1.00  0.00           C  
ATOM   1165  N2    G A  37     -24.083  -5.518 -33.664  1.00  0.00           N  
ATOM   1166  N3    G A  37     -25.982  -6.720 -33.156  1.00  0.00           N  
ATOM   1167  C4    G A  37     -27.191  -6.609 -32.567  1.00  0.00           C  
ATOM   1168  C5    G A  37     -27.761  -5.503 -31.973  1.00  0.00           C  
ATOM   1169  C6    G A  37     -27.027  -4.289 -31.942  1.00  0.00           C  
ATOM   1170  O6    G A  37     -27.360  -3.199 -31.461  1.00  0.00           O  
ATOM   1171  N7    G A  37     -29.025  -5.802 -31.484  1.00  0.00           N  
ATOM   1172  C8    G A  37     -29.197  -7.061 -31.784  1.00  0.00           C  
ATOM   1173  N9    G A  37     -28.124  -7.612 -32.442  1.00  0.00           N  
ATOM   1174  H5'   G A  37     -31.090 -11.564 -31.825  1.00  0.00           H  
ATOM   1175 H5''   G A  37     -30.372 -11.365 -30.414  1.00  0.00           H  
ATOM   1176  H4'   G A  37     -29.009 -11.609 -32.517  1.00  0.00           H  
ATOM   1177  H3'   G A  37     -28.272  -9.865 -30.406  1.00  0.00           H  
ATOM   1178  H1'   G A  37     -27.664  -8.994 -33.848  1.00  0.00           H  
ATOM   1179  H2'   G A  37     -26.401  -9.243 -31.575  1.00  0.00           H  
ATOM   1180 HO2'   G A  37     -25.425 -10.498 -32.970  1.00  0.00           H  
ATOM   1181  H1    G A  37     -25.207  -3.634 -32.580  1.00  0.00           H  
ATOM   1182  H22   G A  37     -23.691  -6.313 -34.084  1.00  0.00           H  
ATOM   1183  H21   G A  37     -23.578  -4.679 -33.642  1.00  0.00           H  
ATOM   1184  H8    G A  37     -30.010  -7.561 -31.562  1.00  0.00           H  
ATOM   1185  P     C A  38     -26.766 -11.560 -29.042  1.00  0.00           P  
ATOM   1186  OP2   C A  38     -27.653 -10.771 -28.152  1.00  0.00           O  
ATOM   1187  OP1   C A  38     -26.348 -12.926 -28.637  1.00  0.00           O  
ATOM   1188  O5'   C A  38     -25.451 -10.704 -29.315  1.00  0.00           O  
ATOM   1189  C5'   C A  38     -24.360 -11.252 -30.038  1.00  0.00           C  
ATOM   1190  C4'   C A  38     -23.238 -10.255 -30.196  1.00  0.00           C  
ATOM   1191  O4'   C A  38     -23.699  -9.109 -30.958  1.00  0.00           O  
ATOM   1192  C3'   C A  38     -22.695  -9.649 -28.911  1.00  0.00           C  
ATOM   1193  O3'   C A  38     -21.764 -10.491 -28.251  1.00  0.00           O  
ATOM   1194  C1'   C A  38     -23.102  -7.914 -30.463  1.00  0.00           C  
ATOM   1195  C2'   C A  38     -22.096  -8.335 -29.391  1.00  0.00           C  
ATOM   1196  O2'   C A  38     -20.830  -8.537 -30.001  1.00  0.00           O  
ATOM   1197  N1    C A  38     -24.143  -7.000 -29.931  1.00  0.00           N  
ATOM   1198  C2    C A  38     -23.816  -5.649 -29.757  1.00  0.00           C  
ATOM   1199  O2    C A  38     -22.675  -5.260 -30.049  1.00  0.00           O  
ATOM   1200  N3    C A  38     -24.747  -4.795 -29.274  1.00  0.00           N  
ATOM   1201  C4    C A  38     -25.966  -5.238 -28.967  1.00  0.00           C  
ATOM   1202  N4    C A  38     -26.852  -4.359 -28.493  1.00  0.00           N  
ATOM   1203  C5    C A  38     -26.330  -6.605 -29.132  1.00  0.00           C  
ATOM   1204  C6    C A  38     -25.401  -7.441 -29.611  1.00  0.00           C  
ATOM   1205  H5'   C A  38     -24.672 -11.526 -30.926  1.00  0.00           H  
ATOM   1206 H5''   C A  38     -24.024 -12.039 -29.561  1.00  0.00           H  
ATOM   1207  H4'   C A  38     -22.502 -10.683 -30.681  1.00  0.00           H  
ATOM   1208  H3'   C A  38     -23.442  -9.458 -28.305  1.00  0.00           H  
ATOM   1209  H1'   C A  38     -22.629  -7.473 -31.199  1.00  0.00           H  
ATOM   1210  H2'   C A  38     -22.048  -7.675 -28.666  1.00  0.00           H  
ATOM   1211 HO2'   C A  38     -20.226  -7.815 -29.732  1.00  0.00           H  
ATOM   1212  H42   C A  38     -27.756  -4.654 -28.259  1.00  0.00           H  
ATOM   1213  H41   C A  38     -26.598  -3.419 -28.381  1.00  0.00           H  
ATOM   1214  H5    C A  38     -27.229  -6.922 -28.904  1.00  0.00           H  
ATOM   1215  H6    C A  38     -25.632  -8.385 -29.732  1.00  0.00           H  
ATOM   1216  P     C A  39     -21.512 -10.335 -26.671  1.00  0.00           P  
ATOM   1217  OP2   C A  39     -22.833 -10.283 -25.996  1.00  0.00           O  
ATOM   1218  OP1   C A  39     -20.518 -11.360 -26.262  1.00  0.00           O  
ATOM   1219  O5'   C A  39     -20.828  -8.903 -26.529  1.00  0.00           O  
ATOM   1220  C5'   C A  39     -19.462  -8.710 -26.863  1.00  0.00           C  
ATOM   1221  C4'   C A  39     -18.997  -7.314 -26.524  1.00  0.00           C  
ATOM   1222  O4'   C A  39     -19.750  -6.342 -27.295  1.00  0.00           O  
ATOM   1223  C3'   C A  39     -19.194  -6.873 -25.082  1.00  0.00           C  
ATOM   1224  O3'   C A  39     -18.182  -7.353 -24.213  1.00  0.00           O  
ATOM   1225  C1'   C A  39     -19.984  -5.171 -26.518  1.00  0.00           C  
ATOM   1226  C2'   C A  39     -19.229  -5.356 -25.200  1.00  0.00           C  
ATOM   1227  O2'   C A  39     -17.921  -4.819 -25.338  1.00  0.00           O  
ATOM   1228  N1    C A  39     -21.439  -4.969 -26.310  1.00  0.00           N  
ATOM   1229  C2    C A  39     -21.884  -3.704 -25.907  1.00  0.00           C  
ATOM   1230  O2    C A  39     -21.056  -2.796 -25.736  1.00  0.00           O  
ATOM   1231  N3    C A  39     -23.206  -3.493 -25.711  1.00  0.00           N  
ATOM   1232  C4    C A  39     -24.076  -4.485 -25.901  1.00  0.00           C  
ATOM   1233  N4    C A  39     -25.371  -4.231 -25.696  1.00  0.00           N  
ATOM   1234  C5    C A  39     -23.656  -5.782 -26.310  1.00  0.00           C  
ATOM   1235  C6    C A  39     -22.346  -5.978 -26.502  1.00  0.00           C  
ATOM   1236  H5'   C A  39     -19.343  -8.863 -27.823  1.00  0.00           H  
ATOM   1237 H5''   C A  39     -18.918  -9.357 -26.366  1.00  0.00           H  
ATOM   1238  H4'   C A  39     -18.048  -7.234 -26.754  1.00  0.00           H  
ATOM   1239  H3'   C A  39     -20.066  -7.190 -24.765  1.00  0.00           H  
ATOM   1240  H1'   C A  39     -19.615  -4.400 -26.999  1.00  0.00           H  
ATOM   1241  H2'   C A  39     -19.712  -4.948 -24.451  1.00  0.00           H  
ATOM   1242 HO2'   C A  39     -17.856  -3.997 -24.810  1.00  0.00           H  
ATOM   1243  H42   C A  39     -26.035  -4.939 -25.827  1.00  0.00           H  
ATOM   1244  H41   C A  39     -25.656  -3.337 -25.413  1.00  0.00           H  
ATOM   1245  H5    C A  39     -24.303  -6.505 -26.448  1.00  0.00           H  
ATOM   1246  H6    C A  39     -22.037  -6.864 -26.784  1.00  0.00           H  
ATOM   1247  P     U A  40     -18.509  -7.622 -22.662  1.00  0.00           P  
ATOM   1248  OP2   U A  40     -19.769  -8.403 -22.588  1.00  0.00           O  
ATOM   1249  OP1   U A  40     -17.279  -8.149 -22.017  1.00  0.00           O  
ATOM   1250  O5'   U A  40     -18.793  -6.170 -22.071  1.00  0.00           O  
ATOM   1251  C5'   U A  40     -17.770  -5.187 -22.029  1.00  0.00           C  
ATOM   1252  C4'   U A  40     -18.308  -3.842 -21.607  1.00  0.00           C  
ATOM   1253  O4'   U A  40     -19.296  -3.381 -22.565  1.00  0.00           O  
ATOM   1254  C3'   U A  40     -19.038  -3.800 -20.274  1.00  0.00           C  
ATOM   1255  O3'   U A  40     -18.161  -3.728 -19.163  1.00  0.00           O  
ATOM   1256  C1'   U A  40     -20.339  -2.677 -21.896  1.00  0.00           C  
ATOM   1257  C2'   U A  40     -19.934  -2.579 -20.424  1.00  0.00           C  
ATOM   1258  O2'   U A  40     -19.205  -1.376 -20.226  1.00  0.00           O  
ATOM   1259  N1    U A  40     -21.633  -3.378 -22.078  1.00  0.00           N  
ATOM   1260  C2    U A  40     -22.784  -2.651 -21.837  1.00  0.00           C  
ATOM   1261  O2    U A  40     -22.773  -1.483 -21.490  1.00  0.00           O  
ATOM   1262  N3    U A  40     -23.958  -3.340 -22.019  1.00  0.00           N  
ATOM   1263  C4    U A  40     -24.098  -4.656 -22.408  1.00  0.00           C  
ATOM   1264  O4    U A  40     -25.227  -5.134 -22.527  1.00  0.00           O  
ATOM   1265  C5    U A  40     -22.866  -5.346 -22.639  1.00  0.00           C  
ATOM   1266  C6    U A  40     -21.708  -4.698 -22.471  1.00  0.00           C  
ATOM   1267  H5'   U A  40     -17.369  -5.105 -22.920  1.00  0.00           H  
ATOM   1268 H5''   U A  40     -17.081  -5.469 -21.392  1.00  0.00           H  
ATOM   1269  H4'   U A  40     -17.568  -3.199 -21.583  1.00  0.00           H  
ATOM   1270  H3'   U A  40     -19.599  -4.600 -20.189  1.00  0.00           H  
ATOM   1271  H1'   U A  40     -20.404  -1.776 -22.277  1.00  0.00           H  
ATOM   1272  H2'   U A  40     -20.716  -2.631 -19.834  1.00  0.00           H  
ATOM   1273 HO2'   U A  40     -19.757  -0.750 -19.713  1.00  0.00           H  
ATOM   1274  H3    U A  40     -24.786  -2.843 -21.854  1.00  0.00           H  
ATOM   1275  H5    U A  40     -22.871  -6.285 -22.920  1.00  0.00           H  
ATOM   1276  H6    U A  40     -20.879  -5.192 -22.634  1.00  0.00           H  
ATOM   1277  P     G A  41     -18.588  -4.364 -17.751  1.00  0.00           P  
ATOM   1278  OP2   G A  41     -19.378  -5.593 -18.021  1.00  0.00           O  
ATOM   1279  OP1   G A  41     -17.377  -4.443 -16.895  1.00  0.00           O  
ATOM   1280  O5'   G A  41     -19.568  -3.278 -17.118  1.00  0.00           O  
ATOM   1281  C5'   G A  41     -19.059  -2.081 -16.549  1.00  0.00           C  
ATOM   1282  C4'   G A  41     -20.170  -1.161 -16.107  1.00  0.00           C  
ATOM   1283  O4'   G A  41     -21.009  -0.824 -17.242  1.00  0.00           O  
ATOM   1284  C3'   G A  41     -21.141  -1.731 -15.085  1.00  0.00           C  
ATOM   1285  O3'   G A  41     -20.654  -1.656 -13.755  1.00  0.00           O  
ATOM   1286  C1'   G A  41     -22.374  -0.747 -16.844  1.00  0.00           C  
ATOM   1287  C2'   G A  41     -22.397  -0.905 -15.323  1.00  0.00           C  
ATOM   1288  O2'   G A  41     -22.291   0.378 -14.724  1.00  0.00           O  
ATOM   1289  N1    G A  41     -27.030  -2.273 -18.226  1.00  0.00           N  
ATOM   1290  C2    G A  41     -26.647  -1.145 -17.543  1.00  0.00           C  
ATOM   1291  N2    G A  41     -27.629  -0.308 -17.177  1.00  0.00           N  
ATOM   1292  N3    G A  41     -25.392  -0.855 -17.240  1.00  0.00           N  
ATOM   1293  C4    G A  41     -24.535  -1.800 -17.681  1.00  0.00           C  
ATOM   1294  C5    G A  41     -24.813  -2.960 -18.371  1.00  0.00           C  
ATOM   1295  C6    G A  41     -26.163  -3.259 -18.690  1.00  0.00           C  
ATOM   1296  O6    G A  41     -26.613  -4.238 -19.296  1.00  0.00           O  
ATOM   1297  N7    G A  41     -23.649  -3.664 -18.642  1.00  0.00           N  
ATOM   1298  C8    G A  41     -22.701  -2.933 -18.121  1.00  0.00           C  
ATOM   1299  N9    G A  41     -23.168  -1.788 -17.523  1.00  0.00           N  
ATOM   1300  H5'   G A  41     -18.507  -1.620 -17.215  1.00  0.00           H  
ATOM   1301 H5''   G A  41     -18.502  -2.307 -15.775  1.00  0.00           H  
ATOM   1302  H4'   G A  41     -19.776  -0.338 -15.748  1.00  0.00           H  
ATOM   1303  H3'   G A  41     -21.327  -2.668 -15.306  1.00  0.00           H  
ATOM   1304  H1'   G A  41     -22.721   0.138 -17.085  1.00  0.00           H  
ATOM   1305  H2'   G A  41     -23.202  -1.379 -15.024  1.00  0.00           H  
ATOM   1306 HO2'   G A  41     -23.152   0.615 -14.323  1.00  0.00           H  
ATOM   1307  H1    G A  41     -27.986  -2.396 -18.402  1.00  0.00           H  
ATOM   1308  H22   G A  41     -27.415   0.513 -16.686  1.00  0.00           H  
ATOM   1309  H21   G A  41     -28.561  -0.516 -17.397  1.00  0.00           H  
ATOM   1310  H8    G A  41     -21.752  -3.177 -18.155  1.00  0.00           H  
ATOM   1311  P     G A  42     -21.157  -2.709 -12.650  1.00  0.00           P  
ATOM   1312  OP2   G A  42     -21.279  -4.037 -13.303  1.00  0.00           O  
ATOM   1313  OP1   G A  42     -20.300  -2.558 -11.446  1.00  0.00           O  
ATOM   1314  O5'   G A  42     -22.622  -2.207 -12.277  1.00  0.00           O  
ATOM   1315  C5'   G A  42     -22.814  -1.060 -11.463  1.00  0.00           C  
ATOM   1316  C4'   G A  42     -24.280  -0.769 -11.251  1.00  0.00           C  
ATOM   1317  O4'   G A  42     -24.935  -0.503 -12.525  1.00  0.00           O  
ATOM   1318  C3'   G A  42     -25.107  -1.904 -10.667  1.00  0.00           C  
ATOM   1319  O3'   G A  42     -25.013  -1.987  -9.255  1.00  0.00           O  
ATOM   1320  C1'   G A  42     -26.259  -1.017 -12.519  1.00  0.00           C  
ATOM   1321  C2'   G A  42     -26.513  -1.534 -11.109  1.00  0.00           C  
ATOM   1322  O2'   G A  42     -27.041  -0.479 -10.318  1.00  0.00           O  
ATOM   1323  N1    G A  42     -29.202  -4.063 -15.343  1.00  0.00           N  
ATOM   1324  C2    G A  42     -29.561  -3.092 -14.441  1.00  0.00           C  
ATOM   1325  N2    G A  42     -30.877  -2.901 -14.263  1.00  0.00           N  
ATOM   1326  N3    G A  42     -28.695  -2.358 -13.761  1.00  0.00           N  
ATOM   1327  C4    G A  42     -27.419  -2.678 -14.059  1.00  0.00           C  
ATOM   1328  C5    G A  42     -26.953  -3.629 -14.943  1.00  0.00           C  
ATOM   1329  C6    G A  42     -27.893  -4.410 -15.665  1.00  0.00           C  
ATOM   1330  O6    G A  42     -27.679  -5.302 -16.493  1.00  0.00           O  
ATOM   1331  N7    G A  42     -25.566  -3.648 -14.962  1.00  0.00           N  
ATOM   1332  C8    G A  42     -25.219  -2.726 -14.105  1.00  0.00           C  
ATOM   1333  N9    G A  42     -26.293  -2.098 -13.522  1.00  0.00           N  
ATOM   1334  H5'   G A  42     -22.394  -0.287 -11.894  1.00  0.00           H  
ATOM   1335 H5''   G A  42     -22.389  -1.211 -10.592  1.00  0.00           H  
ATOM   1336  H4'   G A  42     -24.367   0.025 -10.683  1.00  0.00           H  
ATOM   1337  H3'   G A  42     -24.845  -2.746 -11.093  1.00  0.00           H  
ATOM   1338  H1'   G A  42     -26.931  -0.341 -12.745  1.00  0.00           H  
ATOM   1339  H2'   G A  42     -27.106  -2.315 -11.114  1.00  0.00           H  
ATOM   1340 HO2'   G A  42     -27.987  -0.660 -10.134  1.00  0.00           H  
ATOM   1341  H1    G A  42     -29.921  -4.552 -15.795  1.00  0.00           H  
ATOM   1342  H22   G A  42     -31.193  -2.221 -13.631  1.00  0.00           H  
ATOM   1343  H21   G A  42     -31.525  -3.441 -14.762  1.00  0.00           H  
ATOM   1344  H8    G A  42     -24.287  -2.504 -13.901  1.00  0.00           H  
ATOM   1345  P     A A  43     -25.272  -3.387  -8.509  1.00  0.00           P  
ATOM   1346  OP2   A A  43     -24.590  -4.454  -9.284  1.00  0.00           O  
ATOM   1347  OP1   A A  43     -24.956  -3.208  -7.070  1.00  0.00           O  
ATOM   1348  O5'   A A  43     -26.845  -3.610  -8.645  1.00  0.00           O  
ATOM   1349  C5'   A A  43     -27.757  -2.862  -7.855  1.00  0.00           C  
ATOM   1350  C4'   A A  43     -29.181  -3.302  -8.088  1.00  0.00           C  
ATOM   1351  O4'   A A  43     -29.537  -3.062  -9.471  1.00  0.00           O  
ATOM   1352  C3'   A A  43     -29.465  -4.781  -7.880  1.00  0.00           C  
ATOM   1353  O3'   A A  43     -29.713  -5.114  -6.525  1.00  0.00           O  
ATOM   1354  C1'   A A  43     -30.340  -4.125  -9.975  1.00  0.00           C  
ATOM   1355  C2'   A A  43     -30.682  -5.006  -8.768  1.00  0.00           C  
ATOM   1356  O2'   A A  43     -31.864  -4.513  -8.156  1.00  0.00           O  
ATOM   1357  N1    A A  43     -30.443  -7.508 -13.861  1.00  0.00           N  
ATOM   1358  C2    A A  43     -31.406  -7.011 -13.075  1.00  0.00           C  
ATOM   1359  N3    A A  43     -31.309  -6.131 -12.080  1.00  0.00           N  
ATOM   1360  C4    A A  43     -30.032  -5.743 -11.911  1.00  0.00           C  
ATOM   1361  C5    A A  43     -28.936  -6.165 -12.639  1.00  0.00           C  
ATOM   1362  C6    A A  43     -29.171  -7.097 -13.665  1.00  0.00           C  
ATOM   1363  N6    A A  43     -28.212  -7.594 -14.449  1.00  0.00           N  
ATOM   1364  N7    A A  43     -27.778  -5.550 -12.183  1.00  0.00           N  
ATOM   1365  C8    A A  43     -28.194  -4.783 -11.206  1.00  0.00           C  
ATOM   1366  N9    A A  43     -29.548  -4.850 -10.987  1.00  0.00           N  
ATOM   1367  H5'   A A  43     -27.675  -1.913  -8.083  1.00  0.00           H  
ATOM   1368 H5''   A A  43     -27.536  -2.983  -6.908  1.00  0.00           H  
ATOM   1369  H4'   A A  43     -29.774  -2.779  -7.508  1.00  0.00           H  
ATOM   1370  H3'   A A  43     -28.712  -5.305  -8.227  1.00  0.00           H  
ATOM   1371  H1'   A A  43     -31.169  -3.796 -10.384  1.00  0.00           H  
ATOM   1372  H2'   A A  43     -30.770  -5.948  -9.025  1.00  0.00           H  
ATOM   1373 HO2'   A A  43     -32.596  -5.141  -8.326  1.00  0.00           H  
ATOM   1374  H2    A A  43     -32.311  -7.341 -13.258  1.00  0.00           H  
ATOM   1375  H61   A A  43     -28.437  -8.243 -15.149  1.00  0.00           H  
ATOM   1376  H62   A A  43     -27.282  -7.311 -14.326  1.00  0.00           H  
ATOM   1377  H8    A A  43     -27.594  -4.214 -10.679  1.00  0.00           H  
ATOM   1378  P     U A  44     -29.065  -6.439  -5.887  1.00  0.00           P  
ATOM   1379  OP2   U A  44     -27.827  -6.755  -6.643  1.00  0.00           O  
ATOM   1380  OP1   U A  44     -29.000  -6.256  -4.415  1.00  0.00           O  
ATOM   1381  O5'   U A  44     -30.136  -7.578  -6.196  1.00  0.00           O  
ATOM   1382  C5'   U A  44     -31.528  -7.312  -6.112  1.00  0.00           C  
ATOM   1383  C4'   U A  44     -32.347  -8.454  -6.663  1.00  0.00           C  
ATOM   1384  O4'   U A  44     -32.557  -8.210  -8.090  1.00  0.00           O  
ATOM   1385  C3'   U A  44     -31.724  -9.837  -6.558  1.00  0.00           C  
ATOM   1386  O3'   U A  44     -32.065 -10.509  -5.358  1.00  0.00           O  
ATOM   1387  C1'   U A  44     -32.436  -9.442  -8.775  1.00  0.00           C  
ATOM   1388  C2'   U A  44     -32.413 -10.582  -7.708  1.00  0.00           C  
ATOM   1389  O2'   U A  44     -33.742 -10.948  -7.362  1.00  0.00           O  
ATOM   1390  N1    U A  44     -31.197  -9.409  -9.589  1.00  0.00           N  
ATOM   1391  C2    U A  44     -31.101 -10.315 -10.629  1.00  0.00           C  
ATOM   1392  O2    U A  44     -31.978 -11.119 -10.895  1.00  0.00           O  
ATOM   1393  N3    U A  44     -29.938 -10.247 -11.356  1.00  0.00           N  
ATOM   1394  C4    U A  44     -28.880  -9.386 -11.154  1.00  0.00           C  
ATOM   1395  O4    U A  44     -27.899  -9.450 -11.896  1.00  0.00           O  
ATOM   1396  C5    U A  44     -29.049  -8.478 -10.061  1.00  0.00           C  
ATOM   1397  C6    U A  44     -30.172  -8.521  -9.338  1.00  0.00           C  
ATOM   1398  H5'   U A  44     -31.730  -6.500  -6.622  1.00  0.00           H  
ATOM   1399 H5''   U A  44     -31.770  -7.170  -5.174  1.00  0.00           H  
ATOM   1400  H4'   U A  44     -33.210  -8.476  -6.199  1.00  0.00           H  
ATOM   1401  H3'   U A  44     -30.764  -9.774  -6.743  1.00  0.00           H  
ATOM   1402  H1'   U A  44     -33.209  -9.568  -9.365  1.00  0.00           H  
ATOM   1403  H2'   U A  44     -31.889 -11.357  -7.999  1.00  0.00           H  
ATOM   1404 HO2'   U A  44     -33.926 -11.847  -7.706  1.00  0.00           H  
ATOM   1405  H3    U A  44     -29.850 -10.881 -12.098  1.00  0.00           H  
ATOM   1406  H5    U A  44     -28.346  -7.829  -9.846  1.00  0.00           H  
ATOM   1407  H6    U A  44     -30.263  -7.890  -8.595  1.00  0.00           H  
ATOM   1408  P     U A  45     -31.016 -11.509  -4.664  1.00  0.00           P  
ATOM   1409  OP2   U A  45     -29.667 -10.896  -4.758  1.00  0.00           O  
ATOM   1410  OP1   U A  45     -31.557 -11.894  -3.336  1.00  0.00           O  
ATOM   1411  O5'   U A  45     -31.038 -12.799  -5.599  1.00  0.00           O  
ATOM   1412  C5'   U A  45     -32.210 -13.590  -5.723  1.00  0.00           C  
ATOM   1413  C4'   U A  45     -32.037 -14.684  -6.748  1.00  0.00           C  
ATOM   1414  O4'   U A  45     -31.928 -14.108  -8.076  1.00  0.00           O  
ATOM   1415  C3'   U A  45     -30.783 -15.535  -6.615  1.00  0.00           C  
ATOM   1416  O3'   U A  45     -30.911 -16.562  -5.648  1.00  0.00           O  
ATOM   1417  C1'   U A  45     -31.078 -14.914  -8.875  1.00  0.00           C  
ATOM   1418  C2'   U A  45     -30.656 -16.109  -8.024  1.00  0.00           C  
ATOM   1419  O2'   U A  45     -31.575 -17.172  -8.231  1.00  0.00           O  
ATOM   1420  N1    U A  45     -29.921 -14.085  -9.293  1.00  0.00           N  
ATOM   1421  C2    U A  45     -29.205 -14.512 -10.396  1.00  0.00           C  
ATOM   1422  O2    U A  45     -29.484 -15.519 -11.022  1.00  0.00           O  
ATOM   1423  N3    U A  45     -28.144 -13.713 -10.746  1.00  0.00           N  
ATOM   1424  C4    U A  45     -27.732 -12.556 -10.120  1.00  0.00           C  
ATOM   1425  O4    U A  45     -26.753 -11.948 -10.557  1.00  0.00           O  
ATOM   1426  C5    U A  45     -28.519 -12.176  -8.987  1.00  0.00           C  
ATOM   1427  C6    U A  45     -29.558 -12.935  -8.625  1.00  0.00           C  
ATOM   1428  H5'   U A  45     -32.956 -13.015  -5.994  1.00  0.00           H  
ATOM   1429 H5''   U A  45     -32.416 -13.995  -4.856  1.00  0.00           H  
ATOM   1430  H4'   U A  45     -32.823 -15.268  -6.721  1.00  0.00           H  
ATOM   1431  H3'   U A  45     -30.017 -14.954  -6.428  1.00  0.00           H  
ATOM   1432  H1'   U A  45     -31.551 -15.236  -9.672  1.00  0.00           H  
ATOM   1433  H2'   U A  45     -29.736 -16.382  -8.219  1.00  0.00           H  
ATOM   1434 HO2'   U A  45     -31.862 -17.521  -7.361  1.00  0.00           H  
ATOM   1435  H3    U A  45     -27.623 -13.997 -11.526  1.00  0.00           H  
ATOM   1436  H5    U A  45     -28.298 -11.366  -8.482  1.00  0.00           H  
ATOM   1437  H6    U A  45     -30.081 -12.654  -7.846  1.00  0.00           H  
ATOM   1438  P     G A  46     -29.608 -17.325  -5.100  1.00  0.00           P  
ATOM   1439  OP2   G A  46     -28.801 -16.353  -4.319  1.00  0.00           O  
ATOM   1440  OP1   G A  46     -30.049 -18.593  -4.463  1.00  0.00           O  
ATOM   1441  O5'   G A  46     -28.793 -17.695  -6.419  1.00  0.00           O  
ATOM   1442  C5'   G A  46     -29.023 -18.920  -7.099  1.00  0.00           C  
ATOM   1443  C4'   G A  46     -27.983 -19.167  -8.163  1.00  0.00           C  
ATOM   1444  O4'   G A  46     -27.945 -18.021  -9.049  1.00  0.00           O  
ATOM   1445  C3'   G A  46     -26.548 -19.297  -7.676  1.00  0.00           C  
ATOM   1446  O3'   G A  46     -26.247 -20.589  -7.178  1.00  0.00           O  
ATOM   1447  C1'   G A  46     -26.640 -17.794  -9.486  1.00  0.00           C  
ATOM   1448  C2'   G A  46     -25.761 -18.909  -8.919  1.00  0.00           C  
ATOM   1449  O2'   G A  46     -25.708 -19.980  -9.850  1.00  0.00           O  
ATOM   1450  N1    G A  46     -23.386 -13.951 -10.232  1.00  0.00           N  
ATOM   1451  C2    G A  46     -23.503 -15.141 -10.909  1.00  0.00           C  
ATOM   1452  N2    G A  46     -22.643 -15.339 -11.918  1.00  0.00           N  
ATOM   1453  N3    G A  46     -24.399 -16.070 -10.618  1.00  0.00           N  
ATOM   1454  C4    G A  46     -25.181 -15.711  -9.579  1.00  0.00           C  
ATOM   1455  C5    G A  46     -25.147 -14.549  -8.837  1.00  0.00           C  
ATOM   1456  C6    G A  46     -24.181 -13.560  -9.159  1.00  0.00           C  
ATOM   1457  O6    G A  46     -23.991 -12.464  -8.619  1.00  0.00           O  
ATOM   1458  N7    G A  46     -26.124 -14.564  -7.852  1.00  0.00           N  
ATOM   1459  C8    G A  46     -26.723 -15.714  -8.009  1.00  0.00           C  
ATOM   1460  N9    G A  46     -26.201 -16.459  -9.039  1.00  0.00           N  
ATOM   1461  H5'   G A  46     -29.909 -18.893  -7.517  1.00  0.00           H  
ATOM   1462 H5''   G A  46     -28.998 -19.655  -6.450  1.00  0.00           H  
ATOM   1463  H4'   G A  46     -28.235 -19.966  -8.673  1.00  0.00           H  
ATOM   1464  H3'   G A  46     -26.387 -18.637  -6.970  1.00  0.00           H  
ATOM   1465  H1'   G A  46     -26.624 -17.832 -10.466  1.00  0.00           H  
ATOM   1466  H2'   G A  46     -24.865 -18.582  -8.690  1.00  0.00           H  
ATOM   1467 HO2'   G A  46     -24.919 -19.868 -10.421  1.00  0.00           H  
ATOM   1468  H1    G A  46     -22.689 -13.328 -10.526  1.00  0.00           H  
ATOM   1469  H22   G A  46     -22.680 -16.170 -12.437  1.00  0.00           H  
ATOM   1470  H21   G A  46     -21.977 -14.655 -12.139  1.00  0.00           H  
ATOM   1471  H8    G A  46     -27.469 -16.013  -7.449  1.00  0.00           H  
ATOM   1472  P     G A  47     -25.029 -20.795  -6.150  1.00  0.00           P  
ATOM   1473  OP2   G A  47     -25.097 -19.713  -5.135  1.00  0.00           O  
ATOM   1474  OP1   G A  47     -25.032 -22.214  -5.711  1.00  0.00           O  
ATOM   1475  O5'   G A  47     -23.728 -20.557  -7.038  1.00  0.00           O  
ATOM   1476  C5'   G A  47     -22.519 -20.098  -6.453  1.00  0.00           C  
ATOM   1477  C4'   G A  47     -21.312 -20.650  -7.169  1.00  0.00           C  
ATOM   1478  O4'   G A  47     -21.622 -21.973  -7.672  1.00  0.00           O  
ATOM   1479  C3'   G A  47     -20.850 -19.875  -8.394  1.00  0.00           C  
ATOM   1480  O3'   G A  47     -20.009 -18.781  -8.072  1.00  0.00           O  
ATOM   1481  C1'   G A  47     -20.929 -22.186  -8.890  1.00  0.00           C  
ATOM   1482  C2'   G A  47     -20.099 -20.935  -9.191  1.00  0.00           C  
ATOM   1483  O2'   G A  47     -18.783 -21.122  -8.688  1.00  0.00           O  
ATOM   1484  N1    G A  47     -21.662 -22.903 -13.876  1.00  0.00           N  
ATOM   1485  C2    G A  47     -20.501 -22.636 -13.193  1.00  0.00           C  
ATOM   1486  N2    G A  47     -19.384 -22.547 -13.930  1.00  0.00           N  
ATOM   1487  N3    G A  47     -20.437 -22.469 -11.882  1.00  0.00           N  
ATOM   1488  C4    G A  47     -21.647 -22.590 -11.298  1.00  0.00           C  
ATOM   1489  C5    G A  47     -22.865 -22.855 -11.887  1.00  0.00           C  
ATOM   1490  C6    G A  47     -22.920 -23.033 -13.294  1.00  0.00           C  
ATOM   1491  O6    G A  47     -23.904 -23.275 -14.002  1.00  0.00           O  
ATOM   1492  N7    G A  47     -23.874 -22.901 -10.935  1.00  0.00           N  
ATOM   1493  C8    G A  47     -23.263 -22.667  -9.806  1.00  0.00           C  
ATOM   1494  N9    G A  47     -21.911 -22.470  -9.953  1.00  0.00           N  
ATOM   1495  H5'   G A  47     -22.491 -20.379  -5.514  1.00  0.00           H  
ATOM   1496 H5''   G A  47     -22.496 -19.119  -6.494  1.00  0.00           H  
ATOM   1497  H4'   G A  47     -20.567 -20.713  -6.533  1.00  0.00           H  
ATOM   1498  H3'   G A  47     -21.634 -19.586  -8.905  1.00  0.00           H  
ATOM   1499  H1'   G A  47     -20.332 -22.956  -8.782  1.00  0.00           H  
ATOM   1500  H2'   G A  47     -20.095 -20.729 -10.149  1.00  0.00           H  
ATOM   1501 HO2'   G A  47     -18.167 -21.236  -9.441  1.00  0.00           H  
ATOM   1502  H1    G A  47     -21.603 -23.011 -14.848  1.00  0.00           H  
ATOM   1503  H22   G A  47     -18.525 -22.359 -13.496  1.00  0.00           H  
ATOM   1504  H21   G A  47     -19.423 -22.670 -14.901  1.00  0.00           H  
ATOM   1505  H8    G A  47     -23.723 -22.636  -8.941  1.00  0.00           H  
ATOM   1506  P     A A  48     -20.468 -17.280  -8.419  1.00  0.00           P  
ATOM   1507  OP2   A A  48     -21.909 -17.153  -8.088  1.00  0.00           O  
ATOM   1508  OP1   A A  48     -19.489 -16.347  -7.808  1.00  0.00           O  
ATOM   1509  O5'   A A  48     -20.317 -17.187 -10.002  1.00  0.00           O  
ATOM   1510  C5'   A A  48     -19.150 -16.633 -10.592  1.00  0.00           C  
ATOM   1511  C4'   A A  48     -18.932 -17.159 -11.988  1.00  0.00           C  
ATOM   1512  O4'   A A  48     -19.317 -18.559 -12.021  1.00  0.00           O  
ATOM   1513  C3'   A A  48     -19.752 -16.499 -13.086  1.00  0.00           C  
ATOM   1514  O3'   A A  48     -19.099 -15.386 -13.672  1.00  0.00           O  
ATOM   1515  C1'   A A  48     -20.017 -18.857 -13.208  1.00  0.00           C  
ATOM   1516  C2'   A A  48     -19.889 -17.624 -14.110  1.00  0.00           C  
ATOM   1517  O2'   A A  48     -18.713 -17.752 -14.896  1.00  0.00           O  
ATOM   1518  N1    A A  48     -24.765 -19.986 -14.863  1.00  0.00           N  
ATOM   1519  C2    A A  48     -23.608 -19.794 -15.510  1.00  0.00           C  
ATOM   1520  N3    A A  48     -22.407 -19.502 -15.016  1.00  0.00           N  
ATOM   1521  C4    A A  48     -22.455 -19.406 -13.675  1.00  0.00           C  
ATOM   1522  C5    A A  48     -23.567 -19.576 -12.872  1.00  0.00           C  
ATOM   1523  C6    A A  48     -24.779 -19.883 -13.517  1.00  0.00           C  
ATOM   1524  N6    A A  48     -25.932 -20.074 -12.873  1.00  0.00           N  
ATOM   1525  N7    A A  48     -23.238 -19.401 -11.535  1.00  0.00           N  
ATOM   1526  C8    A A  48     -21.956 -19.134 -11.559  1.00  0.00           C  
ATOM   1527  N9    A A  48     -21.417 -19.120 -12.822  1.00  0.00           N  
ATOM   1528  H5'   A A  48     -18.373 -16.862 -10.039  1.00  0.00           H  
ATOM   1529 H5''   A A  48     -19.240 -15.659 -10.628  1.00  0.00           H  
ATOM   1530  H4'   A A  48     -17.981 -17.076 -12.214  1.00  0.00           H  
ATOM   1531  H3'   A A  48     -20.638 -16.273 -12.733  1.00  0.00           H  
ATOM   1532  H1'   A A  48     -19.654 -19.640 -13.674  1.00  0.00           H  
ATOM   1533  H2'   A A  48     -20.688 -17.506 -14.667  1.00  0.00           H  
ATOM   1534 HO2'   A A  48     -18.968 -17.930 -15.825  1.00  0.00           H  
ATOM   1535  H2    A A  48     -23.652 -19.880 -16.486  1.00  0.00           H  
ATOM   1536  H61   A A  48     -26.746 -20.285 -13.378  1.00  0.00           H  
ATOM   1537  H62   A A  48     -25.966 -20.004 -11.896  1.00  0.00           H  
ATOM   1538  H8    A A  48     -21.430 -18.959 -10.751  1.00  0.00           H  
ATOM   1539  P     A A  49     -19.934 -14.095 -14.125  1.00  0.00           P  
ATOM   1540  OP2   A A  49     -20.811 -14.545 -15.235  1.00  0.00           O  
ATOM   1541  OP1   A A  49     -20.540 -13.545 -12.887  1.00  0.00           O  
ATOM   1542  O5'   A A  49     -18.925 -13.007 -14.705  1.00  0.00           O  
ATOM   1543  C5'   A A  49     -19.015 -12.576 -16.055  1.00  0.00           C  
ATOM   1544  C4'   A A  49     -20.450 -12.407 -16.488  1.00  0.00           C  
ATOM   1545  O4'   A A  49     -21.116 -11.438 -15.630  1.00  0.00           O  
ATOM   1546  C3'   A A  49     -20.664 -11.942 -17.921  1.00  0.00           C  
ATOM   1547  O3'   A A  49     -21.676 -12.670 -18.594  1.00  0.00           O  
ATOM   1548  C1'   A A  49     -21.919 -10.600 -16.437  1.00  0.00           C  
ATOM   1549  C2'   A A  49     -21.141 -10.500 -17.744  1.00  0.00           C  
ATOM   1550  O2'   A A  49     -22.031 -10.121 -18.784  1.00  0.00           O  
ATOM   1551  N1    A A  49     -25.206  -7.384 -14.112  1.00  0.00           N  
ATOM   1552  C2    A A  49     -25.361  -8.609 -14.632  1.00  0.00           C  
ATOM   1553  N3    A A  49     -24.460  -9.391 -15.224  1.00  0.00           N  
ATOM   1554  C4    A A  49     -23.259  -8.788 -15.261  1.00  0.00           C  
ATOM   1555  C5    A A  49     -22.945  -7.535 -14.769  1.00  0.00           C  
ATOM   1556  C6    A A  49     -23.986  -6.808 -14.165  1.00  0.00           C  
ATOM   1557  N6    A A  49     -23.833  -5.587 -13.647  1.00  0.00           N  
ATOM   1558  N7    A A  49     -21.605  -7.245 -14.985  1.00  0.00           N  
ATOM   1559  C8    A A  49     -21.146  -8.311 -15.591  1.00  0.00           C  
ATOM   1560  N9    A A  49     -22.093  -9.286 -15.791  1.00  0.00           N  
ATOM   1561  H5'   A A  49     -18.583 -13.239 -16.632  1.00  0.00           H  
ATOM   1562 H5''   A A  49     -18.550 -11.719 -16.150  1.00  0.00           H  
ATOM   1563  H4'   A A  49     -20.895 -13.272 -16.366  1.00  0.00           H  
ATOM   1564  H3'   A A  49     -19.834 -11.990 -18.441  1.00  0.00           H  
ATOM   1565  H1'   A A  49     -22.799 -10.998 -16.611  1.00  0.00           H  
ATOM   1566  H2'   A A  49     -20.387  -9.879 -17.666  1.00  0.00           H  
ATOM   1567 HO2'   A A  49     -21.834  -9.199 -19.051  1.00  0.00           H  
ATOM   1568  H2    A A  49     -26.265  -8.982 -14.567  1.00  0.00           H  
ATOM   1569  H61   A A  49     -24.597  -5.129 -13.238  1.00  0.00           H  
ATOM   1570  H62   A A  49     -22.957  -5.149 -13.674  1.00  0.00           H  
ATOM   1571  H8    A A  49     -20.213  -8.405 -15.877  1.00  0.00           H  
ATOM   1572  P     A A  50     -21.286 -13.892 -19.562  1.00  0.00           P  
ATOM   1573  OP2   A A  50     -21.024 -13.341 -20.916  1.00  0.00           O  
ATOM   1574  OP1   A A  50     -20.242 -14.700 -18.884  1.00  0.00           O  
ATOM   1575  O5'   A A  50     -22.616 -14.766 -19.635  1.00  0.00           O  
ATOM   1576  C5'   A A  50     -22.566 -16.144 -19.973  1.00  0.00           C  
ATOM   1577  C4'   A A  50     -23.692 -16.914 -19.330  1.00  0.00           C  
ATOM   1578  O4'   A A  50     -23.436 -17.030 -17.906  1.00  0.00           O  
ATOM   1579  C3'   A A  50     -25.066 -16.267 -19.397  1.00  0.00           C  
ATOM   1580  O3'   A A  50     -25.710 -16.459 -20.645  1.00  0.00           O  
ATOM   1581  C1'   A A  50     -24.670 -16.992 -17.199  1.00  0.00           C  
ATOM   1582  C2'   A A  50     -25.786 -16.942 -18.245  1.00  0.00           C  
ATOM   1583  O2'   A A  50     -26.171 -18.266 -18.583  1.00  0.00           O  
ATOM   1584  N1    A A  50     -26.473 -14.732 -12.934  1.00  0.00           N  
ATOM   1585  C2    A A  50     -26.700 -15.933 -13.481  1.00  0.00           C  
ATOM   1586  N3    A A  50     -26.196 -16.458 -14.595  1.00  0.00           N  
ATOM   1587  C4    A A  50     -25.354 -15.594 -15.189  1.00  0.00           C  
ATOM   1588  C5    A A  50     -25.020 -14.327 -14.748  1.00  0.00           C  
ATOM   1589  C6    A A  50     -25.621 -13.888 -13.555  1.00  0.00           C  
ATOM   1590  N6    A A  50     -25.396 -12.691 -13.010  1.00  0.00           N  
ATOM   1591  N7    A A  50     -24.119 -13.726 -15.618  1.00  0.00           N  
ATOM   1592  C8    A A  50     -23.932 -14.629 -16.548  1.00  0.00           C  
ATOM   1593  N9    A A  50     -24.647 -15.784 -16.352  1.00  0.00           N  
ATOM   1594  H5'   A A  50     -21.711 -16.516 -19.671  1.00  0.00           H  
ATOM   1595 H5''   A A  50     -22.628 -16.238 -20.946  1.00  0.00           H  
ATOM   1596  H4'   A A  50     -23.745 -17.811 -19.721  1.00  0.00           H  
ATOM   1597  H3'   A A  50     -24.996 -15.305 -19.218  1.00  0.00           H  
ATOM   1598  H1'   A A  50     -24.788 -17.785 -16.635  1.00  0.00           H  
ATOM   1599  H2'   A A  50     -26.549 -16.409 -17.936  1.00  0.00           H  
ATOM   1600 HO2'   A A  50     -27.064 -18.441 -18.220  1.00  0.00           H  
ATOM   1601  H2    A A  50     -27.326 -16.507 -12.991  1.00  0.00           H  
ATOM   1602  H61   A A  50     -25.844 -12.441 -12.175  1.00  0.00           H  
ATOM   1603  H62   A A  50     -24.781 -12.062 -13.443  1.00  0.00           H  
ATOM   1604  H8    A A  50     -23.335 -14.492 -17.315  1.00  0.00           H  
ATOM   1605  P     A A  51     -26.753 -15.366 -21.194  1.00  0.00           P  
ATOM   1606  OP2   A A  51     -26.173 -14.020 -20.961  1.00  0.00           O  
ATOM   1607  OP1   A A  51     -27.158 -15.764 -22.565  1.00  0.00           O  
ATOM   1608  O5'   A A  51     -28.018 -15.528 -20.239  1.00  0.00           O  
ATOM   1609  C5'   A A  51     -28.774 -16.731 -20.227  1.00  0.00           C  
ATOM   1610  C4'   A A  51     -29.951 -16.637 -19.289  1.00  0.00           C  
ATOM   1611  O4'   A A  51     -29.503 -16.687 -17.905  1.00  0.00           O  
ATOM   1612  C3'   A A  51     -30.770 -15.357 -19.372  1.00  0.00           C  
ATOM   1613  O3'   A A  51     -31.703 -15.364 -20.438  1.00  0.00           O  
ATOM   1614  C1'   A A  51     -30.295 -15.820 -17.113  1.00  0.00           C  
ATOM   1615  C2'   A A  51     -31.434 -15.314 -18.001  1.00  0.00           C  
ATOM   1616  O2'   A A  51     -32.523 -16.223 -17.928  1.00  0.00           O  
ATOM   1617  N1    A A  51     -29.649 -12.206 -13.497  1.00  0.00           N  
ATOM   1618  C2    A A  51     -30.601 -13.128 -13.689  1.00  0.00           C  
ATOM   1619  N3    A A  51     -30.708 -14.039 -14.653  1.00  0.00           N  
ATOM   1620  C4    A A  51     -29.674 -13.949 -15.508  1.00  0.00           C  
ATOM   1621  C5    A A  51     -28.620 -13.057 -15.443  1.00  0.00           C  
ATOM   1622  C6    A A  51     -28.624 -12.143 -14.374  1.00  0.00           C  
ATOM   1623  N6    A A  51     -27.675 -11.224 -14.183  1.00  0.00           N  
ATOM   1624  N7    A A  51     -27.739 -13.260 -16.497  1.00  0.00           N  
ATOM   1625  C8    A A  51     -28.271 -14.254 -17.164  1.00  0.00           C  
ATOM   1626  N9    A A  51     -29.443 -14.721 -16.621  1.00  0.00           N  
ATOM   1627  H5'   A A  51     -28.196 -17.469 -19.942  1.00  0.00           H  
ATOM   1628 H5''   A A  51     -29.100 -16.913 -21.133  1.00  0.00           H  
ATOM   1629  H4'   A A  51     -30.540 -17.401 -19.460  1.00  0.00           H  
ATOM   1630  H3'   A A  51     -30.175 -14.584 -19.471  1.00  0.00           H  
ATOM   1631  H1'   A A  51     -30.670 -16.310 -16.350  1.00  0.00           H  
ATOM   1632  H2'   A A  51     -31.704 -14.403 -17.761  1.00  0.00           H  
ATOM   1633 HO2'   A A  51     -33.256 -15.802 -17.433  1.00  0.00           H  
ATOM   1634  H2    A A  51     -31.323 -13.132 -13.025  1.00  0.00           H  
ATOM   1635  H61   A A  51     -27.731 -10.614 -13.417  1.00  0.00           H  
ATOM   1636  H62   A A  51     -26.921 -11.160 -14.806  1.00  0.00           H  
ATOM   1637  H8    A A  51     -27.869 -14.630 -17.975  1.00  0.00           H  
ATOM   1638  P     U A  52     -32.145 -13.985 -21.135  1.00  0.00           P  
ATOM   1639  OP2   U A  52     -30.916 -13.208 -21.434  1.00  0.00           O  
ATOM   1640  OP1   U A  52     -33.096 -14.306 -22.229  1.00  0.00           O  
ATOM   1641  O5'   U A  52     -32.948 -13.217 -19.993  1.00  0.00           O  
ATOM   1642  C5'   U A  52     -34.279 -13.584 -19.664  1.00  0.00           C  
ATOM   1643  C4'   U A  52     -34.873 -12.659 -18.631  1.00  0.00           C  
ATOM   1644  O4'   U A  52     -34.122 -12.734 -17.395  1.00  0.00           O  
ATOM   1645  C3'   U A  52     -34.838 -11.174 -18.961  1.00  0.00           C  
ATOM   1646  O3'   U A  52     -35.905 -10.768 -19.800  1.00  0.00           O  
ATOM   1647  C1'   U A  52     -34.119 -11.482 -16.744  1.00  0.00           C  
ATOM   1648  C2'   U A  52     -35.014 -10.569 -17.582  1.00  0.00           C  
ATOM   1649  O2'   U A  52     -36.356 -10.692 -17.133  1.00  0.00           O  
ATOM   1650  N1    U A  52     -32.716 -11.005 -16.696  1.00  0.00           N  
ATOM   1651  C2    U A  52     -32.420 -10.006 -15.787  1.00  0.00           C  
ATOM   1652  O2    U A  52     -33.251  -9.517 -15.041  1.00  0.00           O  
ATOM   1653  N3    U A  52     -31.109  -9.597 -15.777  1.00  0.00           N  
ATOM   1654  C4    U A  52     -30.084 -10.071 -16.567  1.00  0.00           C  
ATOM   1655  O4    U A  52     -28.954  -9.598 -16.440  1.00  0.00           O  
ATOM   1656  C5    U A  52     -30.463 -11.103 -17.483  1.00  0.00           C  
ATOM   1657  C6    U A  52     -31.733 -11.522 -17.513  1.00  0.00           C  
ATOM   1658  H5'   U A  52     -34.281 -14.499 -19.312  1.00  0.00           H  
ATOM   1659 H5''   U A  52     -34.829 -13.552 -20.475  1.00  0.00           H  
ATOM   1660  H4'   U A  52     -35.801 -12.924 -18.463  1.00  0.00           H  
ATOM   1661  H3'   U A  52     -33.990 -10.895 -19.362  1.00  0.00           H  
ATOM   1662  H1'   U A  52     -34.476 -11.535 -15.832  1.00  0.00           H  
ATOM   1663  H2'   U A  52     -34.708  -9.639 -17.556  1.00  0.00           H  
ATOM   1664 HO2'   U A  52     -36.616  -9.866 -16.674  1.00  0.00           H  
ATOM   1665  H3    U A  52     -30.878  -8.889 -15.140  1.00  0.00           H  
ATOM   1666  H5    U A  52     -29.797 -11.499 -18.083  1.00  0.00           H  
ATOM   1667  H6    U A  52     -31.967 -12.228 -18.149  1.00  0.00           H  
ATOM   1668  P     C A  53     -35.774  -9.435 -20.687  1.00  0.00           P  
ATOM   1669  OP2   C A  53     -34.452  -9.457 -21.361  1.00  0.00           O  
ATOM   1670  OP1   C A  53     -37.010  -9.301 -21.500  1.00  0.00           O  
ATOM   1671  O5'   C A  53     -35.762  -8.257 -19.614  1.00  0.00           O  
ATOM   1672  C5'   C A  53     -36.956  -7.851 -18.963  1.00  0.00           C  
ATOM   1673  C4'   C A  53     -36.738  -6.619 -18.118  1.00  0.00           C  
ATOM   1674  O4'   C A  53     -35.780  -6.918 -17.066  1.00  0.00           O  
ATOM   1675  C3'   C A  53     -36.128  -5.420 -18.825  1.00  0.00           C  
ATOM   1676  O3'   C A  53     -37.094  -4.611 -19.474  1.00  0.00           O  
ATOM   1677  C1'   C A  53     -34.998  -5.775 -16.785  1.00  0.00           C  
ATOM   1678  C2'   C A  53     -35.554  -4.642 -17.656  1.00  0.00           C  
ATOM   1679  O2'   C A  53     -36.574  -3.962 -16.940  1.00  0.00           O  
ATOM   1680  N1    C A  53     -33.583  -6.089 -17.103  1.00  0.00           N  
ATOM   1681  C2    C A  53     -32.579  -5.354 -16.460  1.00  0.00           C  
ATOM   1682  O2    C A  53     -32.899  -4.470 -15.651  1.00  0.00           O  
ATOM   1683  N3    C A  53     -31.281  -5.620 -16.731  1.00  0.00           N  
ATOM   1684  C4    C A  53     -30.963  -6.575 -17.605  1.00  0.00           C  
ATOM   1685  N4    C A  53     -29.669  -6.803 -17.842  1.00  0.00           N  
ATOM   1686  C5    C A  53     -31.960  -7.339 -18.276  1.00  0.00           C  
ATOM   1687  C6    C A  53     -33.241  -7.068 -17.998  1.00  0.00           C  
ATOM   1688  H5'   C A  53     -37.272  -8.580 -18.390  1.00  0.00           H  
ATOM   1689 H5''   C A  53     -37.638  -7.657 -19.640  1.00  0.00           H  
ATOM   1690  H4'   C A  53     -37.587  -6.349 -17.710  1.00  0.00           H  
ATOM   1691  H3'   C A  53     -35.433  -5.670 -19.470  1.00  0.00           H  
ATOM   1692  H1'   C A  53     -35.073  -5.522 -15.842  1.00  0.00           H  
ATOM   1693  H2'   C A  53     -34.846  -4.030 -17.946  1.00  0.00           H  
ATOM   1694 HO2'   C A  53     -36.248  -3.074 -16.684  1.00  0.00           H  
ATOM   1695  H42   C A  53     -29.403  -7.498 -18.479  1.00  0.00           H  
ATOM   1696  H41   C A  53     -28.985  -6.274 -17.379  1.00  0.00           H  
ATOM   1697  H5    C A  53     -31.716  -8.040 -18.916  1.00  0.00           H  
ATOM   1698  H6    C A  53     -33.941  -7.582 -18.449  1.00  0.00           H  
ATOM   1699  P     C A  54     -36.671  -3.691 -20.723  1.00  0.00           P  
ATOM   1700  OP2   C A  54     -35.860  -4.519 -21.651  1.00  0.00           O  
ATOM   1701  OP1   C A  54     -37.890  -3.009 -21.225  1.00  0.00           O  
ATOM   1702  O5'   C A  54     -35.717  -2.587 -20.085  1.00  0.00           O  
ATOM   1703  C5'   C A  54     -35.988  -1.204 -20.251  1.00  0.00           C  
ATOM   1704  C4'   C A  54     -35.054  -0.350 -19.428  1.00  0.00           C  
ATOM   1705  O4'   C A  54     -34.359  -1.174 -18.456  1.00  0.00           O  
ATOM   1706  C3'   C A  54     -33.937   0.347 -20.189  1.00  0.00           C  
ATOM   1707  O3'   C A  54     -34.355   1.553 -20.807  1.00  0.00           O  
ATOM   1708  C1'   C A  54     -33.008  -0.750 -18.313  1.00  0.00           C  
ATOM   1709  C2'   C A  54     -32.877   0.546 -19.115  1.00  0.00           C  
ATOM   1710  O2'   C A  54     -33.196   1.644 -18.273  1.00  0.00           O  
ATOM   1711  N1    C A  54     -32.073  -1.801 -18.784  1.00  0.00           N  
ATOM   1712  C2    C A  54     -30.724  -1.700 -18.424  1.00  0.00           C  
ATOM   1713  O2    C A  54     -30.352  -0.742 -17.729  1.00  0.00           O  
ATOM   1714  N3    C A  54     -29.850  -2.646 -18.840  1.00  0.00           N  
ATOM   1715  C4    C A  54     -30.275  -3.665 -19.587  1.00  0.00           C  
ATOM   1716  N4    C A  54     -29.377  -4.575 -19.975  1.00  0.00           N  
ATOM   1717  C5    C A  54     -31.639  -3.796 -19.970  1.00  0.00           C  
ATOM   1718  C6    C A  54     -32.494  -2.855 -19.552  1.00  0.00           C  
ATOM   1719  H5'   C A  54     -36.911  -1.025 -19.976  1.00  0.00           H  
ATOM   1720 H5''   C A  54     -35.885  -0.970 -21.197  1.00  0.00           H  
ATOM   1721  H4'   C A  54     -35.583   0.326 -18.953  1.00  0.00           H  
ATOM   1722  H3'   C A  54     -33.588  -0.261 -20.875  1.00  0.00           H  
ATOM   1723  H1'   C A  54     -32.838  -0.565 -17.366  1.00  0.00           H  
ATOM   1724  H2'   C A  54     -31.982   0.637 -19.505  1.00  0.00           H  
ATOM   1725 HO2'   C A  54     -32.377   2.142 -18.073  1.00  0.00           H  
ATOM   1726  H42   C A  54     -29.658  -5.336 -20.524  1.00  0.00           H  
ATOM   1727  H41   C A  54     -28.438  -4.481 -19.710  1.00  0.00           H  
ATOM   1728  H5    C A  54     -31.942  -4.550 -20.519  1.00  0.00           H  
ATOM   1729  H6    C A  54     -33.438  -2.928 -19.805  1.00  0.00           H  
ATOM   1730  P     G A  55     -33.614   2.082 -22.131  1.00  0.00           P  
ATOM   1731  OP2   G A  55     -33.259   0.903 -22.961  1.00  0.00           O  
ATOM   1732  OP1   G A  55     -34.438   3.171 -22.716  1.00  0.00           O  
ATOM   1733  O5'   G A  55     -32.262   2.726 -21.586  1.00  0.00           O  
ATOM   1734  C5'   G A  55     -32.278   3.941 -20.852  1.00  0.00           C  
ATOM   1735  C4'   G A  55     -30.881   4.405 -20.518  1.00  0.00           C  
ATOM   1736  O4'   G A  55     -30.253   3.460 -19.613  1.00  0.00           O  
ATOM   1737  C3'   G A  55     -29.912   4.498 -21.687  1.00  0.00           C  
ATOM   1738  O3'   G A  55     -30.057   5.695 -22.433  1.00  0.00           O  
ATOM   1739  C1'   G A  55     -28.863   3.332 -19.919  1.00  0.00           C  
ATOM   1740  C2'   G A  55     -28.557   4.364 -21.006  1.00  0.00           C  
ATOM   1741  O2'   G A  55     -28.167   5.582 -20.388  1.00  0.00           O  
ATOM   1742  N1    G A  55     -25.223  -0.069 -20.967  1.00  0.00           N  
ATOM   1743  C2    G A  55     -25.107   1.233 -20.545  1.00  0.00           C  
ATOM   1744  N2    G A  55     -23.860   1.697 -20.378  1.00  0.00           N  
ATOM   1745  N3    G A  55     -26.139   2.026 -20.303  1.00  0.00           N  
ATOM   1746  C4    G A  55     -27.316   1.403 -20.521  1.00  0.00           C  
ATOM   1747  C5    G A  55     -27.541   0.109 -20.941  1.00  0.00           C  
ATOM   1748  C6    G A  55     -26.426  -0.730 -21.197  1.00  0.00           C  
ATOM   1749  O6    G A  55     -26.418  -1.907 -21.577  1.00  0.00           O  
ATOM   1750  N7    G A  55     -28.901  -0.148 -21.042  1.00  0.00           N  
ATOM   1751  C8    G A  55     -29.468   0.974 -20.689  1.00  0.00           C  
ATOM   1752  N9    G A  55     -28.565   1.956 -20.359  1.00  0.00           N  
ATOM   1753  H5'   G A  55     -32.778   3.807 -20.021  1.00  0.00           H  
ATOM   1754 H5''   G A  55     -32.725   4.631 -21.386  1.00  0.00           H  
ATOM   1755  H4'   G A  55     -30.934   5.280 -20.079  1.00  0.00           H  
ATOM   1756  H3'   G A  55     -30.050   3.731 -22.281  1.00  0.00           H  
ATOM   1757  H1'   G A  55     -28.340   3.539 -19.117  1.00  0.00           H  
ATOM   1758  H2'   G A  55     -27.873   4.037 -21.627  1.00  0.00           H  
ATOM   1759 HO2'   G A  55     -27.208   5.720 -20.532  1.00  0.00           H  
ATOM   1760  H1    G A  55     -24.396  -0.573 -21.118  1.00  0.00           H  
ATOM   1761  H22   G A  55     -23.716   2.619 -20.078  1.00  0.00           H  
ATOM   1762  H21   G A  55     -23.091   1.116 -20.555  1.00  0.00           H  
ATOM   1763  H8    G A  55     -30.439   1.101 -20.661  1.00  0.00           H  
ATOM   1764  P     G A  56     -29.758   5.703 -24.012  1.00  0.00           P  
ATOM   1765  OP2   G A  56     -30.402   4.505 -24.607  1.00  0.00           O  
ATOM   1766  OP1   G A  56     -30.090   7.052 -24.536  1.00  0.00           O  
ATOM   1767  O5'   G A  56     -28.179   5.513 -24.106  1.00  0.00           O  
ATOM   1768  C5'   G A  56     -27.294   6.521 -23.639  1.00  0.00           C  
ATOM   1769  C4'   G A  56     -25.853   6.094 -23.764  1.00  0.00           C  
ATOM   1770  O4'   G A  56     -25.606   4.942 -22.916  1.00  0.00           O  
ATOM   1771  C3'   G A  56     -25.409   5.638 -25.146  1.00  0.00           C  
ATOM   1772  O3'   G A  56     -25.086   6.716 -26.008  1.00  0.00           O  
ATOM   1773  C1'   G A  56     -24.700   4.045 -23.551  1.00  0.00           C  
ATOM   1774  C2'   G A  56     -24.227   4.731 -24.833  1.00  0.00           C  
ATOM   1775  O2'   G A  56     -23.059   5.487 -24.548  1.00  0.00           O  
ATOM   1776  N1    G A  56     -24.083  -0.832 -24.871  1.00  0.00           N  
ATOM   1777  C2    G A  56     -23.142   0.154 -24.703  1.00  0.00           C  
ATOM   1778  N2    G A  56     -21.865  -0.200 -24.913  1.00  0.00           N  
ATOM   1779  N3    G A  56     -23.428   1.397 -24.354  1.00  0.00           N  
ATOM   1780  C4    G A  56     -24.754   1.581 -24.184  1.00  0.00           C  
ATOM   1781  C5    G A  56     -25.776   0.665 -24.326  1.00  0.00           C  
ATOM   1782  C6    G A  56     -25.454  -0.665 -24.702  1.00  0.00           C  
ATOM   1783  O6    G A  56     -26.217  -1.621 -24.878  1.00  0.00           O  
ATOM   1784  N7    G A  56     -27.005   1.252 -24.061  1.00  0.00           N  
ATOM   1785  C8    G A  56     -26.714   2.491 -23.768  1.00  0.00           C  
ATOM   1786  N9    G A  56     -25.367   2.758 -23.823  1.00  0.00           N  
ATOM   1787  H5'   G A  56     -27.492   6.709 -22.698  1.00  0.00           H  
ATOM   1788 H5''   G A  56     -27.433   7.337 -24.164  1.00  0.00           H  
ATOM   1789  H4'   G A  56     -25.277   6.832 -23.474  1.00  0.00           H  
ATOM   1790  H3'   G A  56     -26.124   5.104 -25.553  1.00  0.00           H  
ATOM   1791  H1'   G A  56     -23.934   3.897 -22.959  1.00  0.00           H  
ATOM   1792  H2'   G A  56     -24.072   4.081 -25.551  1.00  0.00           H  
ATOM   1793 HO2'   G A  56     -22.286   5.048 -24.960  1.00  0.00           H  
ATOM   1794  H1    G A  56     -23.767  -1.723 -25.131  1.00  0.00           H  
ATOM   1795  H22   G A  56     -21.149   0.462 -24.807  1.00  0.00           H  
ATOM   1796  H21   G A  56     -21.644  -1.119 -25.171  1.00  0.00           H  
ATOM   1797  H8    G A  56     -27.389   3.161 -23.531  1.00  0.00           H  
ATOM   1798  P     G A  57     -25.255   6.556 -27.598  1.00  0.00           P  
ATOM   1799  OP2   G A  57     -26.547   5.872 -27.857  1.00  0.00           O  
ATOM   1800  OP1   G A  57     -24.984   7.875 -28.225  1.00  0.00           O  
ATOM   1801  O5'   G A  57     -24.079   5.563 -28.013  1.00  0.00           O  
ATOM   1802  C5'   G A  57     -22.725   5.989 -27.996  1.00  0.00           C  
ATOM   1803  C4'   G A  57     -21.795   4.897 -28.462  1.00  0.00           C  
ATOM   1804  O4'   G A  57     -21.871   3.766 -27.556  1.00  0.00           O  
ATOM   1805  C3'   G A  57     -22.099   4.299 -29.827  1.00  0.00           C  
ATOM   1806  O3'   G A  57     -21.599   5.080 -30.899  1.00  0.00           O  
ATOM   1807  C1'   G A  57     -21.764   2.545 -28.279  1.00  0.00           C  
ATOM   1808  C2'   G A  57     -21.468   2.917 -29.733  1.00  0.00           C  
ATOM   1809  O2'   G A  57     -20.061   2.980 -29.915  1.00  0.00           O  
ATOM   1810  N1    G A  57     -23.971  -2.009 -28.828  1.00  0.00           N  
ATOM   1811  C2    G A  57     -22.673  -1.631 -29.073  1.00  0.00           C  
ATOM   1812  N2    G A  57     -21.849  -2.589 -29.524  1.00  0.00           N  
ATOM   1813  N3    G A  57     -22.214  -0.404 -28.889  1.00  0.00           N  
ATOM   1814  C4    G A  57     -23.171   0.431 -28.434  1.00  0.00           C  
ATOM   1815  C5    G A  57     -24.494   0.155 -28.158  1.00  0.00           C  
ATOM   1816  C6    G A  57     -24.973  -1.165 -28.359  1.00  0.00           C  
ATOM   1817  O6    G A  57     -26.112  -1.608 -28.172  1.00  0.00           O  
ATOM   1818  N7    G A  57     -25.150   1.291 -27.706  1.00  0.00           N  
ATOM   1819  C8    G A  57     -24.233   2.220 -27.717  1.00  0.00           C  
ATOM   1820  N9    G A  57     -23.009   1.766 -28.147  1.00  0.00           N  
ATOM   1821  H5'   G A  57     -22.482   6.248 -27.083  1.00  0.00           H  
ATOM   1822 H5''   G A  57     -22.627   6.767 -28.585  1.00  0.00           H  
ATOM   1823  H4'   G A  57     -20.877   5.242 -28.465  1.00  0.00           H  
ATOM   1824  H3'   G A  57     -23.070   4.201 -29.926  1.00  0.00           H  
ATOM   1825  H1'   G A  57     -21.015   2.028 -27.915  1.00  0.00           H  
ATOM   1826  H2'   G A  57     -21.886   2.286 -30.356  1.00  0.00           H  
ATOM   1827 HO2'   G A  57     -19.775   2.217 -30.459  1.00  0.00           H  
ATOM   1828  H1    G A  57     -24.211  -2.944 -28.997  1.00  0.00           H  
ATOM   1829  H22   G A  57     -20.911  -2.378 -29.716  1.00  0.00           H  
ATOM   1830  H21   G A  57     -22.182  -3.500 -29.663  1.00  0.00           H  
ATOM   1831  H8    G A  57     -24.401   3.145 -27.444  1.00  0.00           H  
ATOM   1832  P     U A  58     -22.381   5.120 -32.303  1.00  0.00           P  
ATOM   1833  OP2   U A  58     -23.825   5.318 -32.018  1.00  0.00           O  
ATOM   1834  OP1   U A  58     -21.673   6.070 -33.198  1.00  0.00           O  
ATOM   1835  O5'   U A  58     -22.191   3.652 -32.891  1.00  0.00           O  
ATOM   1836  C5'   U A  58     -20.902   3.162 -33.227  1.00  0.00           C  
ATOM   1837  C4'   U A  58     -20.930   1.686 -33.539  1.00  0.00           C  
ATOM   1838  O4'   U A  58     -21.365   0.942 -32.372  1.00  0.00           O  
ATOM   1839  C3'   U A  58     -21.892   1.252 -34.635  1.00  0.00           C  
ATOM   1840  O3'   U A  58     -21.368   1.438 -35.939  1.00  0.00           O  
ATOM   1841  C1'   U A  58     -22.179  -0.154 -32.757  1.00  0.00           C  
ATOM   1842  C2'   U A  58     -22.157  -0.206 -34.285  1.00  0.00           C  
ATOM   1843  O2'   U A  58     -21.085  -1.039 -34.702  1.00  0.00           O  
ATOM   1844  N1    U A  58     -23.551   0.020 -32.220  1.00  0.00           N  
ATOM   1845  C2    U A  58     -24.355  -1.104 -32.170  1.00  0.00           C  
ATOM   1846  O2    U A  58     -23.986  -2.204 -32.541  1.00  0.00           O  
ATOM   1847  N3    U A  58     -25.615  -0.896 -31.665  1.00  0.00           N  
ATOM   1848  C4    U A  58     -26.145   0.295 -31.215  1.00  0.00           C  
ATOM   1849  O4    U A  58     -27.301   0.319 -30.789  1.00  0.00           O  
ATOM   1850  C5    U A  58     -25.256   1.414 -31.297  1.00  0.00           C  
ATOM   1851  C6    U A  58     -24.023   1.239 -31.783  1.00  0.00           C  
ATOM   1852  H5'   U A  58     -20.295   3.317 -32.473  1.00  0.00           H  
ATOM   1853 H5''   U A  58     -20.569   3.648 -34.010  1.00  0.00           H  
ATOM   1854  H4'   U A  58     -20.024   1.400 -33.781  1.00  0.00           H  
ATOM   1855  H3'   U A  58     -22.727   1.758 -34.549  1.00  0.00           H  
ATOM   1856  H1'   U A  58     -21.794  -0.980 -32.397  1.00  0.00           H  
ATOM   1857  H2'   U A  58     -23.016  -0.512 -34.646  1.00  0.00           H  
ATOM   1858 HO2'   U A  58     -21.450  -1.871 -35.067  1.00  0.00           H  
ATOM   1859  H3    U A  58     -26.202  -1.679 -31.621  1.00  0.00           H  
ATOM   1860  H5    U A  58     -25.550   2.300 -30.998  1.00  0.00           H  
ATOM   1861  H6    U A  58     -23.435   2.020 -31.829  1.00  0.00           H  
ATOM   1862  P     C A  59     -22.282   1.146 -37.228  1.00  0.00           P  
ATOM   1863  OP2   C A  59     -23.695   1.058 -36.781  1.00  0.00           O  
ATOM   1864  OP1   C A  59     -21.907   2.117 -38.286  1.00  0.00           O  
ATOM   1865  O5'   C A  59     -21.824  -0.303 -37.705  1.00  0.00           O  
ATOM   1866  C5'   C A  59     -22.754  -1.212 -38.275  1.00  0.00           C  
ATOM   1867  C4'   C A  59     -22.556  -2.614 -37.751  1.00  0.00           C  
ATOM   1868  O4'   C A  59     -23.149  -2.717 -36.439  1.00  0.00           O  
ATOM   1869  C3'   C A  59     -23.209  -3.727 -38.555  1.00  0.00           C  
ATOM   1870  O3'   C A  59     -22.391  -4.199 -39.611  1.00  0.00           O  
ATOM   1871  C1'   C A  59     -23.754  -3.973 -36.278  1.00  0.00           C  
ATOM   1872  C2'   C A  59     -23.375  -4.805 -37.506  1.00  0.00           C  
ATOM   1873  O2'   C A  59     -22.146  -5.472 -37.255  1.00  0.00           O  
ATOM   1874  N1    C A  59     -25.218  -3.754 -36.176  1.00  0.00           N  
ATOM   1875  C2    C A  59     -26.065  -4.865 -36.270  1.00  0.00           C  
ATOM   1876  O2    C A  59     -25.571  -5.991 -36.435  1.00  0.00           O  
ATOM   1877  N3    C A  59     -27.404  -4.692 -36.180  1.00  0.00           N  
ATOM   1878  C4    C A  59     -27.909  -3.472 -36.003  1.00  0.00           C  
ATOM   1879  N4    C A  59     -29.236  -3.349 -35.920  1.00  0.00           N  
ATOM   1880  C5    C A  59     -27.076  -2.322 -35.904  1.00  0.00           C  
ATOM   1881  C6    C A  59     -25.753  -2.505 -35.994  1.00  0.00           C  
ATOM   1882  H5'   C A  59     -22.641  -1.216 -39.248  1.00  0.00           H  
ATOM   1883 H5''   C A  59     -23.663  -0.915 -38.059  1.00  0.00           H  
ATOM   1884  H4'   C A  59     -21.596  -2.793 -37.685  1.00  0.00           H  
ATOM   1885  H3'   C A  59     -24.092  -3.431 -38.860  1.00  0.00           H  
ATOM   1886  H1'   C A  59     -23.435  -4.428 -35.471  1.00  0.00           H  
ATOM   1887  H2'   C A  59     -24.085  -5.434 -37.749  1.00  0.00           H  
ATOM   1888 HO2'   C A  59     -22.319  -6.430 -37.146  1.00  0.00           H  
ATOM   1889  H42   C A  59     -29.639  -2.466 -35.790  1.00  0.00           H  
ATOM   1890  H41   C A  59     -29.807  -4.143 -35.989  1.00  0.00           H  
ATOM   1891  H5    C A  59     -27.457  -1.429 -35.773  1.00  0.00           H  
ATOM   1892  H6    C A  59     -25.162  -1.727 -35.928  1.00  0.00           H  
ATOM   1893  P     U A  60     -22.680  -3.719 -41.110  1.00  0.00           P  
ATOM   1894  OP2   U A  60     -23.921  -2.907 -41.044  1.00  0.00           O  
ATOM   1895  OP1   U A  60     -21.419  -3.096 -41.588  1.00  0.00           O  
ATOM   1896  O5'   U A  60     -22.973  -4.996 -42.017  1.00  0.00           O  
ATOM   1897  C5'   U A  60     -21.937  -5.615 -42.762  1.00  0.00           C  
ATOM   1898  C4'   U A  60     -21.287  -4.649 -43.722  1.00  0.00           C  
ATOM   1899  O4'   U A  60     -20.533  -3.737 -42.890  1.00  0.00           O  
ATOM   1900  C3'   U A  60     -20.312  -5.251 -44.722  1.00  0.00           C  
ATOM   1901  O3'   U A  60     -20.800  -5.231 -46.052  1.00  0.00           O  
ATOM   1902  C1'   U A  60     -19.133  -3.655 -43.314  1.00  0.00           C  
ATOM   1903  C2'   U A  60     -19.040  -4.424 -44.624  1.00  0.00           C  
ATOM   1904  O2'   U A  60     -18.974  -3.457 -45.662  1.00  0.00           O  
ATOM   1905  N1    U A  60     -18.313  -4.270 -42.242  1.00  0.00           N  
ATOM   1906  C2    U A  60     -16.955  -4.386 -42.474  1.00  0.00           C  
ATOM   1907  O2    U A  60     -16.421  -4.010 -43.503  1.00  0.00           O  
ATOM   1908  N3    U A  60     -16.236  -4.960 -41.455  1.00  0.00           N  
ATOM   1909  C4    U A  60     -16.724  -5.422 -40.251  1.00  0.00           C  
ATOM   1910  O4    U A  60     -15.946  -5.916 -39.433  1.00  0.00           O  
ATOM   1911  C5    U A  60     -18.136  -5.269 -40.079  1.00  0.00           C  
ATOM   1912  C6    U A  60     -18.860  -4.712 -41.056  1.00  0.00           C  
ATOM   1913  H5'   U A  60     -22.313  -6.364 -43.270  1.00  0.00           H  
ATOM   1914 H5''   U A  60     -21.258  -5.956 -42.144  1.00  0.00           H  
ATOM   1915  H4'   U A  60     -21.953  -4.120 -44.208  1.00  0.00           H  
ATOM   1916  H3'   U A  60     -20.147  -6.179 -44.454  1.00  0.00           H  
ATOM   1917  H1'   U A  60     -18.837  -2.732 -43.460  1.00  0.00           H  
ATOM   1918  H2'   U A  60     -18.243  -4.992 -44.607  1.00  0.00           H  
ATOM   1919 HO2'   U A  60     -18.052  -3.406 -45.992  1.00  0.00           H  
ATOM   1920  H3    U A  60     -15.272  -5.052 -41.599  1.00  0.00           H  
ATOM   1921  H5    U A  60     -18.569  -5.569 -39.252  1.00  0.00           H  
ATOM   1922  H6    U A  60     -19.825  -4.620 -40.915  1.00  0.00           H  
ATOM   1923  P     A A  61     -20.714  -6.550 -46.965  1.00  0.00           P  
ATOM   1924  OP2   A A  61     -21.702  -7.531 -46.451  1.00  0.00           O  
ATOM   1925  OP1   A A  61     -20.769  -6.129 -48.388  1.00  0.00           O  
ATOM   1926  O5'   A A  61     -19.255  -7.123 -46.677  1.00  0.00           O  
ATOM   1927  C5'   A A  61     -18.105  -6.500 -47.229  1.00  0.00           C  
ATOM   1928  C4'   A A  61     -16.834  -7.123 -46.708  1.00  0.00           C  
ATOM   1929  O4'   A A  61     -16.850  -7.218 -45.280  1.00  0.00           O  
ATOM   1930  C3'   A A  61     -16.547  -8.543 -47.173  1.00  0.00           C  
ATOM   1931  O3'   A A  61     -15.901  -8.594 -48.433  1.00  0.00           O  
ATOM   1932  C1'   A A  61     -15.912  -8.193 -44.876  1.00  0.00           C  
ATOM   1933  C2'   A A  61     -15.608  -9.086 -46.091  1.00  0.00           C  
ATOM   1934  O2'   A A  61     -14.247  -8.897 -46.449  1.00  0.00           O  
ATOM   1935  N1    A A  61     -15.042 -10.172 -40.199  1.00  0.00           N  
ATOM   1936  C2    A A  61     -14.269  -9.469 -41.037  1.00  0.00           C  
ATOM   1937  N3    A A  61     -14.560  -8.985 -42.242  1.00  0.00           N  
ATOM   1938  C4    A A  61     -15.824  -9.290 -42.585  1.00  0.00           C  
ATOM   1939  C5    A A  61     -16.738 -10.003 -41.831  1.00  0.00           C  
ATOM   1940  C6    A A  61     -16.307 -10.461 -40.573  1.00  0.00           C  
ATOM   1941  N6    A A  61     -17.077 -11.162 -39.738  1.00  0.00           N  
ATOM   1942  N7    A A  61     -17.945 -10.122 -42.507  1.00  0.00           N  
ATOM   1943  C8    A A  61     -17.737  -9.489 -43.635  1.00  0.00           C  
ATOM   1944  N9    A A  61     -16.475  -8.960 -43.749  1.00  0.00           N  
ATOM   1945  H5'   A A  61     -18.113  -5.548 -46.995  1.00  0.00           H  
ATOM   1946 H5''   A A  61     -18.129  -6.590 -48.204  1.00  0.00           H  
ATOM   1947  H4'   A A  61     -16.090  -6.544 -46.979  1.00  0.00           H  
ATOM   1948  H3'   A A  61     -17.377  -9.063 -47.216  1.00  0.00           H  
ATOM   1949  H1'   A A  61     -15.089  -7.744 -44.588  1.00  0.00           H  
ATOM   1950  H2'   A A  61     -15.803 -10.025 -45.885  1.00  0.00           H  
ATOM   1951 HO2'   A A  61     -13.833  -9.772 -46.600  1.00  0.00           H  
ATOM   1952  H2    A A  61     -13.361  -9.286 -40.718  1.00  0.00           H  
ATOM   1953  H61   A A  61     -16.720 -11.454 -38.872  1.00  0.00           H  
ATOM   1954  H62   A A  61     -17.998 -11.383 -39.988  1.00  0.00           H  
ATOM   1955  H8    A A  61     -18.420  -9.401 -44.333  1.00  0.00           H  
ATOM   1956  P     C A  62     -16.277  -9.748 -49.487  1.00  0.00           P  
ATOM   1957  OP2   C A  62     -17.086 -10.772 -48.780  1.00  0.00           O  
ATOM   1958  OP1   C A  62     -16.820  -9.097 -50.706  1.00  0.00           O  
ATOM   1959  O5'   C A  62     -14.873 -10.400 -49.862  1.00  0.00           O  
ATOM   1960  C5'   C A  62     -14.802 -11.570 -50.662  1.00  0.00           C  
ATOM   1961  C4'   C A  62     -13.378 -11.909 -51.031  1.00  0.00           C  
ATOM   1962  O4'   C A  62     -12.958 -11.124 -52.172  1.00  0.00           O  
ATOM   1963  C3'   C A  62     -12.325 -11.619 -49.972  1.00  0.00           C  
ATOM   1964  O3'   C A  62     -12.220 -12.646 -49.002  1.00  0.00           O  
ATOM   1965  C1'   C A  62     -11.601 -10.752 -52.045  1.00  0.00           C  
ATOM   1966  C2'   C A  62     -11.064 -11.453 -50.803  1.00  0.00           C  
ATOM   1967  O2'   C A  62     -10.527 -12.712 -51.181  1.00  0.00           O  
ATOM   1968  N1    C A  62     -11.540  -9.274 -51.928  1.00  0.00           N  
ATOM   1969  C2    C A  62     -10.325  -8.635 -52.204  1.00  0.00           C  
ATOM   1970  O2    C A  62      -9.343  -9.317 -52.534  1.00  0.00           O  
ATOM   1971  N3    C A  62     -10.243  -7.288 -52.105  1.00  0.00           N  
ATOM   1972  C4    C A  62     -11.313  -6.578 -51.749  1.00  0.00           C  
ATOM   1973  N4    C A  62     -11.186  -5.251 -51.664  1.00  0.00           N  
ATOM   1974  C5    C A  62     -12.562  -7.198 -51.461  1.00  0.00           C  
ATOM   1975  C6    C A  62     -12.632  -8.530 -51.563  1.00  0.00           C  
ATOM   1976  H5'   C A  62     -15.319 -11.427 -51.482  1.00  0.00           H  
ATOM   1977 H5''   C A  62     -15.191 -12.321 -50.166  1.00  0.00           H  
ATOM   1978  H4'   C A  62     -13.336 -12.858 -51.268  1.00  0.00           H  
ATOM   1979  H3'   C A  62     -12.532 -10.773 -49.523  1.00  0.00           H  
ATOM   1980  H1'   C A  62     -11.084 -11.039 -52.826  1.00  0.00           H  
ATOM   1981  H2'   C A  62     -10.400 -10.901 -50.340  1.00  0.00           H  
ATOM   1982 HO2'   C A  62      -9.550 -12.677 -51.113  1.00  0.00           H  
ATOM   1983  H42   C A  62     -11.954  -4.701 -51.405  1.00  0.00           H  
ATOM   1984  H41   C A  62     -10.324  -4.828 -51.862  1.00  0.00           H  
ATOM   1985  H5    C A  62     -13.344  -6.667 -51.200  1.00  0.00           H  
ATOM   1986  H6    C A  62     -13.482  -8.975 -51.370  1.00  0.00           H  
ATOM   1987  P     C A  63     -11.944 -12.278 -47.461  1.00  0.00           P  
ATOM   1988  OP2   C A  63     -13.146 -11.589 -46.930  1.00  0.00           O  
ATOM   1989  OP1   C A  63     -11.437 -13.498 -46.782  1.00  0.00           O  
ATOM   1990  O5'   C A  63     -10.755 -11.220 -47.524  1.00  0.00           O  
ATOM   1991  C5'   C A  63      -9.412 -11.641 -47.707  1.00  0.00           C  
ATOM   1992  C4'   C A  63      -8.475 -10.468 -47.855  1.00  0.00           C  
ATOM   1993  O4'   C A  63      -8.980  -9.591 -48.906  1.00  0.00           O  
ATOM   1994  C3'   C A  63      -8.347  -9.555 -46.646  1.00  0.00           C  
ATOM   1995  O3'   C A  63      -7.449 -10.054 -45.669  1.00  0.00           O  
ATOM   1996  C1'   C A  63      -8.670  -8.260 -48.570  1.00  0.00           C  
ATOM   1997  C2'   C A  63      -7.838  -8.276 -47.291  1.00  0.00           C  
ATOM   1998  O2'   C A  63      -6.461  -8.379 -47.623  1.00  0.00           O  
ATOM   1999  N1    C A  63      -9.933  -7.497 -48.410  1.00  0.00           N  
ATOM   2000  C2    C A  63      -9.865  -6.099 -48.360  1.00  0.00           C  
ATOM   2001  O2    C A  63      -8.759  -5.544 -48.449  1.00  0.00           O  
ATOM   2002  N3    C A  63     -11.002  -5.381 -48.216  1.00  0.00           N  
ATOM   2003  C4    C A  63     -12.177  -6.002 -48.122  1.00  0.00           C  
ATOM   2004  N4    C A  63     -13.273  -5.252 -47.980  1.00  0.00           N  
ATOM   2005  C5    C A  63     -12.281  -7.421 -48.168  1.00  0.00           C  
ATOM   2006  C6    C A  63     -11.150  -8.121 -48.313  1.00  0.00           C  
ATOM   2007  H5'   C A  63      -9.358 -12.197 -48.513  1.00  0.00           H  
ATOM   2008 H5''   C A  63      -9.136 -12.174 -46.932  1.00  0.00           H  
ATOM   2009  H4'   C A  63      -7.583 -10.785 -48.109  1.00  0.00           H  
ATOM   2010  H3'   C A  63      -9.218  -9.394 -46.227  1.00  0.00           H  
ATOM   2011  H1'   C A  63      -8.141  -7.866 -49.293  1.00  0.00           H  
ATOM   2012  H2'   C A  63      -8.017  -7.495 -46.727  1.00  0.00           H  
ATOM   2013 HO2'   C A  63      -6.018  -7.530 -47.420  1.00  0.00           H  
ATOM   2014  H42   C A  63     -14.152  -5.678 -47.909  1.00  0.00           H  
ATOM   2015  H41   C A  63     -13.197  -4.275 -47.948  1.00  0.00           H  
ATOM   2016  H5    C A  63     -13.150  -7.868 -48.099  1.00  0.00           H  
ATOM   2017  H6    C A  63     -11.200  -9.099 -48.347  1.00  0.00           H  
ATOM   2018  P     A A  64      -7.636  -9.660 -44.122  1.00  0.00           P  
ATOM   2019  OP2   A A  64      -9.037  -9.962 -43.737  1.00  0.00           O  
ATOM   2020  OP1   A A  64      -6.517 -10.263 -43.355  1.00  0.00           O  
ATOM   2021  O5'   A A  64      -7.450  -8.078 -44.103  1.00  0.00           O  
ATOM   2022  C5'   A A  64      -6.171  -7.491 -44.291  1.00  0.00           C  
ATOM   2023  C4'   A A  64      -6.247  -5.985 -44.295  1.00  0.00           C  
ATOM   2024  O4'   A A  64      -7.141  -5.553 -45.349  1.00  0.00           O  
ATOM   2025  C3'   A A  64      -6.849  -5.345 -43.053  1.00  0.00           C  
ATOM   2026  O3'   A A  64      -5.922  -5.214 -41.990  1.00  0.00           O  
ATOM   2027  C1'   A A  64      -7.925  -4.482 -44.908  1.00  0.00           C  
ATOM   2028  C2'   A A  64      -7.318  -4.000 -43.607  1.00  0.00           C  
ATOM   2029  O2'   A A  64      -6.219  -3.139 -43.869  1.00  0.00           O  
ATOM   2030  N1    A A  64     -12.818  -3.133 -44.017  1.00  0.00           N  
ATOM   2031  C2    A A  64     -11.692  -2.416 -44.127  1.00  0.00           C  
ATOM   2032  N3    A A  64     -10.449  -2.832 -44.361  1.00  0.00           N  
ATOM   2033  C4    A A  64     -10.413  -4.171 -44.489  1.00  0.00           C  
ATOM   2034  C5    A A  64     -11.483  -5.041 -44.401  1.00  0.00           C  
ATOM   2035  C6    A A  64     -12.746  -4.475 -44.151  1.00  0.00           C  
ATOM   2036  N6    A A  64     -13.868  -5.189 -44.040  1.00  0.00           N  
ATOM   2037  N7    A A  64     -11.066  -6.352 -44.587  1.00  0.00           N  
ATOM   2038  C8    A A  64      -9.775  -6.246 -44.780  1.00  0.00           C  
ATOM   2039  N9    A A  64      -9.311  -4.955 -44.734  1.00  0.00           N  
ATOM   2040  H5'   A A  64      -5.803  -7.794 -45.148  1.00  0.00           H  
ATOM   2041 H5''   A A  64      -5.576  -7.780 -43.569  1.00  0.00           H  
ATOM   2042  H4'   A A  64      -5.356  -5.606 -44.446  1.00  0.00           H  
ATOM   2043  H3'   A A  64      -7.626  -5.856 -42.741  1.00  0.00           H  
ATOM   2044  H1'   A A  64      -7.908  -3.754 -45.565  1.00  0.00           H  
ATOM   2045  H2'   A A  64      -7.977  -3.578 -43.017  1.00  0.00           H  
ATOM   2046 HO2'   A A  64      -6.457  -2.228 -43.599  1.00  0.00           H  
ATOM   2047  H2    A A  64     -11.798  -1.447 -44.022  1.00  0.00           H  
ATOM   2048  H61   A A  64     -14.721  -4.737 -43.865  1.00  0.00           H  
ATOM   2049  H62   A A  64     -13.841  -6.164 -44.134  1.00  0.00           H  
ATOM   2050  H8    A A  64      -9.193  -7.019 -44.942  1.00  0.00           H  
ATOM   2051  P     C A  65      -6.411  -5.371 -40.467  1.00  0.00           P  
ATOM   2052  OP2   C A  65      -7.346  -6.522 -40.400  1.00  0.00           O  
ATOM   2053  OP1   C A  65      -5.210  -5.349 -39.594  1.00  0.00           O  
ATOM   2054  O5'   C A  65      -7.244  -4.041 -40.191  1.00  0.00           O  
ATOM   2055  C5'   C A  65      -6.709  -2.766 -40.512  1.00  0.00           C  
ATOM   2056  C4'   C A  65      -7.757  -1.683 -40.418  1.00  0.00           C  
ATOM   2057  O4'   C A  65      -8.832  -1.973 -41.351  1.00  0.00           O  
ATOM   2058  C3'   C A  65      -8.445  -1.531 -39.070  1.00  0.00           C  
ATOM   2059  O3'   C A  65      -7.712  -0.725 -38.163  1.00  0.00           O  
ATOM   2060  C1'   C A  65     -10.071  -1.639 -40.780  1.00  0.00           C  
ATOM   2061  C2'   C A  65      -9.795  -0.936 -39.449  1.00  0.00           C  
ATOM   2062  O2'   C A  65      -9.697   0.462 -39.675  1.00  0.00           O  
ATOM   2063  N1    C A  65     -10.855  -2.886 -40.607  1.00  0.00           N  
ATOM   2064  C2    C A  65     -12.218  -2.778 -40.301  1.00  0.00           C  
ATOM   2065  O2    C A  65     -12.725  -1.652 -40.184  1.00  0.00           O  
ATOM   2066  N3    C A  65     -12.956  -3.900 -40.138  1.00  0.00           N  
ATOM   2067  C4    C A  65     -12.387  -5.098 -40.269  1.00  0.00           C  
ATOM   2068  N4    C A  65     -13.154  -6.178 -40.099  1.00  0.00           N  
ATOM   2069  C5    C A  65     -11.005  -5.242 -40.578  1.00  0.00           C  
ATOM   2070  C6    C A  65     -10.285  -4.125 -40.738  1.00  0.00           C  
ATOM   2071  H5'   C A  65      -6.354  -2.789 -41.425  1.00  0.00           H  
ATOM   2072 H5''   C A  65      -5.980  -2.559 -39.890  1.00  0.00           H  
ATOM   2073  H4'   C A  65      -7.352  -0.826 -40.666  1.00  0.00           H  
ATOM   2074  H3'   C A  65      -8.582  -2.417 -38.674  1.00  0.00           H  
ATOM   2075  H1'   C A  65     -10.557  -1.028 -41.372  1.00  0.00           H  
ATOM   2076  H2'   C A  65     -10.480  -1.148 -38.782  1.00  0.00           H  
ATOM   2077 HO2'   C A  65     -10.485   0.903 -39.296  1.00  0.00           H  
ATOM   2078  H42   C A  65     -12.766  -7.073 -40.188  1.00  0.00           H  
ATOM   2079  H41   C A  65     -14.105  -6.075 -39.885  1.00  0.00           H  
ATOM   2080  H5    C A  65     -10.596  -6.128 -40.673  1.00  0.00           H  
ATOM   2081  H6    C A  65      -9.333  -4.203 -40.952  1.00  0.00           H  
ATOM   2082  P     C A  66      -7.665  -1.104 -36.602  1.00  0.00           P  
ATOM   2083  OP2   C A  66      -7.119  -2.478 -36.477  1.00  0.00           O  
ATOM   2084  OP1   C A  66      -7.009   0.015 -35.877  1.00  0.00           O  
ATOM   2085  O5'   C A  66      -9.197  -1.140 -36.167  1.00  0.00           O  
ATOM   2086  C5'   C A  66      -9.930   0.061 -35.978  1.00  0.00           C  
ATOM   2087  C4'   C A  66     -11.387  -0.214 -35.695  1.00  0.00           C  
ATOM   2088  O4'   C A  66     -11.964  -0.986 -36.781  1.00  0.00           O  
ATOM   2089  C3'   C A  66     -11.684  -1.042 -34.454  1.00  0.00           C  
ATOM   2090  O3'   C A  66     -11.684  -0.274 -33.263  1.00  0.00           O  
ATOM   2091  C1'   C A  66     -12.889  -1.938 -36.279  1.00  0.00           C  
ATOM   2092  C2'   C A  66     -13.036  -1.660 -34.782  1.00  0.00           C  
ATOM   2093  O2'   C A  66     -14.090  -0.727 -34.588  1.00  0.00           O  
ATOM   2094  N1    C A  66     -12.400  -3.312 -36.552  1.00  0.00           N  
ATOM   2095  C2    C A  66     -13.318  -4.368 -36.494  1.00  0.00           C  
ATOM   2096  O2    C A  66     -14.503  -4.127 -36.218  1.00  0.00           O  
ATOM   2097  N3    C A  66     -12.897  -5.631 -36.739  1.00  0.00           N  
ATOM   2098  C4    C A  66     -11.618  -5.864 -37.032  1.00  0.00           C  
ATOM   2099  N4    C A  66     -11.249  -7.126 -37.267  1.00  0.00           N  
ATOM   2100  C5    C A  66     -10.661  -4.813 -37.098  1.00  0.00           C  
ATOM   2101  C6    C A  66     -11.088  -3.568 -36.855  1.00  0.00           C  
ATOM   2102  H5'   C A  66      -9.860   0.608 -36.788  1.00  0.00           H  
ATOM   2103 H5''   C A  66      -9.546   0.555 -35.224  1.00  0.00           H  
ATOM   2104  H4'   C A  66     -11.861   0.641 -35.626  1.00  0.00           H  
ATOM   2105  H3'   C A  66     -11.016  -1.756 -34.377  1.00  0.00           H  
ATOM   2106  H1'   C A  66     -13.754  -1.808 -36.721  1.00  0.00           H  
ATOM   2107  H2'   C A  66     -13.186  -2.487 -34.278  1.00  0.00           H  
ATOM   2108 HO2'   C A  66     -14.852  -1.188 -34.181  1.00  0.00           H  
ATOM   2109  H42   C A  66     -10.316  -7.330 -37.485  1.00  0.00           H  
ATOM   2110  H41   C A  66     -11.911  -7.847 -37.219  1.00  0.00           H  
ATOM   2111  H5    C A  66      -9.722  -4.994 -37.316  1.00  0.00           H  
ATOM   2112  H6    C A  66     -10.445  -2.831 -36.896  1.00  0.00           H  
ATOM   2113  P     U A  67     -10.998  -0.852 -31.929  1.00  0.00           P  
ATOM   2114  OP2   U A  67      -9.827  -1.670 -32.332  1.00  0.00           O  
ATOM   2115  OP1   U A  67     -10.815   0.275 -30.980  1.00  0.00           O  
ATOM   2116  O5'   U A  67     -12.100  -1.832 -31.324  1.00  0.00           O  
ATOM   2117  C5'   U A  67     -13.408  -1.366 -31.030  1.00  0.00           C  
ATOM   2118  C4'   U A  67     -14.414  -2.491 -31.038  1.00  0.00           C  
ATOM   2119  O4'   U A  67     -14.459  -3.106 -32.352  1.00  0.00           O  
ATOM   2120  C3'   U A  67     -14.130  -3.650 -30.095  1.00  0.00           C  
ATOM   2121  O3'   U A  67     -14.546  -3.397 -28.764  1.00  0.00           O  
ATOM   2122  C1'   U A  67     -14.632  -4.509 -32.239  1.00  0.00           C  
ATOM   2123  C2'   U A  67     -14.870  -4.805 -30.757  1.00  0.00           C  
ATOM   2124  O2'   U A  67     -16.264  -4.743 -30.493  1.00  0.00           O  
ATOM   2125  N1    U A  67     -13.441  -5.216 -32.769  1.00  0.00           N  
ATOM   2126  C2    U A  67     -13.578  -6.565 -33.042  1.00  0.00           C  
ATOM   2127  O2    U A  67     -14.617  -7.178 -32.868  1.00  0.00           O  
ATOM   2128  N3    U A  67     -12.451  -7.178 -33.532  1.00  0.00           N  
ATOM   2129  C4    U A  67     -11.225  -6.595 -33.772  1.00  0.00           C  
ATOM   2130  O4    U A  67     -10.304  -7.283 -34.215  1.00  0.00           O  
ATOM   2131  C5    U A  67     -11.157  -5.198 -33.466  1.00  0.00           C  
ATOM   2132  C6    U A  67     -12.240  -4.576 -32.989  1.00  0.00           C  
ATOM   2133  H5'   U A  67     -13.668  -0.701 -31.701  1.00  0.00           H  
ATOM   2134 H5''   U A  67     -13.407  -0.945 -30.145  1.00  0.00           H  
ATOM   2135  H4'   U A  67     -15.298  -2.121 -30.829  1.00  0.00           H  
ATOM   2136  H3'   U A  67     -13.169  -3.841 -30.101  1.00  0.00           H  
ATOM   2137  H1'   U A  67     -15.422  -4.775 -32.755  1.00  0.00           H  
ATOM   2138  H2'   U A  67     -14.490  -5.671 -30.499  1.00  0.00           H  
ATOM   2139 HO2'   U A  67     -16.598  -5.649 -30.327  1.00  0.00           H  
ATOM   2140  H3    U A  67     -12.526  -8.134 -33.732  1.00  0.00           H  
ATOM   2141  H5    U A  67     -10.323  -4.702 -33.607  1.00  0.00           H  
ATOM   2142  H6    U A  67     -12.168  -3.621 -32.787  1.00  0.00           H  
ATOM   2143  P     C A  68     -13.533  -3.638 -27.540  1.00  0.00           P  
ATOM   2144  OP2   C A  68     -12.156  -3.707 -28.089  1.00  0.00           O  
ATOM   2145  OP1   C A  68     -13.852  -2.649 -26.479  1.00  0.00           O  
ATOM   2146  O5'   C A  68     -13.921  -5.085 -26.997  1.00  0.00           O  
ATOM   2147  C5'   C A  68     -15.162  -5.311 -26.347  1.00  0.00           C  
ATOM   2148  C4'   C A  68     -15.590  -6.755 -26.450  1.00  0.00           C  
ATOM   2149  O4'   C A  68     -15.728  -7.130 -27.846  1.00  0.00           O  
ATOM   2150  C3'   C A  68     -14.623  -7.783 -25.884  1.00  0.00           C  
ATOM   2151  O3'   C A  68     -14.742  -7.943 -24.481  1.00  0.00           O  
ATOM   2152  C1'   C A  68     -15.256  -8.455 -28.060  1.00  0.00           C  
ATOM   2153  C2'   C A  68     -14.970  -9.037 -26.674  1.00  0.00           C  
ATOM   2154  O2'   C A  68     -16.153  -9.647 -26.178  1.00  0.00           O  
ATOM   2155  N1    C A  68     -14.051  -8.445 -28.926  1.00  0.00           N  
ATOM   2156  C2    C A  68     -13.636  -9.652 -29.503  1.00  0.00           C  
ATOM   2157  O2    C A  68     -14.282 -10.686 -29.274  1.00  0.00           O  
ATOM   2158  N3    C A  68     -12.541  -9.670 -30.296  1.00  0.00           N  
ATOM   2159  C4    C A  68     -11.864  -8.545 -30.526  1.00  0.00           C  
ATOM   2160  N4    C A  68     -10.789  -8.611 -31.316  1.00  0.00           N  
ATOM   2161  C5    C A  68     -12.259  -7.303 -29.954  1.00  0.00           C  
ATOM   2162  C6    C A  68     -13.344  -7.297 -29.171  1.00  0.00           C  
ATOM   2163  H5'   C A  68     -15.847  -4.745 -26.760  1.00  0.00           H  
ATOM   2164 H5''   C A  68     -15.076  -5.071 -25.401  1.00  0.00           H  
ATOM   2165  H4'   C A  68     -16.458  -6.858 -26.006  1.00  0.00           H  
ATOM   2166  H3'   C A  68     -13.705  -7.513 -26.100  1.00  0.00           H  
ATOM   2167  H1'   C A  68     -15.962  -8.978 -28.493  1.00  0.00           H  
ATOM   2168  H2'   C A  68     -14.220  -9.667 -26.698  1.00  0.00           H  
ATOM   2169 HO2'   C A  68     -16.036 -10.620 -26.183  1.00  0.00           H  
ATOM   2170  H42   C A  68     -10.270  -7.801 -31.504  1.00  0.00           H  
ATOM   2171  H41   C A  68     -10.520  -9.468 -31.707  1.00  0.00           H  
ATOM   2172  H5    C A  68     -11.754  -6.481 -30.129  1.00  0.00           H  
ATOM   2173  H6    C A  68     -13.632  -6.452 -28.769  1.00  0.00           H  
ATOM   2174  P     G A  69     -13.478  -8.421 -23.611  1.00  0.00           P  
ATOM   2175  OP2   G A  69     -12.268  -7.757 -24.157  1.00  0.00           O  
ATOM   2176  OP1   G A  69     -13.820  -8.259 -22.175  1.00  0.00           O  
ATOM   2177  O5'   G A  69     -13.366  -9.981 -23.918  1.00  0.00           O  
ATOM   2178  C5'   G A  69     -14.339 -10.892 -23.429  1.00  0.00           C  
ATOM   2179  C4'   G A  69     -13.973 -12.319 -23.752  1.00  0.00           C  
ATOM   2180  O4'   G A  69     -14.005 -12.522 -25.189  1.00  0.00           O  
ATOM   2181  C3'   G A  69     -12.574 -12.758 -23.348  1.00  0.00           C  
ATOM   2182  O3'   G A  69     -12.479 -13.113 -21.978  1.00  0.00           O  
ATOM   2183  C1'   G A  69     -12.959 -13.412 -25.585  1.00  0.00           C  
ATOM   2184  C2'   G A  69     -12.300 -13.913 -24.299  1.00  0.00           C  
ATOM   2185  O2'   G A  69     -12.958 -15.098 -23.875  1.00  0.00           O  
ATOM   2186  N1    G A  69      -9.042 -13.932 -28.795  1.00  0.00           N  
ATOM   2187  C2    G A  69      -9.736 -14.893 -28.100  1.00  0.00           C  
ATOM   2188  N2    G A  69      -9.340 -16.161 -28.280  1.00  0.00           N  
ATOM   2189  N3    G A  69     -10.747 -14.631 -27.288  1.00  0.00           N  
ATOM   2190  C4    G A  69     -11.013 -13.309 -27.222  1.00  0.00           C  
ATOM   2191  C5    G A  69     -10.383 -12.271 -27.874  1.00  0.00           C  
ATOM   2192  C6    G A  69      -9.299 -12.566 -28.742  1.00  0.00           C  
ATOM   2193  O6    G A  69      -8.613 -11.784 -29.410  1.00  0.00           O  
ATOM   2194  N7    G A  69     -10.959 -11.055 -27.537  1.00  0.00           N  
ATOM   2195  C8    G A  69     -11.913 -11.370 -26.703  1.00  0.00           C  
ATOM   2196  N9    G A  69     -12.001 -12.720 -26.468  1.00  0.00           N  
ATOM   2197  H5'   G A  69     -15.205 -10.683 -23.836  1.00  0.00           H  
ATOM   2198 H5''   G A  69     -14.410 -10.792 -22.456  1.00  0.00           H  
ATOM   2199  H4'   G A  69     -14.627 -12.917 -23.332  1.00  0.00           H  
ATOM   2200  H3'   G A  69     -11.943 -12.031 -23.535  1.00  0.00           H  
ATOM   2201  H1'   G A  69     -13.356 -14.170 -26.064  1.00  0.00           H  
ATOM   2202  H2'   G A  69     -11.338 -14.058 -24.423  1.00  0.00           H  
ATOM   2203 HO2'   G A  69     -12.363 -15.863 -24.017  1.00  0.00           H  
ATOM   2204  H1    G A  69      -8.308 -14.230 -29.372  1.00  0.00           H  
ATOM   2205  H22   G A  69      -9.798 -16.889 -27.810  1.00  0.00           H  
ATOM   2206  H21   G A  69      -8.592 -16.363 -28.880  1.00  0.00           H  
ATOM   2207  H8    G A  69     -12.505 -10.709 -26.287  1.00  0.00           H  
ATOM   2208  P     C A  70     -11.112 -12.862 -21.172  1.00  0.00           P  
ATOM   2209  OP2   C A  70     -10.639 -11.490 -21.484  1.00  0.00           O  
ATOM   2210  OP1   C A  70     -11.333 -13.258 -19.758  1.00  0.00           O  
ATOM   2211  O5'   C A  70     -10.087 -13.896 -21.818  1.00  0.00           O  
ATOM   2212  C5'   C A  70     -10.296 -15.296 -21.709  1.00  0.00           C  
ATOM   2213  C4'   C A  70      -9.242 -16.077 -22.456  1.00  0.00           C  
ATOM   2214  O4'   C A  70      -9.351 -15.816 -23.880  1.00  0.00           O  
ATOM   2215  C3'   C A  70      -7.797 -15.737 -22.127  1.00  0.00           C  
ATOM   2216  O3'   C A  70      -7.333 -16.372 -20.947  1.00  0.00           O  
ATOM   2217  C1'   C A  70      -8.061 -15.786 -24.475  1.00  0.00           C  
ATOM   2218  C2'   C A  70      -7.058 -16.171 -23.385  1.00  0.00           C  
ATOM   2219  O2'   C A  70      -6.866 -17.578 -23.411  1.00  0.00           O  
ATOM   2220  N1    C A  70      -7.794 -14.439 -25.035  1.00  0.00           N  
ATOM   2221  C2    C A  70      -6.783 -14.305 -25.995  1.00  0.00           C  
ATOM   2222  O2    C A  70      -6.145 -15.310 -26.346  1.00  0.00           O  
ATOM   2223  N3    C A  70      -6.521 -13.088 -26.523  1.00  0.00           N  
ATOM   2224  C4    C A  70      -7.221 -12.024 -26.129  1.00  0.00           C  
ATOM   2225  N4    C A  70      -6.927 -10.842 -26.677  1.00  0.00           N  
ATOM   2226  C5    C A  70      -8.254 -12.126 -25.155  1.00  0.00           C  
ATOM   2227  C6    C A  70      -8.506 -13.336 -24.641  1.00  0.00           C  
ATOM   2228  H5'   C A  70     -11.177 -15.516 -22.076  1.00  0.00           H  
ATOM   2229 H5''   C A  70     -10.271 -15.549 -20.763  1.00  0.00           H  
ATOM   2230  H4'   C A  70      -9.387 -17.033 -22.296  1.00  0.00           H  
ATOM   2231  H3'   C A  70      -7.710 -14.765 -22.024  1.00  0.00           H  
ATOM   2232  H1'   C A  70      -8.028 -16.450 -25.196  1.00  0.00           H  
ATOM   2233  H2'   C A  70      -6.212 -15.687 -23.491  1.00  0.00           H  
ATOM   2234 HO2'   C A  70      -5.971 -17.771 -23.759  1.00  0.00           H  
ATOM   2235  H42   C A  70      -7.424 -10.042 -26.408  1.00  0.00           H  
ATOM   2236  H41   C A  70      -6.215 -10.776 -27.346  1.00  0.00           H  
ATOM   2237  H5    C A  70      -8.765 -11.338 -24.872  1.00  0.00           H  
ATOM   2238  H6    C A  70      -9.213 -13.426 -23.970  1.00  0.00           H  
ATOM   2239  P     G A  71      -6.205 -15.671 -20.042  1.00  0.00           P  
ATOM   2240  OP2   G A  71      -6.495 -14.215 -19.993  1.00  0.00           O  
ATOM   2241  OP1   G A  71      -6.088 -16.440 -18.776  1.00  0.00           O  
ATOM   2242  O5'   G A  71      -4.860 -15.878 -20.871  1.00  0.00           O  
ATOM   2243  C5'   G A  71      -4.319 -17.176 -21.070  1.00  0.00           C  
ATOM   2244  C4'   G A  71      -3.097 -17.137 -21.952  1.00  0.00           C  
ATOM   2245  O4'   G A  71      -3.470 -16.718 -23.291  1.00  0.00           O  
ATOM   2246  C3'   G A  71      -2.011 -16.152 -21.546  1.00  0.00           C  
ATOM   2247  O3'   G A  71      -1.162 -16.653 -20.527  1.00  0.00           O  
ATOM   2248  C1'   G A  71      -2.461 -15.895 -23.851  1.00  0.00           C  
ATOM   2249  C2'   G A  71      -1.294 -15.885 -22.862  1.00  0.00           C  
ATOM   2250  O2'   G A  71      -0.405 -16.943 -23.188  1.00  0.00           O  
ATOM   2251  N1    G A  71      -1.811 -11.516 -26.366  1.00  0.00           N  
ATOM   2252  C2    G A  71      -1.046 -12.658 -26.385  1.00  0.00           C  
ATOM   2253  N2    G A  71       0.036 -12.636 -27.178  1.00  0.00           N  
ATOM   2254  N3    G A  71      -1.321 -13.743 -25.681  1.00  0.00           N  
ATOM   2255  C4    G A  71      -2.440 -13.595 -24.940  1.00  0.00           C  
ATOM   2256  C5    G A  71      -3.273 -12.500 -24.849  1.00  0.00           C  
ATOM   2257  C6    G A  71      -2.966 -11.342 -25.611  1.00  0.00           C  
ATOM   2258  O6    G A  71      -3.582 -10.271 -25.666  1.00  0.00           O  
ATOM   2259  N7    G A  71      -4.321 -12.749 -23.975  1.00  0.00           N  
ATOM   2260  C8    G A  71      -4.110 -13.968 -23.558  1.00  0.00           C  
ATOM   2261  N9    G A  71      -2.986 -14.540 -24.104  1.00  0.00           N  
ATOM   2262  H5'   G A  71      -4.998 -17.745 -21.488  1.00  0.00           H  
ATOM   2263 H5''   G A  71      -4.075 -17.557 -20.200  1.00  0.00           H  
ATOM   2264  H4'   G A  71      -2.708 -18.036 -21.997  1.00  0.00           H  
ATOM   2265  H3'   G A  71      -2.430 -15.322 -21.235  1.00  0.00           H  
ATOM   2266  H1'   G A  71      -2.168 -16.294 -24.697  1.00  0.00           H  
ATOM   2267  H2'   G A  71      -0.838 -15.017 -22.854  1.00  0.00           H  
ATOM   2268 HO2'   G A  71       0.418 -16.565 -23.562  1.00  0.00           H  
ATOM   2269  H1    G A  71      -1.521 -10.766 -26.925  1.00  0.00           H  
ATOM   2270  H22   G A  71       0.619 -13.422 -27.233  1.00  0.00           H  
ATOM   2271  H21   G A  71       0.246 -11.836 -27.703  1.00  0.00           H  
ATOM   2272  H8    G A  71      -4.695 -14.428 -22.920  1.00  0.00           H  
ATOM   2273  P     U A  72      -0.512 -15.650 -19.453  1.00  0.00           P  
ATOM   2274  OP2   U A  72      -1.563 -14.695 -19.021  1.00  0.00           O  
ATOM   2275  OP1   U A  72       0.202 -16.465 -18.436  1.00  0.00           O  
ATOM   2276  O5'   U A  72       0.576 -14.842 -20.289  1.00  0.00           O  
ATOM   2277  C5'   U A  72       1.716 -15.494 -20.827  1.00  0.00           C  
ATOM   2278  C4'   U A  72       2.494 -14.588 -21.748  1.00  0.00           C  
ATOM   2279  O4'   U A  72       1.674 -14.219 -22.887  1.00  0.00           O  
ATOM   2280  C3'   U A  72       2.936 -13.255 -21.163  1.00  0.00           C  
ATOM   2281  O3'   U A  72       4.129 -13.352 -20.403  1.00  0.00           O  
ATOM   2282  C1'   U A  72       1.894 -12.866 -23.248  1.00  0.00           C  
ATOM   2283  C2'   U A  72       3.069 -12.377 -22.398  1.00  0.00           C  
ATOM   2284  O2'   U A  72       4.280 -12.641 -23.091  1.00  0.00           O  
ATOM   2285  N1    U A  72       0.662 -12.075 -23.013  1.00  0.00           N  
ATOM   2286  C2    U A  72       0.543 -10.876 -23.692  1.00  0.00           C  
ATOM   2287  O2    U A  72       1.394 -10.458 -24.458  1.00  0.00           O  
ATOM   2288  N3    U A  72      -0.613 -10.179 -23.444  1.00  0.00           N  
ATOM   2289  C4    U A  72      -1.643 -10.546 -22.604  1.00  0.00           C  
ATOM   2290  O4    U A  72      -2.621  -9.807 -22.487  1.00  0.00           O  
ATOM   2291  C5    U A  72      -1.451 -11.797 -21.936  1.00  0.00           C  
ATOM   2292  C6    U A  72      -0.335 -12.498 -22.160  1.00  0.00           C  
ATOM   2293  H5'   U A  72       1.425 -16.285 -21.328  1.00  0.00           H  
ATOM   2294 H5''   U A  72       2.299 -15.778 -20.092  1.00  0.00           H  
ATOM   2295  H4'   U A  72       3.285 -15.071 -22.068  1.00  0.00           H  
ATOM   2296  H3'   U A  72       2.220 -12.902 -20.593  1.00  0.00           H  
ATOM   2297  H1'   U A  72       2.135 -12.815 -24.196  1.00  0.00           H  
ATOM   2298  H2'   U A  72       2.978 -11.426 -22.176  1.00  0.00           H  
ATOM   2299 HO2'   U A  72       4.659 -11.794 -23.405  1.00  0.00           H  
ATOM   2300  H3    U A  72      -0.718  -9.326 -23.915  1.00  0.00           H  
ATOM   2301  H5    U A  72      -2.134 -12.137 -21.320  1.00  0.00           H  
ATOM   2302  H6    U A  72      -0.227 -13.350 -21.690  1.00  0.00           H  
ATOM   2303  P     A A  73       4.200 -12.725 -18.924  1.00  0.00           P  
ATOM   2304  OP2   A A  73       2.814 -12.611 -18.406  1.00  0.00           O  
ATOM   2305  OP1   A A  73       5.213 -13.484 -18.150  1.00  0.00           O  
ATOM   2306  O5'   A A  73       4.760 -11.251 -19.158  1.00  0.00           O  
ATOM   2307  C5'   A A  73       6.132 -11.031 -19.450  1.00  0.00           C  
ATOM   2308  C4'   A A  73       6.356  -9.674 -20.068  1.00  0.00           C  
ATOM   2309  O4'   A A  73       5.578  -9.555 -21.288  1.00  0.00           O  
ATOM   2310  C3'   A A  73       5.920  -8.479 -19.233  1.00  0.00           C  
ATOM   2311  O3'   A A  73       6.885  -8.095 -18.269  1.00  0.00           O  
ATOM   2312  C1'   A A  73       5.048  -8.251 -21.418  1.00  0.00           C  
ATOM   2313  C2'   A A  73       5.653  -7.415 -20.288  1.00  0.00           C  
ATOM   2314  O2'   A A  73       6.863  -6.829 -20.746  1.00  0.00           O  
ATOM   2315  N1    A A  73       0.634  -5.835 -22.528  1.00  0.00           N  
ATOM   2316  C2    A A  73       1.916  -5.509 -22.737  1.00  0.00           C  
ATOM   2317  N3    A A  73       3.018  -6.186 -22.422  1.00  0.00           N  
ATOM   2318  C4    A A  73       2.707  -7.344 -21.812  1.00  0.00           C  
ATOM   2319  C5    A A  73       1.439  -7.815 -21.528  1.00  0.00           C  
ATOM   2320  C6    A A  73       0.356  -7.005 -21.914  1.00  0.00           C  
ATOM   2321  N6    A A  73      -0.922  -7.329 -21.705  1.00  0.00           N  
ATOM   2322  N7    A A  73       1.505  -9.048 -20.893  1.00  0.00           N  
ATOM   2323  C8    A A  73       2.789  -9.289 -20.808  1.00  0.00           C  
ATOM   2324  N9    A A  73       3.576  -8.300 -21.345  1.00  0.00           N  
ATOM   2325  H5'   A A  73       6.442 -11.721 -20.073  1.00  0.00           H  
ATOM   2326 H5''   A A  73       6.650 -11.094 -18.621  1.00  0.00           H  
ATOM   2327  H4'   A A  73       7.307  -9.577 -20.286  1.00  0.00           H  
ATOM   2328  H3'   A A  73       5.079  -8.696 -18.777  1.00  0.00           H  
ATOM   2329  H1'   A A  73       5.320  -7.877 -22.282  1.00  0.00           H  
ATOM   2330  H2'   A A  73       5.021  -6.739 -19.966  1.00  0.00           H  
ATOM   2331 HO2'   A A  73       6.727  -5.866 -20.861  1.00  0.00           H  
ATOM   2332  H2    A A  73       2.064  -4.650 -23.187  1.00  0.00           H  
ATOM   2333  H61   A A  73      -1.635  -6.723 -21.997  1.00  0.00           H  
ATOM   2334  H62   A A  73      -1.148  -8.173 -21.262  1.00  0.00           H  
ATOM   2335  H8    A A  73       3.155 -10.102 -20.399  1.00  0.00           H  
ATOM   2336  P     C A  74       6.418  -7.574 -16.822  1.00  0.00           P  
ATOM   2337  OP2   C A  74       5.229  -8.362 -16.410  1.00  0.00           O  
ATOM   2338  OP1   C A  74       7.613  -7.535 -15.941  1.00  0.00           O  
ATOM   2339  O5'   C A  74       5.951  -6.074 -17.084  1.00  0.00           O  
ATOM   2340  C5'   C A  74       6.895  -5.058 -17.384  1.00  0.00           C  
ATOM   2341  C4'   C A  74       6.218  -3.762 -17.760  1.00  0.00           C  
ATOM   2342  O4'   C A  74       5.421  -3.951 -18.958  1.00  0.00           O  
ATOM   2343  C3'   C A  74       5.234  -3.200 -16.745  1.00  0.00           C  
ATOM   2344  O3'   C A  74       5.866  -2.477 -15.702  1.00  0.00           O  
ATOM   2345  C1'   C A  74       4.217  -3.199 -18.878  1.00  0.00           C  
ATOM   2346  C2'   C A  74       4.315  -2.349 -17.609  1.00  0.00           C  
ATOM   2347  O2'   C A  74       4.918  -1.105 -17.933  1.00  0.00           O  
ATOM   2348  N1    C A  74       3.049  -4.115 -18.853  1.00  0.00           N  
ATOM   2349  C2    C A  74       1.786  -3.590 -19.153  1.00  0.00           C  
ATOM   2350  O2    C A  74       1.680  -2.385 -19.427  1.00  0.00           O  
ATOM   2351  N3    C A  74       0.705  -4.404 -19.138  1.00  0.00           N  
ATOM   2352  C4    C A  74       0.846  -5.695 -18.840  1.00  0.00           C  
ATOM   2353  N4    C A  74      -0.248  -6.461 -18.838  1.00  0.00           N  
ATOM   2354  C5    C A  74       2.116  -6.259 -18.531  1.00  0.00           C  
ATOM   2355  C6    C A  74       3.178  -5.445 -18.549  1.00  0.00           C  
ATOM   2356  H5'   C A  74       7.456  -5.354 -18.131  1.00  0.00           H  
ATOM   2357 H5''   C A  74       7.461  -4.906 -16.598  1.00  0.00           H  
ATOM   2358  H4'   C A  74       6.908  -3.088 -17.939  1.00  0.00           H  
ATOM   2359  H3'   C A  74       4.717  -3.938 -16.357  1.00  0.00           H  
ATOM   2360  H1'   C A  74       4.151  -2.611 -19.659  1.00  0.00           H  
ATOM   2361  H2'   C A  74       3.436  -2.229 -17.190  1.00  0.00           H  
ATOM   2362 HO2'   C A  74       4.240  -0.400 -17.886  1.00  0.00           H  
ATOM   2363  H42   C A  74      -0.178  -7.414 -18.623  1.00  0.00           H  
ATOM   2364  H41   C A  74      -1.121  -6.069 -19.051  1.00  0.00           H  
ATOM   2365  H5    C A  74       2.209  -7.210 -18.313  1.00  0.00           H  
ATOM   2366  H6    C A  74       4.060  -5.814 -18.339  1.00  0.00           H  
ATOM   2367  P     A A  75       5.257  -2.506 -14.215  1.00  0.00           P  
ATOM   2368  OP2   A A  75       4.768  -3.881 -13.945  1.00  0.00           O  
ATOM   2369  OP1   A A  75       6.248  -1.887 -13.300  1.00  0.00           O  
ATOM   2370  O5'   A A  75       3.992  -1.541 -14.297  1.00  0.00           O  
ATOM   2371  C5'   A A  75       4.154  -0.134 -14.409  1.00  0.00           C  
ATOM   2372  C4'   A A  75       2.827   0.567 -14.554  1.00  0.00           C  
ATOM   2373  O4'   A A  75       2.176   0.139 -15.779  1.00  0.00           O  
ATOM   2374  C3'   A A  75       1.799   0.280 -13.470  1.00  0.00           C  
ATOM   2375  O3'   A A  75       1.996   1.057 -12.300  1.00  0.00           O  
ATOM   2376  C1'   A A  75       0.769   0.035 -15.583  1.00  0.00           C  
ATOM   2377  C2'   A A  75       0.482   0.566 -14.177  1.00  0.00           C  
ATOM   2378  O2'   A A  75       0.230   1.961 -14.255  1.00  0.00           O  
ATOM   2379  N1    A A  75      -3.207  -3.147 -16.376  1.00  0.00           N  
ATOM   2380  C2    A A  75      -3.128  -1.814 -16.267  1.00  0.00           C  
ATOM   2381  N3    A A  75      -2.058  -1.049 -16.060  1.00  0.00           N  
ATOM   2382  C4    A A  75      -0.948  -1.802 -15.959  1.00  0.00           C  
ATOM   2383  C5    A A  75      -0.870  -3.179 -16.049  1.00  0.00           C  
ATOM   2384  C6    A A  75      -2.073  -3.873 -16.270  1.00  0.00           C  
ATOM   2385  N6    A A  75      -2.153  -5.201 -16.379  1.00  0.00           N  
ATOM   2386  N7    A A  75       0.442  -3.607 -15.897  1.00  0.00           N  
ATOM   2387  C8    A A  75       1.116  -2.498 -15.720  1.00  0.00           C  
ATOM   2388  N9    A A  75       0.338  -1.367 -15.746  1.00  0.00           N  
ATOM   2389  H5'   A A  75       4.707   0.063 -15.194  1.00  0.00           H  
ATOM   2390 H5''   A A  75       4.607   0.201 -13.608  1.00  0.00           H  
ATOM   2391  H4'   A A  75       2.982   1.534 -14.597  1.00  0.00           H  
ATOM   2392  H3'   A A  75       1.837  -0.671 -13.235  1.00  0.00           H  
ATOM   2393  H1'   A A  75       0.311   0.596 -16.243  1.00  0.00           H  
ATOM   2394  H2'   A A  75      -0.263   0.085 -13.759  1.00  0.00           H  
ATOM   2395 HO2'   A A  75      -0.722   2.124 -14.089  1.00  0.00           H  
ATOM   2396  H2    A A  75      -3.978  -1.334 -16.351  1.00  0.00           H  
ATOM   2397  H61   A A  75      -3.021  -5.629 -16.533  1.00  0.00           H  
ATOM   2398  H62   A A  75      -1.343  -5.748 -16.305  1.00  0.00           H  
ATOM   2399  H8    A A  75       2.086  -2.477 -15.582  1.00  0.00           H  
ATOM   2400  P     G A  76       1.651   0.443 -10.856  1.00  0.00           P  
ATOM   2401  OP2   G A  76       2.064  -0.983 -10.852  1.00  0.00           O  
ATOM   2402  OP1   G A  76       2.187   1.366  -9.823  1.00  0.00           O  
ATOM   2403  O5'   G A  76       0.060   0.495 -10.785  1.00  0.00           O  
ATOM   2404  C5'   G A  76      -0.624   1.732 -10.649  1.00  0.00           C  
ATOM   2405  C4'   G A  76      -2.120   1.543 -10.659  1.00  0.00           C  
ATOM   2406  O4'   G A  76      -2.537   0.995 -11.937  1.00  0.00           O  
ATOM   2407  C3'   G A  76      -2.676   0.563  -9.637  1.00  0.00           C  
ATOM   2408  O3'   G A  76      -2.832   1.135  -8.349  1.00  0.00           O  
ATOM   2409  C1'   G A  76      -3.606   0.078 -11.755  1.00  0.00           C  
ATOM   2410  C2'   G A  76      -3.988   0.128 -10.274  1.00  0.00           C  
ATOM   2411  O2'   G A  76      -5.000   1.107 -10.092  1.00  0.00           O  
ATOM   2412  N1    G A  76      -5.143  -4.583 -13.108  1.00  0.00           N  
ATOM   2413  C2    G A  76      -5.889  -3.486 -12.751  1.00  0.00           C  
ATOM   2414  N2    G A  76      -7.221  -3.645 -12.753  1.00  0.00           N  
ATOM   2415  N3    G A  76      -5.369  -2.316 -12.417  1.00  0.00           N  
ATOM   2416  C4    G A  76      -4.020  -2.330 -12.467  1.00  0.00           C  
ATOM   2417  C5    G A  76      -3.182  -3.370 -12.809  1.00  0.00           C  
ATOM   2418  C6    G A  76      -3.753  -4.620 -13.166  1.00  0.00           C  
ATOM   2419  O6    G A  76      -3.178  -5.662 -13.500  1.00  0.00           O  
ATOM   2420  N7    G A  76      -1.853  -2.977 -12.737  1.00  0.00           N  
ATOM   2421  C8    G A  76      -1.906  -1.729 -12.358  1.00  0.00           C  
ATOM   2422  N9    G A  76      -3.190  -1.273 -12.176  1.00  0.00           N  
ATOM   2423  H5'   G A  76      -0.370   2.321 -11.390  1.00  0.00           H  
ATOM   2424 H5''   G A  76      -0.360   2.152  -9.803  1.00  0.00           H  
ATOM   2425  H4'   G A  76      -2.551   2.414 -10.530  1.00  0.00           H  
ATOM   2426  H3'   G A  76      -2.077  -0.211  -9.575  1.00  0.00           H  
ATOM   2427  H1'   G A  76      -4.369   0.369 -12.298  1.00  0.00           H  
ATOM   2428  H2'   G A  76      -4.272  -0.753  -9.948  1.00  0.00           H  
ATOM   2429 HO2'   G A  76      -5.848   0.657  -9.895  1.00  0.00           H  
ATOM   2430  H1    G A  76      -5.625  -5.404 -13.339  1.00  0.00           H  
ATOM   2431  H22   G A  76      -7.804  -2.896 -12.508  1.00  0.00           H  
ATOM   2432  H21   G A  76      -7.613  -4.508 -13.000  1.00  0.00           H  
ATOM   2433  H8    G A  76      -1.111  -1.174 -12.218  1.00  0.00           H  
ATOM   2434  P     U A  77      -2.519   0.262  -7.036  1.00  0.00           P  
ATOM   2435  OP2   U A  77      -1.314  -0.561  -7.308  1.00  0.00           O  
ATOM   2436  OP1   U A  77      -2.538   1.173  -5.863  1.00  0.00           O  
ATOM   2437  O5'   U A  77      -3.770  -0.718  -6.919  1.00  0.00           O  
ATOM   2438  C5'   U A  77      -5.084  -0.207  -6.755  1.00  0.00           C  
ATOM   2439  C4'   U A  77      -6.130  -1.249  -7.066  1.00  0.00           C  
ATOM   2440  O4'   U A  77      -6.013  -1.669  -8.451  1.00  0.00           O  
ATOM   2441  C3'   U A  77      -6.040  -2.546  -6.277  1.00  0.00           C  
ATOM   2442  O3'   U A  77      -6.630  -2.455  -4.992  1.00  0.00           O  
ATOM   2443  C1'   U A  77      -6.271  -3.057  -8.573  1.00  0.00           C  
ATOM   2444  C2'   U A  77      -6.730  -3.543  -7.197  1.00  0.00           C  
ATOM   2445  O2'   U A  77      -8.143  -3.428  -7.115  1.00  0.00           O  
ATOM   2446  N1    U A  77      -5.054  -3.763  -9.042  1.00  0.00           N  
ATOM   2447  C2    U A  77      -5.223  -5.033  -9.564  1.00  0.00           C  
ATOM   2448  O2    U A  77      -6.310  -5.577  -9.651  1.00  0.00           O  
ATOM   2449  N3    U A  77      -4.070  -5.647  -9.986  1.00  0.00           N  
ATOM   2450  C4    U A  77      -2.790  -5.136  -9.940  1.00  0.00           C  
ATOM   2451  O4    U A  77      -1.852  -5.816 -10.360  1.00  0.00           O  
ATOM   2452  C5    U A  77      -2.692  -3.819  -9.388  1.00  0.00           C  
ATOM   2453  C6    U A  77      -3.799  -3.197  -8.971  1.00  0.00           C  
ATOM   2454  H5'   U A  77      -5.207   0.558  -7.355  1.00  0.00           H  
ATOM   2455 H5''   U A  77      -5.198   0.092  -5.829  1.00  0.00           H  
ATOM   2456  H4'   U A  77      -7.017  -0.855  -6.927  1.00  0.00           H  
ATOM   2457  H3'   U A  77      -5.097  -2.799  -6.181  1.00  0.00           H  
ATOM   2458  H1'   U A  77      -6.992  -3.191  -9.223  1.00  0.00           H  
ATOM   2459  H2'   U A  77      -6.430  -4.461  -7.023  1.00  0.00           H  
ATOM   2460 HO2'   U A  77      -8.538  -4.324  -7.133  1.00  0.00           H  
ATOM   2461  H3    U A  77      -4.167  -6.548 -10.359  1.00  0.00           H  
ATOM   2462  H5    U A  77      -1.819  -3.378  -9.318  1.00  0.00           H  
ATOM   2463  H6    U A  77      -3.705  -2.298  -8.596  1.00  0.00           H  
ATOM   2464  P     C A  78      -5.883  -3.077  -3.712  1.00  0.00           P  
ATOM   2465  OP2   C A  78      -4.432  -3.147  -4.015  1.00  0.00           O  
ATOM   2466  OP1   C A  78      -6.347  -2.341  -2.508  1.00  0.00           O  
ATOM   2467  O5'   C A  78      -6.442  -4.566  -3.624  1.00  0.00           O  
ATOM   2468  C5'   C A  78      -7.746  -4.828  -3.130  1.00  0.00           C  
ATOM   2469  C4'   C A  78      -8.224  -6.205  -3.521  1.00  0.00           C  
ATOM   2470  O4'   C A  78      -8.178  -6.353  -4.964  1.00  0.00           O  
ATOM   2471  C3'   C A  78      -7.399  -7.373  -3.003  1.00  0.00           C  
ATOM   2472  O3'   C A  78      -7.727  -7.738  -1.673  1.00  0.00           O  
ATOM   2473  C1'   C A  78      -7.744  -7.658  -5.324  1.00  0.00           C  
ATOM   2474  C2'   C A  78      -7.689  -8.464  -4.025  1.00  0.00           C  
ATOM   2475  O2'   C A  78      -8.958  -9.059  -3.797  1.00  0.00           O  
ATOM   2476  N1    C A  78      -6.427  -7.596  -6.004  1.00  0.00           N  
ATOM   2477  C2    C A  78      -5.997  -8.718  -6.725  1.00  0.00           C  
ATOM   2478  O2    C A  78      -6.723  -9.722  -6.772  1.00  0.00           O  
ATOM   2479  N3    C A  78      -4.800  -8.687  -7.355  1.00  0.00           N  
ATOM   2480  C4    C A  78      -4.038  -7.595  -7.288  1.00  0.00           C  
ATOM   2481  N4    C A  78      -2.865  -7.610  -7.926  1.00  0.00           N  
ATOM   2482  C5    C A  78      -4.446  -6.440  -6.564  1.00  0.00           C  
ATOM   2483  C6    C A  78      -5.632  -6.481  -5.946  1.00  0.00           C  
ATOM   2484  H5'   C A  78      -8.365  -4.160  -3.493  1.00  0.00           H  
ATOM   2485 H5''   C A  78      -7.738  -4.759  -2.153  1.00  0.00           H  
ATOM   2486  H4'   C A  78      -9.151  -6.314  -3.220  1.00  0.00           H  
ATOM   2487  H3'   C A  78      -6.448  -7.139  -3.046  1.00  0.00           H  
ATOM   2488  H1'   C A  78      -8.403  -8.059  -5.928  1.00  0.00           H  
ATOM   2489  H2'   C A  78      -6.973  -9.134  -4.049  1.00  0.00           H  
ATOM   2490 HO2'   C A  78      -8.889 -10.025  -3.943  1.00  0.00           H  
ATOM   2491  H42   C A  78      -2.282  -6.823  -7.896  1.00  0.00           H  
ATOM   2492  H41   C A  78      -2.587  -8.408  -8.423  1.00  0.00           H  
ATOM   2493  H5    C A  78      -3.879  -5.641  -6.522  1.00  0.00           H  
ATOM   2494  H6    C A  78      -5.930  -5.696  -5.442  1.00  0.00           H  
ATOM   2495  P     G A  79      -6.627  -8.432  -0.730  1.00  0.00           P  
ATOM   2496  OP2   G A  79      -5.317  -7.786  -1.000  1.00  0.00           O  
ATOM   2497  OP1   G A  79      -7.160  -8.460   0.656  1.00  0.00           O  
ATOM   2498  O5'   G A  79      -6.555  -9.933  -1.261  1.00  0.00           O  
ATOM   2499  C5'   G A  79      -7.629 -10.835  -1.042  1.00  0.00           C  
ATOM   2500  C4'   G A  79      -7.301 -12.219  -1.547  1.00  0.00           C  
ATOM   2501  O4'   G A  79      -7.155 -12.193  -2.991  1.00  0.00           O  
ATOM   2502  C3'   G A  79      -5.993 -12.817  -1.053  1.00  0.00           C  
ATOM   2503  O3'   G A  79      -6.099 -13.389   0.240  1.00  0.00           O  
ATOM   2504  C1'   G A  79      -6.120 -13.086  -3.398  1.00  0.00           C  
ATOM   2505  C2'   G A  79      -5.658 -13.827  -2.142  1.00  0.00           C  
ATOM   2506  O2'   G A  79      -6.425 -15.014  -1.999  1.00  0.00           O  
ATOM   2507  N1    G A  79      -1.879 -13.371  -6.200  1.00  0.00           N  
ATOM   2508  C2    G A  79      -2.709 -14.376  -5.764  1.00  0.00           C  
ATOM   2509  N2    G A  79      -2.369 -15.624  -6.119  1.00  0.00           N  
ATOM   2510  N3    G A  79      -3.794 -14.174  -5.034  1.00  0.00           N  
ATOM   2511  C4    G A  79      -3.987 -12.866  -4.768  1.00  0.00           C  
ATOM   2512  C5    G A  79      -3.221 -11.786  -5.154  1.00  0.00           C  
ATOM   2513  C6    G A  79      -2.060 -12.017  -5.937  1.00  0.00           C  
ATOM   2514  O6    G A  79      -1.251 -11.191  -6.378  1.00  0.00           O  
ATOM   2515  N7    G A  79      -3.761 -10.601  -4.675  1.00  0.00           N  
ATOM   2516  C8    G A  79      -4.826 -10.975  -4.018  1.00  0.00           C  
ATOM   2517  N9    G A  79      -5.022 -12.334  -4.035  1.00  0.00           N  
ATOM   2518  H5'   G A  79      -8.425 -10.505  -1.507  1.00  0.00           H  
ATOM   2519 H5''   G A  79      -7.817 -10.882  -0.081  1.00  0.00           H  
ATOM   2520  H4'   G A  79      -8.036 -12.824  -1.312  1.00  0.00           H  
ATOM   2521  H3'   G A  79      -5.305 -12.119  -1.041  1.00  0.00           H  
ATOM   2522  H1'   G A  79      -6.490 -13.729  -4.038  1.00  0.00           H  
ATOM   2523  H2'   G A  79      -4.697 -14.018  -2.172  1.00  0.00           H  
ATOM   2524 HO2'   G A  79      -5.856 -15.787  -2.192  1.00  0.00           H  
ATOM   2525  H1    G A  79      -1.100 -13.626  -6.736  1.00  0.00           H  
ATOM   2526  H22   G A  79      -2.924 -16.382  -5.837  1.00  0.00           H  
ATOM   2527  H21   G A  79      -1.567 -15.782  -6.659  1.00  0.00           H  
ATOM   2528  H8    G A  79      -5.424 -10.348  -3.561  1.00  0.00           H  
ATOM   2529  P     C A  80      -4.848 -13.341   1.248  1.00  0.00           P  
ATOM   2530  OP2   C A  80      -4.271 -11.974   1.201  1.00  0.00           O  
ATOM   2531  OP1   C A  80      -5.285 -13.908   2.549  1.00  0.00           O  
ATOM   2532  O5'   C A  80      -3.793 -14.345   0.603  1.00  0.00           O  
ATOM   2533  C5'   C A  80      -4.058 -15.738   0.537  1.00  0.00           C  
ATOM   2534  C4'   C A  80      -2.965 -16.480  -0.193  1.00  0.00           C  
ATOM   2535  O4'   C A  80      -2.912 -16.043  -1.577  1.00  0.00           O  
ATOM   2536  C3'   C A  80      -1.549 -16.261   0.318  1.00  0.00           C  
ATOM   2537  O3'   C A  80      -1.236 -17.063   1.444  1.00  0.00           O  
ATOM   2538  C1'   C A  80      -1.566 -15.995  -2.030  1.00  0.00           C  
ATOM   2539  C2'   C A  80      -0.701 -16.571  -0.907  1.00  0.00           C  
ATOM   2540  O2'   C A  80      -0.568 -17.972  -1.101  1.00  0.00           O  
ATOM   2541  N1    C A  80      -1.194 -14.599  -2.368  1.00  0.00           N  
ATOM   2542  C2    C A  80      -0.072 -14.388  -3.180  1.00  0.00           C  
ATOM   2543  O2    C A  80       0.572 -15.366  -3.589  1.00  0.00           O  
ATOM   2544  N3    C A  80       0.288 -13.125  -3.504  1.00  0.00           N  
ATOM   2545  C4    C A  80      -0.421 -12.091  -3.051  1.00  0.00           C  
ATOM   2546  N4    C A  80      -0.028 -10.862  -3.396  1.00  0.00           N  
ATOM   2547  C5    C A  80      -1.565 -12.272  -2.224  1.00  0.00           C  
ATOM   2548  C6    C A  80      -1.913 -13.526  -1.911  1.00  0.00           C  
ATOM   2549  H5'   C A  80      -4.908 -15.880   0.070  1.00  0.00           H  
ATOM   2550 H5''   C A  80      -4.131 -16.093   1.448  1.00  0.00           H  
ATOM   2551  H4'   C A  80      -3.166 -17.439  -0.169  1.00  0.00           H  
ATOM   2552  H3'   C A  80      -1.436 -15.316   0.555  1.00  0.00           H  
ATOM   2553  H1'   C A  80      -1.479 -16.556  -2.829  1.00  0.00           H  
ATOM   2554  H2'   C A  80       0.171 -16.126  -0.863  1.00  0.00           H  
ATOM   2555 HO2'   C A  80       0.350 -18.169  -1.381  1.00  0.00           H  
ATOM   2556  H42   C A  80      -0.528 -10.082  -3.080  1.00  0.00           H  
ATOM   2557  H41   C A  80       0.761 -10.742  -3.966  1.00  0.00           H  
ATOM   2558  H5    C A  80      -2.080 -11.505  -1.896  1.00  0.00           H  
ATOM   2559  H6    C A  80      -2.697 -13.671  -1.343  1.00  0.00           H  
ATOM   2560  P     C A  81      -0.261 -16.501   2.591  1.00  0.00           P  
ATOM   2561  OP2   C A  81      -0.531 -15.051   2.755  1.00  0.00           O  
ATOM   2562  OP1   C A  81      -0.365 -17.404   3.765  1.00  0.00           O  
ATOM   2563  O5'   C A  81       1.197 -16.665   1.972  1.00  0.00           O  
ATOM   2564  C5'   C A  81       1.766 -17.950   1.775  1.00  0.00           C  
ATOM   2565  C4'   C A  81       3.050 -17.877   0.985  1.00  0.00           C  
ATOM   2566  O4'   C A  81       2.793 -17.296  -0.320  1.00  0.00           O  
ATOM   2567  C3'   C A  81       4.148 -17.002   1.570  1.00  0.00           C  
ATOM   2568  O3'   C A  81       4.902 -17.656   2.576  1.00  0.00           O  
ATOM   2569  C1'   C A  81       3.871 -16.463  -0.714  1.00  0.00           C  
ATOM   2570  C2'   C A  81       4.966 -16.628   0.341  1.00  0.00           C  
ATOM   2571  O2'   C A  81       5.825 -17.690  -0.049  1.00  0.00           O  
ATOM   2572  N1    C A  81       3.414 -15.056  -0.836  1.00  0.00           N  
ATOM   2573  C2    C A  81       4.221 -14.153  -1.540  1.00  0.00           C  
ATOM   2574  O2    C A  81       5.286 -14.552  -2.036  1.00  0.00           O  
ATOM   2575  N3    C A  81       3.827 -12.865  -1.666  1.00  0.00           N  
ATOM   2576  C4    C A  81       2.678 -12.462  -1.124  1.00  0.00           C  
ATOM   2577  N4    C A  81       2.330 -11.182  -1.274  1.00  0.00           N  
ATOM   2578  C5    C A  81       1.836 -13.354  -0.402  1.00  0.00           C  
ATOM   2579  C6    C A  81       2.235 -14.626  -0.285  1.00  0.00           C  
ATOM   2580  H5'   C A  81       1.125 -18.513   1.292  1.00  0.00           H  
ATOM   2581 H5''   C A  81       1.952 -18.354   2.649  1.00  0.00           H  
ATOM   2582  H4'   C A  81       3.398 -18.785   0.866  1.00  0.00           H  
ATOM   2583  H3'   C A  81       3.747 -16.190   1.946  1.00  0.00           H  
ATOM   2584  H1'   C A  81       4.206 -16.771  -1.582  1.00  0.00           H  
ATOM   2585  H2'   C A  81       5.460 -15.793   0.478  1.00  0.00           H  
ATOM   2586 HO2'   C A  81       6.688 -17.317  -0.324  1.00  0.00           H  
ATOM   2587  H42   C A  81       1.491 -10.854  -0.887  1.00  0.00           H  
ATOM   2588  H41   C A  81       2.913 -10.570  -1.770  1.00  0.00           H  
ATOM   2589  H5    C A  81       0.992 -13.049  -0.007  1.00  0.00           H  
ATOM   2590  H6    C A  81       1.670 -15.256   0.208  1.00  0.00           H  
ATOM   2591  P     A A  82       5.467 -16.827   3.831  1.00  0.00           P  
ATOM   2592  OP2   A A  82       4.446 -15.819   4.214  1.00  0.00           O  
ATOM   2593  OP1   A A  82       5.957 -17.797   4.842  1.00  0.00           O  
ATOM   2594  O5'   A A  82       6.728 -16.050   3.242  1.00  0.00           O  
ATOM   2595  C5'   A A  82       7.923 -16.743   2.913  1.00  0.00           C  
ATOM   2596  C4'   A A  82       8.930 -15.831   2.260  1.00  0.00           C  
ATOM   2597  O4'   A A  82       8.389 -15.308   1.019  1.00  0.00           O  
ATOM   2598  C3'   A A  82       9.316 -14.588   3.049  1.00  0.00           C  
ATOM   2599  O3'   A A  82      10.303 -14.841   4.034  1.00  0.00           O  
ATOM   2600  C1'   A A  82       8.788 -13.957   0.833  1.00  0.00           C  
ATOM   2601  C2'   A A  82       9.773 -13.631   1.958  1.00  0.00           C  
ATOM   2602  O2'   A A  82      11.089 -13.937   1.521  1.00  0.00           O  
ATOM   2603  N1    A A  82       6.926  -9.294  -0.326  1.00  0.00           N  
ATOM   2604  C2    A A  82       8.138  -9.843  -0.478  1.00  0.00           C  
ATOM   2605  N3    A A  82       8.555 -11.065  -0.153  1.00  0.00           N  
ATOM   2606  C4    A A  82       7.556 -11.777   0.397  1.00  0.00           C  
ATOM   2607  C5    A A  82       6.259 -11.351   0.619  1.00  0.00           C  
ATOM   2608  C6    A A  82       5.944 -10.037   0.230  1.00  0.00           C  
ATOM   2609  N6    A A  82       4.736  -9.489   0.382  1.00  0.00           N  
ATOM   2610  N7    A A  82       5.505 -12.359   1.205  1.00  0.00           N  
ATOM   2611  C8    A A  82       6.349 -13.354   1.323  1.00  0.00           C  
ATOM   2612  N9    A A  82       7.608 -13.072   0.854  1.00  0.00           N  
ATOM   2613  H5'   A A  82       7.709 -17.475   2.298  1.00  0.00           H  
ATOM   2614 H5''   A A  82       8.312 -17.117   3.731  1.00  0.00           H  
ATOM   2615  H4'   A A  82       9.742 -16.344   2.062  1.00  0.00           H  
ATOM   2616  H3'   A A  82       8.516 -14.222   3.482  1.00  0.00           H  
ATOM   2617  H1'   A A  82       9.242 -13.876  -0.031  1.00  0.00           H  
ATOM   2618  H2'   A A  82       9.694 -12.696   2.243  1.00  0.00           H  
ATOM   2619 HO2'   A A  82      11.580 -13.102   1.376  1.00  0.00           H  
ATOM   2620  H2    A A  82       8.814  -9.262  -0.886  1.00  0.00           H  
ATOM   2621  H61   A A  82       4.577  -8.567   0.091  1.00  0.00           H  
ATOM   2622  H62   A A  82       4.009 -10.009   0.782  1.00  0.00           H  
ATOM   2623  H8    A A  82       6.104 -14.221   1.710  1.00  0.00           H  
ATOM   2624  P     C A  83       9.966 -14.623   5.590  1.00  0.00           P  
ATOM   2625  OP2   C A  83       8.531 -14.938   5.799  1.00  0.00           O  
ATOM   2626  OP1   C A  83      10.997 -15.336   6.387  1.00  0.00           O  
ATOM   2627  O5'   C A  83      10.166 -13.059   5.813  1.00  0.00           O  
ATOM   2628  C5'   C A  83      11.413 -12.537   6.249  1.00  0.00           C  
ATOM   2629  C4'   C A  83      11.683 -11.174   5.660  1.00  0.00           C  
ATOM   2630  O4'   C A  83      11.250 -11.149   4.277  1.00  0.00           O  
ATOM   2631  C3'   C A  83      10.914 -10.015   6.275  1.00  0.00           C  
ATOM   2632  O3'   C A  83      11.484  -9.554   7.488  1.00  0.00           O  
ATOM   2633  C1'   C A  83      10.699  -9.898   3.951  1.00  0.00           C  
ATOM   2634  C2'   C A  83      10.967  -8.994   5.151  1.00  0.00           C  
ATOM   2635  O2'   C A  83      12.262  -8.423   5.036  1.00  0.00           O  
ATOM   2636  N1    C A  83       9.249 -10.109   3.718  1.00  0.00           N  
ATOM   2637  C2    C A  83       8.481  -9.025   3.276  1.00  0.00           C  
ATOM   2638  O2    C A  83       9.030  -7.927   3.094  1.00  0.00           O  
ATOM   2639  N3    C A  83       7.156  -9.191   3.056  1.00  0.00           N  
ATOM   2640  C4    C A  83       6.590 -10.380   3.259  1.00  0.00           C  
ATOM   2641  N4    C A  83       5.280 -10.498   3.029  1.00  0.00           N  
ATOM   2642  C5    C A  83       7.342 -11.502   3.709  1.00  0.00           C  
ATOM   2643  C6    C A  83       8.652 -11.326   3.922  1.00  0.00           C  
ATOM   2644  H5'   C A  83      12.128 -13.150   5.978  1.00  0.00           H  
ATOM   2645 H5''   C A  83      11.405 -12.467   7.226  1.00  0.00           H  
ATOM   2646  H4'   C A  83      12.646 -11.000   5.697  1.00  0.00           H  
ATOM   2647  H3'   C A  83       9.985 -10.287   6.428  1.00  0.00           H  
ATOM   2648  H1'   C A  83      11.103  -9.500   3.152  1.00  0.00           H  
ATOM   2649  H2'   C A  83      10.276  -8.308   5.258  1.00  0.00           H  
ATOM   2650 HO2'   C A  83      12.173  -7.465   4.852  1.00  0.00           H  
ATOM   2651  H42   C A  83       4.834 -11.359   3.169  1.00  0.00           H  
ATOM   2652  H41   C A  83       4.765  -9.723   2.720  1.00  0.00           H  
ATOM   2653  H5    C A  83       6.917 -12.373   3.855  1.00  0.00           H  
ATOM   2654  H6    C A  83       9.186 -12.085   4.231  1.00  0.00           H  
ATOM   2655  P     C A  84      10.539  -9.026   8.676  1.00  0.00           P  
ATOM   2656  OP2   C A  84       9.243  -9.744   8.587  1.00  0.00           O  
ATOM   2657  OP1   C A  84      11.319  -9.073   9.939  1.00  0.00           O  
ATOM   2658  O5'   C A  84      10.282  -7.496   8.314  1.00  0.00           O  
ATOM   2659  C5'   C A  84      11.351  -6.562   8.293  1.00  0.00           C  
ATOM   2660  C4'   C A  84      10.911  -5.224   7.750  1.00  0.00           C  
ATOM   2661  O4'   C A  84      10.440  -5.394   6.386  1.00  0.00           O  
ATOM   2662  C3'   C A  84       9.731  -4.571   8.453  1.00  0.00           C  
ATOM   2663  O3'   C A  84      10.109  -3.841   9.606  1.00  0.00           O  
ATOM   2664  C1'   C A  84       9.378  -4.510   6.125  1.00  0.00           C  
ATOM   2665  C2'   C A  84       9.208  -3.640   7.370  1.00  0.00           C  
ATOM   2666  O2'   C A  84      10.024  -2.485   7.247  1.00  0.00           O  
ATOM   2667  N1    C A  84       8.173  -5.328   5.841  1.00  0.00           N  
ATOM   2668  C2    C A  84       7.051  -4.692   5.294  1.00  0.00           C  
ATOM   2669  O2    C A  84       7.096  -3.473   5.067  1.00  0.00           O  
ATOM   2670  N3    C A  84       5.940  -5.415   5.026  1.00  0.00           N  
ATOM   2671  C4    C A  84       5.916  -6.723   5.280  1.00  0.00           C  
ATOM   2672  N4    C A  84       4.798  -7.397   4.999  1.00  0.00           N  
ATOM   2673  C5    C A  84       7.039  -7.399   5.835  1.00  0.00           C  
ATOM   2674  C6    C A  84       8.133  -6.673   6.096  1.00  0.00           C  
ATOM   2675  H5'   C A  84      12.071  -6.914   7.729  1.00  0.00           H  
ATOM   2676 H5''   C A  84      11.688  -6.441   9.205  1.00  0.00           H  
ATOM   2677  H4'   C A  84      11.678  -4.615   7.753  1.00  0.00           H  
ATOM   2678  H3'   C A  84       9.055  -5.253   8.651  1.00  0.00           H  
ATOM   2679  H1'   C A  84       9.571  -3.935   5.355  1.00  0.00           H  
ATOM   2680  H2'   C A  84       8.269  -3.405   7.523  1.00  0.00           H  
ATOM   2681 HO2'   C A  84       9.452  -1.702   7.105  1.00  0.00           H  
ATOM   2682  H42   C A  84       4.749  -8.359   5.174  1.00  0.00           H  
ATOM   2683  H41   C A  84       4.026  -6.928   4.617  1.00  0.00           H  
ATOM   2684  H5    C A  84       7.013  -8.362   6.019  1.00  0.00           H  
ATOM   2685  H6    C A  84       8.916  -7.120   6.479  1.00  0.00           H  
ATOM   2686  P     C A  85       9.289  -4.013  10.978  1.00  0.00           P  
ATOM   2687  OP2   C A  85       8.942  -5.448  11.130  1.00  0.00           O  
ATOM   2688  OP1   C A  85      10.043  -3.323  12.055  1.00  0.00           O  
ATOM   2689  O5'   C A  85       7.940  -3.203  10.726  1.00  0.00           O  
ATOM   2690  C5'   C A  85       7.969  -1.881  10.210  1.00  0.00           C  
ATOM   2691  C4'   C A  85       6.647  -1.494   9.594  1.00  0.00           C  
ATOM   2692  O4'   C A  85       6.458  -2.210   8.346  1.00  0.00           O  
ATOM   2693  C3'   C A  85       5.405  -1.838  10.401  1.00  0.00           C  
ATOM   2694  O3'   C A  85       5.149  -0.912  11.443  1.00  0.00           O  
ATOM   2695  C1'   C A  85       5.103  -2.474   8.144  1.00  0.00           C  
ATOM   2696  C2'   C A  85       4.362  -1.802   9.307  1.00  0.00           C  
ATOM   2697  O2'   C A  85       4.047  -0.468   8.939  1.00  0.00           O  
ATOM   2698  N1    C A  85       4.929  -3.948   8.142  1.00  0.00           N  
ATOM   2699  C2    C A  85       3.746  -4.478   7.612  1.00  0.00           C  
ATOM   2700  O2    C A  85       2.884  -3.706   7.163  1.00  0.00           O  
ATOM   2701  N3    C A  85       3.563  -5.818   7.597  1.00  0.00           N  
ATOM   2702  C4    C A  85       4.504  -6.626   8.086  1.00  0.00           C  
ATOM   2703  N4    C A  85       4.280  -7.942   8.051  1.00  0.00           N  
ATOM   2704  C5    C A  85       5.717  -6.119   8.633  1.00  0.00           C  
ATOM   2705  C6    C A  85       5.887  -4.791   8.640  1.00  0.00           C  
ATOM   2706  H5'   C A  85       8.670  -1.819   9.528  1.00  0.00           H  
ATOM   2707 H5''   C A  85       8.176  -1.259  10.939  1.00  0.00           H  
ATOM   2708  H4'   C A  85       6.654  -0.532   9.410  1.00  0.00           H  
ATOM   2709  H3'   C A  85       5.491  -2.747  10.756  1.00  0.00           H  
ATOM   2710  H1'   C A  85       4.775  -2.106   7.298  1.00  0.00           H  
ATOM   2711  H2'   C A  85       3.561  -2.308   9.558  1.00  0.00           H  
ATOM   2712 HO2'   C A  85       3.081  -0.397   8.788  1.00  0.00           H  
ATOM   2713  H42   C A  85       4.953  -8.562   8.402  1.00  0.00           H  
ATOM   2714  H41   C A  85       3.444  -8.287   7.674  1.00  0.00           H  
ATOM   2715  H5    C A  85       6.403  -6.721   8.989  1.00  0.00           H  
ATOM   2716  H6    C A  85       6.715  -4.423   9.012  1.00  0.00           H  
ATOM   2717  P     A A  86       4.591  -1.425  12.861  1.00  0.00           P  
ATOM   2718  OP2   A A  86       5.457  -2.538  13.321  1.00  0.00           O  
ATOM   2719  OP1   A A  86       4.392  -0.240  13.733  1.00  0.00           O  
ATOM   2720  O5'   A A  86       3.157  -2.028  12.514  1.00  0.00           O  
ATOM   2721  C5'   A A  86       2.158  -1.226  11.902  1.00  0.00           C  
ATOM   2722  C4'   A A  86       1.030  -2.067  11.358  1.00  0.00           C  
ATOM   2723  O4'   A A  86       1.493  -2.870  10.234  1.00  0.00           O  
ATOM   2724  C3'   A A  86       0.426  -3.077  12.320  1.00  0.00           C  
ATOM   2725  O3'   A A  86      -0.613  -2.534  13.116  1.00  0.00           O  
ATOM   2726  C1'   A A  86       0.974  -4.169  10.298  1.00  0.00           C  
ATOM   2727  C2'   A A  86      -0.124  -4.122  11.364  1.00  0.00           C  
ATOM   2728  O2'   A A  86      -1.333  -3.682  10.762  1.00  0.00           O  
ATOM   2729  N1    A A  86       2.591  -9.057  10.508  1.00  0.00           N  
ATOM   2730  C2    A A  86       1.448  -8.504  10.081  1.00  0.00           C  
ATOM   2731  N3    A A  86       1.093  -7.222  10.055  1.00  0.00           N  
ATOM   2732  C4    A A  86       2.077  -6.446  10.543  1.00  0.00           C  
ATOM   2733  C5    A A  86       3.305  -6.866  11.018  1.00  0.00           C  
ATOM   2734  C6    A A  86       3.560  -8.249  10.991  1.00  0.00           C  
ATOM   2735  N6    A A  86       4.698  -8.801  11.417  1.00  0.00           N  
ATOM   2736  N7    A A  86       4.065  -5.784  11.440  1.00  0.00           N  
ATOM   2737  C8    A A  86       3.292  -4.750  11.215  1.00  0.00           C  
ATOM   2738  N9    A A  86       2.074  -5.078  10.672  1.00  0.00           N  
ATOM   2739  H5'   A A  86       2.561  -0.718  11.167  1.00  0.00           H  
ATOM   2740 H5''   A A  86       1.799  -0.600  12.564  1.00  0.00           H  
ATOM   2741  H4'   A A  86       0.315  -1.474  11.045  1.00  0.00           H  
ATOM   2742  H3'   A A  86       1.141  -3.474  12.861  1.00  0.00           H  
ATOM   2743  H1'   A A  86       0.587  -4.458   9.444  1.00  0.00           H  
ATOM   2744  H2'   A A  86      -0.233  -4.991  11.805  1.00  0.00           H  
ATOM   2745 HO2'   A A  86      -1.954  -4.438  10.705  1.00  0.00           H  
ATOM   2746  H2    A A  86       0.779  -9.134   9.740  1.00  0.00           H  
ATOM   2747  H61   A A  86       4.818  -9.773  11.373  1.00  0.00           H  
ATOM   2748  H62   A A  86       5.415  -8.234  11.771  1.00  0.00           H  
ATOM   2749  H8    A A  86       3.559  -3.828  11.415  1.00  0.00           H  
ATOM   2750  P     U A  87      -0.856  -3.077  14.609  1.00  0.00           P  
ATOM   2751  OP2   U A  87       0.399  -2.883  15.378  1.00  0.00           O  
ATOM   2752  OP1   U A  87      -2.123  -2.488  15.112  1.00  0.00           O  
ATOM   2753  O5'   U A  87      -1.081  -4.642  14.417  1.00  0.00           O  
ATOM   2754  C5'   U A  87      -2.223  -5.137  13.736  1.00  0.00           C  
ATOM   2755  C4'   U A  87      -2.181  -6.639  13.595  1.00  0.00           C  
ATOM   2756  O4'   U A  87      -1.053  -6.990  12.756  1.00  0.00           O  
ATOM   2757  C3'   U A  87      -1.963  -7.426  14.878  1.00  0.00           C  
ATOM   2758  O3'   U A  87      -3.174  -7.786  15.519  1.00  0.00           O  
ATOM   2759  C1'   U A  87      -0.416  -8.168  13.222  1.00  0.00           C  
ATOM   2760  C2'   U A  87      -1.279  -8.695  14.376  1.00  0.00           C  
ATOM   2761  O2'   U A  87      -2.224  -9.616  13.850  1.00  0.00           O  
ATOM   2762  N1    U A  87       0.947  -7.790  13.666  1.00  0.00           N  
ATOM   2763  C2    U A  87       1.848  -8.816  13.880  1.00  0.00           C  
ATOM   2764  O2    U A  87       1.569  -9.992  13.718  1.00  0.00           O  
ATOM   2765  N3    U A  87       3.098  -8.419  14.289  1.00  0.00           N  
ATOM   2766  C4    U A  87       3.531  -7.128  14.505  1.00  0.00           C  
ATOM   2767  O4    U A  87       4.690  -6.933  14.875  1.00  0.00           O  
ATOM   2768  C5    U A  87       2.545  -6.119  14.264  1.00  0.00           C  
ATOM   2769  C6    U A  87       1.321  -6.477  13.864  1.00  0.00           C  
ATOM   2770  H5'   U A  87      -2.262  -4.734  12.843  1.00  0.00           H  
ATOM   2771 H5''   U A  87      -3.028  -4.886  14.235  1.00  0.00           H  
ATOM   2772  H4'   U A  87      -3.011  -6.940  13.171  1.00  0.00           H  
ATOM   2773  H3'   U A  87      -1.342  -6.936  15.456  1.00  0.00           H  
ATOM   2774  H1'   U A  87      -0.352  -8.856  12.527  1.00  0.00           H  
ATOM   2775  H2'   U A  87      -0.724  -9.104  15.072  1.00  0.00           H  
ATOM   2776 HO2'   U A  87      -3.113  -9.396  14.201  1.00  0.00           H  
ATOM   2777  H3    U A  87       3.752  -9.131  14.446  1.00  0.00           H  
ATOM   2778  H5    U A  87       2.767  -5.172  14.392  1.00  0.00           H  
ATOM   2779  H6    U A  87       0.664  -5.768  13.707  1.00  0.00           H  
TER                                                                             
