# Supplementary material for: Direct-Coupling Analysis of nucleotide coevolution facilitates RNA secondary and tertiary structure prediction
Source: Nucleic Acids Res. 2015 Sep 29;43(21):10444–55. doi: 10.1093/nar/gkv932 (PMC4666395; doi:10.1093/nar/gkv932)
Supplement: SUPPLEMENTARY DATA [file supp_gkv932_nar-01540-r-2015-File011.zip › blind_predictions_100dca/RF01695/cluster_10.pdb]

ATOM      1  C5'   G A   1      -0.259 -17.015  12.992  1.00  0.00           C  
ATOM      2  C4'   G A   1      -1.254 -15.989  13.477  1.00  0.00           C  
ATOM      3  O4'   G A   1      -0.687 -15.289  14.621  1.00  0.00           O  
ATOM      4  C3'   G A   1      -1.577 -14.862  12.508  1.00  0.00           C  
ATOM      5  O3'   G A   1      -2.559 -15.221  11.550  1.00  0.00           O  
ATOM      6  C1'   G A   1      -1.031 -13.922  14.588  1.00  0.00           C  
ATOM      7  C2'   G A   1      -2.044 -13.768  13.450  1.00  0.00           C  
ATOM      8  O2'   G A   1      -3.349 -14.035  13.943  1.00  0.00           O  
ATOM      9  N1    G A   1       1.141  -9.322  14.401  1.00  0.00           N  
ATOM     10  C2    G A   1      -0.155  -9.665  14.701  1.00  0.00           C  
ATOM     11  N2    G A   1      -0.988  -8.654  14.991  1.00  0.00           N  
ATOM     12  N3    G A   1      -0.605 -10.910  14.717  1.00  0.00           N  
ATOM     13  C4    G A   1       0.360 -11.799  14.403  1.00  0.00           C  
ATOM     14  C5    G A   1       1.682 -11.561  14.089  1.00  0.00           C  
ATOM     15  C6    G A   1       2.151 -10.222  14.075  1.00  0.00           C  
ATOM     16  O6    G A   1       3.287  -9.806  13.821  1.00  0.00           O  
ATOM     17  N7    G A   1       2.348 -12.750  13.827  1.00  0.00           N  
ATOM     18  C8    G A   1       1.437 -13.672  13.984  1.00  0.00           C  
ATOM     19  N9    G A   1       0.209 -13.165  14.334  1.00  0.00           N  
ATOM     20  H4'   G A   1      -2.089 -16.427  13.746  1.00  0.00           H  
ATOM     21  H3'   G A   1      -0.767 -14.570  12.042  1.00  0.00           H  
ATOM     22  H1'   G A   1      -1.434 -13.617  15.427  1.00  0.00           H  
ATOM     23  H2'   G A   1      -1.989 -12.884  13.030  1.00  0.00           H  
ATOM     24 HO2'   G A   1      -3.278 -14.413  14.845  1.00  0.00           H  
ATOM     25  H1    G A   1       1.374  -8.370  14.417  1.00  0.00           H  
ATOM     26  H22   G A   1      -1.924  -8.839  15.213  1.00  0.00           H  
ATOM     27  H21   G A   1      -0.662  -7.730  14.981  1.00  0.00           H  
ATOM     28  H8    G A   1       1.613 -14.628  13.865  1.00  0.00           H  
ATOM     29  P     U A   2      -2.554 -14.539  10.095  1.00  0.00           P  
ATOM     30  OP2   U A   2      -1.143 -14.414   9.651  1.00  0.00           O  
ATOM     31  OP1   U A   2      -3.529 -15.267   9.243  1.00  0.00           O  
ATOM     32  O5'   U A   2      -3.122 -13.074  10.354  1.00  0.00           O  
ATOM     33  C5'   U A   2      -4.377 -12.879  10.987  1.00  0.00           C  
ATOM     34  C4'   U A   2      -4.782 -11.426  10.985  1.00  0.00           C  
ATOM     35  O4'   U A   2      -3.923 -10.722  11.901  1.00  0.00           O  
ATOM     36  C3'   U A   2      -4.617 -10.685   9.667  1.00  0.00           C  
ATOM     37  O3'   U A   2      -5.709 -10.873   8.785  1.00  0.00           O  
ATOM     38  C1'   U A   2      -3.639  -9.435  11.426  1.00  0.00           C  
ATOM     39  C2'   U A   2      -4.346  -9.239  10.083  1.00  0.00           C  
ATOM     40  O2'   U A   2      -5.558  -8.531  10.298  1.00  0.00           O  
ATOM     41  N1    U A   2      -2.168  -9.284  11.314  1.00  0.00           N  
ATOM     42  C2    U A   2      -1.664  -7.997  11.313  1.00  0.00           C  
ATOM     43  O2    U A   2      -2.369  -7.006  11.399  1.00  0.00           O  
ATOM     44  N3    U A   2      -0.298  -7.906  11.209  1.00  0.00           N  
ATOM     45  C4    U A   2       0.600  -8.947  11.106  1.00  0.00           C  
ATOM     46  O4    U A   2       1.804  -8.701  11.019  1.00  0.00           O  
ATOM     47  C5    U A   2       0.008 -10.250  11.114  1.00  0.00           C  
ATOM     48  C6    U A   2      -1.320 -10.368  11.216  1.00  0.00           C  
ATOM     49  H5'   U A   2      -4.319 -13.193  11.914  1.00  0.00           H  
ATOM     50 H5''   U A   2      -5.058 -13.401  10.514  1.00  0.00           H  
ATOM     51  H4'   U A   2      -5.709 -11.329  11.288  1.00  0.00           H  
ATOM     52  H3'   U A   2      -3.803 -11.037   9.251  1.00  0.00           H  
ATOM     53  H1'   U A   2      -3.984  -8.782  12.071  1.00  0.00           H  
ATOM     54  H2'   U A   2      -3.769  -8.782   9.437  1.00  0.00           H  
ATOM     55 HO2'   U A   2      -5.465  -7.623   9.939  1.00  0.00           H  
ATOM     56  H3    U A   2       0.080  -7.002  11.206  1.00  0.00           H  
ATOM     57  H5    U A   2       0.572 -11.049  11.047  1.00  0.00           H  
ATOM     58  H6    U A   2      -1.701 -11.270  11.218  1.00  0.00           H  
ATOM     59  P     C A   3      -5.475 -10.865   7.195  1.00  0.00           P  
ATOM     60  OP2   C A   3      -4.326 -11.754   6.894  1.00  0.00           O  
ATOM     61  OP1   C A   3      -6.784 -11.110   6.538  1.00  0.00           O  
ATOM     62  O5'   C A   3      -5.038  -9.367   6.877  1.00  0.00           O  
ATOM     63  C5'   C A   3      -3.941  -9.094   6.018  1.00  0.00           C  
ATOM     64  C4'   C A   3      -2.762  -8.539   6.779  1.00  0.00           C  
ATOM     65  O4'   C A   3      -1.953  -9.602   7.286  1.00  0.00           O  
ATOM     66  C3'   C A   3      -1.813  -7.650   5.990  1.00  0.00           C  
ATOM     67  O3'   C A   3      -2.112  -6.271   6.119  1.00  0.00           O  
ATOM     68  C1'   C A   3      -0.575  -9.371   6.992  1.00  0.00           C  
ATOM     69  C2'   C A   3      -0.413  -7.952   6.468  1.00  0.00           C  
ATOM     70  O2'   C A   3      -0.041  -7.100   7.541  1.00  0.00           O  
ATOM     71  N1    C A   3      -0.113 -10.388   6.015  1.00  0.00           N  
ATOM     72  C2    C A   3       1.223 -10.352   5.599  1.00  0.00           C  
ATOM     73  O2    C A   3       1.976  -9.478   6.054  1.00  0.00           O  
ATOM     74  N3    C A   3       1.669 -11.269   4.709  1.00  0.00           N  
ATOM     75  C4    C A   3       0.840 -12.198   4.235  1.00  0.00           C  
ATOM     76  N4    C A   3       1.324 -13.082   3.359  1.00  0.00           N  
ATOM     77  C5    C A   3      -0.524 -12.261   4.638  1.00  0.00           C  
ATOM     78  C6    C A   3      -0.954 -11.350   5.519  1.00  0.00           C  
ATOM     79  H5'   C A   3      -4.220  -8.442   5.342  1.00  0.00           H  
ATOM     80 H5''   C A   3      -3.672  -9.923   5.571  1.00  0.00           H  
ATOM     81  H4'   C A   3      -3.113  -8.032   7.540  1.00  0.00           H  
ATOM     82  H3'   C A   3      -1.918  -7.915   5.053  1.00  0.00           H  
ATOM     83  H1'   C A   3      -0.069  -9.466   7.825  1.00  0.00           H  
ATOM     84  H2'   C A   3       0.233  -7.911   5.732  1.00  0.00           H  
ATOM     85 HO2'   C A   3       0.894  -6.831   7.427  1.00  0.00           H  
ATOM     86  H42   C A   3       0.739 -13.777   2.992  1.00  0.00           H  
ATOM     87  H41   C A   3       2.263 -13.035   3.083  1.00  0.00           H  
ATOM     88  H5    C A   3      -1.127 -12.949   4.284  1.00  0.00           H  
ATOM     89  H6    C A   3      -1.889 -11.377   5.808  1.00  0.00           H  
ATOM     90  P     U A   4      -2.316  -5.363   4.809  1.00  0.00           P  
ATOM     91  OP2   U A   4      -3.241  -6.078   3.893  1.00  0.00           O  
ATOM     92  OP1   U A   4      -2.642  -3.983   5.252  1.00  0.00           O  
ATOM     93  O5'   U A   4      -0.875  -5.335   4.131  1.00  0.00           O  
ATOM     94  C5'   U A   4       0.210  -4.662   4.751  1.00  0.00           C  
ATOM     95  C4'   U A   4       1.525  -5.000   4.093  1.00  0.00           C  
ATOM     96  O4'   U A   4       1.836  -6.388   4.377  1.00  0.00           O  
ATOM     97  C3'   U A   4       1.556  -4.916   2.575  1.00  0.00           C  
ATOM     98  O3'   U A   4       1.840  -3.613   2.097  1.00  0.00           O  
ATOM     99  C1'   U A   4       2.436  -7.003   3.245  1.00  0.00           C  
ATOM    100  C2'   U A   4       2.669  -5.895   2.215  1.00  0.00           C  
ATOM    101  O2'   U A   4       3.949  -5.320   2.432  1.00  0.00           O  
ATOM    102  N1    U A   4       1.491  -8.035   2.757  1.00  0.00           N  
ATOM    103  C2    U A   4       2.027  -9.103   2.061  1.00  0.00           C  
ATOM    104  O2    U A   4       3.220  -9.223   1.841  1.00  0.00           O  
ATOM    105  N3    U A   4       1.115 -10.034   1.629  1.00  0.00           N  
ATOM    106  C4    U A   4      -0.250 -10.010   1.815  1.00  0.00           C  
ATOM    107  O4    U A   4      -0.939 -10.926   1.363  1.00  0.00           O  
ATOM    108  C5    U A   4      -0.734  -8.876   2.543  1.00  0.00           C  
ATOM    109  C6    U A   4       0.132  -7.955   2.977  1.00  0.00           C  
ATOM    110  H5'   U A   4       0.250  -4.922   5.695  1.00  0.00           H  
ATOM    111 H5''   U A   4       0.063  -3.695   4.691  1.00  0.00           H  
ATOM    112  H4'   U A   4       2.240  -4.436   4.455  1.00  0.00           H  
ATOM    113  H3'   U A   4       0.705  -5.218   2.196  1.00  0.00           H  
ATOM    114  H1'   U A   4       3.294  -7.425   3.464  1.00  0.00           H  
ATOM    115  H2'   U A   4       2.572  -6.228   1.299  1.00  0.00           H  
ATOM    116 HO2'   U A   4       4.304  -5.644   3.286  1.00  0.00           H  
ATOM    117  H3    U A   4       1.474 -10.799   1.133  1.00  0.00           H  
ATOM    118  H5    U A   4      -1.693  -8.778   2.723  1.00  0.00           H  
ATOM    119  H6    U A   4      -0.224  -7.189   3.471  1.00  0.00           H  
ATOM    120  P     A A   5       1.350  -3.162   0.635  1.00  0.00           P  
ATOM    121  OP2   A A   5       1.264  -4.375  -0.216  1.00  0.00           O  
ATOM    122  OP1   A A   5       0.158  -2.293   0.797  1.00  0.00           O  
ATOM    123  O5'   A A   5       2.547  -2.262   0.089  1.00  0.00           O  
ATOM    124  C5'   A A   5       2.476  -0.845   0.143  1.00  0.00           C  
ATOM    125  C4'   A A   5       3.844  -0.228   0.297  1.00  0.00           C  
ATOM    126  O4'   A A   5       4.466  -0.743   1.501  1.00  0.00           O  
ATOM    127  C3'   A A   5       4.847  -0.546  -0.802  1.00  0.00           C  
ATOM    128  O3'   A A   5       4.718   0.301  -1.931  1.00  0.00           O  
ATOM    129  C1'   A A   5       5.845  -0.836   1.317  1.00  0.00           C  
ATOM    130  C2'   A A   5       6.181  -0.347  -0.095  1.00  0.00           C  
ATOM    131  O2'   A A   5       6.534   1.028  -0.038  1.00  0.00           O  
ATOM    132  N1    A A   5       9.795  -4.136   1.559  1.00  0.00           N  
ATOM    133  C2    A A   5       9.736  -2.819   1.326  1.00  0.00           C  
ATOM    134  N3    A A   5       8.671  -2.021   1.277  1.00  0.00           N  
ATOM    135  C4    A A   5       7.544  -2.718   1.504  1.00  0.00           C  
ATOM    136  C5    A A   5       7.445  -4.073   1.759  1.00  0.00           C  
ATOM    137  C6    A A   5       8.644  -4.806   1.784  1.00  0.00           C  
ATOM    138  N6    A A   5       8.704  -6.119   2.016  1.00  0.00           N  
ATOM    139  N7    A A   5       6.119  -4.441   1.945  1.00  0.00           N  
ATOM    140  C8    A A   5       5.458  -3.320   1.801  1.00  0.00           C  
ATOM    141  N9    A A   5       6.258  -2.236   1.533  1.00  0.00           N  
ATOM    142  H5'   A A   5       1.919  -0.581   0.905  1.00  0.00           H  
ATOM    143 H5''   A A   5       2.067  -0.513  -0.682  1.00  0.00           H  
ATOM    144  H4'   A A   5       3.757   0.745   0.375  1.00  0.00           H  
ATOM    145  H3'   A A   5       4.754  -1.479  -1.088  1.00  0.00           H  
ATOM    146  H1'   A A   5       6.287  -0.260   1.976  1.00  0.00           H  
ATOM    147  H2'   A A   5       6.889  -0.887  -0.504  1.00  0.00           H  
ATOM    148 HO2'   A A   5       7.496   1.117  -0.204  1.00  0.00           H  
ATOM    149  H2    A A   5      10.598  -2.380   1.169  1.00  0.00           H  
ATOM    150  H61   A A   5       9.572  -6.577   2.022  1.00  0.00           H  
ATOM    151  H62   A A   5       7.883  -6.626   2.182  1.00  0.00           H  
ATOM    152  H8    A A   5       4.483  -3.260   1.878  1.00  0.00           H  
ATOM    153  P     U A   6       4.602  -0.331  -3.405  1.00  0.00           P  
ATOM    154  OP2   U A   6       3.401  -1.203  -3.437  1.00  0.00           O  
ATOM    155  OP1   U A   6       4.736   0.772  -4.390  1.00  0.00           O  
ATOM    156  O5'   U A   6       5.890  -1.260  -3.528  1.00  0.00           O  
ATOM    157  C5'   U A   6       7.191  -0.698  -3.603  1.00  0.00           C  
ATOM    158  C4'   U A   6       8.262  -1.752  -3.468  1.00  0.00           C  
ATOM    159  O4'   U A   6       8.225  -2.329  -2.137  1.00  0.00           O  
ATOM    160  C3'   U A   6       8.141  -2.953  -4.394  1.00  0.00           C  
ATOM    161  O3'   U A   6       8.650  -2.704  -5.694  1.00  0.00           O  
ATOM    162  C1'   U A   6       8.517  -3.720  -2.190  1.00  0.00           C  
ATOM    163  C2'   U A   6       8.901  -4.033  -3.637  1.00  0.00           C  
ATOM    164  O2'   U A   6      10.305  -3.877  -3.786  1.00  0.00           O  
ATOM    165  N1    U A   6       7.345  -4.507  -1.736  1.00  0.00           N  
ATOM    166  C2    U A   6       7.569  -5.824  -1.380  1.00  0.00           C  
ATOM    167  O2    U A   6       8.669  -6.347  -1.424  1.00  0.00           O  
ATOM    168  N3    U A   6       6.456  -6.513  -0.965  1.00  0.00           N  
ATOM    169  C4    U A   6       5.167  -6.032  -0.872  1.00  0.00           C  
ATOM    170  O4    U A   6       4.270  -6.780  -0.481  1.00  0.00           O  
ATOM    171  C5    U A   6       5.010  -4.663  -1.257  1.00  0.00           C  
ATOM    172  C6    U A   6       6.078  -3.968  -1.663  1.00  0.00           C  
ATOM    173  H5'   U A   6       7.297  -0.041  -2.883  1.00  0.00           H  
ATOM    174 H5''   U A   6       7.295  -0.246  -4.466  1.00  0.00           H  
ATOM    175  H4'   U A   6       9.138  -1.333  -3.606  1.00  0.00           H  
ATOM    176  H3'   U A   6       7.198  -3.212  -4.462  1.00  0.00           H  
ATOM    177  H1'   U A   6       9.279  -3.907  -1.603  1.00  0.00           H  
ATOM    178  H2'   U A   6       8.606  -4.931  -3.899  1.00  0.00           H  
ATOM    179 HO2'   U A   6      10.714  -4.760  -3.896  1.00  0.00           H  
ATOM    180  H3    U A   6       6.593  -7.448  -0.708  1.00  0.00           H  
ATOM    181  H5    U A   6       4.128  -4.238  -1.221  1.00  0.00           H  
ATOM    182  H6    U A   6       5.944  -3.033  -1.922  1.00  0.00           H  
ATOM    183  P     G A   7       8.053  -3.491  -6.961  1.00  0.00           P  
ATOM    184  OP2   G A   7       6.573  -3.499  -6.841  1.00  0.00           O  
ATOM    185  OP1   G A   7       8.687  -2.940  -8.186  1.00  0.00           O  
ATOM    186  O5'   G A   7       8.572  -4.985  -6.767  1.00  0.00           O  
ATOM    187  C5'   G A   7       9.912  -5.336  -7.074  1.00  0.00           C  
ATOM    188  C4'   G A   7      10.171  -6.803  -6.831  1.00  0.00           C  
ATOM    189  O4'   G A   7       9.935  -7.117  -5.433  1.00  0.00           O  
ATOM    190  C3'   G A   7       9.275  -7.773  -7.585  1.00  0.00           C  
ATOM    191  O3'   G A   7       9.690  -7.984  -8.924  1.00  0.00           O  
ATOM    192  C1'   G A   7       9.359  -8.423  -5.315  1.00  0.00           C  
ATOM    193  C2'   G A   7       9.338  -9.024  -6.721  1.00  0.00           C  
ATOM    194  O2'   G A   7      10.547  -9.738  -6.935  1.00  0.00           O  
ATOM    195  N1    G A   7       5.610 -10.985  -3.013  1.00  0.00           N  
ATOM    196  C2    G A   7       6.830 -11.433  -3.459  1.00  0.00           C  
ATOM    197  N2    G A   7       7.091 -12.735  -3.269  1.00  0.00           N  
ATOM    198  N3    G A   7       7.730 -10.662  -4.048  1.00  0.00           N  
ATOM    199  C4    G A   7       7.306  -9.386  -4.159  1.00  0.00           C  
ATOM    200  C5    G A   7       6.110  -8.836  -3.747  1.00  0.00           C  
ATOM    201  C6    G A   7       5.154  -9.674  -3.117  1.00  0.00           C  
ATOM    202  O6    G A   7       4.036  -9.375  -2.682  1.00  0.00           O  
ATOM    203  N7    G A   7       6.062  -7.482  -4.045  1.00  0.00           N  
ATOM    204  C8    G A   7       7.207  -7.237  -4.622  1.00  0.00           C  
ATOM    205  N9    G A   7       8.010  -8.347  -4.723  1.00  0.00           N  
ATOM    206  H5'   G A   7      10.518  -4.807  -6.515  1.00  0.00           H  
ATOM    207 H5''   G A   7      10.088  -5.133  -8.017  1.00  0.00           H  
ATOM    208  H4'   G A   7      11.107  -7.000  -7.047  1.00  0.00           H  
ATOM    209  H3'   G A   7       8.356  -7.429  -7.584  1.00  0.00           H  
ATOM    210  H1'   G A   7       9.939  -8.963  -4.738  1.00  0.00           H  
ATOM    211  H2'   G A   7       8.552  -9.594  -6.855  1.00  0.00           H  
ATOM    212 HO2'   G A   7      10.354 -10.698  -6.943  1.00  0.00           H  
ATOM    213  H1    G A   7       5.014 -11.637  -2.589  1.00  0.00           H  
ATOM    214  H22   G A   7       7.946 -13.111  -3.567  1.00  0.00           H  
ATOM    215  H21   G A   7       6.430 -13.312  -2.834  1.00  0.00           H  
ATOM    216  H8    G A   7       7.466  -6.351  -4.949  1.00  0.00           H  
ATOM    217  P     G A   8       8.618  -8.401 -10.046  1.00  0.00           P  
ATOM    218  OP2   G A   8       7.413  -7.551  -9.868  1.00  0.00           O  
ATOM    219  OP1   G A   8       9.311  -8.427 -11.359  1.00  0.00           O  
ATOM    220  O5'   G A   8       8.224  -9.898  -9.667  1.00  0.00           O  
ATOM    221  C5'   G A   8       9.149 -10.961  -9.842  1.00  0.00           C  
ATOM    222  C4'   G A   8       8.567 -12.281  -9.399  1.00  0.00           C  
ATOM    223  O4'   G A   8       8.269 -12.235  -7.979  1.00  0.00           O  
ATOM    224  C3'   G A   8       7.246 -12.676 -10.042  1.00  0.00           C  
ATOM    225  O3'   G A   8       7.406 -13.249 -11.329  1.00  0.00           O  
ATOM    226  C1'   G A   8       7.083 -12.979  -7.704  1.00  0.00           C  
ATOM    227  C2'   G A   8       6.652 -13.633  -9.018  1.00  0.00           C  
ATOM    228  O2'   G A   8       7.246 -14.920  -9.109  1.00  0.00           O  
ATOM    229  N1    G A   8       2.723 -12.727  -5.089  1.00  0.00           N  
ATOM    230  C2    G A   8       3.470 -13.825  -5.440  1.00  0.00           C  
ATOM    231  N2    G A   8       2.998 -15.017  -5.044  1.00  0.00           N  
ATOM    232  N3    G A   8       4.598 -13.763  -6.127  1.00  0.00           N  
ATOM    233  C4    G A   8       4.926 -12.492  -6.444  1.00  0.00           C  
ATOM    234  C5    G A   8       4.252 -11.328  -6.143  1.00  0.00           C  
ATOM    235  C6    G A   8       3.043 -11.410  -5.404  1.00  0.00           C  
ATOM    236  O6    G A   8       2.300 -10.492  -5.039  1.00  0.00           O  
ATOM    237  N7    G A   8       4.922 -10.224  -6.650  1.00  0.00           N  
ATOM    238  C8    G A   8       5.972 -10.728  -7.240  1.00  0.00           C  
ATOM    239  N9    G A   8       6.037 -12.098  -7.153  1.00  0.00           N  
ATOM    240  H5'   G A   8       9.955 -10.774  -9.316  1.00  0.00           H  
ATOM    241 H5''   G A   8       9.393 -11.020 -10.789  1.00  0.00           H  
ATOM    242  H4'   G A   8       9.225 -12.989  -9.563  1.00  0.00           H  
ATOM    243  H3'   G A   8       6.673 -11.884 -10.112  1.00  0.00           H  
ATOM    244  H1'   G A   8       7.302 -13.676  -7.050  1.00  0.00           H  
ATOM    245  H2'   G A   8       5.675 -13.678  -9.092  1.00  0.00           H  
ATOM    246 HO2'   G A   8       6.551 -15.601  -8.994  1.00  0.00           H  
ATOM    247  H1    G A   8       1.901 -12.881  -4.577  1.00  0.00           H  
ATOM    248  H22   G A   8       3.489 -15.837  -5.266  1.00  0.00           H  
ATOM    249  H21   G A   8       2.163 -15.072  -4.534  1.00  0.00           H  
ATOM    250  H8    G A   8       6.646 -10.183  -7.698  1.00  0.00           H  
ATOM    251  P     U A   9       6.254 -13.078 -12.437  1.00  0.00           P  
ATOM    252  OP2   U A   9       5.852 -11.649 -12.465  1.00  0.00           O  
ATOM    253  OP1   U A   9       6.716 -13.736 -13.686  1.00  0.00           O  
ATOM    254  O5'   U A   9       5.034 -13.922 -11.857  1.00  0.00           O  
ATOM    255  C5'   U A   9       5.138 -15.327 -11.679  1.00  0.00           C  
ATOM    256  C4'   U A   9       3.956 -15.881 -10.922  1.00  0.00           C  
ATOM    257  O4'   U A   9       3.903 -15.301  -9.593  1.00  0.00           O  
ATOM    258  C3'   U A   9       2.585 -15.584 -11.509  1.00  0.00           C  
ATOM    259  O3'   U A   9       2.235 -16.456 -12.571  1.00  0.00           O  
ATOM    260  C1'   U A   9       2.549 -15.104  -9.196  1.00  0.00           C  
ATOM    261  C2'   U A   9       1.672 -15.702 -10.297  1.00  0.00           C  
ATOM    262  O2'   U A   9       1.403 -17.061  -9.985  1.00  0.00           O  
ATOM    263  N1    U A   9       2.279 -13.661  -8.984  1.00  0.00           N  
ATOM    264  C2    U A   9       1.185 -13.332  -8.205  1.00  0.00           C  
ATOM    265  O2    U A   9       0.453 -14.164  -7.699  1.00  0.00           O  
ATOM    266  N3    U A   9       0.975 -11.985  -8.035  1.00  0.00           N  
ATOM    267  C4    U A   9       1.729 -10.954  -8.553  1.00  0.00           C  
ATOM    268  O4    U A   9       1.409  -9.789  -8.310  1.00  0.00           O  
ATOM    269  C5    U A   9       2.844 -11.369  -9.348  1.00  0.00           C  
ATOM    270  C6    U A   9       3.073 -12.674  -9.529  1.00  0.00           C  
ATOM    271  H5'   U A   9       5.958 -15.526 -11.181  1.00  0.00           H  
ATOM    272 H5''   U A   9       5.184 -15.758 -12.558  1.00  0.00           H  
ATOM    273  H4'   U A   9       4.061 -16.852 -10.840  1.00  0.00           H  
ATOM    274  H3'   U A   9       2.568 -14.659 -11.834  1.00  0.00           H  
ATOM    275  H1'   U A   9       2.394 -15.588  -8.358  1.00  0.00           H  
ATOM    276  H2'   U A   9       0.846 -15.187 -10.417  1.00  0.00           H  
ATOM    277 HO2'   U A   9       0.462 -17.149  -9.726  1.00  0.00           H  
ATOM    278  H3    U A   9       0.204 -11.730  -7.487  1.00  0.00           H  
ATOM    279  H5    U A   9       3.435 -10.702  -9.756  1.00  0.00           H  
ATOM    280  H6    U A   9       3.841 -12.932 -10.077  1.00  0.00           H  
ATOM    281  P     G A  10       1.276 -15.946 -13.755  1.00  0.00           P  
ATOM    282  OP2   G A  10       1.582 -14.515 -14.010  1.00  0.00           O  
ATOM    283  OP1   G A  10       1.360 -16.924 -14.870  1.00  0.00           O  
ATOM    284  O5'   G A  10      -0.187 -16.033 -13.132  1.00  0.00           O  
ATOM    285  C5'   G A  10      -0.899 -17.261 -13.112  1.00  0.00           C  
ATOM    286  C4'   G A  10      -2.198 -17.137 -12.355  1.00  0.00           C  
ATOM    287  O4'   G A  10      -1.944 -16.610 -11.027  1.00  0.00           O  
ATOM    288  C3'   G A  10      -3.224 -16.181 -12.944  1.00  0.00           C  
ATOM    289  O3'   G A  10      -3.974 -16.755 -14.001  1.00  0.00           O  
ATOM    290  C1'   G A  10      -3.000 -15.728 -10.635  1.00  0.00           C  
ATOM    291  C2'   G A  10      -4.065 -15.809 -11.731  1.00  0.00           C  
ATOM    292  O2'   G A  10      -4.985 -16.841 -11.404  1.00  0.00           O  
ATOM    293  N1    G A  10      -3.865 -11.102  -8.695  1.00  0.00           N  
ATOM    294  C2    G A  10      -4.649 -12.229  -8.650  1.00  0.00           C  
ATOM    295  N2    G A  10      -5.819 -12.115  -8.003  1.00  0.00           N  
ATOM    296  N3    G A  10      -4.312 -13.385  -9.197  1.00  0.00           N  
ATOM    297  C4    G A  10      -3.109 -13.324  -9.805  1.00  0.00           C  
ATOM    298  C5    G A  10      -2.248 -12.251  -9.907  1.00  0.00           C  
ATOM    299  C6    G A  10      -2.623 -11.017  -9.315  1.00  0.00           C  
ATOM    300  O6    G A  10      -1.997  -9.951  -9.298  1.00  0.00           O  
ATOM    301  N7    G A  10      -1.107 -12.600 -10.614  1.00  0.00           N  
ATOM    302  C8    G A  10      -1.290 -13.855 -10.924  1.00  0.00           C  
ATOM    303  N9    G A  10      -2.483 -14.357 -10.464  1.00  0.00           N  
ATOM    304  H5'   G A  10      -0.344 -17.946 -12.685  1.00  0.00           H  
ATOM    305 H5''   G A  10      -1.090 -17.535 -14.034  1.00  0.00           H  
ATOM    306  H4'   G A  10      -2.603 -18.026 -12.272  1.00  0.00           H  
ATOM    307  H3'   G A  10      -2.765 -15.380 -13.273  1.00  0.00           H  
ATOM    308  H1'   G A  10      -3.380 -16.042  -9.788  1.00  0.00           H  
ATOM    309  H2'   G A  10      -4.516 -14.947 -11.856  1.00  0.00           H  
ATOM    310 HO2'   G A  10      -5.839 -16.437 -11.145  1.00  0.00           H  
ATOM    311  H1    G A  10      -4.206 -10.294  -8.257  1.00  0.00           H  
ATOM    312  H22   G A  10      -6.420 -12.887  -7.939  1.00  0.00           H  
ATOM    313  H21   G A  10      -6.075 -11.262  -7.595  1.00  0.00           H  
ATOM    314  H8    G A  10      -0.641 -14.384 -11.432  1.00  0.00           H  
ATOM    315  P     G A  11      -4.688 -15.811 -15.089  1.00  0.00           P  
ATOM    316  OP2   G A  11      -3.710 -14.776 -15.512  1.00  0.00           O  
ATOM    317  OP1   G A  11      -5.321 -16.683 -16.111  1.00  0.00           O  
ATOM    318  O5'   G A  11      -5.849 -15.088 -14.271  1.00  0.00           O  
ATOM    319  C5'   G A  11      -7.040 -15.780 -13.931  1.00  0.00           C  
ATOM    320  C4'   G A  11      -8.065 -14.854 -13.323  1.00  0.00           C  
ATOM    321  O4'   G A  11      -7.556 -14.308 -12.078  1.00  0.00           O  
ATOM    322  C3'   G A  11      -8.426 -13.627 -14.146  1.00  0.00           C  
ATOM    323  O3'   G A  11      -9.355 -13.906 -15.179  1.00  0.00           O  
ATOM    324  C1'   G A  11      -8.029 -12.964 -11.912  1.00  0.00           C  
ATOM    325  C2'   G A  11      -8.955 -12.665 -13.092  1.00  0.00           C  
ATOM    326  O2'   G A  11     -10.289 -12.986 -12.724  1.00  0.00           O  
ATOM    327  N1    G A  11      -6.514  -8.298 -10.554  1.00  0.00           N  
ATOM    328  C2    G A  11      -7.758  -8.874 -10.464  1.00  0.00           C  
ATOM    329  N2    G A  11      -8.731  -8.111  -9.943  1.00  0.00           N  
ATOM    330  N3    G A  11      -8.030 -10.109 -10.854  1.00  0.00           N  
ATOM    331  C4    G A  11      -6.942 -10.733 -11.352  1.00  0.00           C  
ATOM    332  C5    G A  11      -5.658 -10.249 -11.486  1.00  0.00           C  
ATOM    333  C6    G A  11      -5.379  -8.923 -11.063  1.00  0.00           C  
ATOM    334  O6    G A  11      -4.305  -8.313 -11.100  1.00  0.00           O  
ATOM    335  N7    G A  11      -4.825 -11.208 -12.044  1.00  0.00           N  
ATOM    336  C8    G A  11      -5.603 -12.238 -12.237  1.00  0.00           C  
ATOM    337  N9    G A  11      -6.900 -12.019 -11.838  1.00  0.00           N  
ATOM    338  H5'   G A  11      -6.827 -16.487 -13.287  1.00  0.00           H  
ATOM    339 H5''   G A  11      -7.416 -16.187 -14.740  1.00  0.00           H  
ATOM    340  H4'   G A  11      -8.881 -15.363 -13.136  1.00  0.00           H  
ATOM    341  H3'   G A  11      -7.610 -13.252 -14.540  1.00  0.00           H  
ATOM    342  H1'   G A  11      -8.542 -12.927 -11.078  1.00  0.00           H  
ATOM    343  H2'   G A  11      -8.874 -11.732 -13.383  1.00  0.00           H  
ATOM    344 HO2'   G A  11     -10.799 -12.157 -12.615  1.00  0.00           H  
ATOM    345  H1    G A  11      -6.416  -7.376 -10.237  1.00  0.00           H  
ATOM    346  H22   G A  11      -9.639  -8.470  -9.854  1.00  0.00           H  
ATOM    347  H21   G A  11      -8.537  -7.196  -9.652  1.00  0.00           H  
ATOM    348  H8    G A  11      -5.293 -13.083 -12.625  1.00  0.00           H  
ATOM    349  P     C A  12      -9.390 -12.993 -16.502  1.00  0.00           P  
ATOM    350  OP2   C A  12      -8.004 -12.882 -17.022  1.00  0.00           O  
ATOM    351  OP1   C A  12     -10.466 -13.508 -17.387  1.00  0.00           O  
ATOM    352  O5'   C A  12      -9.834 -11.559 -15.970  1.00  0.00           O  
ATOM    353  C5'   C A  12     -11.173 -11.313 -15.568  1.00  0.00           C  
ATOM    354  C4'   C A  12     -11.367  -9.883 -15.124  1.00  0.00           C  
ATOM    355  O4'   C A  12     -10.538  -9.607 -13.966  1.00  0.00           O  
ATOM    356  C3'   C A  12     -10.969  -8.810 -16.127  1.00  0.00           C  
ATOM    357  O3'   C A  12     -11.963  -8.575 -17.110  1.00  0.00           O  
ATOM    358  C1'   C A  12     -10.045  -8.271 -14.020  1.00  0.00           C  
ATOM    359  C2'   C A  12     -10.696  -7.608 -15.235  1.00  0.00           C  
ATOM    360  O2'   C A  12     -11.904  -6.983 -14.827  1.00  0.00           O  
ATOM    361  N1    C A  12      -8.563  -8.269 -14.104  1.00  0.00           N  
ATOM    362  C2    C A  12      -7.878  -7.101 -13.749  1.00  0.00           C  
ATOM    363  O2    C A  12      -8.524  -6.109 -13.378  1.00  0.00           O  
ATOM    364  N3    C A  12      -6.527  -7.073 -13.816  1.00  0.00           N  
ATOM    365  C4    C A  12      -5.856  -8.153 -14.218  1.00  0.00           C  
ATOM    366  N4    C A  12      -4.524  -8.080 -14.269  1.00  0.00           N  
ATOM    367  C5    C A  12      -6.523  -9.355 -14.587  1.00  0.00           C  
ATOM    368  C6    C A  12      -7.859  -9.371 -14.515  1.00  0.00           C  
ATOM    369  H5'   C A  12     -11.398 -11.911 -14.825  1.00  0.00           H  
ATOM    370 H5''   C A  12     -11.772 -11.498 -16.321  1.00  0.00           H  
ATOM    371  H4'   C A  12     -12.308  -9.754 -14.878  1.00  0.00           H  
ATOM    372  H3'   C A  12     -10.136  -9.077 -16.569  1.00  0.00           H  
ATOM    373  H1'   C A  12     -10.323  -7.803 -13.205  1.00  0.00           H  
ATOM    374  H2'   C A  12     -10.086  -6.972 -15.665  1.00  0.00           H  
ATOM    375 HO2'   C A  12     -11.784  -6.011 -14.848  1.00  0.00           H  
ATOM    376  H42   C A  12      -4.002  -8.856 -14.561  1.00  0.00           H  
ATOM    377  H41   C A  12      -4.068  -7.250 -14.016  1.00  0.00           H  
ATOM    378  H5    C A  12      -6.021 -10.144 -14.881  1.00  0.00           H  
ATOM    379  H6    C A  12      -8.336 -10.189 -14.764  1.00  0.00           H  
ATOM    380  P     U A  13     -11.554  -7.973 -18.544  1.00  0.00           P  
ATOM    381  OP2   U A  13     -10.384  -8.735 -19.045  1.00  0.00           O  
ATOM    382  OP1   U A  13     -12.783  -7.884 -19.373  1.00  0.00           O  
ATOM    383  O5'   U A  13     -11.074  -6.490 -18.215  1.00  0.00           O  
ATOM    384  C5'   U A  13     -12.014  -5.458 -17.959  1.00  0.00           C  
ATOM    385  C4'   U A  13     -11.338  -4.122 -17.773  1.00  0.00           C  
ATOM    386  O4'   U A  13     -10.451  -4.171 -16.625  1.00  0.00           O  
ATOM    387  C3'   U A  13     -10.441  -3.659 -18.912  1.00  0.00           C  
ATOM    388  O3'   U A  13     -11.162  -3.071 -19.981  1.00  0.00           O  
ATOM    389  C1'   U A  13      -9.281  -3.396 -16.870  1.00  0.00           C  
ATOM    390  C2'   U A  13      -9.489  -2.698 -18.215  1.00  0.00           C  
ATOM    391  O2'   U A  13     -10.102  -1.437 -17.990  1.00  0.00           O  
ATOM    392  N1    U A  13      -8.075  -4.258 -16.864  1.00  0.00           N  
ATOM    393  C2    U A  13      -6.855  -3.636 -16.673  1.00  0.00           C  
ATOM    394  O2    U A  13      -6.739  -2.433 -16.513  1.00  0.00           O  
ATOM    395  N3    U A  13      -5.767  -4.474 -16.675  1.00  0.00           N  
ATOM    396  C4    U A  13      -5.771  -5.842 -16.845  1.00  0.00           C  
ATOM    397  O4    U A  13      -4.704  -6.457 -16.821  1.00  0.00           O  
ATOM    398  C5    U A  13      -7.068  -6.417 -17.036  1.00  0.00           C  
ATOM    399  C6    U A  13      -8.144  -5.625 -17.038  1.00  0.00           C  
ATOM    400  H5'   U A  13     -12.516  -5.677 -17.147  1.00  0.00           H  
ATOM    401 H5''   U A  13     -12.636  -5.398 -18.714  1.00  0.00           H  
ATOM    402  H4'   U A  13     -12.024  -3.440 -17.613  1.00  0.00           H  
ATOM    403  H3'   U A  13      -9.932  -4.425 -19.251  1.00  0.00           H  
ATOM    404  H1'   U A  13      -9.199  -2.722 -16.163  1.00  0.00           H  
ATOM    405  H2'   U A  13      -8.645  -2.608 -18.706  1.00  0.00           H  
ATOM    406 HO2'   U A  13      -9.449  -0.728 -18.164  1.00  0.00           H  
ATOM    407  H3    U A  13      -4.892  -4.053 -16.542  1.00  0.00           H  
ATOM    408  H5    U A  13      -7.164  -7.384 -17.164  1.00  0.00           H  
ATOM    409  H6    U A  13      -9.020  -6.042 -17.172  1.00  0.00           H  
ATOM    410  P     G A  14     -10.562  -3.092 -21.471  1.00  0.00           P  
ATOM    411  OP2   G A  14     -10.049  -4.460 -21.740  1.00  0.00           O  
ATOM    412  OP1   G A  14     -11.570  -2.493 -22.383  1.00  0.00           O  
ATOM    413  O5'   G A  14      -9.314  -2.104 -21.398  1.00  0.00           O  
ATOM    414  C5'   G A  14      -9.498  -0.696 -21.400  1.00  0.00           C  
ATOM    415  C4'   G A  14      -8.180   0.036 -21.372  1.00  0.00           C  
ATOM    416  O4'   G A  14      -7.454  -0.305 -20.162  1.00  0.00           O  
ATOM    417  C3'   G A  14      -7.207  -0.297 -22.493  1.00  0.00           C  
ATOM    418  O3'   G A  14      -7.494   0.393 -23.698  1.00  0.00           O  
ATOM    419  C1'   G A  14      -6.052  -0.373 -20.433  1.00  0.00           C  
ATOM    420  C2'   G A  14      -5.861   0.069 -21.885  1.00  0.00           C  
ATOM    421  O2'   G A  14      -5.646   1.473 -21.915  1.00  0.00           O  
ATOM    422  N1    G A  14      -1.924  -3.242 -19.632  1.00  0.00           N  
ATOM    423  C2    G A  14      -2.021  -1.887 -19.830  1.00  0.00           C  
ATOM    424  N2    G A  14      -0.870  -1.198 -19.813  1.00  0.00           N  
ATOM    425  N3    G A  14      -3.163  -1.249 -20.029  1.00  0.00           N  
ATOM    426  C4    G A  14      -4.219  -2.089 -20.016  1.00  0.00           C  
ATOM    427  C5    G A  14      -4.231  -3.455 -19.827  1.00  0.00           C  
ATOM    428  C6    G A  14      -2.999  -4.126 -19.615  1.00  0.00           C  
ATOM    429  O6    G A  14      -2.801  -5.332 -19.428  1.00  0.00           O  
ATOM    430  N7    G A  14      -5.526  -3.949 -19.885  1.00  0.00           N  
ATOM    431  C8    G A  14      -6.265  -2.895 -20.104  1.00  0.00           C  
ATOM    432  N9    G A  14      -5.536  -1.734 -20.194  1.00  0.00           N  
ATOM    433  H5'   G A  14     -10.023  -0.441 -20.613  1.00  0.00           H  
ATOM    434 H5''   G A  14      -9.990  -0.439 -22.208  1.00  0.00           H  
ATOM    435  H4'   G A  14      -8.352   1.001 -21.377  1.00  0.00           H  
ATOM    436  H3'   G A  14      -7.231  -1.263 -22.662  1.00  0.00           H  
ATOM    437  H1'   G A  14      -5.596   0.258 -19.838  1.00  0.00           H  
ATOM    438  H2'   G A  14      -5.127  -0.420 -22.315  1.00  0.00           H  
ATOM    439 HO2'   G A  14      -4.711   1.647 -22.147  1.00  0.00           H  
ATOM    440  H1    G A  14      -1.030  -3.618 -19.492  1.00  0.00           H  
ATOM    441  H22   G A  14      -0.877  -0.227 -19.948  1.00  0.00           H  
ATOM    442  H21   G A  14      -0.020  -1.663 -19.665  1.00  0.00           H  
ATOM    443  H8    G A  14      -7.240  -2.930 -20.194  1.00  0.00           H  
ATOM    444  P     U A  15      -7.104  -0.260 -25.114  1.00  0.00           P  
ATOM    445  OP2   U A  15      -7.495  -1.692 -25.083  1.00  0.00           O  
ATOM    446  OP1   U A  15      -7.629   0.622 -26.188  1.00  0.00           O  
ATOM    447  O5'   U A  15      -5.513  -0.184 -25.148  1.00  0.00           O  
ATOM    448  C5'   U A  15      -4.846   1.048 -25.381  1.00  0.00           C  
ATOM    449  C4'   U A  15      -3.348   0.872 -25.420  1.00  0.00           C  
ATOM    450  O4'   U A  15      -2.874   0.377 -24.141  1.00  0.00           O  
ATOM    451  C3'   U A  15      -2.818  -0.139 -26.426  1.00  0.00           C  
ATOM    452  O3'   U A  15      -2.725   0.384 -27.740  1.00  0.00           O  
ATOM    453  C1'   U A  15      -1.799  -0.541 -24.332  1.00  0.00           C  
ATOM    454  C2'   U A  15      -1.475  -0.530 -25.827  1.00  0.00           C  
ATOM    455  O2'   U A  15      -0.490   0.462 -26.079  1.00  0.00           O  
ATOM    456  N1    U A  15      -2.177  -1.890 -23.848  1.00  0.00           N  
ATOM    457  C2    U A  15      -1.148  -2.767 -23.556  1.00  0.00           C  
ATOM    458  O2    U A  15       0.029  -2.476 -23.679  1.00  0.00           O  
ATOM    459  N3    U A  15      -1.545  -4.003 -23.110  1.00  0.00           N  
ATOM    460  C4    U A  15      -2.838  -4.447 -22.931  1.00  0.00           C  
ATOM    461  O4    U A  15      -3.033  -5.593 -22.522  1.00  0.00           O  
ATOM    462  C5    U A  15      -3.850  -3.487 -23.253  1.00  0.00           C  
ATOM    463  C6    U A  15      -3.491  -2.275 -23.688  1.00  0.00           C  
ATOM    464  H5'   U A  15      -5.075   1.675 -24.664  1.00  0.00           H  
ATOM    465 H5''   U A  15      -5.147   1.417 -26.237  1.00  0.00           H  
ATOM    466  H4'   U A  15      -2.932   1.742 -25.597  1.00  0.00           H  
ATOM    467  H3'   U A  15      -3.406  -0.923 -26.434  1.00  0.00           H  
ATOM    468  H1'   U A  15      -1.020  -0.223 -23.828  1.00  0.00           H  
ATOM    469  H2'   U A  15      -1.186  -1.415 -26.137  1.00  0.00           H  
ATOM    470 HO2'   U A  15       0.358   0.022 -26.294  1.00  0.00           H  
ATOM    471  H3    U A  15      -0.832  -4.640 -22.898  1.00  0.00           H  
ATOM    472  H5    U A  15      -4.798  -3.717 -23.154  1.00  0.00           H  
ATOM    473  H6    U A  15      -4.202  -1.637 -23.902  1.00  0.00           H  
ATOM    474  P     G A  16      -2.759  -0.602 -29.008  1.00  0.00           P  
ATOM    475  OP2   G A  16      -3.824  -1.611 -28.777  1.00  0.00           O  
ATOM    476  OP1   G A  16      -2.790   0.230 -30.239  1.00  0.00           O  
ATOM    477  O5'   G A  16      -1.352  -1.349 -28.955  1.00  0.00           O  
ATOM    478  C5'   G A  16      -0.177  -0.726 -29.451  1.00  0.00           C  
ATOM    479  C4'   G A  16       0.992  -1.680 -29.465  1.00  0.00           C  
ATOM    480  O4'   G A  16       1.311  -2.085 -28.108  1.00  0.00           O  
ATOM    481  C3'   G A  16       0.774  -2.992 -30.202  1.00  0.00           C  
ATOM    482  O3'   G A  16       0.926  -2.871 -31.606  1.00  0.00           O  
ATOM    483  C1'   G A  16       1.746  -3.450 -28.096  1.00  0.00           C  
ATOM    484  C2'   G A  16       1.800  -3.911 -29.554  1.00  0.00           C  
ATOM    485  O2'   G A  16       3.103  -3.671 -30.065  1.00  0.00           O  
ATOM    486  N1    G A  16       1.117  -7.862 -25.636  1.00  0.00           N  
ATOM    487  C2    G A  16       2.202  -7.402 -26.343  1.00  0.00           C  
ATOM    488  N2    G A  16       3.262  -8.221 -26.406  1.00  0.00           N  
ATOM    489  N3    G A  16       2.246  -6.224 -26.944  1.00  0.00           N  
ATOM    490  C4    G A  16       1.100  -5.531 -26.782  1.00  0.00           C  
ATOM    491  C5    G A  16      -0.039  -5.898 -26.097  1.00  0.00           C  
ATOM    492  C6    G A  16      -0.073  -7.164 -25.457  1.00  0.00           C  
ATOM    493  O6    G A  16      -0.991  -7.671 -24.801  1.00  0.00           O  
ATOM    494  N7    G A  16      -1.000  -4.900 -26.167  1.00  0.00           N  
ATOM    495  C8    G A  16      -0.439  -3.961 -26.880  1.00  0.00           C  
ATOM    496  N9    G A  16       0.835  -4.278 -27.285  1.00  0.00           N  
ATOM    497  H5'   G A  16       0.043   0.042 -28.884  1.00  0.00           H  
ATOM    498 H5''   G A  16      -0.343  -0.411 -30.365  1.00  0.00           H  
ATOM    499  H4'   G A  16       1.769  -1.223 -29.851  1.00  0.00           H  
ATOM    500  H3'   G A  16      -0.126  -3.327 -30.003  1.00  0.00           H  
ATOM    501  H1'   G A  16       2.646  -3.480 -27.711  1.00  0.00           H  
ATOM    502  H2'   G A  16       1.545  -4.854 -29.640  1.00  0.00           H  
ATOM    503 HO2'   G A  16       3.563  -4.528 -30.183  1.00  0.00           H  
ATOM    504  H1    G A  16       1.185  -8.750 -25.227  1.00  0.00           H  
ATOM    505  H22   G A  16       4.066  -7.945 -26.896  1.00  0.00           H  
ATOM    506  H21   G A  16       3.237  -9.094 -25.963  1.00  0.00           H  
ATOM    507  H8    G A  16      -0.883  -3.116 -27.102  1.00  0.00           H  
ATOM    508  P     C A  17       0.064  -3.801 -32.594  1.00  0.00           P  
ATOM    509  OP2   C A  17      -1.353  -3.749 -32.156  1.00  0.00           O  
ATOM    510  OP1   C A  17       0.415  -3.436 -33.990  1.00  0.00           O  
ATOM    511  O5'   C A  17       0.613  -5.271 -32.317  1.00  0.00           O  
ATOM    512  C5'   C A  17       1.947  -5.626 -32.647  1.00  0.00           C  
ATOM    513  C4'   C A  17       2.269  -7.038 -32.221  1.00  0.00           C  
ATOM    514  O4'   C A  17       2.232  -7.138 -30.773  1.00  0.00           O  
ATOM    515  C3'   C A  17       1.305  -8.116 -32.690  1.00  0.00           C  
ATOM    516  O3'   C A  17       1.531  -8.518 -34.031  1.00  0.00           O  
ATOM    517  C1'   C A  17       1.741  -8.426 -30.388  1.00  0.00           C  
ATOM    518  C2'   C A  17       1.529  -9.227 -31.674  1.00  0.00           C  
ATOM    519  O2'   C A  17       2.713  -9.958 -31.962  1.00  0.00           O  
ATOM    520  N1    C A  17       0.491  -8.287 -29.600  1.00  0.00           N  
ATOM    521  C2    C A  17       0.109  -9.346 -28.767  1.00  0.00           C  
ATOM    522  O2    C A  17       0.818 -10.362 -28.714  1.00  0.00           O  
ATOM    523  N3    C A  17      -1.026  -9.244 -28.037  1.00  0.00           N  
ATOM    524  C4    C A  17      -1.771  -8.142 -28.112  1.00  0.00           C  
ATOM    525  N4    C A  17      -2.883  -8.086 -27.374  1.00  0.00           N  
ATOM    526  C5    C A  17      -1.411  -7.048 -28.949  1.00  0.00           C  
ATOM    527  C6    C A  17      -0.286  -7.160 -29.665  1.00  0.00           C  
ATOM    528  H5'   C A  17       2.562  -5.009 -32.199  1.00  0.00           H  
ATOM    529 H5''   C A  17       2.067  -5.550 -33.616  1.00  0.00           H  
ATOM    530  H4'   C A  17       3.172  -7.262 -32.531  1.00  0.00           H  
ATOM    531  H3'   C A  17       0.386  -7.785 -32.605  1.00  0.00           H  
ATOM    532  H1'   C A  17       2.423  -8.866 -29.839  1.00  0.00           H  
ATOM    533  H2'   C A  17       0.748  -9.816 -31.605  1.00  0.00           H  
ATOM    534 HO2'   C A  17       2.547 -10.910 -31.802  1.00  0.00           H  
ATOM    535  H42   C A  17      -3.452  -7.289 -27.407  1.00  0.00           H  
ATOM    536  H41   C A  17      -3.129  -8.841 -26.800  1.00  0.00           H  
ATOM    537  H5    C A  17      -1.965  -6.241 -28.997  1.00  0.00           H  
ATOM    538  H6    C A  17      -0.020  -6.418 -30.247  1.00  0.00           H  
ATOM    539  P     G A  18       0.323  -9.106 -34.913  1.00  0.00           P  
ATOM    540  OP2   G A  18      -0.889  -8.295 -34.632  1.00  0.00           O  
ATOM    541  OP1   G A  18       0.802  -9.249 -36.312  1.00  0.00           O  
ATOM    542  O5'   G A  18       0.088 -10.566 -34.322  1.00  0.00           O  
ATOM    543  C5'   G A  18       1.084 -11.571 -34.443  1.00  0.00           C  
ATOM    544  C4'   G A  18       0.695 -12.828 -33.705  1.00  0.00           C  
ATOM    545  O4'   G A  18       0.631 -12.562 -32.280  1.00  0.00           O  
ATOM    546  C3'   G A  18      -0.675 -13.400 -34.037  1.00  0.00           C  
ATOM    547  O3'   G A  18      -0.679 -14.174 -35.225  1.00  0.00           O  
ATOM    548  C1'   G A  18      -0.425 -13.311 -31.689  1.00  0.00           C  
ATOM    549  C2'   G A  18      -1.013 -14.199 -32.786  1.00  0.00           C  
ATOM    550  O2'   G A  18      -0.341 -15.451 -32.776  1.00  0.00           O  
ATOM    551  N1    G A  18      -4.355 -12.841 -28.487  1.00  0.00           N  
ATOM    552  C2    G A  18      -3.600 -13.949 -28.789  1.00  0.00           C  
ATOM    553  N2    G A  18      -3.932 -15.085 -28.157  1.00  0.00           N  
ATOM    554  N3    G A  18      -2.593 -13.946 -29.647  1.00  0.00           N  
ATOM    555  C4    G A  18      -2.397 -12.726 -30.190  1.00  0.00           C  
ATOM    556  C5    G A  18      -3.091 -11.558 -29.958  1.00  0.00           C  
ATOM    557  C6    G A  18      -4.169 -11.575 -29.035  1.00  0.00           C  
ATOM    558  O6    G A  18      -4.906 -10.643 -28.694  1.00  0.00           O  
ATOM    559  N7    G A  18      -2.575 -10.518 -30.717  1.00  0.00           N  
ATOM    560  C8    G A  18      -1.594 -11.062 -31.385  1.00  0.00           C  
ATOM    561  N9    G A  18      -1.431 -12.399 -31.113  1.00  0.00           N  
ATOM    562  H5'   G A  18       1.927 -11.232 -34.076  1.00  0.00           H  
ATOM    563 H5''   G A  18       1.211 -11.783 -35.391  1.00  0.00           H  
ATOM    564  H4'   G A  18       1.375 -13.515 -33.869  1.00  0.00           H  
ATOM    565  H3'   G A  18      -1.316 -12.665 -34.130  1.00  0.00           H  
ATOM    566  H1'   G A  18      -0.051 -13.875 -30.979  1.00  0.00           H  
ATOM    567  H2'   G A  18      -1.982 -14.307 -32.679  1.00  0.00           H  
ATOM    568 HO2'   G A  18      -0.950 -16.137 -32.434  1.00  0.00           H  
ATOM    569  H1    G A  18      -5.080 -12.948 -27.837  1.00  0.00           H  
ATOM    570  H22   G A  18      -3.429 -15.908 -28.332  1.00  0.00           H  
ATOM    571  H21   G A  18      -4.676 -15.095 -27.520  1.00  0.00           H  
ATOM    572  H8    G A  18      -1.032 -10.567 -32.016  1.00  0.00           H  
ATOM    573  P     U A  19      -1.999 -14.239 -36.140  1.00  0.00           P  
ATOM    574  OP2   U A  19      -2.522 -12.858 -36.291  1.00  0.00           O  
ATOM    575  OP1   U A  19      -1.680 -15.040 -37.350  1.00  0.00           O  
ATOM    576  O5'   U A  19      -3.037 -15.067 -35.261  1.00  0.00           O  
ATOM    577  C5'   U A  19      -2.761 -16.404 -34.872  1.00  0.00           C  
ATOM    578  C4'   U A  19      -3.742 -16.897 -33.837  1.00  0.00           C  
ATOM    579  O4'   U A  19      -3.633 -16.098 -32.631  1.00  0.00           O  
ATOM    580  C3'   U A  19      -5.214 -16.803 -34.210  1.00  0.00           C  
ATOM    581  O3'   U A  19      -5.648 -17.875 -35.030  1.00  0.00           O  
ATOM    582  C1'   U A  19      -4.913 -15.914 -32.041  1.00  0.00           C  
ATOM    583  C2'   U A  19      -5.899 -16.758 -32.851  1.00  0.00           C  
ATOM    584  O2'   U A  19      -5.981 -18.052 -32.272  1.00  0.00           O  
ATOM    585  N1    U A  19      -5.274 -14.475 -32.040  1.00  0.00           N  
ATOM    586  C2    U A  19      -6.274 -14.076 -31.172  1.00  0.00           C  
ATOM    587  O2    U A  19      -6.854 -14.846 -30.426  1.00  0.00           O  
ATOM    588  N3    U A  19      -6.573 -12.737 -31.205  1.00  0.00           N  
ATOM    589  C4    U A  19      -5.990 -11.773 -31.999  1.00  0.00           C  
ATOM    590  O4    U A  19      -6.372 -10.605 -31.912  1.00  0.00           O  
ATOM    591  C5    U A  19      -4.964 -12.258 -32.871  1.00  0.00           C  
ATOM    592  C6    U A  19      -4.651 -13.558 -32.859  1.00  0.00           C  
ATOM    593  H5'   U A  19      -1.856 -16.448 -34.500  1.00  0.00           H  
ATOM    594 H5''   U A  19      -2.812 -16.984 -35.661  1.00  0.00           H  
ATOM    595  H4'   U A  19      -3.530 -17.829 -33.619  1.00  0.00           H  
ATOM    596  H3'   U A  19      -5.374 -15.956 -34.678  1.00  0.00           H  
ATOM    597  H1'   U A  19      -4.887 -16.241 -31.118  1.00  0.00           H  
ATOM    598  H2'   U A  19      -6.778 -16.328 -32.906  1.00  0.00           H  
ATOM    599 HO2'   U A  19      -6.854 -18.152 -31.838  1.00  0.00           H  
ATOM    600  H3    U A  19      -7.279 -12.433 -30.597  1.00  0.00           H  
ATOM    601  H5    U A  19      -4.494 -11.641 -33.472  1.00  0.00           H  
ATOM    602  H6    U A  19      -3.947 -13.865 -33.466  1.00  0.00           H  
ATOM    603  P     G A  20      -6.825 -17.651 -36.100  1.00  0.00           P  
ATOM    604  OP2   G A  20      -6.698 -16.274 -36.641  1.00  0.00           O  
ATOM    605  OP1   G A  20      -6.828 -18.808 -37.031  1.00  0.00           O  
ATOM    606  O5'   G A  20      -8.157 -17.717 -35.228  1.00  0.00           O  
ATOM    607  C5'   G A  20      -8.667 -18.959 -34.769  1.00  0.00           C  
ATOM    608  C4'   G A  20      -9.876 -18.771 -33.887  1.00  0.00           C  
ATOM    609  O4'   G A  20      -9.519 -17.974 -32.728  1.00  0.00           O  
ATOM    610  C3'   G A  20     -11.044 -18.019 -34.507  1.00  0.00           C  
ATOM    611  O3'   G A  20     -11.862 -18.841 -35.322  1.00  0.00           O  
ATOM    612  C1'   G A  20     -10.587 -17.092 -32.382  1.00  0.00           C  
ATOM    613  C2'   G A  20     -11.763 -17.458 -33.289  1.00  0.00           C  
ATOM    614  O2'   G A  20     -12.546 -18.455 -32.648  1.00  0.00           O  
ATOM    615  N1    G A  20     -11.592 -12.228 -31.267  1.00  0.00           N  
ATOM    616  C2    G A  20     -12.265 -13.367 -30.897  1.00  0.00           C  
ATOM    617  N2    G A  20     -13.350 -13.194 -30.127  1.00  0.00           N  
ATOM    618  N3    G A  20     -11.902 -14.588 -31.253  1.00  0.00           N  
ATOM    619  C4    G A  20     -10.794 -14.581 -32.023  1.00  0.00           C  
ATOM    620  C5    G A  20     -10.048 -13.503 -32.449  1.00  0.00           C  
ATOM    621  C6    G A  20     -10.448 -12.198 -32.060  1.00  0.00           C  
ATOM    622  O6    G A  20      -9.919 -11.115 -32.335  1.00  0.00           O  
ATOM    623  N7    G A  20      -8.978 -13.920 -33.228  1.00  0.00           N  
ATOM    624  C8    G A  20      -9.091 -15.220 -33.262  1.00  0.00           C  
ATOM    625  N9    G A  20     -10.170 -15.688 -32.552  1.00  0.00           N  
ATOM    626  H5'   G A  20      -7.970 -19.424 -34.261  1.00  0.00           H  
ATOM    627 H5''   G A  20      -8.917 -19.508 -35.542  1.00  0.00           H  
ATOM    628  H4'   G A  20     -10.188 -19.649 -33.584  1.00  0.00           H  
ATOM    629  H3'   G A  20     -10.698 -17.276 -35.045  1.00  0.00           H  
ATOM    630  H1'   G A  20     -10.835 -17.249 -31.447  1.00  0.00           H  
ATOM    631  H2'   G A  20     -12.297 -16.668 -33.518  1.00  0.00           H  
ATOM    632 HO2'   G A  20     -12.993 -18.059 -31.871  1.00  0.00           H  
ATOM    633  H1    G A  20     -11.942 -11.370 -30.950  1.00  0.00           H  
ATOM    634  H22   G A  20     -13.870 -13.971 -29.832  1.00  0.00           H  
ATOM    635  H21   G A  20     -13.625 -12.292 -29.859  1.00  0.00           H  
ATOM    636  H8    G A  20      -8.468 -15.802 -33.744  1.00  0.00           H  
ATOM    637  P     G A  21     -12.838 -18.179 -36.414  1.00  0.00           P  
ATOM    638  OP2   G A  21     -12.054 -17.183 -37.188  1.00  0.00           O  
ATOM    639  OP1   G A  21     -13.541 -19.276 -37.129  1.00  0.00           O  
ATOM    640  O5'   G A  21     -13.915 -17.391 -35.543  1.00  0.00           O  
ATOM    641  C5'   G A  21     -14.947 -18.084 -34.858  1.00  0.00           C  
ATOM    642  C4'   G A  21     -15.938 -17.130 -34.238  1.00  0.00           C  
ATOM    643  O4'   G A  21     -15.272 -16.305 -33.246  1.00  0.00           O  
ATOM    644  C3'   G A  21     -16.580 -16.126 -35.184  1.00  0.00           C  
ATOM    645  O3'   G A  21     -17.646 -16.679 -35.937  1.00  0.00           O  
ATOM    646  C1'   G A  21     -15.854 -14.992 -33.242  1.00  0.00           C  
ATOM    647  C2'   G A  21     -17.011 -15.011 -34.242  1.00  0.00           C  
ATOM    648  O2'   G A  21     -18.208 -15.350 -33.556  1.00  0.00           O  
ATOM    649  N1    G A  21     -14.672 -10.041 -33.155  1.00  0.00           N  
ATOM    650  C2    G A  21     -15.806 -10.677 -32.712  1.00  0.00           C  
ATOM    651  N2    G A  21     -16.754  -9.896 -32.173  1.00  0.00           N  
ATOM    652  N3    G A  21     -15.998 -11.984 -32.789  1.00  0.00           N  
ATOM    653  C4    G A  21     -14.950 -12.616 -33.357  1.00  0.00           C  
ATOM    654  C5    G A  21     -13.773 -12.076 -33.832  1.00  0.00           C  
ATOM    655  C6    G A  21     -13.580 -10.673 -33.743  1.00  0.00           C  
ATOM    656  O6    G A  21     -12.606 -10.005 -34.108  1.00  0.00           O  
ATOM    657  N7    G A  21     -12.947 -13.067 -34.341  1.00  0.00           N  
ATOM    658  C8    G A  21     -13.622 -14.171 -34.171  1.00  0.00           C  
ATOM    659  N9    G A  21     -14.846 -13.969 -33.578  1.00  0.00           N  
ATOM    660  H5'   G A  21     -14.549 -18.635 -34.152  1.00  0.00           H  
ATOM    661 H5''   G A  21     -15.416 -18.666 -35.492  1.00  0.00           H  
ATOM    662  H4'   G A  21     -16.644 -17.648 -33.797  1.00  0.00           H  
ATOM    663  H3'   G A  21     -15.897 -15.781 -35.797  1.00  0.00           H  
ATOM    664  H1'   G A  21     -16.204 -14.823 -32.342  1.00  0.00           H  
ATOM    665  H2'   G A  21     -17.092 -14.154 -34.712  1.00  0.00           H  
ATOM    666 HO2'   G A  21     -18.780 -14.557 -33.502  1.00  0.00           H  
ATOM    667  H1    G A  21     -14.627  -9.068 -33.052  1.00  0.00           H  
ATOM    668  H22   G A  21     -17.585 -10.295 -31.839  1.00  0.00           H  
ATOM    669  H21   G A  21     -16.619  -8.928 -32.112  1.00  0.00           H  
ATOM    670  H8    G A  21     -13.290 -15.053 -34.437  1.00  0.00           H  
ATOM    671  P     G A  22     -18.070 -16.017 -37.340  1.00  0.00           P  
ATOM    672  OP2   G A  22     -16.852 -15.902 -38.181  1.00  0.00           O  
ATOM    673  OP1   G A  22     -19.252 -16.753 -37.857  1.00  0.00           O  
ATOM    674  O5'   G A  22     -18.539 -14.546 -36.947  1.00  0.00           O  
ATOM    675  C5'   G A  22     -19.805 -14.321 -36.344  1.00  0.00           C  
ATOM    676  C4'   G A  22     -20.070 -12.850 -36.145  1.00  0.00           C  
ATOM    677  O4'   G A  22     -19.064 -12.284 -35.265  1.00  0.00           O  
ATOM    678  C3'   G A  22     -20.000 -11.984 -37.393  1.00  0.00           C  
ATOM    679  O3'   G A  22     -21.185 -12.033 -38.169  1.00  0.00           O  
ATOM    680  C1'   G A  22     -18.752 -10.949 -35.674  1.00  0.00           C  
ATOM    681  C2'   G A  22     -19.699 -10.604 -36.824  1.00  0.00           C  
ATOM    682  O2'   G A  22     -20.869 -10.000 -36.292  1.00  0.00           O  
ATOM    683  N1    G A  22     -14.816  -7.821 -36.477  1.00  0.00           N  
ATOM    684  C2    G A  22     -16.098  -7.529 -36.078  1.00  0.00           C  
ATOM    685  N2    G A  22     -16.374  -6.234 -35.863  1.00  0.00           N  
ATOM    686  N3    G A  22     -17.042  -8.438 -35.902  1.00  0.00           N  
ATOM    687  C4    G A  22     -16.597  -9.685 -36.161  1.00  0.00           C  
ATOM    688  C5    G A  22     -15.340 -10.084 -36.564  1.00  0.00           C  
ATOM    689  C6    G A  22     -14.336  -9.098 -36.750  1.00  0.00           C  
ATOM    690  O6    G A  22     -13.162  -9.252 -37.104  1.00  0.00           O  
ATOM    691  N7    G A  22     -15.287 -11.462 -36.724  1.00  0.00           N  
ATOM    692  C8    G A  22     -16.490 -11.868 -36.421  1.00  0.00           C  
ATOM    693  N9    G A  22     -17.335 -10.842 -36.071  1.00  0.00           N  
ATOM    694  H5'   G A  22     -19.830 -14.772 -35.474  1.00  0.00           H  
ATOM    695 H5''   G A  22     -20.504 -14.698 -36.919  1.00  0.00           H  
ATOM    696  H4'   G A  22     -20.952 -12.739 -35.730  1.00  0.00           H  
ATOM    697  H3'   G A  22     -19.243 -12.275 -37.944  1.00  0.00           H  
ATOM    698  H1'   G A  22     -18.925 -10.349 -34.918  1.00  0.00           H  
ATOM    699  H2'   G A  22     -19.263 -10.028 -37.487  1.00  0.00           H  
ATOM    700 HO2'   G A  22     -20.869  -9.048 -36.523  1.00  0.00           H  
ATOM    701  H1    G A  22     -14.190  -7.073 -36.579  1.00  0.00           H  
ATOM    702  H22   G A  22     -17.272  -5.965 -35.577  1.00  0.00           H  
ATOM    703  H21   G A  22     -15.680  -5.554 -35.992  1.00  0.00           H  
ATOM    704  H8    G A  22     -16.762 -12.809 -36.441  1.00  0.00           H  
ATOM    705  P     A A  23     -21.092 -12.197 -39.768  1.00  0.00           P  
ATOM    706  OP2   A A  23     -19.722 -12.654 -40.109  1.00  0.00           O  
ATOM    707  OP1   A A  23     -22.264 -12.987 -40.222  1.00  0.00           O  
ATOM    708  O5'   A A  23     -21.263 -10.707 -40.306  1.00  0.00           O  
ATOM    709  C5'   A A  23     -21.722  -9.671 -39.450  1.00  0.00           C  
ATOM    710  C4'   A A  23     -21.276  -8.314 -39.934  1.00  0.00           C  
ATOM    711  O4'   A A  23     -20.111  -7.884 -39.183  1.00  0.00           O  
ATOM    712  C3'   A A  23     -20.831  -8.237 -41.387  1.00  0.00           C  
ATOM    713  O3'   A A  23     -21.914  -8.121 -42.293  1.00  0.00           O  
ATOM    714  C1'   A A  23     -19.209  -7.180 -40.032  1.00  0.00           C  
ATOM    715  C2'   A A  23     -19.903  -7.030 -41.386  1.00  0.00           C  
ATOM    716  O2'   A A  23     -20.639  -5.815 -41.395  1.00  0.00           O  
ATOM    717  N1    A A  23     -14.221  -6.900 -41.296  1.00  0.00           N  
ATOM    718  C2    A A  23     -15.205  -5.992 -41.306  1.00  0.00           C  
ATOM    719  N3    A A  23     -16.483  -6.133 -40.964  1.00  0.00           N  
ATOM    720  C4    A A  23     -16.733  -7.393 -40.565  1.00  0.00           C  
ATOM    721  C5    A A  23     -15.827  -8.435 -40.500  1.00  0.00           C  
ATOM    722  C6    A A  23     -14.505  -8.157 -40.890  1.00  0.00           C  
ATOM    723  N6    A A  23     -13.524  -9.062 -40.881  1.00  0.00           N  
ATOM    724  N7    A A  23     -16.443  -9.592 -40.042  1.00  0.00           N  
ATOM    725  C8    A A  23     -17.686  -9.229 -39.843  1.00  0.00           C  
ATOM    726  N9    A A  23     -17.932  -7.911 -40.140  1.00  0.00           N  
ATOM    727  H5'   A A  23     -21.369  -9.821 -38.548  1.00  0.00           H  
ATOM    728 H5''   A A  23     -22.701  -9.693 -39.418  1.00  0.00           H  
ATOM    729  H4'   A A  23     -22.002  -7.672 -39.791  1.00  0.00           H  
ATOM    730  H3'   A A  23     -20.312  -9.039 -41.607  1.00  0.00           H  
ATOM    731  H1'   A A  23     -19.046  -6.292 -39.649  1.00  0.00           H  
ATOM    732  H2'   A A  23     -19.260  -7.070 -42.125  1.00  0.00           H  
ATOM    733 HO2'   A A  23     -20.194  -5.177 -41.990  1.00  0.00           H  
ATOM    734  H2    A A  23     -14.947  -5.096 -41.609  1.00  0.00           H  
ATOM    735  H61   A A  23     -12.620  -8.808 -41.164  1.00  0.00           H  
ATOM    736  H62   A A  23     -13.706  -9.980 -40.590  1.00  0.00           H  
ATOM    737  H8    A A  23     -18.376  -9.842 -39.514  1.00  0.00           H  
ATOM    738  P     G A  24     -21.756  -8.626 -43.811  1.00  0.00           P  
ATOM    739  OP2   G A  24     -21.136  -9.975 -43.784  1.00  0.00           O  
ATOM    740  OP1   G A  24     -23.057  -8.430 -44.500  1.00  0.00           O  
ATOM    741  O5'   G A  24     -20.704  -7.612 -44.447  1.00  0.00           O  
ATOM    742  C5'   G A  24     -21.097  -6.306 -44.841  1.00  0.00           C  
ATOM    743  C4'   G A  24     -19.962  -5.560 -45.497  1.00  0.00           C  
ATOM    744  O4'   G A  24     -18.863  -5.415 -44.561  1.00  0.00           O  
ATOM    745  C3'   G A  24     -19.332  -6.234 -46.707  1.00  0.00           C  
ATOM    746  O3'   G A  24     -20.073  -6.038 -47.899  1.00  0.00           O  
ATOM    747  C1'   G A  24     -17.613  -5.515 -45.253  1.00  0.00           C  
ATOM    748  C2'   G A  24     -17.941  -5.616 -46.744  1.00  0.00           C  
ATOM    749  O2'   G A  24     -17.972  -4.309 -47.299  1.00  0.00           O  
ATOM    750  N1    G A  24     -13.051  -7.766 -45.074  1.00  0.00           N  
ATOM    751  C2    G A  24     -13.419  -6.582 -45.666  1.00  0.00           C  
ATOM    752  N2    G A  24     -12.448  -5.903 -46.295  1.00  0.00           N  
ATOM    753  N3    G A  24     -14.649  -6.096 -45.644  1.00  0.00           N  
ATOM    754  C4    G A  24     -15.498  -6.902 -44.972  1.00  0.00           C  
ATOM    755  C5    G A  24     -15.233  -8.101 -44.346  1.00  0.00           C  
ATOM    756  C6    G A  24     -13.909  -8.611 -44.377  1.00  0.00           C  
ATOM    757  O6    G A  24     -13.474  -9.656 -43.881  1.00  0.00           O  
ATOM    758  N7    G A  24     -16.382  -8.619 -43.765  1.00  0.00           N  
ATOM    759  C8    G A  24     -17.308  -7.742 -44.044  1.00  0.00           C  
ATOM    760  N9    G A  24     -16.840  -6.676 -44.774  1.00  0.00           N  
ATOM    761  H5'   G A  24     -21.393  -5.809 -44.051  1.00  0.00           H  
ATOM    762 H5''   G A  24     -21.844  -6.374 -45.473  1.00  0.00           H  
ATOM    763  H4'   G A  24     -20.277  -4.669 -45.758  1.00  0.00           H  
ATOM    764  H3'   G A  24     -19.251  -7.196 -46.533  1.00  0.00           H  
ATOM    765  H1'   G A  24     -17.105  -4.693 -45.086  1.00  0.00           H  
ATOM    766  H2'   G A  24     -17.303  -6.195 -47.212  1.00  0.00           H  
ATOM    767 HO2'   G A  24     -17.190  -4.190 -47.877  1.00  0.00           H  
ATOM    768  H1    G A  24     -12.112  -8.038 -45.148  1.00  0.00           H  
ATOM    769  H22   G A  24     -12.652  -5.052 -46.736  1.00  0.00           H  
ATOM    770  H21   G A  24     -11.534  -6.257 -46.316  1.00  0.00           H  
ATOM    771  H8    G A  24     -18.241  -7.836 -43.761  1.00  0.00           H  
ATOM    772  P     G A  25     -19.988  -7.116 -49.089  1.00  0.00           P  
ATOM    773  OP2   G A  25     -20.078  -8.471 -48.488  1.00  0.00           O  
ATOM    774  OP1   G A  25     -20.954  -6.715 -50.144  1.00  0.00           O  
ATOM    775  O5'   G A  25     -18.517  -6.932 -49.672  1.00  0.00           O  
ATOM    776  C5'   G A  25     -18.174  -5.786 -50.436  1.00  0.00           C  
ATOM    777  C4'   G A  25     -16.728  -5.819 -50.867  1.00  0.00           C  
ATOM    778  O4'   G A  25     -15.868  -5.846 -49.698  1.00  0.00           O  
ATOM    779  C3'   G A  25     -16.299  -7.037 -51.671  1.00  0.00           C  
ATOM    780  O3'   G A  25     -16.643  -6.945 -53.043  1.00  0.00           O  
ATOM    781  C1'   G A  25     -14.719  -6.656 -49.955  1.00  0.00           C  
ATOM    782  C2'   G A  25     -14.799  -7.089 -51.419  1.00  0.00           C  
ATOM    783  O2'   G A  25     -14.109  -6.139 -52.219  1.00  0.00           O  
ATOM    784  N1    G A  25     -11.849 -10.333 -47.916  1.00  0.00           N  
ATOM    785  C2    G A  25     -11.507  -9.356 -48.819  1.00  0.00           C  
ATOM    786  N2    G A  25     -10.232  -9.352 -49.237  1.00  0.00           N  
ATOM    787  N3    G A  25     -12.350  -8.446 -49.279  1.00  0.00           N  
ATOM    788  C4    G A  25     -13.586  -8.594 -48.757  1.00  0.00           C  
ATOM    789  C5    G A  25     -14.032  -9.534 -47.851  1.00  0.00           C  
ATOM    790  C6    G A  25     -13.116 -10.504 -47.366  1.00  0.00           C  
ATOM    791  O6    G A  25     -13.319 -11.419 -46.560  1.00  0.00           O  
ATOM    792  N7    G A  25     -15.376  -9.345 -47.566  1.00  0.00           N  
ATOM    793  C8    G A  25     -15.718  -8.313 -48.289  1.00  0.00           C  
ATOM    794  N9    G A  25     -14.680  -7.809 -49.036  1.00  0.00           N  
ATOM    795  H5'   G A  25     -18.328  -4.983 -49.896  1.00  0.00           H  
ATOM    796 H5''   G A  25     -18.744  -5.750 -51.233  1.00  0.00           H  
ATOM    797  H4'   G A  25     -16.533  -5.011 -51.386  1.00  0.00           H  
ATOM    798  H3'   G A  25     -16.716  -7.838 -51.288  1.00  0.00           H  
ATOM    799  H1'   G A  25     -13.921  -6.104 -49.821  1.00  0.00           H  
ATOM    800  H2'   G A  25     -14.444  -7.995 -51.545  1.00  0.00           H  
ATOM    801 HO2'   G A  25     -13.279  -6.543 -52.549  1.00  0.00           H  
ATOM    802  H1    G A  25     -11.149 -10.960 -47.638  1.00  0.00           H  
ATOM    803  H22   G A  25      -9.930  -8.677 -49.881  1.00  0.00           H  
ATOM    804  H21   G A  25      -9.601 -10.022 -48.901  1.00  0.00           H  
ATOM    805  H8    G A  25     -16.623  -7.938 -48.298  1.00  0.00           H  
ATOM    806  P     C A  26     -16.952  -8.276 -53.889  1.00  0.00           P  
ATOM    807  OP2   C A  26     -17.770  -9.180 -53.043  1.00  0.00           O  
ATOM    808  OP1   C A  26     -17.456  -7.865 -55.224  1.00  0.00           O  
ATOM    809  O5'   C A  26     -15.521  -8.947 -54.088  1.00  0.00           O  
ATOM    810  C5'   C A  26     -14.554  -8.361 -54.946  1.00  0.00           C  
ATOM    811  C4'   C A  26     -13.254  -9.130 -54.928  1.00  0.00           C  
ATOM    812  O4'   C A  26     -12.684  -9.106 -53.594  1.00  0.00           O  
ATOM    813  C3'   C A  26     -13.347 -10.611 -55.263  1.00  0.00           C  
ATOM    814  O3'   C A  26     -13.402 -10.861 -56.657  1.00  0.00           O  
ATOM    815  C1'   C A  26     -12.047 -10.347 -53.307  1.00  0.00           C  
ATOM    816  C2'   C A  26     -12.108 -11.182 -54.588  1.00  0.00           C  
ATOM    817  O2'   C A  26     -10.941 -10.933 -55.357  1.00  0.00           O  
ATOM    818  N1    C A  26     -12.712 -11.020 -52.164  1.00  0.00           N  
ATOM    819  C2    C A  26     -12.003 -12.008 -51.469  1.00  0.00           C  
ATOM    820  O2    C A  26     -10.849 -12.291 -51.828  1.00  0.00           O  
ATOM    821  N3    C A  26     -12.586 -12.636 -50.423  1.00  0.00           N  
ATOM    822  C4    C A  26     -13.827 -12.314 -50.058  1.00  0.00           C  
ATOM    823  N4    C A  26     -14.362 -12.960 -49.019  1.00  0.00           N  
ATOM    824  C5    C A  26     -14.574 -11.315 -50.743  1.00  0.00           C  
ATOM    825  C6    C A  26     -13.986 -10.700 -51.776  1.00  0.00           C  
ATOM    826  H5'   C A  26     -14.385  -7.441 -54.655  1.00  0.00           H  
ATOM    827 H5''   C A  26     -14.904  -8.348 -55.861  1.00  0.00           H  
ATOM    828  H4'   C A  26     -12.627  -8.703 -55.548  1.00  0.00           H  
ATOM    829  H3'   C A  26     -14.146 -10.987 -54.837  1.00  0.00           H  
ATOM    830  H1'   C A  26     -11.110 -10.170 -53.079  1.00  0.00           H  
ATOM    831  H2'   C A  26     -12.215 -12.136 -54.388  1.00  0.00           H  
ATOM    832 HO2'   C A  26     -10.366 -11.726 -55.331  1.00  0.00           H  
ATOM    833  H42   C A  26     -15.272 -12.747 -48.726  1.00  0.00           H  
ATOM    834  H41   C A  26     -13.844 -13.648 -48.550  1.00  0.00           H  
ATOM    835  H5    C A  26     -15.486 -11.085 -50.467  1.00  0.00           H  
ATOM    836  H6    C A  26     -14.484 -10.010 -52.261  1.00  0.00           H  
ATOM    837  P     U A  27     -14.083 -12.208 -57.210  1.00  0.00           P  
ATOM    838  OP2   U A  27     -15.389 -12.377 -56.525  1.00  0.00           O  
ATOM    839  OP1   U A  27     -14.032 -12.174 -58.694  1.00  0.00           O  
ATOM    840  O5'   U A  27     -13.110 -13.366 -56.710  1.00  0.00           O  
ATOM    841  C5'   U A  27     -11.877 -13.618 -57.367  1.00  0.00           C  
ATOM    842  C4'   U A  27     -11.163 -14.807 -56.774  1.00  0.00           C  
ATOM    843  O4'   U A  27     -10.856 -14.556 -55.378  1.00  0.00           O  
ATOM    844  C3'   U A  27     -11.942 -16.114 -56.751  1.00  0.00           C  
ATOM    845  O3'   U A  27     -11.917 -16.796 -57.993  1.00  0.00           O  
ATOM    846  C1'   U A  27     -10.977 -15.758 -54.623  1.00  0.00           C  
ATOM    847  C2'   U A  27     -11.271 -16.880 -55.620  1.00  0.00           C  
ATOM    848  O2'   U A  27     -10.043 -17.454 -56.043  1.00  0.00           O  
ATOM    849  N1    U A  27     -12.043 -15.620 -53.601  1.00  0.00           N  
ATOM    850  C2    U A  27     -12.019 -16.507 -52.541  1.00  0.00           C  
ATOM    851  O2    U A  27     -11.174 -17.376 -52.419  1.00  0.00           O  
ATOM    852  N3    U A  27     -13.024 -16.341 -51.620  1.00  0.00           N  
ATOM    853  C4    U A  27     -14.031 -15.400 -51.648  1.00  0.00           C  
ATOM    854  O4    U A  27     -14.865 -15.379 -50.741  1.00  0.00           O  
ATOM    855  C5    U A  27     -13.993 -14.516 -52.773  1.00  0.00           C  
ATOM    856  C6    U A  27     -13.024 -14.654 -53.685  1.00  0.00           C  
ATOM    857  H5'   U A  27     -11.304 -12.827 -57.283  1.00  0.00           H  
ATOM    858 H5''   U A  27     -12.050 -13.789 -58.316  1.00  0.00           H  
ATOM    859  H4'   U A  27     -10.324 -14.947 -57.262  1.00  0.00           H  
ATOM    860  H3'   U A  27     -12.873 -15.928 -56.505  1.00  0.00           H  
ATOM    861  H1'   U A  27     -10.123 -15.934 -54.177  1.00  0.00           H  
ATOM    862  H2'   U A  27     -11.872 -17.553 -55.235  1.00  0.00           H  
ATOM    863 HO2'   U A  27      -9.958 -18.349 -55.655  1.00  0.00           H  
ATOM    864  H3    U A  27     -13.026 -16.960 -50.860  1.00  0.00           H  
ATOM    865  H5    U A  27     -14.670 -13.815 -52.873  1.00  0.00           H  
ATOM    866  H6    U A  27     -13.020 -14.038 -54.446  1.00  0.00           H  
ATOM    867  P     U A  28     -13.255 -17.474 -58.571  1.00  0.00           P  
ATOM    868  OP2   U A  28     -14.400 -16.998 -57.755  1.00  0.00           O  
ATOM    869  OP1   U A  28     -13.271 -17.280 -60.043  1.00  0.00           O  
ATOM    870  O5'   U A  28     -13.054 -19.028 -58.281  1.00  0.00           O  
ATOM    871  C5'   U A  28     -13.441 -20.004 -59.236  1.00  0.00           C  
ATOM    872  C4'   U A  28     -14.083 -21.202 -58.579  1.00  0.00           C  
ATOM    873  O4'   U A  28     -13.082 -21.936 -57.846  1.00  0.00           O  
ATOM    874  C3'   U A  28     -15.185 -20.905 -57.574  1.00  0.00           C  
ATOM    875  O3'   U A  28     -16.463 -20.780 -58.174  1.00  0.00           O  
ATOM    876  C1'   U A  28     -13.663 -22.527 -56.715  1.00  0.00           C  
ATOM    877  C2'   U A  28     -15.140 -22.131 -56.670  1.00  0.00           C  
ATOM    878  O2'   U A  28     -15.908 -23.198 -57.210  1.00  0.00           O  
ATOM    879  N1    U A  28     -12.918 -22.060 -55.521  1.00  0.00           N  
ATOM    880  C2    U A  28     -13.585 -22.088 -54.310  1.00  0.00           C  
ATOM    881  O2    U A  28     -14.735 -22.474 -54.193  1.00  0.00           O  
ATOM    882  N3    U A  28     -12.857 -21.646 -53.233  1.00  0.00           N  
ATOM    883  C4    U A  28     -11.557 -21.188 -53.240  1.00  0.00           C  
ATOM    884  O4    U A  28     -11.039 -20.823 -52.183  1.00  0.00           O  
ATOM    885  C5    U A  28     -10.930 -21.187 -54.526  1.00  0.00           C  
ATOM    886  C6    U A  28     -11.615 -21.613 -55.592  1.00  0.00           C  
ATOM    887  H5'   U A  28     -12.649 -20.299 -59.731  1.00  0.00           H  
ATOM    888 H5''   U A  28     -14.080 -19.604 -59.862  1.00  0.00           H  
ATOM    889  H4'   U A  28     -14.459 -21.779 -59.275  1.00  0.00           H  
ATOM    890  H3'   U A  28     -14.941 -20.112 -57.053  1.00  0.00           H  
ATOM    891  H1'   U A  28     -13.592 -23.503 -56.780  1.00  0.00           H  
ATOM    892  H2'   U A  28     -15.416 -21.914 -55.755  1.00  0.00           H  
ATOM    893 HO2'   U A  28     -15.306 -23.832 -57.653  1.00  0.00           H  
ATOM    894  H3    U A  28     -13.311 -21.657 -52.365  1.00  0.00           H  
ATOM    895  H5    U A  28     -10.005 -20.878 -54.624  1.00  0.00           H  
ATOM    896  H6    U A  28     -11.164 -21.602 -56.461  1.00  0.00           H  
ATOM    897  P     U A  29     -17.627 -20.002 -57.403  1.00  0.00           P  
ATOM    898  OP2   U A  29     -18.095 -18.946 -58.336  1.00  0.00           O  
ATOM    899  OP1   U A  29     -18.577 -21.045 -56.939  1.00  0.00           O  
ATOM    900  O5'   U A  29     -17.012 -19.289 -56.119  1.00  0.00           O  
ATOM    901  C5'   U A  29     -17.662 -18.178 -55.519  1.00  0.00           C  
ATOM    902  C4'   U A  29     -19.094 -18.495 -55.167  1.00  0.00           C  
ATOM    903  O4'   U A  29     -19.480 -19.711 -55.846  1.00  0.00           O  
ATOM    904  C3'   U A  29     -19.379 -18.763 -53.697  1.00  0.00           C  
ATOM    905  O3'   U A  29     -19.630 -17.582 -52.957  1.00  0.00           O  
ATOM    906  C1'   U A  29     -20.295 -20.512 -54.999  1.00  0.00           C  
ATOM    907  C2'   U A  29     -20.583 -19.696 -53.738  1.00  0.00           C  
ATOM    908  O2'   U A  29     -21.790 -18.970 -53.923  1.00  0.00           O  
ATOM    909  N1    U A  29     -19.554 -21.763 -54.704  1.00  0.00           N  
ATOM    910  C2    U A  29     -18.178 -21.671 -54.601  1.00  0.00           C  
ATOM    911  O2    U A  29     -17.568 -20.625 -54.741  1.00  0.00           O  
ATOM    912  N3    U A  29     -17.535 -22.852 -54.326  1.00  0.00           N  
ATOM    913  C4    U A  29     -18.112 -24.092 -54.147  1.00  0.00           C  
ATOM    914  O4    U A  29     -17.394 -25.063 -53.905  1.00  0.00           O  
ATOM    915  C5    U A  29     -19.538 -24.111 -54.267  1.00  0.00           C  
ATOM    916  C6    U A  29     -20.190 -22.974 -54.533  1.00  0.00           C  
ATOM    917  H5'   U A  29     -17.646 -17.423 -56.144  1.00  0.00           H  
ATOM    918 H5''   U A  29     -17.180 -17.928 -54.703  1.00  0.00           H  
ATOM    919  H4'   U A  29     -19.676 -17.769 -55.474  1.00  0.00           H  
ATOM    920  H3'   U A  29     -18.615 -19.232 -53.303  1.00  0.00           H  
ATOM    921  H1'   U A  29     -21.143 -20.734 -55.441  1.00  0.00           H  
ATOM    922  H2'   U A  29     -20.622 -20.267 -52.943  1.00  0.00           H  
ATOM    923 HO2'   U A  29     -22.489 -19.363 -53.359  1.00  0.00           H  
ATOM    924  H3    U A  29     -16.559 -22.810 -54.250  1.00  0.00           H  
ATOM    925  H5    U A  29     -20.031 -24.950 -54.154  1.00  0.00           H  
ATOM    926  H6    U A  29     -21.165 -23.014 -54.612  1.00  0.00           H  
ATOM    927  P     C A  30     -18.698 -17.198 -51.705  1.00  0.00           P  
ATOM    928  OP2   C A  30     -17.824 -18.360 -51.408  1.00  0.00           O  
ATOM    929  OP1   C A  30     -18.088 -15.872 -51.976  1.00  0.00           O  
ATOM    930  O5'   C A  30     -19.724 -17.030 -50.497  1.00  0.00           O  
ATOM    931  C5'   C A  30     -19.558 -17.762 -49.292  1.00  0.00           C  
ATOM    932  C4'   C A  30     -20.743 -18.655 -49.014  1.00  0.00           C  
ATOM    933  O4'   C A  30     -20.873 -19.614 -50.095  1.00  0.00           O  
ATOM    934  C3'   C A  30     -20.657 -19.512 -47.761  1.00  0.00           C  
ATOM    935  O3'   C A  30     -21.031 -18.813 -46.587  1.00  0.00           O  
ATOM    936  C1'   C A  30     -21.310 -20.853 -49.592  1.00  0.00           C  
ATOM    937  C2'   C A  30     -21.555 -20.695 -48.088  1.00  0.00           C  
ATOM    938  O2'   C A  30     -22.922 -20.378 -47.872  1.00  0.00           O  
ATOM    939  N1    C A  30     -20.264 -21.863 -49.889  1.00  0.00           N  
ATOM    940  C2    C A  30     -20.341 -23.108 -49.251  1.00  0.00           C  
ATOM    941  O2    C A  30     -21.272 -23.327 -48.461  1.00  0.00           O  
ATOM    942  N3    C A  30     -19.401 -24.046 -49.505  1.00  0.00           N  
ATOM    943  C4    C A  30     -18.410 -23.786 -50.357  1.00  0.00           C  
ATOM    944  N4    C A  30     -17.504 -24.742 -50.577  1.00  0.00           N  
ATOM    945  C5    C A  30     -18.303 -22.531 -51.022  1.00  0.00           C  
ATOM    946  C6    C A  30     -19.240 -21.611 -50.763  1.00  0.00           C  
ATOM    947  H5'   C A  30     -19.451 -17.132 -48.549  1.00  0.00           H  
ATOM    948 H5''   C A  30     -18.752 -18.314 -49.362  1.00  0.00           H  
ATOM    949  H4'   C A  30     -21.559 -18.114 -48.973  1.00  0.00           H  
ATOM    950  H3'   C A  30     -19.735 -19.830 -47.665  1.00  0.00           H  
ATOM    951  H1'   C A  30     -22.147 -21.113 -50.029  1.00  0.00           H  
ATOM    952  H2'   C A  30     -21.285 -21.496 -47.593  1.00  0.00           H  
ATOM    953 HO2'   C A  30     -23.368 -21.150 -47.467  1.00  0.00           H  
ATOM    954  H42   C A  30     -16.764 -24.582 -51.198  1.00  0.00           H  
ATOM    955  H41   C A  30     -17.580 -25.604 -50.117  1.00  0.00           H  
ATOM    956  H5    C A  30     -17.571 -22.349 -51.647  1.00  0.00           H  
ATOM    957  H6    C A  30     -19.184 -20.742 -51.211  1.00  0.00           H  
ATOM    958  P     G A  31     -19.963 -18.583 -45.407  1.00  0.00           P  
ATOM    959  OP2   G A  31     -18.624 -18.414 -46.026  1.00  0.00           O  
ATOM    960  OP1   G A  31     -20.493 -17.529 -44.504  1.00  0.00           O  
ATOM    961  O5'   G A  31     -19.966 -19.962 -44.609  1.00  0.00           O  
ATOM    962  C5'   G A  31     -18.811 -20.404 -43.911  1.00  0.00           C  
ATOM    963  C4'   G A  31     -18.455 -21.824 -44.271  1.00  0.00           C  
ATOM    964  O4'   G A  31     -18.768 -22.047 -45.671  1.00  0.00           O  
ATOM    965  C3'   G A  31     -16.985 -22.195 -44.149  1.00  0.00           C  
ATOM    966  O3'   G A  31     -16.611 -22.545 -42.827  1.00  0.00           O  
ATOM    967  C1'   G A  31     -17.818 -22.912 -46.233  1.00  0.00           C  
ATOM    968  C2'   G A  31     -16.857 -23.355 -45.128  1.00  0.00           C  
ATOM    969  O2'   G A  31     -17.330 -24.567 -44.557  1.00  0.00           O  
ATOM    970  N1    G A  31     -14.419 -23.290 -50.004  1.00  0.00           N  
ATOM    971  C2    G A  31     -14.849 -24.246 -49.115  1.00  0.00           C  
ATOM    972  N2    G A  31     -14.304 -25.465 -49.243  1.00  0.00           N  
ATOM    973  N3    G A  31     -15.747 -24.024 -48.169  1.00  0.00           N  
ATOM    974  C4    G A  31     -16.189 -22.749 -48.182  1.00  0.00           C  
ATOM    975  C5    G A  31     -15.826 -21.720 -49.025  1.00  0.00           C  
ATOM    976  C6    G A  31     -14.861 -21.971 -50.034  1.00  0.00           C  
ATOM    977  O6    G A  31     -14.409 -21.190 -50.879  1.00  0.00           O  
ATOM    978  N7    G A  31     -16.514 -20.557 -48.708  1.00  0.00           N  
ATOM    979  C8    G A  31     -17.269 -20.894 -47.697  1.00  0.00           C  
ATOM    980  N9    G A  31     -17.121 -22.209 -47.327  1.00  0.00           N  
ATOM    981  H5'   G A  31     -18.980 -20.350 -42.948  1.00  0.00           H  
ATOM    982 H5''   G A  31     -18.058 -19.818 -44.137  1.00  0.00           H  
ATOM    983  H4'   G A  31     -18.986 -22.444 -43.727  1.00  0.00           H  
ATOM    984  H3'   G A  31     -16.429 -21.449 -44.453  1.00  0.00           H  
ATOM    985  H1'   G A  31     -18.285 -23.695 -46.594  1.00  0.00           H  
ATOM    986  H2'   G A  31     -15.939 -23.445 -45.461  1.00  0.00           H  
ATOM    987 HO2'   G A  31     -16.734 -25.299 -44.821  1.00  0.00           H  
ATOM    988  H1    G A  31     -13.749 -23.556 -50.668  1.00  0.00           H  
ATOM    989  H22   G A  31     -14.573 -26.187 -48.636  1.00  0.00           H  
ATOM    990  H21   G A  31     -13.639 -25.637 -49.940  1.00  0.00           H  
ATOM    991  H8    G A  31     -17.878 -20.271 -47.249  1.00  0.00           H  
ATOM    992  P     A A  32     -15.280 -21.923 -42.174  1.00  0.00           P  
ATOM    993  OP2   A A  32     -15.152 -20.519 -42.640  1.00  0.00           O  
ATOM    994  OP1   A A  32     -15.303 -22.214 -40.718  1.00  0.00           O  
ATOM    995  O5'   A A  32     -14.099 -22.768 -42.828  1.00  0.00           O  
ATOM    996  C5'   A A  32     -12.747 -22.535 -42.462  1.00  0.00           C  
ATOM    997  C4'   A A  32     -11.832 -22.583 -43.660  1.00  0.00           C  
ATOM    998  O4'   A A  32     -12.620 -22.631 -44.879  1.00  0.00           O  
ATOM    999  C3'   A A  32     -10.922 -21.380 -43.855  1.00  0.00           C  
ATOM   1000  O3'   A A  32      -9.752 -21.436 -43.057  1.00  0.00           O  
ATOM   1001  C1'   A A  32     -11.997 -21.862 -45.903  1.00  0.00           C  
ATOM   1002  C2'   A A  32     -10.643 -21.412 -45.351  1.00  0.00           C  
ATOM   1003  O2'   A A  32      -9.666 -22.391 -45.672  1.00  0.00           O  
ATOM   1004  N1    A A  32     -13.010 -18.266 -49.452  1.00  0.00           N  
ATOM   1005  C2    A A  32     -12.094 -19.241 -49.395  1.00  0.00           C  
ATOM   1006  N3    A A  32     -11.885 -20.144 -48.439  1.00  0.00           N  
ATOM   1007  C4    A A  32     -12.760 -19.980 -47.431  1.00  0.00           C  
ATOM   1008  C5    A A  32     -13.757 -19.025 -47.347  1.00  0.00           C  
ATOM   1009  C6    A A  32     -13.874 -18.129 -48.424  1.00  0.00           C  
ATOM   1010  N6    A A  32     -14.787 -17.157 -48.482  1.00  0.00           N  
ATOM   1011  N7    A A  32     -14.466 -19.160 -46.161  1.00  0.00           N  
ATOM   1012  C8    A A  32     -13.892 -20.176 -45.565  1.00  0.00           C  
ATOM   1013  N9    A A  32     -12.852 -20.720 -46.277  1.00  0.00           N  
ATOM   1014  H5'   A A  32     -12.466 -23.219 -41.819  1.00  0.00           H  
ATOM   1015 H5''   A A  32     -12.676 -21.653 -42.041  1.00  0.00           H  
ATOM   1016  H4'   A A  32     -11.281 -23.392 -43.606  1.00  0.00           H  
ATOM   1017  H3'   A A  32     -11.419 -20.563 -43.639  1.00  0.00           H  
ATOM   1018  H1'   A A  32     -11.855 -22.434 -46.686  1.00  0.00           H  
ATOM   1019  H2'   A A  32     -10.395 -20.526 -45.690  1.00  0.00           H  
ATOM   1020 HO2'   A A  32      -9.067 -22.031 -46.359  1.00  0.00           H  
ATOM   1021  H2    A A  32     -11.491 -19.299 -50.166  1.00  0.00           H  
ATOM   1022  H61   A A  32     -14.820 -16.562 -49.260  1.00  0.00           H  
ATOM   1023  H62   A A  32     -15.425 -17.038 -47.747  1.00  0.00           H  
ATOM   1024  H8    A A  32     -14.178 -20.515 -44.691  1.00  0.00           H  
ATOM   1025  P     G A  33      -9.132 -20.090 -42.436  1.00  0.00           P  
ATOM   1026  OP2   G A  33     -10.257 -19.203 -42.046  1.00  0.00           O  
ATOM   1027  OP1   G A  33      -8.115 -20.474 -41.423  1.00  0.00           O  
ATOM   1028  O5'   G A  33      -8.373 -19.412 -43.663  1.00  0.00           O  
ATOM   1029  C5'   G A  33      -7.181 -19.979 -44.185  1.00  0.00           C  
ATOM   1030  C4'   G A  33      -6.699 -19.232 -45.404  1.00  0.00           C  
ATOM   1031  O4'   G A  33      -7.681 -19.342 -46.467  1.00  0.00           O  
ATOM   1032  C3'   G A  33      -6.504 -17.733 -45.233  1.00  0.00           C  
ATOM   1033  O3'   G A  33      -5.264 -17.400 -44.632  1.00  0.00           O  
ATOM   1034  C1'   G A  33      -7.754 -18.125 -47.200  1.00  0.00           C  
ATOM   1035  C2'   G A  33      -6.651 -17.215 -46.657  1.00  0.00           C  
ATOM   1036  O2'   G A  33      -5.465 -17.429 -47.409  1.00  0.00           O  
ATOM   1037  N1    G A  33     -11.069 -14.718 -49.025  1.00  0.00           N  
ATOM   1038  C2    G A  33      -9.803 -15.026 -49.460  1.00  0.00           C  
ATOM   1039  N2    G A  33      -9.355 -14.339 -50.521  1.00  0.00           N  
ATOM   1040  N3    G A  33      -9.030 -15.941 -48.897  1.00  0.00           N  
ATOM   1041  C4    G A  33      -9.633 -16.534 -47.846  1.00  0.00           C  
ATOM   1042  C5    G A  33     -10.891 -16.301 -47.331  1.00  0.00           C  
ATOM   1043  C6    G A  33     -11.709 -15.317 -47.944  1.00  0.00           C  
ATOM   1044  O6    G A  33     -12.853 -14.965 -47.635  1.00  0.00           O  
ATOM   1045  N7    G A  33     -11.138 -17.123 -46.241  1.00  0.00           N  
ATOM   1046  C8    G A  33     -10.046 -17.828 -46.114  1.00  0.00           C  
ATOM   1047  N9    G A  33      -9.093 -17.522 -47.055  1.00  0.00           N  
ATOM   1048  H5'   G A  33      -7.350 -20.913 -44.428  1.00  0.00           H  
ATOM   1049 H5''   G A  33      -6.484 -19.950 -43.495  1.00  0.00           H  
ATOM   1050  H4'   G A  33      -5.856 -19.629 -45.706  1.00  0.00           H  
ATOM   1051  H3'   G A  33      -7.234 -17.374 -44.685  1.00  0.00           H  
ATOM   1052  H1'   G A  33      -7.583 -18.316 -48.146  1.00  0.00           H  
ATOM   1053  H2'   G A  33      -6.924 -16.273 -46.671  1.00  0.00           H  
ATOM   1054 HO2'   G A  33      -5.298 -16.645 -47.971  1.00  0.00           H  
ATOM   1055  H1    G A  33     -11.560 -14.024 -49.511  1.00  0.00           H  
ATOM   1056  H22   G A  33      -8.458 -14.516 -50.876  1.00  0.00           H  
ATOM   1057  H21   G A  33      -9.921 -13.660 -50.943  1.00  0.00           H  
ATOM   1058  H8    G A  33      -9.920 -18.507 -45.419  1.00  0.00           H  
ATOM   1059  P     C A  34      -5.155 -16.126 -43.659  1.00  0.00           P  
ATOM   1060  OP2   C A  34      -6.409 -16.042 -42.868  1.00  0.00           O  
ATOM   1061  OP1   C A  34      -3.849 -16.195 -42.956  1.00  0.00           O  
ATOM   1062  O5'   C A  34      -5.115 -14.883 -44.653  1.00  0.00           O  
ATOM   1063  C5'   C A  34      -3.988 -14.650 -45.485  1.00  0.00           C  
ATOM   1064  C4'   C A  34      -4.247 -13.543 -46.478  1.00  0.00           C  
ATOM   1065  O4'   C A  34      -5.363 -13.900 -47.335  1.00  0.00           O  
ATOM   1066  C3'   C A  34      -4.647 -12.198 -45.892  1.00  0.00           C  
ATOM   1067  O3'   C A  34      -3.537 -11.434 -45.450  1.00  0.00           O  
ATOM   1068  C1'   C A  34      -6.156 -12.755 -47.623  1.00  0.00           C  
ATOM   1069  C2'   C A  34      -5.415 -11.552 -47.036  1.00  0.00           C  
ATOM   1070  O2'   C A  34      -4.533 -11.029 -48.019  1.00  0.00           O  
ATOM   1071  N1    C A  34      -7.516 -12.913 -47.051  1.00  0.00           N  
ATOM   1072  C2    C A  34      -8.535 -12.074 -47.518  1.00  0.00           C  
ATOM   1073  O2    C A  34      -8.274 -11.229 -48.388  1.00  0.00           O  
ATOM   1074  N3    C A  34      -9.784 -12.198 -47.013  1.00  0.00           N  
ATOM   1075  C4    C A  34     -10.039 -13.113 -46.079  1.00  0.00           C  
ATOM   1076  N4    C A  34     -11.287 -13.199 -45.610  1.00  0.00           N  
ATOM   1077  C5    C A  34      -9.025 -13.981 -45.583  1.00  0.00           C  
ATOM   1078  C6    C A  34      -7.794 -13.850 -46.091  1.00  0.00           C  
ATOM   1079  H5'   C A  34      -3.776 -15.474 -45.972  1.00  0.00           H  
ATOM   1080 H5''   C A  34      -3.223 -14.404 -44.925  1.00  0.00           H  
ATOM   1081  H4'   C A  34      -3.446 -13.423 -47.031  1.00  0.00           H  
ATOM   1082  H3'   C A  34      -5.257 -12.343 -45.138  1.00  0.00           H  
ATOM   1083  H1'   C A  34      -6.223 -12.653 -48.596  1.00  0.00           H  
ATOM   1084  H2'   C A  34      -6.041 -10.871 -46.711  1.00  0.00           H  
ATOM   1085 HO2'   C A  34      -4.881 -10.169 -48.334  1.00  0.00           H  
ATOM   1086  H42   C A  34     -11.506 -13.862 -44.923  1.00  0.00           H  
ATOM   1087  H41   C A  34     -11.982 -12.600 -45.953  1.00  0.00           H  
ATOM   1088  H5    C A  34      -9.223 -14.651 -44.896  1.00  0.00           H  
ATOM   1089  H6    C A  34      -7.083 -14.437 -45.762  1.00  0.00           H  
ATOM   1090  P     C A  35      -3.677 -10.469 -44.173  1.00  0.00           P  
ATOM   1091  OP2   C A  35      -4.558 -11.139 -43.184  1.00  0.00           O  
ATOM   1092  OP1   C A  35      -2.314 -10.041 -43.769  1.00  0.00           O  
ATOM   1093  O5'   C A  35      -4.447  -9.193 -44.736  1.00  0.00           O  
ATOM   1094  C5'   C A  35      -3.814  -8.298 -45.637  1.00  0.00           C  
ATOM   1095  C4'   C A  35      -4.785  -7.281 -46.187  1.00  0.00           C  
ATOM   1096  O4'   C A  35      -5.855  -7.955 -46.899  1.00  0.00           O  
ATOM   1097  C3'   C A  35      -5.507  -6.421 -45.161  1.00  0.00           C  
ATOM   1098  O3'   C A  35      -4.731  -5.321 -44.715  1.00  0.00           O  
ATOM   1099  C1'   C A  35      -7.091  -7.289 -46.684  1.00  0.00           C  
ATOM   1100  C2'   C A  35      -6.774  -6.014 -45.901  1.00  0.00           C  
ATOM   1101  O2'   C A  35      -6.519  -4.961 -46.819  1.00  0.00           O  
ATOM   1102  N1    C A  35      -8.031  -8.178 -45.956  1.00  0.00           N  
ATOM   1103  C2    C A  35      -9.385  -7.822 -45.913  1.00  0.00           C  
ATOM   1104  O2    C A  35      -9.756  -6.782 -46.479  1.00  0.00           O  
ATOM   1105  N3    C A  35     -10.262  -8.615 -45.257  1.00  0.00           N  
ATOM   1106  C4    C A  35      -9.838  -9.727 -44.656  1.00  0.00           C  
ATOM   1107  N4    C A  35     -10.739 -10.479 -44.020  1.00  0.00           N  
ATOM   1108  C5    C A  35      -8.469 -10.116 -44.681  1.00  0.00           C  
ATOM   1109  C6    C A  35      -7.610  -9.324 -45.335  1.00  0.00           C  
ATOM   1110  H5'   C A  35      -3.432  -8.809 -46.380  1.00  0.00           H  
ATOM   1111 H5''   C A  35      -3.093  -7.829 -45.167  1.00  0.00           H  
ATOM   1112  H4'   C A  35      -4.306  -6.695 -46.811  1.00  0.00           H  
ATOM   1113  H3'   C A  35      -5.750  -6.976 -44.390  1.00  0.00           H  
ATOM   1114  H1'   C A  35      -7.478  -7.050 -47.553  1.00  0.00           H  
ATOM   1115  H2'   C A  35      -7.497  -5.787 -45.279  1.00  0.00           H  
ATOM   1116 HO2'   C A  35      -7.265  -4.327 -46.792  1.00  0.00           H  
ATOM   1117  H42   C A  35     -10.459 -11.302 -43.569  1.00  0.00           H  
ATOM   1118  H41   C A  35     -11.681 -10.207 -44.005  1.00  0.00           H  
ATOM   1119  H5    C A  35      -8.166 -10.936 -44.237  1.00  0.00           H  
ATOM   1120  H6    C A  35      -6.664  -9.575 -45.363  1.00  0.00           H  
ATOM   1121  P     U A  36      -4.911  -4.759 -43.220  1.00  0.00           P  
ATOM   1122  OP2   U A  36      -5.032  -5.922 -42.304  1.00  0.00           O  
ATOM   1123  OP1   U A  36      -3.855  -3.743 -42.981  1.00  0.00           O  
ATOM   1124  O5'   U A  36      -6.316  -4.011 -43.256  1.00  0.00           O  
ATOM   1125  C5'   U A  36      -6.470  -2.780 -43.946  1.00  0.00           C  
ATOM   1126  C4'   U A  36      -7.887  -2.269 -43.864  1.00  0.00           C  
ATOM   1127  O4'   U A  36      -8.789  -3.205 -44.509  1.00  0.00           O  
ATOM   1128  C3'   U A  36      -8.461  -2.106 -42.465  1.00  0.00           C  
ATOM   1129  O3'   U A  36      -8.070  -0.894 -41.843  1.00  0.00           O  
ATOM   1130  C1'   U A  36     -10.018  -3.281 -43.799  1.00  0.00           C  
ATOM   1131  C2'   U A  36      -9.960  -2.213 -42.706  1.00  0.00           C  
ATOM   1132  O2'   U A  36     -10.488  -0.998 -43.220  1.00  0.00           O  
ATOM   1133  N1    U A  36     -10.204  -4.644 -43.245  1.00  0.00           N  
ATOM   1134  C2    U A  36     -11.475  -4.984 -42.822  1.00  0.00           C  
ATOM   1135  O2    U A  36     -12.425  -4.223 -42.887  1.00  0.00           O  
ATOM   1136  N3    U A  36     -11.600  -6.256 -42.317  1.00  0.00           N  
ATOM   1137  C4    U A  36     -10.606  -7.203 -42.193  1.00  0.00           C  
ATOM   1138  O4    U A  36     -10.878  -8.306 -41.716  1.00  0.00           O  
ATOM   1139  C5    U A  36      -9.318  -6.781 -42.651  1.00  0.00           C  
ATOM   1140  C6    U A  36      -9.168  -5.549 -43.148  1.00  0.00           C  
ATOM   1141  H5'   U A  36      -6.232  -2.910 -44.888  1.00  0.00           H  
ATOM   1142 H5''   U A  36      -5.868  -2.115 -43.553  1.00  0.00           H  
ATOM   1143  H4'   U A  36      -7.937  -1.407 -44.329  1.00  0.00           H  
ATOM   1144  H3'   U A  36      -8.172  -2.860 -41.909  1.00  0.00           H  
ATOM   1145  H1'   U A  36     -10.754  -3.079 -44.414  1.00  0.00           H  
ATOM   1146  H2'   U A  36     -10.435  -2.502 -41.898  1.00  0.00           H  
ATOM   1147 HO2'   U A  36     -10.595  -1.082 -44.190  1.00  0.00           H  
ATOM   1148  H3    U A  36     -12.493  -6.517 -42.011  1.00  0.00           H  
ATOM   1149  H5    U A  36      -8.552  -7.391 -42.601  1.00  0.00           H  
ATOM   1150  H6    U A  36      -8.276  -5.284 -43.454  1.00  0.00           H  
ATOM   1151  P     G A  37      -6.646  -0.232 -42.184  1.00  0.00           P  
ATOM   1152  OP2   G A  37      -6.699   1.199 -41.790  1.00  0.00           O  
ATOM   1153  OP1   G A  37      -5.585  -1.108 -41.626  1.00  0.00           O  
ATOM   1154  O5'   G A  37      -6.558  -0.302 -43.773  1.00  0.00           O  
ATOM   1155  C5'   G A  37      -7.075   0.746 -44.579  1.00  0.00           C  
ATOM   1156  C4'   G A  37      -7.954   0.215 -45.684  1.00  0.00           C  
ATOM   1157  O4'   G A  37      -9.340   0.216 -45.252  1.00  0.00           O  
ATOM   1158  C3'   G A  37      -7.967   1.021 -46.973  1.00  0.00           C  
ATOM   1159  O3'   G A  37      -6.852   0.752 -47.806  1.00  0.00           O  
ATOM   1160  C1'   G A  37     -10.193   0.523 -46.356  1.00  0.00           C  
ATOM   1161  C2'   G A  37      -9.302   0.633 -47.594  1.00  0.00           C  
ATOM   1162  O2'   G A  37      -9.227  -0.637 -48.224  1.00  0.00           O  
ATOM   1163  N1    G A  37     -14.062   3.497 -47.806  1.00  0.00           N  
ATOM   1164  C2    G A  37     -13.629   2.306 -48.336  1.00  0.00           C  
ATOM   1165  N2    G A  37     -14.312   1.841 -49.392  1.00  0.00           N  
ATOM   1166  N3    G A  37     -12.600   1.619 -47.866  1.00  0.00           N  
ATOM   1167  C4    G A  37     -12.028   2.228 -46.806  1.00  0.00           C  
ATOM   1168  C5    G A  37     -12.383   3.415 -46.200  1.00  0.00           C  
ATOM   1169  C6    G A  37     -13.488   4.142 -46.714  1.00  0.00           C  
ATOM   1170  O6    G A  37     -13.957   5.214 -46.316  1.00  0.00           O  
ATOM   1171  N7    G A  37     -11.539   3.695 -45.134  1.00  0.00           N  
ATOM   1172  C8    G A  37     -10.703   2.693 -45.112  1.00  0.00           C  
ATOM   1173  N9    G A  37     -10.943   1.767 -46.098  1.00  0.00           N  
ATOM   1174  H5'   G A  37      -6.329   1.243 -44.975  1.00  0.00           H  
ATOM   1175 H5''   G A  37      -7.599   1.353 -44.016  1.00  0.00           H  
ATOM   1176  H4'   G A  37      -7.686  -0.706 -45.887  1.00  0.00           H  
ATOM   1177  H3'   G A  37      -7.981   1.977 -46.754  1.00  0.00           H  
ATOM   1178  H1'   G A  37     -10.822  -0.220 -46.473  1.00  0.00           H  
ATOM   1179  H2'   G A  37      -9.627   1.324 -48.209  1.00  0.00           H  
ATOM   1180 HO2'   G A  37      -9.731  -0.608 -49.063  1.00  0.00           H  
ATOM   1181  H1    G A  37     -14.835   3.928 -48.227  1.00  0.00           H  
ATOM   1182  H22   G A  37     -14.049   0.995 -49.812  1.00  0.00           H  
ATOM   1183  H21   G A  37     -15.075   2.344 -49.745  1.00  0.00           H  
ATOM   1184  H8    G A  37      -9.979   2.610 -44.458  1.00  0.00           H  
ATOM   1185  P     C A  38      -6.270   1.899 -48.771  1.00  0.00           P  
ATOM   1186  OP2   C A  38      -6.126   3.142 -47.973  1.00  0.00           O  
ATOM   1187  OP1   C A  38      -5.091   1.344 -49.484  1.00  0.00           O  
ATOM   1188  O5'   C A  38      -7.428   2.129 -49.840  1.00  0.00           O  
ATOM   1189  C5'   C A  38      -7.712   1.152 -50.829  1.00  0.00           C  
ATOM   1190  C4'   C A  38      -8.861   1.572 -51.714  1.00  0.00           C  
ATOM   1191  O4'   C A  38     -10.069   1.714 -50.921  1.00  0.00           O  
ATOM   1192  C3'   C A  38      -8.715   2.918 -52.408  1.00  0.00           C  
ATOM   1193  O3'   C A  38      -7.923   2.853 -53.582  1.00  0.00           O  
ATOM   1194  C1'   C A  38     -10.851   2.802 -51.404  1.00  0.00           C  
ATOM   1195  C2'   C A  38     -10.161   3.316 -52.668  1.00  0.00           C  
ATOM   1196  O2'   C A  38     -10.690   2.629 -53.793  1.00  0.00           O  
ATOM   1197  N1    C A  38     -10.973   3.852 -50.362  1.00  0.00           N  
ATOM   1198  C2    C A  38     -11.994   4.802 -50.492  1.00  0.00           C  
ATOM   1199  O2    C A  38     -12.759   4.740 -51.466  1.00  0.00           O  
ATOM   1200  N3    C A  38     -12.127   5.769 -49.556  1.00  0.00           N  
ATOM   1201  C4    C A  38     -11.291   5.815 -48.519  1.00  0.00           C  
ATOM   1202  N4    C A  38     -11.460   6.788 -47.619  1.00  0.00           N  
ATOM   1203  C5    C A  38     -10.244   4.865 -48.358  1.00  0.00           C  
ATOM   1204  C6    C A  38     -10.122   3.911 -49.290  1.00  0.00           C  
ATOM   1205  H5'   C A  38      -7.941   0.308 -50.388  1.00  0.00           H  
ATOM   1206 H5''   C A  38      -6.915   1.018 -51.384  1.00  0.00           H  
ATOM   1207  H4'   C A  38      -9.007   0.879 -52.392  1.00  0.00           H  
ATOM   1208  H3'   C A  38      -8.314   3.559 -51.784  1.00  0.00           H  
ATOM   1209  H1'   C A  38     -11.744   2.467 -51.632  1.00  0.00           H  
ATOM   1210  H2'   C A  38     -10.256   4.288 -52.758  1.00  0.00           H  
ATOM   1211 HO2'   C A  38     -11.244   3.248 -54.313  1.00  0.00           H  
ATOM   1212  H42   C A  38     -10.863   6.848 -46.846  1.00  0.00           H  
ATOM   1213  H41   C A  38     -12.182   7.441 -47.734  1.00  0.00           H  
ATOM   1214  H5    C A  38      -9.634   4.906 -47.591  1.00  0.00           H  
ATOM   1215  H6    C A  38      -9.408   3.248 -49.197  1.00  0.00           H  
ATOM   1216  P     C A  39      -7.184   4.170 -54.132  1.00  0.00           P  
ATOM   1217  OP2   C A  39      -6.486   4.817 -52.992  1.00  0.00           O  
ATOM   1218  OP1   C A  39      -6.413   3.793 -55.344  1.00  0.00           O  
ATOM   1219  O5'   C A  39      -8.378   5.123 -54.585  1.00  0.00           O  
ATOM   1220  C5'   C A  39      -9.074   4.892 -55.800  1.00  0.00           C  
ATOM   1221  C4'   C A  39     -10.069   5.989 -56.089  1.00  0.00           C  
ATOM   1222  O4'   C A  39     -11.073   6.036 -55.041  1.00  0.00           O  
ATOM   1223  C3'   C A  39      -9.513   7.404 -56.130  1.00  0.00           C  
ATOM   1224  O3'   C A  39      -8.898   7.722 -57.367  1.00  0.00           O  
ATOM   1225  C1'   C A  39     -11.458   7.384 -54.787  1.00  0.00           C  
ATOM   1226  C2'   C A  39     -10.739   8.252 -55.822  1.00  0.00           C  
ATOM   1227  O2'   C A  39     -11.571   8.391 -56.965  1.00  0.00           O  
ATOM   1228  N1    C A  39     -11.115   7.767 -53.395  1.00  0.00           N  
ATOM   1229  C2    C A  39     -11.736   8.894 -52.843  1.00  0.00           C  
ATOM   1230  O2    C A  39     -12.547   9.536 -53.528  1.00  0.00           O  
ATOM   1231  N3    C A  39     -11.441   9.264 -51.576  1.00  0.00           N  
ATOM   1232  C4    C A  39     -10.565   8.559 -50.861  1.00  0.00           C  
ATOM   1233  N4    C A  39     -10.304   8.961 -49.614  1.00  0.00           N  
ATOM   1234  C5    C A  39      -9.916   7.409 -51.393  1.00  0.00           C  
ATOM   1235  C6    C A  39     -10.217   7.052 -52.647  1.00  0.00           C  
ATOM   1236  H5'   C A  39      -9.550   4.037 -55.737  1.00  0.00           H  
ATOM   1237 H5''   C A  39      -8.428   4.845 -56.534  1.00  0.00           H  
ATOM   1238  H4'   C A  39     -10.512   5.797 -56.943  1.00  0.00           H  
ATOM   1239  H3'   C A  39      -8.859   7.513 -55.408  1.00  0.00           H  
ATOM   1240  H1'   C A  39     -12.427   7.460 -54.915  1.00  0.00           H  
ATOM   1241  H2'   C A  39     -10.490   9.123 -55.447  1.00  0.00           H  
ATOM   1242 HO2'   C A  39     -11.910   9.309 -57.003  1.00  0.00           H  
ATOM   1243  H42   C A  39      -9.665   8.463 -49.063  1.00  0.00           H  
ATOM   1244  H41   C A  39     -10.752   9.754 -49.251  1.00  0.00           H  
ATOM   1245  H5    C A  39      -9.274   6.896 -50.859  1.00  0.00           H  
ATOM   1246  H6    C A  39      -9.781   6.263 -53.031  1.00  0.00           H  
ATOM   1247  P     U A  40      -7.699   8.792 -57.422  1.00  0.00           P  
ATOM   1248  OP2   U A  40      -6.729   8.449 -56.352  1.00  0.00           O  
ATOM   1249  OP1   U A  40      -7.235   8.891 -58.830  1.00  0.00           O  
ATOM   1250  O5'   U A  40      -8.395  10.171 -57.034  1.00  0.00           O  
ATOM   1251  C5'   U A  40      -9.391  10.745 -57.867  1.00  0.00           C  
ATOM   1252  C4'   U A  40     -10.039  11.943 -57.216  1.00  0.00           C  
ATOM   1253  O4'   U A  40     -10.697  11.542 -55.987  1.00  0.00           O  
ATOM   1254  C3'   U A  40      -9.101  13.060 -56.785  1.00  0.00           C  
ATOM   1255  O3'   U A  40      -8.733  13.918 -57.853  1.00  0.00           O  
ATOM   1256  C1'   U A  40     -10.577  12.569 -55.006  1.00  0.00           C  
ATOM   1257  C2'   U A  40      -9.896  13.756 -55.689  1.00  0.00           C  
ATOM   1258  O2'   U A  40     -10.892  14.608 -56.236  1.00  0.00           O  
ATOM   1259  N1    U A  40      -9.810  12.077 -53.836  1.00  0.00           N  
ATOM   1260  C2    U A  40      -9.930  12.791 -52.658  1.00  0.00           C  
ATOM   1261  O2    U A  40     -10.628  13.784 -52.549  1.00  0.00           O  
ATOM   1262  N3    U A  40      -9.203  12.299 -51.602  1.00  0.00           N  
ATOM   1263  C4    U A  40      -8.384  11.190 -51.601  1.00  0.00           C  
ATOM   1264  O4    U A  40      -7.794  10.875 -50.567  1.00  0.00           O  
ATOM   1265  C5    U A  40      -8.308  10.502 -52.854  1.00  0.00           C  
ATOM   1266  C6    U A  40      -9.006  10.959 -53.898  1.00  0.00           C  
ATOM   1267  H5'   U A  40     -10.079  10.072 -58.053  1.00  0.00           H  
ATOM   1268 H5''   U A  40      -8.980  11.025 -58.711  1.00  0.00           H  
ATOM   1269  H4'   U A  40     -10.710  12.311 -57.829  1.00  0.00           H  
ATOM   1270  H3'   U A  40      -8.292  12.668 -56.395  1.00  0.00           H  
ATOM   1271  H1'   U A  40     -11.475  12.832 -54.716  1.00  0.00           H  
ATOM   1272  H2'   U A  40      -9.308  14.237 -55.069  1.00  0.00           H  
ATOM   1273 HO2'   U A  40     -10.932  15.432 -55.709  1.00  0.00           H  
ATOM   1274  H3    U A  40      -9.274  12.790 -50.757  1.00  0.00           H  
ATOM   1275  H5    U A  40      -7.749   9.702 -52.944  1.00  0.00           H  
ATOM   1276  H6    U A  40      -8.937  10.471 -54.744  1.00  0.00           H  
ATOM   1277  P     G A  41      -7.307  14.658 -57.842  1.00  0.00           P  
ATOM   1278  OP2   G A  41      -6.317  13.738 -57.226  1.00  0.00           O  
ATOM   1279  OP1   G A  41      -7.059  15.200 -59.202  1.00  0.00           O  
ATOM   1280  O5'   G A  41      -7.519  15.889 -56.852  1.00  0.00           O  
ATOM   1281  C5'   G A  41      -8.237  17.041 -57.266  1.00  0.00           C  
ATOM   1282  C4'   G A  41      -8.398  18.029 -56.137  1.00  0.00           C  
ATOM   1283  O4'   G A  41      -9.104  17.404 -55.034  1.00  0.00           O  
ATOM   1284  C3'   G A  41      -7.110  18.541 -55.510  1.00  0.00           C  
ATOM   1285  O3'   G A  41      -6.516  19.596 -56.246  1.00  0.00           O  
ATOM   1286  C1'   G A  41      -8.577  17.852 -53.790  1.00  0.00           C  
ATOM   1287  C2'   G A  41      -7.559  18.947 -54.113  1.00  0.00           C  
ATOM   1288  O2'   G A  41      -8.223  20.203 -54.130  1.00  0.00           O  
ATOM   1289  N1    G A  41      -7.009  16.129 -49.263  1.00  0.00           N  
ATOM   1290  C2    G A  41      -7.575  17.338 -49.590  1.00  0.00           C  
ATOM   1291  N2    G A  41      -7.749  18.206 -48.583  1.00  0.00           N  
ATOM   1292  N3    G A  41      -7.945  17.672 -50.816  1.00  0.00           N  
ATOM   1293  C4    G A  41      -7.699  16.687 -51.704  1.00  0.00           C  
ATOM   1294  C5    G A  41      -7.139  15.446 -51.482  1.00  0.00           C  
ATOM   1295  C6    G A  41      -6.746  15.100 -50.163  1.00  0.00           C  
ATOM   1296  O6    G A  41      -6.232  14.050 -49.763  1.00  0.00           O  
ATOM   1297  N7    G A  41      -7.058  14.723 -52.663  1.00  0.00           N  
ATOM   1298  C8    G A  41      -7.560  15.521 -53.566  1.00  0.00           C  
ATOM   1299  N9    G A  41      -7.969  16.729 -53.053  1.00  0.00           N  
ATOM   1300  H5'   G A  41      -9.124  16.770 -57.582  1.00  0.00           H  
ATOM   1301 H5''   G A  41      -7.754  17.472 -58.002  1.00  0.00           H  
ATOM   1302  H4'   G A  41      -8.922  18.794 -56.456  1.00  0.00           H  
ATOM   1303  H3'   G A  41      -6.471  17.800 -55.438  1.00  0.00           H  
ATOM   1304  H1'   G A  41      -9.308  18.233 -53.259  1.00  0.00           H  
ATOM   1305  H2'   G A  41      -6.812  18.940 -53.478  1.00  0.00           H  
ATOM   1306 HO2'   G A  41      -7.947  20.720 -53.345  1.00  0.00           H  
ATOM   1307  H1    G A  41      -6.770  15.979 -48.325  1.00  0.00           H  
ATOM   1308  H22   G A  41      -8.149  19.084 -48.757  1.00  0.00           H  
ATOM   1309  H21   G A  41      -7.478  17.965 -47.673  1.00  0.00           H  
ATOM   1310  H8    G A  41      -7.638  15.282 -54.513  1.00  0.00           H  
ATOM   1311  P     G A  42      -4.930  19.844 -56.167  1.00  0.00           P  
ATOM   1312  OP2   G A  42      -4.260  18.519 -56.130  1.00  0.00           O  
ATOM   1313  OP1   G A  42      -4.563  20.824 -57.221  1.00  0.00           O  
ATOM   1314  O5'   G A  42      -4.718  20.542 -54.750  1.00  0.00           O  
ATOM   1315  C5'   G A  42      -5.073  21.902 -54.547  1.00  0.00           C  
ATOM   1316  C4'   G A  42      -4.794  22.343 -53.132  1.00  0.00           C  
ATOM   1317  O4'   G A  42      -5.574  21.552 -52.189  1.00  0.00           O  
ATOM   1318  C3'   G A  42      -3.365  22.153 -52.644  1.00  0.00           C  
ATOM   1319  O3'   G A  42      -2.500  23.201 -53.045  1.00  0.00           O  
ATOM   1320  C1'   G A  42      -4.833  21.326 -50.999  1.00  0.00           C  
ATOM   1321  C2'   G A  42      -3.545  22.127 -51.135  1.00  0.00           C  
ATOM   1322  O2'   G A  42      -3.756  23.433 -50.619  1.00  0.00           O  
ATOM   1323  N1    G A  42      -3.383  17.423 -48.070  1.00  0.00           N  
ATOM   1324  C2    G A  42      -3.509  18.753 -47.753  1.00  0.00           C  
ATOM   1325  N2    G A  42      -3.211  19.096 -46.491  1.00  0.00           N  
ATOM   1326  N3    G A  42      -3.900  19.683 -48.610  1.00  0.00           N  
ATOM   1327  C4    G A  42      -4.158  19.168 -49.831  1.00  0.00           C  
ATOM   1328  C5    G A  42      -4.065  17.857 -50.250  1.00  0.00           C  
ATOM   1329  C6    G A  42      -3.644  16.871 -49.320  1.00  0.00           C  
ATOM   1330  O6    G A  42      -3.499  15.656 -49.499  1.00  0.00           O  
ATOM   1331  N7    G A  42      -4.420  17.740 -51.586  1.00  0.00           N  
ATOM   1332  C8    G A  42      -4.717  18.959 -51.948  1.00  0.00           C  
ATOM   1333  N9    G A  42      -4.580  19.874 -50.933  1.00  0.00           N  
ATOM   1334  H5'   G A  42      -6.028  22.015 -54.735  1.00  0.00           H  
ATOM   1335 H5''   G A  42      -4.558  22.462 -55.165  1.00  0.00           H  
ATOM   1336  H4'   G A  42      -5.050  23.284 -53.037  1.00  0.00           H  
ATOM   1337  H3'   G A  42      -3.036  21.281 -52.945  1.00  0.00           H  
ATOM   1338  H1'   G A  42      -5.311  21.611 -50.192  1.00  0.00           H  
ATOM   1339  H2'   G A  42      -2.794  21.678 -50.692  1.00  0.00           H  
ATOM   1340 HO2'   G A  42      -3.264  23.527 -49.776  1.00  0.00           H  
ATOM   1341  H1    G A  42      -3.087  16.813 -47.362  1.00  0.00           H  
ATOM   1342  H22   G A  42      -3.282  20.032 -46.208  1.00  0.00           H  
ATOM   1343  H21   G A  42      -2.921  18.414 -45.851  1.00  0.00           H  
ATOM   1344  H8    G A  42      -5.009  19.195 -52.853  1.00  0.00           H  
ATOM   1345  P     A A  43      -0.920  22.936 -53.182  1.00  0.00           P  
ATOM   1346  OP2   A A  43      -0.731  21.625 -53.852  1.00  0.00           O  
ATOM   1347  OP1   A A  43      -0.297  24.152 -53.760  1.00  0.00           O  
ATOM   1348  O5'   A A  43      -0.421  22.795 -51.675  1.00  0.00           O  
ATOM   1349  C5'   A A  43      -0.298  23.935 -50.838  1.00  0.00           C  
ATOM   1350  C4'   A A  43       0.272  23.574 -49.489  1.00  0.00           C  
ATOM   1351  O4'   A A  43      -0.630  22.662 -48.816  1.00  0.00           O  
ATOM   1352  C3'   A A  43       1.604  22.840 -49.502  1.00  0.00           C  
ATOM   1353  O3'   A A  43       2.717  23.712 -49.603  1.00  0.00           O  
ATOM   1354  C1'   A A  43       0.100  21.662 -48.111  1.00  0.00           C  
ATOM   1355  C2'   A A  43       1.571  22.085 -48.181  1.00  0.00           C  
ATOM   1356  O2'   A A  43       1.857  22.947 -47.089  1.00  0.00           O  
ATOM   1357  N1    A A  43       0.452  16.534 -47.752  1.00  0.00           N  
ATOM   1358  C2    A A  43       0.779  17.520 -46.907  1.00  0.00           C  
ATOM   1359  N3    A A  43       0.660  18.837 -47.065  1.00  0.00           N  
ATOM   1360  C4    A A  43       0.131  19.125 -48.267  1.00  0.00           C  
ATOM   1361  C5    A A  43      -0.255  18.223 -49.241  1.00  0.00           C  
ATOM   1362  C6    A A  43      -0.078  16.858 -48.951  1.00  0.00           C  
ATOM   1363  N6    A A  43      -0.403  15.874 -49.793  1.00  0.00           N  
ATOM   1364  N7    A A  43      -0.760  18.885 -50.351  1.00  0.00           N  
ATOM   1365  C8    A A  43      -0.670  20.152 -50.029  1.00  0.00           C  
ATOM   1366  N9    A A  43      -0.140  20.370 -48.782  1.00  0.00           N  
ATOM   1367  H5'   A A  43      -1.183  24.338 -50.714  1.00  0.00           H  
ATOM   1368 H5''   A A  43       0.292  24.587 -51.270  1.00  0.00           H  
ATOM   1369  H4'   A A  43       0.362  24.390 -48.954  1.00  0.00           H  
ATOM   1370  H3'   A A  43       1.609  22.195 -50.241  1.00  0.00           H  
ATOM   1371  H1'   A A  43      -0.177  21.600 -47.173  1.00  0.00           H  
ATOM   1372  H2'   A A  43       2.168  21.308 -48.196  1.00  0.00           H  
ATOM   1373 HO2'   A A  43       2.429  22.473 -46.450  1.00  0.00           H  
ATOM   1374  H2    A A  43       1.160  17.232 -46.051  1.00  0.00           H  
ATOM   1375  H61   A A  43      -0.256  14.940 -49.535  1.00  0.00           H  
ATOM   1376  H62   A A  43      -0.789  16.086 -50.668  1.00  0.00           H  
ATOM   1377  H8    A A  43      -0.955  20.877 -50.625  1.00  0.00           H  
ATOM   1378  P     U A  44       3.941  23.349 -50.579  1.00  0.00           P  
ATOM   1379  OP2   U A  44       3.421  22.481 -51.666  1.00  0.00           O  
ATOM   1380  OP1   U A  44       4.645  24.611 -50.922  1.00  0.00           O  
ATOM   1381  O5'   U A  44       4.912  22.473 -49.670  1.00  0.00           O  
ATOM   1382  C5'   U A  44       5.118  22.794 -48.303  1.00  0.00           C  
ATOM   1383  C4'   U A  44       5.884  21.711 -47.585  1.00  0.00           C  
ATOM   1384  O4'   U A  44       4.916  20.758 -47.043  1.00  0.00           O  
ATOM   1385  C3'   U A  44       6.848  20.896 -48.435  1.00  0.00           C  
ATOM   1386  O3'   U A  44       8.154  21.443 -48.469  1.00  0.00           O  
ATOM   1387  C1'   U A  44       5.431  19.451 -47.218  1.00  0.00           C  
ATOM   1388  C2'   U A  44       6.926  19.580 -47.652  1.00  0.00           C  
ATOM   1389  O2'   U A  44       7.753  19.712 -46.504  1.00  0.00           O  
ATOM   1390  N1    U A  44       4.608  18.753 -48.236  1.00  0.00           N  
ATOM   1391  C2    U A  44       4.671  17.372 -48.258  1.00  0.00           C  
ATOM   1392  O2    U A  44       5.360  16.724 -47.490  1.00  0.00           O  
ATOM   1393  N3    U A  44       3.893  16.769 -49.215  1.00  0.00           N  
ATOM   1394  C4    U A  44       3.075  17.390 -50.136  1.00  0.00           C  
ATOM   1395  O4    U A  44       2.436  16.706 -50.936  1.00  0.00           O  
ATOM   1396  C5    U A  44       3.061  18.819 -50.053  1.00  0.00           C  
ATOM   1397  C6    U A  44       3.808  19.432 -49.130  1.00  0.00           C  
ATOM   1398  H5'   U A  44       4.247  22.911 -47.867  1.00  0.00           H  
ATOM   1399 H5''   U A  44       5.620  23.633 -48.243  1.00  0.00           H  
ATOM   1400  H4'   U A  44       6.396  22.116 -46.855  1.00  0.00           H  
ATOM   1401  H3'   U A  44       6.442  20.728 -49.311  1.00  0.00           H  
ATOM   1402  H1'   U A  44       5.382  18.962 -46.370  1.00  0.00           H  
ATOM   1403  H2'   U A  44       7.215  18.838 -48.223  1.00  0.00           H  
ATOM   1404 HO2'   U A  44       8.290  18.898 -46.402  1.00  0.00           H  
ATOM   1405  H3    U A  44       3.922  15.790 -49.249  1.00  0.00           H  
ATOM   1406  H5    U A  44       2.506  19.343 -50.669  1.00  0.00           H  
ATOM   1407  H6    U A  44       3.781  20.410 -49.095  1.00  0.00           H  
ATOM   1408  P     U A  45       9.057  21.299 -49.790  1.00  0.00           P  
ATOM   1409  OP2   U A  45       8.182  21.517 -50.970  1.00  0.00           O  
ATOM   1410  OP1   U A  45      10.271  22.137 -49.611  1.00  0.00           O  
ATOM   1411  O5'   U A  45       9.507  19.771 -49.785  1.00  0.00           O  
ATOM   1412  C5'   U A  45      10.345  19.261 -48.759  1.00  0.00           C  
ATOM   1413  C4'   U A  45      10.542  17.771 -48.890  1.00  0.00           C  
ATOM   1414  O4'   U A  45       9.294  17.080 -48.622  1.00  0.00           O  
ATOM   1415  C3'   U A  45      10.950  17.267 -50.266  1.00  0.00           C  
ATOM   1416  O3'   U A  45      12.338  17.397 -50.515  1.00  0.00           O  
ATOM   1417  C1'   U A  45       9.226  15.900 -49.406  1.00  0.00           C  
ATOM   1418  C2'   U A  45      10.533  15.800 -50.187  1.00  0.00           C  
ATOM   1419  O2'   U A  45      11.466  15.040 -49.433  1.00  0.00           O  
ATOM   1420  N1    U A  45       8.045  16.010 -50.296  1.00  0.00           N  
ATOM   1421  C2    U A  45       7.542  14.835 -50.825  1.00  0.00           C  
ATOM   1422  O2    U A  45       8.022  13.740 -50.589  1.00  0.00           O  
ATOM   1423  N3    U A  45       6.448  14.986 -51.642  1.00  0.00           N  
ATOM   1424  C4    U A  45       5.819  16.165 -51.981  1.00  0.00           C  
ATOM   1425  O4    U A  45       4.843  16.135 -52.732  1.00  0.00           O  
ATOM   1426  C5    U A  45       6.394  17.338 -51.398  1.00  0.00           C  
ATOM   1427  C6    U A  45       7.458  17.221 -50.597  1.00  0.00           C  
ATOM   1428  H5'   U A  45       9.938  19.454 -47.889  1.00  0.00           H  
ATOM   1429 H5''   U A  45      11.218  19.704 -48.810  1.00  0.00           H  
ATOM   1430  H4'   U A  45      11.210  17.482 -48.235  1.00  0.00           H  
ATOM   1431  H3'   U A  45      10.414  17.722 -50.948  1.00  0.00           H  
ATOM   1432  H1'   U A  45       9.129  15.108 -48.835  1.00  0.00           H  
ATOM   1433  H2'   U A  45      10.391  15.418 -51.078  1.00  0.00           H  
ATOM   1434 HO2'   U A  45      12.318  15.525 -49.397  1.00  0.00           H  
ATOM   1435  H3    U A  45       6.076  14.166 -52.027  1.00  0.00           H  
ATOM   1436  H5    U A  45       6.010  18.221 -51.584  1.00  0.00           H  
ATOM   1437  H6    U A  45       7.833  18.039 -50.211  1.00  0.00           H  
ATOM   1438  P     G A  46      12.907  17.269 -52.012  1.00  0.00           P  
ATOM   1439  OP2   G A  46      12.409  18.429 -52.794  1.00  0.00           O  
ATOM   1440  OP1   G A  46      14.368  17.013 -51.929  1.00  0.00           O  
ATOM   1441  O5'   G A  46      12.209  15.955 -52.580  1.00  0.00           O  
ATOM   1442  C5'   G A  46      12.812  14.680 -52.418  1.00  0.00           C  
ATOM   1443  C4'   G A  46      12.110  13.626 -53.237  1.00  0.00           C  
ATOM   1444  O4'   G A  46      10.701  13.638 -52.899  1.00  0.00           O  
ATOM   1445  C3'   G A  46      12.123  13.833 -54.744  1.00  0.00           C  
ATOM   1446  O3'   G A  46      13.330  13.404 -55.351  1.00  0.00           O  
ATOM   1447  C1'   G A  46       9.933  13.351 -54.027  1.00  0.00           C  
ATOM   1448  C2'   G A  46      10.894  13.048 -55.177  1.00  0.00           C  
ATOM   1449  O2'   G A  46      11.159  11.653 -55.209  1.00  0.00           O  
ATOM   1450  N1    G A  46       5.701  14.931 -56.375  1.00  0.00           N  
ATOM   1451  C2    G A  46       6.250  13.673 -56.315  1.00  0.00           C  
ATOM   1452  N2    G A  46       5.589  12.703 -56.965  1.00  0.00           N  
ATOM   1453  N3    G A  46       7.366  13.384 -55.666  1.00  0.00           N  
ATOM   1454  C4    G A  46       7.900  14.471 -55.071  1.00  0.00           C  
ATOM   1455  C5    G A  46       7.433  15.768 -55.069  1.00  0.00           C  
ATOM   1456  C6    G A  46       6.235  16.065 -55.770  1.00  0.00           C  
ATOM   1457  O6    G A  46       5.659  17.152 -55.886  1.00  0.00           O  
ATOM   1458  N7    G A  46       8.274  16.594 -54.338  1.00  0.00           N  
ATOM   1459  C8    G A  46       9.220  15.799 -53.916  1.00  0.00           C  
ATOM   1460  N9    G A  46       9.055  14.498 -54.324  1.00  0.00           N  
ATOM   1461  H5'   G A  46      12.776  14.427 -51.472  1.00  0.00           H  
ATOM   1462 H5''   G A  46      13.750  14.732 -52.699  1.00  0.00           H  
ATOM   1463  H4'   G A  46      12.490  12.749 -53.019  1.00  0.00           H  
ATOM   1464  H3'   G A  46      11.988  14.783 -54.939  1.00  0.00           H  
ATOM   1465  H1'   G A  46       9.385  12.559 -53.843  1.00  0.00           H  
ATOM   1466  H2'   G A  46      10.546  13.371 -56.035  1.00  0.00           H  
ATOM   1467 HO2'   G A  46      10.534  11.224 -55.831  1.00  0.00           H  
ATOM   1468  H1    G A  46       4.870  15.040 -56.883  1.00  0.00           H  
ATOM   1469  H22   G A  46       5.933  11.785 -56.957  1.00  0.00           H  
ATOM   1470  H21   G A  46       4.762  12.909 -57.448  1.00  0.00           H  
ATOM   1471  H8    G A  46       9.971  16.102 -53.364  1.00  0.00           H  
ATOM   1472  P     G A  47      13.775  14.003 -56.775  1.00  0.00           P  
ATOM   1473  OP2   G A  47      13.555  15.471 -56.745  1.00  0.00           O  
ATOM   1474  OP1   G A  47      15.123  13.469 -57.097  1.00  0.00           O  
ATOM   1475  O5'   G A  47      12.736  13.369 -57.803  1.00  0.00           O  
ATOM   1476  C5'   G A  47      12.413  14.033 -59.015  1.00  0.00           C  
ATOM   1477  C4'   G A  47      12.105  13.052 -60.119  1.00  0.00           C  
ATOM   1478  O4'   G A  47      12.908  11.859 -59.932  1.00  0.00           O  
ATOM   1479  C3'   G A  47      10.674  12.541 -60.179  1.00  0.00           C  
ATOM   1480  O3'   G A  47       9.803  13.415 -60.878  1.00  0.00           O  
ATOM   1481  C1'   G A  47      12.179  10.729 -60.379  1.00  0.00           C  
ATOM   1482  C2'   G A  47      10.827  11.212 -60.910  1.00  0.00           C  
ATOM   1483  O2'   G A  47      10.925  11.405 -62.314  1.00  0.00           O  
ATOM   1484  N1    G A  47      10.002   6.428 -58.742  1.00  0.00           N  
ATOM   1485  C2    G A  47       9.896   7.053 -59.961  1.00  0.00           C  
ATOM   1486  N2    G A  47       9.108   6.458 -60.868  1.00  0.00           N  
ATOM   1487  N3    G A  47      10.518   8.179 -60.271  1.00  0.00           N  
ATOM   1488  C4    G A  47      11.267   8.640 -59.247  1.00  0.00           C  
ATOM   1489  C5    G A  47      11.441   8.094 -57.993  1.00  0.00           C  
ATOM   1490  C6    G A  47      10.768   6.886 -57.674  1.00  0.00           C  
ATOM   1491  O6    G A  47      10.794   6.246 -56.617  1.00  0.00           O  
ATOM   1492  N7    G A  47      12.294   8.877 -57.228  1.00  0.00           N  
ATOM   1493  C8    G A  47      12.617   9.866 -58.016  1.00  0.00           C  
ATOM   1494  N9    G A  47      12.029   9.785 -59.256  1.00  0.00           N  
ATOM   1495  H5'   G A  47      13.170  14.592 -59.286  1.00  0.00           H  
ATOM   1496 H5''   G A  47      11.630  14.604 -58.868  1.00  0.00           H  
ATOM   1497  H4'   G A  47      12.333  13.462 -60.980  1.00  0.00           H  
ATOM   1498  H3'   G A  47      10.355  12.371 -59.269  1.00  0.00           H  
ATOM   1499  H1'   G A  47      12.680  10.298 -61.103  1.00  0.00           H  
ATOM   1500  H2'   G A  47      10.107  10.589 -60.679  1.00  0.00           H  
ATOM   1501 HO2'   G A  47      10.412  10.704 -62.769  1.00  0.00           H  
ATOM   1502  H1    G A  47       9.501   5.596 -58.613  1.00  0.00           H  
ATOM   1503  H22   G A  47       8.994   6.858 -61.756  1.00  0.00           H  
ATOM   1504  H21   G A  47       8.644   5.624 -60.647  1.00  0.00           H  
ATOM   1505  H8    G A  47      13.218  10.593 -57.750  1.00  0.00           H  
ATOM   1506  P     A A  48       8.566  14.102 -60.116  1.00  0.00           P  
ATOM   1507  OP2   A A  48       9.035  14.534 -58.775  1.00  0.00           O  
ATOM   1508  OP1   A A  48       7.953  15.093 -61.034  1.00  0.00           O  
ATOM   1509  O5'   A A  48       7.529  12.909 -59.913  1.00  0.00           O  
ATOM   1510  C5'   A A  48       6.456  12.714 -60.823  1.00  0.00           C  
ATOM   1511  C4'   A A  48       5.987  11.281 -60.826  1.00  0.00           C  
ATOM   1512  O4'   A A  48       7.143  10.415 -60.678  1.00  0.00           O  
ATOM   1513  C3'   A A  48       5.049  10.883 -59.697  1.00  0.00           C  
ATOM   1514  O3'   A A  48       3.681  11.070 -60.019  1.00  0.00           O  
ATOM   1515  C1'   A A  48       6.858   9.346 -59.802  1.00  0.00           C  
ATOM   1516  C2'   A A  48       5.349   9.394 -59.533  1.00  0.00           C  
ATOM   1517  O2'   A A  48       4.684   8.623 -60.523  1.00  0.00           O  
ATOM   1518  N1    A A  48       7.985   7.662 -55.065  1.00  0.00           N  
ATOM   1519  C2    A A  48       7.160   7.199 -56.012  1.00  0.00           C  
ATOM   1520  N3    A A  48       6.914   7.688 -57.226  1.00  0.00           N  
ATOM   1521  C4    A A  48       7.637   8.800 -57.445  1.00  0.00           C  
ATOM   1522  C5    A A  48       8.526   9.396 -56.570  1.00  0.00           C  
ATOM   1523  C6    A A  48       8.697   8.781 -55.318  1.00  0.00           C  
ATOM   1524  N6    A A  48       9.520   9.242 -54.373  1.00  0.00           N  
ATOM   1525  N7    A A  48       9.089  10.530 -57.140  1.00  0.00           N  
ATOM   1526  C8    A A  48       8.537  10.593 -58.327  1.00  0.00           C  
ATOM   1527  N9    A A  48       7.648   9.577 -58.578  1.00  0.00           N  
ATOM   1528  H5'   A A  48       6.754  12.954 -61.725  1.00  0.00           H  
ATOM   1529 H5''   A A  48       5.710  13.294 -60.568  1.00  0.00           H  
ATOM   1530  H4'   A A  48       5.545  11.094 -61.681  1.00  0.00           H  
ATOM   1531  H3'   A A  48       5.311  11.356 -58.879  1.00  0.00           H  
ATOM   1532  H1'   A A  48       7.093   8.474 -60.184  1.00  0.00           H  
ATOM   1533  H2'   A A  48       5.140   9.083 -58.628  1.00  0.00           H  
ATOM   1534 HO2'   A A  48       4.343   7.802 -60.111  1.00  0.00           H  
ATOM   1535  H2    A A  48       6.666   6.384 -55.779  1.00  0.00           H  
ATOM   1536  H61   A A  48       9.597   8.769 -53.517  1.00  0.00           H  
ATOM   1537  H62   A A  48      10.047  10.052 -54.534  1.00  0.00           H  
ATOM   1538  H8    A A  48       8.740  11.300 -58.975  1.00  0.00           H  
ATOM   1539  P     A A  49       2.640  11.568 -58.907  1.00  0.00           P  
ATOM   1540  OP2   A A  49       2.563  10.478 -57.903  1.00  0.00           O  
ATOM   1541  OP1   A A  49       3.099  12.917 -58.493  1.00  0.00           O  
ATOM   1542  O5'   A A  49       1.204  11.720 -59.579  1.00  0.00           O  
ATOM   1543  C5'   A A  49       0.106  10.936 -59.138  1.00  0.00           C  
ATOM   1544  C4'   A A  49       0.094  10.794 -57.636  1.00  0.00           C  
ATOM   1545  O4'   A A  49       0.024  12.109 -57.015  1.00  0.00           O  
ATOM   1546  C3'   A A  49      -1.046   9.974 -57.052  1.00  0.00           C  
ATOM   1547  O3'   A A  49      -0.620   9.063 -56.054  1.00  0.00           O  
ATOM   1548  C1'   A A  49      -0.884  12.048 -55.933  1.00  0.00           C  
ATOM   1549  C2'   A A  49      -1.928  11.036 -56.392  1.00  0.00           C  
ATOM   1550  O2'   A A  49      -2.598  10.513 -55.254  1.00  0.00           O  
ATOM   1551  N1    A A  49      -1.144  16.072 -52.726  1.00  0.00           N  
ATOM   1552  C2    A A  49      -0.468  14.918 -52.669  1.00  0.00           C  
ATOM   1553  N3    A A  49      -0.446  13.912 -53.541  1.00  0.00           N  
ATOM   1554  C4    A A  49      -1.242  14.177 -54.592  1.00  0.00           C  
ATOM   1555  C5    A A  49      -1.999  15.317 -54.791  1.00  0.00           C  
ATOM   1556  C6    A A  49      -1.934  16.307 -53.795  1.00  0.00           C  
ATOM   1557  N6    A A  49      -2.609  17.458 -53.851  1.00  0.00           N  
ATOM   1558  N7    A A  49      -2.694  15.240 -55.990  1.00  0.00           N  
ATOM   1559  C8    A A  49      -2.349  14.075 -56.480  1.00  0.00           C  
ATOM   1560  N9    A A  49      -1.472  13.378 -55.686  1.00  0.00           N  
ATOM   1561  H5'   A A  49       0.166  10.045 -59.542  1.00  0.00           H  
ATOM   1562 H5''   A A  49      -0.729  11.361 -59.425  1.00  0.00           H  
ATOM   1563  H4'   A A  49       0.945  10.384 -57.375  1.00  0.00           H  
ATOM   1564  H3'   A A  49      -1.529   9.483 -57.750  1.00  0.00           H  
ATOM   1565  H1'   A A  49      -0.454  11.723 -55.114  1.00  0.00           H  
ATOM   1566  H2'   A A  49      -2.555  11.431 -57.033  1.00  0.00           H  
ATOM   1567 HO2'   A A  49      -3.513  10.861 -55.236  1.00  0.00           H  
ATOM   1568  H2    A A  49       0.091  14.796 -51.872  1.00  0.00           H  
ATOM   1569  H61   A A  49      -2.524  18.111 -53.125  1.00  0.00           H  
ATOM   1570  H62   A A  49      -3.188  17.650 -54.618  1.00  0.00           H  
ATOM   1571  H8    A A  49      -2.685  13.732 -57.335  1.00  0.00           H  
ATOM   1572  P     A A  50      -0.348   7.523 -56.428  1.00  0.00           P  
ATOM   1573  OP2   A A  50      -1.631   6.787 -56.305  1.00  0.00           O  
ATOM   1574  OP1   A A  50       0.400   7.486 -57.710  1.00  0.00           O  
ATOM   1575  O5'   A A  50       0.625   7.013 -55.274  1.00  0.00           O  
ATOM   1576  C5'   A A  50       1.473   5.893 -55.479  1.00  0.00           C  
ATOM   1577  C4'   A A  50       2.733   5.993 -54.655  1.00  0.00           C  
ATOM   1578  O4'   A A  50       3.589   7.020 -55.220  1.00  0.00           O  
ATOM   1579  C3'   A A  50       2.552   6.431 -53.210  1.00  0.00           C  
ATOM   1580  O3'   A A  50       2.136   5.376 -52.359  1.00  0.00           O  
ATOM   1581  C1'   A A  50       4.293   7.678 -54.173  1.00  0.00           C  
ATOM   1582  C2'   A A  50       3.931   6.963 -52.869  1.00  0.00           C  
ATOM   1583  O2'   A A  50       4.851   5.904 -52.645  1.00  0.00           O  
ATOM   1584  N1    A A  50       5.519  12.534 -52.960  1.00  0.00           N  
ATOM   1585  C2    A A  50       6.180  11.377 -52.824  1.00  0.00           C  
ATOM   1586  N3    A A  50       5.801  10.147 -53.162  1.00  0.00           N  
ATOM   1587  C4    A A  50       4.572  10.161 -53.707  1.00  0.00           C  
ATOM   1588  C5    A A  50       3.770  11.268 -53.913  1.00  0.00           C  
ATOM   1589  C6    A A  50       4.286  12.513 -53.512  1.00  0.00           C  
ATOM   1590  N6    A A  50       3.627  13.666 -53.647  1.00  0.00           N  
ATOM   1591  N7    A A  50       2.566  10.900 -54.499  1.00  0.00           N  
ATOM   1592  C8    A A  50       2.667   9.600 -54.633  1.00  0.00           C  
ATOM   1593  N9    A A  50       3.855   9.086 -54.174  1.00  0.00           N  
ATOM   1594  H5'   A A  50       1.715   5.843 -56.428  1.00  0.00           H  
ATOM   1595 H5''   A A  50       0.992   5.077 -55.229  1.00  0.00           H  
ATOM   1596  H4'   A A  50       3.207   5.136 -54.670  1.00  0.00           H  
ATOM   1597  H3'   A A  50       1.900   7.162 -53.157  1.00  0.00           H  
ATOM   1598  H1'   A A  50       5.263   7.637 -54.308  1.00  0.00           H  
ATOM   1599  H2'   A A  50       3.900   7.584 -52.111  1.00  0.00           H  
ATOM   1600 HO2'   A A  50       5.428   6.138 -51.889  1.00  0.00           H  
ATOM   1601  H2    A A  50       7.070  11.447 -52.418  1.00  0.00           H  
ATOM   1602  H61   A A  50       4.040  14.504 -53.349  1.00  0.00           H  
ATOM   1603  H62   A A  50       2.732  13.675 -54.045  1.00  0.00           H  
ATOM   1604  H8    A A  50       1.959   9.046 -55.024  1.00  0.00           H  
ATOM   1605  P     A A  51       1.245   5.691 -51.059  1.00  0.00           P  
ATOM   1606  OP2   A A  51       0.196   6.668 -51.446  1.00  0.00           O  
ATOM   1607  OP1   A A  51       0.853   4.397 -50.446  1.00  0.00           O  
ATOM   1608  O5'   A A  51       2.256   6.421 -50.067  1.00  0.00           O  
ATOM   1609  C5'   A A  51       3.382   5.736 -49.539  1.00  0.00           C  
ATOM   1610  C4'   A A  51       4.163   6.605 -48.586  1.00  0.00           C  
ATOM   1611  O4'   A A  51       4.896   7.629 -49.316  1.00  0.00           O  
ATOM   1612  C3'   A A  51       3.343   7.385 -47.569  1.00  0.00           C  
ATOM   1613  O3'   A A  51       2.966   6.607 -46.447  1.00  0.00           O  
ATOM   1614  C1'   A A  51       4.898   8.837 -48.578  1.00  0.00           C  
ATOM   1615  C2'   A A  51       4.284   8.529 -47.210  1.00  0.00           C  
ATOM   1616  O2'   A A  51       5.307   8.095 -46.325  1.00  0.00           O  
ATOM   1617  N1    A A  51       4.070  13.861 -49.366  1.00  0.00           N  
ATOM   1618  C2    A A  51       4.913  13.204 -48.559  1.00  0.00           C  
ATOM   1619  N3    A A  51       5.076  11.892 -48.404  1.00  0.00           N  
ATOM   1620  C4    A A  51       4.239  11.210 -49.206  1.00  0.00           C  
ATOM   1621  C5    A A  51       3.318  11.744 -50.088  1.00  0.00           C  
ATOM   1622  C6    A A  51       3.243  13.147 -50.160  1.00  0.00           C  
ATOM   1623  N6    A A  51       2.403  13.803 -50.963  1.00  0.00           N  
ATOM   1624  N7    A A  51       2.630  10.736 -50.749  1.00  0.00           N  
ATOM   1625  C8    A A  51       3.142   9.634 -50.260  1.00  0.00           C  
ATOM   1626  N9    A A  51       4.121   9.846 -49.321  1.00  0.00           N  
ATOM   1627  H5'   A A  51       3.967   5.465 -50.277  1.00  0.00           H  
ATOM   1628 H5''   A A  51       3.076   4.935 -49.064  1.00  0.00           H  
ATOM   1629  H4'   A A  51       4.803   6.037 -48.108  1.00  0.00           H  
ATOM   1630  H3'   A A  51       2.537   7.747 -47.994  1.00  0.00           H  
ATOM   1631  H1'   A A  51       5.818   9.156 -48.457  1.00  0.00           H  
ATOM   1632  H2'   A A  51       3.794   9.298 -46.850  1.00  0.00           H  
ATOM   1633 HO2'   A A  51       5.463   8.791 -45.653  1.00  0.00           H  
ATOM   1634  H2    A A  51       5.491  13.768 -48.004  1.00  0.00           H  
ATOM   1635  H61   A A  51       2.397  14.784 -50.969  1.00  0.00           H  
ATOM   1636  H62   A A  51       1.794  13.306 -51.548  1.00  0.00           H  
ATOM   1637  H8    A A  51       2.851   8.739 -50.539  1.00  0.00           H  
ATOM   1638  P     U A  52       1.613   6.943 -45.648  1.00  0.00           P  
ATOM   1639  OP2   U A  52       0.522   7.109 -46.641  1.00  0.00           O  
ATOM   1640  OP1   U A  52       1.465   5.950 -44.554  1.00  0.00           O  
ATOM   1641  O5'   U A  52       1.899   8.365 -44.988  1.00  0.00           O  
ATOM   1642  C5'   U A  52       2.717   8.482 -43.834  1.00  0.00           C  
ATOM   1643  C4'   U A  52       2.765   9.902 -43.327  1.00  0.00           C  
ATOM   1644  O4'   U A  52       3.351  10.775 -44.322  1.00  0.00           O  
ATOM   1645  C3'   U A  52       1.422  10.559 -43.047  1.00  0.00           C  
ATOM   1646  O3'   U A  52       0.895  10.223 -41.776  1.00  0.00           O  
ATOM   1647  C1'   U A  52       2.770  12.058 -44.256  1.00  0.00           C  
ATOM   1648  C2'   U A  52       1.810  12.025 -43.068  1.00  0.00           C  
ATOM   1649  O2'   U A  52       2.514  12.388 -41.889  1.00  0.00           O  
ATOM   1650  N1    U A  52       2.069  12.299 -45.540  1.00  0.00           N  
ATOM   1651  C2    U A  52       1.757  13.610 -45.852  1.00  0.00           C  
ATOM   1652  O2    U A  52       2.032  14.550 -45.128  1.00  0.00           O  
ATOM   1653  N3    U A  52       1.108  13.785 -47.050  1.00  0.00           N  
ATOM   1654  C4    U A  52       0.745  12.806 -47.951  1.00  0.00           C  
ATOM   1655  O4    U A  52       0.163  13.125 -48.989  1.00  0.00           O  
ATOM   1656  C5    U A  52       1.100  11.475 -47.562  1.00  0.00           C  
ATOM   1657  C6    U A  52       1.733  11.276 -46.401  1.00  0.00           C  
ATOM   1658  H5'   U A  52       3.627   8.192 -44.057  1.00  0.00           H  
ATOM   1659 H5''   U A  52       2.361   7.903 -43.128  1.00  0.00           H  
ATOM   1660  H4'   U A  52       3.307   9.931 -42.511  1.00  0.00           H  
ATOM   1661  H3'   U A  52       0.753  10.363 -43.734  1.00  0.00           H  
ATOM   1662  H1'   U A  52       3.437  12.763 -44.113  1.00  0.00           H  
ATOM   1663  H2'   U A  52       1.031  12.601 -43.216  1.00  0.00           H  
ATOM   1664 HO2'   U A  52       2.215  13.275 -41.599  1.00  0.00           H  
ATOM   1665  H3    U A  52       0.877  14.706 -47.290  1.00  0.00           H  
ATOM   1666  H5    U A  52       0.881  10.717 -48.143  1.00  0.00           H  
ATOM   1667  H6    U A  52       1.964  10.356 -46.158  1.00  0.00           H  
ATOM   1668  P     C A  53      -0.682  10.344 -41.496  1.00  0.00           P  
ATOM   1669  OP2   C A  53      -1.402   9.716 -42.632  1.00  0.00           O  
ATOM   1670  OP1   C A  53      -0.941   9.871 -40.112  1.00  0.00           O  
ATOM   1671  O5'   C A  53      -0.963  11.912 -41.540  1.00  0.00           O  
ATOM   1672  C5'   C A  53      -0.586  12.751 -40.459  1.00  0.00           C  
ATOM   1673  C4'   C A  53      -1.093  14.161 -40.644  1.00  0.00           C  
ATOM   1674  O4'   C A  53      -0.496  14.737 -41.838  1.00  0.00           O  
ATOM   1675  C3'   C A  53      -2.587  14.309 -40.886  1.00  0.00           C  
ATOM   1676  O3'   C A  53      -3.339  14.364 -39.686  1.00  0.00           O  
ATOM   1677  C1'   C A  53      -1.412  15.613 -42.462  1.00  0.00           C  
ATOM   1678  C2'   C A  53      -2.649  15.668 -41.557  1.00  0.00           C  
ATOM   1679  O2'   C A  53      -2.488  16.716 -40.613  1.00  0.00           O  
ATOM   1680  N1    C A  53      -1.723  15.078 -43.811  1.00  0.00           N  
ATOM   1681  C2    C A  53      -2.171  15.970 -44.793  1.00  0.00           C  
ATOM   1682  O2    C A  53      -2.295  17.172 -44.509  1.00  0.00           O  
ATOM   1683  N3    C A  53      -2.462  15.508 -46.031  1.00  0.00           N  
ATOM   1684  C4    C A  53      -2.321  14.213 -46.310  1.00  0.00           C  
ATOM   1685  N4    C A  53      -2.620  13.802 -47.545  1.00  0.00           N  
ATOM   1686  C5    C A  53      -1.869  13.280 -45.334  1.00  0.00           C  
ATOM   1687  C6    C A  53      -1.583  13.749 -44.114  1.00  0.00           C  
ATOM   1688  H5'   C A  53       0.392  12.769 -40.395  1.00  0.00           H  
ATOM   1689 H5''   C A  53      -0.954  12.386 -39.628  1.00  0.00           H  
ATOM   1690  H4'   C A  53      -0.842  14.703 -39.868  1.00  0.00           H  
ATOM   1691  H3'   C A  53      -2.952  13.604 -41.461  1.00  0.00           H  
ATOM   1692  H1'   C A  53      -1.035  16.513 -42.547  1.00  0.00           H  
ATOM   1693  H2'   C A  53      -3.472  15.773 -42.078  1.00  0.00           H  
ATOM   1694 HO2'   C A  53      -3.105  17.444 -40.835  1.00  0.00           H  
ATOM   1695  H42   C A  53      -2.527  12.856 -47.782  1.00  0.00           H  
ATOM   1696  H41   C A  53      -2.932  14.447 -48.214  1.00  0.00           H  
ATOM   1697  H5    C A  53      -1.768  12.329 -45.550  1.00  0.00           H  
ATOM   1698  H6    C A  53      -1.271  13.123 -43.428  1.00  0.00           H  
ATOM   1699  P     C A  54      -4.885  13.926 -39.680  1.00  0.00           P  
ATOM   1700  OP2   C A  54      -5.002  12.635 -40.403  1.00  0.00           O  
ATOM   1701  OP1   C A  54      -5.388  14.035 -38.287  1.00  0.00           O  
ATOM   1702  O5'   C A  54      -5.607  15.047 -40.552  1.00  0.00           O  
ATOM   1703  C5'   C A  54      -6.697  15.790 -40.028  1.00  0.00           C  
ATOM   1704  C4'   C A  54      -7.114  16.902 -40.961  1.00  0.00           C  
ATOM   1705  O4'   C A  54      -6.091  17.108 -41.970  1.00  0.00           O  
ATOM   1706  C3'   C A  54      -8.384  16.663 -41.763  1.00  0.00           C  
ATOM   1707  O3'   C A  54      -9.563  16.953 -41.032  1.00  0.00           O  
ATOM   1708  C1'   C A  54      -6.683  17.394 -43.232  1.00  0.00           C  
ATOM   1709  C2'   C A  54      -8.183  17.558 -42.977  1.00  0.00           C  
ATOM   1710  O2'   C A  54      -8.451  18.918 -42.666  1.00  0.00           O  
ATOM   1711  N1    C A  54      -6.393  16.314 -44.207  1.00  0.00           N  
ATOM   1712  C2    C A  54      -6.609  16.570 -45.567  1.00  0.00           C  
ATOM   1713  O2    C A  54      -7.035  17.682 -45.914  1.00  0.00           O  
ATOM   1714  N3    C A  54      -6.352  15.602 -46.477  1.00  0.00           N  
ATOM   1715  C4    C A  54      -5.896  14.415 -46.078  1.00  0.00           C  
ATOM   1716  N4    C A  54      -5.656  13.490 -47.012  1.00  0.00           N  
ATOM   1717  C5    C A  54      -5.666  14.123 -44.704  1.00  0.00           C  
ATOM   1718  C6    C A  54      -5.923  15.088 -43.814  1.00  0.00           C  
ATOM   1719  H5'   C A  54      -6.435  16.177 -39.167  1.00  0.00           H  
ATOM   1720 H5''   C A  54      -7.457  15.188 -39.890  1.00  0.00           H  
ATOM   1721  H4'   C A  54      -7.218  17.726 -40.440  1.00  0.00           H  
ATOM   1722  H3'   C A  54      -8.408  15.728 -42.055  1.00  0.00           H  
ATOM   1723  H1'   C A  54      -6.315  18.239 -43.565  1.00  0.00           H  
ATOM   1724  H2'   C A  54      -8.712  17.251 -43.743  1.00  0.00           H  
ATOM   1725 HO2'   C A  54      -8.928  19.329 -43.416  1.00  0.00           H  
ATOM   1726  H42   C A  54      -5.320  12.608 -46.751  1.00  0.00           H  
ATOM   1727  H41   C A  54      -5.816  13.695 -47.957  1.00  0.00           H  
ATOM   1728  H5    C A  54      -5.330  13.247 -44.421  1.00  0.00           H  
ATOM   1729  H6    C A  54      -5.772  14.907 -42.863  1.00  0.00           H  
ATOM   1730  P     G A  55     -10.937  16.195 -41.381  1.00  0.00           P  
ATOM   1731  OP2   G A  55     -10.608  14.792 -41.742  1.00  0.00           O  
ATOM   1732  OP1   G A  55     -11.903  16.464 -40.285  1.00  0.00           O  
ATOM   1733  O5'   G A  55     -11.462  16.931 -42.692  1.00  0.00           O  
ATOM   1734  C5'   G A  55     -11.963  18.259 -42.632  1.00  0.00           C  
ATOM   1735  C4'   G A  55     -12.485  18.716 -43.971  1.00  0.00           C  
ATOM   1736  O4'   G A  55     -11.392  18.799 -44.922  1.00  0.00           O  
ATOM   1737  C3'   G A  55     -13.492  17.795 -44.645  1.00  0.00           C  
ATOM   1738  O3'   G A  55     -14.810  17.961 -44.151  1.00  0.00           O  
ATOM   1739  C1'   G A  55     -11.832  18.390 -46.218  1.00  0.00           C  
ATOM   1740  C2'   G A  55     -13.340  18.157 -46.115  1.00  0.00           C  
ATOM   1741  O2'   G A  55     -14.016  19.368 -46.421  1.00  0.00           O  
ATOM   1742  N1    G A  55     -10.774  15.229 -50.066  1.00  0.00           N  
ATOM   1743  C2    G A  55     -11.558  16.357 -50.052  1.00  0.00           C  
ATOM   1744  N2    G A  55     -12.139  16.692 -51.213  1.00  0.00           N  
ATOM   1745  N3    G A  55     -11.758  17.104 -48.978  1.00  0.00           N  
ATOM   1746  C4    G A  55     -11.102  16.625 -47.900  1.00  0.00           C  
ATOM   1747  C5    G A  55     -10.295  15.510 -47.808  1.00  0.00           C  
ATOM   1748  C6    G A  55     -10.089  14.718 -48.967  1.00  0.00           C  
ATOM   1749  O6    G A  55      -9.409  13.692 -49.088  1.00  0.00           O  
ATOM   1750  N7    G A  55      -9.806  15.361 -46.518  1.00  0.00           N  
ATOM   1751  C8    G A  55     -10.314  16.368 -45.862  1.00  0.00           C  
ATOM   1752  N9    G A  55     -11.110  17.175 -46.640  1.00  0.00           N  
ATOM   1753  H5'   G A  55     -11.244  18.859 -42.347  1.00  0.00           H  
ATOM   1754 H5''   G A  55     -12.690  18.296 -41.975  1.00  0.00           H  
ATOM   1755  H4'   G A  55     -12.887  19.604 -43.869  1.00  0.00           H  
ATOM   1756  H3'   G A  55     -13.214  16.864 -44.513  1.00  0.00           H  
ATOM   1757  H1'   G A  55     -11.657  19.112 -46.857  1.00  0.00           H  
ATOM   1758  H2'   G A  55     -13.630  17.423 -46.698  1.00  0.00           H  
ATOM   1759 HO2'   G A  55     -14.454  19.278 -47.292  1.00  0.00           H  
ATOM   1760  H1    G A  55     -10.689  14.745 -50.914  1.00  0.00           H  
ATOM   1761  H22   G A  55     -12.710  17.488 -51.263  1.00  0.00           H  
ATOM   1762  H21   G A  55     -11.995  16.144 -52.012  1.00  0.00           H  
ATOM   1763  H8    G A  55     -10.144  16.532 -44.911  1.00  0.00           H  
ATOM   1764  P     G A  56     -15.818  16.710 -44.106  1.00  0.00           P  
ATOM   1765  OP2   G A  56     -15.079  15.544 -43.558  1.00  0.00           O  
ATOM   1766  OP1   G A  56     -17.076  17.155 -43.454  1.00  0.00           O  
ATOM   1767  O5'   G A  56     -16.136  16.415 -45.640  1.00  0.00           O  
ATOM   1768  C5'   G A  56     -16.866  17.346 -46.425  1.00  0.00           C  
ATOM   1769  C4'   G A  56     -16.984  16.890 -47.858  1.00  0.00           C  
ATOM   1770  O4'   G A  56     -15.667  16.826 -48.463  1.00  0.00           O  
ATOM   1771  C3'   G A  56     -17.557  15.497 -48.070  1.00  0.00           C  
ATOM   1772  O3'   G A  56     -18.974  15.467 -48.022  1.00  0.00           O  
ATOM   1773  C1'   G A  56     -15.583  15.715 -49.350  1.00  0.00           C  
ATOM   1774  C2'   G A  56     -16.983  15.104 -49.424  1.00  0.00           C  
ATOM   1775  O2'   G A  56     -17.699  15.718 -50.485  1.00  0.00           O  
ATOM   1776  N1    G A  56     -12.767  11.624 -50.469  1.00  0.00           N  
ATOM   1777  C2    G A  56     -13.670  12.304 -51.250  1.00  0.00           C  
ATOM   1778  N2    G A  56     -13.851  11.838 -52.495  1.00  0.00           N  
ATOM   1779  N3    G A  56     -14.347  13.365 -50.843  1.00  0.00           N  
ATOM   1780  C4    G A  56     -14.046  13.698 -49.570  1.00  0.00           C  
ATOM   1781  C5    G A  56     -13.161  13.088 -48.706  1.00  0.00           C  
ATOM   1782  C6    G A  56     -12.442  11.950 -49.156  1.00  0.00           C  
ATOM   1783  O6    G A  56     -11.613  11.270 -48.540  1.00  0.00           O  
ATOM   1784  N7    G A  56     -13.139  13.739 -47.481  1.00  0.00           N  
ATOM   1785  C8    G A  56     -13.994  14.716 -47.619  1.00  0.00           C  
ATOM   1786  N9    G A  56     -14.580  14.749 -48.862  1.00  0.00           N  
ATOM   1787  H5'   G A  56     -16.409  18.212 -46.401  1.00  0.00           H  
ATOM   1788 H5''   G A  56     -17.764  17.448 -46.046  1.00  0.00           H  
ATOM   1789  H4'   G A  56     -17.531  17.536 -48.352  1.00  0.00           H  
ATOM   1790  H3'   G A  56     -17.200  14.895 -47.383  1.00  0.00           H  
ATOM   1791  H1'   G A  56     -15.321  16.037 -50.238  1.00  0.00           H  
ATOM   1792  H2'   G A  56     -16.944  14.130 -49.529  1.00  0.00           H  
ATOM   1793 HO2'   G A  56     -17.803  15.074 -51.215  1.00  0.00           H  
ATOM   1794  H1    G A  56     -12.317  10.849 -50.866  1.00  0.00           H  
ATOM   1795  H22   G A  56     -14.483  12.283 -53.097  1.00  0.00           H  
ATOM   1796  H21   G A  56     -13.353  11.053 -52.804  1.00  0.00           H  
ATOM   1797  H8    G A  56     -14.197  15.359 -46.909  1.00  0.00           H  
ATOM   1798  P     G A  57     -19.738  14.134 -47.552  1.00  0.00           P  
ATOM   1799  OP2   G A  57     -19.029  13.593 -46.365  1.00  0.00           O  
ATOM   1800  OP1   G A  57     -21.189  14.441 -47.465  1.00  0.00           O  
ATOM   1801  O5'   G A  57     -19.522  13.118 -48.761  1.00  0.00           O  
ATOM   1802  C5'   G A  57     -20.189  13.307 -50.000  1.00  0.00           C  
ATOM   1803  C4'   G A  57     -19.864  12.206 -50.978  1.00  0.00           C  
ATOM   1804  O4'   G A  57     -18.444  12.221 -51.281  1.00  0.00           O  
ATOM   1805  C3'   G A  57     -20.124  10.787 -50.496  1.00  0.00           C  
ATOM   1806  O3'   G A  57     -21.481  10.398 -50.624  1.00  0.00           O  
ATOM   1807  C1'   G A  57     -17.957  10.893 -51.433  1.00  0.00           C  
ATOM   1808  C2'   G A  57     -19.170   9.965 -51.352  1.00  0.00           C  
ATOM   1809  O2'   G A  57     -19.689   9.769 -52.659  1.00  0.00           O  
ATOM   1810  N1    G A  57     -14.208   7.790 -49.939  1.00  0.00           N  
ATOM   1811  C2    G A  57     -14.977   7.747 -51.076  1.00  0.00           C  
ATOM   1812  N2    G A  57     -14.718   6.748 -51.933  1.00  0.00           N  
ATOM   1813  N3    G A  57     -15.931   8.620 -51.356  1.00  0.00           N  
ATOM   1814  C4    G A  57     -16.059   9.555 -50.392  1.00  0.00           C  
ATOM   1815  C5    G A  57     -15.343   9.688 -49.221  1.00  0.00           C  
ATOM   1816  C6    G A  57     -14.322   8.745 -48.933  1.00  0.00           C  
ATOM   1817  O6    G A  57     -13.578   8.692 -47.948  1.00  0.00           O  
ATOM   1818  N7    G A  57     -15.782  10.787 -48.496  1.00  0.00           N  
ATOM   1819  C8    G A  57     -16.739  11.293 -49.225  1.00  0.00           C  
ATOM   1820  N9    G A  57     -16.959  10.596 -50.388  1.00  0.00           N  
ATOM   1821  H5'   G A  57     -19.917  14.166 -50.383  1.00  0.00           H  
ATOM   1822 H5''   G A  57     -21.157  13.320 -49.842  1.00  0.00           H  
ATOM   1823  H4'   G A  57     -20.368  12.357 -51.805  1.00  0.00           H  
ATOM   1824  H3'   G A  57     -19.856  10.712 -49.556  1.00  0.00           H  
ATOM   1825  H1'   G A  57     -17.541  10.809 -52.316  1.00  0.00           H  
ATOM   1826  H2'   G A  57     -18.942   9.114 -50.921  1.00  0.00           H  
ATOM   1827 HO2'   G A  57     -19.496   8.853 -52.945  1.00  0.00           H  
ATOM   1828  H1    G A  57     -13.526   7.096 -49.826  1.00  0.00           H  
ATOM   1829  H22   G A  57     -15.236   6.667 -52.762  1.00  0.00           H  
ATOM   1830  H21   G A  57     -14.013   6.098 -51.733  1.00  0.00           H  
ATOM   1831  H8    G A  57     -17.247  12.090 -48.969  1.00  0.00           H  
ATOM   1832  P     U A  58     -22.131   9.374 -49.569  1.00  0.00           P  
ATOM   1833  OP2   U A  58     -21.743   9.814 -48.205  1.00  0.00           O  
ATOM   1834  OP1   U A  58     -23.568   9.215 -49.908  1.00  0.00           O  
ATOM   1835  O5'   U A  58     -21.396   7.993 -49.870  1.00  0.00           O  
ATOM   1836  C5'   U A  58     -21.550   7.343 -51.123  1.00  0.00           C  
ATOM   1837  C4'   U A  58     -20.592   6.188 -51.272  1.00  0.00           C  
ATOM   1838  O4'   U A  58     -19.224   6.670 -51.221  1.00  0.00           O  
ATOM   1839  C3'   U A  58     -20.650   5.124 -50.186  1.00  0.00           C  
ATOM   1840  O3'   U A  58     -21.691   4.184 -50.387  1.00  0.00           O  
ATOM   1841  C1'   U A  58     -18.396   5.744 -50.535  1.00  0.00           C  
ATOM   1842  C2'   U A  58     -19.257   4.514 -50.244  1.00  0.00           C  
ATOM   1843  O2'   U A  58     -19.138   3.602 -51.327  1.00  0.00           O  
ATOM   1844  N1    U A  58     -17.860   6.362 -49.298  1.00  0.00           N  
ATOM   1845  C2    U A  58     -16.760   5.759 -48.718  1.00  0.00           C  
ATOM   1846  O2    U A  58     -16.227   4.763 -49.177  1.00  0.00           O  
ATOM   1847  N3    U A  58     -16.298   6.365 -47.575  1.00  0.00           N  
ATOM   1848  C4    U A  58     -16.812   7.488 -46.963  1.00  0.00           C  
ATOM   1849  O4    U A  58     -16.283   7.912 -45.935  1.00  0.00           O  
ATOM   1850  C5    U A  58     -17.950   8.058 -47.619  1.00  0.00           C  
ATOM   1851  C6    U A  58     -18.420   7.489 -48.734  1.00  0.00           C  
ATOM   1852  H5'   U A  58     -21.385   7.990 -51.840  1.00  0.00           H  
ATOM   1853 H5''   U A  58     -22.468   7.008 -51.199  1.00  0.00           H  
ATOM   1854  H4'   U A  58     -20.747   5.762 -52.141  1.00  0.00           H  
ATOM   1855  H3'   U A  58     -20.773   5.559 -49.316  1.00  0.00           H  
ATOM   1856  H1'   U A  58     -17.650   5.490 -51.118  1.00  0.00           H  
ATOM   1857  H2'   U A  58     -19.010   4.098 -49.391  1.00  0.00           H  
ATOM   1858 HO2'   U A  58     -18.617   2.825 -51.035  1.00  0.00           H  
ATOM   1859  H3    U A  58     -15.518   5.953 -47.148  1.00  0.00           H  
ATOM   1860  H5    U A  58     -18.380   8.859 -47.253  1.00  0.00           H  
ATOM   1861  H6    U A  58     -19.199   7.897 -49.163  1.00  0.00           H  
ATOM   1862  P     C A  59     -22.304   3.377 -49.140  1.00  0.00           P  
ATOM   1863  OP2   C A  59     -22.410   4.312 -47.992  1.00  0.00           O  
ATOM   1864  OP1   C A  59     -23.513   2.653 -49.610  1.00  0.00           O  
ATOM   1865  O5'   C A  59     -21.187   2.295 -48.793  1.00  0.00           O  
ATOM   1866  C5'   C A  59     -21.002   1.150 -49.611  1.00  0.00           C  
ATOM   1867  C4'   C A  59     -20.080   0.146 -48.963  1.00  0.00           C  
ATOM   1868  O4'   C A  59     -18.710   0.613 -48.940  1.00  0.00           O  
ATOM   1869  C3'   C A  59     -20.374  -0.196 -47.511  1.00  0.00           C  
ATOM   1870  O3'   C A  59     -21.451  -1.105 -47.365  1.00  0.00           O  
ATOM   1871  C1'   C A  59     -18.053   0.106 -47.801  1.00  0.00           C  
ATOM   1872  C2'   C A  59     -19.049  -0.814 -47.085  1.00  0.00           C  
ATOM   1873  O2'   C A  59     -18.911  -2.134 -47.587  1.00  0.00           O  
ATOM   1874  N1    C A  59     -17.638   1.253 -46.957  1.00  0.00           N  
ATOM   1875  C2    C A  59     -16.589   1.065 -46.048  1.00  0.00           C  
ATOM   1876  O2    C A  59     -16.043  -0.047 -45.975  1.00  0.00           O  
ATOM   1877  N3    C A  59     -16.191   2.095 -45.267  1.00  0.00           N  
ATOM   1878  C4    C A  59     -16.794   3.280 -45.365  1.00  0.00           C  
ATOM   1879  N4    C A  59     -16.368   4.268 -44.574  1.00  0.00           N  
ATOM   1880  C5    C A  59     -17.863   3.503 -46.278  1.00  0.00           C  
ATOM   1881  C6    C A  59     -18.248   2.477 -47.046  1.00  0.00           C  
ATOM   1882  H5'   C A  59     -20.619   1.428 -50.469  1.00  0.00           H  
ATOM   1883 H5''   C A  59     -21.872   0.727 -49.770  1.00  0.00           H  
ATOM   1884  H4'   C A  59     -20.106  -0.686 -49.480  1.00  0.00           H  
ATOM   1885  H3'   C A  59     -20.531   0.631 -47.009  1.00  0.00           H  
ATOM   1886  H1'   C A  59     -17.263  -0.413 -48.058  1.00  0.00           H  
ATOM   1887  H2'   C A  59     -18.936  -0.782 -46.112  1.00  0.00           H  
ATOM   1888 HO2'   C A  59     -19.797  -2.482 -47.820  1.00  0.00           H  
ATOM   1889  H42   C A  59     -16.791   5.150 -44.622  1.00  0.00           H  
ATOM   1890  H41   C A  59     -15.632   4.110 -43.946  1.00  0.00           H  
ATOM   1891  H5    C A  59     -18.300   4.378 -46.343  1.00  0.00           H  
ATOM   1892  H6    C A  59     -18.982   2.611 -47.681  1.00  0.00           H  
ATOM   1893  P     U A  60     -22.399  -1.035 -46.068  1.00  0.00           P  
ATOM   1894  OP2   U A  60     -22.066   0.206 -45.323  1.00  0.00           O  
ATOM   1895  OP1   U A  60     -23.797  -1.276 -46.506  1.00  0.00           O  
ATOM   1896  O5'   U A  60     -21.937  -2.278 -45.186  1.00  0.00           O  
ATOM   1897  C5'   U A  60     -22.027  -2.242 -43.770  1.00  0.00           C  
ATOM   1898  C4'   U A  60     -20.758  -2.732 -43.118  1.00  0.00           C  
ATOM   1899  O4'   U A  60     -19.634  -2.078 -43.768  1.00  0.00           O  
ATOM   1900  C3'   U A  60     -20.589  -2.397 -41.644  1.00  0.00           C  
ATOM   1901  O3'   U A  60     -21.231  -3.324 -40.788  1.00  0.00           O  
ATOM   1902  C1'   U A  60     -18.629  -1.829 -42.808  1.00  0.00           C  
ATOM   1903  C2'   U A  60     -19.079  -2.457 -41.489  1.00  0.00           C  
ATOM   1904  O2'   U A  60     -18.621  -3.801 -41.429  1.00  0.00           O  
ATOM   1905  N1    U A  60     -18.414  -0.366 -42.690  1.00  0.00           N  
ATOM   1906  C2    U A  60     -17.287   0.053 -42.007  1.00  0.00           C  
ATOM   1907  O2    U A  60     -16.484  -0.718 -41.512  1.00  0.00           O  
ATOM   1908  N3    U A  60     -17.129   1.414 -41.924  1.00  0.00           N  
ATOM   1909  C4    U A  60     -17.964   2.382 -42.441  1.00  0.00           C  
ATOM   1910  O4    U A  60     -17.684   3.571 -42.280  1.00  0.00           O  
ATOM   1911  C5    U A  60     -19.109   1.875 -43.134  1.00  0.00           C  
ATOM   1912  C6    U A  60     -19.287   0.554 -43.231  1.00  0.00           C  
ATOM   1913  H5'   U A  60     -22.773  -2.810 -43.483  1.00  0.00           H  
ATOM   1914 H5''   U A  60     -22.198  -1.321 -43.483  1.00  0.00           H  
ATOM   1915  H4'   U A  60     -20.693  -3.701 -43.242  1.00  0.00           H  
ATOM   1916  H3'   U A  60     -20.896  -1.481 -41.484  1.00  0.00           H  
ATOM   1917  H1'   U A  60     -17.797  -2.257 -43.101  1.00  0.00           H  
ATOM   1918  H2'   U A  60     -18.776  -1.937 -40.716  1.00  0.00           H  
ATOM   1919 HO2'   U A  60     -19.370  -4.382 -41.181  1.00  0.00           H  
ATOM   1920  H3    U A  60     -16.337   1.733 -41.444  1.00  0.00           H  
ATOM   1921  H5    U A  60     -19.757   2.492 -43.534  1.00  0.00           H  
ATOM   1922  H6    U A  60     -20.078   0.232 -43.709  1.00  0.00           H  
ATOM   1923  P     A A  61     -21.854  -2.838 -39.388  1.00  0.00           P  
ATOM   1924  OP2   A A  61     -22.484  -1.511 -39.602  1.00  0.00           O  
ATOM   1925  OP1   A A  61     -22.659  -3.953 -38.830  1.00  0.00           O  
ATOM   1926  O5'   A A  61     -20.581  -2.632 -38.452  1.00  0.00           O  
ATOM   1927  C5'   A A  61     -20.731  -2.311 -37.077  1.00  0.00           C  
ATOM   1928  C4'   A A  61     -19.396  -2.188 -36.387  1.00  0.00           C  
ATOM   1929  O4'   A A  61     -18.375  -2.089 -37.398  1.00  0.00           O  
ATOM   1930  C3'   A A  61     -19.203  -0.952 -35.523  1.00  0.00           C  
ATOM   1931  O3'   A A  61     -19.745  -1.094 -34.221  1.00  0.00           O  
ATOM   1932  C1'   A A  61     -17.375  -1.215 -36.937  1.00  0.00           C  
ATOM   1933  C2'   A A  61     -17.698  -0.762 -35.522  1.00  0.00           C  
ATOM   1934  O2'   A A  61     -17.070  -1.629 -34.588  1.00  0.00           O  
ATOM   1935  N1    A A  61     -14.454   2.797 -38.326  1.00  0.00           N  
ATOM   1936  C2    A A  61     -14.317   1.873 -37.366  1.00  0.00           C  
ATOM   1937  N3    A A  61     -15.117   0.854 -37.059  1.00  0.00           N  
ATOM   1938  C4    A A  61     -16.185   0.825 -37.876  1.00  0.00           C  
ATOM   1939  C5    A A  61     -16.463   1.704 -38.906  1.00  0.00           C  
ATOM   1940  C6    A A  61     -15.538   2.739 -39.129  1.00  0.00           C  
ATOM   1941  N6    A A  61     -15.674   3.661 -40.085  1.00  0.00           N  
ATOM   1942  N7    A A  61     -17.654   1.364 -39.533  1.00  0.00           N  
ATOM   1943  C8    A A  61     -18.062   0.304 -38.879  1.00  0.00           C  
ATOM   1944  N9    A A  61     -17.221  -0.077 -37.863  1.00  0.00           N  
ATOM   1945  H5'   A A  61     -21.254  -3.016 -36.639  1.00  0.00           H  
ATOM   1946 H5''   A A  61     -21.212  -1.461 -36.997  1.00  0.00           H  
ATOM   1947  H4'   A A  61     -19.245  -2.989 -35.843  1.00  0.00           H  
ATOM   1948  H3'   A A  61     -19.618  -0.182 -35.966  1.00  0.00           H  
ATOM   1949  H1'   A A  61     -16.549  -1.745 -36.930  1.00  0.00           H  
ATOM   1950  H2'   A A  61     -17.454   0.175 -35.368  1.00  0.00           H  
ATOM   1951 HO2'   A A  61     -16.118  -1.404 -34.534  1.00  0.00           H  
ATOM   1952  H2    A A  61     -13.514   1.959 -36.811  1.00  0.00           H  
ATOM   1953  H61   A A  61     -14.994   4.359 -40.193  1.00  0.00           H  
ATOM   1954  H62   A A  61     -16.452   3.639 -40.680  1.00  0.00           H  
ATOM   1955  H8    A A  61     -18.891  -0.172 -39.096  1.00  0.00           H  
ATOM   1956  P     C A  62     -20.961  -0.157 -33.746  1.00  0.00           P  
ATOM   1957  OP2   C A  62     -21.746   0.224 -34.946  1.00  0.00           O  
ATOM   1958  OP1   C A  62     -21.640  -0.828 -32.608  1.00  0.00           O  
ATOM   1959  O5'   C A  62     -20.244   1.152 -33.188  1.00  0.00           O  
ATOM   1960  C5'   C A  62     -19.032   1.620 -33.760  1.00  0.00           C  
ATOM   1961  C4'   C A  62     -19.261   2.256 -35.109  1.00  0.00           C  
ATOM   1962  O4'   C A  62     -20.632   2.000 -35.520  1.00  0.00           O  
ATOM   1963  C3'   C A  62     -19.122   3.770 -35.168  1.00  0.00           C  
ATOM   1964  O3'   C A  62     -17.787   4.194 -35.382  1.00  0.00           O  
ATOM   1965  C1'   C A  62     -21.150   3.120 -36.205  1.00  0.00           C  
ATOM   1966  C2'   C A  62     -20.010   4.124 -36.356  1.00  0.00           C  
ATOM   1967  O2'   C A  62     -19.345   3.882 -37.586  1.00  0.00           O  
ATOM   1968  N1    C A  62     -22.279   3.664 -35.410  1.00  0.00           N  
ATOM   1969  C2    C A  62     -22.903   4.835 -35.857  1.00  0.00           C  
ATOM   1970  O2    C A  62     -22.497   5.381 -36.894  1.00  0.00           O  
ATOM   1971  N3    C A  62     -23.935   5.352 -35.150  1.00  0.00           N  
ATOM   1972  C4    C A  62     -24.352   4.747 -34.038  1.00  0.00           C  
ATOM   1973  N4    C A  62     -25.373   5.293 -33.373  1.00  0.00           N  
ATOM   1974  C5    C A  62     -23.739   3.556 -33.558  1.00  0.00           C  
ATOM   1975  C6    C A  62     -22.720   3.053 -34.265  1.00  0.00           C  
ATOM   1976  H5'   C A  62     -18.416   0.865 -33.863  1.00  0.00           H  
ATOM   1977 H5''   C A  62     -18.630   2.281 -33.159  1.00  0.00           H  
ATOM   1978  H4'   C A  62     -18.646   1.853 -35.756  1.00  0.00           H  
ATOM   1979  H3'   C A  62     -19.499   4.161 -34.353  1.00  0.00           H  
ATOM   1980  H1'   C A  62     -21.471   2.863 -37.094  1.00  0.00           H  
ATOM   1981  H2'   C A  62     -20.337   5.046 -36.296  1.00  0.00           H  
ATOM   1982 HO2'   C A  62     -19.554   4.607 -38.211  1.00  0.00           H  
ATOM   1983  H42   C A  62     -25.703   4.872 -32.553  1.00  0.00           H  
ATOM   1984  H41   C A  62     -25.793   6.113 -33.707  1.00  0.00           H  
ATOM   1985  H5    C A  62     -24.053   3.118 -32.739  1.00  0.00           H  
ATOM   1986  H6    C A  62     -22.284   2.234 -33.951  1.00  0.00           H  
ATOM   1987  P     C A  63     -17.346   5.695 -35.014  1.00  0.00           P  
ATOM   1988  OP2   C A  63     -18.498   6.365 -34.359  1.00  0.00           O  
ATOM   1989  OP1   C A  63     -16.039   5.631 -34.312  1.00  0.00           O  
ATOM   1990  O5'   C A  63     -17.111   6.387 -36.429  1.00  0.00           O  
ATOM   1991  C5'   C A  63     -15.874   7.008 -36.741  1.00  0.00           C  
ATOM   1992  C4'   C A  63     -15.346   6.557 -38.082  1.00  0.00           C  
ATOM   1993  O4'   C A  63     -16.328   6.824 -39.109  1.00  0.00           O  
ATOM   1994  C3'   C A  63     -14.078   7.241 -38.567  1.00  0.00           C  
ATOM   1995  O3'   C A  63     -12.898   6.633 -38.070  1.00  0.00           O  
ATOM   1996  C1'   C A  63     -15.684   7.216 -40.315  1.00  0.00           C  
ATOM   1997  C2'   C A  63     -14.172   7.118 -40.084  1.00  0.00           C  
ATOM   1998  O2'   C A  63     -13.722   5.846 -40.526  1.00  0.00           O  
ATOM   1999  N1    C A  63     -16.116   8.598 -40.643  1.00  0.00           N  
ATOM   2000  C2    C A  63     -16.738   8.825 -41.876  1.00  0.00           C  
ATOM   2001  O2    C A  63     -16.908   7.874 -42.654  1.00  0.00           O  
ATOM   2002  N3    C A  63     -17.141  10.076 -42.199  1.00  0.00           N  
ATOM   2003  C4    C A  63     -16.946  11.081 -41.346  1.00  0.00           C  
ATOM   2004  N4    C A  63     -17.361  12.299 -41.707  1.00  0.00           N  
ATOM   2005  C5    C A  63     -16.317  10.883 -40.085  1.00  0.00           C  
ATOM   2006  C6    C A  63     -15.923   9.642 -39.776  1.00  0.00           C  
ATOM   2007  H5'   C A  63     -15.219   6.782 -36.048  1.00  0.00           H  
ATOM   2008 H5''   C A  63     -15.999   7.980 -36.758  1.00  0.00           H  
ATOM   2009  H4'   C A  63     -15.179   5.592 -38.046  1.00  0.00           H  
ATOM   2010  H3'   C A  63     -14.109   8.190 -38.325  1.00  0.00           H  
ATOM   2011  H1'   C A  63     -15.937   6.614 -41.045  1.00  0.00           H  
ATOM   2012  H2'   C A  63     -13.696   7.847 -40.532  1.00  0.00           H  
ATOM   2013 HO2'   C A  63     -13.203   5.959 -41.349  1.00  0.00           H  
ATOM   2014  H42   C A  63     -17.232  13.058 -41.102  1.00  0.00           H  
ATOM   2015  H41   C A  63     -17.793  12.431 -42.577  1.00  0.00           H  
ATOM   2016  H5    C A  63     -16.178  11.629 -39.464  1.00  0.00           H  
ATOM   2017  H6    C A  63     -15.488   9.485 -38.913  1.00  0.00           H  
ATOM   2018  P     A A  64     -11.808   7.525 -37.307  1.00  0.00           P  
ATOM   2019  OP2   A A  64     -12.415   8.872 -37.162  1.00  0.00           O  
ATOM   2020  OP1   A A  64     -11.430   6.756 -36.095  1.00  0.00           O  
ATOM   2021  O5'   A A  64     -10.514   7.664 -38.227  1.00  0.00           O  
ATOM   2022  C5'   A A  64      -9.505   6.666 -38.220  1.00  0.00           C  
ATOM   2023  C4'   A A  64      -9.004   6.375 -39.613  1.00  0.00           C  
ATOM   2024  O4'   A A  64     -10.102   6.633 -40.535  1.00  0.00           O  
ATOM   2025  C3'   A A  64      -7.831   7.219 -40.089  1.00  0.00           C  
ATOM   2026  O3'   A A  64      -7.064   6.584 -41.097  1.00  0.00           O  
ATOM   2027  C1'   A A  64      -9.720   7.690 -41.408  1.00  0.00           C  
ATOM   2028  C2'   A A  64      -8.518   8.384 -40.786  1.00  0.00           C  
ATOM   2029  O2'   A A  64      -7.704   8.918 -41.820  1.00  0.00           O  
ATOM   2030  N1    A A  64     -13.120   9.846 -44.624  1.00  0.00           N  
ATOM   2031  C2    A A  64     -12.103   8.998 -44.825  1.00  0.00           C  
ATOM   2032  N3    A A  64     -11.256   8.476 -43.941  1.00  0.00           N  
ATOM   2033  C4    A A  64     -11.534   8.915 -42.700  1.00  0.00           C  
ATOM   2034  C5    A A  64     -12.545   9.785 -42.337  1.00  0.00           C  
ATOM   2035  C6    A A  64     -13.373  10.266 -43.366  1.00  0.00           C  
ATOM   2036  N6    A A  64     -14.387  11.112 -43.166  1.00  0.00           N  
ATOM   2037  N7    A A  64     -12.528  10.011 -40.967  1.00  0.00           N  
ATOM   2038  C8    A A  64     -11.525   9.284 -40.540  1.00  0.00           C  
ATOM   2039  N9    A A  64     -10.879   8.594 -41.536  1.00  0.00           N  
ATOM   2040  H5'   A A  64      -9.871   5.842 -37.835  1.00  0.00           H  
ATOM   2041 H5''   A A  64      -8.756   6.971 -37.668  1.00  0.00           H  
ATOM   2042  H4'   A A  64      -8.764   5.428 -39.688  1.00  0.00           H  
ATOM   2043  H3'   A A  64      -7.237   7.497 -39.361  1.00  0.00           H  
ATOM   2044  H1'   A A  64      -9.475   7.345 -42.293  1.00  0.00           H  
ATOM   2045  H2'   A A  64      -8.792   9.074 -40.146  1.00  0.00           H  
ATOM   2046 HO2'   A A  64      -7.778   9.895 -41.810  1.00  0.00           H  
ATOM   2047  H2    A A  64     -11.962   8.723 -45.756  1.00  0.00           H  
ATOM   2048  H61   A A  64     -14.930  11.413 -43.925  1.00  0.00           H  
ATOM   2049  H62   A A  64     -14.589  11.430 -42.262  1.00  0.00           H  
ATOM   2050  H8    A A  64     -11.261   9.237 -39.598  1.00  0.00           H  
ATOM   2051  P     C A  65      -5.751   5.744 -40.704  1.00  0.00           P  
ATOM   2052  OP2   C A  65      -5.256   5.063 -41.927  1.00  0.00           O  
ATOM   2053  OP1   C A  65      -4.842   6.641 -39.946  1.00  0.00           O  
ATOM   2054  O5'   C A  65      -6.291   4.629 -39.702  1.00  0.00           O  
ATOM   2055  C5'   C A  65      -6.412   3.276 -40.113  1.00  0.00           C  
ATOM   2056  C4'   C A  65      -5.859   2.327 -39.078  1.00  0.00           C  
ATOM   2057  O4'   C A  65      -4.424   2.549 -38.950  1.00  0.00           O  
ATOM   2058  C3'   C A  65      -6.442   2.448 -37.678  1.00  0.00           C  
ATOM   2059  O3'   C A  65      -7.433   1.473 -37.407  1.00  0.00           O  
ATOM   2060  C1'   C A  65      -4.016   2.428 -37.590  1.00  0.00           C  
ATOM   2061  C2'   C A  65      -5.262   2.202 -36.753  1.00  0.00           C  
ATOM   2062  O2'   C A  65      -5.224   0.851 -36.316  1.00  0.00           O  
ATOM   2063  N1    C A  65      -3.292   3.664 -37.201  1.00  0.00           N  
ATOM   2064  C2    C A  65      -2.334   3.581 -36.183  1.00  0.00           C  
ATOM   2065  O2    C A  65      -2.120   2.486 -35.639  1.00  0.00           O  
ATOM   2066  N3    C A  65      -1.660   4.693 -35.809  1.00  0.00           N  
ATOM   2067  C4    C A  65      -1.909   5.857 -36.408  1.00  0.00           C  
ATOM   2068  N4    C A  65      -1.220   6.928 -36.007  1.00  0.00           N  
ATOM   2069  C5    C A  65      -2.877   5.975 -37.446  1.00  0.00           C  
ATOM   2070  C6    C A  65      -3.536   4.868 -37.807  1.00  0.00           C  
ATOM   2071  H5'   C A  65      -5.924   3.153 -40.953  1.00  0.00           H  
ATOM   2072 H5''   C A  65      -7.359   3.071 -40.260  1.00  0.00           H  
ATOM   2073  H4'   C A  65      -5.992   1.412 -39.399  1.00  0.00           H  
ATOM   2074  H3'   C A  65      -6.825   3.341 -37.549  1.00  0.00           H  
ATOM   2075  H1'   C A  65      -3.419   1.657 -37.493  1.00  0.00           H  
ATOM   2076  H2'   C A  65      -5.262   2.827 -35.999  1.00  0.00           H  
ATOM   2077 HO2'   C A  65      -4.970   0.829 -35.370  1.00  0.00           H  
ATOM   2078  H42   C A  65      -1.379   7.798 -36.428  1.00  0.00           H  
ATOM   2079  H41   C A  65      -0.555   6.843 -35.292  1.00  0.00           H  
ATOM   2080  H5    C A  65      -3.052   6.835 -37.881  1.00  0.00           H  
ATOM   2081  H6    C A  65      -4.206   4.928 -38.519  1.00  0.00           H  
ATOM   2082  P     C A  66      -8.982   1.791 -37.700  1.00  0.00           P  
ATOM   2083  OP2   C A  66      -9.120   3.254 -37.910  1.00  0.00           O  
ATOM   2084  OP1   C A  66      -9.452   0.852 -38.750  1.00  0.00           O  
ATOM   2085  O5'   C A  66      -9.718   1.415 -36.339  1.00  0.00           O  
ATOM   2086  C5'   C A  66      -9.934   0.060 -35.976  1.00  0.00           C  
ATOM   2087  C4'   C A  66     -11.391  -0.216 -35.693  1.00  0.00           C  
ATOM   2088  O4'   C A  66     -11.968  -0.988 -36.779  1.00  0.00           O  
ATOM   2089  C3'   C A  66     -11.688  -1.044 -34.452  1.00  0.00           C  
ATOM   2090  O3'   C A  66     -11.687  -0.276 -33.260  1.00  0.00           O  
ATOM   2091  C1'   C A  66     -12.893  -1.940 -36.277  1.00  0.00           C  
ATOM   2092  C2'   C A  66     -13.040  -1.662 -34.780  1.00  0.00           C  
ATOM   2093  O2'   C A  66     -14.093  -0.729 -34.585  1.00  0.00           O  
ATOM   2094  N1    C A  66     -12.403  -3.314 -36.549  1.00  0.00           N  
ATOM   2095  C2    C A  66     -13.321  -4.370 -36.492  1.00  0.00           C  
ATOM   2096  O2    C A  66     -14.506  -4.129 -36.216  1.00  0.00           O  
ATOM   2097  N3    C A  66     -12.900  -5.632 -36.736  1.00  0.00           N  
ATOM   2098  C4    C A  66     -11.621  -5.865 -37.030  1.00  0.00           C  
ATOM   2099  N4    C A  66     -11.252  -7.127 -37.264  1.00  0.00           N  
ATOM   2100  C5    C A  66     -10.664  -4.814 -37.096  1.00  0.00           C  
ATOM   2101  C6    C A  66     -11.092  -3.569 -36.853  1.00  0.00           C  
ATOM   2102  H5'   C A  66      -9.409  -0.144 -35.175  1.00  0.00           H  
ATOM   2103 H5''   C A  66      -9.637  -0.518 -36.709  1.00  0.00           H  
ATOM   2104  H4'   C A  66     -11.865   0.640 -35.624  1.00  0.00           H  
ATOM   2105  H3'   C A  66     -11.020  -1.757 -34.374  1.00  0.00           H  
ATOM   2106  H1'   C A  66     -13.758  -1.810 -36.719  1.00  0.00           H  
ATOM   2107  H2'   C A  66     -13.189  -2.489 -34.275  1.00  0.00           H  
ATOM   2108 HO2'   C A  66     -14.353  -0.356 -35.453  1.00  0.00           H  
ATOM   2109  H42   C A  66     -10.319  -7.331 -37.483  1.00  0.00           H  
ATOM   2110  H41   C A  66     -11.914  -7.848 -37.217  1.00  0.00           H  
ATOM   2111  H5    C A  66      -9.726  -4.995 -37.314  1.00  0.00           H  
ATOM   2112  H6    C A  66     -10.448  -2.832 -36.894  1.00  0.00           H  
ATOM   2113  P     U A  67     -11.002  -0.854 -31.927  1.00  0.00           P  
ATOM   2114  OP2   U A  67      -9.830  -1.672 -32.330  1.00  0.00           O  
ATOM   2115  OP1   U A  67     -10.819   0.274 -30.978  1.00  0.00           O  
ATOM   2116  O5'   U A  67     -12.103  -1.834 -31.322  1.00  0.00           O  
ATOM   2117  C5'   U A  67     -13.411  -1.368 -31.028  1.00  0.00           C  
ATOM   2118  C4'   U A  67     -14.417  -2.493 -31.035  1.00  0.00           C  
ATOM   2119  O4'   U A  67     -14.462  -3.108 -32.349  1.00  0.00           O  
ATOM   2120  C3'   U A  67     -14.133  -3.653 -30.093  1.00  0.00           C  
ATOM   2121  O3'   U A  67     -14.549  -3.400 -28.761  1.00  0.00           O  
ATOM   2122  C1'   U A  67     -14.635  -4.512 -32.236  1.00  0.00           C  
ATOM   2123  C2'   U A  67     -14.872  -4.807 -30.755  1.00  0.00           C  
ATOM   2124  O2'   U A  67     -16.267  -4.745 -30.490  1.00  0.00           O  
ATOM   2125  N1    U A  67     -13.444  -5.218 -32.767  1.00  0.00           N  
ATOM   2126  C2    U A  67     -13.581  -6.567 -33.040  1.00  0.00           C  
ATOM   2127  O2    U A  67     -14.620  -7.180 -32.865  1.00  0.00           O  
ATOM   2128  N3    U A  67     -12.454  -7.179 -33.530  1.00  0.00           N  
ATOM   2129  C4    U A  67     -11.227  -6.596 -33.769  1.00  0.00           C  
ATOM   2130  O4    U A  67     -10.307  -7.285 -34.213  1.00  0.00           O  
ATOM   2131  C5    U A  67     -11.160  -5.200 -33.464  1.00  0.00           C  
ATOM   2132  C6    U A  67     -12.243  -4.578 -32.987  1.00  0.00           C  
ATOM   2133  H5'   U A  67     -13.672  -0.703 -31.698  1.00  0.00           H  
ATOM   2134 H5''   U A  67     -13.410  -0.947 -30.143  1.00  0.00           H  
ATOM   2135  H4'   U A  67     -15.301  -2.124 -30.826  1.00  0.00           H  
ATOM   2136  H3'   U A  67     -13.171  -3.843 -30.098  1.00  0.00           H  
ATOM   2137  H1'   U A  67     -15.425  -4.777 -32.752  1.00  0.00           H  
ATOM   2138  H2'   U A  67     -14.492  -5.673 -30.497  1.00  0.00           H  
ATOM   2139 HO2'   U A  67     -16.600  -5.651 -30.324  1.00  0.00           H  
ATOM   2140  H3    U A  67     -12.529  -8.136 -33.730  1.00  0.00           H  
ATOM   2141  H5    U A  67     -10.326  -4.704 -33.605  1.00  0.00           H  
ATOM   2142  H6    U A  67     -12.171  -3.623 -32.785  1.00  0.00           H  
ATOM   2143  P     C A  68     -13.536  -3.640 -27.538  1.00  0.00           P  
ATOM   2144  OP2   C A  68     -12.158  -3.708 -28.086  1.00  0.00           O  
ATOM   2145  OP1   C A  68     -13.854  -2.652 -26.476  1.00  0.00           O  
ATOM   2146  O5'   C A  68     -13.923  -5.087 -26.994  1.00  0.00           O  
ATOM   2147  C5'   C A  68     -15.164  -5.314 -26.344  1.00  0.00           C  
ATOM   2148  C4'   C A  68     -15.592  -6.758 -26.448  1.00  0.00           C  
ATOM   2149  O4'   C A  68     -15.730  -7.133 -27.843  1.00  0.00           O  
ATOM   2150  C3'   C A  68     -14.624  -7.786 -25.882  1.00  0.00           C  
ATOM   2151  O3'   C A  68     -14.744  -7.946 -24.479  1.00  0.00           O  
ATOM   2152  C1'   C A  68     -15.258  -8.458 -28.057  1.00  0.00           C  
ATOM   2153  C2'   C A  68     -14.972  -9.040 -26.672  1.00  0.00           C  
ATOM   2154  O2'   C A  68     -16.154  -9.650 -26.175  1.00  0.00           O  
ATOM   2155  N1    C A  68     -14.053  -8.447 -28.923  1.00  0.00           N  
ATOM   2156  C2    C A  68     -13.638  -9.654 -29.500  1.00  0.00           C  
ATOM   2157  O2    C A  68     -14.284 -10.688 -29.272  1.00  0.00           O  
ATOM   2158  N3    C A  68     -12.543  -9.672 -30.294  1.00  0.00           N  
ATOM   2159  C4    C A  68     -11.866  -8.547 -30.524  1.00  0.00           C  
ATOM   2160  N4    C A  68     -10.791  -8.612 -31.314  1.00  0.00           N  
ATOM   2161  C5    C A  68     -12.261  -7.305 -29.952  1.00  0.00           C  
ATOM   2162  C6    C A  68     -13.346  -7.299 -29.169  1.00  0.00           C  
ATOM   2163  H5'   C A  68     -15.849  -4.747 -26.757  1.00  0.00           H  
ATOM   2164 H5''   C A  68     -15.078  -5.074 -25.398  1.00  0.00           H  
ATOM   2165  H4'   C A  68     -16.460  -6.861 -26.003  1.00  0.00           H  
ATOM   2166  H3'   C A  68     -13.706  -7.516 -26.097  1.00  0.00           H  
ATOM   2167  H1'   C A  68     -15.964  -8.981 -28.491  1.00  0.00           H  
ATOM   2168  H2'   C A  68     -14.221  -9.670 -26.696  1.00  0.00           H  
ATOM   2169 HO2'   C A  68     -16.037 -10.623 -26.180  1.00  0.00           H  
ATOM   2170  H42   C A  68     -10.272  -7.803 -31.502  1.00  0.00           H  
ATOM   2171  H41   C A  68     -10.522  -9.469 -31.705  1.00  0.00           H  
ATOM   2172  H5    C A  68     -11.757  -6.482 -30.127  1.00  0.00           H  
ATOM   2173  H6    C A  68     -13.634  -6.454 -28.766  1.00  0.00           H  
ATOM   2174  P     G A  69     -13.480  -8.423 -23.609  1.00  0.00           P  
ATOM   2175  OP2   G A  69     -12.269  -7.759 -24.155  1.00  0.00           O  
ATOM   2176  OP1   G A  69     -13.821  -8.262 -22.172  1.00  0.00           O  
ATOM   2177  O5'   G A  69     -13.367  -9.983 -23.916  1.00  0.00           O  
ATOM   2178  C5'   G A  69     -14.339 -10.894 -23.427  1.00  0.00           C  
ATOM   2179  C4'   G A  69     -13.974 -12.322 -23.750  1.00  0.00           C  
ATOM   2180  O4'   G A  69     -14.006 -12.524 -25.187  1.00  0.00           O  
ATOM   2181  C3'   G A  69     -12.574 -12.760 -23.345  1.00  0.00           C  
ATOM   2182  O3'   G A  69     -12.479 -13.116 -21.976  1.00  0.00           O  
ATOM   2183  C1'   G A  69     -12.960 -13.415 -25.583  1.00  0.00           C  
ATOM   2184  C2'   G A  69     -12.300 -13.916 -24.297  1.00  0.00           C  
ATOM   2185  O2'   G A  69     -12.958 -15.100 -23.873  1.00  0.00           O  
ATOM   2186  N1    G A  69      -9.043 -13.934 -28.793  1.00  0.00           N  
ATOM   2187  C2    G A  69      -9.737 -14.894 -28.099  1.00  0.00           C  
ATOM   2188  N2    G A  69      -9.340 -16.163 -28.279  1.00  0.00           N  
ATOM   2189  N3    G A  69     -10.748 -14.633 -27.286  1.00  0.00           N  
ATOM   2190  C4    G A  69     -11.014 -13.311 -27.221  1.00  0.00           C  
ATOM   2191  C5    G A  69     -10.384 -12.272 -27.872  1.00  0.00           C  
ATOM   2192  C6    G A  69      -9.300 -12.567 -28.741  1.00  0.00           C  
ATOM   2193  O6    G A  69      -8.614 -11.785 -29.408  1.00  0.00           O  
ATOM   2194  N7    G A  69     -10.961 -11.056 -27.535  1.00  0.00           N  
ATOM   2195  C8    G A  69     -11.914 -11.372 -26.701  1.00  0.00           C  
ATOM   2196  N9    G A  69     -12.002 -12.722 -26.466  1.00  0.00           N  
ATOM   2197  H5'   G A  69     -15.206 -10.686 -23.834  1.00  0.00           H  
ATOM   2198 H5''   G A  69     -14.411 -10.794 -22.454  1.00  0.00           H  
ATOM   2199  H4'   G A  69     -14.627 -12.920 -23.330  1.00  0.00           H  
ATOM   2200  H3'   G A  69     -11.943 -12.033 -23.533  1.00  0.00           H  
ATOM   2201  H1'   G A  69     -13.357 -14.172 -26.062  1.00  0.00           H  
ATOM   2202  H2'   G A  69     -11.338 -14.060 -24.421  1.00  0.00           H  
ATOM   2203 HO2'   G A  69     -12.363 -15.865 -24.015  1.00  0.00           H  
ATOM   2204  H1    G A  69      -8.309 -14.231 -29.371  1.00  0.00           H  
ATOM   2205  H22   G A  69      -9.799 -16.891 -27.809  1.00  0.00           H  
ATOM   2206  H21   G A  69      -8.592 -16.365 -28.879  1.00  0.00           H  
ATOM   2207  H8    G A  69     -12.506 -10.711 -26.285  1.00  0.00           H  
ATOM   2208  P     C A  70     -11.112 -12.864 -21.170  1.00  0.00           P  
ATOM   2209  OP2   C A  70     -10.640 -11.491 -21.482  1.00  0.00           O  
ATOM   2210  OP1   C A  70     -11.333 -13.260 -19.756  1.00  0.00           O  
ATOM   2211  O5'   C A  70     -10.087 -13.898 -21.817  1.00  0.00           O  
ATOM   2212  C5'   C A  70     -10.296 -15.297 -21.708  1.00  0.00           C  
ATOM   2213  C4'   C A  70      -9.242 -16.078 -22.455  1.00  0.00           C  
ATOM   2214  O4'   C A  70      -9.351 -15.817 -23.878  1.00  0.00           O  
ATOM   2215  C3'   C A  70      -7.797 -15.738 -22.126  1.00  0.00           C  
ATOM   2216  O3'   C A  70      -7.332 -16.373 -20.946  1.00  0.00           O  
ATOM   2217  C1'   C A  70      -8.061 -15.788 -24.473  1.00  0.00           C  
ATOM   2218  C2'   C A  70      -7.058 -16.172 -23.384  1.00  0.00           C  
ATOM   2219  O2'   C A  70      -6.866 -17.579 -23.410  1.00  0.00           O  
ATOM   2220  N1    C A  70      -7.795 -14.440 -25.034  1.00  0.00           N  
ATOM   2221  C2    C A  70      -6.784 -14.307 -25.994  1.00  0.00           C  
ATOM   2222  O2    C A  70      -6.145 -15.311 -26.345  1.00  0.00           O  
ATOM   2223  N3    C A  70      -6.522 -13.089 -26.521  1.00  0.00           N  
ATOM   2224  C4    C A  70      -7.222 -12.025 -26.128  1.00  0.00           C  
ATOM   2225  N4    C A  70      -6.928 -10.843 -26.675  1.00  0.00           N  
ATOM   2226  C5    C A  70      -8.255 -12.127 -25.154  1.00  0.00           C  
ATOM   2227  C6    C A  70      -8.506 -13.337 -24.640  1.00  0.00           C  
ATOM   2228  H5'   C A  70     -11.177 -15.518 -22.075  1.00  0.00           H  
ATOM   2229 H5''   C A  70     -10.270 -15.551 -20.762  1.00  0.00           H  
ATOM   2230  H4'   C A  70      -9.387 -17.034 -22.294  1.00  0.00           H  
ATOM   2231  H3'   C A  70      -7.710 -14.767 -22.022  1.00  0.00           H  
ATOM   2232  H1'   C A  70      -8.028 -16.451 -25.194  1.00  0.00           H  
ATOM   2233  H2'   C A  70      -6.212 -15.688 -23.489  1.00  0.00           H  
ATOM   2234 HO2'   C A  70      -5.971 -17.772 -23.757  1.00  0.00           H  
ATOM   2235  H42   C A  70      -7.425 -10.043 -26.407  1.00  0.00           H  
ATOM   2236  H41   C A  70      -6.216 -10.777 -27.345  1.00  0.00           H  
ATOM   2237  H5    C A  70      -8.765 -11.339 -24.871  1.00  0.00           H  
ATOM   2238  H6    C A  70      -9.213 -13.428 -23.968  1.00  0.00           H  
ATOM   2239  P     G A  71      -6.205 -15.672 -20.041  1.00  0.00           P  
ATOM   2240  OP2   G A  71      -6.495 -14.217 -19.991  1.00  0.00           O  
ATOM   2241  OP1   G A  71      -6.087 -16.441 -18.775  1.00  0.00           O  
ATOM   2242  O5'   G A  71      -4.860 -15.879 -20.870  1.00  0.00           O  
ATOM   2243  C5'   G A  71      -4.319 -17.176 -21.069  1.00  0.00           C  
ATOM   2244  C4'   G A  71      -3.096 -17.137 -21.952  1.00  0.00           C  
ATOM   2245  O4'   G A  71      -3.470 -16.719 -23.290  1.00  0.00           O  
ATOM   2246  C3'   G A  71      -2.011 -16.153 -21.545  1.00  0.00           C  
ATOM   2247  O3'   G A  71      -1.161 -16.653 -20.527  1.00  0.00           O  
ATOM   2248  C1'   G A  71      -2.461 -15.895 -23.851  1.00  0.00           C  
ATOM   2249  C2'   G A  71      -1.294 -15.886 -22.861  1.00  0.00           C  
ATOM   2250  O2'   G A  71      -0.405 -16.943 -23.188  1.00  0.00           O  
ATOM   2251  N1    G A  71      -1.812 -11.517 -26.365  1.00  0.00           N  
ATOM   2252  C2    G A  71      -1.047 -12.658 -26.385  1.00  0.00           C  
ATOM   2253  N2    G A  71       0.035 -12.636 -27.177  1.00  0.00           N  
ATOM   2254  N3    G A  71      -1.322 -13.743 -25.680  1.00  0.00           N  
ATOM   2255  C4    G A  71      -2.440 -13.595 -24.939  1.00  0.00           C  
ATOM   2256  C5    G A  71      -3.274 -12.500 -24.848  1.00  0.00           C  
ATOM   2257  C6    G A  71      -2.967 -11.342 -25.610  1.00  0.00           C  
ATOM   2258  O6    G A  71      -3.583 -10.272 -25.665  1.00  0.00           O  
ATOM   2259  N7    G A  71      -4.322 -12.750 -23.974  1.00  0.00           N  
ATOM   2260  C8    G A  71      -4.110 -13.969 -23.557  1.00  0.00           C  
ATOM   2261  N9    G A  71      -2.986 -14.540 -24.103  1.00  0.00           N  
ATOM   2262  H5'   G A  71      -4.998 -17.746 -21.487  1.00  0.00           H  
ATOM   2263 H5''   G A  71      -4.074 -17.558 -20.199  1.00  0.00           H  
ATOM   2264  H4'   G A  71      -2.708 -18.037 -21.996  1.00  0.00           H  
ATOM   2265  H3'   G A  71      -2.430 -15.322 -21.234  1.00  0.00           H  
ATOM   2266  H1'   G A  71      -2.168 -16.295 -24.696  1.00  0.00           H  
ATOM   2267  H2'   G A  71      -0.839 -15.017 -22.853  1.00  0.00           H  
ATOM   2268 HO2'   G A  71       0.418 -16.565 -23.562  1.00  0.00           H  
ATOM   2269  H1    G A  71      -1.522 -10.766 -26.925  1.00  0.00           H  
ATOM   2270  H22   G A  71       0.618 -13.422 -27.232  1.00  0.00           H  
ATOM   2271  H21   G A  71       0.245 -11.836 -27.702  1.00  0.00           H  
ATOM   2272  H8    G A  71      -4.695 -14.429 -22.919  1.00  0.00           H  
ATOM   2273  P     U A  72      -0.511 -15.650 -19.452  1.00  0.00           P  
ATOM   2274  OP2   U A  72      -1.563 -14.696 -19.021  1.00  0.00           O  
ATOM   2275  OP1   U A  72       0.203 -16.465 -18.436  1.00  0.00           O  
ATOM   2276  O5'   U A  72       0.576 -14.842 -20.289  1.00  0.00           O  
ATOM   2277  C5'   U A  72       1.717 -15.494 -20.826  1.00  0.00           C  
ATOM   2278  C4'   U A  72       2.495 -14.588 -21.748  1.00  0.00           C  
ATOM   2279  O4'   U A  72       1.674 -14.218 -22.887  1.00  0.00           O  
ATOM   2280  C3'   U A  72       2.936 -13.255 -21.162  1.00  0.00           C  
ATOM   2281  O3'   U A  72       4.129 -13.351 -20.402  1.00  0.00           O  
ATOM   2282  C1'   U A  72       1.894 -12.866 -23.247  1.00  0.00           C  
ATOM   2283  C2'   U A  72       3.068 -12.376 -22.398  1.00  0.00           C  
ATOM   2284  O2'   U A  72       4.280 -12.640 -23.091  1.00  0.00           O  
ATOM   2285  N1    U A  72       0.662 -12.075 -23.012  1.00  0.00           N  
ATOM   2286  C2    U A  72       0.543 -10.876 -23.691  1.00  0.00           C  
ATOM   2287  O2    U A  72       1.393 -10.457 -24.457  1.00  0.00           O  
ATOM   2288  N3    U A  72      -0.614 -10.179 -23.443  1.00  0.00           N  
ATOM   2289  C4    U A  72      -1.644 -10.547 -22.603  1.00  0.00           C  
ATOM   2290  O4    U A  72      -2.622  -9.807 -22.486  1.00  0.00           O  
ATOM   2291  C5    U A  72      -1.452 -11.798 -21.935  1.00  0.00           C  
ATOM   2292  C6    U A  72      -0.335 -12.498 -22.159  1.00  0.00           C  
ATOM   2293  H5'   U A  72       1.426 -16.285 -21.327  1.00  0.00           H  
ATOM   2294 H5''   U A  72       2.299 -15.778 -20.092  1.00  0.00           H  
ATOM   2295  H4'   U A  72       3.285 -15.070 -22.068  1.00  0.00           H  
ATOM   2296  H3'   U A  72       2.220 -12.901 -20.593  1.00  0.00           H  
ATOM   2297  H1'   U A  72       2.134 -12.814 -24.196  1.00  0.00           H  
ATOM   2298  H2'   U A  72       2.977 -11.426 -22.175  1.00  0.00           H  
ATOM   2299 HO2'   U A  72       4.659 -11.793 -23.405  1.00  0.00           H  
ATOM   2300  H3    U A  72      -0.719  -9.326 -23.914  1.00  0.00           H  
ATOM   2301  H5    U A  72      -2.134 -12.138 -21.319  1.00  0.00           H  
ATOM   2302  H6    U A  72      -0.227 -13.350 -21.689  1.00  0.00           H  
ATOM   2303  P     A A  73       4.200 -12.724 -18.924  1.00  0.00           P  
ATOM   2304  OP2   A A  73       2.814 -12.611 -18.406  1.00  0.00           O  
ATOM   2305  OP1   A A  73       5.214 -13.483 -18.150  1.00  0.00           O  
ATOM   2306  O5'   A A  73       4.760 -11.250 -19.158  1.00  0.00           O  
ATOM   2307  C5'   A A  73       6.132 -11.030 -19.450  1.00  0.00           C  
ATOM   2308  C4'   A A  73       6.355  -9.673 -20.068  1.00  0.00           C  
ATOM   2309  O4'   A A  73       5.578  -9.554 -21.288  1.00  0.00           O  
ATOM   2310  C3'   A A  73       5.919  -8.479 -19.233  1.00  0.00           C  
ATOM   2311  O3'   A A  73       6.884  -8.094 -18.269  1.00  0.00           O  
ATOM   2312  C1'   A A  73       5.047  -8.250 -21.417  1.00  0.00           C  
ATOM   2313  C2'   A A  73       5.652  -7.415 -20.288  1.00  0.00           C  
ATOM   2314  O2'   A A  73       6.862  -6.828 -20.746  1.00  0.00           O  
ATOM   2315  N1    A A  73       0.633  -5.835 -22.527  1.00  0.00           N  
ATOM   2316  C2    A A  73       1.914  -5.509 -22.737  1.00  0.00           C  
ATOM   2317  N3    A A  73       3.017  -6.186 -22.421  1.00  0.00           N  
ATOM   2318  C4    A A  73       2.705  -7.343 -21.812  1.00  0.00           C  
ATOM   2319  C5    A A  73       1.437  -7.815 -21.528  1.00  0.00           C  
ATOM   2320  C6    A A  73       0.354  -7.005 -21.913  1.00  0.00           C  
ATOM   2321  N6    A A  73      -0.923  -7.329 -21.704  1.00  0.00           N  
ATOM   2322  N7    A A  73       1.504  -9.048 -20.892  1.00  0.00           N  
ATOM   2323  C8    A A  73       2.789  -9.289 -20.808  1.00  0.00           C  
ATOM   2324  N9    A A  73       3.575  -8.300 -21.345  1.00  0.00           N  
ATOM   2325  H5'   A A  73       6.441 -11.720 -20.073  1.00  0.00           H  
ATOM   2326 H5''   A A  73       6.650 -11.093 -18.621  1.00  0.00           H  
ATOM   2327  H4'   A A  73       7.306  -9.576 -20.286  1.00  0.00           H  
ATOM   2328  H3'   A A  73       5.078  -8.695 -18.777  1.00  0.00           H  
ATOM   2329  H1'   A A  73       5.319  -7.876 -22.281  1.00  0.00           H  
ATOM   2330  H2'   A A  73       5.020  -6.738 -19.965  1.00  0.00           H  
ATOM   2331 HO2'   A A  73       6.726  -5.865 -20.861  1.00  0.00           H  
ATOM   2332  H2    A A  73       2.062  -4.650 -23.186  1.00  0.00           H  
ATOM   2333  H61   A A  73      -1.637  -6.723 -21.996  1.00  0.00           H  
ATOM   2334  H62   A A  73      -1.149  -8.173 -21.261  1.00  0.00           H  
ATOM   2335  H8    A A  73       3.155 -10.101 -20.399  1.00  0.00           H  
ATOM   2336  P     C A  74       6.418  -7.573 -16.822  1.00  0.00           P  
ATOM   2337  OP2   C A  74       5.229  -8.361 -16.410  1.00  0.00           O  
ATOM   2338  OP1   C A  74       7.613  -7.534 -15.941  1.00  0.00           O  
ATOM   2339  O5'   C A  74       5.950  -6.073 -17.083  1.00  0.00           O  
ATOM   2340  C5'   C A  74       6.894  -5.057 -17.384  1.00  0.00           C  
ATOM   2341  C4'   C A  74       6.217  -3.761 -17.760  1.00  0.00           C  
ATOM   2342  O4'   C A  74       5.420  -3.950 -18.958  1.00  0.00           O  
ATOM   2343  C3'   C A  74       5.233  -3.200 -16.745  1.00  0.00           C  
ATOM   2344  O3'   C A  74       5.864  -2.476 -15.702  1.00  0.00           O  
ATOM   2345  C1'   C A  74       4.215  -3.198 -18.877  1.00  0.00           C  
ATOM   2346  C2'   C A  74       4.313  -2.349 -17.609  1.00  0.00           C  
ATOM   2347  O2'   C A  74       4.916  -1.104 -17.933  1.00  0.00           O  
ATOM   2348  N1    C A  74       3.048  -4.114 -18.853  1.00  0.00           N  
ATOM   2349  C2    C A  74       1.784  -3.590 -19.152  1.00  0.00           C  
ATOM   2350  O2    C A  74       1.678  -2.384 -19.426  1.00  0.00           O  
ATOM   2351  N3    C A  74       0.704  -4.404 -19.138  1.00  0.00           N  
ATOM   2352  C4    C A  74       0.845  -5.695 -18.840  1.00  0.00           C  
ATOM   2353  N4    C A  74      -0.249  -6.461 -18.837  1.00  0.00           N  
ATOM   2354  C5    C A  74       2.115  -6.259 -18.530  1.00  0.00           C  
ATOM   2355  C6    C A  74       3.177  -5.444 -18.549  1.00  0.00           C  
ATOM   2356  H5'   C A  74       7.455  -5.352 -18.130  1.00  0.00           H  
ATOM   2357 H5''   C A  74       7.460  -4.905 -16.598  1.00  0.00           H  
ATOM   2358  H4'   C A  74       6.906  -3.087 -17.939  1.00  0.00           H  
ATOM   2359  H3'   C A  74       4.716  -3.937 -16.356  1.00  0.00           H  
ATOM   2360  H1'   C A  74       4.149  -2.610 -19.659  1.00  0.00           H  
ATOM   2361  H2'   C A  74       3.435  -2.228 -17.190  1.00  0.00           H  
ATOM   2362 HO2'   C A  74       4.238  -0.399 -17.885  1.00  0.00           H  
ATOM   2363  H42   C A  74      -0.179  -7.414 -18.622  1.00  0.00           H  
ATOM   2364  H41   C A  74      -1.122  -6.069 -19.050  1.00  0.00           H  
ATOM   2365  H5    C A  74       2.209  -7.210 -18.313  1.00  0.00           H  
ATOM   2366  H6    C A  74       4.059  -5.813 -18.339  1.00  0.00           H  
ATOM   2367  P     A A  75       5.256  -2.505 -14.214  1.00  0.00           P  
ATOM   2368  OP2   A A  75       4.767  -3.881 -13.945  1.00  0.00           O  
ATOM   2369  OP1   A A  75       6.247  -1.886 -13.299  1.00  0.00           O  
ATOM   2370  O5'   A A  75       3.991  -1.540 -14.297  1.00  0.00           O  
ATOM   2371  C5'   A A  75       4.152  -0.134 -14.409  1.00  0.00           C  
ATOM   2372  C4'   A A  75       2.825   0.567 -14.554  1.00  0.00           C  
ATOM   2373  O4'   A A  75       2.175   0.139 -15.779  1.00  0.00           O  
ATOM   2374  C3'   A A  75       1.797   0.280 -13.469  1.00  0.00           C  
ATOM   2375  O3'   A A  75       1.995   1.057 -12.300  1.00  0.00           O  
ATOM   2376  C1'   A A  75       0.767   0.034 -15.582  1.00  0.00           C  
ATOM   2377  C2'   A A  75       0.480   0.566 -14.176  1.00  0.00           C  
ATOM   2378  O2'   A A  75       0.228   1.961 -14.254  1.00  0.00           O  
ATOM   2379  N1    A A  75      -3.208  -3.147 -16.375  1.00  0.00           N  
ATOM   2380  C2    A A  75      -3.129  -1.815 -16.265  1.00  0.00           C  
ATOM   2381  N3    A A  75      -2.059  -1.050 -16.059  1.00  0.00           N  
ATOM   2382  C4    A A  75      -0.949  -1.802 -15.958  1.00  0.00           C  
ATOM   2383  C5    A A  75      -0.871  -3.180 -16.048  1.00  0.00           C  
ATOM   2384  C6    A A  75      -2.074  -3.874 -16.269  1.00  0.00           C  
ATOM   2385  N6    A A  75      -2.154  -5.202 -16.377  1.00  0.00           N  
ATOM   2386  N7    A A  75       0.441  -3.608 -15.896  1.00  0.00           N  
ATOM   2387  C8    A A  75       1.115  -2.498 -15.719  1.00  0.00           C  
ATOM   2388  N9    A A  75       0.336  -1.367 -15.745  1.00  0.00           N  
ATOM   2389  H5'   A A  75       4.705   0.063 -15.194  1.00  0.00           H  
ATOM   2390 H5''   A A  75       4.605   0.201 -13.607  1.00  0.00           H  
ATOM   2391  H4'   A A  75       2.980   1.534 -14.596  1.00  0.00           H  
ATOM   2392  H3'   A A  75       1.835  -0.671 -13.234  1.00  0.00           H  
ATOM   2393  H1'   A A  75       0.310   0.596 -16.242  1.00  0.00           H  
ATOM   2394  H2'   A A  75      -0.265   0.085 -13.757  1.00  0.00           H  
ATOM   2395 HO2'   A A  75      -0.724   2.123 -14.088  1.00  0.00           H  
ATOM   2396  H2    A A  75      -3.980  -1.335 -16.349  1.00  0.00           H  
ATOM   2397  H61   A A  75      -3.022  -5.630 -16.532  1.00  0.00           H  
ATOM   2398  H62   A A  75      -1.344  -5.749 -16.304  1.00  0.00           H  
ATOM   2399  H8    A A  75       2.085  -2.477 -15.581  1.00  0.00           H  
ATOM   2400  P     G A  76       1.649   0.443 -10.855  1.00  0.00           P  
ATOM   2401  OP2   G A  76       2.063  -0.983 -10.851  1.00  0.00           O  
ATOM   2402  OP1   G A  76       2.186   1.366  -9.822  1.00  0.00           O  
ATOM   2403  O5'   G A  76       0.058   0.495 -10.784  1.00  0.00           O  
ATOM   2404  C5'   G A  76      -0.625   1.732 -10.648  1.00  0.00           C  
ATOM   2405  C4'   G A  76      -2.122   1.542 -10.658  1.00  0.00           C  
ATOM   2406  O4'   G A  76      -2.539   0.995 -11.936  1.00  0.00           O  
ATOM   2407  C3'   G A  76      -2.677   0.562  -9.636  1.00  0.00           C  
ATOM   2408  O3'   G A  76      -2.833   1.134  -8.348  1.00  0.00           O  
ATOM   2409  C1'   G A  76      -3.608   0.077 -11.753  1.00  0.00           C  
ATOM   2410  C2'   G A  76      -3.989   0.126 -10.273  1.00  0.00           C  
ATOM   2411  O2'   G A  76      -5.002   1.106 -10.091  1.00  0.00           O  
ATOM   2412  N1    G A  76      -5.144  -4.584 -13.106  1.00  0.00           N  
ATOM   2413  C2    G A  76      -5.890  -3.487 -12.750  1.00  0.00           C  
ATOM   2414  N2    G A  76      -7.222  -3.647 -12.752  1.00  0.00           N  
ATOM   2415  N3    G A  76      -5.370  -2.317 -12.415  1.00  0.00           N  
ATOM   2416  C4    G A  76      -4.021  -2.331 -12.465  1.00  0.00           C  
ATOM   2417  C5    G A  76      -3.183  -3.371 -12.808  1.00  0.00           C  
ATOM   2418  C6    G A  76      -3.754  -4.621 -13.164  1.00  0.00           C  
ATOM   2419  O6    G A  76      -3.179  -5.663 -13.499  1.00  0.00           O  
ATOM   2420  N7    G A  76      -1.854  -2.978 -12.735  1.00  0.00           N  
ATOM   2421  C8    G A  76      -1.908  -1.730 -12.356  1.00  0.00           C  
ATOM   2422  N9    G A  76      -3.191  -1.274 -12.175  1.00  0.00           N  
ATOM   2423  H5'   G A  76      -0.372   2.321 -11.389  1.00  0.00           H  
ATOM   2424 H5''   G A  76      -0.361   2.151  -9.802  1.00  0.00           H  
ATOM   2425  H4'   G A  76      -2.553   2.413 -10.529  1.00  0.00           H  
ATOM   2426  H3'   G A  76      -2.079  -0.212  -9.574  1.00  0.00           H  
ATOM   2427  H1'   G A  76      -4.370   0.368 -12.296  1.00  0.00           H  
ATOM   2428  H2'   G A  76      -4.273  -0.754  -9.947  1.00  0.00           H  
ATOM   2429 HO2'   G A  76      -5.849   0.656  -9.894  1.00  0.00           H  
ATOM   2430  H1    G A  76      -5.626  -5.406 -13.337  1.00  0.00           H  
ATOM   2431  H22   G A  76      -7.805  -2.898 -12.506  1.00  0.00           H  
ATOM   2432  H21   G A  76      -7.614  -4.510 -12.998  1.00  0.00           H  
ATOM   2433  H8    G A  76      -1.112  -1.175 -12.217  1.00  0.00           H  
ATOM   2434  P     U A  77      -2.520   0.261  -7.035  1.00  0.00           P  
ATOM   2435  OP2   U A  77      -1.315  -0.562  -7.307  1.00  0.00           O  
ATOM   2436  OP1   U A  77      -2.539   1.172  -5.862  1.00  0.00           O  
ATOM   2437  O5'   U A  77      -3.771  -0.719  -6.918  1.00  0.00           O  
ATOM   2438  C5'   U A  77      -5.085  -0.208  -6.753  1.00  0.00           C  
ATOM   2439  C4'   U A  77      -6.131  -1.251  -7.065  1.00  0.00           C  
ATOM   2440  O4'   U A  77      -6.013  -1.670  -8.449  1.00  0.00           O  
ATOM   2441  C3'   U A  77      -6.040  -2.548  -6.276  1.00  0.00           C  
ATOM   2442  O3'   U A  77      -6.630  -2.457  -4.990  1.00  0.00           O  
ATOM   2443  C1'   U A  77      -6.271  -3.059  -8.571  1.00  0.00           C  
ATOM   2444  C2'   U A  77      -6.730  -3.545  -7.196  1.00  0.00           C  
ATOM   2445  O2'   U A  77      -8.143  -3.430  -7.114  1.00  0.00           O  
ATOM   2446  N1    U A  77      -5.054  -3.765  -9.041  1.00  0.00           N  
ATOM   2447  C2    U A  77      -5.223  -5.034  -9.563  1.00  0.00           C  
ATOM   2448  O2    U A  77      -6.310  -5.579  -9.649  1.00  0.00           O  
ATOM   2449  N3    U A  77      -4.070  -5.648  -9.985  1.00  0.00           N  
ATOM   2450  C4    U A  77      -2.791  -5.137  -9.939  1.00  0.00           C  
ATOM   2451  O4    U A  77      -1.853  -5.817 -10.359  1.00  0.00           O  
ATOM   2452  C5    U A  77      -2.692  -3.820  -9.387  1.00  0.00           C  
ATOM   2453  C6    U A  77      -3.799  -3.198  -8.970  1.00  0.00           C  
ATOM   2454  H5'   U A  77      -5.208   0.556  -7.353  1.00  0.00           H  
ATOM   2455 H5''   U A  77      -5.199   0.090  -5.827  1.00  0.00           H  
ATOM   2456  H4'   U A  77      -7.017  -0.856  -6.926  1.00  0.00           H  
ATOM   2457  H3'   U A  77      -5.097  -2.800  -6.179  1.00  0.00           H  
ATOM   2458  H1'   U A  77      -6.993  -3.192  -9.221  1.00  0.00           H  
ATOM   2459  H2'   U A  77      -6.430  -4.462  -7.022  1.00  0.00           H  
ATOM   2460 HO2'   U A  77      -8.538  -4.326  -7.131  1.00  0.00           H  
ATOM   2461  H3    U A  77      -4.167  -6.549 -10.358  1.00  0.00           H  
ATOM   2462  H5    U A  77      -1.820  -3.379  -9.317  1.00  0.00           H  
ATOM   2463  H6    U A  77      -3.705  -2.299  -8.595  1.00  0.00           H  
ATOM   2464  P     C A  78      -5.883  -3.078  -3.710  1.00  0.00           P  
ATOM   2465  OP2   C A  78      -4.432  -3.148  -4.013  1.00  0.00           O  
ATOM   2466  OP1   C A  78      -6.347  -2.343  -2.506  1.00  0.00           O  
ATOM   2467  O5'   C A  78      -6.441  -4.568  -3.622  1.00  0.00           O  
ATOM   2468  C5'   C A  78      -7.746  -4.830  -3.128  1.00  0.00           C  
ATOM   2469  C4'   C A  78      -8.224  -6.207  -3.519  1.00  0.00           C  
ATOM   2470  O4'   C A  78      -8.178  -6.355  -4.963  1.00  0.00           O  
ATOM   2471  C3'   C A  78      -7.398  -7.375  -3.002  1.00  0.00           C  
ATOM   2472  O3'   C A  78      -7.726  -7.740  -1.672  1.00  0.00           O  
ATOM   2473  C1'   C A  78      -7.743  -7.660  -5.322  1.00  0.00           C  
ATOM   2474  C2'   C A  78      -7.688  -8.466  -4.023  1.00  0.00           C  
ATOM   2475  O2'   C A  78      -8.957  -9.061  -3.795  1.00  0.00           O  
ATOM   2476  N1    C A  78      -6.426  -7.598  -6.003  1.00  0.00           N  
ATOM   2477  C2    C A  78      -5.996  -8.719  -6.723  1.00  0.00           C  
ATOM   2478  O2    C A  78      -6.722  -9.724  -6.770  1.00  0.00           O  
ATOM   2479  N3    C A  78      -4.800  -8.688  -7.354  1.00  0.00           N  
ATOM   2480  C4    C A  78      -4.038  -7.596  -7.287  1.00  0.00           C  
ATOM   2481  N4    C A  78      -2.864  -7.611  -7.925  1.00  0.00           N  
ATOM   2482  C5    C A  78      -4.445  -6.441  -6.563  1.00  0.00           C  
ATOM   2483  C6    C A  78      -5.632  -6.483  -5.944  1.00  0.00           C  
ATOM   2484  H5'   C A  78      -8.365  -4.162  -3.491  1.00  0.00           H  
ATOM   2485 H5''   C A  78      -7.737  -4.761  -2.151  1.00  0.00           H  
ATOM   2486  H4'   C A  78      -9.150  -6.316  -3.218  1.00  0.00           H  
ATOM   2487  H3'   C A  78      -6.447  -7.140  -3.045  1.00  0.00           H  
ATOM   2488  H1'   C A  78      -8.402  -8.061  -5.927  1.00  0.00           H  
ATOM   2489  H2'   C A  78      -6.972  -9.136  -4.047  1.00  0.00           H  
ATOM   2490 HO2'   C A  78      -8.887 -10.027  -3.941  1.00  0.00           H  
ATOM   2491  H42   C A  78      -2.282  -6.824  -7.895  1.00  0.00           H  
ATOM   2492  H41   C A  78      -2.587  -8.409  -8.422  1.00  0.00           H  
ATOM   2493  H5    C A  78      -3.879  -5.642  -6.520  1.00  0.00           H  
ATOM   2494  H6    C A  78      -5.930  -5.698  -5.441  1.00  0.00           H  
ATOM   2495  P     G A  79      -6.626  -8.434  -0.729  1.00  0.00           P  
ATOM   2496  OP2   G A  79      -5.316  -7.787  -0.999  1.00  0.00           O  
ATOM   2497  OP1   G A  79      -7.159  -8.462   0.658  1.00  0.00           O  
ATOM   2498  O5'   G A  79      -6.553  -9.934  -1.259  1.00  0.00           O  
ATOM   2499  C5'   G A  79      -7.627 -10.837  -1.040  1.00  0.00           C  
ATOM   2500  C4'   G A  79      -7.300 -12.220  -1.546  1.00  0.00           C  
ATOM   2501  O4'   G A  79      -7.154 -12.194  -2.990  1.00  0.00           O  
ATOM   2502  C3'   G A  79      -5.991 -12.819  -1.052  1.00  0.00           C  
ATOM   2503  O3'   G A  79      -6.096 -13.391   0.241  1.00  0.00           O  
ATOM   2504  C1'   G A  79      -6.118 -13.088  -3.396  1.00  0.00           C  
ATOM   2505  C2'   G A  79      -5.656 -13.829  -2.141  1.00  0.00           C  
ATOM   2506  O2'   G A  79      -6.423 -15.015  -1.997  1.00  0.00           O  
ATOM   2507  N1    G A  79      -1.878 -13.372  -6.199  1.00  0.00           N  
ATOM   2508  C2    G A  79      -2.707 -14.377  -5.763  1.00  0.00           C  
ATOM   2509  N2    G A  79      -2.367 -15.625  -6.118  1.00  0.00           N  
ATOM   2510  N3    G A  79      -3.792 -14.176  -5.033  1.00  0.00           N  
ATOM   2511  C4    G A  79      -3.985 -12.867  -4.767  1.00  0.00           C  
ATOM   2512  C5    G A  79      -3.220 -11.787  -5.153  1.00  0.00           C  
ATOM   2513  C6    G A  79      -2.058 -12.018  -5.936  1.00  0.00           C  
ATOM   2514  O6    G A  79      -1.250 -11.192  -6.377  1.00  0.00           O  
ATOM   2515  N7    G A  79      -3.760 -10.602  -4.674  1.00  0.00           N  
ATOM   2516  C8    G A  79      -4.825 -10.976  -4.017  1.00  0.00           C  
ATOM   2517  N9    G A  79      -5.021 -12.336  -4.034  1.00  0.00           N  
ATOM   2518  H5'   G A  79      -8.423 -10.507  -1.506  1.00  0.00           H  
ATOM   2519 H5''   G A  79      -7.815 -10.884  -0.079  1.00  0.00           H  
ATOM   2520  H4'   G A  79      -8.034 -12.826  -1.311  1.00  0.00           H  
ATOM   2521  H3'   G A  79      -5.303 -12.121  -1.039  1.00  0.00           H  
ATOM   2522  H1'   G A  79      -6.489 -13.731  -4.037  1.00  0.00           H  
ATOM   2523  H2'   G A  79      -4.695 -14.019  -2.171  1.00  0.00           H  
ATOM   2524 HO2'   G A  79      -5.854 -15.789  -2.191  1.00  0.00           H  
ATOM   2525  H1    G A  79      -1.098 -13.627  -6.735  1.00  0.00           H  
ATOM   2526  H22   G A  79      -2.922 -16.383  -5.836  1.00  0.00           H  
ATOM   2527  H21   G A  79      -1.565 -15.783  -6.659  1.00  0.00           H  
ATOM   2528  H8    G A  79      -5.423 -10.349  -3.560  1.00  0.00           H  
ATOM   2529  P     C A  80      -4.846 -13.342   1.249  1.00  0.00           P  
ATOM   2530  OP2   C A  80      -4.269 -11.976   1.202  1.00  0.00           O  
ATOM   2531  OP1   C A  80      -5.283 -13.910   2.550  1.00  0.00           O  
ATOM   2532  O5'   C A  80      -3.791 -14.347   0.604  1.00  0.00           O  
ATOM   2533  C5'   C A  80      -4.055 -15.740   0.538  1.00  0.00           C  
ATOM   2534  C4'   C A  80      -2.962 -16.481  -0.193  1.00  0.00           C  
ATOM   2535  O4'   C A  80      -2.910 -16.045  -1.576  1.00  0.00           O  
ATOM   2536  C3'   C A  80      -1.546 -16.262   0.319  1.00  0.00           C  
ATOM   2537  O3'   C A  80      -1.233 -17.064   1.445  1.00  0.00           O  
ATOM   2538  C1'   C A  80      -1.564 -15.996  -2.029  1.00  0.00           C  
ATOM   2539  C2'   C A  80      -0.699 -16.572  -0.907  1.00  0.00           C  
ATOM   2540  O2'   C A  80      -0.565 -17.972  -1.100  1.00  0.00           O  
ATOM   2541  N1    C A  80      -1.191 -14.600  -2.368  1.00  0.00           N  
ATOM   2542  C2    C A  80      -0.070 -14.389  -3.180  1.00  0.00           C  
ATOM   2543  O2    C A  80       0.575 -15.366  -3.589  1.00  0.00           O  
ATOM   2544  N3    C A  80       0.290 -13.125  -3.503  1.00  0.00           N  
ATOM   2545  C4    C A  80      -0.419 -12.092  -3.051  1.00  0.00           C  
ATOM   2546  N4    C A  80      -0.026 -10.863  -3.396  1.00  0.00           N  
ATOM   2547  C5    C A  80      -1.563 -12.273  -2.223  1.00  0.00           C  
ATOM   2548  C6    C A  80      -1.911 -13.527  -1.910  1.00  0.00           C  
ATOM   2549  H5'   C A  80      -4.905 -15.882   0.071  1.00  0.00           H  
ATOM   2550 H5''   C A  80      -4.128 -16.094   1.449  1.00  0.00           H  
ATOM   2551  H4'   C A  80      -3.163 -17.440  -0.169  1.00  0.00           H  
ATOM   2552  H3'   C A  80      -1.433 -15.317   0.556  1.00  0.00           H  
ATOM   2553  H1'   C A  80      -1.477 -16.557  -2.828  1.00  0.00           H  
ATOM   2554  H2'   C A  80       0.174 -16.127  -0.863  1.00  0.00           H  
ATOM   2555 HO2'   C A  80       0.353 -18.170  -1.380  1.00  0.00           H  
ATOM   2556  H42   C A  80      -0.527 -10.082  -3.079  1.00  0.00           H  
ATOM   2557  H41   C A  80       0.762 -10.742  -3.965  1.00  0.00           H  
ATOM   2558  H5    C A  80      -2.079 -11.506  -1.895  1.00  0.00           H  
ATOM   2559  H6    C A  80      -2.695 -13.672  -1.342  1.00  0.00           H  
ATOM   2560  P     C A  81      -0.258 -16.502   2.592  1.00  0.00           P  
ATOM   2561  OP2   C A  81      -0.528 -15.051   2.756  1.00  0.00           O  
ATOM   2562  OP1   C A  81      -0.362 -17.405   3.766  1.00  0.00           O  
ATOM   2563  O5'   C A  81       1.200 -16.665   1.972  1.00  0.00           O  
ATOM   2564  C5'   C A  81       1.770 -17.951   1.776  1.00  0.00           C  
ATOM   2565  C4'   C A  81       3.053 -17.877   0.985  1.00  0.00           C  
ATOM   2566  O4'   C A  81       2.796 -17.296  -0.320  1.00  0.00           O  
ATOM   2567  C3'   C A  81       4.151 -17.002   1.570  1.00  0.00           C  
ATOM   2568  O3'   C A  81       4.905 -17.656   2.576  1.00  0.00           O  
ATOM   2569  C1'   C A  81       3.873 -16.463  -0.714  1.00  0.00           C  
ATOM   2570  C2'   C A  81       4.968 -16.628   0.341  1.00  0.00           C  
ATOM   2571  O2'   C A  81       5.828 -17.689  -0.049  1.00  0.00           O  
ATOM   2572  N1    C A  81       3.416 -15.056  -0.836  1.00  0.00           N  
ATOM   2573  C2    C A  81       4.223 -14.153  -1.540  1.00  0.00           C  
ATOM   2574  O2    C A  81       5.288 -14.552  -2.036  1.00  0.00           O  
ATOM   2575  N3    C A  81       3.829 -12.865  -1.666  1.00  0.00           N  
ATOM   2576  C4    C A  81       2.680 -12.462  -1.123  1.00  0.00           C  
ATOM   2577  N4    C A  81       2.331 -11.182  -1.273  1.00  0.00           N  
ATOM   2578  C5    C A  81       1.838 -13.355  -0.402  1.00  0.00           C  
ATOM   2579  C6    C A  81       2.238 -14.627  -0.285  1.00  0.00           C  
ATOM   2580  H5'   C A  81       1.129 -18.513   1.293  1.00  0.00           H  
ATOM   2581 H5''   C A  81       1.955 -18.355   2.649  1.00  0.00           H  
ATOM   2582  H4'   C A  81       3.402 -18.785   0.866  1.00  0.00           H  
ATOM   2583  H3'   C A  81       3.749 -16.190   1.946  1.00  0.00           H  
ATOM   2584  H1'   C A  81       4.208 -16.771  -1.582  1.00  0.00           H  
ATOM   2585  H2'   C A  81       5.463 -15.792   0.478  1.00  0.00           H  
ATOM   2586 HO2'   C A  81       6.691 -17.316  -0.324  1.00  0.00           H  
ATOM   2587  H42   C A  81       1.493 -10.855  -0.886  1.00  0.00           H  
ATOM   2588  H41   C A  81       2.914 -10.570  -1.770  1.00  0.00           H  
ATOM   2589  H5    C A  81       0.995 -13.049  -0.007  1.00  0.00           H  
ATOM   2590  H6    C A  81       1.672 -15.256   0.208  1.00  0.00           H  
ATOM   2591  P     A A  82       5.470 -16.826   3.831  1.00  0.00           P  
ATOM   2592  OP2   A A  82       4.449 -15.819   4.214  1.00  0.00           O  
ATOM   2593  OP1   A A  82       5.960 -17.797   4.842  1.00  0.00           O  
ATOM   2594  O5'   A A  82       6.731 -16.049   3.242  1.00  0.00           O  
ATOM   2595  C5'   A A  82       7.926 -16.742   2.913  1.00  0.00           C  
ATOM   2596  C4'   A A  82       8.933 -15.830   2.260  1.00  0.00           C  
ATOM   2597  O4'   A A  82       8.391 -15.307   1.019  1.00  0.00           O  
ATOM   2598  C3'   A A  82       9.318 -14.588   3.048  1.00  0.00           C  
ATOM   2599  O3'   A A  82      10.306 -14.840   4.033  1.00  0.00           O  
ATOM   2600  C1'   A A  82       8.790 -13.956   0.833  1.00  0.00           C  
ATOM   2601  C2'   A A  82       9.775 -13.630   1.957  1.00  0.00           C  
ATOM   2602  O2'   A A  82      11.091 -13.936   1.520  1.00  0.00           O  
ATOM   2603  N1    A A  82       6.927  -9.294  -0.326  1.00  0.00           N  
ATOM   2604  C2    A A  82       8.139  -9.842  -0.478  1.00  0.00           C  
ATOM   2605  N3    A A  82       8.556 -11.064  -0.154  1.00  0.00           N  
ATOM   2606  C4    A A  82       7.557 -11.777   0.397  1.00  0.00           C  
ATOM   2607  C5    A A  82       6.261 -11.351   0.619  1.00  0.00           C  
ATOM   2608  C6    A A  82       5.946 -10.037   0.230  1.00  0.00           C  
ATOM   2609  N6    A A  82       4.738  -9.489   0.382  1.00  0.00           N  
ATOM   2610  N7    A A  82       5.507 -12.359   1.205  1.00  0.00           N  
ATOM   2611  C8    A A  82       6.351 -13.354   1.323  1.00  0.00           C  
ATOM   2612  N9    A A  82       7.610 -13.071   0.854  1.00  0.00           N  
ATOM   2613  H5'   A A  82       7.712 -17.475   2.298  1.00  0.00           H  
ATOM   2614 H5''   A A  82       8.315 -17.116   3.730  1.00  0.00           H  
ATOM   2615  H4'   A A  82       9.744 -16.344   2.061  1.00  0.00           H  
ATOM   2616  H3'   A A  82       8.519 -14.221   3.482  1.00  0.00           H  
ATOM   2617  H1'   A A  82       9.244 -13.875  -0.032  1.00  0.00           H  
ATOM   2618  H2'   A A  82       9.696 -12.695   2.242  1.00  0.00           H  
ATOM   2619 HO2'   A A  82      11.582 -13.101   1.375  1.00  0.00           H  
ATOM   2620  H2    A A  82       8.815  -9.262  -0.887  1.00  0.00           H  
ATOM   2621  H61   A A  82       4.578  -8.567   0.091  1.00  0.00           H  
ATOM   2622  H62   A A  82       4.011 -10.009   0.783  1.00  0.00           H  
ATOM   2623  H8    A A  82       6.106 -14.221   1.710  1.00  0.00           H  
ATOM   2624  P     C A  83      10.472 -13.846   5.285  1.00  0.00           P  
ATOM   2625  OP2   C A  83       9.116 -13.455   5.746  1.00  0.00           O  
ATOM   2626  OP1   C A  83      11.422 -14.467   6.242  1.00  0.00           O  
ATOM   2627  O5'   C A  83      11.173 -12.557   4.664  1.00  0.00           O  
ATOM   2628  C5'   C A  83      11.125 -11.306   5.334  1.00  0.00           C  
ATOM   2629  C4'   C A  83      11.025 -10.157   4.361  1.00  0.00           C  
ATOM   2630  O4'   C A  83       9.980 -10.463   3.393  1.00  0.00           O  
ATOM   2631  C3'   C A  83      10.630  -8.812   4.951  1.00  0.00           C  
ATOM   2632  O3'   C A  83      11.745  -8.044   5.370  1.00  0.00           O  
ATOM   2633  C1'   C A  83       9.128  -9.358   3.218  1.00  0.00           C  
ATOM   2634  C2'   C A  83       9.888  -8.159   3.790  1.00  0.00           C  
ATOM   2635  O2'   C A  83      10.793  -7.667   2.813  1.00  0.00           O  
ATOM   2636  N1    C A  83       7.917  -9.688   4.009  1.00  0.00           N  
ATOM   2637  C2    C A  83       6.724  -9.018   3.709  1.00  0.00           C  
ATOM   2638  O2    C A  83       6.714  -8.175   2.799  1.00  0.00           O  
ATOM   2639  N3    C A  83       5.605  -9.301   4.416  1.00  0.00           N  
ATOM   2640  C4    C A  83       5.642 -10.211   5.389  1.00  0.00           C  
ATOM   2641  N4    C A  83       4.514 -10.457   6.060  1.00  0.00           N  
ATOM   2642  C5    C A  83       6.838 -10.908   5.719  1.00  0.00           C  
ATOM   2643  C6    C A  83       7.938 -10.621   5.012  1.00  0.00           C  
ATOM   2644  H5'   C A  83      11.938 -11.201   5.871  1.00  0.00           H  
ATOM   2645 H5''   C A  83      10.345 -11.292   5.927  1.00  0.00           H  
ATOM   2646  H4'   C A  83      11.882 -10.059   3.898  1.00  0.00           H  
ATOM   2647  H3'   C A  83      10.007  -8.955   5.694  1.00  0.00           H  
ATOM   2648  H1'   C A  83       8.870  -9.164   2.293  1.00  0.00           H  
ATOM   2649  H2'   C A  83       9.278  -7.459   4.104  1.00  0.00           H  
ATOM   2650 HO2'   C A  83      11.652  -7.474   3.241  1.00  0.00           H  
ATOM   2651  H42   C A  83       4.508 -11.120   6.781  1.00  0.00           H  
ATOM   2652  H41   C A  83       3.692  -9.974   5.830  1.00  0.00           H  
ATOM   2653  H5    C A  83       6.855 -11.576   6.436  1.00  0.00           H  
ATOM   2654  H6    C A  83       8.772 -11.090   5.224  1.00  0.00           H  
ATOM   2655  P     C A  84      11.860  -7.551   6.896  1.00  0.00           P  
ATOM   2656  OP2   C A  84      10.865  -8.303   7.700  1.00  0.00           O  
ATOM   2657  OP1   C A  84      13.293  -7.586   7.283  1.00  0.00           O  
ATOM   2658  O5'   C A  84      11.402  -6.026   6.845  1.00  0.00           O  
ATOM   2659  C5'   C A  84      12.211  -5.041   6.219  1.00  0.00           C  
ATOM   2660  C4'   C A  84      11.427  -3.788   5.913  1.00  0.00           C  
ATOM   2661  O4'   C A  84      10.537  -4.010   4.788  1.00  0.00           O  
ATOM   2662  C3'   C A  84      10.499  -3.293   7.011  1.00  0.00           C  
ATOM   2663  O3'   C A  84      11.186  -2.623   8.054  1.00  0.00           O  
ATOM   2664  C1'   C A  84       9.318  -3.304   4.983  1.00  0.00           C  
ATOM   2665  C2'   C A  84       9.513  -2.443   6.230  1.00  0.00           C  
ATOM   2666  O2'   C A  84      10.087  -1.199   5.858  1.00  0.00           O  
ATOM   2667  N1    C A  84       8.254  -4.323   5.163  1.00  0.00           N  
ATOM   2668  C2    C A  84       6.932  -3.964   4.870  1.00  0.00           C  
ATOM   2669  O2    C A  84       6.691  -2.813   4.474  1.00  0.00           O  
ATOM   2670  N3    C A  84       5.944  -4.874   5.025  1.00  0.00           N  
ATOM   2671  C4    C A  84       6.230  -6.104   5.453  1.00  0.00           C  
ATOM   2672  N4    C A  84       5.222  -6.969   5.591  1.00  0.00           N  
ATOM   2673  C5    C A  84       7.562  -6.500   5.759  1.00  0.00           C  
ATOM   2674  C6    C A  84       8.532  -5.591   5.601  1.00  0.00           C  
ATOM   2675  H5'   C A  84      12.569  -5.407   5.383  1.00  0.00           H  
ATOM   2676 H5''   C A  84      12.956  -4.815   6.814  1.00  0.00           H  
ATOM   2677  H4'   C A  84      12.055  -3.074   5.678  1.00  0.00           H  
ATOM   2678  H3'   C A  84      10.028  -4.057   7.405  1.00  0.00           H  
ATOM   2679  H1'   C A  84       9.091  -2.726   4.225  1.00  0.00           H  
ATOM   2680  H2'   C A  84       8.675  -2.322   6.724  1.00  0.00           H  
ATOM   2681 HO2'   C A  84       9.417  -0.493   5.963  1.00  0.00           H  
ATOM   2682  H42   C A  84       5.399  -7.881   5.903  1.00  0.00           H  
ATOM   2683  H41   C A  84       4.306  -6.692   5.380  1.00  0.00           H  
ATOM   2684  H5    C A  84       7.762  -7.407   6.073  1.00  0.00           H  
ATOM   2685  H6    C A  84       9.455  -5.845   5.806  1.00  0.00           H  
ATOM   2686  P     C A  85      10.573  -2.599   9.540  1.00  0.00           P  
ATOM   2687  OP2   C A  85      10.174  -3.984   9.896  1.00  0.00           O  
ATOM   2688  OP1   C A  85      11.520  -1.861  10.415  1.00  0.00           O  
ATOM   2689  O5'   C A  85       9.250  -1.724   9.399  1.00  0.00           O  
ATOM   2690  C5'   C A  85       9.305  -0.391   8.914  1.00  0.00           C  
ATOM   2691  C4'   C A  85       7.933   0.130   8.560  1.00  0.00           C  
ATOM   2692  O4'   C A  85       7.374  -0.694   7.512  1.00  0.00           O  
ATOM   2693  C3'   C A  85       6.885   0.060   9.660  1.00  0.00           C  
ATOM   2694  O3'   C A  85       6.980   1.132  10.583  1.00  0.00           O  
ATOM   2695  C1'   C A  85       5.963  -0.748   7.655  1.00  0.00           C  
ATOM   2696  C2'   C A  85       5.596   0.123   8.853  1.00  0.00           C  
ATOM   2697  O2'   C A  85       5.331   1.445   8.408  1.00  0.00           O  
ATOM   2698  N1    C A  85       5.569  -2.166   7.847  1.00  0.00           N  
ATOM   2699  C2    C A  85       4.260  -2.543   7.519  1.00  0.00           C  
ATOM   2700  O2    C A  85       3.475  -1.688   7.082  1.00  0.00           O  
ATOM   2701  N3    C A  85       3.876  -3.829   7.684  1.00  0.00           N  
ATOM   2702  C4    C A  85       4.739  -4.729   8.156  1.00  0.00           C  
ATOM   2703  N4    C A  85       4.315  -5.987   8.303  1.00  0.00           N  
ATOM   2704  C5    C A  85       6.075  -4.378   8.499  1.00  0.00           C  
ATOM   2705  C6    C A  85       6.444  -3.102   8.330  1.00  0.00           C  
ATOM   2706  H5'   C A  85       9.873  -0.365   8.116  1.00  0.00           H  
ATOM   2707 H5''   C A  85       9.696   0.183   9.605  1.00  0.00           H  
ATOM   2708  H4'   C A  85       8.020   1.051   8.237  1.00  0.00           H  
ATOM   2709  H3'   C A  85       6.948  -0.807  10.112  1.00  0.00           H  
ATOM   2710  H1'   C A  85       5.525  -0.394   6.853  1.00  0.00           H  
ATOM   2711  H2'   C A  85       4.841  -0.249   9.355  1.00  0.00           H  
ATOM   2712 HO2'   C A  85       4.371   1.624   8.490  1.00  0.00           H  
ATOM   2713  H42   C A  85       4.925  -6.671   8.648  1.00  0.00           H  
ATOM   2714  H41   C A  85       3.394  -6.224   8.067  1.00  0.00           H  
ATOM   2715  H5    C A  85       6.702  -5.047   8.845  1.00  0.00           H  
ATOM   2716  H6    C A  85       7.360  -2.841   8.560  1.00  0.00           H  
ATOM   2717  P     A A  86       6.398   0.970  12.072  1.00  0.00           P  
ATOM   2718  OP2   A A  86       6.881  -0.324  12.616  1.00  0.00           O  
ATOM   2719  OP1   A A  86       6.673   2.226  12.813  1.00  0.00           O  
ATOM   2720  O5'   A A  86       4.823   0.857  11.860  1.00  0.00           O  
ATOM   2721  C5'   A A  86       4.047   2.002  11.540  1.00  0.00           C  
ATOM   2722  C4'   A A  86       2.572   1.685  11.524  1.00  0.00           C  
ATOM   2723  O4'   A A  86       2.257   0.798  10.417  1.00  0.00           O  
ATOM   2724  C3'   A A  86       2.035   0.944  12.738  1.00  0.00           C  
ATOM   2725  O3'   A A  86       1.743   1.802  13.828  1.00  0.00           O  
ATOM   2726  C1'   A A  86       1.245  -0.131  10.792  1.00  0.00           C  
ATOM   2727  C2'   A A  86       0.771   0.312  12.180  1.00  0.00           C  
ATOM   2728  O2'   A A  86      -0.263   1.274  12.031  1.00  0.00           O  
ATOM   2729  N1    A A  86       0.507  -5.231  10.733  1.00  0.00           N  
ATOM   2730  C2    A A  86      -0.344  -4.197  10.691  1.00  0.00           C  
ATOM   2731  N3    A A  86      -0.083  -2.892  10.711  1.00  0.00           N  
ATOM   2732  C4    A A  86       1.242  -2.673  10.783  1.00  0.00           C  
ATOM   2733  C5    A A  86       2.238  -3.630  10.832  1.00  0.00           C  
ATOM   2734  C6    A A  86       1.831  -4.976  10.804  1.00  0.00           C  
ATOM   2735  N6    A A  86       2.679  -6.006  10.846  1.00  0.00           N  
ATOM   2736  N7    A A  86       3.489  -3.032  10.901  1.00  0.00           N  
ATOM   2737  C8    A A  86       3.226  -1.749  10.892  1.00  0.00           C  
ATOM   2738  N9    A A  86       1.885  -1.460  10.821  1.00  0.00           N  
ATOM   2739  H5'   A A  86       4.312   2.332  10.656  1.00  0.00           H  
ATOM   2740 H5''   A A  86       4.216   2.701  12.205  1.00  0.00           H  
ATOM   2741  H4'   A A  86       2.070   2.519  11.410  1.00  0.00           H  
ATOM   2742  H3'   A A  86       2.669   0.239  12.990  1.00  0.00           H  
ATOM   2743  H1'   A A  86       0.481  -0.150  10.178  1.00  0.00           H  
ATOM   2744  H2'   A A  86       0.481  -0.452  12.722  1.00  0.00           H  
ATOM   2745 HO2'   A A  86      -1.114   0.871  12.300  1.00  0.00           H  
ATOM   2746  H2    A A  86      -1.293  -4.436  10.640  1.00  0.00           H  
ATOM   2747  H61   A A  86       2.336  -6.924  10.823  1.00  0.00           H  
ATOM   2748  H62   A A  86       3.644  -5.846  10.897  1.00  0.00           H  
ATOM   2749  H8    A A  86       3.921  -1.059  10.932  1.00  0.00           H  
ATOM   2750  P     U A  87       2.140   1.371  15.324  1.00  0.00           P  
ATOM   2751  OP2   U A  87       3.614   1.479  15.458  1.00  0.00           O  
ATOM   2752  OP1   U A  87       1.260   2.111  16.265  1.00  0.00           O  
ATOM   2753  O5'   U A  87       1.750  -0.172  15.397  1.00  0.00           O  
ATOM   2754  C5'   U A  87       0.543  -0.592  16.015  1.00  0.00           C  
ATOM   2755  C4'   U A  87       0.332  -2.079  15.873  1.00  0.00           C  
ATOM   2756  O4'   U A  87       0.846  -2.481  14.570  1.00  0.00           O  
ATOM   2757  C3'   U A  87       1.120  -2.962  16.829  1.00  0.00           C  
ATOM   2758  O3'   U A  87       0.562  -3.007  18.130  1.00  0.00           O  
ATOM   2759  C1'   U A  87       1.274  -3.817  14.640  1.00  0.00           C  
ATOM   2760  C2'   U A  87       0.973  -4.275  16.066  1.00  0.00           C  
ATOM   2761  O2'   U A  87      -0.360  -4.761  16.130  1.00  0.00           O  
ATOM   2762  N1    U A  87       2.726  -3.826  14.341  1.00  0.00           N  
ATOM   2763  C2    U A  87       3.309  -5.052  14.076  1.00  0.00           C  
ATOM   2764  O2    U A  87       2.686  -6.099  14.079  1.00  0.00           O  
ATOM   2765  N3    U A  87       4.654  -5.011  13.804  1.00  0.00           N  
ATOM   2766  C4    U A  87       5.463  -3.895  13.771  1.00  0.00           C  
ATOM   2767  O4    U A  87       6.660  -4.023  13.510  1.00  0.00           O  
ATOM   2768  C5    U A  87       4.792  -2.662  14.054  1.00  0.00           C  
ATOM   2769  C6    U A  87       3.482  -2.673  14.321  1.00  0.00           C  
ATOM   2770  H5'   U A  87      -0.210  -0.122  15.597  1.00  0.00           H  
ATOM   2771 H5''   U A  87       0.574  -0.363  16.967  1.00  0.00           H  
ATOM   2772  H4'   U A  87      -0.627  -2.269  15.925  1.00  0.00           H  
ATOM   2773  H3'   U A  87       2.055  -2.667  16.844  1.00  0.00           H  
ATOM   2774  H1'   U A  87       0.809  -4.404  14.008  1.00  0.00           H  
ATOM   2775  H2'   U A  87       1.618  -4.945  16.376  1.00  0.00           H  
ATOM   2776 HO2'   U A  87      -0.340  -5.735  16.247  1.00  0.00           H  
ATOM   2777  H3    U A  87       5.087  -5.869  13.614  1.00  0.00           H  
ATOM   2778  H5    U A  87       5.290  -1.818  14.051  1.00  0.00           H  
ATOM   2779  H6    U A  87       3.047  -1.817  14.513  1.00  0.00           H  
TER                                                                             
