# Supplementary material for: Direct-Coupling Analysis of nucleotide coevolution facilitates RNA secondary and tertiary structure prediction
Source: Nucleic Acids Res. 2015 Sep 29;43(21):10444–55. doi: 10.1093/nar/gkv932 (PMC4666395; doi:10.1093/nar/gkv932)
Supplement: SUPPLEMENTARY DATA [file supp_gkv932_nar-01540-r-2015-File011.zip › blind_predictions_100dca/RF01695/cluster_05.pdb]

ATOM      1  C5'   G A   1      -0.589 -19.254  10.840  1.00  0.00           C  
ATOM      2  C4'   G A   1      -1.298 -18.371  11.837  1.00  0.00           C  
ATOM      3  O4'   G A   1      -0.344 -17.818  12.779  1.00  0.00           O  
ATOM      4  C3'   G A   1      -2.022 -17.163  11.261  1.00  0.00           C  
ATOM      5  O3'   G A   1      -3.317 -17.474  10.775  1.00  0.00           O  
ATOM      6  C1'   G A   1      -0.744 -16.513  13.142  1.00  0.00           C  
ATOM      7  C2'   G A   1      -2.091 -16.243  12.476  1.00  0.00           C  
ATOM      8  O2'   G A   1      -3.129 -16.637  13.362  1.00  0.00           O  
ATOM      9  N1    G A   1       0.848 -11.678  13.182  1.00  0.00           N  
ATOM     10  C2    G A   1      -0.269 -12.235  13.756  1.00  0.00           C  
ATOM     11  N2    G A   1      -1.071 -11.400  14.432  1.00  0.00           N  
ATOM     12  N3    G A   1      -0.578 -13.519  13.676  1.00  0.00           N  
ATOM     13  C4    G A   1       0.333 -14.214  12.962  1.00  0.00           C  
ATOM     14  C5    G A   1       1.479 -13.754  12.349  1.00  0.00           C  
ATOM     15  C6    G A   1       1.799 -12.375  12.443  1.00  0.00           C  
ATOM     16  O6    G A   1       2.770 -11.775  11.968  1.00  0.00           O  
ATOM     17  N7    G A   1       2.148 -14.791  11.714  1.00  0.00           N  
ATOM     18  C8    G A   1       1.410 -15.842  11.947  1.00  0.00           C  
ATOM     19  N9    G A   1       0.294 -15.563  12.699  1.00  0.00           N  
ATOM     20  H4'   G A   1      -1.941 -18.922  12.331  1.00  0.00           H  
ATOM     21  H3'   G A   1      -1.503 -16.743  10.545  1.00  0.00           H  
ATOM     22  H1'   G A   1      -0.843 -16.457  14.115  1.00  0.00           H  
ATOM     23  H2'   G A   1      -2.178 -15.304  12.211  1.00  0.00           H  
ATOM     24 HO2'   G A   1      -3.576 -15.835  13.706  1.00  0.00           H  
ATOM     25  H1    G A   1       0.987 -10.715  13.301  1.00  0.00           H  
ATOM     26  H22   G A   1      -1.883 -11.741  14.864  1.00  0.00           H  
ATOM     27  H21   G A   1      -0.849 -10.448  14.497  1.00  0.00           H  
ATOM     28  H8    G A   1       1.631 -16.739  11.619  1.00  0.00           H  
ATOM     29  P     U A   2      -3.902 -16.708   9.489  1.00  0.00           P  
ATOM     30  OP2   U A   2      -2.801 -16.560   8.504  1.00  0.00           O  
ATOM     31  OP1   U A   2      -5.162 -17.382   9.085  1.00  0.00           O  
ATOM     32  O5'   U A   2      -4.271 -15.259  10.038  1.00  0.00           O  
ATOM     33  C5'   U A   2      -4.139 -14.111   9.214  1.00  0.00           C  
ATOM     34  C4'   U A   2      -4.040 -12.847  10.032  1.00  0.00           C  
ATOM     35  O4'   U A   2      -2.825 -12.908  10.822  1.00  0.00           O  
ATOM     36  C3'   U A   2      -3.894 -11.551   9.249  1.00  0.00           C  
ATOM     37  O3'   U A   2      -5.130 -11.052   8.770  1.00  0.00           O  
ATOM     38  C1'   U A   2      -2.233 -11.633  10.897  1.00  0.00           C  
ATOM     39  C2'   U A   2      -3.200 -10.642  10.245  1.00  0.00           C  
ATOM     40  O2'   U A   2      -4.110 -10.157  11.221  1.00  0.00           O  
ATOM     41  N1    U A   2      -0.928 -11.691  10.194  1.00  0.00           N  
ATOM     42  C2    U A   2      -0.199 -10.519  10.119  1.00  0.00           C  
ATOM     43  O2    U A   2      -0.582  -9.465  10.598  1.00  0.00           O  
ATOM     44  N3    U A   2       1.001 -10.620   9.461  1.00  0.00           N  
ATOM     45  C4    U A   2       1.539 -11.749   8.880  1.00  0.00           C  
ATOM     46  O4    U A   2       2.634 -11.678   8.321  1.00  0.00           O  
ATOM     47  C5    U A   2       0.730 -12.924   8.997  1.00  0.00           C  
ATOM     48  C6    U A   2      -0.443 -12.854   9.634  1.00  0.00           C  
ATOM     49  H5'   U A   2      -4.919 -14.049   8.625  1.00  0.00           H  
ATOM     50 H5''   U A   2      -3.331 -14.201   8.668  1.00  0.00           H  
ATOM     51  H4'   U A   2      -4.809 -12.767  10.635  1.00  0.00           H  
ATOM     52  H3'   U A   2      -3.293 -11.703   8.491  1.00  0.00           H  
ATOM     53  H1'   U A   2      -2.087 -11.375  11.831  1.00  0.00           H  
ATOM     54  H2'   U A   2      -2.728  -9.911   9.795  1.00  0.00           H  
ATOM     55 HO2'   U A   2      -3.909  -9.216  11.406  1.00  0.00           H  
ATOM     56  H3    U A   2       1.534  -9.800   9.395  1.00  0.00           H  
ATOM     57  H5    U A   2       1.035 -13.773   8.613  1.00  0.00           H  
ATOM     58  H6    U A   2      -0.978 -13.671   9.700  1.00  0.00           H  
ATOM     59  P     C A   3      -5.195 -10.254   7.376  1.00  0.00           P  
ATOM     60  OP2   C A   3      -4.041 -10.682   6.546  1.00  0.00           O  
ATOM     61  OP1   C A   3      -6.573 -10.382   6.837  1.00  0.00           O  
ATOM     62  O5'   C A   3      -4.967  -8.733   7.791  1.00  0.00           O  
ATOM     63  C5'   C A   3      -4.588  -7.763   6.827  1.00  0.00           C  
ATOM     64  C4'   C A   3      -3.448  -6.904   7.318  1.00  0.00           C  
ATOM     65  O4'   C A   3      -2.463  -7.733   7.984  1.00  0.00           O  
ATOM     66  C3'   C A   3      -2.626  -6.205   6.247  1.00  0.00           C  
ATOM     67  O3'   C A   3      -3.231  -5.014   5.775  1.00  0.00           O  
ATOM     68  C1'   C A   3      -1.138  -7.282   7.718  1.00  0.00           C  
ATOM     69  C2'   C A   3      -1.248  -6.021   6.881  1.00  0.00           C  
ATOM     70  O2'   C A   3      -1.224  -4.888   7.738  1.00  0.00           O  
ATOM     71  N1    C A   3      -0.426  -8.371   7.005  1.00  0.00           N  
ATOM     72  C2    C A   3       0.964  -8.275   6.863  1.00  0.00           C  
ATOM     73  O2    C A   3       1.555  -7.290   7.331  1.00  0.00           O  
ATOM     74  N3    C A   3       1.637  -9.255   6.217  1.00  0.00           N  
ATOM     75  C4    C A   3       0.979 -10.303   5.722  1.00  0.00           C  
ATOM     76  N4    C A   3       1.685 -11.246   5.092  1.00  0.00           N  
ATOM     77  C5    C A   3      -0.433 -10.430   5.850  1.00  0.00           C  
ATOM     78  C6    C A   3      -1.088  -9.455   6.491  1.00  0.00           C  
ATOM     79  H5'   C A   3      -5.359  -7.190   6.630  1.00  0.00           H  
ATOM     80 H5''   C A   3      -4.312  -8.220   6.005  1.00  0.00           H  
ATOM     81  H4'   C A   3      -3.788  -6.233   7.946  1.00  0.00           H  
ATOM     82  H3'   C A   3      -2.542  -6.838   5.504  1.00  0.00           H  
ATOM     83  H1'   C A   3      -0.666  -7.074   8.552  1.00  0.00           H  
ATOM     84  H2'   C A   3      -0.545  -5.976   6.201  1.00  0.00           H  
ATOM     85 HO2'   C A   3      -0.372  -4.418   7.622  1.00  0.00           H  
ATOM     86  H42   C A   3       1.231 -12.028   4.717  1.00  0.00           H  
ATOM     87  H41   C A   3       2.657 -11.154   5.006  1.00  0.00           H  
ATOM     88  H5    C A   3      -0.908 -11.205   5.483  1.00  0.00           H  
ATOM     89  H6    C A   3      -2.060  -9.524   6.590  1.00  0.00           H  
ATOM     90  P     U A   4      -3.272  -4.696   4.200  1.00  0.00           P  
ATOM     91  OP2   U A   4      -3.925  -5.842   3.518  1.00  0.00           O  
ATOM     92  OP1   U A   4      -3.817  -3.327   4.020  1.00  0.00           O  
ATOM     93  O5'   U A   4      -1.737  -4.676   3.772  1.00  0.00           O  
ATOM     94  C5'   U A   4      -0.918  -3.551   4.047  1.00  0.00           C  
ATOM     95  C4'   U A   4       0.549  -3.904   3.998  1.00  0.00           C  
ATOM     96  O4'   U A   4       0.711  -5.258   4.491  1.00  0.00           O  
ATOM     97  C3'   U A   4       1.185  -3.933   2.616  1.00  0.00           C  
ATOM     98  O3'   U A   4       1.600  -2.654   2.170  1.00  0.00           O  
ATOM     99  C1'   U A   4       1.803  -5.860   3.833  1.00  0.00           C  
ATOM    100  C2'   U A   4       2.376  -4.863   2.824  1.00  0.00           C  
ATOM    101  O2'   U A   4       3.468  -4.175   3.418  1.00  0.00           O  
ATOM    102  N1    U A   4       1.362  -7.121   3.189  1.00  0.00           N  
ATOM    103  C2    U A   4       2.345  -8.025   2.832  1.00  0.00           C  
ATOM    104  O2    U A   4       3.532  -7.828   3.024  1.00  0.00           O  
ATOM    105  N3    U A   4       1.889  -9.178   2.241  1.00  0.00           N  
ATOM    106  C4    U A   4       0.579  -9.514   1.973  1.00  0.00           C  
ATOM    107  O4    U A   4       0.330 -10.592   1.432  1.00  0.00           O  
ATOM    108  C5    U A   4      -0.383  -8.531   2.369  1.00  0.00           C  
ATOM    109  C6    U A   4       0.033  -7.400   2.949  1.00  0.00           C  
ATOM    110  H5'   U A   4      -1.134  -3.209   4.940  1.00  0.00           H  
ATOM    111 H5''   U A   4      -1.100  -2.852   3.385  1.00  0.00           H  
ATOM    112  H4'   U A   4       1.062  -3.296   4.569  1.00  0.00           H  
ATOM    113  H3'   U A   4       0.566  -4.317   1.961  1.00  0.00           H  
ATOM    114  H1'   U A   4       2.485  -6.062   4.509  1.00  0.00           H  
ATOM    115  H2'   U A   4       2.637  -5.304   1.989  1.00  0.00           H  
ATOM    116 HO2'   U A   4       4.177  -4.066   2.750  1.00  0.00           H  
ATOM    117  H3    U A   4       2.570  -9.832   1.979  1.00  0.00           H  
ATOM    118  H5    U A   4      -1.339  -8.687   2.218  1.00  0.00           H  
ATOM    119  H6    U A   4      -0.645  -6.744   3.210  1.00  0.00           H  
ATOM    120  P     A A   5       1.319  -2.195   0.656  1.00  0.00           P  
ATOM    121  OP2   A A   5       1.260  -3.413  -0.190  1.00  0.00           O  
ATOM    122  OP1   A A   5       0.174  -1.251   0.666  1.00  0.00           O  
ATOM    123  O5'   A A   5       2.628  -1.379   0.253  1.00  0.00           O  
ATOM    124  C5'   A A   5       2.626   0.041   0.239  1.00  0.00           C  
ATOM    125  C4'   A A   5       4.009   0.594   0.009  1.00  0.00           C  
ATOM    126  O4'   A A   5       4.818   0.362   1.189  1.00  0.00           O  
ATOM    127  C3'   A A   5       4.806  -0.047  -1.118  1.00  0.00           C  
ATOM    128  O3'   A A   5       4.554   0.543  -2.381  1.00  0.00           O  
ATOM    129  C1'   A A   5       6.122  -0.063   0.841  1.00  0.00           C  
ATOM    130  C2'   A A   5       6.244   0.171  -0.667  1.00  0.00           C  
ATOM    131  O2'   A A   5       6.659   1.510  -0.897  1.00  0.00           O  
ATOM    132  N1    A A   5       9.193  -4.087   1.803  1.00  0.00           N  
ATOM    133  C2    A A   5       9.453  -2.811   1.491  1.00  0.00           C  
ATOM    134  N3    A A   5       8.603  -1.814   1.253  1.00  0.00           N  
ATOM    135  C4    A A   5       7.331  -2.237   1.363  1.00  0.00           C  
ATOM    136  C5    A A   5       6.907  -3.515   1.676  1.00  0.00           C  
ATOM    137  C6    A A   5       7.905  -4.479   1.906  1.00  0.00           C  
ATOM    138  N6    A A   5       7.647  -5.751   2.216  1.00  0.00           N  
ATOM    139  N7    A A   5       5.521  -3.580   1.700  1.00  0.00           N  
ATOM    140  C8    A A   5       5.144  -2.360   1.405  1.00  0.00           C  
ATOM    141  N9    A A   5       6.188  -1.495   1.189  1.00  0.00           N  
ATOM    142  H5'   A A   5       2.290   0.369   1.100  1.00  0.00           H  
ATOM    143 H5''   A A   5       2.033   0.353  -0.475  1.00  0.00           H  
ATOM    144  H4'   A A   5       3.952   1.559  -0.154  1.00  0.00           H  
ATOM    145  H3'   A A   5       4.611  -1.007  -1.167  1.00  0.00           H  
ATOM    146  H1'   A A   5       6.838   0.420   1.305  1.00  0.00           H  
ATOM    147  H2'   A A   5       6.853  -0.475  -1.083  1.00  0.00           H  
ATOM    148 HO2'   A A   5       7.583   1.506  -1.221  1.00  0.00           H  
ATOM    149  H2    A A   5      10.403  -2.577   1.429  1.00  0.00           H  
ATOM    150  H61   A A   5       8.386  -6.379   2.366  1.00  0.00           H  
ATOM    151  H62   A A   5       6.720  -6.059   2.297  1.00  0.00           H  
ATOM    152  H8    A A   5       4.203  -2.091   1.345  1.00  0.00           H  
ATOM    153  P     U A   6       4.594  -0.353  -3.714  1.00  0.00           P  
ATOM    154  OP2   U A   6       3.405  -1.242  -3.705  1.00  0.00           O  
ATOM    155  OP1   U A   6       4.827   0.550  -4.870  1.00  0.00           O  
ATOM    156  O5'   U A   6       5.890  -1.261  -3.529  1.00  0.00           O  
ATOM    157  C5'   U A   6       7.191  -0.698  -3.603  1.00  0.00           C  
ATOM    158  C4'   U A   6       8.262  -1.753  -3.468  1.00  0.00           C  
ATOM    159  O4'   U A   6       8.225  -2.330  -2.137  1.00  0.00           O  
ATOM    160  C3'   U A   6       8.141  -2.954  -4.394  1.00  0.00           C  
ATOM    161  O3'   U A   6       8.650  -2.705  -5.694  1.00  0.00           O  
ATOM    162  C1'   U A   6       8.517  -3.720  -2.190  1.00  0.00           C  
ATOM    163  C2'   U A   6       8.901  -4.034  -3.637  1.00  0.00           C  
ATOM    164  O2'   U A   6      10.305  -3.878  -3.786  1.00  0.00           O  
ATOM    165  N1    U A   6       7.344  -4.507  -1.736  1.00  0.00           N  
ATOM    166  C2    U A   6       7.569  -5.824  -1.380  1.00  0.00           C  
ATOM    167  O2    U A   6       8.668  -6.348  -1.424  1.00  0.00           O  
ATOM    168  N3    U A   6       6.455  -6.513  -0.965  1.00  0.00           N  
ATOM    169  C4    U A   6       5.166  -6.033  -0.873  1.00  0.00           C  
ATOM    170  O4    U A   6       4.269  -6.780  -0.481  1.00  0.00           O  
ATOM    171  C5    U A   6       5.010  -4.663  -1.257  1.00  0.00           C  
ATOM    172  C6    U A   6       6.077  -3.968  -1.664  1.00  0.00           C  
ATOM    173  H5'   U A   6       7.297  -0.042  -2.883  1.00  0.00           H  
ATOM    174 H5''   U A   6       7.296  -0.246  -4.466  1.00  0.00           H  
ATOM    175  H4'   U A   6       9.138  -1.334  -3.606  1.00  0.00           H  
ATOM    176  H3'   U A   6       7.198  -3.213  -4.462  1.00  0.00           H  
ATOM    177  H1'   U A   6       9.278  -3.908  -1.603  1.00  0.00           H  
ATOM    178  H2'   U A   6       8.606  -4.932  -3.899  1.00  0.00           H  
ATOM    179 HO2'   U A   6      10.714  -4.761  -3.895  1.00  0.00           H  
ATOM    180  H3    U A   6       6.592  -7.449  -0.708  1.00  0.00           H  
ATOM    181  H5    U A   6       4.127  -4.238  -1.222  1.00  0.00           H  
ATOM    182  H6    U A   6       5.944  -3.033  -1.922  1.00  0.00           H  
ATOM    183  P     G A   7       8.053  -3.492  -6.961  1.00  0.00           P  
ATOM    184  OP2   G A   7       6.573  -3.500  -6.841  1.00  0.00           O  
ATOM    185  OP1   G A   7       8.687  -2.941  -8.186  1.00  0.00           O  
ATOM    186  O5'   G A   7       8.571  -4.986  -6.767  1.00  0.00           O  
ATOM    187  C5'   G A   7       9.912  -5.338  -7.074  1.00  0.00           C  
ATOM    188  C4'   G A   7      10.170  -6.804  -6.830  1.00  0.00           C  
ATOM    189  O4'   G A   7       9.934  -7.118  -5.433  1.00  0.00           O  
ATOM    190  C3'   G A   7       9.274  -7.774  -7.585  1.00  0.00           C  
ATOM    191  O3'   G A   7       9.690  -7.986  -8.924  1.00  0.00           O  
ATOM    192  C1'   G A   7       9.358  -8.424  -5.314  1.00  0.00           C  
ATOM    193  C2'   G A   7       9.337  -9.025  -6.721  1.00  0.00           C  
ATOM    194  O2'   G A   7      10.546  -9.739  -6.934  1.00  0.00           O  
ATOM    195  N1    G A   7       5.608 -10.985  -3.013  1.00  0.00           N  
ATOM    196  C2    G A   7       6.828 -11.434  -3.459  1.00  0.00           C  
ATOM    197  N2    G A   7       7.089 -12.736  -3.269  1.00  0.00           N  
ATOM    198  N3    G A   7       7.728 -10.663  -4.048  1.00  0.00           N  
ATOM    199  C4    G A   7       7.305  -9.386  -4.159  1.00  0.00           C  
ATOM    200  C5    G A   7       6.109  -8.837  -3.747  1.00  0.00           C  
ATOM    201  C6    G A   7       5.152  -9.674  -3.118  1.00  0.00           C  
ATOM    202  O6    G A   7       4.035  -9.375  -2.682  1.00  0.00           O  
ATOM    203  N7    G A   7       6.061  -7.482  -4.045  1.00  0.00           N  
ATOM    204  C8    G A   7       7.206  -7.238  -4.622  1.00  0.00           C  
ATOM    205  N9    G A   7       8.009  -8.348  -4.723  1.00  0.00           N  
ATOM    206  H5'   G A   7      10.518  -4.808  -6.515  1.00  0.00           H  
ATOM    207 H5''   G A   7      10.088  -5.134  -8.017  1.00  0.00           H  
ATOM    208  H4'   G A   7      11.106  -7.001  -7.046  1.00  0.00           H  
ATOM    209  H3'   G A   7       8.356  -7.430  -7.584  1.00  0.00           H  
ATOM    210  H1'   G A   7       9.938  -8.964  -4.738  1.00  0.00           H  
ATOM    211  H2'   G A   7       8.551  -9.595  -6.855  1.00  0.00           H  
ATOM    212 HO2'   G A   7      10.353 -10.699  -6.942  1.00  0.00           H  
ATOM    213  H1    G A   7       5.012 -11.637  -2.589  1.00  0.00           H  
ATOM    214  H22   G A   7       7.944 -13.112  -3.567  1.00  0.00           H  
ATOM    215  H21   G A   7       6.428 -13.312  -2.834  1.00  0.00           H  
ATOM    216  H8    G A   7       7.466  -6.351  -4.949  1.00  0.00           H  
ATOM    217  P     G A   8       8.617  -8.402 -10.046  1.00  0.00           P  
ATOM    218  OP2   G A   8       7.413  -7.552  -9.868  1.00  0.00           O  
ATOM    219  OP1   G A   8       9.311  -8.428 -11.359  1.00  0.00           O  
ATOM    220  O5'   G A   8       8.224  -9.899  -9.667  1.00  0.00           O  
ATOM    221  C5'   G A   8       9.148 -10.962  -9.841  1.00  0.00           C  
ATOM    222  C4'   G A   8       8.566 -12.282  -9.399  1.00  0.00           C  
ATOM    223  O4'   G A   8       8.268 -12.236  -7.979  1.00  0.00           O  
ATOM    224  C3'   G A   8       7.245 -12.677 -10.042  1.00  0.00           C  
ATOM    225  O3'   G A   8       7.405 -13.249 -11.329  1.00  0.00           O  
ATOM    226  C1'   G A   8       7.082 -12.980  -7.704  1.00  0.00           C  
ATOM    227  C2'   G A   8       6.651 -13.634  -9.018  1.00  0.00           C  
ATOM    228  O2'   G A   8       7.244 -14.921  -9.109  1.00  0.00           O  
ATOM    229  N1    G A   8       2.721 -12.727  -5.089  1.00  0.00           N  
ATOM    230  C2    G A   8       3.468 -13.826  -5.440  1.00  0.00           C  
ATOM    231  N2    G A   8       2.996 -15.017  -5.044  1.00  0.00           N  
ATOM    232  N3    G A   8       4.596 -13.763  -6.128  1.00  0.00           N  
ATOM    233  C4    G A   8       4.925 -12.493  -6.444  1.00  0.00           C  
ATOM    234  C5    G A   8       4.251 -11.328  -6.143  1.00  0.00           C  
ATOM    235  C6    G A   8       3.041 -11.410  -5.405  1.00  0.00           C  
ATOM    236  O6    G A   8       2.298 -10.492  -5.039  1.00  0.00           O  
ATOM    237  N7    G A   8       4.921 -10.225  -6.650  1.00  0.00           N  
ATOM    238  C8    G A   8       5.971 -10.728  -7.240  1.00  0.00           C  
ATOM    239  N9    G A   8       6.036 -12.098  -7.153  1.00  0.00           N  
ATOM    240  H5'   G A   8       9.954 -10.776  -9.316  1.00  0.00           H  
ATOM    241 H5''   G A   8       9.392 -11.022 -10.789  1.00  0.00           H  
ATOM    242  H4'   G A   8       9.224 -12.990  -9.563  1.00  0.00           H  
ATOM    243  H3'   G A   8       6.672 -11.885 -10.111  1.00  0.00           H  
ATOM    244  H1'   G A   8       7.300 -13.676  -7.050  1.00  0.00           H  
ATOM    245  H2'   G A   8       5.674 -13.678  -9.092  1.00  0.00           H  
ATOM    246 HO2'   G A   8       6.549 -15.601  -8.993  1.00  0.00           H  
ATOM    247  H1    G A   8       1.899 -12.880  -4.578  1.00  0.00           H  
ATOM    248  H22   G A   8       3.487 -15.837  -5.266  1.00  0.00           H  
ATOM    249  H21   G A   8       2.161 -15.072  -4.535  1.00  0.00           H  
ATOM    250  H8    G A   8       6.645 -10.184  -7.698  1.00  0.00           H  
ATOM    251  P     U A   9       6.253 -13.079 -12.437  1.00  0.00           P  
ATOM    252  OP2   U A   9       5.852 -11.650 -12.465  1.00  0.00           O  
ATOM    253  OP1   U A   9       6.715 -13.737 -13.686  1.00  0.00           O  
ATOM    254  O5'   U A   9       5.033 -13.923 -11.857  1.00  0.00           O  
ATOM    255  C5'   U A   9       5.136 -15.327 -11.679  1.00  0.00           C  
ATOM    256  C4'   U A   9       3.955 -15.881 -10.923  1.00  0.00           C  
ATOM    257  O4'   U A   9       3.902 -15.302  -9.593  1.00  0.00           O  
ATOM    258  C3'   U A   9       2.583 -15.584 -11.510  1.00  0.00           C  
ATOM    259  O3'   U A   9       2.234 -16.456 -12.572  1.00  0.00           O  
ATOM    260  C1'   U A   9       2.547 -15.104  -9.196  1.00  0.00           C  
ATOM    261  C2'   U A   9       1.670 -15.702 -10.298  1.00  0.00           C  
ATOM    262  O2'   U A   9       1.401 -17.061  -9.985  1.00  0.00           O  
ATOM    263  N1    U A   9       2.278 -13.661  -8.984  1.00  0.00           N  
ATOM    264  C2    U A   9       1.184 -13.331  -8.205  1.00  0.00           C  
ATOM    265  O2    U A   9       0.452 -14.164  -7.699  1.00  0.00           O  
ATOM    266  N3    U A   9       0.974 -11.985  -8.036  1.00  0.00           N  
ATOM    267  C4    U A   9       1.728 -10.954  -8.554  1.00  0.00           C  
ATOM    268  O4    U A   9       1.408  -9.789  -8.311  1.00  0.00           O  
ATOM    269  C5    U A   9       2.843 -11.369  -9.349  1.00  0.00           C  
ATOM    270  C6    U A   9       3.072 -12.674  -9.529  1.00  0.00           C  
ATOM    271  H5'   U A   9       5.956 -15.526 -11.181  1.00  0.00           H  
ATOM    272 H5''   U A   9       5.183 -15.758 -12.558  1.00  0.00           H  
ATOM    273  H4'   U A   9       4.060 -16.853 -10.840  1.00  0.00           H  
ATOM    274  H3'   U A   9       2.567 -14.659 -11.835  1.00  0.00           H  
ATOM    275  H1'   U A   9       2.393 -15.587  -8.358  1.00  0.00           H  
ATOM    276  H2'   U A   9       0.845 -15.186 -10.417  1.00  0.00           H  
ATOM    277 HO2'   U A   9       0.460 -17.148  -9.727  1.00  0.00           H  
ATOM    278  H3    U A   9       0.203 -11.729  -7.488  1.00  0.00           H  
ATOM    279  H5    U A   9       3.435 -10.702  -9.756  1.00  0.00           H  
ATOM    280  H6    U A   9       3.840 -12.933 -10.078  1.00  0.00           H  
ATOM    281  P     G A  10       1.275 -15.945 -13.756  1.00  0.00           P  
ATOM    282  OP2   G A  10       1.581 -14.515 -14.011  1.00  0.00           O  
ATOM    283  OP1   G A  10       1.359 -16.924 -14.870  1.00  0.00           O  
ATOM    284  O5'   G A  10      -0.189 -16.033 -13.132  1.00  0.00           O  
ATOM    285  C5'   G A  10      -0.901 -17.261 -13.113  1.00  0.00           C  
ATOM    286  C4'   G A  10      -2.200 -17.137 -12.356  1.00  0.00           C  
ATOM    287  O4'   G A  10      -1.946 -16.610 -11.028  1.00  0.00           O  
ATOM    288  C3'   G A  10      -3.226 -16.180 -12.944  1.00  0.00           C  
ATOM    289  O3'   G A  10      -3.976 -16.754 -14.002  1.00  0.00           O  
ATOM    290  C1'   G A  10      -3.002 -15.727 -10.636  1.00  0.00           C  
ATOM    291  C2'   G A  10      -4.066 -15.808 -11.732  1.00  0.00           C  
ATOM    292  O2'   G A  10      -4.986 -16.840 -11.405  1.00  0.00           O  
ATOM    293  N1    G A  10      -3.866 -11.100  -8.696  1.00  0.00           N  
ATOM    294  C2    G A  10      -4.650 -12.228  -8.651  1.00  0.00           C  
ATOM    295  N2    G A  10      -5.820 -12.114  -8.005  1.00  0.00           N  
ATOM    296  N3    G A  10      -4.313 -13.384  -9.198  1.00  0.00           N  
ATOM    297  C4    G A  10      -3.110 -13.323  -9.806  1.00  0.00           C  
ATOM    298  C5    G A  10      -2.249 -12.251  -9.908  1.00  0.00           C  
ATOM    299  C6    G A  10      -2.623 -11.016  -9.316  1.00  0.00           C  
ATOM    300  O6    G A  10      -1.998  -9.950  -9.298  1.00  0.00           O  
ATOM    301  N7    G A  10      -1.108 -12.599 -10.615  1.00  0.00           N  
ATOM    302  C8    G A  10      -1.291 -13.854 -10.925  1.00  0.00           C  
ATOM    303  N9    G A  10      -2.484 -14.356 -10.465  1.00  0.00           N  
ATOM    304  H5'   G A  10      -0.346 -17.946 -12.686  1.00  0.00           H  
ATOM    305 H5''   G A  10      -1.092 -17.534 -14.035  1.00  0.00           H  
ATOM    306  H4'   G A  10      -2.605 -18.026 -12.273  1.00  0.00           H  
ATOM    307  H3'   G A  10      -2.766 -15.379 -13.274  1.00  0.00           H  
ATOM    308  H1'   G A  10      -3.382 -16.041  -9.789  1.00  0.00           H  
ATOM    309  H2'   G A  10      -4.517 -14.946 -11.857  1.00  0.00           H  
ATOM    310 HO2'   G A  10      -5.840 -16.436 -11.146  1.00  0.00           H  
ATOM    311  H1    G A  10      -4.207 -10.292  -8.258  1.00  0.00           H  
ATOM    312  H22   G A  10      -6.421 -12.886  -7.940  1.00  0.00           H  
ATOM    313  H21   G A  10      -6.076 -11.261  -7.597  1.00  0.00           H  
ATOM    314  H8    G A  10      -0.642 -14.384 -11.433  1.00  0.00           H  
ATOM    315  P     G A  11      -4.689 -15.810 -15.090  1.00  0.00           P  
ATOM    316  OP2   G A  11      -3.711 -14.775 -15.513  1.00  0.00           O  
ATOM    317  OP1   G A  11      -5.322 -16.682 -16.112  1.00  0.00           O  
ATOM    318  O5'   G A  11      -5.850 -15.086 -14.273  1.00  0.00           O  
ATOM    319  C5'   G A  11      -7.042 -15.778 -13.932  1.00  0.00           C  
ATOM    320  C4'   G A  11      -8.066 -14.852 -13.325  1.00  0.00           C  
ATOM    321  O4'   G A  11      -7.557 -14.306 -12.080  1.00  0.00           O  
ATOM    322  C3'   G A  11      -8.427 -13.625 -14.147  1.00  0.00           C  
ATOM    323  O3'   G A  11      -9.356 -13.904 -15.181  1.00  0.00           O  
ATOM    324  C1'   G A  11      -8.030 -12.963 -11.914  1.00  0.00           C  
ATOM    325  C2'   G A  11      -8.956 -12.663 -13.094  1.00  0.00           C  
ATOM    326  O2'   G A  11     -10.290 -12.984 -12.726  1.00  0.00           O  
ATOM    327  N1    G A  11      -6.514  -8.297 -10.556  1.00  0.00           N  
ATOM    328  C2    G A  11      -7.758  -8.872 -10.465  1.00  0.00           C  
ATOM    329  N2    G A  11      -8.731  -8.110  -9.945  1.00  0.00           N  
ATOM    330  N3    G A  11      -8.031 -10.107 -10.855  1.00  0.00           N  
ATOM    331  C4    G A  11      -6.942 -10.731 -11.353  1.00  0.00           C  
ATOM    332  C5    G A  11      -5.658 -10.248 -11.487  1.00  0.00           C  
ATOM    333  C6    G A  11      -5.380  -8.922 -11.065  1.00  0.00           C  
ATOM    334  O6    G A  11      -4.305  -8.311 -11.101  1.00  0.00           O  
ATOM    335  N7    G A  11      -4.826 -11.207 -12.045  1.00  0.00           N  
ATOM    336  C8    G A  11      -5.604 -12.237 -12.238  1.00  0.00           C  
ATOM    337  N9    G A  11      -6.900 -12.017 -11.840  1.00  0.00           N  
ATOM    338  H5'   G A  11      -6.828 -16.486 -13.289  1.00  0.00           H  
ATOM    339 H5''   G A  11      -7.417 -16.185 -14.741  1.00  0.00           H  
ATOM    340  H4'   G A  11      -8.882 -15.361 -13.138  1.00  0.00           H  
ATOM    341  H3'   G A  11      -7.610 -13.251 -14.542  1.00  0.00           H  
ATOM    342  H1'   G A  11      -8.543 -12.925 -11.079  1.00  0.00           H  
ATOM    343  H2'   G A  11      -8.875 -11.730 -13.384  1.00  0.00           H  
ATOM    344 HO2'   G A  11     -10.799 -12.154 -12.617  1.00  0.00           H  
ATOM    345  H1    G A  11      -6.416  -7.375 -10.238  1.00  0.00           H  
ATOM    346  H22   G A  11      -9.639  -8.468  -9.856  1.00  0.00           H  
ATOM    347  H21   G A  11      -8.537  -7.195  -9.654  1.00  0.00           H  
ATOM    348  H8    G A  11      -5.294 -13.081 -12.626  1.00  0.00           H  
ATOM    349  P     C A  12      -9.390 -12.992 -16.504  1.00  0.00           P  
ATOM    350  OP2   C A  12      -8.004 -12.881 -17.023  1.00  0.00           O  
ATOM    351  OP1   C A  12     -10.466 -13.506 -17.389  1.00  0.00           O  
ATOM    352  O5'   C A  12      -9.834 -11.557 -15.972  1.00  0.00           O  
ATOM    353  C5'   C A  12     -11.173 -11.311 -15.570  1.00  0.00           C  
ATOM    354  C4'   C A  12     -11.367  -9.881 -15.126  1.00  0.00           C  
ATOM    355  O4'   C A  12     -10.538  -9.605 -13.968  1.00  0.00           O  
ATOM    356  C3'   C A  12     -10.969  -8.808 -16.129  1.00  0.00           C  
ATOM    357  O3'   C A  12     -11.962  -8.573 -17.112  1.00  0.00           O  
ATOM    358  C1'   C A  12     -10.044  -8.269 -14.022  1.00  0.00           C  
ATOM    359  C2'   C A  12     -10.695  -7.606 -15.237  1.00  0.00           C  
ATOM    360  O2'   C A  12     -11.904  -6.981 -14.829  1.00  0.00           O  
ATOM    361  N1    C A  12      -8.563  -8.268 -14.106  1.00  0.00           N  
ATOM    362  C2    C A  12      -7.877  -7.099 -13.751  1.00  0.00           C  
ATOM    363  O2    C A  12      -8.523  -6.107 -13.380  1.00  0.00           O  
ATOM    364  N3    C A  12      -6.527  -7.072 -13.818  1.00  0.00           N  
ATOM    365  C4    C A  12      -5.856  -8.151 -14.220  1.00  0.00           C  
ATOM    366  N4    C A  12      -4.524  -8.079 -14.271  1.00  0.00           N  
ATOM    367  C5    C A  12      -6.523  -9.354 -14.588  1.00  0.00           C  
ATOM    368  C6    C A  12      -7.859  -9.369 -14.517  1.00  0.00           C  
ATOM    369  H5'   C A  12     -11.398 -11.909 -14.827  1.00  0.00           H  
ATOM    370 H5''   C A  12     -11.772 -11.496 -16.323  1.00  0.00           H  
ATOM    371  H4'   C A  12     -12.308  -9.752 -14.880  1.00  0.00           H  
ATOM    372  H3'   C A  12     -10.136  -9.075 -16.571  1.00  0.00           H  
ATOM    373  H1'   C A  12     -10.323  -7.801 -13.207  1.00  0.00           H  
ATOM    374  H2'   C A  12     -10.086  -6.970 -15.667  1.00  0.00           H  
ATOM    375 HO2'   C A  12     -11.784  -6.009 -14.850  1.00  0.00           H  
ATOM    376  H42   C A  12      -4.002  -8.855 -14.562  1.00  0.00           H  
ATOM    377  H41   C A  12      -4.068  -7.249 -14.017  1.00  0.00           H  
ATOM    378  H5    C A  12      -6.021 -10.143 -14.882  1.00  0.00           H  
ATOM    379  H6    C A  12      -8.336 -10.187 -14.766  1.00  0.00           H  
ATOM    380  P     U A  13     -11.554  -7.971 -18.546  1.00  0.00           P  
ATOM    381  OP2   U A  13     -10.383  -8.733 -19.047  1.00  0.00           O  
ATOM    382  OP1   U A  13     -12.783  -7.882 -19.375  1.00  0.00           O  
ATOM    383  O5'   U A  13     -11.073  -6.488 -18.217  1.00  0.00           O  
ATOM    384  C5'   U A  13     -12.013  -5.456 -17.962  1.00  0.00           C  
ATOM    385  C4'   U A  13     -11.336  -4.120 -17.775  1.00  0.00           C  
ATOM    386  O4'   U A  13     -10.450  -4.169 -16.627  1.00  0.00           O  
ATOM    387  C3'   U A  13     -10.440  -3.658 -18.914  1.00  0.00           C  
ATOM    388  O3'   U A  13     -11.161  -3.069 -19.983  1.00  0.00           O  
ATOM    389  C1'   U A  13      -9.280  -3.394 -16.872  1.00  0.00           C  
ATOM    390  C2'   U A  13      -9.487  -2.696 -18.217  1.00  0.00           C  
ATOM    391  O2'   U A  13     -10.101  -1.435 -17.992  1.00  0.00           O  
ATOM    392  N1    U A  13      -8.074  -4.257 -16.866  1.00  0.00           N  
ATOM    393  C2    U A  13      -6.854  -3.635 -16.675  1.00  0.00           C  
ATOM    394  O2    U A  13      -6.738  -2.432 -16.515  1.00  0.00           O  
ATOM    395  N3    U A  13      -5.766  -4.473 -16.676  1.00  0.00           N  
ATOM    396  C4    U A  13      -5.770  -5.841 -16.846  1.00  0.00           C  
ATOM    397  O4    U A  13      -4.703  -6.456 -16.823  1.00  0.00           O  
ATOM    398  C5    U A  13      -7.067  -6.416 -17.038  1.00  0.00           C  
ATOM    399  C6    U A  13      -8.143  -5.623 -17.040  1.00  0.00           C  
ATOM    400  H5'   U A  13     -12.515  -5.675 -17.149  1.00  0.00           H  
ATOM    401 H5''   U A  13     -12.635  -5.395 -18.716  1.00  0.00           H  
ATOM    402  H4'   U A  13     -12.022  -3.438 -17.616  1.00  0.00           H  
ATOM    403  H3'   U A  13      -9.930  -4.424 -19.253  1.00  0.00           H  
ATOM    404  H1'   U A  13      -9.198  -2.720 -16.164  1.00  0.00           H  
ATOM    405  H2'   U A  13      -8.643  -2.607 -18.708  1.00  0.00           H  
ATOM    406 HO2'   U A  13      -9.447  -0.727 -18.166  1.00  0.00           H  
ATOM    407  H3    U A  13      -4.891  -4.052 -16.543  1.00  0.00           H  
ATOM    408  H5    U A  13      -7.164  -7.383 -17.166  1.00  0.00           H  
ATOM    409  H6    U A  13      -9.019  -6.040 -17.174  1.00  0.00           H  
ATOM    410  P     G A  14     -10.560  -3.090 -21.473  1.00  0.00           P  
ATOM    411  OP2   G A  14     -10.047  -4.458 -21.742  1.00  0.00           O  
ATOM    412  OP1   G A  14     -11.568  -2.491 -22.385  1.00  0.00           O  
ATOM    413  O5'   G A  14      -9.312  -2.102 -21.400  1.00  0.00           O  
ATOM    414  C5'   G A  14      -9.496  -0.694 -21.402  1.00  0.00           C  
ATOM    415  C4'   G A  14      -8.177   0.037 -21.374  1.00  0.00           C  
ATOM    416  O4'   G A  14      -7.452  -0.304 -20.164  1.00  0.00           O  
ATOM    417  C3'   G A  14      -7.205  -0.296 -22.495  1.00  0.00           C  
ATOM    418  O3'   G A  14      -7.491   0.394 -23.700  1.00  0.00           O  
ATOM    419  C1'   G A  14      -6.050  -0.372 -20.435  1.00  0.00           C  
ATOM    420  C2'   G A  14      -5.858   0.070 -21.887  1.00  0.00           C  
ATOM    421  O2'   G A  14      -5.643   1.474 -21.917  1.00  0.00           O  
ATOM    422  N1    G A  14      -1.922  -3.242 -19.633  1.00  0.00           N  
ATOM    423  C2    G A  14      -2.019  -1.886 -19.831  1.00  0.00           C  
ATOM    424  N2    G A  14      -0.868  -1.198 -19.814  1.00  0.00           N  
ATOM    425  N3    G A  14      -3.161  -1.248 -20.030  1.00  0.00           N  
ATOM    426  C4    G A  14      -4.217  -2.088 -20.018  1.00  0.00           C  
ATOM    427  C5    G A  14      -4.229  -3.454 -19.829  1.00  0.00           C  
ATOM    428  C6    G A  14      -2.997  -4.126 -19.616  1.00  0.00           C  
ATOM    429  O6    G A  14      -2.800  -5.331 -19.429  1.00  0.00           O  
ATOM    430  N7    G A  14      -5.524  -3.948 -19.887  1.00  0.00           N  
ATOM    431  C8    G A  14      -6.263  -2.894 -20.106  1.00  0.00           C  
ATOM    432  N9    G A  14      -5.534  -1.733 -20.196  1.00  0.00           N  
ATOM    433  H5'   G A  14     -10.021  -0.439 -20.615  1.00  0.00           H  
ATOM    434 H5''   G A  14      -9.988  -0.437 -22.210  1.00  0.00           H  
ATOM    435  H4'   G A  14      -8.350   1.002 -21.379  1.00  0.00           H  
ATOM    436  H3'   G A  14      -7.228  -1.261 -22.664  1.00  0.00           H  
ATOM    437  H1'   G A  14      -5.594   0.259 -19.840  1.00  0.00           H  
ATOM    438  H2'   G A  14      -5.125  -0.419 -22.316  1.00  0.00           H  
ATOM    439 HO2'   G A  14      -4.708   1.648 -22.149  1.00  0.00           H  
ATOM    440  H1    G A  14      -1.028  -3.618 -19.493  1.00  0.00           H  
ATOM    441  H22   G A  14      -0.875  -0.227 -19.949  1.00  0.00           H  
ATOM    442  H21   G A  14      -0.018  -1.663 -19.666  1.00  0.00           H  
ATOM    443  H8    G A  14      -7.238  -2.929 -20.196  1.00  0.00           H  
ATOM    444  P     U A  15      -7.101  -0.259 -25.116  1.00  0.00           P  
ATOM    445  OP2   U A  15      -7.492  -1.691 -25.085  1.00  0.00           O  
ATOM    446  OP1   U A  15      -7.626   0.623 -26.189  1.00  0.00           O  
ATOM    447  O5'   U A  15      -5.510  -0.183 -25.149  1.00  0.00           O  
ATOM    448  C5'   U A  15      -4.843   1.049 -25.382  1.00  0.00           C  
ATOM    449  C4'   U A  15      -3.345   0.872 -25.422  1.00  0.00           C  
ATOM    450  O4'   U A  15      -2.871   0.378 -24.142  1.00  0.00           O  
ATOM    451  C3'   U A  15      -2.815  -0.138 -26.427  1.00  0.00           C  
ATOM    452  O3'   U A  15      -2.721   0.384 -27.742  1.00  0.00           O  
ATOM    453  C1'   U A  15      -1.796  -0.540 -24.334  1.00  0.00           C  
ATOM    454  C2'   U A  15      -1.472  -0.530 -25.829  1.00  0.00           C  
ATOM    455  O2'   U A  15      -0.487   0.462 -26.080  1.00  0.00           O  
ATOM    456  N1    U A  15      -2.175  -1.890 -23.849  1.00  0.00           N  
ATOM    457  C2    U A  15      -1.146  -2.766 -23.557  1.00  0.00           C  
ATOM    458  O2    U A  15       0.031  -2.476 -23.680  1.00  0.00           O  
ATOM    459  N3    U A  15      -1.543  -4.003 -23.111  1.00  0.00           N  
ATOM    460  C4    U A  15      -2.836  -4.447 -22.932  1.00  0.00           C  
ATOM    461  O4    U A  15      -3.031  -5.592 -22.524  1.00  0.00           O  
ATOM    462  C5    U A  15      -3.848  -3.487 -23.254  1.00  0.00           C  
ATOM    463  C6    U A  15      -3.489  -2.274 -23.689  1.00  0.00           C  
ATOM    464  H5'   U A  15      -5.072   1.676 -24.665  1.00  0.00           H  
ATOM    465 H5''   U A  15      -5.143   1.418 -26.239  1.00  0.00           H  
ATOM    466  H4'   U A  15      -2.929   1.742 -25.598  1.00  0.00           H  
ATOM    467  H3'   U A  15      -3.404  -0.923 -26.435  1.00  0.00           H  
ATOM    468  H1'   U A  15      -1.018  -0.223 -23.829  1.00  0.00           H  
ATOM    469  H2'   U A  15      -1.184  -1.415 -26.138  1.00  0.00           H  
ATOM    470 HO2'   U A  15       0.361   0.021 -26.295  1.00  0.00           H  
ATOM    471  H3    U A  15      -0.830  -4.640 -22.899  1.00  0.00           H  
ATOM    472  H5    U A  15      -4.796  -3.717 -23.156  1.00  0.00           H  
ATOM    473  H6    U A  15      -4.200  -1.636 -23.904  1.00  0.00           H  
ATOM    474  P     G A  16      -2.756  -0.602 -29.010  1.00  0.00           P  
ATOM    475  OP2   G A  16      -3.821  -1.611 -28.779  1.00  0.00           O  
ATOM    476  OP1   G A  16      -2.787   0.230 -30.240  1.00  0.00           O  
ATOM    477  O5'   G A  16      -1.349  -1.349 -28.956  1.00  0.00           O  
ATOM    478  C5'   G A  16      -0.174  -0.726 -29.452  1.00  0.00           C  
ATOM    479  C4'   G A  16       0.995  -1.680 -29.466  1.00  0.00           C  
ATOM    480  O4'   G A  16       1.314  -2.085 -28.109  1.00  0.00           O  
ATOM    481  C3'   G A  16       0.777  -2.993 -30.202  1.00  0.00           C  
ATOM    482  O3'   G A  16       0.929  -2.872 -31.607  1.00  0.00           O  
ATOM    483  C1'   G A  16       1.748  -3.450 -28.097  1.00  0.00           C  
ATOM    484  C2'   G A  16       1.803  -3.912 -29.554  1.00  0.00           C  
ATOM    485  O2'   G A  16       3.106  -3.672 -30.065  1.00  0.00           O  
ATOM    486  N1    G A  16       1.119  -7.862 -25.637  1.00  0.00           N  
ATOM    487  C2    G A  16       2.203  -7.402 -26.343  1.00  0.00           C  
ATOM    488  N2    G A  16       3.264  -8.221 -26.406  1.00  0.00           N  
ATOM    489  N3    G A  16       2.248  -6.225 -26.945  1.00  0.00           N  
ATOM    490  C4    G A  16       1.102  -5.531 -26.783  1.00  0.00           C  
ATOM    491  C5    G A  16      -0.037  -5.898 -26.098  1.00  0.00           C  
ATOM    492  C6    G A  16      -0.072  -7.164 -25.457  1.00  0.00           C  
ATOM    493  O6    G A  16      -0.989  -7.671 -24.802  1.00  0.00           O  
ATOM    494  N7    G A  16      -0.998  -4.900 -26.168  1.00  0.00           N  
ATOM    495  C8    G A  16      -0.437  -3.961 -26.880  1.00  0.00           C  
ATOM    496  N9    G A  16       0.837  -4.279 -27.286  1.00  0.00           N  
ATOM    497  H5'   G A  16       0.046   0.041 -28.885  1.00  0.00           H  
ATOM    498 H5''   G A  16      -0.340  -0.411 -30.366  1.00  0.00           H  
ATOM    499  H4'   G A  16       1.772  -1.224 -29.852  1.00  0.00           H  
ATOM    500  H3'   G A  16      -0.123  -3.327 -30.004  1.00  0.00           H  
ATOM    501  H1'   G A  16       2.649  -3.481 -27.711  1.00  0.00           H  
ATOM    502  H2'   G A  16       1.547  -4.854 -29.641  1.00  0.00           H  
ATOM    503 HO2'   G A  16       3.566  -4.529 -30.183  1.00  0.00           H  
ATOM    504  H1    G A  16       1.186  -8.750 -25.228  1.00  0.00           H  
ATOM    505  H22   G A  16       4.067  -7.946 -26.897  1.00  0.00           H  
ATOM    506  H21   G A  16       3.239  -9.095 -25.963  1.00  0.00           H  
ATOM    507  H8    G A  16      -0.880  -3.116 -27.103  1.00  0.00           H  
ATOM    508  P     C A  17       0.067  -3.801 -32.595  1.00  0.00           P  
ATOM    509  OP2   C A  17      -1.350  -3.749 -32.158  1.00  0.00           O  
ATOM    510  OP1   C A  17       0.418  -3.437 -33.991  1.00  0.00           O  
ATOM    511  O5'   C A  17       0.615  -5.271 -32.318  1.00  0.00           O  
ATOM    512  C5'   C A  17       1.949  -5.627 -32.648  1.00  0.00           C  
ATOM    513  C4'   C A  17       2.272  -7.038 -32.221  1.00  0.00           C  
ATOM    514  O4'   C A  17       2.235  -7.139 -30.774  1.00  0.00           O  
ATOM    515  C3'   C A  17       1.307  -8.117 -32.691  1.00  0.00           C  
ATOM    516  O3'   C A  17       1.534  -8.518 -34.031  1.00  0.00           O  
ATOM    517  C1'   C A  17       1.743  -8.427 -30.389  1.00  0.00           C  
ATOM    518  C2'   C A  17       1.531  -9.228 -31.675  1.00  0.00           C  
ATOM    519  O2'   C A  17       2.715  -9.959 -31.962  1.00  0.00           O  
ATOM    520  N1    C A  17       0.493  -8.287 -29.600  1.00  0.00           N  
ATOM    521  C2    C A  17       0.110  -9.346 -28.768  1.00  0.00           C  
ATOM    522  O2    C A  17       0.820 -10.363 -28.715  1.00  0.00           O  
ATOM    523  N3    C A  17      -1.024  -9.244 -28.038  1.00  0.00           N  
ATOM    524  C4    C A  17      -1.770  -8.142 -28.113  1.00  0.00           C  
ATOM    525  N4    C A  17      -2.881  -8.085 -27.375  1.00  0.00           N  
ATOM    526  C5    C A  17      -1.409  -7.048 -28.950  1.00  0.00           C  
ATOM    527  C6    C A  17      -0.284  -7.160 -29.666  1.00  0.00           C  
ATOM    528  H5'   C A  17       2.564  -5.009 -32.199  1.00  0.00           H  
ATOM    529 H5''   C A  17       2.070  -5.551 -33.617  1.00  0.00           H  
ATOM    530  H4'   C A  17       3.174  -7.263 -32.531  1.00  0.00           H  
ATOM    531  H3'   C A  17       0.388  -7.785 -32.605  1.00  0.00           H  
ATOM    532  H1'   C A  17       2.425  -8.866 -29.839  1.00  0.00           H  
ATOM    533  H2'   C A  17       0.750  -9.816 -31.606  1.00  0.00           H  
ATOM    534 HO2'   C A  17       2.549 -10.911 -31.803  1.00  0.00           H  
ATOM    535  H42   C A  17      -3.451  -7.289 -27.408  1.00  0.00           H  
ATOM    536  H41   C A  17      -3.127  -8.840 -26.801  1.00  0.00           H  
ATOM    537  H5    C A  17      -1.963  -6.241 -28.998  1.00  0.00           H  
ATOM    538  H6    C A  17      -0.018  -6.418 -30.248  1.00  0.00           H  
ATOM    539  P     G A  18       0.326  -9.106 -34.914  1.00  0.00           P  
ATOM    540  OP2   G A  18      -0.886  -8.295 -34.633  1.00  0.00           O  
ATOM    541  OP1   G A  18       0.805  -9.249 -36.313  1.00  0.00           O  
ATOM    542  O5'   G A  18       0.090 -10.567 -34.322  1.00  0.00           O  
ATOM    543  C5'   G A  18       1.086 -11.572 -34.443  1.00  0.00           C  
ATOM    544  C4'   G A  18       0.697 -12.829 -33.706  1.00  0.00           C  
ATOM    545  O4'   G A  18       0.632 -12.562 -32.280  1.00  0.00           O  
ATOM    546  C3'   G A  18      -0.673 -13.400 -34.038  1.00  0.00           C  
ATOM    547  O3'   G A  18      -0.678 -14.174 -35.225  1.00  0.00           O  
ATOM    548  C1'   G A  18      -0.423 -13.311 -31.689  1.00  0.00           C  
ATOM    549  C2'   G A  18      -1.012 -14.199 -32.787  1.00  0.00           C  
ATOM    550  O2'   G A  18      -0.340 -15.451 -32.777  1.00  0.00           O  
ATOM    551  N1    G A  18      -4.354 -12.841 -28.488  1.00  0.00           N  
ATOM    552  C2    G A  18      -3.600 -13.949 -28.790  1.00  0.00           C  
ATOM    553  N2    G A  18      -3.931 -15.084 -28.158  1.00  0.00           N  
ATOM    554  N3    G A  18      -2.592 -13.946 -29.647  1.00  0.00           N  
ATOM    555  C4    G A  18      -2.395 -12.726 -30.191  1.00  0.00           C  
ATOM    556  C5    G A  18      -3.090 -11.558 -29.959  1.00  0.00           C  
ATOM    557  C6    G A  18      -4.168 -11.575 -29.036  1.00  0.00           C  
ATOM    558  O6    G A  18      -4.905 -10.643 -28.695  1.00  0.00           O  
ATOM    559  N7    G A  18      -2.573 -10.518 -30.718  1.00  0.00           N  
ATOM    560  C8    G A  18      -1.593 -11.062 -31.386  1.00  0.00           C  
ATOM    561  N9    G A  18      -1.430 -12.399 -31.114  1.00  0.00           N  
ATOM    562  H5'   G A  18       1.928 -11.233 -34.076  1.00  0.00           H  
ATOM    563 H5''   G A  18       1.212 -11.783 -35.392  1.00  0.00           H  
ATOM    564  H4'   G A  18       1.376 -13.516 -33.870  1.00  0.00           H  
ATOM    565  H3'   G A  18      -1.315 -12.665 -34.131  1.00  0.00           H  
ATOM    566  H1'   G A  18      -0.049 -13.875 -30.980  1.00  0.00           H  
ATOM    567  H2'   G A  18      -1.981 -14.307 -32.680  1.00  0.00           H  
ATOM    568 HO2'   G A  18      -0.949 -16.137 -32.435  1.00  0.00           H  
ATOM    569  H1    G A  18      -5.079 -12.948 -27.838  1.00  0.00           H  
ATOM    570  H22   G A  18      -3.428 -15.907 -28.333  1.00  0.00           H  
ATOM    571  H21   G A  18      -4.676 -15.095 -27.521  1.00  0.00           H  
ATOM    572  H8    G A  18      -1.030 -10.567 -32.017  1.00  0.00           H  
ATOM    573  P     U A  19      -1.997 -14.239 -36.141  1.00  0.00           P  
ATOM    574  OP2   U A  19      -2.520 -12.858 -36.292  1.00  0.00           O  
ATOM    575  OP1   U A  19      -1.678 -15.040 -37.351  1.00  0.00           O  
ATOM    576  O5'   U A  19      -3.036 -15.067 -35.262  1.00  0.00           O  
ATOM    577  C5'   U A  19      -2.760 -16.404 -34.873  1.00  0.00           C  
ATOM    578  C4'   U A  19      -3.741 -16.897 -33.838  1.00  0.00           C  
ATOM    579  O4'   U A  19      -3.632 -16.097 -32.632  1.00  0.00           O  
ATOM    580  C3'   U A  19      -5.213 -16.803 -34.211  1.00  0.00           C  
ATOM    581  O3'   U A  19      -5.647 -17.875 -35.031  1.00  0.00           O  
ATOM    582  C1'   U A  19      -4.913 -15.913 -32.042  1.00  0.00           C  
ATOM    583  C2'   U A  19      -5.898 -16.757 -32.853  1.00  0.00           C  
ATOM    584  O2'   U A  19      -5.981 -18.051 -32.273  1.00  0.00           O  
ATOM    585  N1    U A  19      -5.273 -14.474 -32.041  1.00  0.00           N  
ATOM    586  C2    U A  19      -6.273 -14.076 -31.173  1.00  0.00           C  
ATOM    587  O2    U A  19      -6.853 -14.845 -30.428  1.00  0.00           O  
ATOM    588  N3    U A  19      -6.572 -12.736 -31.206  1.00  0.00           N  
ATOM    589  C4    U A  19      -5.988 -11.772 -32.001  1.00  0.00           C  
ATOM    590  O4    U A  19      -6.370 -10.604 -31.914  1.00  0.00           O  
ATOM    591  C5    U A  19      -4.962 -12.257 -32.873  1.00  0.00           C  
ATOM    592  C6    U A  19      -4.650 -13.557 -32.861  1.00  0.00           C  
ATOM    593  H5'   U A  19      -1.855 -16.448 -34.500  1.00  0.00           H  
ATOM    594 H5''   U A  19      -2.811 -16.983 -35.661  1.00  0.00           H  
ATOM    595  H4'   U A  19      -3.529 -17.829 -33.620  1.00  0.00           H  
ATOM    596  H3'   U A  19      -5.372 -15.956 -34.679  1.00  0.00           H  
ATOM    597  H1'   U A  19      -4.886 -16.240 -31.119  1.00  0.00           H  
ATOM    598  H2'   U A  19      -6.777 -16.327 -32.907  1.00  0.00           H  
ATOM    599 HO2'   U A  19      -6.853 -18.152 -31.839  1.00  0.00           H  
ATOM    600  H3    U A  19      -7.278 -12.432 -30.599  1.00  0.00           H  
ATOM    601  H5    U A  19      -4.492 -11.641 -33.473  1.00  0.00           H  
ATOM    602  H6    U A  19      -3.945 -13.864 -33.467  1.00  0.00           H  
ATOM    603  P     G A  20      -6.824 -17.650 -36.102  1.00  0.00           P  
ATOM    604  OP2   G A  20      -6.696 -16.273 -36.643  1.00  0.00           O  
ATOM    605  OP1   G A  20      -6.827 -18.807 -37.032  1.00  0.00           O  
ATOM    606  O5'   G A  20      -8.156 -17.715 -35.230  1.00  0.00           O  
ATOM    607  C5'   G A  20      -8.666 -18.958 -34.771  1.00  0.00           C  
ATOM    608  C4'   G A  20      -9.875 -18.769 -33.889  1.00  0.00           C  
ATOM    609  O4'   G A  20      -9.518 -17.972 -32.729  1.00  0.00           O  
ATOM    610  C3'   G A  20     -11.043 -18.017 -34.509  1.00  0.00           C  
ATOM    611  O3'   G A  20     -11.862 -18.839 -35.324  1.00  0.00           O  
ATOM    612  C1'   G A  20     -10.586 -17.091 -32.384  1.00  0.00           C  
ATOM    613  C2'   G A  20     -11.762 -17.456 -33.290  1.00  0.00           C  
ATOM    614  O2'   G A  20     -12.546 -18.453 -32.650  1.00  0.00           O  
ATOM    615  N1    G A  20     -11.590 -12.226 -31.269  1.00  0.00           N  
ATOM    616  C2    G A  20     -12.264 -13.365 -30.899  1.00  0.00           C  
ATOM    617  N2    G A  20     -13.349 -13.192 -30.129  1.00  0.00           N  
ATOM    618  N3    G A  20     -11.901 -14.587 -31.255  1.00  0.00           N  
ATOM    619  C4    G A  20     -10.793 -14.580 -32.025  1.00  0.00           C  
ATOM    620  C5    G A  20     -10.046 -13.501 -32.450  1.00  0.00           C  
ATOM    621  C6    G A  20     -10.447 -12.197 -32.061  1.00  0.00           C  
ATOM    622  O6    G A  20      -9.917 -11.114 -32.336  1.00  0.00           O  
ATOM    623  N7    G A  20      -8.977 -13.918 -33.229  1.00  0.00           N  
ATOM    624  C8    G A  20      -9.090 -15.219 -33.263  1.00  0.00           C  
ATOM    625  N9    G A  20     -10.169 -15.686 -32.553  1.00  0.00           N  
ATOM    626  H5'   G A  20      -7.969 -19.422 -34.263  1.00  0.00           H  
ATOM    627 H5''   G A  20      -8.917 -19.506 -35.544  1.00  0.00           H  
ATOM    628  H4'   G A  20     -10.188 -19.648 -33.586  1.00  0.00           H  
ATOM    629  H3'   G A  20     -10.697 -17.274 -35.047  1.00  0.00           H  
ATOM    630  H1'   G A  20     -10.834 -17.247 -31.449  1.00  0.00           H  
ATOM    631  H2'   G A  20     -12.297 -16.667 -33.519  1.00  0.00           H  
ATOM    632 HO2'   G A  20     -12.992 -18.057 -31.873  1.00  0.00           H  
ATOM    633  H1    G A  20     -11.941 -11.368 -30.952  1.00  0.00           H  
ATOM    634  H22   G A  20     -13.869 -13.968 -29.834  1.00  0.00           H  
ATOM    635  H21   G A  20     -13.624 -12.290 -29.862  1.00  0.00           H  
ATOM    636  H8    G A  20      -8.467 -15.801 -33.746  1.00  0.00           H  
ATOM    637  P     G A  21     -12.837 -18.177 -36.416  1.00  0.00           P  
ATOM    638  OP2   G A  21     -12.053 -17.181 -37.190  1.00  0.00           O  
ATOM    639  OP1   G A  21     -13.540 -19.274 -37.131  1.00  0.00           O  
ATOM    640  O5'   G A  21     -13.913 -17.389 -35.545  1.00  0.00           O  
ATOM    641  C5'   G A  21     -14.946 -18.081 -34.860  1.00  0.00           C  
ATOM    642  C4'   G A  21     -15.937 -17.128 -34.240  1.00  0.00           C  
ATOM    643  O4'   G A  21     -15.271 -16.303 -33.249  1.00  0.00           O  
ATOM    644  C3'   G A  21     -16.578 -16.124 -35.186  1.00  0.00           C  
ATOM    645  O3'   G A  21     -17.644 -16.676 -35.940  1.00  0.00           O  
ATOM    646  C1'   G A  21     -15.853 -14.990 -33.244  1.00  0.00           C  
ATOM    647  C2'   G A  21     -17.010 -15.009 -34.244  1.00  0.00           C  
ATOM    648  O2'   G A  21     -18.207 -15.347 -33.558  1.00  0.00           O  
ATOM    649  N1    G A  21     -14.670 -10.039 -33.158  1.00  0.00           N  
ATOM    650  C2    G A  21     -15.804 -10.675 -32.714  1.00  0.00           C  
ATOM    651  N2    G A  21     -16.752  -9.894 -32.175  1.00  0.00           N  
ATOM    652  N3    G A  21     -15.997 -11.981 -32.792  1.00  0.00           N  
ATOM    653  C4    G A  21     -14.948 -12.614 -33.359  1.00  0.00           C  
ATOM    654  C5    G A  21     -13.772 -12.074 -33.834  1.00  0.00           C  
ATOM    655  C6    G A  21     -13.578 -10.671 -33.745  1.00  0.00           C  
ATOM    656  O6    G A  21     -12.604 -10.003 -34.110  1.00  0.00           O  
ATOM    657  N7    G A  21     -12.945 -13.065 -34.344  1.00  0.00           N  
ATOM    658  C8    G A  21     -13.621 -14.169 -34.173  1.00  0.00           C  
ATOM    659  N9    G A  21     -14.844 -13.967 -33.580  1.00  0.00           N  
ATOM    660  H5'   G A  21     -14.548 -18.633 -34.154  1.00  0.00           H  
ATOM    661 H5''   G A  21     -15.415 -18.664 -35.494  1.00  0.00           H  
ATOM    662  H4'   G A  21     -16.643 -17.646 -33.800  1.00  0.00           H  
ATOM    663  H3'   G A  21     -15.896 -15.779 -35.800  1.00  0.00           H  
ATOM    664  H1'   G A  21     -16.203 -14.820 -32.344  1.00  0.00           H  
ATOM    665  H2'   G A  21     -17.091 -14.152 -34.714  1.00  0.00           H  
ATOM    666 HO2'   G A  21     -18.779 -14.554 -33.504  1.00  0.00           H  
ATOM    667  H1    G A  21     -14.625  -9.066 -33.054  1.00  0.00           H  
ATOM    668  H22   G A  21     -17.584 -10.292 -31.841  1.00  0.00           H  
ATOM    669  H21   G A  21     -16.617  -8.925 -32.114  1.00  0.00           H  
ATOM    670  H8    G A  21     -13.288 -15.051 -34.439  1.00  0.00           H  
ATOM    671  P     G A  22     -18.069 -16.015 -37.342  1.00  0.00           P  
ATOM    672  OP2   G A  22     -16.850 -15.900 -38.183  1.00  0.00           O  
ATOM    673  OP1   G A  22     -19.251 -16.750 -37.859  1.00  0.00           O  
ATOM    674  O5'   G A  22     -18.537 -14.543 -36.949  1.00  0.00           O  
ATOM    675  C5'   G A  22     -19.803 -14.318 -36.347  1.00  0.00           C  
ATOM    676  C4'   G A  22     -20.068 -12.847 -36.147  1.00  0.00           C  
ATOM    677  O4'   G A  22     -19.062 -12.281 -35.268  1.00  0.00           O  
ATOM    678  C3'   G A  22     -19.997 -11.981 -37.396  1.00  0.00           C  
ATOM    679  O3'   G A  22     -21.183 -12.030 -38.172  1.00  0.00           O  
ATOM    680  C1'   G A  22     -18.749 -10.946 -35.677  1.00  0.00           C  
ATOM    681  C2'   G A  22     -19.697 -10.601 -36.827  1.00  0.00           C  
ATOM    682  O2'   G A  22     -20.867  -9.997 -36.295  1.00  0.00           O  
ATOM    683  N1    G A  22     -14.813  -7.819 -36.480  1.00  0.00           N  
ATOM    684  C2    G A  22     -16.095  -7.526 -36.081  1.00  0.00           C  
ATOM    685  N2    G A  22     -16.371  -6.231 -35.866  1.00  0.00           N  
ATOM    686  N3    G A  22     -17.039  -8.436 -35.904  1.00  0.00           N  
ATOM    687  C4    G A  22     -16.594  -9.683 -36.164  1.00  0.00           C  
ATOM    688  C5    G A  22     -15.337 -10.082 -36.567  1.00  0.00           C  
ATOM    689  C6    G A  22     -14.334  -9.096 -36.753  1.00  0.00           C  
ATOM    690  O6    G A  22     -13.159  -9.250 -37.106  1.00  0.00           O  
ATOM    691  N7    G A  22     -15.285 -11.459 -36.726  1.00  0.00           N  
ATOM    692  C8    G A  22     -16.488 -11.865 -36.424  1.00  0.00           C  
ATOM    693  N9    G A  22     -17.333 -10.840 -36.073  1.00  0.00           N  
ATOM    694  H5'   G A  22     -19.828 -14.769 -35.477  1.00  0.00           H  
ATOM    695 H5''   G A  22     -20.502 -14.695 -36.922  1.00  0.00           H  
ATOM    696  H4'   G A  22     -20.950 -12.736 -35.733  1.00  0.00           H  
ATOM    697  H3'   G A  22     -19.240 -12.272 -37.947  1.00  0.00           H  
ATOM    698  H1'   G A  22     -18.923 -10.346 -34.921  1.00  0.00           H  
ATOM    699  H2'   G A  22     -19.261 -10.026 -37.490  1.00  0.00           H  
ATOM    700 HO2'   G A  22     -20.867  -9.045 -36.526  1.00  0.00           H  
ATOM    701  H1    G A  22     -14.188  -7.071 -36.582  1.00  0.00           H  
ATOM    702  H22   G A  22     -17.269  -5.963 -35.579  1.00  0.00           H  
ATOM    703  H21   G A  22     -15.677  -5.552 -35.994  1.00  0.00           H  
ATOM    704  H8    G A  22     -16.760 -12.807 -36.444  1.00  0.00           H  
ATOM    705  P     A A  23     -21.105 -12.424 -39.721  1.00  0.00           P  
ATOM    706  OP2   A A  23     -21.971 -11.487 -40.479  1.00  0.00           O  
ATOM    707  OP1   A A  23     -19.674 -12.563 -40.091  1.00  0.00           O  
ATOM    708  O5'   A A  23     -21.773 -13.869 -39.780  1.00  0.00           O  
ATOM    709  C5'   A A  23     -22.694 -14.205 -40.807  1.00  0.00           C  
ATOM    710  C4'   A A  23     -24.032 -14.609 -40.240  1.00  0.00           C  
ATOM    711  O4'   A A  23     -24.276 -13.896 -38.999  1.00  0.00           O  
ATOM    712  C3'   A A  23     -25.245 -14.285 -41.098  1.00  0.00           C  
ATOM    713  O3'   A A  23     -25.473 -15.241 -42.120  1.00  0.00           O  
ATOM    714  C1'   A A  23     -25.654 -13.554 -38.889  1.00  0.00           C  
ATOM    715  C2'   A A  23     -26.367 -14.208 -40.072  1.00  0.00           C  
ATOM    716  O2'   A A  23     -26.804 -15.504 -39.688  1.00  0.00           O  
ATOM    717  N1    A A  23     -28.767  -9.608 -37.750  1.00  0.00           N  
ATOM    718  C2    A A  23     -28.914 -10.934 -37.632  1.00  0.00           C  
ATOM    719  N3    A A  23     -28.061 -11.906 -37.948  1.00  0.00           N  
ATOM    720  C4    A A  23     -26.922 -11.395 -38.449  1.00  0.00           C  
ATOM    721  C5    A A  23     -26.624 -10.057 -38.630  1.00  0.00           C  
ATOM    722  C6    A A  23     -27.610  -9.128 -38.255  1.00  0.00           C  
ATOM    723  N6    A A  23     -27.465  -7.806 -38.373  1.00  0.00           N  
ATOM    724  N7    A A  23     -25.354  -9.907 -39.170  1.00  0.00           N  
ATOM    725  C8    A A  23     -24.920 -11.136 -39.300  1.00  0.00           C  
ATOM    726  N9    A A  23     -25.817 -12.087 -38.882  1.00  0.00           N  
ATOM    727  H5'   A A  23     -22.332 -14.949 -41.331  1.00  0.00           H  
ATOM    728 H5''   A A  23     -22.816 -13.430 -41.394  1.00  0.00           H  
ATOM    729  H4'   A A  23     -24.022 -15.572 -40.057  1.00  0.00           H  
ATOM    730  H3'   A A  23     -25.124 -13.401 -41.506  1.00  0.00           H  
ATOM    731  H1'   A A  23     -26.003 -13.925 -38.051  1.00  0.00           H  
ATOM    732  H2'   A A  23     -27.111 -13.655 -40.393  1.00  0.00           H  
ATOM    733 HO2'   A A  23     -27.779 -15.500 -39.603  1.00  0.00           H  
ATOM    734  H2    A A  23     -29.771 -11.231 -37.260  1.00  0.00           H  
ATOM    735  H61   A A  23     -28.188  -7.207 -38.094  1.00  0.00           H  
ATOM    736  H62   A A  23     -26.634  -7.435 -38.737  1.00  0.00           H  
ATOM    737  H8    A A  23     -24.035 -11.356 -39.662  1.00  0.00           H  
ATOM    738  P     G A  24     -26.256 -14.821 -43.459  1.00  0.00           P  
ATOM    739  OP2   G A  24     -25.678 -13.544 -43.949  1.00  0.00           O  
ATOM    740  OP1   G A  24     -26.295 -16.002 -44.359  1.00  0.00           O  
ATOM    741  O5'   G A  24     -27.743 -14.532 -42.963  1.00  0.00           O  
ATOM    742  C5'   G A  24     -28.637 -15.597 -42.681  1.00  0.00           C  
ATOM    743  C4'   G A  24     -30.009 -15.087 -42.315  1.00  0.00           C  
ATOM    744  O4'   G A  24     -29.926 -14.267 -41.121  1.00  0.00           O  
ATOM    745  C3'   G A  24     -30.680 -14.184 -43.339  1.00  0.00           C  
ATOM    746  O3'   G A  24     -31.293 -14.903 -44.396  1.00  0.00           O  
ATOM    747  C1'   G A  24     -30.856 -13.181 -41.206  1.00  0.00           C  
ATOM    748  C2'   G A  24     -31.663 -13.391 -42.489  1.00  0.00           C  
ATOM    749  O2'   G A  24     -32.819 -14.159 -42.187  1.00  0.00           O  
ATOM    750  N1    G A  24     -31.280  -8.148 -40.568  1.00  0.00           N  
ATOM    751  C2    G A  24     -32.244  -9.123 -40.491  1.00  0.00           C  
ATOM    752  N2    G A  24     -33.488  -8.710 -40.206  1.00  0.00           N  
ATOM    753  N3    G A  24     -32.009 -10.412 -40.678  1.00  0.00           N  
ATOM    754  C4    G A  24     -30.710 -10.653 -40.955  1.00  0.00           C  
ATOM    755  C5    G A  24     -29.670  -9.753 -41.055  1.00  0.00           C  
ATOM    756  C6    G A  24     -29.936  -8.374 -40.852  1.00  0.00           C  
ATOM    757  O6    G A  24     -29.149  -7.423 -40.898  1.00  0.00           O  
ATOM    758  N7    G A  24     -28.482 -10.405 -41.356  1.00  0.00           N  
ATOM    759  C8    G A  24     -28.815 -11.665 -41.432  1.00  0.00           C  
ATOM    760  N9    G A  24     -30.151 -11.886 -41.199  1.00  0.00           N  
ATOM    761  H5'   G A  24     -28.283 -16.124 -41.935  1.00  0.00           H  
ATOM    762 H5''   G A  24     -28.710 -16.172 -43.472  1.00  0.00           H  
ATOM    763  H4'   G A  24     -30.594 -15.852 -42.135  1.00  0.00           H  
ATOM    764  H3'   G A  24     -30.012 -13.570 -43.713  1.00  0.00           H  
ATOM    765  H1'   G A  24     -31.456 -13.231 -40.433  1.00  0.00           H  
ATOM    766  H2'   G A  24     -31.895 -12.536 -42.910  1.00  0.00           H  
ATOM    767 HO2'   G A  24     -33.609 -13.583 -42.246  1.00  0.00           H  
ATOM    768  H1    G A  24     -31.557  -7.221 -40.413  1.00  0.00           H  
ATOM    769  H22   G A  24     -34.218  -9.361 -40.137  1.00  0.00           H  
ATOM    770  H21   G A  24     -33.670  -7.757 -40.066  1.00  0.00           H  
ATOM    771  H8    G A  24     -28.176 -12.379 -41.634  1.00  0.00           H  
ATOM    772  P     G A  25     -31.475 -14.219 -45.839  1.00  0.00           P  
ATOM    773  OP2   G A  25     -30.209 -13.523 -46.181  1.00  0.00           O  
ATOM    774  OP1   G A  25     -32.026 -15.240 -46.766  1.00  0.00           O  
ATOM    775  O5'   G A  25     -32.597 -13.112 -45.602  1.00  0.00           O  
ATOM    776  C5'   G A  25     -33.953 -13.481 -45.399  1.00  0.00           C  
ATOM    777  C4'   G A  25     -34.829 -12.272 -45.179  1.00  0.00           C  
ATOM    778  O4'   G A  25     -34.385 -11.551 -44.001  1.00  0.00           O  
ATOM    779  C3'   G A  25     -34.811 -11.226 -46.283  1.00  0.00           C  
ATOM    780  O3'   G A  25     -35.648 -11.559 -47.377  1.00  0.00           O  
ATOM    781  C1'   G A  25     -34.547 -10.146 -44.197  1.00  0.00           C  
ATOM    782  C2'   G A  25     -35.239  -9.962 -45.549  1.00  0.00           C  
ATOM    783  O2'   G A  25     -36.644  -9.934 -45.348  1.00  0.00           O  
ATOM    784  N1    G A  25     -32.140  -5.696 -43.628  1.00  0.00           N  
ATOM    785  C2    G A  25     -33.486  -5.969 -43.621  1.00  0.00           C  
ATOM    786  N2    G A  25     -34.305  -4.922 -43.438  1.00  0.00           N  
ATOM    787  N3    G A  25     -33.996  -7.179 -43.780  1.00  0.00           N  
ATOM    788  C4    G A  25     -33.036  -8.112 -43.952  1.00  0.00           C  
ATOM    789  C5    G A  25     -31.667  -7.946 -43.976  1.00  0.00           C  
ATOM    790  C6    G A  25     -31.134  -6.642 -43.804  1.00  0.00           C  
ATOM    791  O6    G A  25     -29.949  -6.289 -43.793  1.00  0.00           O  
ATOM    792  N7    G A  25     -31.026  -9.160 -44.177  1.00  0.00           N  
ATOM    793  C8    G A  25     -31.998 -10.026 -44.271  1.00  0.00           C  
ATOM    794  N9    G A  25     -33.243  -9.459 -44.143  1.00  0.00           N  
ATOM    795  H5'   G A  25     -34.012 -14.065 -44.615  1.00  0.00           H  
ATOM    796 H5''   G A  25     -34.273 -13.969 -46.186  1.00  0.00           H  
ATOM    797  H4'   G A  25     -35.752 -12.571 -45.039  1.00  0.00           H  
ATOM    798  H3'   G A  25     -33.892 -11.114 -46.604  1.00  0.00           H  
ATOM    799  H1'   G A  25     -35.127  -9.802 -43.486  1.00  0.00           H  
ATOM    800  H2'   G A  25     -34.921  -9.155 -46.007  1.00  0.00           H  
ATOM    801 HO2'   G A  25     -36.970  -9.022 -45.496  1.00  0.00           H  
ATOM    802  H1    G A  25     -31.865  -4.764 -43.501  1.00  0.00           H  
ATOM    803  H22   G A  25     -35.276  -5.056 -43.423  1.00  0.00           H  
ATOM    804  H21   G A  25     -33.935  -4.023 -43.319  1.00  0.00           H  
ATOM    805  H8    G A  25     -31.853 -10.984 -44.417  1.00  0.00           H  
ATOM    806  P     C A  26     -35.281 -11.055 -48.858  1.00  0.00           P  
ATOM    807  OP2   C A  26     -33.817 -11.215 -49.049  1.00  0.00           O  
ATOM    808  OP1   C A  26     -36.220 -11.702 -49.810  1.00  0.00           O  
ATOM    809  O5'   C A  26     -35.607  -9.496 -48.827  1.00  0.00           O  
ATOM    810  C5'   C A  26     -36.947  -9.032 -48.764  1.00  0.00           C  
ATOM    811  C4'   C A  26     -37.012  -7.527 -48.677  1.00  0.00           C  
ATOM    812  O4'   C A  26     -36.366  -7.073 -47.459  1.00  0.00           O  
ATOM    813  C3'   C A  26     -36.299  -6.760 -49.781  1.00  0.00           C  
ATOM    814  O3'   C A  26     -37.065  -6.661 -50.970  1.00  0.00           O  
ATOM    815  C1'   C A  26     -35.685  -5.843 -47.691  1.00  0.00           C  
ATOM    816  C2'   C A  26     -36.016  -5.418 -49.123  1.00  0.00           C  
ATOM    817  O2'   C A  26     -37.175  -4.598 -49.104  1.00  0.00           O  
ATOM    818  N1    C A  26     -34.227  -6.009 -47.476  1.00  0.00           N  
ATOM    819  C2    C A  26     -33.455  -4.865 -47.238  1.00  0.00           C  
ATOM    820  O2    C A  26     -34.008  -3.755 -47.216  1.00  0.00           O  
ATOM    821  N3    C A  26     -32.123  -4.989 -47.038  1.00  0.00           N  
ATOM    822  C4    C A  26     -31.552  -6.193 -47.067  1.00  0.00           C  
ATOM    823  N4    C A  26     -30.234  -6.267 -46.864  1.00  0.00           N  
ATOM    824  C5    C A  26     -32.308  -7.375 -47.306  1.00  0.00           C  
ATOM    825  C6    C A  26     -33.625  -7.240 -47.502  1.00  0.00           C  
ATOM    826  H5'   C A  26     -37.381  -9.417 -47.974  1.00  0.00           H  
ATOM    827 H5''   C A  26     -37.425  -9.327 -49.567  1.00  0.00           H  
ATOM    828  H4'   C A  26     -37.953  -7.253 -48.657  1.00  0.00           H  
ATOM    829  H3'   C A  26     -35.449  -7.204 -49.982  1.00  0.00           H  
ATOM    830  H1'   C A  26     -36.032  -5.174 -47.064  1.00  0.00           H  
ATOM    831  H2'   C A  26     -35.257  -4.963 -49.545  1.00  0.00           H  
ATOM    832 HO2'   C A  26     -36.917  -3.674 -49.303  1.00  0.00           H  
ATOM    833  H42   C A  26     -29.785  -7.138 -46.879  1.00  0.00           H  
ATOM    834  H41   C A  26     -29.717  -5.451 -46.700  1.00  0.00           H  
ATOM    835  H5    C A  26     -31.880  -8.257 -47.325  1.00  0.00           H  
ATOM    836  H6    C A  26     -34.163  -8.042 -47.668  1.00  0.00           H  
ATOM    837  P     U A  27     -36.334  -6.455 -52.387  1.00  0.00           P  
ATOM    838  OP2   U A  27     -35.221  -7.434 -52.476  1.00  0.00           O  
ATOM    839  OP1   U A  27     -37.377  -6.430 -53.444  1.00  0.00           O  
ATOM    840  O5'   U A  27     -35.700  -4.997 -52.285  1.00  0.00           O  
ATOM    841  C5'   U A  27     -36.507  -3.839 -52.435  1.00  0.00           C  
ATOM    842  C4'   U A  27     -35.684  -2.575 -52.383  1.00  0.00           C  
ATOM    843  O4'   U A  27     -35.024  -2.468 -51.095  1.00  0.00           O  
ATOM    844  C3'   U A  27     -34.548  -2.473 -53.389  1.00  0.00           C  
ATOM    845  O3'   U A  27     -34.982  -2.063 -54.675  1.00  0.00           O  
ATOM    846  C1'   U A  27     -33.733  -1.885 -51.251  1.00  0.00           C  
ATOM    847  C2'   U A  27     -33.600  -1.487 -52.722  1.00  0.00           C  
ATOM    848  O2'   U A  27     -34.052  -0.150 -52.880  1.00  0.00           O  
ATOM    849  N1    U A  27     -32.681  -2.842 -50.829  1.00  0.00           N  
ATOM    850  C2    U A  27     -31.437  -2.319 -50.529  1.00  0.00           C  
ATOM    851  O2    U A  27     -31.181  -1.129 -50.596  1.00  0.00           O  
ATOM    852  N3    U A  27     -30.495  -3.241 -50.143  1.00  0.00           N  
ATOM    853  C4    U A  27     -30.664  -4.605 -50.030  1.00  0.00           C  
ATOM    854  O4    U A  27     -29.715  -5.303 -49.670  1.00  0.00           O  
ATOM    855  C5    U A  27     -31.976  -5.074 -50.356  1.00  0.00           C  
ATOM    856  C6    U A  27     -32.913  -4.197 -50.733  1.00  0.00           C  
ATOM    857  H5'   U A  27     -37.172  -3.817 -51.715  1.00  0.00           H  
ATOM    858 H5''   U A  27     -36.971  -3.882 -53.297  1.00  0.00           H  
ATOM    859  H4'   U A  27     -36.279  -1.805 -52.498  1.00  0.00           H  
ATOM    860  H3'   U A  27     -34.104  -3.345 -53.463  1.00  0.00           H  
ATOM    861  H1'   U A  27     -33.683  -1.082 -50.690  1.00  0.00           H  
ATOM    862  H2'   U A  27     -32.680  -1.599 -53.041  1.00  0.00           H  
ATOM    863 HO2'   U A  27     -33.281   0.428 -53.057  1.00  0.00           H  
ATOM    864  H3    U A  27     -29.606  -2.892 -49.927  1.00  0.00           H  
ATOM    865  H5    U A  27     -32.186  -6.030 -50.302  1.00  0.00           H  
ATOM    866  H6    U A  27     -33.802  -4.544 -50.952  1.00  0.00           H  
ATOM    867  P     U A  28     -34.700  -2.990 -55.958  1.00  0.00           P  
ATOM    868  OP2   U A  28     -34.476  -4.378 -55.481  1.00  0.00           O  
ATOM    869  OP1   U A  28     -35.761  -2.720 -56.962  1.00  0.00           O  
ATOM    870  O5'   U A  28     -33.323  -2.438 -56.536  1.00  0.00           O  
ATOM    871  C5'   U A  28     -33.302  -1.410 -57.515  1.00  0.00           C  
ATOM    872  C4'   U A  28     -32.195  -0.417 -57.257  1.00  0.00           C  
ATOM    873  O4'   U A  28     -31.954  -0.267 -55.828  1.00  0.00           O  
ATOM    874  C3'   U A  28     -30.820  -0.794 -57.787  1.00  0.00           C  
ATOM    875  O3'   U A  28     -30.646  -0.473 -59.155  1.00  0.00           O  
ATOM    876  C1'   U A  28     -30.589  -0.091 -55.564  1.00  0.00           C  
ATOM    877  C2'   U A  28     -29.906   0.064 -56.917  1.00  0.00           C  
ATOM    878  O2'   U A  28     -29.948   1.427 -57.315  1.00  0.00           O  
ATOM    879  N1    U A  28     -30.122  -1.294 -54.832  1.00  0.00           N  
ATOM    880  C2    U A  28     -28.845  -1.253 -54.303  1.00  0.00           C  
ATOM    881  O2    U A  28     -28.109  -0.288 -54.413  1.00  0.00           O  
ATOM    882  N3    U A  28     -28.456  -2.387 -53.634  1.00  0.00           N  
ATOM    883  C4    U A  28     -29.195  -3.536 -53.443  1.00  0.00           C  
ATOM    884  O4    U A  28     -28.702  -4.475 -52.817  1.00  0.00           O  
ATOM    885  C5    U A  28     -30.505  -3.506 -54.018  1.00  0.00           C  
ATOM    886  C6    U A  28     -30.910  -2.414 -54.674  1.00  0.00           C  
ATOM    887  H5'   U A  28     -34.161  -0.940 -57.502  1.00  0.00           H  
ATOM    888 H5''   U A  28     -33.170  -1.812 -58.399  1.00  0.00           H  
ATOM    889  H4'   U A  28     -32.461   0.453 -57.618  1.00  0.00           H  
ATOM    890  H3'   U A  28     -30.651  -1.741 -57.600  1.00  0.00           H  
ATOM    891  H1'   U A  28     -30.416   0.707 -55.022  1.00  0.00           H  
ATOM    892  H2'   U A  28     -28.990  -0.283 -56.907  1.00  0.00           H  
ATOM    893 HO2'   U A  28     -29.042   1.801 -57.268  1.00  0.00           H  
ATOM    894  H3    U A  28     -27.554  -2.380 -53.251  1.00  0.00           H  
ATOM    895  H5    U A  28     -31.100  -4.280 -53.931  1.00  0.00           H  
ATOM    896  H6    U A  28     -31.811  -2.419 -55.059  1.00  0.00           H  
ATOM    897  P     U A  29     -30.076  -1.573 -60.179  1.00  0.00           P  
ATOM    898  OP2   U A  29     -30.517  -2.910 -59.708  1.00  0.00           O  
ATOM    899  OP1   U A  29     -30.409  -1.133 -61.558  1.00  0.00           O  
ATOM    900  O5'   U A  29     -28.496  -1.483 -60.000  1.00  0.00           O  
ATOM    901  C5'   U A  29     -27.622  -2.201 -60.857  1.00  0.00           C  
ATOM    902  C4'   U A  29     -26.410  -1.384 -61.229  1.00  0.00           C  
ATOM    903  O4'   U A  29     -26.868  -0.138 -61.829  1.00  0.00           O  
ATOM    904  C3'   U A  29     -25.493  -0.986 -60.082  1.00  0.00           C  
ATOM    905  O3'   U A  29     -24.135  -0.881 -60.470  1.00  0.00           O  
ATOM    906  C1'   U A  29     -26.340   0.954 -61.105  1.00  0.00           C  
ATOM    907  C2'   U A  29     -26.008   0.403 -59.723  1.00  0.00           C  
ATOM    908  O2'   U A  29     -24.985   1.195 -59.135  1.00  0.00           O  
ATOM    909  N1    U A  29     -27.362   2.027 -61.052  1.00  0.00           N  
ATOM    910  C2    U A  29     -26.914   3.331 -61.149  1.00  0.00           C  
ATOM    911  O2    U A  29     -25.737   3.623 -61.273  1.00  0.00           O  
ATOM    912  N3    U A  29     -27.895   4.290 -61.097  1.00  0.00           N  
ATOM    913  C4    U A  29     -29.252   4.086 -60.959  1.00  0.00           C  
ATOM    914  O4    U A  29     -30.009   5.056 -60.927  1.00  0.00           O  
ATOM    915  C5    U A  29     -29.643   2.712 -60.865  1.00  0.00           C  
ATOM    916  C6    U A  29     -28.707   1.758 -60.915  1.00  0.00           C  
ATOM    917  H5'   U A  29     -28.106  -2.444 -61.675  1.00  0.00           H  
ATOM    918 H5''   U A  29     -27.329  -3.018 -60.404  1.00  0.00           H  
ATOM    919  H4'   U A  29     -25.877  -1.887 -61.879  1.00  0.00           H  
ATOM    920  H3'   U A  29     -25.642  -1.589 -59.325  1.00  0.00           H  
ATOM    921  H1'   U A  29     -25.522   1.305 -61.517  1.00  0.00           H  
ATOM    922  H2'   U A  29     -26.802   0.355 -59.151  1.00  0.00           H  
ATOM    923 HO2'   U A  29     -25.369   1.716 -58.398  1.00  0.00           H  
ATOM    924  H3    U A  29     -27.599   5.222 -61.163  1.00  0.00           H  
ATOM    925  H5    U A  29     -30.588   2.474 -60.766  1.00  0.00           H  
ATOM    926  H6    U A  29     -29.000   0.826 -60.848  1.00  0.00           H  
ATOM    927  P     C A  30     -23.097  -2.054 -60.109  1.00  0.00           P  
ATOM    928  OP2   C A  30     -23.675  -3.339 -60.577  1.00  0.00           O  
ATOM    929  OP1   C A  30     -21.752  -1.639 -60.582  1.00  0.00           O  
ATOM    930  O5'   C A  30     -23.074  -2.073 -58.517  1.00  0.00           O  
ATOM    931  C5'   C A  30     -21.847  -2.128 -57.805  1.00  0.00           C  
ATOM    932  C4'   C A  30     -22.069  -2.294 -56.322  1.00  0.00           C  
ATOM    933  O4'   C A  30     -23.504  -2.215 -56.085  1.00  0.00           O  
ATOM    934  C3'   C A  30     -21.627  -3.620 -55.723  1.00  0.00           C  
ATOM    935  O3'   C A  30     -21.248  -3.513 -54.361  1.00  0.00           O  
ATOM    936  C1'   C A  30     -23.951  -3.394 -55.457  1.00  0.00           C  
ATOM    937  C2'   C A  30     -22.904  -4.448 -55.824  1.00  0.00           C  
ATOM    938  O2'   C A  30     -22.920  -5.488 -54.857  1.00  0.00           O  
ATOM    939  N1    C A  30     -25.297  -3.730 -55.984  1.00  0.00           N  
ATOM    940  C2    C A  30     -25.989  -4.802 -55.405  1.00  0.00           C  
ATOM    941  O2    C A  30     -25.460  -5.435 -54.478  1.00  0.00           O  
ATOM    942  N3    C A  30     -27.218  -5.129 -55.867  1.00  0.00           N  
ATOM    943  C4    C A  30     -27.763  -4.434 -56.864  1.00  0.00           C  
ATOM    944  N4    C A  30     -28.979  -4.793 -57.287  1.00  0.00           N  
ATOM    945  C5    C A  30     -27.087  -3.340 -57.473  1.00  0.00           C  
ATOM    946  C6    C A  30     -25.872  -3.025 -57.008  1.00  0.00           C  
ATOM    947  H5'   C A  30     -21.350  -1.298 -57.963  1.00  0.00           H  
ATOM    948 H5''   C A  30     -21.319  -2.884 -58.136  1.00  0.00           H  
ATOM    949  H4'   C A  30     -21.611  -1.568 -55.851  1.00  0.00           H  
ATOM    950  H3'   C A  30     -20.935  -4.017 -56.292  1.00  0.00           H  
ATOM    951  H1'   C A  30     -23.994  -3.308 -54.482  1.00  0.00           H  
ATOM    952  H2'   C A  30     -23.034  -4.795 -56.731  1.00  0.00           H  
ATOM    953 HO2'   C A  30     -23.291  -6.298 -55.264  1.00  0.00           H  
ATOM    954  H42   C A  30     -29.407  -4.302 -58.018  1.00  0.00           H  
ATOM    955  H41   C A  30     -29.441  -5.547 -56.865  1.00  0.00           H  
ATOM    956  H5    C A  30     -27.497  -2.834 -58.206  1.00  0.00           H  
ATOM    957  H6    C A  30     -25.390  -2.275 -57.414  1.00  0.00           H  
ATOM    958  P     G A  31     -19.733  -3.173 -53.988  1.00  0.00           P  
ATOM    959  OP2   G A  31     -18.943  -4.375 -54.356  1.00  0.00           O  
ATOM    960  OP1   G A  31     -19.434  -1.871 -54.637  1.00  0.00           O  
ATOM    961  O5'   G A  31     -19.622  -2.974 -52.411  1.00  0.00           O  
ATOM    962  C5'   G A  31     -18.451  -2.425 -51.826  1.00  0.00           C  
ATOM    963  C4'   G A  31     -18.562  -0.930 -51.661  1.00  0.00           C  
ATOM    964  O4'   G A  31     -19.466  -0.506 -52.718  1.00  0.00           O  
ATOM    965  C3'   G A  31     -19.172  -0.446 -50.354  1.00  0.00           C  
ATOM    966  O3'   G A  31     -18.200  -0.141 -49.369  1.00  0.00           O  
ATOM    967  C1'   G A  31     -20.526   0.277 -52.158  1.00  0.00           C  
ATOM    968  C2'   G A  31     -20.026   0.747 -50.791  1.00  0.00           C  
ATOM    969  O2'   G A  31     -19.232   1.912 -50.964  1.00  0.00           O  
ATOM    970  N1    G A  31     -25.407  -0.426 -53.422  1.00  0.00           N  
ATOM    971  C2    G A  31     -24.562   0.610 -53.739  1.00  0.00           C  
ATOM    972  N2    G A  31     -25.081   1.592 -54.491  1.00  0.00           N  
ATOM    973  N3    G A  31     -23.300   0.681 -53.347  1.00  0.00           N  
ATOM    974  C4    G A  31     -22.943  -0.385 -52.600  1.00  0.00           C  
ATOM    975  C5    G A  31     -23.707  -1.471 -52.228  1.00  0.00           C  
ATOM    976  C6    G A  31     -25.059  -1.533 -52.654  1.00  0.00           C  
ATOM    977  O6    G A  31     -25.898  -2.413 -52.428  1.00  0.00           O  
ATOM    978  N7    G A  31     -22.966  -2.354 -51.457  1.00  0.00           N  
ATOM    979  C8    G A  31     -21.786  -1.800 -51.375  1.00  0.00           C  
ATOM    980  N9    G A  31     -21.703  -0.604 -52.046  1.00  0.00           N  
ATOM    981  H5'   G A  31     -17.682  -2.628 -52.398  1.00  0.00           H  
ATOM    982 H5''   G A  31     -18.311  -2.835 -50.946  1.00  0.00           H  
ATOM    983  H4'   G A  31     -17.704  -0.476 -51.799  1.00  0.00           H  
ATOM    984  H3'   G A  31     -19.764  -1.148 -50.013  1.00  0.00           H  
ATOM    985  H1'   G A  31     -20.752   1.056 -52.708  1.00  0.00           H  
ATOM    986  H2'   G A  31     -20.769   0.903 -50.171  1.00  0.00           H  
ATOM    987 HO2'   G A  31     -19.722   2.687 -50.616  1.00  0.00           H  
ATOM    988  H1    G A  31     -26.325  -0.384 -53.762  1.00  0.00           H  
ATOM    989  H22   G A  31     -24.525   2.358 -54.749  1.00  0.00           H  
ATOM    990  H21   G A  31     -26.014   1.547 -54.785  1.00  0.00           H  
ATOM    991  H8    G A  31     -21.037  -2.198 -50.885  1.00  0.00           H  
ATOM    992  P     A A  32     -18.493  -0.455 -47.820  1.00  0.00           P  
ATOM    993  OP2   A A  32     -18.118  -1.867 -47.559  1.00  0.00           O  
ATOM    994  OP1   A A  32     -17.885   0.628 -47.007  1.00  0.00           O  
ATOM    995  O5'   A A  32     -20.077  -0.335 -47.696  1.00  0.00           O  
ATOM    996  C5'   A A  32     -20.670   0.497 -46.710  1.00  0.00           C  
ATOM    997  C4'   A A  32     -21.832   1.279 -47.270  1.00  0.00           C  
ATOM    998  O4'   A A  32     -22.294   0.659 -48.498  1.00  0.00           O  
ATOM    999  C3'   A A  32     -23.075   1.343 -46.396  1.00  0.00           C  
ATOM   1000  O3'   A A  32     -22.993   2.337 -45.388  1.00  0.00           O  
ATOM   1001  C1'   A A  32     -23.714   0.736 -48.589  1.00  0.00           C  
ATOM   1002  C2'   A A  32     -24.182   1.593 -47.411  1.00  0.00           C  
ATOM   1003  O2'   A A  32     -24.213   2.954 -47.815  1.00  0.00           O  
ATOM   1004  N1    A A  32     -27.868  -2.137 -49.605  1.00  0.00           N  
ATOM   1005  C2    A A  32     -27.621  -0.829 -49.751  1.00  0.00           C  
ATOM   1006  N3    A A  32     -26.515  -0.146 -49.465  1.00  0.00           N  
ATOM   1007  C4    A A  32     -25.568  -0.960 -48.967  1.00  0.00           C  
ATOM   1008  C5    A A  32     -25.674  -2.323 -48.759  1.00  0.00           C  
ATOM   1009  C6    A A  32     -26.896  -2.928 -49.102  1.00  0.00           C  
ATOM   1010  N6    A A  32     -27.144  -4.231 -48.957  1.00  0.00           N  
ATOM   1011  N7    A A  32     -24.495  -2.831 -48.231  1.00  0.00           N  
ATOM   1012  C8    A A  32     -23.716  -1.782 -48.133  1.00  0.00           C  
ATOM   1013  N9    A A  32     -24.301  -0.616 -48.561  1.00  0.00           N  
ATOM   1014  H5'   A A  32     -19.996   1.124 -46.373  1.00  0.00           H  
ATOM   1015 H5''   A A  32     -20.986  -0.059 -45.969  1.00  0.00           H  
ATOM   1016  H4'   A A  32     -21.534   2.192 -47.466  1.00  0.00           H  
ATOM   1017  H3'   A A  32     -23.218   0.470 -45.975  1.00  0.00           H  
ATOM   1018  H1'   A A  32     -23.954   1.179 -49.430  1.00  0.00           H  
ATOM   1019  H2'   A A  32     -25.053   1.294 -47.075  1.00  0.00           H  
ATOM   1020 HO2'   A A  32     -25.146   3.243 -47.892  1.00  0.00           H  
ATOM   1021  H2    A A  32     -28.359  -0.300 -50.120  1.00  0.00           H  
ATOM   1022  H61   A A  32     -28.017  -4.596 -49.214  1.00  0.00           H  
ATOM   1023  H62   A A  32     -26.453  -4.824 -48.594  1.00  0.00           H  
ATOM   1024  H8    A A  32     -22.800  -1.826 -47.786  1.00  0.00           H  
ATOM   1025  P     G A  33     -23.653   2.080 -43.946  1.00  0.00           P  
ATOM   1026  OP2   G A  33     -23.457   0.649 -43.599  1.00  0.00           O  
ATOM   1027  OP1   G A  33     -23.162   3.134 -43.021  1.00  0.00           O  
ATOM   1028  O5'   G A  33     -25.210   2.321 -44.184  1.00  0.00           O  
ATOM   1029  C5'   G A  33     -25.717   3.625 -44.425  1.00  0.00           C  
ATOM   1030  C4'   G A  33     -27.195   3.597 -44.726  1.00  0.00           C  
ATOM   1031  O4'   G A  33     -27.435   2.854 -45.949  1.00  0.00           O  
ATOM   1032  C3'   G A  33     -28.073   2.905 -43.694  1.00  0.00           C  
ATOM   1033  O3'   G A  33     -28.389   3.735 -42.589  1.00  0.00           O  
ATOM   1034  C1'   G A  33     -28.638   2.102 -45.844  1.00  0.00           C  
ATOM   1035  C2'   G A  33     -29.287   2.491 -44.514  1.00  0.00           C  
ATOM   1036  O2'   G A  33     -30.160   3.590 -44.732  1.00  0.00           O  
ATOM   1037  N1    G A  33     -30.550  -2.559 -46.577  1.00  0.00           N  
ATOM   1038  C2    G A  33     -31.187  -1.342 -46.582  1.00  0.00           C  
ATOM   1039  N2    G A  33     -32.508  -1.363 -46.812  1.00  0.00           N  
ATOM   1040  N3    G A  33     -30.575  -0.187 -46.377  1.00  0.00           N  
ATOM   1041  C4    G A  33     -29.253  -0.347 -46.161  1.00  0.00           C  
ATOM   1042  C5    G A  33     -28.520  -1.515 -46.135  1.00  0.00           C  
ATOM   1043  C6    G A  33     -29.188  -2.747 -46.356  1.00  0.00           C  
ATOM   1044  O6    G A  33     -28.714  -3.888 -46.373  1.00  0.00           O  
ATOM   1045  N7    G A  33     -27.181  -1.252 -45.881  1.00  0.00           N  
ATOM   1046  C8    G A  33     -27.125   0.047 -45.759  1.00  0.00           C  
ATOM   1047  N9    G A  33     -28.346   0.658 -45.917  1.00  0.00           N  
ATOM   1048  H5'   G A  33     -25.243   4.017 -45.188  1.00  0.00           H  
ATOM   1049 H5''   G A  33     -25.562   4.180 -43.632  1.00  0.00           H  
ATOM   1050  H4'   G A  33     -27.512   4.517 -44.845  1.00  0.00           H  
ATOM   1051  H3'   G A  33     -27.615   2.100 -43.371  1.00  0.00           H  
ATOM   1052  H1'   G A  33     -29.231   2.353 -46.582  1.00  0.00           H  
ATOM   1053  H2'   G A  33     -29.754   1.731 -44.108  1.00  0.00           H  
ATOM   1054 HO2'   G A  33     -31.086   3.282 -44.648  1.00  0.00           H  
ATOM   1055  H1    G A  33     -31.094  -3.357 -46.739  1.00  0.00           H  
ATOM   1056  H22   G A  33     -33.016  -0.524 -46.828  1.00  0.00           H  
ATOM   1057  H21   G A  33     -32.968  -2.214 -46.965  1.00  0.00           H  
ATOM   1058  H8    G A  33     -26.297   0.535 -45.573  1.00  0.00           H  
ATOM   1059  P     C A  34     -28.552   3.099 -41.122  1.00  0.00           P  
ATOM   1060  OP2   C A  34     -27.545   2.019 -40.974  1.00  0.00           O  
ATOM   1061  OP1   C A  34     -28.585   4.212 -40.140  1.00  0.00           O  
ATOM   1062  O5'   C A  34     -29.996   2.426 -41.152  1.00  0.00           O  
ATOM   1063  C5'   C A  34     -31.171   3.222 -41.204  1.00  0.00           C  
ATOM   1064  C4'   C A  34     -32.405   2.381 -41.423  1.00  0.00           C  
ATOM   1065  O4'   C A  34     -32.299   1.667 -42.682  1.00  0.00           O  
ATOM   1066  C3'   C A  34     -32.660   1.286 -40.398  1.00  0.00           C  
ATOM   1067  O3'   C A  34     -33.291   1.764 -39.222  1.00  0.00           O  
ATOM   1068  C1'   C A  34     -32.857   0.364 -42.565  1.00  0.00           C  
ATOM   1069  C2'   C A  34     -33.502   0.288 -41.180  1.00  0.00           C  
ATOM   1070  O2'   C A  34     -34.852   0.717 -41.277  1.00  0.00           O  
ATOM   1071  N1    C A  34     -31.805  -0.666 -42.753  1.00  0.00           N  
ATOM   1072  C2    C A  34     -32.202  -1.981 -43.024  1.00  0.00           C  
ATOM   1073  O2    C A  34     -33.412  -2.245 -43.098  1.00  0.00           O  
ATOM   1074  N3    C A  34     -31.263  -2.938 -43.201  1.00  0.00           N  
ATOM   1075  C4    C A  34     -29.970  -2.629 -43.116  1.00  0.00           C  
ATOM   1076  N4    C A  34     -29.078  -3.606 -43.298  1.00  0.00           N  
ATOM   1077  C5    C A  34     -29.533  -1.302 -42.842  1.00  0.00           C  
ATOM   1078  C6    C A  34     -30.471  -0.363 -42.670  1.00  0.00           C  
ATOM   1079  H5'   C A  34     -31.088   3.865 -41.939  1.00  0.00           H  
ATOM   1080 H5''   C A  34     -31.263   3.711 -40.360  1.00  0.00           H  
ATOM   1081  H4'   C A  34     -33.186   2.972 -41.456  1.00  0.00           H  
ATOM   1082  H3'   C A  34     -31.807   0.866 -40.157  1.00  0.00           H  
ATOM   1083  H1'   C A  34     -33.546   0.253 -43.252  1.00  0.00           H  
ATOM   1084  H2'   C A  34     -33.434  -0.614 -40.803  1.00  0.00           H  
ATOM   1085 HO2'   C A  34     -35.442  -0.057 -41.166  1.00  0.00           H  
ATOM   1086  H42   C A  34     -28.120  -3.411 -43.242  1.00  0.00           H  
ATOM   1087  H41   C A  34     -29.383  -4.519 -43.486  1.00  0.00           H  
ATOM   1088  H5    C A  34     -28.579  -1.084 -42.782  1.00  0.00           H  
ATOM   1089  H6    C A  34     -30.190   0.556 -42.480  1.00  0.00           H  
ATOM   1090  P     C A  35     -32.957   1.098 -37.798  1.00  0.00           P  
ATOM   1091  OP2   C A  35     -31.513   0.753 -37.778  1.00  0.00           O  
ATOM   1092  OP1   C A  35     -33.516   1.975 -36.738  1.00  0.00           O  
ATOM   1093  O5'   C A  35     -33.789  -0.260 -37.802  1.00  0.00           O  
ATOM   1094  C5'   C A  35     -35.207  -0.247 -37.728  1.00  0.00           C  
ATOM   1095  C4'   C A  35     -35.789  -1.623 -37.943  1.00  0.00           C  
ATOM   1096  O4'   C A  35     -35.411  -2.119 -39.254  1.00  0.00           O  
ATOM   1097  C3'   C A  35     -35.317  -2.708 -36.987  1.00  0.00           C  
ATOM   1098  O3'   C A  35     -36.009  -2.696 -35.750  1.00  0.00           O  
ATOM   1099  C1'   C A  35     -35.153  -3.515 -39.202  1.00  0.00           C  
ATOM   1100  C2'   C A  35     -35.532  -3.980 -37.795  1.00  0.00           C  
ATOM   1101  O2'   C A  35     -36.898  -4.368 -37.791  1.00  0.00           O  
ATOM   1102  N1    C A  35     -33.728  -3.784 -39.518  1.00  0.00           N  
ATOM   1103  C2    C A  35     -33.348  -5.100 -39.810  1.00  0.00           C  
ATOM   1104  O2    C A  35     -34.206  -5.996 -39.794  1.00  0.00           O  
ATOM   1105  N3    C A  35     -32.055  -5.371 -40.102  1.00  0.00           N  
ATOM   1106  C4    C A  35     -31.152  -4.391 -40.112  1.00  0.00           C  
ATOM   1107  N4    C A  35     -29.888  -4.705 -40.406  1.00  0.00           N  
ATOM   1108  C5    C A  35     -31.506  -3.043 -39.820  1.00  0.00           C  
ATOM   1109  C6    C A  35     -32.788  -2.786 -39.533  1.00  0.00           C  
ATOM   1110  H5'   C A  35     -35.557   0.359 -38.413  1.00  0.00           H  
ATOM   1111 H5''   C A  35     -35.477   0.079 -36.844  1.00  0.00           H  
ATOM   1112  H4'   C A  35     -36.766  -1.562 -37.896  1.00  0.00           H  
ATOM   1113  H3'   C A  35     -34.358  -2.593 -36.819  1.00  0.00           H  
ATOM   1114  H1'   C A  35     -35.722  -3.968 -39.859  1.00  0.00           H  
ATOM   1115  H2'   C A  35     -34.948  -4.705 -37.487  1.00  0.00           H  
ATOM   1116 HO2'   C A  35     -36.953  -5.342 -37.706  1.00  0.00           H  
ATOM   1117  H42   C A  35     -29.201  -4.007 -40.421  1.00  0.00           H  
ATOM   1118  H41   C A  35     -29.648  -5.634 -40.606  1.00  0.00           H  
ATOM   1119  H5    C A  35     -30.835  -2.329 -39.830  1.00  0.00           H  
ATOM   1120  H6    C A  35     -33.052  -1.865 -39.329  1.00  0.00           H  
ATOM   1121  P     U A  36     -35.267  -3.165 -34.404  1.00  0.00           P  
ATOM   1122  OP2   U A  36     -33.892  -2.605 -34.419  1.00  0.00           O  
ATOM   1123  OP1   U A  36     -36.166  -2.875 -33.258  1.00  0.00           O  
ATOM   1124  O5'   U A  36     -35.157  -4.747 -34.556  1.00  0.00           O  
ATOM   1125  C5'   U A  36     -36.306  -5.572 -34.443  1.00  0.00           C  
ATOM   1126  C4'   U A  36     -35.968  -7.029 -34.643  1.00  0.00           C  
ATOM   1127  O4'   U A  36     -35.456  -7.237 -35.985  1.00  0.00           O  
ATOM   1128  C3'   U A  36     -34.882  -7.595 -33.741  1.00  0.00           C  
ATOM   1129  O3'   U A  36     -35.363  -7.964 -32.459  1.00  0.00           O  
ATOM   1130  C1'   U A  36     -34.416  -8.206 -35.975  1.00  0.00           C  
ATOM   1131  C2'   U A  36     -34.352  -8.767 -34.554  1.00  0.00           C  
ATOM   1132  O2'   U A  36     -35.216  -9.891 -34.463  1.00  0.00           O  
ATOM   1133  N1    U A  36     -33.136  -7.584 -36.393  1.00  0.00           N  
ATOM   1134  C2    U A  36     -32.111  -8.437 -36.758  1.00  0.00           C  
ATOM   1135  O2    U A  36     -32.219  -9.651 -36.750  1.00  0.00           O  
ATOM   1136  N3    U A  36     -30.946  -7.818 -37.139  1.00  0.00           N  
ATOM   1137  C4    U A  36     -30.703  -6.462 -37.190  1.00  0.00           C  
ATOM   1138  O4    U A  36     -29.597  -6.059 -37.553  1.00  0.00           O  
ATOM   1139  C5    U A  36     -31.808  -5.641 -36.798  1.00  0.00           C  
ATOM   1140  C6    U A  36     -32.955  -6.218 -36.425  1.00  0.00           C  
ATOM   1141  H5'   U A  36     -36.962  -5.301 -35.119  1.00  0.00           H  
ATOM   1142 H5''   U A  36     -36.698  -5.455 -33.552  1.00  0.00           H  
ATOM   1143  H4'   U A  36     -36.784  -7.559 -34.528  1.00  0.00           H  
ATOM   1144  H3'   U A  36     -34.170  -6.929 -33.637  1.00  0.00           H  
ATOM   1145  H1'   U A  36     -34.645  -8.925 -36.600  1.00  0.00           H  
ATOM   1146  H2'   U A  36     -33.432  -8.995 -34.300  1.00  0.00           H  
ATOM   1147 HO2'   U A  36     -35.781  -9.795 -33.669  1.00  0.00           H  
ATOM   1148  H3    U A  36     -30.206  -8.404 -37.401  1.00  0.00           H  
ATOM   1149  H5    U A  36     -31.725  -4.664 -36.805  1.00  0.00           H  
ATOM   1150  H6    U A  36     -33.696  -5.635 -36.161  1.00  0.00           H  
ATOM   1151  P     G A  37     -34.333  -8.335 -31.284  1.00  0.00           P  
ATOM   1152  OP2   G A  37     -33.670  -7.082 -30.840  1.00  0.00           O  
ATOM   1153  OP1   G A  37     -35.049  -9.178 -30.292  1.00  0.00           O  
ATOM   1154  O5'   G A  37     -33.238  -9.244 -32.002  1.00  0.00           O  
ATOM   1155  C5'   G A  37     -33.264 -10.657 -31.872  1.00  0.00           C  
ATOM   1156  C4'   G A  37     -31.913 -11.265 -32.153  1.00  0.00           C  
ATOM   1157  O4'   G A  37     -31.402 -10.764 -33.415  1.00  0.00           O  
ATOM   1158  C3'   G A  37     -30.814 -10.939 -31.153  1.00  0.00           C  
ATOM   1159  O3'   G A  37     -30.870 -11.741 -29.985  1.00  0.00           O  
ATOM   1160  C1'   G A  37     -29.982 -10.615 -33.341  1.00  0.00           C  
ATOM   1161  C2'   G A  37     -29.548 -11.142 -31.973  1.00  0.00           C  
ATOM   1162  O2'   G A  37     -29.226 -12.521 -32.091  1.00  0.00           O  
ATOM   1163  N1    G A  37     -26.179  -7.360 -34.265  1.00  0.00           N  
ATOM   1164  C2    G A  37     -26.148  -8.727 -34.136  1.00  0.00           C  
ATOM   1165  N2    G A  37     -24.947  -9.310 -34.270  1.00  0.00           N  
ATOM   1166  N3    G A  37     -27.214  -9.471 -33.894  1.00  0.00           N  
ATOM   1167  C4    G A  37     -28.335  -8.727 -33.788  1.00  0.00           C  
ATOM   1168  C5    G A  37     -28.475  -7.360 -33.900  1.00  0.00           C  
ATOM   1169  C6    G A  37     -27.323  -6.573 -34.159  1.00  0.00           C  
ATOM   1170  O6    G A  37     -27.241  -5.347 -34.292  1.00  0.00           O  
ATOM   1171  N7    G A  37     -29.799  -6.983 -33.726  1.00  0.00           N  
ATOM   1172  C8    G A  37     -30.429  -8.107 -33.515  1.00  0.00           C  
ATOM   1173  N9    G A  37     -29.601  -9.204 -33.539  1.00  0.00           N  
ATOM   1174  H5'   G A  37     -33.918 -11.025 -32.502  1.00  0.00           H  
ATOM   1175 H5''   G A  37     -33.536 -10.889 -30.959  1.00  0.00           H  
ATOM   1176  H4'   G A  37     -32.009 -12.238 -32.213  1.00  0.00           H  
ATOM   1177  H3'   G A  37     -30.881  -9.994 -30.897  1.00  0.00           H  
ATOM   1178  H1'   G A  37     -29.579 -11.164 -34.045  1.00  0.00           H  
ATOM   1179  H2'   G A  37     -28.797 -10.624 -31.611  1.00  0.00           H  
ATOM   1180 HO2'   G A  37     -28.256 -12.630 -32.008  1.00  0.00           H  
ATOM   1181  H1    G A  37     -25.332  -6.900 -34.444  1.00  0.00           H  
ATOM   1182  H22   G A  37     -24.863 -10.283 -34.188  1.00  0.00           H  
ATOM   1183  H21   G A  37     -24.152  -8.766 -34.449  1.00  0.00           H  
ATOM   1184  H8    G A  37     -31.394  -8.162 -33.356  1.00  0.00           H  
ATOM   1185  P     C A  38     -30.358 -11.156 -28.579  1.00  0.00           P  
ATOM   1186  OP2   C A  38     -30.947  -9.806 -28.398  1.00  0.00           O  
ATOM   1187  OP1   C A  38     -30.576 -12.197 -27.542  1.00  0.00           O  
ATOM   1188  O5'   C A  38     -28.787 -10.986 -28.781  1.00  0.00           O  
ATOM   1189  C5'   C A  38     -27.934 -12.118 -28.857  1.00  0.00           C  
ATOM   1190  C4'   C A  38     -26.495 -11.718 -29.075  1.00  0.00           C  
ATOM   1191  O4'   C A  38     -26.362 -11.021 -30.341  1.00  0.00           O  
ATOM   1192  C3'   C A  38     -25.906 -10.752 -28.058  1.00  0.00           C  
ATOM   1193  O3'   C A  38     -25.478 -11.393 -26.868  1.00  0.00           O  
ATOM   1194  C1'   C A  38     -25.396  -9.980 -30.233  1.00  0.00           C  
ATOM   1195  C2'   C A  38     -24.776 -10.096 -28.839  1.00  0.00           C  
ATOM   1196  O2'   C A  38     -23.638 -10.943 -28.909  1.00  0.00           O  
ATOM   1197  N1    C A  38     -26.033  -8.659 -30.458  1.00  0.00           N  
ATOM   1198  C2    C A  38     -25.211  -7.569 -30.769  1.00  0.00           C  
ATOM   1199  O2    C A  38     -23.985  -7.737 -30.847  1.00  0.00           O  
ATOM   1200  N3    C A  38     -25.767  -6.353 -30.980  1.00  0.00           N  
ATOM   1201  C4    C A  38     -27.088  -6.199 -30.891  1.00  0.00           C  
ATOM   1202  N4    C A  38     -27.593  -4.981 -31.106  1.00  0.00           N  
ATOM   1203  C5    C A  38     -27.951  -7.286 -30.575  1.00  0.00           C  
ATOM   1204  C6    C A  38     -27.389  -8.484 -30.370  1.00  0.00           C  
ATOM   1205  H5'   C A  38     -28.224 -12.687 -29.601  1.00  0.00           H  
ATOM   1206 H5''   C A  38     -28.001 -12.626 -28.022  1.00  0.00           H  
ATOM   1207  H4'   C A  38     -25.943 -12.528 -29.100  1.00  0.00           H  
ATOM   1208  H3'   C A  38     -26.577 -10.074 -27.834  1.00  0.00           H  
ATOM   1209  H1'   C A  38     -24.703 -10.125 -30.910  1.00  0.00           H  
ATOM   1210  H2'   C A  38     -24.551  -9.215 -28.473  1.00  0.00           H  
ATOM   1211 HO2'   C A  38     -22.830 -10.401 -28.798  1.00  0.00           H  
ATOM   1212  H42   C A  38     -28.559  -4.835 -31.048  1.00  0.00           H  
ATOM   1213  H41   C A  38     -26.995  -4.234 -31.322  1.00  0.00           H  
ATOM   1214  H5    C A  38     -28.921  -7.163 -30.512  1.00  0.00           H  
ATOM   1215  H6    C A  38     -27.966  -9.245 -30.152  1.00  0.00           H  
ATOM   1216  P     C A  39     -25.369 -10.562 -25.497  1.00  0.00           P  
ATOM   1217  OP2   C A  39     -26.626  -9.790 -25.324  1.00  0.00           O  
ATOM   1218  OP1   C A  39     -24.929 -11.494 -24.428  1.00  0.00           O  
ATOM   1219  O5'   C A  39     -24.188  -9.527 -25.765  1.00  0.00           O  
ATOM   1220  C5'   C A  39     -22.831  -9.944 -25.730  1.00  0.00           C  
ATOM   1221  C4'   C A  39     -21.885  -8.778 -25.879  1.00  0.00           C  
ATOM   1222  O4'   C A  39     -22.087  -8.139 -27.167  1.00  0.00           O  
ATOM   1223  C3'   C A  39     -22.053  -7.647 -24.876  1.00  0.00           C  
ATOM   1224  O3'   C A  39     -21.429  -7.913 -23.631  1.00  0.00           O  
ATOM   1225  C1'   C A  39     -21.916  -6.728 -27.049  1.00  0.00           C  
ATOM   1226  C2'   C A  39     -21.459  -6.456 -25.615  1.00  0.00           C  
ATOM   1227  O2'   C A  39     -20.040  -6.478 -25.571  1.00  0.00           O  
ATOM   1228  N1    C A  39     -23.179  -6.025 -27.381  1.00  0.00           N  
ATOM   1229  C2    C A  39     -23.120  -4.659 -27.687  1.00  0.00           C  
ATOM   1230  O2    C A  39     -22.021  -4.082 -27.671  1.00  0.00           O  
ATOM   1231  N3    C A  39     -24.257  -3.994 -27.994  1.00  0.00           N  
ATOM   1232  C4    C A  39     -25.424  -4.637 -28.004  1.00  0.00           C  
ATOM   1233  N4    C A  39     -26.521  -3.940 -28.312  1.00  0.00           N  
ATOM   1234  C5    C A  39     -25.519  -6.024 -27.697  1.00  0.00           C  
ATOM   1235  C6    C A  39     -24.387  -6.672 -27.396  1.00  0.00           C  
ATOM   1236  H5'   C A  39     -22.674 -10.579 -26.461  1.00  0.00           H  
ATOM   1237 H5''   C A  39     -22.656 -10.391 -24.876  1.00  0.00           H  
ATOM   1238  H4'   C A  39     -20.964  -9.110 -25.831  1.00  0.00           H  
ATOM   1239  H3'   C A  39     -23.009  -7.487 -24.728  1.00  0.00           H  
ATOM   1240  H1'   C A  39     -21.215  -6.447 -27.673  1.00  0.00           H  
ATOM   1241  H2'   C A  39     -21.819  -5.608 -25.279  1.00  0.00           H  
ATOM   1242 HO2'   C A  39     -19.710  -5.566 -25.436  1.00  0.00           H  
ATOM   1243  H42   C A  39     -27.394  -4.384 -28.328  1.00  0.00           H  
ATOM   1244  H41   C A  39     -26.452  -2.985 -28.522  1.00  0.00           H  
ATOM   1245  H5    C A  39     -26.383  -6.488 -27.707  1.00  0.00           H  
ATOM   1246  H6    C A  39     -24.432  -7.626 -27.182  1.00  0.00           H  
ATOM   1247  P     U A  40     -22.014  -7.269 -22.279  1.00  0.00           P  
ATOM   1248  OP2   U A  40     -23.482  -7.492 -22.263  1.00  0.00           O  
ATOM   1249  OP1   U A  40     -21.186  -7.749 -21.144  1.00  0.00           O  
ATOM   1250  O5'   U A  40     -21.755  -5.707 -22.453  1.00  0.00           O  
ATOM   1251  C5'   U A  40     -20.434  -5.190 -22.523  1.00  0.00           C  
ATOM   1252  C4'   U A  40     -20.428  -3.722 -22.873  1.00  0.00           C  
ATOM   1253  O4'   U A  40     -21.028  -3.522 -24.179  1.00  0.00           O  
ATOM   1254  C3'   U A  40     -21.229  -2.811 -21.956  1.00  0.00           C  
ATOM   1255  O3'   U A  40     -20.533  -2.467 -20.770  1.00  0.00           O  
ATOM   1256  C1'   U A  40     -21.768  -2.305 -24.200  1.00  0.00           C  
ATOM   1257  C2'   U A  40     -21.532  -1.620 -22.853  1.00  0.00           C  
ATOM   1258  O2'   U A  40     -20.408  -0.759 -22.965  1.00  0.00           O  
ATOM   1259  N1    U A  40     -23.205  -2.579 -24.448  1.00  0.00           N  
ATOM   1260  C2    U A  40     -23.984  -1.521 -24.879  1.00  0.00           C  
ATOM   1261  O2    U A  40     -23.542  -0.400 -25.059  1.00  0.00           O  
ATOM   1262  N3    U A  40     -25.306  -1.822 -25.096  1.00  0.00           N  
ATOM   1263  C4    U A  40     -25.919  -3.045 -24.929  1.00  0.00           C  
ATOM   1264  O4    U A  40     -27.123  -3.156 -25.166  1.00  0.00           O  
ATOM   1265  C5    U A  40     -25.052  -4.092 -24.481  1.00  0.00           C  
ATOM   1266  C6    U A  40     -23.760  -3.828 -24.263  1.00  0.00           C  
ATOM   1267  H5'   U A  40     -19.934  -5.683 -23.206  1.00  0.00           H  
ATOM   1268 H5''   U A  40     -19.997  -5.313 -21.655  1.00  0.00           H  
ATOM   1269  H4'   U A  40     -19.500  -3.408 -22.900  1.00  0.00           H  
ATOM   1270  H3'   U A  40     -22.071  -3.254 -21.717  1.00  0.00           H  
ATOM   1271  H1'   U A  40     -21.419  -1.738 -24.920  1.00  0.00           H  
ATOM   1272  H2'   U A  40     -22.331  -1.136 -22.552  1.00  0.00           H  
ATOM   1273 HO2'   U A  40     -20.715   0.171 -22.944  1.00  0.00           H  
ATOM   1274  H3    U A  40     -25.876  -1.086 -25.402  1.00  0.00           H  
ATOM   1275  H5    U A  40     -25.404  -4.996 -24.336  1.00  0.00           H  
ATOM   1276  H6    U A  40     -23.188  -4.561 -23.956  1.00  0.00           H  
ATOM   1277  P     G A  41     -21.342  -2.161 -19.415  1.00  0.00           P  
ATOM   1278  OP2   G A  41     -22.523  -3.061 -19.373  1.00  0.00           O  
ATOM   1279  OP1   G A  41     -20.373  -2.167 -18.289  1.00  0.00           O  
ATOM   1280  O5'   G A  41     -21.866  -0.669 -19.607  1.00  0.00           O  
ATOM   1281  C5'   G A  41     -20.986   0.437 -19.462  1.00  0.00           C  
ATOM   1282  C4'   G A  41     -21.675   1.739 -19.787  1.00  0.00           C  
ATOM   1283  O4'   G A  41     -22.169   1.706 -21.151  1.00  0.00           O  
ATOM   1284  C3'   G A  41     -22.905   2.070 -18.956  1.00  0.00           C  
ATOM   1285  O3'   G A  41     -22.587   2.641 -17.698  1.00  0.00           O  
ATOM   1286  C1'   G A  41     -23.422   2.375 -21.241  1.00  0.00           C  
ATOM   1287  C2'   G A  41     -23.684   3.003 -19.871  1.00  0.00           C  
ATOM   1288  O2'   G A  41     -23.139   4.315 -19.855  1.00  0.00           O  
ATOM   1289  N1    G A  41     -28.103   1.843 -23.171  1.00  0.00           N  
ATOM   1290  C2    G A  41     -27.380   2.986 -22.935  1.00  0.00           C  
ATOM   1291  N2    G A  41     -27.976   4.145 -23.254  1.00  0.00           N  
ATOM   1292  N3    G A  41     -26.159   2.996 -22.425  1.00  0.00           N  
ATOM   1293  C4    G A  41     -25.711   1.750 -22.163  1.00  0.00           C  
ATOM   1294  C5    G A  41     -26.352   0.546 -22.360  1.00  0.00           C  
ATOM   1295  C6    G A  41     -27.661   0.549 -22.908  1.00  0.00           C  
ATOM   1296  O6    G A  41     -28.394  -0.414 -23.159  1.00  0.00           O  
ATOM   1297  N7    G A  41     -25.548  -0.512 -21.961  1.00  0.00           N  
ATOM   1298  C8    G A  41     -24.453   0.058 -21.535  1.00  0.00           C  
ATOM   1299  N9    G A  41     -24.485   1.428 -21.630  1.00  0.00           N  
ATOM   1300  H5'   G A  41     -20.222   0.319 -20.064  1.00  0.00           H  
ATOM   1301 H5''   G A  41     -20.662   0.468 -18.537  1.00  0.00           H  
ATOM   1302  H4'   G A  41     -21.027   2.470 -19.701  1.00  0.00           H  
ATOM   1303  H3'   G A  41     -23.426   1.251 -18.814  1.00  0.00           H  
ATOM   1304  H1'   G A  41     -23.352   3.082 -21.916  1.00  0.00           H  
ATOM   1305  H2'   G A  41     -24.640   3.005 -19.655  1.00  0.00           H  
ATOM   1306 HO2'   G A  41     -23.872   4.965 -19.860  1.00  0.00           H  
ATOM   1307  H1    G A  41     -29.000   1.943 -23.552  1.00  0.00           H  
ATOM   1308  H22   G A  41     -27.507   4.993 -23.108  1.00  0.00           H  
ATOM   1309  H21   G A  41     -28.880   4.146 -23.632  1.00  0.00           H  
ATOM   1310  H8    G A  41     -23.687  -0.442 -21.185  1.00  0.00           H  
ATOM   1311  P     G A  42     -23.616   2.514 -16.470  1.00  0.00           P  
ATOM   1312  OP2   G A  42     -24.082   1.106 -16.405  1.00  0.00           O  
ATOM   1313  OP1   G A  42     -22.987   3.136 -15.276  1.00  0.00           O  
ATOM   1314  O5'   G A  42     -24.850   3.423 -16.905  1.00  0.00           O  
ATOM   1315  C5'   G A  42     -24.784   4.838 -16.810  1.00  0.00           C  
ATOM   1316  C4'   G A  42     -26.051   5.487 -17.307  1.00  0.00           C  
ATOM   1317  O4'   G A  42     -26.353   5.009 -18.636  1.00  0.00           O  
ATOM   1318  C3'   G A  42     -27.322   5.137 -16.549  1.00  0.00           C  
ATOM   1319  O3'   G A  42     -27.405   5.774 -15.285  1.00  0.00           O  
ATOM   1320  C1'   G A  42     -27.727   5.172 -18.914  1.00  0.00           C  
ATOM   1321  C2'   G A  42     -28.361   5.656 -17.578  1.00  0.00           C  
ATOM   1322  O2'   G A  42     -28.421   7.075 -17.580  1.00  0.00           O  
ATOM   1323  N1    G A  42     -31.649   2.613 -20.911  1.00  0.00           N  
ATOM   1324  C2    G A  42     -31.522   3.956 -20.652  1.00  0.00           C  
ATOM   1325  N2    G A  42     -32.577   4.725 -20.964  1.00  0.00           N  
ATOM   1326  N3    G A  42     -30.441   4.508 -20.126  1.00  0.00           N  
ATOM   1327  C4    G A  42     -29.480   3.596 -19.873  1.00  0.00           C  
ATOM   1328  C5    G A  42     -29.505   2.235 -20.094  1.00  0.00           C  
ATOM   1329  C6    G A  42     -30.671   1.655 -20.659  1.00  0.00           C  
ATOM   1330  O6    G A  42     -30.887   0.469 -20.931  1.00  0.00           O  
ATOM   1331  N7    G A  42     -28.312   1.649 -19.697  1.00  0.00           N  
ATOM   1332  C8    G A  42     -27.596   2.645 -19.250  1.00  0.00           C  
ATOM   1333  N9    G A  42     -28.244   3.854 -19.328  1.00  0.00           N  
ATOM   1334  H5'   G A  42     -24.028   5.159 -17.345  1.00  0.00           H  
ATOM   1335 H5''   G A  42     -24.641   5.089 -15.873  1.00  0.00           H  
ATOM   1336  H4'   G A  42     -25.918   6.458 -17.341  1.00  0.00           H  
ATOM   1337  H3'   G A  42     -27.383   4.164 -16.455  1.00  0.00           H  
ATOM   1338  H1'   G A  42     -27.908   5.829 -19.618  1.00  0.00           H  
ATOM   1339  H2'   G A  42     -29.243   5.255 -17.432  1.00  0.00           H  
ATOM   1340 HO2'   G A  42     -29.356   7.355 -17.667  1.00  0.00           H  
ATOM   1341  H1    G A  42     -32.492   2.303 -21.304  1.00  0.00           H  
ATOM   1342  H22   G A  42     -32.544   5.691 -20.802  1.00  0.00           H  
ATOM   1343  H21   G A  42     -33.380   4.323 -21.354  1.00  0.00           H  
ATOM   1344  H8    G A  42     -26.689   2.539 -18.896  1.00  0.00           H  
ATOM   1345  P     A A  43     -28.405   5.208 -14.160  1.00  0.00           P  
ATOM   1346  OP2   A A  43     -28.248   3.733 -14.105  1.00  0.00           O  
ATOM   1347  OP1   A A  43     -28.215   6.014 -12.928  1.00  0.00           O  
ATOM   1348  O5'   A A  43     -29.855   5.527 -14.739  1.00  0.00           O  
ATOM   1349  C5'   A A  43     -30.386   6.843 -14.690  1.00  0.00           C  
ATOM   1350  C4'   A A  43     -31.801   6.890 -15.211  1.00  0.00           C  
ATOM   1351  O4'   A A  43     -31.822   6.413 -16.581  1.00  0.00           O  
ATOM   1352  C3'   A A  43     -32.787   5.940 -14.549  1.00  0.00           C  
ATOM   1353  O3'   A A  43     -33.291   6.431 -13.320  1.00  0.00           O  
ATOM   1354  C1'   A A  43     -33.012   5.709 -16.841  1.00  0.00           C  
ATOM   1355  C2'   A A  43     -33.879   5.859 -15.604  1.00  0.00           C  
ATOM   1356  O2'   A A  43     -34.619   7.070 -15.674  1.00  0.00           O  
ATOM   1357  N1    A A  43     -34.624   1.150 -18.620  1.00  0.00           N  
ATOM   1358  C2    A A  43     -35.233   2.337 -18.503  1.00  0.00           C  
ATOM   1359  N3    A A  43     -34.753   3.485 -18.030  1.00  0.00           N  
ATOM   1360  C4    A A  43     -33.475   3.341 -17.638  1.00  0.00           C  
ATOM   1361  C5    A A  43     -32.716   2.186 -17.696  1.00  0.00           C  
ATOM   1362  C6    A A  43     -33.340   1.039 -18.218  1.00  0.00           C  
ATOM   1363  N6    A A  43     -32.734  -0.144 -18.335  1.00  0.00           N  
ATOM   1364  N7    A A  43     -31.438   2.414 -17.205  1.00  0.00           N  
ATOM   1365  C8    A A  43     -31.452   3.680 -16.866  1.00  0.00           C  
ATOM   1366  N9    A A  43     -32.653   4.302 -17.102  1.00  0.00           N  
ATOM   1367  H5'   A A  43     -29.826   7.435 -15.235  1.00  0.00           H  
ATOM   1368 H5''   A A  43     -30.377   7.159 -13.763  1.00  0.00           H  
ATOM   1369  H4'   A A  43     -32.117   7.817 -15.188  1.00  0.00           H  
ATOM   1370  H3'   A A  43     -32.366   5.060 -14.445  1.00  0.00           H  
ATOM   1371  H1'   A A  43     -33.486   6.075 -17.617  1.00  0.00           H  
ATOM   1372  H2'   A A  43     -34.462   5.085 -15.459  1.00  0.00           H  
ATOM   1373 HO2'   A A  43     -34.492   7.568 -14.840  1.00  0.00           H  
ATOM   1374  H2    A A  43     -36.164   2.364 -18.809  1.00  0.00           H  
ATOM   1375  H61   A A  43     -33.221  -0.910 -18.707  1.00  0.00           H  
ATOM   1376  H62   A A  43     -31.802  -0.249 -18.050  1.00  0.00           H  
ATOM   1377  H8    A A  43     -30.677   4.140 -16.480  1.00  0.00           H  
ATOM   1378  P     U A  44     -33.892   5.415 -12.228  1.00  0.00           P  
ATOM   1379  OP2   U A  44     -32.927   4.299 -12.061  1.00  0.00           O  
ATOM   1380  OP1   U A  44     -34.311   6.207 -11.044  1.00  0.00           O  
ATOM   1381  O5'   U A  44     -35.202   4.835 -12.923  1.00  0.00           O  
ATOM   1382  C5'   U A  44     -36.308   5.676 -13.213  1.00  0.00           C  
ATOM   1383  C4'   U A  44     -37.456   4.901 -13.811  1.00  0.00           C  
ATOM   1384  O4'   U A  44     -37.002   4.357 -15.076  1.00  0.00           O  
ATOM   1385  C3'   U A  44     -37.944   3.702 -13.012  1.00  0.00           C  
ATOM   1386  O3'   U A  44     -38.807   4.061 -11.947  1.00  0.00           O  
ATOM   1387  C1'   U A  44     -37.574   3.086 -15.258  1.00  0.00           C  
ATOM   1388  C2'   U A  44     -38.585   2.880 -14.124  1.00  0.00           C  
ATOM   1389  O2'   U A  44     -39.839   3.425 -14.510  1.00  0.00           O  
ATOM   1390  N1    U A  44     -36.495   2.069 -15.241  1.00  0.00           N  
ATOM   1391  C2    U A  44     -36.828   0.789 -15.646  1.00  0.00           C  
ATOM   1392  O2    U A  44     -37.949   0.476 -16.009  1.00  0.00           O  
ATOM   1393  N3    U A  44     -35.798  -0.118 -15.615  1.00  0.00           N  
ATOM   1394  C4    U A  44     -34.496   0.115 -15.228  1.00  0.00           C  
ATOM   1395  O4    U A  44     -33.682  -0.810 -15.255  1.00  0.00           O  
ATOM   1396  C5    U A  44     -34.224   1.460 -14.821  1.00  0.00           C  
ATOM   1397  C6    U A  44     -35.209   2.364 -14.843  1.00  0.00           C  
ATOM   1398  H5'   U A  44     -36.025   6.368 -13.848  1.00  0.00           H  
ATOM   1399 H5''   U A  44     -36.610   6.105 -12.386  1.00  0.00           H  
ATOM   1400  H4'   U A  44     -38.207   5.512 -13.960  1.00  0.00           H  
ATOM   1401  H3'   U A  44     -37.172   3.224 -12.644  1.00  0.00           H  
ATOM   1402  H1'   U A  44     -38.043   3.049 -16.118  1.00  0.00           H  
ATOM   1403  H2'   U A  44     -38.663   1.936 -13.874  1.00  0.00           H  
ATOM   1404 HO2'   U A  44     -40.470   2.692 -14.670  1.00  0.00           H  
ATOM   1405  H3    U A  44     -36.012  -1.031 -15.899  1.00  0.00           H  
ATOM   1406  H5    U A  44     -33.324   1.716 -14.530  1.00  0.00           H  
ATOM   1407  H6    U A  44     -34.998   3.278 -14.559  1.00  0.00           H  
ATOM   1408  P     U A  45     -38.840   3.182 -10.602  1.00  0.00           P  
ATOM   1409  OP2   U A  45     -37.449   2.771 -10.288  1.00  0.00           O  
ATOM   1410  OP1   U A  45     -39.634   3.923  -9.589  1.00  0.00           O  
ATOM   1411  O5'   U A  45     -39.659   1.879 -11.014  1.00  0.00           O  
ATOM   1412  C5'   U A  45     -40.890   1.982 -11.713  1.00  0.00           C  
ATOM   1413  C4'   U A  45     -41.469   0.623 -12.024  1.00  0.00           C  
ATOM   1414  O4'   U A  45     -40.819   0.060 -13.191  1.00  0.00           O  
ATOM   1415  C3'   U A  45     -41.275  -0.447 -10.962  1.00  0.00           C  
ATOM   1416  O3'   U A  45     -42.175  -0.320  -9.876  1.00  0.00           O  
ATOM   1417  C1'   U A  45     -40.684  -1.334 -13.057  1.00  0.00           C  
ATOM   1418  C2'   U A  45     -41.420  -1.727 -11.780  1.00  0.00           C  
ATOM   1419  O2'   U A  45     -42.782  -1.991 -12.085  1.00  0.00           O  
ATOM   1420  N1    U A  45     -39.234  -1.640 -12.987  1.00  0.00           N  
ATOM   1421  C2    U A  45     -38.845  -2.926 -13.310  1.00  0.00           C  
ATOM   1422  O2    U A  45     -39.631  -3.796 -13.643  1.00  0.00           O  
ATOM   1423  N3    U A  45     -37.494  -3.163 -13.233  1.00  0.00           N  
ATOM   1424  C4    U A  45     -36.512  -2.266 -12.871  1.00  0.00           C  
ATOM   1425  O4    U A  45     -35.336  -2.633 -12.848  1.00  0.00           O  
ATOM   1426  C5    U A  45     -36.988  -0.955 -12.550  1.00  0.00           C  
ATOM   1427  C6    U A  45     -38.298  -0.697 -12.619  1.00  0.00           C  
ATOM   1428  H5'   U A  45     -40.741   2.465 -12.553  1.00  0.00           H  
ATOM   1429 H5''   U A  45     -41.529   2.483 -11.165  1.00  0.00           H  
ATOM   1430  H4'   U A  45     -42.425   0.723 -12.214  1.00  0.00           H  
ATOM   1431  H3'   U A  45     -40.363  -0.390 -10.609  1.00  0.00           H  
ATOM   1432  H1'   U A  45     -41.080  -1.810 -13.817  1.00  0.00           H  
ATOM   1433  H2'   U A  45     -40.995  -2.489 -11.334  1.00  0.00           H  
ATOM   1434 HO2'   U A  45     -42.948  -2.953 -12.000  1.00  0.00           H  
ATOM   1435  H3    U A  45     -37.197  -4.069 -13.458  1.00  0.00           H  
ATOM   1436  H5    U A  45     -36.359  -0.253 -12.283  1.00  0.00           H  
ATOM   1437  H6    U A  45     -38.599   0.207 -12.393  1.00  0.00           H  
ATOM   1438  P     G A  46     -41.921  -1.134  -8.514  1.00  0.00           P  
ATOM   1439  OP2   G A  46     -40.872  -0.422  -7.741  1.00  0.00           O  
ATOM   1440  OP1   G A  46     -43.240  -1.404  -7.886  1.00  0.00           O  
ATOM   1441  O5'   G A  46     -41.315  -2.525  -9.003  1.00  0.00           O  
ATOM   1442  C5'   G A  46     -42.135  -3.678  -9.117  1.00  0.00           C  
ATOM   1443  C4'   G A  46     -41.311  -4.935  -9.234  1.00  0.00           C  
ATOM   1444  O4'   G A  46     -40.306  -4.738 -10.260  1.00  0.00           O  
ATOM   1445  C3'   G A  46     -40.499  -5.318  -8.006  1.00  0.00           C  
ATOM   1446  O3'   G A  46     -41.252  -6.042  -7.048  1.00  0.00           O  
ATOM   1447  C1'   G A  46     -39.136  -5.430  -9.922  1.00  0.00           C  
ATOM   1448  C2'   G A  46     -39.403  -6.178  -8.614  1.00  0.00           C  
ATOM   1449  O2'   G A  46     -39.878  -7.483  -8.911  1.00  0.00           O  
ATOM   1450  N1    G A  46     -34.096  -4.744 -10.116  1.00  0.00           N  
ATOM   1451  C2    G A  46     -34.830  -5.890 -10.306  1.00  0.00           C  
ATOM   1452  N2    G A  46     -34.136  -7.003 -10.585  1.00  0.00           N  
ATOM   1453  N3    G A  46     -36.150  -5.942 -10.230  1.00  0.00           N  
ATOM   1454  C4    G A  46     -36.687  -4.738  -9.941  1.00  0.00           C  
ATOM   1455  C5    G A  46     -36.045  -3.536  -9.733  1.00  0.00           C  
ATOM   1456  C6    G A  46     -34.629  -3.494  -9.818  1.00  0.00           C  
ATOM   1457  O6    G A  46     -33.876  -2.525  -9.667  1.00  0.00           O  
ATOM   1458  N7    G A  46     -36.959  -2.528  -9.462  1.00  0.00           N  
ATOM   1459  C8    G A  46     -38.120  -3.125  -9.508  1.00  0.00           C  
ATOM   1460  N9    G A  46     -38.027  -4.465  -9.794  1.00  0.00           N  
ATOM   1461  H5'   G A  46     -42.701  -3.590  -9.912  1.00  0.00           H  
ATOM   1462 H5''   G A  46     -42.708  -3.743  -8.324  1.00  0.00           H  
ATOM   1463  H4'   G A  46     -41.898  -5.677  -9.492  1.00  0.00           H  
ATOM   1464  H3'   G A  46     -40.102  -4.511  -7.619  1.00  0.00           H  
ATOM   1465  H1'   G A  46     -38.928  -6.074 -10.631  1.00  0.00           H  
ATOM   1466  H2'   G A  46     -38.607  -6.203  -8.042  1.00  0.00           H  
ATOM   1467 HO2'   G A  46     -39.115  -8.096  -8.966  1.00  0.00           H  
ATOM   1468  H1    G A  46     -33.121  -4.811 -10.195  1.00  0.00           H  
ATOM   1469  H22   G A  46     -34.607  -7.850 -10.731  1.00  0.00           H  
ATOM   1470  H21   G A  46     -33.158  -6.972 -10.644  1.00  0.00           H  
ATOM   1471  H8    G A  46     -38.969  -2.662  -9.355  1.00  0.00           H  
ATOM   1472  P     G A  47     -40.770  -6.098  -5.516  1.00  0.00           P  
ATOM   1473  OP2   G A  47     -40.225  -4.764  -5.157  1.00  0.00           O  
ATOM   1474  OP1   G A  47     -41.869  -6.684  -4.708  1.00  0.00           O  
ATOM   1475  O5'   G A  47     -39.561  -7.136  -5.530  1.00  0.00           O  
ATOM   1476  C5'   G A  47     -38.587  -7.134  -4.497  1.00  0.00           C  
ATOM   1477  C4'   G A  47     -37.978  -8.501  -4.306  1.00  0.00           C  
ATOM   1478  O4'   G A  47     -39.006  -9.502  -4.488  1.00  0.00           O  
ATOM   1479  C3'   G A  47     -36.890  -8.892  -5.295  1.00  0.00           C  
ATOM   1480  O3'   G A  47     -35.615  -8.383  -4.943  1.00  0.00           O  
ATOM   1481  C1'   G A  47     -38.422 -10.664  -5.047  1.00  0.00           C  
ATOM   1482  C2'   G A  47     -36.923 -10.409  -5.222  1.00  0.00           C  
ATOM   1483  O2'   G A  47     -36.234 -10.885  -4.074  1.00  0.00           O  
ATOM   1484  N1    G A  47     -38.196 -13.302  -9.395  1.00  0.00           N  
ATOM   1485  C2    G A  47     -37.310 -13.270  -8.345  1.00  0.00           C  
ATOM   1486  N2    G A  47     -36.219 -14.040  -8.463  1.00  0.00           N  
ATOM   1487  N3    G A  47     -37.481 -12.537  -7.257  1.00  0.00           N  
ATOM   1488  C4    G A  47     -38.627 -11.825  -7.303  1.00  0.00           C  
ATOM   1489  C5    G A  47     -39.577 -11.785  -8.301  1.00  0.00           C  
ATOM   1490  C6    G A  47     -39.381 -12.576  -9.463  1.00  0.00           C  
ATOM   1491  O6    G A  47     -40.109 -12.678 -10.457  1.00  0.00           O  
ATOM   1492  N7    G A  47     -40.612 -10.925  -7.963  1.00  0.00           N  
ATOM   1493  C8    G A  47     -40.279 -10.466  -6.788  1.00  0.00           C  
ATOM   1494  N9    G A  47     -39.086 -10.970  -6.328  1.00  0.00           N  
ATOM   1495  H5'   G A  47     -39.009  -6.852  -3.659  1.00  0.00           H  
ATOM   1496 H5''   G A  47     -37.878  -6.497  -4.728  1.00  0.00           H  
ATOM   1497  H4'   G A  47     -37.621  -8.565  -3.395  1.00  0.00           H  
ATOM   1498  H3'   G A  47     -37.154  -8.605  -6.193  1.00  0.00           H  
ATOM   1499  H1'   G A  47     -38.556 -11.409  -4.424  1.00  0.00           H  
ATOM   1500  H2'   G A  47     -36.581 -10.816  -6.045  1.00  0.00           H  
ATOM   1501 HO2'   G A  47     -35.725 -11.686  -4.318  1.00  0.00           H  
ATOM   1502  H1    G A  47     -37.977 -13.879 -10.157  1.00  0.00           H  
ATOM   1503  H22   G A  47     -35.552 -14.058  -7.745  1.00  0.00           H  
ATOM   1504  H21   G A  47     -36.085 -14.586  -9.266  1.00  0.00           H  
ATOM   1505  H8    G A  47     -40.825  -9.826  -6.285  1.00  0.00           H  
ATOM   1506  P     A A  48     -34.923  -7.244  -5.843  1.00  0.00           P  
ATOM   1507  OP2   A A  48     -36.000  -6.445  -6.479  1.00  0.00           O  
ATOM   1508  OP1   A A  48     -33.895  -6.565  -5.015  1.00  0.00           O  
ATOM   1509  O5'   A A  48     -34.174  -8.061  -6.988  1.00  0.00           O  
ATOM   1510  C5'   A A  48     -32.951  -8.733  -6.723  1.00  0.00           C  
ATOM   1511  C4'   A A  48     -32.775  -9.934  -7.617  1.00  0.00           C  
ATOM   1512  O4'   A A  48     -33.951 -10.780  -7.510  1.00  0.00           O  
ATOM   1513  C3'   A A  48     -32.641  -9.646  -9.104  1.00  0.00           C  
ATOM   1514  O3'   A A  48     -31.304  -9.396  -9.502  1.00  0.00           O  
ATOM   1515  C1'   A A  48     -34.329 -11.264  -8.782  1.00  0.00           C  
ATOM   1516  C2'   A A  48     -33.173 -10.929  -9.727  1.00  0.00           C  
ATOM   1517  O2'   A A  48     -32.208 -11.970  -9.666  1.00  0.00           O  
ATOM   1518  N1    A A  48     -37.997 -10.759 -12.367  1.00  0.00           N  
ATOM   1519  C2    A A  48     -36.902 -11.527 -12.301  1.00  0.00           C  
ATOM   1520  N3    A A  48     -35.988 -11.609 -11.336  1.00  0.00           N  
ATOM   1521  C4    A A  48     -36.285 -10.769 -10.328  1.00  0.00           C  
ATOM   1522  C5    A A  48     -37.373  -9.919 -10.252  1.00  0.00           C  
ATOM   1523  C6    A A  48     -38.267  -9.928 -11.337  1.00  0.00           C  
ATOM   1524  N6    A A  48     -39.358  -9.162 -11.404  1.00  0.00           N  
ATOM   1525  N7    A A  48     -37.353  -9.203  -9.062  1.00  0.00           N  
ATOM   1526  C8    A A  48     -36.272  -9.630  -8.457  1.00  0.00           C  
ATOM   1527  N9    A A  48     -35.578 -10.578  -9.166  1.00  0.00           N  
ATOM   1528  H5'   A A  48     -32.944  -9.026  -5.788  1.00  0.00           H  
ATOM   1529 H5''   A A  48     -32.207  -8.113  -6.869  1.00  0.00           H  
ATOM   1530  H4'   A A  48     -31.986 -10.436  -7.321  1.00  0.00           H  
ATOM   1531  H3'   A A  48     -33.232  -8.901  -9.342  1.00  0.00           H  
ATOM   1532  H1'   A A  48     -34.477 -12.234  -8.779  1.00  0.00           H  
ATOM   1533  H2'   A A  48     -33.488 -10.780 -10.643  1.00  0.00           H  
ATOM   1534 HO2'   A A  48     -32.231 -12.475 -10.505  1.00  0.00           H  
ATOM   1535  H2    A A  48     -36.751 -12.112 -13.073  1.00  0.00           H  
ATOM   1536  H61   A A  48     -39.944  -9.211 -12.188  1.00  0.00           H  
ATOM   1537  H62   A A  48     -39.574  -8.551 -10.669  1.00  0.00           H  
ATOM   1538  H8    A A  48     -35.986  -9.301  -7.579  1.00  0.00           H  
ATOM   1539  P     A A  49     -31.010  -8.780 -10.951  1.00  0.00           P  
ATOM   1540  OP2   A A  49     -31.791  -9.604 -11.908  1.00  0.00           O  
ATOM   1541  OP1   A A  49     -31.286  -7.326 -10.838  1.00  0.00           O  
ATOM   1542  O5'   A A  49     -29.465  -8.964 -11.292  1.00  0.00           O  
ATOM   1543  C5'   A A  49     -29.046  -9.354 -12.591  1.00  0.00           C  
ATOM   1544  C4'   A A  49     -30.037  -8.927 -13.644  1.00  0.00           C  
ATOM   1545  O4'   A A  49     -30.143  -7.488 -13.427  1.00  0.00           O  
ATOM   1546  C3'   A A  49     -29.633  -9.191 -15.087  1.00  0.00           C  
ATOM   1547  O3'   A A  49     -30.705  -9.662 -15.885  1.00  0.00           O  
ATOM   1548  C1'   A A  49     -29.871  -6.821 -14.635  1.00  0.00           C  
ATOM   1549  C2'   A A  49     -29.072  -7.838 -15.466  1.00  0.00           C  
ATOM   1550  O2'   A A  49     -29.315  -7.545 -16.834  1.00  0.00           O  
ATOM   1551  N1    A A  49     -30.020  -1.745 -13.755  1.00  0.00           N  
ATOM   1552  C2    A A  49     -30.979  -2.642 -14.017  1.00  0.00           C  
ATOM   1553  N3    A A  49     -30.870  -3.951 -14.236  1.00  0.00           N  
ATOM   1554  C4    A A  49     -29.584  -4.339 -14.166  1.00  0.00           C  
ATOM   1555  C5    A A  49     -28.490  -3.535 -13.906  1.00  0.00           C  
ATOM   1556  C6    A A  49     -28.739  -2.168 -13.691  1.00  0.00           C  
ATOM   1557  N6    A A  49     -27.783  -1.274 -13.430  1.00  0.00           N  
ATOM   1558  N7    A A  49     -27.320  -4.283 -13.912  1.00  0.00           N  
ATOM   1559  C8    A A  49     -27.727  -5.501 -14.170  1.00  0.00           C  
ATOM   1560  N9    A A  49     -29.086  -5.608 -14.336  1.00  0.00           N  
ATOM   1561  H5'   A A  49     -28.952 -10.330 -12.618  1.00  0.00           H  
ATOM   1562 H5''   A A  49     -28.177  -8.945 -12.784  1.00  0.00           H  
ATOM   1563  H4'   A A  49     -30.931  -9.299 -13.492  1.00  0.00           H  
ATOM   1564  H3'   A A  49     -28.900  -9.841 -15.118  1.00  0.00           H  
ATOM   1565  H1'   A A  49     -30.686  -6.571 -15.120  1.00  0.00           H  
ATOM   1566  H2'   A A  49     -28.120  -7.769 -15.244  1.00  0.00           H  
ATOM   1567 HO2'   A A  49     -28.523  -7.112 -17.213  1.00  0.00           H  
ATOM   1568  H2    A A  49     -31.891  -2.284 -14.053  1.00  0.00           H  
ATOM   1569  H61   A A  49     -28.018  -0.332 -13.289  1.00  0.00           H  
ATOM   1570  H62   A A  49     -26.846  -1.557 -13.379  1.00  0.00           H  
ATOM   1571  H8    A A  49     -27.117  -6.266 -14.240  1.00  0.00           H  
ATOM   1572  P     A A  50     -30.951 -11.241 -16.057  1.00  0.00           P  
ATOM   1573  OP2   A A  50     -29.976 -11.752 -17.053  1.00  0.00           O  
ATOM   1574  OP1   A A  50     -31.006 -11.848 -14.704  1.00  0.00           O  
ATOM   1575  O5'   A A  50     -32.406 -11.335 -16.700  1.00  0.00           O  
ATOM   1576  C5'   A A  50     -33.176 -12.524 -16.590  1.00  0.00           C  
ATOM   1577  C4'   A A  50     -34.655 -12.229 -16.605  1.00  0.00           C  
ATOM   1578  O4'   A A  50     -35.070 -11.848 -15.263  1.00  0.00           O  
ATOM   1579  C3'   A A  50     -35.094 -11.062 -17.475  1.00  0.00           C  
ATOM   1580  O3'   A A  50     -35.279 -11.421 -18.833  1.00  0.00           O  
ATOM   1581  C1'   A A  50     -35.995 -10.792 -15.370  1.00  0.00           C  
ATOM   1582  C2'   A A  50     -36.422 -10.736 -16.824  1.00  0.00           C  
ATOM   1583  O2'   A A  50     -37.387 -11.744 -17.088  1.00  0.00           O  
ATOM   1584  N1    A A  50     -36.641  -5.913 -13.843  1.00  0.00           N  
ATOM   1585  C2    A A  50     -37.511  -6.869 -14.195  1.00  0.00           C  
ATOM   1586  N3    A A  50     -37.274  -8.120 -14.583  1.00  0.00           N  
ATOM   1587  C4    A A  50     -35.952  -8.372 -14.594  1.00  0.00           C  
ATOM   1588  C5    A A  50     -34.939  -7.493 -14.260  1.00  0.00           C  
ATOM   1589  C6    A A  50     -35.322  -6.199 -13.865  1.00  0.00           C  
ATOM   1590  N6    A A  50     -34.455  -5.245 -13.515  1.00  0.00           N  
ATOM   1591  N7    A A  50     -33.699  -8.103 -14.389  1.00  0.00           N  
ATOM   1592  C8    A A  50     -33.985  -9.316 -14.792  1.00  0.00           C  
ATOM   1593  N9    A A  50     -35.331  -9.548 -14.938  1.00  0.00           N  
ATOM   1594  H5'   A A  50     -32.948 -12.976 -15.751  1.00  0.00           H  
ATOM   1595 H5''   A A  50     -32.960 -13.116 -17.340  1.00  0.00           H  
ATOM   1596  H4'   A A  50     -35.151 -13.031 -16.876  1.00  0.00           H  
ATOM   1597  H3'   A A  50     -34.487 -10.293 -17.425  1.00  0.00           H  
ATOM   1598  H1'   A A  50     -36.780 -10.956 -14.806  1.00  0.00           H  
ATOM   1599  H2'   A A  50     -36.743  -9.848 -17.088  1.00  0.00           H  
ATOM   1600 HO2'   A A  50     -38.253 -11.320 -17.259  1.00  0.00           H  
ATOM   1601  H2    A A  50     -38.456  -6.611 -14.162  1.00  0.00           H  
ATOM   1602  H61   A A  50     -34.782  -4.360 -13.248  1.00  0.00           H  
ATOM   1603  H62   A A  50     -33.493  -5.430 -13.523  1.00  0.00           H  
ATOM   1604  H8    A A  50     -33.302  -9.995 -14.974  1.00  0.00           H  
ATOM   1605  P     A A  51     -35.114 -10.317 -19.990  1.00  0.00           P  
ATOM   1606  OP2   A A  51     -33.898  -9.519 -19.693  1.00  0.00           O  
ATOM   1607  OP1   A A  51     -35.241 -11.002 -21.301  1.00  0.00           O  
ATOM   1608  O5'   A A  51     -36.382  -9.370 -19.803  1.00  0.00           O  
ATOM   1609  C5'   A A  51     -37.687  -9.827 -20.127  1.00  0.00           C  
ATOM   1610  C4'   A A  51     -38.738  -8.816 -19.744  1.00  0.00           C  
ATOM   1611  O4'   A A  51     -38.552  -8.466 -18.347  1.00  0.00           O  
ATOM   1612  C3'   A A  51     -38.674  -7.479 -20.468  1.00  0.00           C  
ATOM   1613  O3'   A A  51     -39.378  -7.480 -21.698  1.00  0.00           O  
ATOM   1614  C1'   A A  51     -38.797  -7.091 -18.135  1.00  0.00           C  
ATOM   1615  C2'   A A  51     -39.327  -6.539 -19.462  1.00  0.00           C  
ATOM   1616  O2'   A A  51     -40.742  -6.667 -19.480  1.00  0.00           O  
ATOM   1617  N1    A A  51     -36.508  -2.828 -16.363  1.00  0.00           N  
ATOM   1618  C2    A A  51     -37.786  -3.114 -16.641  1.00  0.00           C  
ATOM   1619  N3    A A  51     -38.314  -4.246 -17.101  1.00  0.00           N  
ATOM   1620  C4    A A  51     -37.359  -5.176 -17.282  1.00  0.00           C  
ATOM   1621  C5    A A  51     -36.006  -5.031 -17.041  1.00  0.00           C  
ATOM   1622  C6    A A  51     -35.574  -3.784 -16.555  1.00  0.00           C  
ATOM   1623  N6    A A  51     -34.300  -3.498 -16.278  1.00  0.00           N  
ATOM   1624  N7    A A  51     -35.325  -6.204 -17.342  1.00  0.00           N  
ATOM   1625  C8    A A  51     -36.267  -7.017 -17.752  1.00  0.00           C  
ATOM   1626  N9    A A  51     -37.523  -6.461 -17.741  1.00  0.00           N  
ATOM   1627  H5'   A A  51     -37.860 -10.665 -19.649  1.00  0.00           H  
ATOM   1628 H5''   A A  51     -37.738  -9.993 -21.091  1.00  0.00           H  
ATOM   1629  H4'   A A  51     -39.634  -9.197 -19.862  1.00  0.00           H  
ATOM   1630  H3'   A A  51     -37.744  -7.214 -20.630  1.00  0.00           H  
ATOM   1631  H1'   A A  51     -39.465  -6.945 -17.432  1.00  0.00           H  
ATOM   1632  H2'   A A  51     -39.044  -5.611 -19.601  1.00  0.00           H  
ATOM   1633 HO2'   A A  51     -41.143  -5.778 -19.395  1.00  0.00           H  
ATOM   1634  H2    A A  51     -38.424  -2.386 -16.485  1.00  0.00           H  
ATOM   1635  H61   A A  51     -34.060  -2.609 -15.941  1.00  0.00           H  
ATOM   1636  H62   A A  51     -33.605  -4.176 -16.409  1.00  0.00           H  
ATOM   1637  H8    A A  51     -36.092  -7.937 -18.040  1.00  0.00           H  
ATOM   1638  P     U A  52     -38.944  -6.477 -22.877  1.00  0.00           P  
ATOM   1639  OP2   U A  52     -37.464  -6.515 -22.990  1.00  0.00           O  
ATOM   1640  OP1   U A  52     -39.780  -6.779 -24.067  1.00  0.00           O  
ATOM   1641  O5'   U A  52     -39.361  -5.040 -22.333  1.00  0.00           O  
ATOM   1642  C5'   U A  52     -40.722  -4.634 -22.310  1.00  0.00           C  
ATOM   1643  C4'   U A  52     -40.876  -3.228 -21.785  1.00  0.00           C  
ATOM   1644  O4'   U A  52     -40.282  -3.120 -20.468  1.00  0.00           O  
ATOM   1645  C3'   U A  52     -40.205  -2.132 -22.599  1.00  0.00           C  
ATOM   1646  O3'   U A  52     -40.999  -1.682 -23.682  1.00  0.00           O  
ATOM   1647  C1'   U A  52     -39.677  -1.845 -20.302  1.00  0.00           C  
ATOM   1648  C2'   U A  52     -39.968  -1.032 -21.569  1.00  0.00           C  
ATOM   1649  O2'   U A  52     -41.144  -0.262 -21.359  1.00  0.00           O  
ATOM   1650  N1    U A  52     -38.223  -2.038 -20.079  1.00  0.00           N  
ATOM   1651  C2    U A  52     -37.501  -0.943 -19.641  1.00  0.00           C  
ATOM   1652  O2    U A  52     -38.005   0.148 -19.436  1.00  0.00           O  
ATOM   1653  N3    U A  52     -36.161  -1.169 -19.448  1.00  0.00           N  
ATOM   1654  C4    U A  52     -35.479  -2.351 -19.645  1.00  0.00           C  
ATOM   1655  O4    U A  52     -34.267  -2.394 -19.427  1.00  0.00           O  
ATOM   1656  C5    U A  52     -36.290  -3.440 -20.098  1.00  0.00           C  
ATOM   1657  C6    U A  52     -37.599  -3.248 -20.293  1.00  0.00           C  
ATOM   1658  H5'   U A  52     -41.228  -5.246 -21.736  1.00  0.00           H  
ATOM   1659 H5''   U A  52     -41.083  -4.676 -23.220  1.00  0.00           H  
ATOM   1660  H4'   U A  52     -41.832  -3.029 -21.714  1.00  0.00           H  
ATOM   1661  H3'   U A  52     -39.347  -2.456 -22.942  1.00  0.00           H  
ATOM   1662  H1'   U A  52     -40.066  -1.386 -19.527  1.00  0.00           H  
ATOM   1663  H2'   U A  52     -39.205  -0.469 -21.814  1.00  0.00           H  
ATOM   1664 HO2'   U A  52     -40.895   0.682 -21.273  1.00  0.00           H  
ATOM   1665  H3    U A  52     -35.630  -0.406 -19.138  1.00  0.00           H  
ATOM   1666  H5    U A  52     -35.888  -4.319 -20.263  1.00  0.00           H  
ATOM   1667  H6    U A  52     -38.131  -4.009 -20.604  1.00  0.00           H  
ATOM   1668  P     C A  53     -40.303  -1.153 -25.030  1.00  0.00           P  
ATOM   1669  OP2   C A  53     -39.238  -2.116 -25.408  1.00  0.00           O  
ATOM   1670  OP1   C A  53     -41.376  -0.827 -26.004  1.00  0.00           O  
ATOM   1671  O5'   C A  53     -39.604   0.211 -24.595  1.00  0.00           O  
ATOM   1672  C5'   C A  53     -40.375   1.365 -24.302  1.00  0.00           C  
ATOM   1673  C4'   C A  53     -39.501   2.561 -24.009  1.00  0.00           C  
ATOM   1674  O4'   C A  53     -38.785   2.341 -22.763  1.00  0.00           O  
ATOM   1675  C3'   C A  53     -38.386   2.836 -25.006  1.00  0.00           C  
ATOM   1676  O3'   C A  53     -38.840   3.503 -26.171  1.00  0.00           O  
ATOM   1677  C1'   C A  53     -37.549   3.011 -22.817  1.00  0.00           C  
ATOM   1678  C2'   C A  53     -37.460   3.709 -24.175  1.00  0.00           C  
ATOM   1679  O2'   C A  53     -37.966   5.030 -24.058  1.00  0.00           O  
ATOM   1680  N1    C A  53     -36.459   2.024 -22.619  1.00  0.00           N  
ATOM   1681  C2    C A  53     -35.213   2.488 -22.180  1.00  0.00           C  
ATOM   1682  O2    C A  53     -35.057   3.701 -21.972  1.00  0.00           O  
ATOM   1683  N3    C A  53     -34.202   1.609 -21.991  1.00  0.00           N  
ATOM   1684  C4    C A  53     -34.395   0.310 -22.222  1.00  0.00           C  
ATOM   1685  N4    C A  53     -33.369  -0.521 -22.022  1.00  0.00           N  
ATOM   1686  C5    C A  53     -35.649  -0.193 -22.670  1.00  0.00           C  
ATOM   1687  C6    C A  53     -36.641   0.686 -22.852  1.00  0.00           C  
ATOM   1688  H5'   C A  53     -40.940   1.183 -23.522  1.00  0.00           H  
ATOM   1689 H5''   C A  53     -40.948   1.570 -25.070  1.00  0.00           H  
ATOM   1690  H4'   C A  53     -40.057   3.363 -23.925  1.00  0.00           H  
ATOM   1691  H3'   C A  53     -37.925   2.012 -25.267  1.00  0.00           H  
ATOM   1692  H1'   C A  53     -37.512   3.684 -22.107  1.00  0.00           H  
ATOM   1693  H2'   C A  53     -36.547   3.701 -24.530  1.00  0.00           H  
ATOM   1694 HO2'   C A  53     -37.223   5.665 -24.131  1.00  0.00           H  
ATOM   1695  H42   C A  53     -33.479  -1.481 -22.183  1.00  0.00           H  
ATOM   1696  H41   C A  53     -32.507  -0.171 -21.714  1.00  0.00           H  
ATOM   1697  H5    C A  53     -35.781  -1.150 -22.836  1.00  0.00           H  
ATOM   1698  H6    C A  53     -37.512   0.359 -23.160  1.00  0.00           H  
ATOM   1699  P     C A  54     -37.967   3.457 -27.520  1.00  0.00           P  
ATOM   1700  OP2   C A  54     -37.394   2.094 -27.652  1.00  0.00           O  
ATOM   1701  OP1   C A  54     -38.793   4.015 -28.621  1.00  0.00           O  
ATOM   1702  O5'   C A  54     -36.770   4.471 -27.241  1.00  0.00           O  
ATOM   1703  C5'   C A  54     -35.567   4.403 -27.991  1.00  0.00           C  
ATOM   1704  C4'   C A  54     -34.470   5.227 -27.360  1.00  0.00           C  
ATOM   1705  O4'   C A  54     -34.285   4.825 -25.978  1.00  0.00           O  
ATOM   1706  C3'   C A  54     -33.087   5.084 -27.976  1.00  0.00           C  
ATOM   1707  O3'   C A  54     -32.908   5.889 -29.129  1.00  0.00           O  
ATOM   1708  C1'   C A  54     -32.904   4.837 -25.633  1.00  0.00           C  
ATOM   1709  C2'   C A  54     -32.169   5.459 -26.821  1.00  0.00           C  
ATOM   1710  O2'   C A  54     -32.113   6.867 -26.642  1.00  0.00           O  
ATOM   1711  N1    C A  54     -32.425   3.466 -25.329  1.00  0.00           N  
ATOM   1712  C2    C A  54     -31.201   3.321 -24.664  1.00  0.00           C  
ATOM   1713  O2    C A  54     -30.558   4.334 -24.351  1.00  0.00           O  
ATOM   1714  N3    C A  54     -30.742   2.081 -24.375  1.00  0.00           N  
ATOM   1715  C4    C A  54     -31.452   1.008 -24.723  1.00  0.00           C  
ATOM   1716  N4    C A  54     -30.960  -0.195 -24.417  1.00  0.00           N  
ATOM   1717  C5    C A  54     -32.699   1.121 -25.400  1.00  0.00           C  
ATOM   1718  C6    C A  54     -33.144   2.353 -25.679  1.00  0.00           C  
ATOM   1719  H5'   C A  54     -35.736   4.737 -28.897  1.00  0.00           H  
ATOM   1720 H5''   C A  54     -35.275   3.469 -28.043  1.00  0.00           H  
ATOM   1721  H4'   C A  54     -34.733   6.171 -27.385  1.00  0.00           H  
ATOM   1722  H3'   C A  54     -32.936   4.145 -28.213  1.00  0.00           H  
ATOM   1723  H1'   C A  54     -32.785   5.404 -24.842  1.00  0.00           H  
ATOM   1724  H2'   C A  54     -31.275   5.072 -26.931  1.00  0.00           H  
ATOM   1725 HO2'   C A  54     -31.192   7.127 -26.435  1.00  0.00           H  
ATOM   1726  H42   C A  54     -31.458  -1.003 -24.659  1.00  0.00           H  
ATOM   1727  H41   C A  54     -30.101  -0.269 -23.951  1.00  0.00           H  
ATOM   1728  H5    C A  54     -33.215   0.326 -25.651  1.00  0.00           H  
ATOM   1729  H6    C A  54     -34.000   2.451 -26.145  1.00  0.00           H  
ATOM   1730  P     G A  55     -31.868   5.445 -30.271  1.00  0.00           P  
ATOM   1731  OP2   G A  55     -31.926   3.967 -30.395  1.00  0.00           O  
ATOM   1732  OP1   G A  55     -32.108   6.293 -31.467  1.00  0.00           O  
ATOM   1733  O5'   G A  55     -30.444   5.835 -29.670  1.00  0.00           O  
ATOM   1734  C5'   G A  55     -30.053   7.193 -29.544  1.00  0.00           C  
ATOM   1735  C4'   G A  55     -28.638   7.318 -29.037  1.00  0.00           C  
ATOM   1736  O4'   G A  55     -28.554   6.805 -27.682  1.00  0.00           O  
ATOM   1737  C3'   G A  55     -27.584   6.527 -29.798  1.00  0.00           C  
ATOM   1738  O3'   G A  55     -27.147   7.179 -30.978  1.00  0.00           O  
ATOM   1739  C1'   G A  55     -27.309   6.133 -27.485  1.00  0.00           C  
ATOM   1740  C2'   G A  55     -26.488   6.347 -28.758  1.00  0.00           C  
ATOM   1741  O2'   G A  55     -25.714   7.529 -28.614  1.00  0.00           O  
ATOM   1742  N1    G A  55     -25.256   1.748 -25.912  1.00  0.00           N  
ATOM   1743  C2    G A  55     -24.674   2.984 -26.053  1.00  0.00           C  
ATOM   1744  N2    G A  55     -23.374   3.071 -25.734  1.00  0.00           N  
ATOM   1745  N3    G A  55     -25.319   4.060 -26.475  1.00  0.00           N  
ATOM   1746  C4    G A  55     -26.613   3.797 -26.751  1.00  0.00           C  
ATOM   1747  C5    G A  55     -27.291   2.601 -26.645  1.00  0.00           C  
ATOM   1748  C6    G A  55     -26.587   1.455 -26.191  1.00  0.00           C  
ATOM   1749  O6    G A  55     -27.011   0.305 -26.030  1.00  0.00           O  
ATOM   1750  N7    G A  55     -28.617   2.749 -27.026  1.00  0.00           N  
ATOM   1751  C8    G A  55     -28.720   4.009 -27.352  1.00  0.00           C  
ATOM   1752  N9    G A  55     -27.542   4.703 -27.208  1.00  0.00           N  
ATOM   1753  H5'   G A  55     -30.658   7.644 -28.919  1.00  0.00           H  
ATOM   1754 H5''   G A  55     -30.119   7.627 -30.421  1.00  0.00           H  
ATOM   1755  H4'   G A  55     -28.383   8.265 -29.036  1.00  0.00           H  
ATOM   1756  H3'   G A  55     -27.950   5.648 -30.034  1.00  0.00           H  
ATOM   1757  H1'   G A  55     -26.843   6.541 -26.725  1.00  0.00           H  
ATOM   1758  H2'   G A  55     -25.927   5.568 -28.957  1.00  0.00           H  
ATOM   1759 HO2'   G A  55     -24.772   7.283 -28.513  1.00  0.00           H  
ATOM   1760  H1    G A  55     -24.691   1.014 -25.592  1.00  0.00           H  
ATOM   1761  H22   G A  55     -22.906   3.928 -25.814  1.00  0.00           H  
ATOM   1762  H21   G A  55     -22.890   2.279 -25.421  1.00  0.00           H  
ATOM   1763  H8    G A  55     -29.553   4.418 -27.666  1.00  0.00           H  
ATOM   1764  P     G A  56     -26.689   6.317 -32.255  1.00  0.00           P  
ATOM   1765  OP2   G A  56     -27.687   5.237 -32.462  1.00  0.00           O  
ATOM   1766  OP1   G A  56     -26.385   7.259 -33.362  1.00  0.00           O  
ATOM   1767  O5'   G A  56     -25.321   5.641 -31.794  1.00  0.00           O  
ATOM   1768  C5'   G A  56     -24.166   6.429 -31.547  1.00  0.00           C  
ATOM   1769  C4'   G A  56     -23.015   5.586 -31.055  1.00  0.00           C  
ATOM   1770  O4'   G A  56     -23.354   4.991 -29.776  1.00  0.00           O  
ATOM   1771  C3'   G A  56     -22.636   4.399 -31.927  1.00  0.00           C  
ATOM   1772  O3'   G A  56     -21.808   4.757 -33.021  1.00  0.00           O  
ATOM   1773  C1'   G A  56     -22.821   3.674 -29.686  1.00  0.00           C  
ATOM   1774  C2'   G A  56     -21.966   3.459 -30.936  1.00  0.00           C  
ATOM   1775  O2'   G A  56     -20.634   3.866 -30.658  1.00  0.00           O  
ATOM   1776  N1    G A  56     -24.077  -1.145 -28.627  1.00  0.00           N  
ATOM   1777  C2    G A  56     -22.844  -0.539 -28.613  1.00  0.00           C  
ATOM   1778  N2    G A  56     -21.803  -1.315 -28.272  1.00  0.00           N  
ATOM   1779  N3    G A  56     -22.642   0.734 -28.910  1.00  0.00           N  
ATOM   1780  C4    G A  56     -23.791   1.366 -29.230  1.00  0.00           C  
ATOM   1781  C5    G A  56     -25.071   0.855 -29.274  1.00  0.00           C  
ATOM   1782  C6    G A  56     -25.273  -0.513 -28.953  1.00  0.00           C  
ATOM   1783  O6    G A  56     -26.331  -1.152 -28.935  1.00  0.00           O  
ATOM   1784  N7    G A  56     -25.980   1.833 -29.649  1.00  0.00           N  
ATOM   1785  C8    G A  56     -25.251   2.902 -29.822  1.00  0.00           C  
ATOM   1786  N9    G A  56     -23.915   2.689 -29.585  1.00  0.00           N  
ATOM   1787  H5'   G A  56     -24.378   7.106 -30.872  1.00  0.00           H  
ATOM   1788 H5''   G A  56     -23.902   6.878 -32.378  1.00  0.00           H  
ATOM   1789  H4'   G A  56     -22.228   6.160 -30.941  1.00  0.00           H  
ATOM   1790  H3'   G A  56     -23.453   3.977 -32.268  1.00  0.00           H  
ATOM   1791  H1'   G A  56     -22.254   3.615 -28.889  1.00  0.00           H  
ATOM   1792  H2'   G A  56     -22.005   2.528 -31.240  1.00  0.00           H  
ATOM   1793 HO2'   G A  56     -20.062   3.073 -30.605  1.00  0.00           H  
ATOM   1794  H1    G A  56     -24.119  -2.095 -28.390  1.00  0.00           H  
ATOM   1795  H22   G A  56     -20.899  -0.937 -28.244  1.00  0.00           H  
ATOM   1796  H21   G A  56     -21.944  -2.259 -28.050  1.00  0.00           H  
ATOM   1797  H8    G A  56     -25.620   3.768 -30.094  1.00  0.00           H  
ATOM   1798  P     G A  57     -21.841   3.892 -34.375  1.00  0.00           P  
ATOM   1799  OP2   G A  57     -23.260   3.593 -34.695  1.00  0.00           O  
ATOM   1800  OP1   G A  57     -20.990   4.578 -35.380  1.00  0.00           O  
ATOM   1801  O5'   G A  57     -21.127   2.524 -33.977  1.00  0.00           O  
ATOM   1802  C5'   G A  57     -19.728   2.474 -33.740  1.00  0.00           C  
ATOM   1803  C4'   G A  57     -19.270   1.073 -33.417  1.00  0.00           C  
ATOM   1804  O4'   G A  57     -19.901   0.621 -32.191  1.00  0.00           O  
ATOM   1805  C3'   G A  57     -19.630   0.002 -34.436  1.00  0.00           C  
ATOM   1806  O3'   G A  57     -18.736  -0.039 -35.535  1.00  0.00           O  
ATOM   1807  C1'   G A  57     -20.213  -0.765 -32.278  1.00  0.00           C  
ATOM   1808  C2'   G A  57     -19.625  -1.268 -33.598  1.00  0.00           C  
ATOM   1809  O2'   G A  57     -18.302  -1.729 -33.367  1.00  0.00           O  
ATOM   1810  N1    G A  57     -23.990  -4.092 -31.519  1.00  0.00           N  
ATOM   1811  C2    G A  57     -22.632  -4.294 -31.504  1.00  0.00           C  
ATOM   1812  N2    G A  57     -22.218  -5.546 -31.255  1.00  0.00           N  
ATOM   1813  N3    G A  57     -21.741  -3.339 -31.718  1.00  0.00           N  
ATOM   1814  C4    G A  57     -22.326  -2.146 -31.952  1.00  0.00           C  
ATOM   1815  C5    G A  57     -23.669  -1.838 -31.988  1.00  0.00           C  
ATOM   1816  C6    G A  57     -24.614  -2.871 -31.758  1.00  0.00           C  
ATOM   1817  O6    G A  57     -25.848  -2.798 -31.748  1.00  0.00           O  
ATOM   1818  N7    G A  57     -23.859  -0.491 -32.261  1.00  0.00           N  
ATOM   1819  C8    G A  57     -22.650  -0.013 -32.384  1.00  0.00           C  
ATOM   1820  N9    G A  57     -21.673  -0.963 -32.209  1.00  0.00           N  
ATOM   1821  H5'   G A  57     -19.509   3.063 -32.988  1.00  0.00           H  
ATOM   1822 H5''   G A  57     -19.257   2.788 -34.540  1.00  0.00           H  
ATOM   1823  H4'   G A  57     -18.298   1.078 -33.292  1.00  0.00           H  
ATOM   1824  H3'   G A  57     -20.539   0.165 -34.766  1.00  0.00           H  
ATOM   1825  H1'   G A  57     -19.784  -1.233 -31.531  1.00  0.00           H  
ATOM   1826  H2'   G A  57     -20.188  -1.965 -33.997  1.00  0.00           H  
ATOM   1827 HO2'   G A  57     -18.287  -2.706 -33.437  1.00  0.00           H  
ATOM   1828  H1    G A  57     -24.566  -4.866 -31.348  1.00  0.00           H  
ATOM   1829  H22   G A  57     -21.259  -5.749 -31.232  1.00  0.00           H  
ATOM   1830  H21   G A  57     -22.872  -6.258 -31.096  1.00  0.00           H  
ATOM   1831  H8    G A  57     -22.460   0.928 -32.581  1.00  0.00           H  
ATOM   1832  P     U A  58     -19.267  -0.464 -36.991  1.00  0.00           P  
ATOM   1833  OP2   U A  58     -20.530   0.271 -37.252  1.00  0.00           O  
ATOM   1834  OP1   U A  58     -18.137  -0.343 -37.947  1.00  0.00           O  
ATOM   1835  O5'   U A  58     -19.618  -2.010 -36.836  1.00  0.00           O  
ATOM   1836  C5'   U A  58     -18.607  -2.962 -36.544  1.00  0.00           C  
ATOM   1837  C4'   U A  58     -19.192  -4.313 -36.212  1.00  0.00           C  
ATOM   1838  O4'   U A  58     -20.023  -4.214 -35.026  1.00  0.00           O  
ATOM   1839  C3'   U A  58     -20.114  -4.920 -37.259  1.00  0.00           C  
ATOM   1840  O3'   U A  58     -19.412  -5.569 -38.306  1.00  0.00           O  
ATOM   1841  C1'   U A  58     -21.159  -5.054 -35.144  1.00  0.00           C  
ATOM   1842  C2'   U A  58     -20.983  -5.858 -36.434  1.00  0.00           C  
ATOM   1843  O2'   U A  58     -20.298  -7.065 -36.134  1.00  0.00           O  
ATOM   1844  N1    U A  58     -22.396  -4.236 -35.156  1.00  0.00           N  
ATOM   1845  C2    U A  58     -23.586  -4.887 -34.885  1.00  0.00           C  
ATOM   1846  O2    U A  58     -23.652  -6.080 -34.642  1.00  0.00           O  
ATOM   1847  N3    U A  58     -24.704  -4.090 -34.907  1.00  0.00           N  
ATOM   1848  C4    U A  58     -24.757  -2.738 -35.167  1.00  0.00           C  
ATOM   1849  O4    U A  58     -25.845  -2.160 -35.150  1.00  0.00           O  
ATOM   1850  C5    U A  58     -23.489  -2.131 -35.438  1.00  0.00           C  
ATOM   1851  C6    U A  58     -22.384  -2.883 -35.423  1.00  0.00           C  
ATOM   1852  H5'   U A  58     -18.082  -2.646 -35.780  1.00  0.00           H  
ATOM   1853 H5''   U A  58     -18.018  -3.053 -37.322  1.00  0.00           H  
ATOM   1854  H4'   U A  58     -18.458  -4.938 -36.036  1.00  0.00           H  
ATOM   1855  H3'   U A  58     -20.677  -4.213 -37.640  1.00  0.00           H  
ATOM   1856  H1'   U A  58     -21.185  -5.666 -34.379  1.00  0.00           H  
ATOM   1857  H2'   U A  58     -21.844  -6.028 -36.870  1.00  0.00           H  
ATOM   1858 HO2'   U A  58     -20.923  -7.815 -36.212  1.00  0.00           H  
ATOM   1859  H3    U A  58     -25.558  -4.532 -34.718  1.00  0.00           H  
ATOM   1860  H5    U A  58     -23.432  -1.172 -35.633  1.00  0.00           H  
ATOM   1861  H6    U A  58     -21.529  -2.445 -35.612  1.00  0.00           H  
ATOM   1862  P     C A  59     -19.807  -5.293 -39.839  1.00  0.00           P  
ATOM   1863  OP2   C A  59     -20.886  -4.273 -39.860  1.00  0.00           O  
ATOM   1864  OP1   C A  59     -18.555  -5.051 -40.600  1.00  0.00           O  
ATOM   1865  O5'   C A  59     -20.424  -6.675 -40.334  1.00  0.00           O  
ATOM   1866  C5'   C A  59     -21.091  -6.771 -41.583  1.00  0.00           C  
ATOM   1867  C4'   C A  59     -22.458  -7.395 -41.439  1.00  0.00           C  
ATOM   1868  O4'   C A  59     -23.315  -6.473 -40.713  1.00  0.00           O  
ATOM   1869  C3'   C A  59     -23.213  -7.660 -42.732  1.00  0.00           C  
ATOM   1870  O3'   C A  59     -22.922  -8.929 -43.292  1.00  0.00           O  
ATOM   1871  C1'   C A  59     -24.614  -6.458 -41.256  1.00  0.00           C  
ATOM   1872  C2'   C A  59     -24.665  -7.599 -42.274  1.00  0.00           C  
ATOM   1873  O2'   C A  59     -25.045  -8.796 -41.611  1.00  0.00           O  
ATOM   1874  N1    C A  59     -24.792  -5.129 -41.890  1.00  0.00           N  
ATOM   1875  C2    C A  59     -25.897  -4.935 -42.728  1.00  0.00           C  
ATOM   1876  O2    C A  59     -26.687  -5.873 -42.916  1.00  0.00           O  
ATOM   1877  N3    C A  59     -26.083  -3.732 -43.318  1.00  0.00           N  
ATOM   1878  C4    C A  59     -25.219  -2.740 -43.101  1.00  0.00           C  
ATOM   1879  N4    C A  59     -25.443  -1.570 -43.705  1.00  0.00           N  
ATOM   1880  C5    C A  59     -24.086  -2.905 -42.255  1.00  0.00           C  
ATOM   1881  C6    C A  59     -23.913  -4.099 -41.676  1.00  0.00           C  
ATOM   1882  H5'   C A  59     -20.552  -7.319 -42.191  1.00  0.00           H  
ATOM   1883 H5''   C A  59     -21.188  -5.873 -41.963  1.00  0.00           H  
ATOM   1884  H4'   C A  59     -22.372  -8.229 -40.932  1.00  0.00           H  
ATOM   1885  H3'   C A  59     -23.042  -6.929 -43.362  1.00  0.00           H  
ATOM   1886  H1'   C A  59     -25.313  -6.596 -40.583  1.00  0.00           H  
ATOM   1887  H2'   C A  59     -25.267  -7.390 -43.018  1.00  0.00           H  
ATOM   1888 HO2'   C A  59     -24.970  -8.663 -40.643  1.00  0.00           H  
ATOM   1889  H42   C A  59     -24.827  -0.822 -43.565  1.00  0.00           H  
ATOM   1890  H41   C A  59     -26.224  -1.461 -44.287  1.00  0.00           H  
ATOM   1891  H5    C A  59     -23.457  -2.170 -42.101  1.00  0.00           H  
ATOM   1892  H6    C A  59     -23.140  -4.233 -41.090  1.00  0.00           H  
ATOM   1893  P     U A  60     -22.285  -9.021 -44.757  1.00  0.00           P  
ATOM   1894  OP2   U A  60     -21.983 -10.458 -44.979  1.00  0.00           O  
ATOM   1895  OP1   U A  60     -23.235  -8.322 -45.659  1.00  0.00           O  
ATOM   1896  O5'   U A  60     -20.908  -8.220 -44.775  1.00  0.00           O  
ATOM   1897  C5'   U A  60     -20.488  -7.517 -45.934  1.00  0.00           C  
ATOM   1898  C4'   U A  60     -18.998  -7.278 -45.931  1.00  0.00           C  
ATOM   1899  O4'   U A  60     -18.566  -6.629 -44.701  1.00  0.00           O  
ATOM   1900  C3'   U A  60     -18.121  -8.513 -46.066  1.00  0.00           C  
ATOM   1901  O3'   U A  60     -17.987  -8.955 -47.405  1.00  0.00           O  
ATOM   1902  C1'   U A  60     -17.291  -7.119 -44.362  1.00  0.00           C  
ATOM   1903  C2'   U A  60     -16.795  -8.023 -45.503  1.00  0.00           C  
ATOM   1904  O2'   U A  60     -16.090  -7.239 -46.455  1.00  0.00           O  
ATOM   1905  N1    U A  60     -17.364  -7.837 -43.067  1.00  0.00           N  
ATOM   1906  C2    U A  60     -16.300  -7.680 -42.198  1.00  0.00           C  
ATOM   1907  O2    U A  60     -15.328  -6.990 -42.453  1.00  0.00           O  
ATOM   1908  N3    U A  60     -16.411  -8.362 -41.011  1.00  0.00           N  
ATOM   1909  C4    U A  60     -17.455  -9.169 -40.611  1.00  0.00           C  
ATOM   1910  O4    U A  60     -17.407  -9.717 -39.508  1.00  0.00           O  
ATOM   1911  C5    U A  60     -18.520  -9.284 -41.559  1.00  0.00           C  
ATOM   1912  C6    U A  60     -18.438  -8.630 -42.722  1.00  0.00           C  
ATOM   1913  H5'   U A  60     -20.949  -6.653 -45.968  1.00  0.00           H  
ATOM   1914 H5''   U A  60     -20.726  -8.038 -46.728  1.00  0.00           H  
ATOM   1915  H4'   U A  60     -18.809  -6.673 -46.679  1.00  0.00           H  
ATOM   1916  H3'   U A  60     -18.467  -9.248 -45.518  1.00  0.00           H  
ATOM   1917  H1'   U A  60     -16.688  -6.350 -44.274  1.00  0.00           H  
ATOM   1918  H2'   U A  60     -16.249  -8.766 -45.170  1.00  0.00           H  
ATOM   1919 HO2'   U A  60     -16.224  -6.290 -46.248  1.00  0.00           H  
ATOM   1920  H3    U A  60     -15.667  -8.265 -40.381  1.00  0.00           H  
ATOM   1921  H5    U A  60     -19.304  -9.837 -41.357  1.00  0.00           H  
ATOM   1922  H6    U A  60     -19.179  -8.725 -43.355  1.00  0.00           H  
ATOM   1923  P     A A  61     -18.266 -10.491 -47.782  1.00  0.00           P  
ATOM   1924  OP2   A A  61     -18.673 -11.202 -46.544  1.00  0.00           O  
ATOM   1925  OP1   A A  61     -19.154 -10.520 -48.971  1.00  0.00           O  
ATOM   1926  O5'   A A  61     -16.837 -11.045 -48.220  1.00  0.00           O  
ATOM   1927  C5'   A A  61     -15.706 -10.188 -48.264  1.00  0.00           C  
ATOM   1928  C4'   A A  61     -14.457 -10.895 -47.798  1.00  0.00           C  
ATOM   1929  O4'   A A  61     -14.347 -10.757 -46.362  1.00  0.00           O  
ATOM   1930  C3'   A A  61     -14.394 -12.389 -48.072  1.00  0.00           C  
ATOM   1931  O3'   A A  61     -13.104 -12.829 -48.459  1.00  0.00           O  
ATOM   1932  C1'   A A  61     -14.240 -12.028 -45.752  1.00  0.00           C  
ATOM   1933  C2'   A A  61     -14.819 -13.021 -46.745  1.00  0.00           C  
ATOM   1934  O2'   A A  61     -14.200 -14.285 -46.555  1.00  0.00           O  
ATOM   1935  N1    A A  61     -14.012 -11.780 -40.610  1.00  0.00           N  
ATOM   1936  C2    A A  61     -13.062 -11.804 -41.553  1.00  0.00           C  
ATOM   1937  N3    A A  61     -13.192 -11.869 -42.876  1.00  0.00           N  
ATOM   1938  C4    A A  61     -14.490 -11.915 -43.225  1.00  0.00           C  
ATOM   1939  C5    A A  61     -15.577 -11.899 -42.372  1.00  0.00           C  
ATOM   1940  C6    A A  61     -15.306 -11.827 -40.994  1.00  0.00           C  
ATOM   1941  N6    A A  61     -16.253 -11.805 -40.053  1.00  0.00           N  
ATOM   1942  N7    A A  61     -16.764 -11.960 -43.089  1.00  0.00           N  
ATOM   1943  C8    A A  61     -16.374 -12.010 -44.339  1.00  0.00           C  
ATOM   1944  N9    A A  61     -15.010 -11.986 -44.494  1.00  0.00           N  
ATOM   1945  H5'   A A  61     -15.869  -9.413 -47.687  1.00  0.00           H  
ATOM   1946 H5''   A A  61     -15.573  -9.879 -49.184  1.00  0.00           H  
ATOM   1947  H4'   A A  61     -13.678 -10.464 -48.208  1.00  0.00           H  
ATOM   1948  H3'   A A  61     -15.036 -12.616 -48.778  1.00  0.00           H  
ATOM   1949  H1'   A A  61     -13.309 -12.268 -45.557  1.00  0.00           H  
ATOM   1950  H2'   A A  61     -15.794 -13.079 -46.671  1.00  0.00           H  
ATOM   1951 HO2'   A A  61     -14.851 -14.902 -46.162  1.00  0.00           H  
ATOM   1952  H2    A A  61     -12.140 -11.767 -41.222  1.00  0.00           H  
ATOM   1953  H61   A A  61     -16.002 -11.754 -39.107  1.00  0.00           H  
ATOM   1954  H62   A A  61     -17.199 -11.838 -40.308  1.00  0.00           H  
ATOM   1955  H8    A A  61     -16.998 -12.060 -45.093  1.00  0.00           H  
ATOM   1956  P     C A  62     -12.716 -12.923 -50.016  1.00  0.00           P  
ATOM   1957  OP2   C A  62     -13.283 -14.185 -50.556  1.00  0.00           O  
ATOM   1958  OP1   C A  62     -13.065 -11.629 -50.656  1.00  0.00           O  
ATOM   1959  O5'   C A  62     -11.129 -13.057 -50.011  1.00  0.00           O  
ATOM   1960  C5'   C A  62     -10.498 -14.275 -50.377  1.00  0.00           C  
ATOM   1961  C4'   C A  62      -9.110 -14.042 -50.922  1.00  0.00           C  
ATOM   1962  O4'   C A  62      -9.192 -13.368 -52.201  1.00  0.00           O  
ATOM   1963  C3'   C A  62      -8.199 -13.161 -50.081  1.00  0.00           C  
ATOM   1964  O3'   C A  62      -7.503 -13.884 -49.080  1.00  0.00           O  
ATOM   1965  C1'   C A  62      -8.136 -12.434 -52.347  1.00  0.00           C  
ATOM   1966  C2'   C A  62      -7.252 -12.548 -51.105  1.00  0.00           C  
ATOM   1967  O2'   C A  62      -6.173 -13.424 -51.397  1.00  0.00           O  
ATOM   1968  N1    C A  62      -8.731 -11.083 -52.493  1.00  0.00           N  
ATOM   1969  C2    C A  62      -7.909 -10.038 -52.934  1.00  0.00           C  
ATOM   1970  O2    C A  62      -6.717 -10.271 -53.187  1.00  0.00           O  
ATOM   1971  N3    C A  62      -8.428  -8.797 -53.076  1.00  0.00           N  
ATOM   1972  C4    C A  62      -9.712  -8.573 -52.798  1.00  0.00           C  
ATOM   1973  N4    C A  62     -10.180  -7.332 -52.952  1.00  0.00           N  
ATOM   1974  C5    C A  62     -10.573  -9.613 -52.347  1.00  0.00           C  
ATOM   1975  C6    C A  62     -10.049 -10.837 -52.211  1.00  0.00           C  
ATOM   1976  H5'   C A  62     -11.039 -14.722 -51.061  1.00  0.00           H  
ATOM   1977 H5''   C A  62     -10.438 -14.853 -49.588  1.00  0.00           H  
ATOM   1978  H4'   C A  62      -8.677 -14.911 -51.054  1.00  0.00           H  
ATOM   1979  H3'   C A  62      -8.733 -12.458 -49.656  1.00  0.00           H  
ATOM   1980  H1'   C A  62      -7.603 -12.643 -53.142  1.00  0.00           H  
ATOM   1981  H2'   C A  62      -6.935 -11.667 -50.817  1.00  0.00           H  
ATOM   1982 HO2'   C A  62      -5.349 -12.900 -51.477  1.00  0.00           H  
ATOM   1983  H42   C A  62     -11.119  -7.135 -52.756  1.00  0.00           H  
ATOM   1984  H41   C A  62      -9.583  -6.618 -53.262  1.00  0.00           H  
ATOM   1985  H5    C A  62     -11.516  -9.439 -52.145  1.00  0.00           H  
ATOM   1986  H6    C A  62     -10.626 -11.566 -51.902  1.00  0.00           H  
ATOM   1987  P     C A  63      -7.309 -13.252 -47.614  1.00  0.00           P  
ATOM   1988  OP2   C A  63      -8.643 -13.164 -46.970  1.00  0.00           O  
ATOM   1989  OP1   C A  63      -6.215 -13.992 -46.936  1.00  0.00           O  
ATOM   1990  O5'   C A  63      -6.798 -11.770 -47.897  1.00  0.00           O  
ATOM   1991  C5'   C A  63      -5.528 -11.536 -48.487  1.00  0.00           C  
ATOM   1992  C4'   C A  63      -5.211 -10.062 -48.561  1.00  0.00           C  
ATOM   1993  O4'   C A  63      -5.859  -9.484 -49.726  1.00  0.00           O  
ATOM   1994  C3'   C A  63      -5.677  -9.216 -47.386  1.00  0.00           C  
ATOM   1995  O3'   C A  63      -4.773  -9.240 -46.295  1.00  0.00           O  
ATOM   1996  C1'   C A  63      -6.382  -8.217 -49.379  1.00  0.00           C  
ATOM   1997  C2'   C A  63      -5.806  -7.847 -48.022  1.00  0.00           C  
ATOM   1998  O2'   C A  63      -4.535  -7.240 -48.199  1.00  0.00           O  
ATOM   1999  N1    C A  63      -7.864  -8.291 -49.362  1.00  0.00           N  
ATOM   2000  C2    C A  63      -8.591  -7.099 -49.467  1.00  0.00           C  
ATOM   2001  O2    C A  63      -7.980  -6.024 -49.569  1.00  0.00           O  
ATOM   2002  N3    C A  63      -9.943  -7.139 -49.454  1.00  0.00           N  
ATOM   2003  C4    C A  63     -10.575  -8.307 -49.342  1.00  0.00           C  
ATOM   2004  N4    C A  63     -11.911  -8.299 -49.333  1.00  0.00           N  
ATOM   2005  C5    C A  63      -9.866  -9.536 -49.233  1.00  0.00           C  
ATOM   2006  C6    C A  63      -8.528  -9.484 -49.248  1.00  0.00           C  
ATOM   2007  H5'   C A  63      -5.523 -11.910 -49.392  1.00  0.00           H  
ATOM   2008 H5''   C A  63      -4.840 -11.984 -47.952  1.00  0.00           H  
ATOM   2009  H4'   C A  63      -4.243  -9.957 -48.663  1.00  0.00           H  
ATOM   2010  H3'   C A  63      -6.558  -9.516 -47.079  1.00  0.00           H  
ATOM   2011  H1'   C A  63      -6.096  -7.553 -50.041  1.00  0.00           H  
ATOM   2012  H2'   C A  63      -6.415  -7.272 -47.512  1.00  0.00           H  
ATOM   2013 HO2'   C A  63      -4.603  -6.287 -47.984  1.00  0.00           H  
ATOM   2014  H42   C A  63     -12.405  -9.141 -49.252  1.00  0.00           H  
ATOM   2015  H41   C A  63     -12.396  -7.450 -49.408  1.00  0.00           H  
ATOM   2016  H5    C A  63     -10.340 -10.390 -49.151  1.00  0.00           H  
ATOM   2017  H6    C A  63      -8.022 -10.319 -49.174  1.00  0.00           H  
ATOM   2018  P     A A  64      -5.270  -8.827 -44.823  1.00  0.00           P  
ATOM   2019  OP2   A A  64      -6.401  -9.715 -44.454  1.00  0.00           O  
ATOM   2020  OP1   A A  64      -4.080  -8.748 -43.940  1.00  0.00           O  
ATOM   2021  O5'   A A  64      -5.844  -7.352 -45.011  1.00  0.00           O  
ATOM   2022  C5'   A A  64      -4.976  -6.229 -45.024  1.00  0.00           C  
ATOM   2023  C4'   A A  64      -5.747  -4.935 -45.100  1.00  0.00           C  
ATOM   2024  O4'   A A  64      -6.629  -4.949 -46.254  1.00  0.00           O  
ATOM   2025  C3'   A A  64      -6.688  -4.648 -43.940  1.00  0.00           C  
ATOM   2026  O3'   A A  64      -6.034  -4.066 -42.826  1.00  0.00           O  
ATOM   2027  C1'   A A  64      -7.835  -4.265 -45.973  1.00  0.00           C  
ATOM   2028  C2'   A A  64      -7.671  -3.669 -44.572  1.00  0.00           C  
ATOM   2029  O2'   A A  64      -7.105  -2.372 -44.685  1.00  0.00           O  
ATOM   2030  N1    A A  64     -12.931  -4.987 -46.224  1.00  0.00           N  
ATOM   2031  C2    A A  64     -12.180  -3.879 -46.181  1.00  0.00           C  
ATOM   2032  N3    A A  64     -10.856  -3.763 -46.116  1.00  0.00           N  
ATOM   2033  C4    A A  64     -10.273  -4.975 -46.095  1.00  0.00           C  
ATOM   2034  C5    A A  64     -10.910  -6.201 -46.134  1.00  0.00           C  
ATOM   2035  C6    A A  64     -12.315  -6.188 -46.202  1.00  0.00           C  
ATOM   2036  N6    A A  64     -13.064  -7.292 -46.245  1.00  0.00           N  
ATOM   2037  N7    A A  64      -9.986  -7.236 -46.096  1.00  0.00           N  
ATOM   2038  C8    A A  64      -8.830  -6.623 -46.036  1.00  0.00           C  
ATOM   2039  N9    A A  64      -8.929  -5.253 -46.032  1.00  0.00           N  
ATOM   2040  H5'   A A  64      -4.382  -6.293 -45.800  1.00  0.00           H  
ATOM   2041 H5''   A A  64      -4.436  -6.232 -44.207  1.00  0.00           H  
ATOM   2042  H4'   A A  64      -5.115  -4.190 -45.187  1.00  0.00           H  
ATOM   2043  H3'   A A  64      -7.153  -5.461 -43.650  1.00  0.00           H  
ATOM   2044  H1'   A A  64      -8.011  -3.544 -46.615  1.00  0.00           H  
ATOM   2045  H2'   A A  64      -8.523  -3.653 -44.087  1.00  0.00           H  
ATOM   2046 HO2'   A A  64      -7.792  -1.705 -44.480  1.00  0.00           H  
ATOM   2047  H2    A A  64     -12.676  -3.034 -46.199  1.00  0.00           H  
ATOM   2048  H61   A A  64     -14.041  -7.219 -46.293  1.00  0.00           H  
ATOM   2049  H62   A A  64     -12.639  -8.174 -46.231  1.00  0.00           H  
ATOM   2050  H8    A A  64      -7.973  -7.098 -45.997  1.00  0.00           H  
ATOM   2051  P     C A  65      -6.348  -4.590 -41.340  1.00  0.00           P  
ATOM   2052  OP2   C A  65      -7.264  -5.753 -41.445  1.00  0.00           O  
ATOM   2053  OP1   C A  65      -5.056  -4.736 -40.622  1.00  0.00           O  
ATOM   2054  O5'   C A  65      -7.150  -3.389 -40.668  1.00  0.00           O  
ATOM   2055  C5'   C A  65      -6.975  -2.053 -41.117  1.00  0.00           C  
ATOM   2056  C4'   C A  65      -8.208  -1.218 -40.874  1.00  0.00           C  
ATOM   2057  O4'   C A  65      -9.249  -1.679 -41.759  1.00  0.00           O  
ATOM   2058  C3'   C A  65      -8.835  -1.333 -39.493  1.00  0.00           C  
ATOM   2059  O3'   C A  65      -8.218  -0.491 -38.534  1.00  0.00           O  
ATOM   2060  C1'   C A  65     -10.510  -1.561 -41.128  1.00  0.00           C  
ATOM   2061  C2'   C A  65     -10.275  -0.936 -39.752  1.00  0.00           C  
ATOM   2062  O2'   C A  65     -10.410   0.474 -39.851  1.00  0.00           O  
ATOM   2063  N1    C A  65     -11.107  -2.916 -41.036  1.00  0.00           N  
ATOM   2064  C2    C A  65     -12.313  -3.158 -41.705  1.00  0.00           C  
ATOM   2065  O2    C A  65     -12.845  -2.240 -42.348  1.00  0.00           O  
ATOM   2066  N3    C A  65     -12.878  -4.386 -41.638  1.00  0.00           N  
ATOM   2067  C4    C A  65     -12.287  -5.355 -40.939  1.00  0.00           C  
ATOM   2068  N4    C A  65     -12.881  -6.551 -40.901  1.00  0.00           N  
ATOM   2069  C5    C A  65     -11.061  -5.142 -40.249  1.00  0.00           C  
ATOM   2070  C6    C A  65     -10.512  -3.924 -40.323  1.00  0.00           C  
ATOM   2071  H5'   C A  65      -6.779  -2.062 -42.077  1.00  0.00           H  
ATOM   2072 H5''   C A  65      -6.219  -1.653 -40.640  1.00  0.00           H  
ATOM   2073  H4'   C A  65      -8.025  -0.274 -41.061  1.00  0.00           H  
ATOM   2074  H3'   C A  65      -8.795  -2.261 -39.178  1.00  0.00           H  
ATOM   2075  H1'   C A  65     -11.101  -0.979 -41.649  1.00  0.00           H  
ATOM   2076  H2'   C A  65     -10.877  -1.311 -39.076  1.00  0.00           H  
ATOM   2077 HO2'   C A  65     -11.233   0.749 -39.397  1.00  0.00           H  
ATOM   2078  H42   C A  65     -12.472  -7.285 -40.397  1.00  0.00           H  
ATOM   2079  H41   C A  65     -13.726  -6.694 -41.378  1.00  0.00           H  
ATOM   2080  H5    C A  65     -10.634  -5.861 -39.738  1.00  0.00           H  
ATOM   2081  H6    C A  65      -9.668  -3.757 -39.854  1.00  0.00           H  
ATOM   2082  P     C A  66      -7.835  -1.065 -37.082  1.00  0.00           P  
ATOM   2083  OP2   C A  66      -7.340  -2.454 -37.251  1.00  0.00           O  
ATOM   2084  OP1   C A  66      -6.979  -0.059 -36.402  1.00  0.00           O  
ATOM   2085  O5'   C A  66      -9.228  -1.127 -36.311  1.00  0.00           O  
ATOM   2086  C5'   C A  66      -9.930   0.061 -35.978  1.00  0.00           C  
ATOM   2087  C4'   C A  66     -11.387  -0.214 -35.695  1.00  0.00           C  
ATOM   2088  O4'   C A  66     -11.964  -0.986 -36.781  1.00  0.00           O  
ATOM   2089  C3'   C A  66     -11.684  -1.042 -34.454  1.00  0.00           C  
ATOM   2090  O3'   C A  66     -11.684  -0.274 -33.263  1.00  0.00           O  
ATOM   2091  C1'   C A  66     -12.889  -1.938 -36.279  1.00  0.00           C  
ATOM   2092  C2'   C A  66     -13.036  -1.660 -34.782  1.00  0.00           C  
ATOM   2093  O2'   C A  66     -14.090  -0.727 -34.588  1.00  0.00           O  
ATOM   2094  N1    C A  66     -12.400  -3.312 -36.552  1.00  0.00           N  
ATOM   2095  C2    C A  66     -13.318  -4.368 -36.494  1.00  0.00           C  
ATOM   2096  O2    C A  66     -14.503  -4.127 -36.218  1.00  0.00           O  
ATOM   2097  N3    C A  66     -12.897  -5.631 -36.739  1.00  0.00           N  
ATOM   2098  C4    C A  66     -11.618  -5.864 -37.032  1.00  0.00           C  
ATOM   2099  N4    C A  66     -11.249  -7.126 -37.267  1.00  0.00           N  
ATOM   2100  C5    C A  66     -10.661  -4.813 -37.098  1.00  0.00           C  
ATOM   2101  C6    C A  66     -11.088  -3.568 -36.855  1.00  0.00           C  
ATOM   2102  H5'   C A  66      -9.864   0.691 -36.726  1.00  0.00           H  
ATOM   2103 H5''   C A  66      -9.521   0.462 -35.184  1.00  0.00           H  
ATOM   2104  H4'   C A  66     -11.861   0.641 -35.626  1.00  0.00           H  
ATOM   2105  H3'   C A  66     -11.016  -1.756 -34.377  1.00  0.00           H  
ATOM   2106  H1'   C A  66     -13.754  -1.808 -36.721  1.00  0.00           H  
ATOM   2107  H2'   C A  66     -13.186  -2.487 -34.278  1.00  0.00           H  
ATOM   2108 HO2'   C A  66     -14.853  -1.188 -34.181  1.00  0.00           H  
ATOM   2109  H42   C A  66     -10.316  -7.330 -37.485  1.00  0.00           H  
ATOM   2110  H41   C A  66     -11.911  -7.847 -37.219  1.00  0.00           H  
ATOM   2111  H5    C A  66      -9.722  -4.994 -37.316  1.00  0.00           H  
ATOM   2112  H6    C A  66     -10.445  -2.831 -36.896  1.00  0.00           H  
ATOM   2113  P     U A  67     -10.999  -0.852 -31.929  1.00  0.00           P  
ATOM   2114  OP2   U A  67      -9.827  -1.670 -32.332  1.00  0.00           O  
ATOM   2115  OP1   U A  67     -10.815   0.275 -30.980  1.00  0.00           O  
ATOM   2116  O5'   U A  67     -12.100  -1.832 -31.324  1.00  0.00           O  
ATOM   2117  C5'   U A  67     -13.408  -1.366 -31.030  1.00  0.00           C  
ATOM   2118  C4'   U A  67     -14.414  -2.491 -31.038  1.00  0.00           C  
ATOM   2119  O4'   U A  67     -14.459  -3.106 -32.352  1.00  0.00           O  
ATOM   2120  C3'   U A  67     -14.130  -3.650 -30.095  1.00  0.00           C  
ATOM   2121  O3'   U A  67     -14.546  -3.397 -28.764  1.00  0.00           O  
ATOM   2122  C1'   U A  67     -14.632  -4.509 -32.239  1.00  0.00           C  
ATOM   2123  C2'   U A  67     -14.870  -4.805 -30.757  1.00  0.00           C  
ATOM   2124  O2'   U A  67     -16.264  -4.743 -30.493  1.00  0.00           O  
ATOM   2125  N1    U A  67     -13.441  -5.217 -32.769  1.00  0.00           N  
ATOM   2126  C2    U A  67     -13.578  -6.565 -33.042  1.00  0.00           C  
ATOM   2127  O2    U A  67     -14.617  -7.178 -32.868  1.00  0.00           O  
ATOM   2128  N3    U A  67     -12.451  -7.178 -33.532  1.00  0.00           N  
ATOM   2129  C4    U A  67     -11.225  -6.595 -33.772  1.00  0.00           C  
ATOM   2130  O4    U A  67     -10.304  -7.283 -34.215  1.00  0.00           O  
ATOM   2131  C5    U A  67     -11.157  -5.198 -33.466  1.00  0.00           C  
ATOM   2132  C6    U A  67     -12.240  -4.576 -32.989  1.00  0.00           C  
ATOM   2133  H5'   U A  67     -13.668  -0.701 -31.701  1.00  0.00           H  
ATOM   2134 H5''   U A  67     -13.407  -0.945 -30.145  1.00  0.00           H  
ATOM   2135  H4'   U A  67     -15.298  -2.121 -30.829  1.00  0.00           H  
ATOM   2136  H3'   U A  67     -13.169  -3.841 -30.101  1.00  0.00           H  
ATOM   2137  H1'   U A  67     -15.422  -4.775 -32.755  1.00  0.00           H  
ATOM   2138  H2'   U A  67     -14.490  -5.671 -30.499  1.00  0.00           H  
ATOM   2139 HO2'   U A  67     -16.598  -5.649 -30.327  1.00  0.00           H  
ATOM   2140  H3    U A  67     -12.526  -8.134 -33.732  1.00  0.00           H  
ATOM   2141  H5    U A  67     -10.323  -4.702 -33.607  1.00  0.00           H  
ATOM   2142  H6    U A  67     -12.168  -3.621 -32.787  1.00  0.00           H  
ATOM   2143  P     C A  68     -13.533  -3.638 -27.540  1.00  0.00           P  
ATOM   2144  OP2   C A  68     -12.156  -3.707 -28.089  1.00  0.00           O  
ATOM   2145  OP1   C A  68     -13.852  -2.649 -26.479  1.00  0.00           O  
ATOM   2146  O5'   C A  68     -13.921  -5.085 -26.997  1.00  0.00           O  
ATOM   2147  C5'   C A  68     -15.162  -5.311 -26.347  1.00  0.00           C  
ATOM   2148  C4'   C A  68     -15.590  -6.755 -26.451  1.00  0.00           C  
ATOM   2149  O4'   C A  68     -15.728  -7.130 -27.846  1.00  0.00           O  
ATOM   2150  C3'   C A  68     -14.623  -7.783 -25.885  1.00  0.00           C  
ATOM   2151  O3'   C A  68     -14.743  -7.943 -24.481  1.00  0.00           O  
ATOM   2152  C1'   C A  68     -15.256  -8.455 -28.060  1.00  0.00           C  
ATOM   2153  C2'   C A  68     -14.970  -9.037 -26.674  1.00  0.00           C  
ATOM   2154  O2'   C A  68     -16.153  -9.647 -26.178  1.00  0.00           O  
ATOM   2155  N1    C A  68     -14.051  -8.445 -28.926  1.00  0.00           N  
ATOM   2156  C2    C A  68     -13.636  -9.652 -29.503  1.00  0.00           C  
ATOM   2157  O2    C A  68     -14.282 -10.686 -29.274  1.00  0.00           O  
ATOM   2158  N3    C A  68     -12.541  -9.670 -30.296  1.00  0.00           N  
ATOM   2159  C4    C A  68     -11.864  -8.545 -30.526  1.00  0.00           C  
ATOM   2160  N4    C A  68     -10.789  -8.611 -31.316  1.00  0.00           N  
ATOM   2161  C5    C A  68     -12.259  -7.303 -29.954  1.00  0.00           C  
ATOM   2162  C6    C A  68     -13.344  -7.297 -29.171  1.00  0.00           C  
ATOM   2163  H5'   C A  68     -15.847  -4.745 -26.760  1.00  0.00           H  
ATOM   2164 H5''   C A  68     -15.076  -5.071 -25.401  1.00  0.00           H  
ATOM   2165  H4'   C A  68     -16.458  -6.858 -26.006  1.00  0.00           H  
ATOM   2166  H3'   C A  68     -13.705  -7.513 -26.100  1.00  0.00           H  
ATOM   2167  H1'   C A  68     -15.962  -8.978 -28.493  1.00  0.00           H  
ATOM   2168  H2'   C A  68     -14.220  -9.667 -26.698  1.00  0.00           H  
ATOM   2169 HO2'   C A  68     -16.036 -10.620 -26.183  1.00  0.00           H  
ATOM   2170  H42   C A  68     -10.270  -7.801 -31.504  1.00  0.00           H  
ATOM   2171  H41   C A  68     -10.520  -9.468 -31.707  1.00  0.00           H  
ATOM   2172  H5    C A  68     -11.754  -6.481 -30.129  1.00  0.00           H  
ATOM   2173  H6    C A  68     -13.632  -6.452 -28.769  1.00  0.00           H  
ATOM   2174  P     G A  69     -13.478  -8.421 -23.611  1.00  0.00           P  
ATOM   2175  OP2   G A  69     -12.268  -7.757 -24.157  1.00  0.00           O  
ATOM   2176  OP1   G A  69     -13.820  -8.259 -22.175  1.00  0.00           O  
ATOM   2177  O5'   G A  69     -13.366  -9.981 -23.918  1.00  0.00           O  
ATOM   2178  C5'   G A  69     -14.339 -10.892 -23.429  1.00  0.00           C  
ATOM   2179  C4'   G A  69     -13.973 -12.319 -23.752  1.00  0.00           C  
ATOM   2180  O4'   G A  69     -14.005 -12.522 -25.189  1.00  0.00           O  
ATOM   2181  C3'   G A  69     -12.574 -12.758 -23.348  1.00  0.00           C  
ATOM   2182  O3'   G A  69     -12.479 -13.113 -21.979  1.00  0.00           O  
ATOM   2183  C1'   G A  69     -12.959 -13.412 -25.585  1.00  0.00           C  
ATOM   2184  C2'   G A  69     -12.300 -13.913 -24.299  1.00  0.00           C  
ATOM   2185  O2'   G A  69     -12.958 -15.098 -23.875  1.00  0.00           O  
ATOM   2186  N1    G A  69      -9.042 -13.932 -28.795  1.00  0.00           N  
ATOM   2187  C2    G A  69      -9.736 -14.893 -28.100  1.00  0.00           C  
ATOM   2188  N2    G A  69      -9.340 -16.161 -28.280  1.00  0.00           N  
ATOM   2189  N3    G A  69     -10.747 -14.631 -27.288  1.00  0.00           N  
ATOM   2190  C4    G A  69     -11.013 -13.309 -27.222  1.00  0.00           C  
ATOM   2191  C5    G A  69     -10.383 -12.271 -27.874  1.00  0.00           C  
ATOM   2192  C6    G A  69      -9.299 -12.566 -28.742  1.00  0.00           C  
ATOM   2193  O6    G A  69      -8.613 -11.784 -29.410  1.00  0.00           O  
ATOM   2194  N7    G A  69     -10.959 -11.055 -27.537  1.00  0.00           N  
ATOM   2195  C8    G A  69     -11.913 -11.370 -26.703  1.00  0.00           C  
ATOM   2196  N9    G A  69     -12.001 -12.720 -26.468  1.00  0.00           N  
ATOM   2197  H5'   G A  69     -15.205 -10.684 -23.836  1.00  0.00           H  
ATOM   2198 H5''   G A  69     -14.410 -10.792 -22.457  1.00  0.00           H  
ATOM   2199  H4'   G A  69     -14.627 -12.917 -23.332  1.00  0.00           H  
ATOM   2200  H3'   G A  69     -11.943 -12.031 -23.535  1.00  0.00           H  
ATOM   2201  H1'   G A  69     -13.356 -14.170 -26.064  1.00  0.00           H  
ATOM   2202  H2'   G A  69     -11.338 -14.058 -24.423  1.00  0.00           H  
ATOM   2203 HO2'   G A  69     -12.363 -15.863 -24.017  1.00  0.00           H  
ATOM   2204  H1    G A  69      -8.308 -14.230 -29.372  1.00  0.00           H  
ATOM   2205  H22   G A  69      -9.798 -16.889 -27.810  1.00  0.00           H  
ATOM   2206  H21   G A  69      -8.592 -16.363 -28.880  1.00  0.00           H  
ATOM   2207  H8    G A  69     -12.505 -10.709 -26.287  1.00  0.00           H  
ATOM   2208  P     C A  70     -11.112 -12.862 -21.172  1.00  0.00           P  
ATOM   2209  OP2   C A  70     -10.639 -11.490 -21.484  1.00  0.00           O  
ATOM   2210  OP1   C A  70     -11.333 -13.258 -19.758  1.00  0.00           O  
ATOM   2211  O5'   C A  70     -10.087 -13.896 -21.818  1.00  0.00           O  
ATOM   2212  C5'   C A  70     -10.296 -15.296 -21.709  1.00  0.00           C  
ATOM   2213  C4'   C A  70      -9.242 -16.077 -22.456  1.00  0.00           C  
ATOM   2214  O4'   C A  70      -9.351 -15.816 -23.880  1.00  0.00           O  
ATOM   2215  C3'   C A  70      -7.797 -15.737 -22.127  1.00  0.00           C  
ATOM   2216  O3'   C A  70      -7.333 -16.372 -20.948  1.00  0.00           O  
ATOM   2217  C1'   C A  70      -8.061 -15.786 -24.475  1.00  0.00           C  
ATOM   2218  C2'   C A  70      -7.058 -16.171 -23.385  1.00  0.00           C  
ATOM   2219  O2'   C A  70      -6.866 -17.578 -23.411  1.00  0.00           O  
ATOM   2220  N1    C A  70      -7.794 -14.439 -25.035  1.00  0.00           N  
ATOM   2221  C2    C A  70      -6.783 -14.306 -25.995  1.00  0.00           C  
ATOM   2222  O2    C A  70      -6.145 -15.310 -26.346  1.00  0.00           O  
ATOM   2223  N3    C A  70      -6.521 -13.088 -26.523  1.00  0.00           N  
ATOM   2224  C4    C A  70      -7.221 -12.024 -26.129  1.00  0.00           C  
ATOM   2225  N4    C A  70      -6.927 -10.842 -26.677  1.00  0.00           N  
ATOM   2226  C5    C A  70      -8.254 -12.126 -25.155  1.00  0.00           C  
ATOM   2227  C6    C A  70      -8.506 -13.336 -24.641  1.00  0.00           C  
ATOM   2228  H5'   C A  70     -11.177 -15.516 -22.077  1.00  0.00           H  
ATOM   2229 H5''   C A  70     -10.271 -15.549 -20.763  1.00  0.00           H  
ATOM   2230  H4'   C A  70      -9.387 -17.033 -22.296  1.00  0.00           H  
ATOM   2231  H3'   C A  70      -7.710 -14.765 -22.024  1.00  0.00           H  
ATOM   2232  H1'   C A  70      -8.028 -16.450 -25.196  1.00  0.00           H  
ATOM   2233  H2'   C A  70      -6.212 -15.687 -23.491  1.00  0.00           H  
ATOM   2234 HO2'   C A  70      -5.971 -17.771 -23.759  1.00  0.00           H  
ATOM   2235  H42   C A  70      -7.424 -10.042 -26.409  1.00  0.00           H  
ATOM   2236  H41   C A  70      -6.215 -10.776 -27.347  1.00  0.00           H  
ATOM   2237  H5    C A  70      -8.765 -11.338 -24.872  1.00  0.00           H  
ATOM   2238  H6    C A  70      -9.213 -13.426 -23.970  1.00  0.00           H  
ATOM   2239  P     G A  71      -6.206 -15.671 -20.042  1.00  0.00           P  
ATOM   2240  OP2   G A  71      -6.495 -14.215 -19.993  1.00  0.00           O  
ATOM   2241  OP1   G A  71      -6.088 -16.440 -18.776  1.00  0.00           O  
ATOM   2242  O5'   G A  71      -4.860 -15.878 -20.871  1.00  0.00           O  
ATOM   2243  C5'   G A  71      -4.319 -17.176 -21.070  1.00  0.00           C  
ATOM   2244  C4'   G A  71      -3.097 -17.137 -21.952  1.00  0.00           C  
ATOM   2245  O4'   G A  71      -3.470 -16.718 -23.291  1.00  0.00           O  
ATOM   2246  C3'   G A  71      -2.011 -16.152 -21.546  1.00  0.00           C  
ATOM   2247  O3'   G A  71      -1.162 -16.653 -20.527  1.00  0.00           O  
ATOM   2248  C1'   G A  71      -2.461 -15.895 -23.851  1.00  0.00           C  
ATOM   2249  C2'   G A  71      -1.295 -15.885 -22.862  1.00  0.00           C  
ATOM   2250  O2'   G A  71      -0.405 -16.943 -23.188  1.00  0.00           O  
ATOM   2251  N1    G A  71      -1.811 -11.516 -26.366  1.00  0.00           N  
ATOM   2252  C2    G A  71      -1.046 -12.658 -26.385  1.00  0.00           C  
ATOM   2253  N2    G A  71       0.036 -12.636 -27.178  1.00  0.00           N  
ATOM   2254  N3    G A  71      -1.321 -13.743 -25.681  1.00  0.00           N  
ATOM   2255  C4    G A  71      -2.440 -13.595 -24.940  1.00  0.00           C  
ATOM   2256  C5    G A  71      -3.273 -12.500 -24.849  1.00  0.00           C  
ATOM   2257  C6    G A  71      -2.966 -11.342 -25.611  1.00  0.00           C  
ATOM   2258  O6    G A  71      -3.582 -10.271 -25.666  1.00  0.00           O  
ATOM   2259  N7    G A  71      -4.321 -12.749 -23.975  1.00  0.00           N  
ATOM   2260  C8    G A  71      -4.110 -13.968 -23.558  1.00  0.00           C  
ATOM   2261  N9    G A  71      -2.986 -14.540 -24.104  1.00  0.00           N  
ATOM   2262  H5'   G A  71      -4.998 -17.745 -21.488  1.00  0.00           H  
ATOM   2263 H5''   G A  71      -4.075 -17.557 -20.200  1.00  0.00           H  
ATOM   2264  H4'   G A  71      -2.709 -18.036 -21.997  1.00  0.00           H  
ATOM   2265  H3'   G A  71      -2.430 -15.322 -21.235  1.00  0.00           H  
ATOM   2266  H1'   G A  71      -2.168 -16.294 -24.697  1.00  0.00           H  
ATOM   2267  H2'   G A  71      -0.839 -15.017 -22.854  1.00  0.00           H  
ATOM   2268 HO2'   G A  71       0.418 -16.565 -23.562  1.00  0.00           H  
ATOM   2269  H1    G A  71      -1.521 -10.766 -26.925  1.00  0.00           H  
ATOM   2270  H22   G A  71       0.619 -13.422 -27.233  1.00  0.00           H  
ATOM   2271  H21   G A  71       0.246 -11.836 -27.703  1.00  0.00           H  
ATOM   2272  H8    G A  71      -4.695 -14.428 -22.920  1.00  0.00           H  
ATOM   2273  P     U A  72      -0.512 -15.650 -19.453  1.00  0.00           P  
ATOM   2274  OP2   U A  72      -1.563 -14.695 -19.021  1.00  0.00           O  
ATOM   2275  OP1   U A  72       0.202 -16.465 -18.436  1.00  0.00           O  
ATOM   2276  O5'   U A  72       0.576 -14.842 -20.289  1.00  0.00           O  
ATOM   2277  C5'   U A  72       1.716 -15.494 -20.827  1.00  0.00           C  
ATOM   2278  C4'   U A  72       2.494 -14.588 -21.748  1.00  0.00           C  
ATOM   2279  O4'   U A  72       1.674 -14.219 -22.887  1.00  0.00           O  
ATOM   2280  C3'   U A  72       2.936 -13.255 -21.163  1.00  0.00           C  
ATOM   2281  O3'   U A  72       4.129 -13.352 -20.403  1.00  0.00           O  
ATOM   2282  C1'   U A  72       1.894 -12.866 -23.248  1.00  0.00           C  
ATOM   2283  C2'   U A  72       3.069 -12.377 -22.398  1.00  0.00           C  
ATOM   2284  O2'   U A  72       4.280 -12.641 -23.091  1.00  0.00           O  
ATOM   2285  N1    U A  72       0.662 -12.075 -23.013  1.00  0.00           N  
ATOM   2286  C2    U A  72       0.543 -10.876 -23.692  1.00  0.00           C  
ATOM   2287  O2    U A  72       1.394 -10.458 -24.458  1.00  0.00           O  
ATOM   2288  N3    U A  72      -0.614 -10.179 -23.444  1.00  0.00           N  
ATOM   2289  C4    U A  72      -1.643 -10.546 -22.604  1.00  0.00           C  
ATOM   2290  O4    U A  72      -2.621  -9.807 -22.487  1.00  0.00           O  
ATOM   2291  C5    U A  72      -1.451 -11.797 -21.936  1.00  0.00           C  
ATOM   2292  C6    U A  72      -0.335 -12.498 -22.160  1.00  0.00           C  
ATOM   2293  H5'   U A  72       1.425 -16.285 -21.328  1.00  0.00           H  
ATOM   2294 H5''   U A  72       2.299 -15.778 -20.092  1.00  0.00           H  
ATOM   2295  H4'   U A  72       3.285 -15.071 -22.068  1.00  0.00           H  
ATOM   2296  H3'   U A  72       2.220 -12.902 -20.593  1.00  0.00           H  
ATOM   2297  H1'   U A  72       2.135 -12.815 -24.196  1.00  0.00           H  
ATOM   2298  H2'   U A  72       2.978 -11.426 -22.176  1.00  0.00           H  
ATOM   2299 HO2'   U A  72       4.659 -11.794 -23.405  1.00  0.00           H  
ATOM   2300  H3    U A  72      -0.718  -9.326 -23.915  1.00  0.00           H  
ATOM   2301  H5    U A  72      -2.134 -12.137 -21.320  1.00  0.00           H  
ATOM   2302  H6    U A  72      -0.227 -13.350 -21.690  1.00  0.00           H  
ATOM   2303  P     A A  73       4.200 -12.725 -18.924  1.00  0.00           P  
ATOM   2304  OP2   A A  73       2.814 -12.611 -18.406  1.00  0.00           O  
ATOM   2305  OP1   A A  73       5.213 -13.484 -18.150  1.00  0.00           O  
ATOM   2306  O5'   A A  73       4.760 -11.251 -19.158  1.00  0.00           O  
ATOM   2307  C5'   A A  73       6.132 -11.031 -19.450  1.00  0.00           C  
ATOM   2308  C4'   A A  73       6.356  -9.674 -20.068  1.00  0.00           C  
ATOM   2309  O4'   A A  73       5.578  -9.555 -21.288  1.00  0.00           O  
ATOM   2310  C3'   A A  73       5.919  -8.479 -19.233  1.00  0.00           C  
ATOM   2311  O3'   A A  73       6.885  -8.095 -18.269  1.00  0.00           O  
ATOM   2312  C1'   A A  73       5.048  -8.251 -21.418  1.00  0.00           C  
ATOM   2313  C2'   A A  73       5.653  -7.415 -20.288  1.00  0.00           C  
ATOM   2314  O2'   A A  73       6.863  -6.829 -20.746  1.00  0.00           O  
ATOM   2315  N1    A A  73       0.634  -5.835 -22.528  1.00  0.00           N  
ATOM   2316  C2    A A  73       1.916  -5.509 -22.738  1.00  0.00           C  
ATOM   2317  N3    A A  73       3.018  -6.186 -22.422  1.00  0.00           N  
ATOM   2318  C4    A A  73       2.707  -7.344 -21.812  1.00  0.00           C  
ATOM   2319  C5    A A  73       1.439  -7.815 -21.528  1.00  0.00           C  
ATOM   2320  C6    A A  73       0.356  -7.005 -21.914  1.00  0.00           C  
ATOM   2321  N6    A A  73      -0.922  -7.329 -21.705  1.00  0.00           N  
ATOM   2322  N7    A A  73       1.504  -9.048 -20.893  1.00  0.00           N  
ATOM   2323  C8    A A  73       2.789  -9.289 -20.808  1.00  0.00           C  
ATOM   2324  N9    A A  73       3.576  -8.300 -21.345  1.00  0.00           N  
ATOM   2325  H5'   A A  73       6.442 -11.721 -20.073  1.00  0.00           H  
ATOM   2326 H5''   A A  73       6.650 -11.094 -18.621  1.00  0.00           H  
ATOM   2327  H4'   A A  73       7.307  -9.577 -20.286  1.00  0.00           H  
ATOM   2328  H3'   A A  73       5.079  -8.696 -18.777  1.00  0.00           H  
ATOM   2329  H1'   A A  73       5.320  -7.877 -22.282  1.00  0.00           H  
ATOM   2330  H2'   A A  73       5.021  -6.739 -19.966  1.00  0.00           H  
ATOM   2331 HO2'   A A  73       6.727  -5.866 -20.861  1.00  0.00           H  
ATOM   2332  H2    A A  73       2.064  -4.650 -23.187  1.00  0.00           H  
ATOM   2333  H61   A A  73      -1.635  -6.723 -21.997  1.00  0.00           H  
ATOM   2334  H62   A A  73      -1.148  -8.173 -21.262  1.00  0.00           H  
ATOM   2335  H8    A A  73       3.155 -10.102 -20.399  1.00  0.00           H  
ATOM   2336  P     C A  74       6.418  -7.574 -16.822  1.00  0.00           P  
ATOM   2337  OP2   C A  74       5.229  -8.362 -16.410  1.00  0.00           O  
ATOM   2338  OP1   C A  74       7.613  -7.535 -15.941  1.00  0.00           O  
ATOM   2339  O5'   C A  74       5.951  -6.074 -17.084  1.00  0.00           O  
ATOM   2340  C5'   C A  74       6.895  -5.058 -17.384  1.00  0.00           C  
ATOM   2341  C4'   C A  74       6.218  -3.762 -17.760  1.00  0.00           C  
ATOM   2342  O4'   C A  74       5.421  -3.951 -18.958  1.00  0.00           O  
ATOM   2343  C3'   C A  74       5.234  -3.200 -16.745  1.00  0.00           C  
ATOM   2344  O3'   C A  74       5.865  -2.477 -15.702  1.00  0.00           O  
ATOM   2345  C1'   C A  74       4.216  -3.199 -18.878  1.00  0.00           C  
ATOM   2346  C2'   C A  74       4.315  -2.349 -17.609  1.00  0.00           C  
ATOM   2347  O2'   C A  74       4.918  -1.105 -17.933  1.00  0.00           O  
ATOM   2348  N1    C A  74       3.049  -4.115 -18.853  1.00  0.00           N  
ATOM   2349  C2    C A  74       1.786  -3.590 -19.153  1.00  0.00           C  
ATOM   2350  O2    C A  74       1.680  -2.385 -19.427  1.00  0.00           O  
ATOM   2351  N3    C A  74       0.705  -4.404 -19.139  1.00  0.00           N  
ATOM   2352  C4    C A  74       0.846  -5.695 -18.840  1.00  0.00           C  
ATOM   2353  N4    C A  74      -0.248  -6.461 -18.838  1.00  0.00           N  
ATOM   2354  C5    C A  74       2.116  -6.259 -18.531  1.00  0.00           C  
ATOM   2355  C6    C A  74       3.178  -5.445 -18.549  1.00  0.00           C  
ATOM   2356  H5'   C A  74       7.456  -5.354 -18.131  1.00  0.00           H  
ATOM   2357 H5''   C A  74       7.461  -4.906 -16.598  1.00  0.00           H  
ATOM   2358  H4'   C A  74       6.908  -3.088 -17.939  1.00  0.00           H  
ATOM   2359  H3'   C A  74       4.717  -3.938 -16.357  1.00  0.00           H  
ATOM   2360  H1'   C A  74       4.151  -2.611 -19.659  1.00  0.00           H  
ATOM   2361  H2'   C A  74       3.436  -2.229 -17.190  1.00  0.00           H  
ATOM   2362 HO2'   C A  74       4.240  -0.400 -17.886  1.00  0.00           H  
ATOM   2363  H42   C A  74      -0.178  -7.414 -18.623  1.00  0.00           H  
ATOM   2364  H41   C A  74      -1.121  -6.069 -19.051  1.00  0.00           H  
ATOM   2365  H5    C A  74       2.209  -7.210 -18.313  1.00  0.00           H  
ATOM   2366  H6    C A  74       4.060  -5.814 -18.339  1.00  0.00           H  
ATOM   2367  P     A A  75       5.257  -2.506 -14.215  1.00  0.00           P  
ATOM   2368  OP2   A A  75       4.767  -3.881 -13.945  1.00  0.00           O  
ATOM   2369  OP1   A A  75       6.248  -1.887 -13.300  1.00  0.00           O  
ATOM   2370  O5'   A A  75       3.992  -1.541 -14.297  1.00  0.00           O  
ATOM   2371  C5'   A A  75       4.154  -0.134 -14.409  1.00  0.00           C  
ATOM   2372  C4'   A A  75       2.827   0.567 -14.554  1.00  0.00           C  
ATOM   2373  O4'   A A  75       2.176   0.139 -15.779  1.00  0.00           O  
ATOM   2374  C3'   A A  75       1.799   0.280 -13.470  1.00  0.00           C  
ATOM   2375  O3'   A A  75       1.996   1.057 -12.300  1.00  0.00           O  
ATOM   2376  C1'   A A  75       0.769   0.034 -15.583  1.00  0.00           C  
ATOM   2377  C2'   A A  75       0.482   0.566 -14.177  1.00  0.00           C  
ATOM   2378  O2'   A A  75       0.230   1.961 -14.255  1.00  0.00           O  
ATOM   2379  N1    A A  75      -3.207  -3.147 -16.376  1.00  0.00           N  
ATOM   2380  C2    A A  75      -3.128  -1.814 -16.267  1.00  0.00           C  
ATOM   2381  N3    A A  75      -2.058  -1.049 -16.060  1.00  0.00           N  
ATOM   2382  C4    A A  75      -0.948  -1.802 -15.959  1.00  0.00           C  
ATOM   2383  C5    A A  75      -0.870  -3.179 -16.049  1.00  0.00           C  
ATOM   2384  C6    A A  75      -2.073  -3.873 -16.270  1.00  0.00           C  
ATOM   2385  N6    A A  75      -2.153  -5.201 -16.379  1.00  0.00           N  
ATOM   2386  N7    A A  75       0.442  -3.607 -15.897  1.00  0.00           N  
ATOM   2387  C8    A A  75       1.116  -2.498 -15.720  1.00  0.00           C  
ATOM   2388  N9    A A  75       0.338  -1.367 -15.746  1.00  0.00           N  
ATOM   2389  H5'   A A  75       4.707   0.063 -15.194  1.00  0.00           H  
ATOM   2390 H5''   A A  75       4.607   0.201 -13.608  1.00  0.00           H  
ATOM   2391  H4'   A A  75       2.982   1.534 -14.597  1.00  0.00           H  
ATOM   2392  H3'   A A  75       1.836  -0.671 -13.235  1.00  0.00           H  
ATOM   2393  H1'   A A  75       0.311   0.596 -16.243  1.00  0.00           H  
ATOM   2394  H2'   A A  75      -0.264   0.085 -13.759  1.00  0.00           H  
ATOM   2395 HO2'   A A  75      -0.722   2.124 -14.089  1.00  0.00           H  
ATOM   2396  H2    A A  75      -3.978  -1.334 -16.351  1.00  0.00           H  
ATOM   2397  H61   A A  75      -3.021  -5.629 -16.533  1.00  0.00           H  
ATOM   2398  H62   A A  75      -1.343  -5.748 -16.306  1.00  0.00           H  
ATOM   2399  H8    A A  75       2.086  -2.477 -15.582  1.00  0.00           H  
ATOM   2400  P     G A  76       1.651   0.443 -10.856  1.00  0.00           P  
ATOM   2401  OP2   G A  76       2.064  -0.983 -10.852  1.00  0.00           O  
ATOM   2402  OP1   G A  76       2.187   1.366  -9.823  1.00  0.00           O  
ATOM   2403  O5'   G A  76       0.060   0.495 -10.785  1.00  0.00           O  
ATOM   2404  C5'   G A  76      -0.624   1.732 -10.649  1.00  0.00           C  
ATOM   2405  C4'   G A  76      -2.120   1.543 -10.659  1.00  0.00           C  
ATOM   2406  O4'   G A  76      -2.537   0.995 -11.937  1.00  0.00           O  
ATOM   2407  C3'   G A  76      -2.676   0.563  -9.637  1.00  0.00           C  
ATOM   2408  O3'   G A  76      -2.832   1.135  -8.349  1.00  0.00           O  
ATOM   2409  C1'   G A  76      -3.606   0.078 -11.755  1.00  0.00           C  
ATOM   2410  C2'   G A  76      -3.988   0.127 -10.275  1.00  0.00           C  
ATOM   2411  O2'   G A  76      -5.000   1.107 -10.092  1.00  0.00           O  
ATOM   2412  N1    G A  76      -5.143  -4.583 -13.108  1.00  0.00           N  
ATOM   2413  C2    G A  76      -5.889  -3.486 -12.751  1.00  0.00           C  
ATOM   2414  N2    G A  76      -7.221  -3.645 -12.754  1.00  0.00           N  
ATOM   2415  N3    G A  76      -5.369  -2.316 -12.417  1.00  0.00           N  
ATOM   2416  C4    G A  76      -4.020  -2.330 -12.467  1.00  0.00           C  
ATOM   2417  C5    G A  76      -3.182  -3.370 -12.810  1.00  0.00           C  
ATOM   2418  C6    G A  76      -3.753  -4.620 -13.166  1.00  0.00           C  
ATOM   2419  O6    G A  76      -3.178  -5.662 -13.500  1.00  0.00           O  
ATOM   2420  N7    G A  76      -1.854  -2.977 -12.737  1.00  0.00           N  
ATOM   2421  C8    G A  76      -1.906  -1.729 -12.358  1.00  0.00           C  
ATOM   2422  N9    G A  76      -3.190  -1.273 -12.176  1.00  0.00           N  
ATOM   2423  H5'   G A  76      -0.370   2.321 -11.390  1.00  0.00           H  
ATOM   2424 H5''   G A  76      -0.360   2.152  -9.803  1.00  0.00           H  
ATOM   2425  H4'   G A  76      -2.551   2.414 -10.530  1.00  0.00           H  
ATOM   2426  H3'   G A  76      -2.078  -0.211  -9.575  1.00  0.00           H  
ATOM   2427  H1'   G A  76      -4.369   0.369 -12.298  1.00  0.00           H  
ATOM   2428  H2'   G A  76      -4.272  -0.753  -9.948  1.00  0.00           H  
ATOM   2429 HO2'   G A  76      -5.848   0.657  -9.895  1.00  0.00           H  
ATOM   2430  H1    G A  76      -5.625  -5.404 -13.339  1.00  0.00           H  
ATOM   2431  H22   G A  76      -7.804  -2.896 -12.508  1.00  0.00           H  
ATOM   2432  H21   G A  76      -7.613  -4.508 -13.000  1.00  0.00           H  
ATOM   2433  H8    G A  76      -1.111  -1.174 -12.218  1.00  0.00           H  
ATOM   2434  P     U A  77      -2.520   0.262  -7.036  1.00  0.00           P  
ATOM   2435  OP2   U A  77      -1.314  -0.561  -7.308  1.00  0.00           O  
ATOM   2436  OP1   U A  77      -2.538   1.173  -5.863  1.00  0.00           O  
ATOM   2437  O5'   U A  77      -3.770  -0.718  -6.919  1.00  0.00           O  
ATOM   2438  C5'   U A  77      -5.084  -0.207  -6.755  1.00  0.00           C  
ATOM   2439  C4'   U A  77      -6.130  -1.249  -7.066  1.00  0.00           C  
ATOM   2440  O4'   U A  77      -6.013  -1.669  -8.451  1.00  0.00           O  
ATOM   2441  C3'   U A  77      -6.040  -2.546  -6.277  1.00  0.00           C  
ATOM   2442  O3'   U A  77      -6.630  -2.455  -4.992  1.00  0.00           O  
ATOM   2443  C1'   U A  77      -6.271  -3.057  -8.573  1.00  0.00           C  
ATOM   2444  C2'   U A  77      -6.730  -3.543  -7.197  1.00  0.00           C  
ATOM   2445  O2'   U A  77      -8.143  -3.428  -7.115  1.00  0.00           O  
ATOM   2446  N1    U A  77      -5.054  -3.763  -9.042  1.00  0.00           N  
ATOM   2447  C2    U A  77      -5.223  -5.033  -9.564  1.00  0.00           C  
ATOM   2448  O2    U A  77      -6.310  -5.577  -9.651  1.00  0.00           O  
ATOM   2449  N3    U A  77      -4.070  -5.647  -9.986  1.00  0.00           N  
ATOM   2450  C4    U A  77      -2.790  -5.136  -9.940  1.00  0.00           C  
ATOM   2451  O4    U A  77      -1.852  -5.816 -10.360  1.00  0.00           O  
ATOM   2452  C5    U A  77      -2.692  -3.819  -9.388  1.00  0.00           C  
ATOM   2453  C6    U A  77      -3.799  -3.197  -8.971  1.00  0.00           C  
ATOM   2454  H5'   U A  77      -5.207   0.558  -7.355  1.00  0.00           H  
ATOM   2455 H5''   U A  77      -5.198   0.092  -5.829  1.00  0.00           H  
ATOM   2456  H4'   U A  77      -7.017  -0.855  -6.927  1.00  0.00           H  
ATOM   2457  H3'   U A  77      -5.097  -2.799  -6.181  1.00  0.00           H  
ATOM   2458  H1'   U A  77      -6.992  -3.191  -9.223  1.00  0.00           H  
ATOM   2459  H2'   U A  77      -6.430  -4.461  -7.023  1.00  0.00           H  
ATOM   2460 HO2'   U A  77      -8.538  -4.324  -7.133  1.00  0.00           H  
ATOM   2461  H3    U A  77      -4.167  -6.548 -10.359  1.00  0.00           H  
ATOM   2462  H5    U A  77      -1.819  -3.378  -9.318  1.00  0.00           H  
ATOM   2463  H6    U A  77      -3.705  -2.298  -8.596  1.00  0.00           H  
ATOM   2464  P     C A  78      -5.883  -3.077  -3.712  1.00  0.00           P  
ATOM   2465  OP2   C A  78      -4.432  -3.147  -4.015  1.00  0.00           O  
ATOM   2466  OP1   C A  78      -6.347  -2.341  -2.508  1.00  0.00           O  
ATOM   2467  O5'   C A  78      -6.442  -4.566  -3.624  1.00  0.00           O  
ATOM   2468  C5'   C A  78      -7.746  -4.828  -3.130  1.00  0.00           C  
ATOM   2469  C4'   C A  78      -8.224  -6.205  -3.521  1.00  0.00           C  
ATOM   2470  O4'   C A  78      -8.178  -6.353  -4.964  1.00  0.00           O  
ATOM   2471  C3'   C A  78      -7.399  -7.373  -3.003  1.00  0.00           C  
ATOM   2472  O3'   C A  78      -7.727  -7.738  -1.673  1.00  0.00           O  
ATOM   2473  C1'   C A  78      -7.744  -7.658  -5.324  1.00  0.00           C  
ATOM   2474  C2'   C A  78      -7.689  -8.464  -4.025  1.00  0.00           C  
ATOM   2475  O2'   C A  78      -8.958  -9.059  -3.797  1.00  0.00           O  
ATOM   2476  N1    C A  78      -6.427  -7.596  -6.004  1.00  0.00           N  
ATOM   2477  C2    C A  78      -5.997  -8.718  -6.725  1.00  0.00           C  
ATOM   2478  O2    C A  78      -6.723  -9.722  -6.772  1.00  0.00           O  
ATOM   2479  N3    C A  78      -4.800  -8.687  -7.355  1.00  0.00           N  
ATOM   2480  C4    C A  78      -4.038  -7.595  -7.288  1.00  0.00           C  
ATOM   2481  N4    C A  78      -2.865  -7.610  -7.926  1.00  0.00           N  
ATOM   2482  C5    C A  78      -4.446  -6.440  -6.564  1.00  0.00           C  
ATOM   2483  C6    C A  78      -5.632  -6.481  -5.946  1.00  0.00           C  
ATOM   2484  H5'   C A  78      -8.365  -4.160  -3.493  1.00  0.00           H  
ATOM   2485 H5''   C A  78      -7.738  -4.759  -2.153  1.00  0.00           H  
ATOM   2486  H4'   C A  78      -9.151  -6.314  -3.220  1.00  0.00           H  
ATOM   2487  H3'   C A  78      -6.448  -7.139  -3.046  1.00  0.00           H  
ATOM   2488  H1'   C A  78      -8.403  -8.059  -5.928  1.00  0.00           H  
ATOM   2489  H2'   C A  78      -6.973  -9.134  -4.049  1.00  0.00           H  
ATOM   2490 HO2'   C A  78      -8.889 -10.025  -3.943  1.00  0.00           H  
ATOM   2491  H42   C A  78      -2.282  -6.823  -7.896  1.00  0.00           H  
ATOM   2492  H41   C A  78      -2.587  -8.408  -8.423  1.00  0.00           H  
ATOM   2493  H5    C A  78      -3.879  -5.641  -6.522  1.00  0.00           H  
ATOM   2494  H6    C A  78      -5.931  -5.696  -5.442  1.00  0.00           H  
ATOM   2495  P     G A  79      -6.627  -8.432  -0.730  1.00  0.00           P  
ATOM   2496  OP2   G A  79      -5.317  -7.786  -1.000  1.00  0.00           O  
ATOM   2497  OP1   G A  79      -7.160  -8.460   0.656  1.00  0.00           O  
ATOM   2498  O5'   G A  79      -6.555  -9.933  -1.261  1.00  0.00           O  
ATOM   2499  C5'   G A  79      -7.629 -10.835  -1.042  1.00  0.00           C  
ATOM   2500  C4'   G A  79      -7.301 -12.219  -1.547  1.00  0.00           C  
ATOM   2501  O4'   G A  79      -7.155 -12.193  -2.991  1.00  0.00           O  
ATOM   2502  C3'   G A  79      -5.993 -12.817  -1.053  1.00  0.00           C  
ATOM   2503  O3'   G A  79      -6.099 -13.389   0.240  1.00  0.00           O  
ATOM   2504  C1'   G A  79      -6.120 -13.086  -3.398  1.00  0.00           C  
ATOM   2505  C2'   G A  79      -5.658 -13.827  -2.142  1.00  0.00           C  
ATOM   2506  O2'   G A  79      -6.425 -15.014  -1.999  1.00  0.00           O  
ATOM   2507  N1    G A  79      -1.879 -13.371  -6.200  1.00  0.00           N  
ATOM   2508  C2    G A  79      -2.709 -14.376  -5.764  1.00  0.00           C  
ATOM   2509  N2    G A  79      -2.369 -15.624  -6.119  1.00  0.00           N  
ATOM   2510  N3    G A  79      -3.794 -14.174  -5.034  1.00  0.00           N  
ATOM   2511  C4    G A  79      -3.987 -12.866  -4.768  1.00  0.00           C  
ATOM   2512  C5    G A  79      -3.221 -11.786  -5.154  1.00  0.00           C  
ATOM   2513  C6    G A  79      -2.060 -12.017  -5.937  1.00  0.00           C  
ATOM   2514  O6    G A  79      -1.252 -11.191  -6.378  1.00  0.00           O  
ATOM   2515  N7    G A  79      -3.762 -10.601  -4.675  1.00  0.00           N  
ATOM   2516  C8    G A  79      -4.826 -10.975  -4.018  1.00  0.00           C  
ATOM   2517  N9    G A  79      -5.022 -12.334  -4.035  1.00  0.00           N  
ATOM   2518  H5'   G A  79      -8.425 -10.505  -1.507  1.00  0.00           H  
ATOM   2519 H5''   G A  79      -7.817 -10.882  -0.081  1.00  0.00           H  
ATOM   2520  H4'   G A  79      -8.036 -12.824  -1.312  1.00  0.00           H  
ATOM   2521  H3'   G A  79      -5.305 -12.119  -1.041  1.00  0.00           H  
ATOM   2522  H1'   G A  79      -6.491 -13.729  -4.038  1.00  0.00           H  
ATOM   2523  H2'   G A  79      -4.697 -14.018  -2.172  1.00  0.00           H  
ATOM   2524 HO2'   G A  79      -5.856 -15.787  -2.192  1.00  0.00           H  
ATOM   2525  H1    G A  79      -1.100 -13.626  -6.736  1.00  0.00           H  
ATOM   2526  H22   G A  79      -2.924 -16.382  -5.837  1.00  0.00           H  
ATOM   2527  H21   G A  79      -1.567 -15.782  -6.659  1.00  0.00           H  
ATOM   2528  H8    G A  79      -5.424 -10.348  -3.561  1.00  0.00           H  
ATOM   2529  P     C A  80      -4.848 -13.341   1.248  1.00  0.00           P  
ATOM   2530  OP2   C A  80      -4.271 -11.974   1.201  1.00  0.00           O  
ATOM   2531  OP1   C A  80      -5.285 -13.908   2.549  1.00  0.00           O  
ATOM   2532  O5'   C A  80      -3.794 -14.345   0.603  1.00  0.00           O  
ATOM   2533  C5'   C A  80      -4.058 -15.738   0.537  1.00  0.00           C  
ATOM   2534  C4'   C A  80      -2.965 -16.480  -0.194  1.00  0.00           C  
ATOM   2535  O4'   C A  80      -2.912 -16.043  -1.577  1.00  0.00           O  
ATOM   2536  C3'   C A  80      -1.549 -16.261   0.318  1.00  0.00           C  
ATOM   2537  O3'   C A  80      -1.236 -17.063   1.444  1.00  0.00           O  
ATOM   2538  C1'   C A  80      -1.566 -15.995  -2.030  1.00  0.00           C  
ATOM   2539  C2'   C A  80      -0.701 -16.571  -0.907  1.00  0.00           C  
ATOM   2540  O2'   C A  80      -0.568 -17.972  -1.101  1.00  0.00           O  
ATOM   2541  N1    C A  80      -1.194 -14.599  -2.368  1.00  0.00           N  
ATOM   2542  C2    C A  80      -0.072 -14.388  -3.180  1.00  0.00           C  
ATOM   2543  O2    C A  80       0.572 -15.366  -3.589  1.00  0.00           O  
ATOM   2544  N3    C A  80       0.288 -13.125  -3.504  1.00  0.00           N  
ATOM   2545  C4    C A  80      -0.421 -12.091  -3.051  1.00  0.00           C  
ATOM   2546  N4    C A  80      -0.028 -10.862  -3.396  1.00  0.00           N  
ATOM   2547  C5    C A  80      -1.565 -12.272  -2.224  1.00  0.00           C  
ATOM   2548  C6    C A  80      -1.913 -13.526  -1.911  1.00  0.00           C  
ATOM   2549  H5'   C A  80      -4.908 -15.880   0.070  1.00  0.00           H  
ATOM   2550 H5''   C A  80      -4.131 -16.093   1.448  1.00  0.00           H  
ATOM   2551  H4'   C A  80      -3.166 -17.439  -0.169  1.00  0.00           H  
ATOM   2552  H3'   C A  80      -1.436 -15.316   0.555  1.00  0.00           H  
ATOM   2553  H1'   C A  80      -1.479 -16.556  -2.829  1.00  0.00           H  
ATOM   2554  H2'   C A  80       0.171 -16.126  -0.863  1.00  0.00           H  
ATOM   2555 HO2'   C A  80       0.350 -18.169  -1.381  1.00  0.00           H  
ATOM   2556  H42   C A  80      -0.528 -10.082  -3.080  1.00  0.00           H  
ATOM   2557  H41   C A  80       0.761 -10.742  -3.966  1.00  0.00           H  
ATOM   2558  H5    C A  80      -2.081 -11.505  -1.896  1.00  0.00           H  
ATOM   2559  H6    C A  80      -2.697 -13.671  -1.343  1.00  0.00           H  
ATOM   2560  P     C A  81      -0.261 -16.501   2.591  1.00  0.00           P  
ATOM   2561  OP2   C A  81      -0.531 -15.051   2.755  1.00  0.00           O  
ATOM   2562  OP1   C A  81      -0.365 -17.404   3.765  1.00  0.00           O  
ATOM   2563  O5'   C A  81       1.197 -16.665   1.972  1.00  0.00           O  
ATOM   2564  C5'   C A  81       1.766 -17.950   1.775  1.00  0.00           C  
ATOM   2565  C4'   C A  81       3.050 -17.877   0.985  1.00  0.00           C  
ATOM   2566  O4'   C A  81       2.793 -17.296  -0.320  1.00  0.00           O  
ATOM   2567  C3'   C A  81       4.148 -17.002   1.570  1.00  0.00           C  
ATOM   2568  O3'   C A  81       4.902 -17.656   2.576  1.00  0.00           O  
ATOM   2569  C1'   C A  81       3.871 -16.463  -0.714  1.00  0.00           C  
ATOM   2570  C2'   C A  81       4.965 -16.628   0.341  1.00  0.00           C  
ATOM   2571  O2'   C A  81       5.825 -17.690  -0.049  1.00  0.00           O  
ATOM   2572  N1    C A  81       3.414 -15.056  -0.836  1.00  0.00           N  
ATOM   2573  C2    C A  81       4.221 -14.153  -1.540  1.00  0.00           C  
ATOM   2574  O2    C A  81       5.286 -14.552  -2.036  1.00  0.00           O  
ATOM   2575  N3    C A  81       3.827 -12.865  -1.666  1.00  0.00           N  
ATOM   2576  C4    C A  81       2.678 -12.462  -1.124  1.00  0.00           C  
ATOM   2577  N4    C A  81       2.329 -11.182  -1.274  1.00  0.00           N  
ATOM   2578  C5    C A  81       1.836 -13.354  -0.402  1.00  0.00           C  
ATOM   2579  C6    C A  81       2.235 -14.626  -0.285  1.00  0.00           C  
ATOM   2580  H5'   C A  81       1.125 -18.513   1.292  1.00  0.00           H  
ATOM   2581 H5''   C A  81       1.952 -18.354   2.649  1.00  0.00           H  
ATOM   2582  H4'   C A  81       3.398 -18.785   0.866  1.00  0.00           H  
ATOM   2583  H3'   C A  81       3.746 -16.190   1.946  1.00  0.00           H  
ATOM   2584  H1'   C A  81       4.206 -16.771  -1.582  1.00  0.00           H  
ATOM   2585  H2'   C A  81       5.460 -15.793   0.478  1.00  0.00           H  
ATOM   2586 HO2'   C A  81       6.688 -17.317  -0.324  1.00  0.00           H  
ATOM   2587  H42   C A  81       1.491 -10.854  -0.887  1.00  0.00           H  
ATOM   2588  H41   C A  81       2.913 -10.570  -1.770  1.00  0.00           H  
ATOM   2589  H5    C A  81       0.992 -13.049  -0.007  1.00  0.00           H  
ATOM   2590  H6    C A  81       1.669 -15.256   0.208  1.00  0.00           H  
ATOM   2591  P     A A  82       5.467 -16.827   3.831  1.00  0.00           P  
ATOM   2592  OP2   A A  82       4.446 -15.819   4.214  1.00  0.00           O  
ATOM   2593  OP1   A A  82       5.957 -17.797   4.842  1.00  0.00           O  
ATOM   2594  O5'   A A  82       6.728 -16.050   3.242  1.00  0.00           O  
ATOM   2595  C5'   A A  82       7.923 -16.743   2.913  1.00  0.00           C  
ATOM   2596  C4'   A A  82       8.930 -15.831   2.260  1.00  0.00           C  
ATOM   2597  O4'   A A  82       8.389 -15.308   1.019  1.00  0.00           O  
ATOM   2598  C3'   A A  82       9.316 -14.588   3.049  1.00  0.00           C  
ATOM   2599  O3'   A A  82      10.303 -14.841   4.034  1.00  0.00           O  
ATOM   2600  C1'   A A  82       8.788 -13.957   0.833  1.00  0.00           C  
ATOM   2601  C2'   A A  82       9.773 -13.631   1.958  1.00  0.00           C  
ATOM   2602  O2'   A A  82      11.089 -13.937   1.521  1.00  0.00           O  
ATOM   2603  N1    A A  82       6.925  -9.294  -0.326  1.00  0.00           N  
ATOM   2604  C2    A A  82       8.138  -9.843  -0.478  1.00  0.00           C  
ATOM   2605  N3    A A  82       8.555 -11.065  -0.153  1.00  0.00           N  
ATOM   2606  C4    A A  82       7.555 -11.777   0.397  1.00  0.00           C  
ATOM   2607  C5    A A  82       6.259 -11.351   0.619  1.00  0.00           C  
ATOM   2608  C6    A A  82       5.944 -10.037   0.230  1.00  0.00           C  
ATOM   2609  N6    A A  82       4.736  -9.489   0.382  1.00  0.00           N  
ATOM   2610  N7    A A  82       5.505 -12.359   1.205  1.00  0.00           N  
ATOM   2611  C8    A A  82       6.349 -13.354   1.323  1.00  0.00           C  
ATOM   2612  N9    A A  82       7.608 -13.072   0.854  1.00  0.00           N  
ATOM   2613  H5'   A A  82       7.709 -17.475   2.298  1.00  0.00           H  
ATOM   2614 H5''   A A  82       8.312 -17.117   3.731  1.00  0.00           H  
ATOM   2615  H4'   A A  82       9.741 -16.345   2.062  1.00  0.00           H  
ATOM   2616  H3'   A A  82       8.516 -14.222   3.482  1.00  0.00           H  
ATOM   2617  H1'   A A  82       9.242 -13.876  -0.031  1.00  0.00           H  
ATOM   2618  H2'   A A  82       9.694 -12.696   2.243  1.00  0.00           H  
ATOM   2619 HO2'   A A  82      11.580 -13.102   1.376  1.00  0.00           H  
ATOM   2620  H2    A A  82       8.814  -9.262  -0.886  1.00  0.00           H  
ATOM   2621  H61   A A  82       4.577  -8.567   0.091  1.00  0.00           H  
ATOM   2622  H62   A A  82       4.009 -10.009   0.782  1.00  0.00           H  
ATOM   2623  H8    A A  82       6.103 -14.221   1.710  1.00  0.00           H  
ATOM   2624  P     C A  83      10.005 -14.515   5.579  1.00  0.00           P  
ATOM   2625  OP2   C A  83       8.552 -14.700   5.817  1.00  0.00           O  
ATOM   2626  OP1   C A  83      10.985 -15.266   6.405  1.00  0.00           O  
ATOM   2627  O5'   C A  83      10.334 -12.962   5.716  1.00  0.00           O  
ATOM   2628  C5'   C A  83      11.648 -12.519   6.022  1.00  0.00           C  
ATOM   2629  C4'   C A  83      11.962 -11.202   5.354  1.00  0.00           C  
ATOM   2630  O4'   C A  83      11.413 -11.197   4.012  1.00  0.00           O  
ATOM   2631  C3'   C A  83      11.334  -9.967   5.980  1.00  0.00           C  
ATOM   2632  O3'   C A  83      12.039  -9.505   7.119  1.00  0.00           O  
ATOM   2633  C1'   C A  83      10.925  -9.921   3.679  1.00  0.00           C  
ATOM   2634  C2'   C A  83      11.361  -8.996   4.812  1.00  0.00           C  
ATOM   2635  O2'   C A  83      12.678  -8.527   4.564  1.00  0.00           O  
ATOM   2636  N1    C A  83       9.449 -10.033   3.579  1.00  0.00           N  
ATOM   2637  C2    C A  83       8.725  -8.911   3.157  1.00  0.00           C  
ATOM   2638  O2    C A  83       9.333  -7.865   2.881  1.00  0.00           O  
ATOM   2639  N3    C A  83       7.378  -8.986   3.056  1.00  0.00           N  
ATOM   2640  C4    C A  83       6.748 -10.122   3.358  1.00  0.00           C  
ATOM   2641  N4    C A  83       5.417 -10.150   3.245  1.00  0.00           N  
ATOM   2642  C5    C A  83       7.455 -11.279   3.791  1.00  0.00           C  
ATOM   2643  C6    C A  83       8.787 -11.193   3.886  1.00  0.00           C  
ATOM   2644  H5'   C A  83      12.291 -13.193   5.718  1.00  0.00           H  
ATOM   2645 H5''   C A  83      11.731 -12.412   6.993  1.00  0.00           H  
ATOM   2646  H4'   C A  83      12.935 -11.100   5.302  1.00  0.00           H  
ATOM   2647  H3'   C A  83      10.405 -10.164   6.222  1.00  0.00           H  
ATOM   2648  H1'   C A  83      11.285  -9.584   2.833  1.00  0.00           H  
ATOM   2649  H2'   C A  83      10.732  -8.257   4.947  1.00  0.00           H  
ATOM   2650 HO2'   C A  83      12.642  -7.573   4.346  1.00  0.00           H  
ATOM   2651  H42   C A  83       4.925 -10.969   3.459  1.00  0.00           H  
ATOM   2652  H41   C A  83       4.934  -9.351   2.947  1.00  0.00           H  
ATOM   2653  H5    C A  83       6.983 -12.109   4.011  1.00  0.00           H  
ATOM   2654  H6    C A  83       9.292 -11.978   4.182  1.00  0.00           H  
ATOM   2655  P     C A  84      11.241  -8.864   8.359  1.00  0.00           P  
ATOM   2656  OP2   C A  84       9.894  -9.486   8.411  1.00  0.00           O  
ATOM   2657  OP1   C A  84      12.123  -8.922   9.552  1.00  0.00           O  
ATOM   2658  O5'   C A  84      11.063  -7.334   7.953  1.00  0.00           O  
ATOM   2659  C5'   C A  84      12.189  -6.483   7.801  1.00  0.00           C  
ATOM   2660  C4'   C A  84      11.800  -5.137   7.240  1.00  0.00           C  
ATOM   2661  O4'   C A  84      11.201  -5.323   5.929  1.00  0.00           O  
ATOM   2662  C3'   C A  84      10.734  -4.373   8.011  1.00  0.00           C  
ATOM   2663  O3'   C A  84      11.263  -3.630   9.095  1.00  0.00           O  
ATOM   2664  C1'   C A  84      10.185  -4.372   5.720  1.00  0.00           C  
ATOM   2665  C2'   C A  84      10.187  -3.447   6.937  1.00  0.00           C  
ATOM   2666  O2'   C A  84      11.069  -2.361   6.695  1.00  0.00           O  
ATOM   2667  N1    C A  84       8.905  -5.108   5.575  1.00  0.00           N  
ATOM   2668  C2    C A  84       7.787  -4.412   5.098  1.00  0.00           C  
ATOM   2669  O2    C A  84       7.899  -3.209   4.814  1.00  0.00           O  
ATOM   2670  N3    C A  84       6.608  -5.060   4.955  1.00  0.00           N  
ATOM   2671  C4    C A  84       6.515  -6.352   5.268  1.00  0.00           C  
ATOM   2672  N4    C A  84       5.331  -6.950   5.111  1.00  0.00           N  
ATOM   2673  C5    C A  84       7.631  -7.088   5.755  1.00  0.00           C  
ATOM   2674  C6    C A  84       8.792  -6.437   5.891  1.00  0.00           C  
ATOM   2675  H5'   C A  84      12.831  -6.909   7.195  1.00  0.00           H  
ATOM   2676 H5''   C A  84      12.612  -6.354   8.676  1.00  0.00           H  
ATOM   2677  H4'   C A  84      12.606  -4.588   7.151  1.00  0.00           H  
ATOM   2678  H3'   C A  84      10.032  -4.995   8.295  1.00  0.00           H  
ATOM   2679  H1'   C A  84      10.350  -3.843   4.913  1.00  0.00           H  
ATOM   2680  H2'   C A  84       9.284  -3.137   7.157  1.00  0.00           H  
ATOM   2681 HO2'   C A  84      10.544  -1.544   6.567  1.00  0.00           H  
ATOM   2682  H42   C A  84       5.229  -7.899   5.332  1.00  0.00           H  
ATOM   2683  H41   C A  84       4.564  -6.440   4.776  1.00  0.00           H  
ATOM   2684  H5    C A  84       7.552  -8.039   5.982  1.00  0.00           H  
ATOM   2685  H6    C A  84       9.572  -6.926   6.225  1.00  0.00           H  
ATOM   2686  P     C A  85      10.555  -3.690  10.537  1.00  0.00           P  
ATOM   2687  OP2   C A  85      10.122  -5.089  10.781  1.00  0.00           O  
ATOM   2688  OP1   C A  85      11.448  -3.018  11.516  1.00  0.00           O  
ATOM   2689  O5'   C A  85       9.251  -2.792  10.365  1.00  0.00           O  
ATOM   2690  C5'   C A  85       9.328  -1.495   9.792  1.00  0.00           C  
ATOM   2691  C4'   C A  85       7.988  -1.034   9.273  1.00  0.00           C  
ATOM   2692  O4'   C A  85       7.640  -1.780   8.077  1.00  0.00           O  
ATOM   2693  C3'   C A  85       6.800  -1.254  10.196  1.00  0.00           C  
ATOM   2694  O3'   C A  85       6.703  -0.274  11.215  1.00  0.00           O  
ATOM   2695  C1'   C A  85       6.258  -1.950   8.003  1.00  0.00           C  
ATOM   2696  C2'   C A  85       5.671  -1.182   9.193  1.00  0.00           C  
ATOM   2697  O2'   C A  85       5.420   0.158   8.796  1.00  0.00           O  
ATOM   2698  N1    C A  85       5.980  -3.406   8.080  1.00  0.00           N  
ATOM   2699  C2    C A  85       4.721  -3.865   7.674  1.00  0.00           C  
ATOM   2700  O2    C A  85       3.881  -3.049   7.266  1.00  0.00           O  
ATOM   2701  N3    C A  85       4.443  -5.188   7.734  1.00  0.00           N  
ATOM   2702  C4    C A  85       5.363  -6.045   8.176  1.00  0.00           C  
ATOM   2703  N4    C A  85       5.044  -7.341   8.217  1.00  0.00           N  
ATOM   2704  C5    C A  85       6.652  -5.610   8.596  1.00  0.00           C  
ATOM   2705  C6    C A  85       6.916  -4.299   8.531  1.00  0.00           C  
ATOM   2706  H5'   C A  85       9.970  -1.512   9.051  1.00  0.00           H  
ATOM   2707 H5''   C A  85       9.642  -0.864  10.472  1.00  0.00           H  
ATOM   2708  H4'   C A  85       8.048  -0.083   9.047  1.00  0.00           H  
ATOM   2709  H3'   C A  85       6.853  -2.154  10.582  1.00  0.00           H  
ATOM   2710  H1'   C A  85       5.884  -1.590   7.172  1.00  0.00           H  
ATOM   2711  H2'   C A  85       4.861  -1.617   9.533  1.00  0.00           H  
ATOM   2712 HO2'   C A  85       4.453   0.294   8.723  1.00  0.00           H  
ATOM   2713  H42   C A  85       5.699  -7.996   8.537  1.00  0.00           H  
ATOM   2714  H41   C A  85       4.156  -7.636   7.928  1.00  0.00           H  
ATOM   2715  H5    C A  85       7.323  -6.248   8.919  1.00  0.00           H  
ATOM   2716  H6    C A  85       7.797  -3.980   8.816  1.00  0.00           H  
ATOM   2717  P     A A  86       6.235  -0.690  12.695  1.00  0.00           P  
ATOM   2718  OP2   A A  86       7.057  -1.847  13.129  1.00  0.00           O  
ATOM   2719  OP1   A A  86       6.198   0.538  13.529  1.00  0.00           O  
ATOM   2720  O5'   A A  86       4.738  -1.197  12.498  1.00  0.00           O  
ATOM   2721  C5'   A A  86       3.748  -0.347  11.937  1.00  0.00           C  
ATOM   2722  C4'   A A  86       2.520  -1.121  11.527  1.00  0.00           C  
ATOM   2723  O4'   A A  86       2.826  -1.998  10.405  1.00  0.00           O  
ATOM   2724  C3'   A A  86       1.932  -2.047  12.580  1.00  0.00           C  
ATOM   2725  O3'   A A  86       1.008  -1.398  13.437  1.00  0.00           O  
ATOM   2726  C1'   A A  86       2.223  -3.251  10.569  1.00  0.00           C  
ATOM   2727  C2'   A A  86       1.228  -3.083  11.720  1.00  0.00           C  
ATOM   2728  O2'   A A  86       0.006  -2.577  11.203  1.00  0.00           O  
ATOM   2729  N1    A A  86       3.502  -8.235  10.854  1.00  0.00           N  
ATOM   2730  C2    A A  86       2.368  -7.615  10.502  1.00  0.00           C  
ATOM   2731  N3    A A  86       2.103  -6.311  10.450  1.00  0.00           N  
ATOM   2732  C4    A A  86       3.179  -5.593  10.819  1.00  0.00           C  
ATOM   2733  C5    A A  86       4.411  -6.086  11.206  1.00  0.00           C  
ATOM   2734  C6    A A  86       4.563  -7.484  11.218  1.00  0.00           C  
ATOM   2735  N6    A A  86       5.693  -8.102  11.570  1.00  0.00           N  
ATOM   2736  N7    A A  86       5.279  -5.048  11.515  1.00  0.00           N  
ATOM   2737  C8    A A  86       4.565  -3.969  11.311  1.00  0.00           C  
ATOM   2738  N9    A A  86       3.284  -4.225  10.888  1.00  0.00           N  
ATOM   2739  H5'   A A  86       4.121   0.102  11.150  1.00  0.00           H  
ATOM   2740 H5''   A A  86       3.494   0.329  12.599  1.00  0.00           H  
ATOM   2741  H4'   A A  86       1.824  -0.488  11.250  1.00  0.00           H  
ATOM   2742  H3'   A A  86       2.662  -2.476  13.075  1.00  0.00           H  
ATOM   2743  H1'   A A  86       1.744  -3.542   9.764  1.00  0.00           H  
ATOM   2744  H2'   A A  86       1.097  -3.924  12.206  1.00  0.00           H  
ATOM   2745 HO2'   A A  86      -0.670  -3.286  11.232  1.00  0.00           H  
ATOM   2746  H2    A A  86       1.628  -8.205  10.246  1.00  0.00           H  
ATOM   2747  H61   A A  86       5.739  -9.082  11.559  1.00  0.00           H  
ATOM   2748  H62   A A  86       6.476  -7.578  11.838  1.00  0.00           H  
ATOM   2749  H8    A A  86       4.913  -3.063  11.448  1.00  0.00           H  
ATOM   2750  P     U A  87       0.859  -1.866  14.967  1.00  0.00           P  
ATOM   2751  OP2   U A  87       2.187  -1.737  15.618  1.00  0.00           O  
ATOM   2752  OP1   U A  87      -0.315  -1.166  15.549  1.00  0.00           O  
ATOM   2753  O5'   U A  87       0.508  -3.416  14.863  1.00  0.00           O  
ATOM   2754  C5'   U A  87      -0.722  -3.850  14.303  1.00  0.00           C  
ATOM   2755  C4'   U A  87      -0.799  -5.354  14.224  1.00  0.00           C  
ATOM   2756  O4'   U A  87       0.223  -5.820  13.309  1.00  0.00           O  
ATOM   2757  C3'   U A  87      -0.527  -6.108  15.517  1.00  0.00           C  
ATOM   2758  O3'   U A  87      -1.699  -6.352  16.274  1.00  0.00           O  
ATOM   2759  C1'   U A  87       0.813  -7.024  13.771  1.00  0.00           C  
ATOM   2760  C2'   U A  87       0.019  -7.442  15.015  1.00  0.00           C  
ATOM   2761  O2'   U A  87      -1.032  -8.309  14.612  1.00  0.00           O  
ATOM   2762  N1    U A  87       2.233  -6.732  14.082  1.00  0.00           N  
ATOM   2763  C2    U A  87       3.075  -7.814  14.263  1.00  0.00           C  
ATOM   2764  O2    U A  87       2.700  -8.970  14.177  1.00  0.00           O  
ATOM   2765  N3    U A  87       4.380  -7.496  14.548  1.00  0.00           N  
ATOM   2766  C4    U A  87       4.921  -6.233  14.670  1.00  0.00           C  
ATOM   2767  O4    U A  87       6.118  -6.112  14.931  1.00  0.00           O  
ATOM   2768  C5    U A  87       3.992  -5.163  14.469  1.00  0.00           C  
ATOM   2769  C6    U A  87       2.715  -5.444  14.189  1.00  0.00           C  
ATOM   2770  H5'   U A  87      -0.810  -3.478  13.400  1.00  0.00           H  
ATOM   2771 H5''   U A  87      -1.460  -3.521  14.857  1.00  0.00           H  
ATOM   2772  H4'   U A  87      -1.682  -5.608  13.885  1.00  0.00           H  
ATOM   2773  H3'   U A  87       0.176  -5.644  16.019  1.00  0.00           H  
ATOM   2774  H1'   U A  87       0.767  -7.741  13.103  1.00  0.00           H  
ATOM   2775  H2'   U A  87       0.602  -7.865  15.679  1.00  0.00           H  
ATOM   2776 HO2'   U A  87      -1.868  -8.010  15.027  1.00  0.00           H  
ATOM   2777  H3    U A  87       4.993  -8.248  14.680  1.00  0.00           H  
ATOM   2778  H5    U A  87       4.290  -4.232  14.536  1.00  0.00           H  
ATOM   2779  H6    U A  87       2.100  -4.695  14.058  1.00  0.00           H  
TER                                                                             
