# Supplementary material for: Direct-Coupling Analysis of nucleotide coevolution facilitates RNA secondary and tertiary structure prediction
Source: Nucleic Acids Res. 2015 Sep 29;43(21):10444–55. doi: 10.1093/nar/gkv932 (PMC4666395; doi:10.1093/nar/gkv932)
Supplement: SUPPLEMENTARY DATA [file supp_gkv932_nar-01540-r-2015-File011.zip › blind_predictions_100dca/RF01695/cluster_09.pdb]

ATOM      1  C5'   G A   1      -1.278 -20.125   9.392  1.00  0.00           C  
ATOM      2  C4'   G A   1      -2.098 -19.314  10.364  1.00  0.00           C  
ATOM      3  O4'   G A   1      -1.247 -18.787  11.414  1.00  0.00           O  
ATOM      4  C3'   G A   1      -2.805 -18.097   9.788  1.00  0.00           C  
ATOM      5  O3'   G A   1      -4.042 -18.414   9.173  1.00  0.00           O  
ATOM      6  C1'   G A   1      -1.716 -17.514  11.805  1.00  0.00           C  
ATOM      7  C2'   G A   1      -3.008 -17.244  11.036  1.00  0.00           C  
ATOM      8  O2'   G A   1      -4.107 -17.710  11.806  1.00  0.00           O  
ATOM      9  N1    G A   1      -0.280 -12.648  12.229  1.00  0.00           N  
ATOM     10  C2    G A   1      -1.425 -13.263  12.672  1.00  0.00           C  
ATOM     11  N2    G A   1      -2.309 -12.485  13.315  1.00  0.00           N  
ATOM     12  N3    G A   1      -1.688 -14.549  12.501  1.00  0.00           N  
ATOM     13  C4    G A   1      -0.697 -15.182  11.837  1.00  0.00           C  
ATOM     14  C5    G A   1       0.484 -14.661  11.352  1.00  0.00           C  
ATOM     15  C6    G A   1       0.752 -13.281  11.543  1.00  0.00           C  
ATOM     16  O6    G A   1       1.743 -12.633  11.187  1.00  0.00           O  
ATOM     17  N7    G A   1       1.237 -15.646  10.728  1.00  0.00           N  
ATOM     18  C8    G A   1       0.513 -16.726  10.842  1.00  0.00           C  
ATOM     19  N9    G A   1      -0.672 -16.516  11.504  1.00  0.00           N  
ATOM     20  H4'   G A   1      -2.765 -19.906  10.771  1.00  0.00           H  
ATOM     21  H3'   G A   1      -2.238 -17.626   9.143  1.00  0.00           H  
ATOM     22  H1'   G A   1      -1.903 -17.511  12.767  1.00  0.00           H  
ATOM     23  H2'   G A   1      -3.099 -16.294  10.812  1.00  0.00           H  
ATOM     24 HO2'   G A   1      -4.606 -16.939  12.148  1.00  0.00           H  
ATOM     25  H1    G A   1      -0.181 -11.690  12.407  1.00  0.00           H  
ATOM     26  H22   G A   1      -3.144 -12.869  13.655  1.00  0.00           H  
ATOM     27  H21   G A   1      -2.122 -11.532  13.446  1.00  0.00           H  
ATOM     28  H8    G A   1       0.789 -17.599  10.491  1.00  0.00           H  
ATOM     29  P     U A   2      -4.534 -17.597   7.880  1.00  0.00           P  
ATOM     30  OP2   U A   2      -3.357 -17.369   7.005  1.00  0.00           O  
ATOM     31  OP1   U A   2      -5.734 -18.281   7.333  1.00  0.00           O  
ATOM     32  O5'   U A   2      -4.994 -16.189   8.466  1.00  0.00           O  
ATOM     33  C5'   U A   2      -4.825 -14.996   7.716  1.00  0.00           C  
ATOM     34  C4'   U A   2      -4.836 -13.775   8.601  1.00  0.00           C  
ATOM     35  O4'   U A   2      -3.693 -13.846   9.492  1.00  0.00           O  
ATOM     36  C3'   U A   2      -4.661 -12.437   7.900  1.00  0.00           C  
ATOM     37  O3'   U A   2      -5.864 -11.944   7.338  1.00  0.00           O  
ATOM     38  C1'   U A   2      -3.148 -12.562   9.683  1.00  0.00           C  
ATOM     39  C2'   U A   2      -4.084 -11.564   8.998  1.00  0.00           C  
ATOM     40  O2'   U A   2      -5.091 -11.154   9.912  1.00  0.00           O  
ATOM     41  N1    U A   2      -1.786 -12.550   9.097  1.00  0.00           N  
ATOM     42  C2    U A   2      -1.089 -11.357   9.146  1.00  0.00           C  
ATOM     43  O2    U A   2      -1.543 -10.341   9.642  1.00  0.00           O  
ATOM     44  N3    U A   2       0.167 -11.393   8.593  1.00  0.00           N  
ATOM     45  C4    U A   2       0.787 -12.476   8.007  1.00  0.00           C  
ATOM     46  O4    U A   2       1.925 -12.348   7.552  1.00  0.00           O  
ATOM     47  C5    U A   2       0.007 -13.676   7.992  1.00  0.00           C  
ATOM     48  C6    U A   2      -1.219 -13.669   8.525  1.00  0.00           C  
ATOM     49  H5'   U A   2      -5.552 -14.924   7.063  1.00  0.00           H  
ATOM     50 H5''   U A   2      -3.969 -15.037   7.239  1.00  0.00           H  
ATOM     51  H4'   U A   2      -5.656 -13.746   9.136  1.00  0.00           H  
ATOM     52  H3'   U A   2      -3.991 -12.533   7.191  1.00  0.00           H  
ATOM     53  H1'   U A   2      -3.093 -12.349  10.638  1.00  0.00           H  
ATOM     54  H2'   U A   2      -3.596 -10.798   8.629  1.00  0.00           H  
ATOM     55 HO2'   U A   2      -4.935 -10.218  10.160  1.00  0.00           H  
ATOM     56  H3    U A   2       0.678 -10.558   8.617  1.00  0.00           H  
ATOM     57  H5    U A   2       0.370 -14.496   7.596  1.00  0.00           H  
ATOM     58  H6    U A   2      -1.733 -14.502   8.502  1.00  0.00           H  
ATOM     59  P     C A   3      -5.830 -11.077   5.985  1.00  0.00           P  
ATOM     60  OP2   C A   3      -4.596 -11.431   5.241  1.00  0.00           O  
ATOM     61  OP1   C A   3      -7.151 -11.211   5.320  1.00  0.00           O  
ATOM     62  O5'   C A   3      -5.686  -9.574   6.494  1.00  0.00           O  
ATOM     63  C5'   C A   3      -5.253  -8.545   5.617  1.00  0.00           C  
ATOM     64  C4'   C A   3      -4.187  -7.685   6.251  1.00  0.00           C  
ATOM     65  O4'   C A   3      -3.239  -8.522   6.960  1.00  0.00           O  
ATOM     66  C3'   C A   3      -3.295  -6.910   5.294  1.00  0.00           C  
ATOM     67  O3'   C A   3      -3.892  -5.711   4.830  1.00  0.00           O  
ATOM     68  C1'   C A   3      -1.910  -8.024   6.836  1.00  0.00           C  
ATOM     69  C2'   C A   3      -1.985  -6.724   6.056  1.00  0.00           C  
ATOM     70  O2'   C A   3      -2.069  -5.638   6.967  1.00  0.00           O  
ATOM     71  N1    C A   3      -1.106  -9.056   6.136  1.00  0.00           N  
ATOM     72  C2    C A   3       0.287  -8.917   6.122  1.00  0.00           C  
ATOM     73  O2    C A   3       0.805  -7.943   6.691  1.00  0.00           O  
ATOM     74  N3    C A   3       1.044  -9.844   5.491  1.00  0.00           N  
ATOM     75  C4    C A   3       0.463 -10.881   4.888  1.00  0.00           C  
ATOM     76  N4    C A   3       1.250 -11.771   4.277  1.00  0.00           N  
ATOM     77  C5    C A   3      -0.950 -11.051   4.883  1.00  0.00           C  
ATOM     78  C6    C A   3      -1.688 -10.128   5.511  1.00  0.00           C  
ATOM     79  H5'   C A   3      -6.020  -7.983   5.382  1.00  0.00           H  
ATOM     80 H5''   C A   3      -4.892  -8.952   4.802  1.00  0.00           H  
ATOM     81  H4'   C A   3      -4.600  -7.056   6.878  1.00  0.00           H  
ATOM     82  H3'   C A   3      -3.127  -7.501   4.530  1.00  0.00           H  
ATOM     83  H1'   C A   3      -1.520  -7.848   7.717  1.00  0.00           H  
ATOM     84  H2'   C A   3      -1.226  -6.625   5.444  1.00  0.00           H  
ATOM     85 HO2'   C A   3      -1.225  -5.141   6.952  1.00  0.00           H  
ATOM     86  H42   C A   3       0.854 -12.545   3.825  1.00  0.00           H  
ATOM     87  H41   C A   3       2.222 -11.651   4.282  1.00  0.00           H  
ATOM     88  H5    C A   3      -1.367 -11.817   4.436  1.00  0.00           H  
ATOM     89  H6    C A   3      -2.662 -10.227   5.519  1.00  0.00           H  
ATOM     90  P     U A   4      -3.804  -5.313   3.275  1.00  0.00           P  
ATOM     91  OP2   U A   4      -4.360  -6.437   2.481  1.00  0.00           O  
ATOM     92  OP1   U A   4      -4.372  -3.950   3.116  1.00  0.00           O  
ATOM     93  O5'   U A   4      -2.239  -5.231   2.987  1.00  0.00           O  
ATOM     94  C5'   U A   4      -1.481  -4.101   3.390  1.00  0.00           C  
ATOM     95  C4'   U A   4      -0.006  -4.413   3.454  1.00  0.00           C  
ATOM     96  O4'   U A   4       0.153  -5.788   3.891  1.00  0.00           O  
ATOM     97  C3'   U A   4       0.749  -4.354   2.135  1.00  0.00           C  
ATOM     98  O3'   U A   4       1.163  -3.044   1.792  1.00  0.00           O  
ATOM     99  C1'   U A   4       1.317  -6.326   3.304  1.00  0.00           C  
ATOM    100  C2'   U A   4       1.945  -5.263   2.401  1.00  0.00           C  
ATOM    101  O2'   U A   4       2.959  -4.579   3.123  1.00  0.00           O  
ATOM    102  N1    U A   4       0.971  -7.562   2.561  1.00  0.00           N  
ATOM    103  C2    U A   4       2.009  -8.421   2.249  1.00  0.00           C  
ATOM    104  O2    U A   4       3.168  -8.204   2.555  1.00  0.00           O  
ATOM    105  N3    U A   4       1.641  -9.552   1.562  1.00  0.00           N  
ATOM    106  C4    U A   4       0.371  -9.907   1.162  1.00  0.00           C  
ATOM    107  O4    U A   4       0.202 -10.962   0.548  1.00  0.00           O  
ATOM    108  C5    U A   4      -0.652  -8.971   1.520  1.00  0.00           C  
ATOM    109  C6    U A   4      -0.322  -7.862   2.190  1.00  0.00           C  
ATOM    110  H5'   U A   4      -1.784  -3.812   4.276  1.00  0.00           H  
ATOM    111 H5''   U A   4      -1.625  -3.374   2.750  1.00  0.00           H  
ATOM    112  H4'   U A   4       0.437  -3.824   4.099  1.00  0.00           H  
ATOM    113  H3'   U A   4       0.203  -4.719   1.408  1.00  0.00           H  
ATOM    114  H1'   U A   4       1.942  -6.545   4.027  1.00  0.00           H  
ATOM    115  H2'   U A   4       2.291  -5.653   1.572  1.00  0.00           H  
ATOM    116 HO2'   U A   4       3.721  -4.418   2.528  1.00  0.00           H  
ATOM    117  H3    U A   4       2.362 -10.174   1.330  1.00  0.00           H  
ATOM    118  H5    U A   4      -1.585  -9.144   1.276  1.00  0.00           H  
ATOM    119  H6    U A   4      -1.040  -7.238   2.422  1.00  0.00           H  
ATOM    120  P     A A   5       1.003  -2.513   0.284  1.00  0.00           P  
ATOM    121  OP2   A A   5       1.055  -3.686  -0.624  1.00  0.00           O  
ATOM    122  OP1   A A   5      -0.166  -1.600   0.239  1.00  0.00           O  
ATOM    123  O5'   A A   5       2.317  -1.644   0.040  1.00  0.00           O  
ATOM    124  C5'   A A   5       2.273  -0.226   0.097  1.00  0.00           C  
ATOM    125  C4'   A A   5       3.655   0.374   0.019  1.00  0.00           C  
ATOM    126  O4'   A A   5       4.364   0.101   1.253  1.00  0.00           O  
ATOM    127  C3'   A A   5       4.565  -0.187  -1.063  1.00  0.00           C  
ATOM    128  O3'   A A   5       4.408   0.463  -2.312  1.00  0.00           O  
ATOM    129  C1'   A A   5       5.704  -0.272   1.003  1.00  0.00           C  
ATOM    130  C2'   A A   5       5.952   0.044  -0.475  1.00  0.00           C  
ATOM    131  O2'   A A   5       6.344   1.403  -0.600  1.00  0.00           O  
ATOM    132  N1    A A   5       8.799  -4.261   2.032  1.00  0.00           N  
ATOM    133  C2    A A   5       9.047  -2.964   1.809  1.00  0.00           C  
ATOM    134  N3    A A   5       8.192  -1.978   1.546  1.00  0.00           N  
ATOM    135  C4    A A   5       6.928  -2.439   1.521  1.00  0.00           C  
ATOM    136  C5    A A   5       6.517  -3.742   1.731  1.00  0.00           C  
ATOM    137  C6    A A   5       7.519  -4.691   2.000  1.00  0.00           C  
ATOM    138  N6    A A   5       7.274  -5.984   2.222  1.00  0.00           N  
ATOM    139  N7    A A   5       5.137  -3.843   1.627  1.00  0.00           N  
ATOM    140  C8    A A   5       4.751  -2.620   1.362  1.00  0.00           C  
ATOM    141  N9    A A   5       5.783  -1.718   1.283  1.00  0.00           N  
ATOM    142  H5'   A A   5       1.854   0.048   0.940  1.00  0.00           H  
ATOM    143 H5''   A A   5       1.736   0.109  -0.650  1.00  0.00           H  
ATOM    144  H4'   A A   5       3.583   1.345  -0.099  1.00  0.00           H  
ATOM    145  H3'   A A   5       4.405  -1.147  -1.177  1.00  0.00           H  
ATOM    146  H1'   A A   5       6.363   0.204   1.552  1.00  0.00           H  
ATOM    147  H2'   A A   5       6.614  -0.563  -0.867  1.00  0.00           H  
ATOM    148 HO2'   A A   5       7.294   1.440  -0.840  1.00  0.00           H  
ATOM    149  H2    A A   5       9.991  -2.704   1.843  1.00  0.00           H  
ATOM    150  H61   A A   5       8.015  -6.599   2.405  1.00  0.00           H  
ATOM    151  H62   A A   5       6.353  -6.318   2.204  1.00  0.00           H  
ATOM    152  H8    A A   5       3.811  -2.371   1.231  1.00  0.00           H  
ATOM    153  P     U A   6       4.592  -0.362  -3.680  1.00  0.00           P  
ATOM    154  OP2   U A   6       3.434  -1.280  -3.821  1.00  0.00           O  
ATOM    155  OP1   U A   6       4.898   0.607  -4.763  1.00  0.00           O  
ATOM    156  O5'   U A   6       5.893  -1.244  -3.425  1.00  0.00           O  
ATOM    157  C5'   U A   6       7.191  -0.698  -3.603  1.00  0.00           C  
ATOM    158  C4'   U A   6       8.262  -1.753  -3.468  1.00  0.00           C  
ATOM    159  O4'   U A   6       8.225  -2.330  -2.137  1.00  0.00           O  
ATOM    160  C3'   U A   6       8.141  -2.954  -4.394  1.00  0.00           C  
ATOM    161  O3'   U A   6       8.650  -2.705  -5.694  1.00  0.00           O  
ATOM    162  C1'   U A   6       8.517  -3.720  -2.190  1.00  0.00           C  
ATOM    163  C2'   U A   6       8.901  -4.034  -3.637  1.00  0.00           C  
ATOM    164  O2'   U A   6      10.305  -3.878  -3.786  1.00  0.00           O  
ATOM    165  N1    U A   6       7.344  -4.507  -1.736  1.00  0.00           N  
ATOM    166  C2    U A   6       7.569  -5.824  -1.380  1.00  0.00           C  
ATOM    167  O2    U A   6       8.668  -6.348  -1.424  1.00  0.00           O  
ATOM    168  N3    U A   6       6.455  -6.513  -0.965  1.00  0.00           N  
ATOM    169  C4    U A   6       5.166  -6.033  -0.873  1.00  0.00           C  
ATOM    170  O4    U A   6       4.269  -6.780  -0.481  1.00  0.00           O  
ATOM    171  C5    U A   6       5.010  -4.663  -1.257  1.00  0.00           C  
ATOM    172  C6    U A   6       6.077  -3.968  -1.664  1.00  0.00           C  
ATOM    173  H5'   U A   6       7.341  -0.004  -2.928  1.00  0.00           H  
ATOM    174 H5''   U A   6       7.250  -0.296  -4.494  1.00  0.00           H  
ATOM    175  H4'   U A   6       9.138  -1.334  -3.606  1.00  0.00           H  
ATOM    176  H3'   U A   6       7.198  -3.213  -4.462  1.00  0.00           H  
ATOM    177  H1'   U A   6       9.278  -3.908  -1.603  1.00  0.00           H  
ATOM    178  H2'   U A   6       8.606  -4.932  -3.899  1.00  0.00           H  
ATOM    179 HO2'   U A   6      10.714  -4.761  -3.895  1.00  0.00           H  
ATOM    180  H3    U A   6       6.592  -7.449  -0.708  1.00  0.00           H  
ATOM    181  H5    U A   6       4.127  -4.238  -1.222  1.00  0.00           H  
ATOM    182  H6    U A   6       5.944  -3.033  -1.922  1.00  0.00           H  
ATOM    183  P     G A   7       8.053  -3.492  -6.961  1.00  0.00           P  
ATOM    184  OP2   G A   7       6.573  -3.500  -6.841  1.00  0.00           O  
ATOM    185  OP1   G A   7       8.687  -2.941  -8.186  1.00  0.00           O  
ATOM    186  O5'   G A   7       8.571  -4.986  -6.767  1.00  0.00           O  
ATOM    187  C5'   G A   7       9.912  -5.338  -7.074  1.00  0.00           C  
ATOM    188  C4'   G A   7      10.170  -6.804  -6.830  1.00  0.00           C  
ATOM    189  O4'   G A   7       9.934  -7.118  -5.433  1.00  0.00           O  
ATOM    190  C3'   G A   7       9.274  -7.774  -7.585  1.00  0.00           C  
ATOM    191  O3'   G A   7       9.690  -7.986  -8.924  1.00  0.00           O  
ATOM    192  C1'   G A   7       9.358  -8.424  -5.314  1.00  0.00           C  
ATOM    193  C2'   G A   7       9.337  -9.025  -6.721  1.00  0.00           C  
ATOM    194  O2'   G A   7      10.546  -9.739  -6.934  1.00  0.00           O  
ATOM    195  N1    G A   7       5.608 -10.985  -3.013  1.00  0.00           N  
ATOM    196  C2    G A   7       6.828 -11.434  -3.459  1.00  0.00           C  
ATOM    197  N2    G A   7       7.089 -12.736  -3.269  1.00  0.00           N  
ATOM    198  N3    G A   7       7.728 -10.663  -4.048  1.00  0.00           N  
ATOM    199  C4    G A   7       7.305  -9.386  -4.159  1.00  0.00           C  
ATOM    200  C5    G A   7       6.109  -8.837  -3.747  1.00  0.00           C  
ATOM    201  C6    G A   7       5.152  -9.674  -3.118  1.00  0.00           C  
ATOM    202  O6    G A   7       4.035  -9.375  -2.682  1.00  0.00           O  
ATOM    203  N7    G A   7       6.061  -7.482  -4.045  1.00  0.00           N  
ATOM    204  C8    G A   7       7.206  -7.238  -4.622  1.00  0.00           C  
ATOM    205  N9    G A   7       8.009  -8.348  -4.723  1.00  0.00           N  
ATOM    206  H5'   G A   7      10.518  -4.808  -6.515  1.00  0.00           H  
ATOM    207 H5''   G A   7      10.088  -5.134  -8.017  1.00  0.00           H  
ATOM    208  H4'   G A   7      11.106  -7.001  -7.046  1.00  0.00           H  
ATOM    209  H3'   G A   7       8.356  -7.430  -7.584  1.00  0.00           H  
ATOM    210  H1'   G A   7       9.938  -8.964  -4.738  1.00  0.00           H  
ATOM    211  H2'   G A   7       8.551  -9.595  -6.855  1.00  0.00           H  
ATOM    212 HO2'   G A   7      10.353 -10.699  -6.942  1.00  0.00           H  
ATOM    213  H1    G A   7       5.012 -11.637  -2.589  1.00  0.00           H  
ATOM    214  H22   G A   7       7.944 -13.112  -3.567  1.00  0.00           H  
ATOM    215  H21   G A   7       6.428 -13.312  -2.834  1.00  0.00           H  
ATOM    216  H8    G A   7       7.466  -6.351  -4.949  1.00  0.00           H  
ATOM    217  P     G A   8       8.617  -8.402 -10.046  1.00  0.00           P  
ATOM    218  OP2   G A   8       7.413  -7.552  -9.868  1.00  0.00           O  
ATOM    219  OP1   G A   8       9.311  -8.428 -11.359  1.00  0.00           O  
ATOM    220  O5'   G A   8       8.224  -9.899  -9.667  1.00  0.00           O  
ATOM    221  C5'   G A   8       9.148 -10.962  -9.841  1.00  0.00           C  
ATOM    222  C4'   G A   8       8.566 -12.282  -9.399  1.00  0.00           C  
ATOM    223  O4'   G A   8       8.268 -12.236  -7.979  1.00  0.00           O  
ATOM    224  C3'   G A   8       7.245 -12.677 -10.042  1.00  0.00           C  
ATOM    225  O3'   G A   8       7.405 -13.249 -11.329  1.00  0.00           O  
ATOM    226  C1'   G A   8       7.082 -12.980  -7.704  1.00  0.00           C  
ATOM    227  C2'   G A   8       6.651 -13.634  -9.018  1.00  0.00           C  
ATOM    228  O2'   G A   8       7.244 -14.921  -9.109  1.00  0.00           O  
ATOM    229  N1    G A   8       2.721 -12.727  -5.089  1.00  0.00           N  
ATOM    230  C2    G A   8       3.468 -13.826  -5.440  1.00  0.00           C  
ATOM    231  N2    G A   8       2.996 -15.017  -5.044  1.00  0.00           N  
ATOM    232  N3    G A   8       4.596 -13.763  -6.128  1.00  0.00           N  
ATOM    233  C4    G A   8       4.925 -12.493  -6.444  1.00  0.00           C  
ATOM    234  C5    G A   8       4.251 -11.328  -6.143  1.00  0.00           C  
ATOM    235  C6    G A   8       3.041 -11.410  -5.405  1.00  0.00           C  
ATOM    236  O6    G A   8       2.298 -10.492  -5.039  1.00  0.00           O  
ATOM    237  N7    G A   8       4.921 -10.225  -6.650  1.00  0.00           N  
ATOM    238  C8    G A   8       5.971 -10.728  -7.240  1.00  0.00           C  
ATOM    239  N9    G A   8       6.036 -12.098  -7.153  1.00  0.00           N  
ATOM    240  H5'   G A   8       9.954 -10.776  -9.316  1.00  0.00           H  
ATOM    241 H5''   G A   8       9.392 -11.022 -10.789  1.00  0.00           H  
ATOM    242  H4'   G A   8       9.224 -12.990  -9.563  1.00  0.00           H  
ATOM    243  H3'   G A   8       6.672 -11.885 -10.111  1.00  0.00           H  
ATOM    244  H1'   G A   8       7.300 -13.676  -7.050  1.00  0.00           H  
ATOM    245  H2'   G A   8       5.674 -13.678  -9.092  1.00  0.00           H  
ATOM    246 HO2'   G A   8       6.549 -15.601  -8.993  1.00  0.00           H  
ATOM    247  H1    G A   8       1.899 -12.880  -4.578  1.00  0.00           H  
ATOM    248  H22   G A   8       3.487 -15.837  -5.266  1.00  0.00           H  
ATOM    249  H21   G A   8       2.161 -15.072  -4.535  1.00  0.00           H  
ATOM    250  H8    G A   8       6.645 -10.184  -7.698  1.00  0.00           H  
ATOM    251  P     U A   9       6.253 -13.079 -12.437  1.00  0.00           P  
ATOM    252  OP2   U A   9       5.852 -11.650 -12.465  1.00  0.00           O  
ATOM    253  OP1   U A   9       6.715 -13.737 -13.686  1.00  0.00           O  
ATOM    254  O5'   U A   9       5.033 -13.923 -11.857  1.00  0.00           O  
ATOM    255  C5'   U A   9       5.136 -15.327 -11.679  1.00  0.00           C  
ATOM    256  C4'   U A   9       3.955 -15.881 -10.923  1.00  0.00           C  
ATOM    257  O4'   U A   9       3.902 -15.302  -9.593  1.00  0.00           O  
ATOM    258  C3'   U A   9       2.583 -15.584 -11.510  1.00  0.00           C  
ATOM    259  O3'   U A   9       2.234 -16.456 -12.572  1.00  0.00           O  
ATOM    260  C1'   U A   9       2.547 -15.104  -9.196  1.00  0.00           C  
ATOM    261  C2'   U A   9       1.670 -15.702 -10.298  1.00  0.00           C  
ATOM    262  O2'   U A   9       1.401 -17.061  -9.985  1.00  0.00           O  
ATOM    263  N1    U A   9       2.278 -13.661  -8.984  1.00  0.00           N  
ATOM    264  C2    U A   9       1.184 -13.331  -8.205  1.00  0.00           C  
ATOM    265  O2    U A   9       0.452 -14.164  -7.699  1.00  0.00           O  
ATOM    266  N3    U A   9       0.974 -11.985  -8.036  1.00  0.00           N  
ATOM    267  C4    U A   9       1.728 -10.954  -8.554  1.00  0.00           C  
ATOM    268  O4    U A   9       1.408  -9.789  -8.311  1.00  0.00           O  
ATOM    269  C5    U A   9       2.843 -11.369  -9.349  1.00  0.00           C  
ATOM    270  C6    U A   9       3.072 -12.674  -9.529  1.00  0.00           C  
ATOM    271  H5'   U A   9       5.956 -15.526 -11.181  1.00  0.00           H  
ATOM    272 H5''   U A   9       5.183 -15.758 -12.558  1.00  0.00           H  
ATOM    273  H4'   U A   9       4.060 -16.853 -10.840  1.00  0.00           H  
ATOM    274  H3'   U A   9       2.567 -14.659 -11.835  1.00  0.00           H  
ATOM    275  H1'   U A   9       2.393 -15.587  -8.358  1.00  0.00           H  
ATOM    276  H2'   U A   9       0.845 -15.186 -10.417  1.00  0.00           H  
ATOM    277 HO2'   U A   9       0.460 -17.148  -9.727  1.00  0.00           H  
ATOM    278  H3    U A   9       0.203 -11.729  -7.488  1.00  0.00           H  
ATOM    279  H5    U A   9       3.435 -10.702  -9.756  1.00  0.00           H  
ATOM    280  H6    U A   9       3.840 -12.933 -10.078  1.00  0.00           H  
ATOM    281  P     G A  10       1.275 -15.945 -13.756  1.00  0.00           P  
ATOM    282  OP2   G A  10       1.581 -14.515 -14.011  1.00  0.00           O  
ATOM    283  OP1   G A  10       1.359 -16.924 -14.870  1.00  0.00           O  
ATOM    284  O5'   G A  10      -0.189 -16.033 -13.132  1.00  0.00           O  
ATOM    285  C5'   G A  10      -0.901 -17.261 -13.113  1.00  0.00           C  
ATOM    286  C4'   G A  10      -2.200 -17.137 -12.356  1.00  0.00           C  
ATOM    287  O4'   G A  10      -1.946 -16.610 -11.028  1.00  0.00           O  
ATOM    288  C3'   G A  10      -3.226 -16.180 -12.944  1.00  0.00           C  
ATOM    289  O3'   G A  10      -3.976 -16.754 -14.002  1.00  0.00           O  
ATOM    290  C1'   G A  10      -3.002 -15.727 -10.636  1.00  0.00           C  
ATOM    291  C2'   G A  10      -4.066 -15.808 -11.732  1.00  0.00           C  
ATOM    292  O2'   G A  10      -4.986 -16.840 -11.405  1.00  0.00           O  
ATOM    293  N1    G A  10      -3.866 -11.100  -8.696  1.00  0.00           N  
ATOM    294  C2    G A  10      -4.650 -12.228  -8.651  1.00  0.00           C  
ATOM    295  N2    G A  10      -5.820 -12.114  -8.005  1.00  0.00           N  
ATOM    296  N3    G A  10      -4.313 -13.384  -9.198  1.00  0.00           N  
ATOM    297  C4    G A  10      -3.110 -13.323  -9.806  1.00  0.00           C  
ATOM    298  C5    G A  10      -2.249 -12.251  -9.908  1.00  0.00           C  
ATOM    299  C6    G A  10      -2.623 -11.016  -9.316  1.00  0.00           C  
ATOM    300  O6    G A  10      -1.998  -9.950  -9.298  1.00  0.00           O  
ATOM    301  N7    G A  10      -1.108 -12.599 -10.615  1.00  0.00           N  
ATOM    302  C8    G A  10      -1.291 -13.854 -10.925  1.00  0.00           C  
ATOM    303  N9    G A  10      -2.484 -14.356 -10.465  1.00  0.00           N  
ATOM    304  H5'   G A  10      -0.346 -17.946 -12.686  1.00  0.00           H  
ATOM    305 H5''   G A  10      -1.092 -17.534 -14.035  1.00  0.00           H  
ATOM    306  H4'   G A  10      -2.605 -18.026 -12.273  1.00  0.00           H  
ATOM    307  H3'   G A  10      -2.766 -15.379 -13.274  1.00  0.00           H  
ATOM    308  H1'   G A  10      -3.382 -16.041  -9.789  1.00  0.00           H  
ATOM    309  H2'   G A  10      -4.517 -14.946 -11.857  1.00  0.00           H  
ATOM    310 HO2'   G A  10      -5.840 -16.436 -11.146  1.00  0.00           H  
ATOM    311  H1    G A  10      -4.207 -10.292  -8.258  1.00  0.00           H  
ATOM    312  H22   G A  10      -6.421 -12.886  -7.940  1.00  0.00           H  
ATOM    313  H21   G A  10      -6.076 -11.261  -7.597  1.00  0.00           H  
ATOM    314  H8    G A  10      -0.642 -14.384 -11.433  1.00  0.00           H  
ATOM    315  P     G A  11      -4.689 -15.810 -15.090  1.00  0.00           P  
ATOM    316  OP2   G A  11      -3.711 -14.775 -15.513  1.00  0.00           O  
ATOM    317  OP1   G A  11      -5.322 -16.682 -16.112  1.00  0.00           O  
ATOM    318  O5'   G A  11      -5.850 -15.086 -14.273  1.00  0.00           O  
ATOM    319  C5'   G A  11      -7.042 -15.778 -13.932  1.00  0.00           C  
ATOM    320  C4'   G A  11      -8.066 -14.852 -13.325  1.00  0.00           C  
ATOM    321  O4'   G A  11      -7.557 -14.306 -12.080  1.00  0.00           O  
ATOM    322  C3'   G A  11      -8.427 -13.625 -14.147  1.00  0.00           C  
ATOM    323  O3'   G A  11      -9.356 -13.904 -15.181  1.00  0.00           O  
ATOM    324  C1'   G A  11      -8.030 -12.963 -11.914  1.00  0.00           C  
ATOM    325  C2'   G A  11      -8.956 -12.663 -13.094  1.00  0.00           C  
ATOM    326  O2'   G A  11     -10.290 -12.984 -12.726  1.00  0.00           O  
ATOM    327  N1    G A  11      -6.514  -8.297 -10.556  1.00  0.00           N  
ATOM    328  C2    G A  11      -7.758  -8.872 -10.465  1.00  0.00           C  
ATOM    329  N2    G A  11      -8.731  -8.110  -9.945  1.00  0.00           N  
ATOM    330  N3    G A  11      -8.031 -10.107 -10.855  1.00  0.00           N  
ATOM    331  C4    G A  11      -6.942 -10.731 -11.353  1.00  0.00           C  
ATOM    332  C5    G A  11      -5.658 -10.248 -11.487  1.00  0.00           C  
ATOM    333  C6    G A  11      -5.380  -8.922 -11.065  1.00  0.00           C  
ATOM    334  O6    G A  11      -4.305  -8.311 -11.101  1.00  0.00           O  
ATOM    335  N7    G A  11      -4.826 -11.207 -12.045  1.00  0.00           N  
ATOM    336  C8    G A  11      -5.604 -12.237 -12.238  1.00  0.00           C  
ATOM    337  N9    G A  11      -6.900 -12.017 -11.840  1.00  0.00           N  
ATOM    338  H5'   G A  11      -6.828 -16.486 -13.289  1.00  0.00           H  
ATOM    339 H5''   G A  11      -7.417 -16.185 -14.741  1.00  0.00           H  
ATOM    340  H4'   G A  11      -8.882 -15.361 -13.138  1.00  0.00           H  
ATOM    341  H3'   G A  11      -7.610 -13.251 -14.542  1.00  0.00           H  
ATOM    342  H1'   G A  11      -8.543 -12.925 -11.079  1.00  0.00           H  
ATOM    343  H2'   G A  11      -8.875 -11.730 -13.384  1.00  0.00           H  
ATOM    344 HO2'   G A  11     -10.799 -12.154 -12.617  1.00  0.00           H  
ATOM    345  H1    G A  11      -6.416  -7.375 -10.238  1.00  0.00           H  
ATOM    346  H22   G A  11      -9.639  -8.468  -9.856  1.00  0.00           H  
ATOM    347  H21   G A  11      -8.537  -7.195  -9.654  1.00  0.00           H  
ATOM    348  H8    G A  11      -5.294 -13.081 -12.626  1.00  0.00           H  
ATOM    349  P     C A  12      -9.390 -12.992 -16.504  1.00  0.00           P  
ATOM    350  OP2   C A  12      -8.004 -12.881 -17.023  1.00  0.00           O  
ATOM    351  OP1   C A  12     -10.466 -13.506 -17.389  1.00  0.00           O  
ATOM    352  O5'   C A  12      -9.834 -11.557 -15.972  1.00  0.00           O  
ATOM    353  C5'   C A  12     -11.173 -11.311 -15.570  1.00  0.00           C  
ATOM    354  C4'   C A  12     -11.367  -9.881 -15.126  1.00  0.00           C  
ATOM    355  O4'   C A  12     -10.538  -9.605 -13.968  1.00  0.00           O  
ATOM    356  C3'   C A  12     -10.969  -8.808 -16.129  1.00  0.00           C  
ATOM    357  O3'   C A  12     -11.962  -8.573 -17.112  1.00  0.00           O  
ATOM    358  C1'   C A  12     -10.044  -8.269 -14.022  1.00  0.00           C  
ATOM    359  C2'   C A  12     -10.695  -7.606 -15.237  1.00  0.00           C  
ATOM    360  O2'   C A  12     -11.904  -6.981 -14.829  1.00  0.00           O  
ATOM    361  N1    C A  12      -8.563  -8.268 -14.106  1.00  0.00           N  
ATOM    362  C2    C A  12      -7.877  -7.099 -13.751  1.00  0.00           C  
ATOM    363  O2    C A  12      -8.523  -6.107 -13.380  1.00  0.00           O  
ATOM    364  N3    C A  12      -6.527  -7.072 -13.818  1.00  0.00           N  
ATOM    365  C4    C A  12      -5.856  -8.151 -14.220  1.00  0.00           C  
ATOM    366  N4    C A  12      -4.524  -8.079 -14.271  1.00  0.00           N  
ATOM    367  C5    C A  12      -6.523  -9.354 -14.588  1.00  0.00           C  
ATOM    368  C6    C A  12      -7.859  -9.369 -14.517  1.00  0.00           C  
ATOM    369  H5'   C A  12     -11.398 -11.909 -14.827  1.00  0.00           H  
ATOM    370 H5''   C A  12     -11.772 -11.496 -16.323  1.00  0.00           H  
ATOM    371  H4'   C A  12     -12.308  -9.752 -14.880  1.00  0.00           H  
ATOM    372  H3'   C A  12     -10.136  -9.075 -16.571  1.00  0.00           H  
ATOM    373  H1'   C A  12     -10.323  -7.801 -13.207  1.00  0.00           H  
ATOM    374  H2'   C A  12     -10.086  -6.970 -15.667  1.00  0.00           H  
ATOM    375 HO2'   C A  12     -11.784  -6.009 -14.850  1.00  0.00           H  
ATOM    376  H42   C A  12      -4.002  -8.855 -14.562  1.00  0.00           H  
ATOM    377  H41   C A  12      -4.068  -7.249 -14.017  1.00  0.00           H  
ATOM    378  H5    C A  12      -6.021 -10.143 -14.882  1.00  0.00           H  
ATOM    379  H6    C A  12      -8.336 -10.187 -14.766  1.00  0.00           H  
ATOM    380  P     U A  13     -11.554  -7.971 -18.546  1.00  0.00           P  
ATOM    381  OP2   U A  13     -10.383  -8.733 -19.047  1.00  0.00           O  
ATOM    382  OP1   U A  13     -12.783  -7.882 -19.375  1.00  0.00           O  
ATOM    383  O5'   U A  13     -11.073  -6.488 -18.217  1.00  0.00           O  
ATOM    384  C5'   U A  13     -12.013  -5.456 -17.962  1.00  0.00           C  
ATOM    385  C4'   U A  13     -11.336  -4.120 -17.775  1.00  0.00           C  
ATOM    386  O4'   U A  13     -10.450  -4.169 -16.627  1.00  0.00           O  
ATOM    387  C3'   U A  13     -10.440  -3.658 -18.914  1.00  0.00           C  
ATOM    388  O3'   U A  13     -11.161  -3.069 -19.983  1.00  0.00           O  
ATOM    389  C1'   U A  13      -9.280  -3.394 -16.872  1.00  0.00           C  
ATOM    390  C2'   U A  13      -9.487  -2.696 -18.217  1.00  0.00           C  
ATOM    391  O2'   U A  13     -10.101  -1.435 -17.992  1.00  0.00           O  
ATOM    392  N1    U A  13      -8.074  -4.257 -16.866  1.00  0.00           N  
ATOM    393  C2    U A  13      -6.854  -3.635 -16.675  1.00  0.00           C  
ATOM    394  O2    U A  13      -6.738  -2.432 -16.515  1.00  0.00           O  
ATOM    395  N3    U A  13      -5.766  -4.473 -16.676  1.00  0.00           N  
ATOM    396  C4    U A  13      -5.770  -5.841 -16.846  1.00  0.00           C  
ATOM    397  O4    U A  13      -4.703  -6.456 -16.823  1.00  0.00           O  
ATOM    398  C5    U A  13      -7.067  -6.416 -17.038  1.00  0.00           C  
ATOM    399  C6    U A  13      -8.143  -5.623 -17.040  1.00  0.00           C  
ATOM    400  H5'   U A  13     -12.515  -5.675 -17.149  1.00  0.00           H  
ATOM    401 H5''   U A  13     -12.635  -5.395 -18.716  1.00  0.00           H  
ATOM    402  H4'   U A  13     -12.022  -3.438 -17.616  1.00  0.00           H  
ATOM    403  H3'   U A  13      -9.930  -4.424 -19.253  1.00  0.00           H  
ATOM    404  H1'   U A  13      -9.198  -2.720 -16.164  1.00  0.00           H  
ATOM    405  H2'   U A  13      -8.643  -2.607 -18.708  1.00  0.00           H  
ATOM    406 HO2'   U A  13      -9.447  -0.727 -18.166  1.00  0.00           H  
ATOM    407  H3    U A  13      -4.891  -4.052 -16.543  1.00  0.00           H  
ATOM    408  H5    U A  13      -7.164  -7.383 -17.166  1.00  0.00           H  
ATOM    409  H6    U A  13      -9.019  -6.040 -17.174  1.00  0.00           H  
ATOM    410  P     G A  14     -10.560  -3.090 -21.473  1.00  0.00           P  
ATOM    411  OP2   G A  14     -10.047  -4.458 -21.742  1.00  0.00           O  
ATOM    412  OP1   G A  14     -11.568  -2.491 -22.385  1.00  0.00           O  
ATOM    413  O5'   G A  14      -9.312  -2.102 -21.400  1.00  0.00           O  
ATOM    414  C5'   G A  14      -9.496  -0.694 -21.402  1.00  0.00           C  
ATOM    415  C4'   G A  14      -8.177   0.037 -21.374  1.00  0.00           C  
ATOM    416  O4'   G A  14      -7.452  -0.304 -20.164  1.00  0.00           O  
ATOM    417  C3'   G A  14      -7.205  -0.296 -22.495  1.00  0.00           C  
ATOM    418  O3'   G A  14      -7.491   0.394 -23.700  1.00  0.00           O  
ATOM    419  C1'   G A  14      -6.050  -0.372 -20.435  1.00  0.00           C  
ATOM    420  C2'   G A  14      -5.858   0.070 -21.887  1.00  0.00           C  
ATOM    421  O2'   G A  14      -5.643   1.474 -21.917  1.00  0.00           O  
ATOM    422  N1    G A  14      -1.922  -3.242 -19.633  1.00  0.00           N  
ATOM    423  C2    G A  14      -2.019  -1.886 -19.831  1.00  0.00           C  
ATOM    424  N2    G A  14      -0.868  -1.198 -19.814  1.00  0.00           N  
ATOM    425  N3    G A  14      -3.161  -1.248 -20.030  1.00  0.00           N  
ATOM    426  C4    G A  14      -4.217  -2.088 -20.018  1.00  0.00           C  
ATOM    427  C5    G A  14      -4.229  -3.454 -19.829  1.00  0.00           C  
ATOM    428  C6    G A  14      -2.997  -4.126 -19.616  1.00  0.00           C  
ATOM    429  O6    G A  14      -2.800  -5.331 -19.429  1.00  0.00           O  
ATOM    430  N7    G A  14      -5.524  -3.948 -19.887  1.00  0.00           N  
ATOM    431  C8    G A  14      -6.263  -2.894 -20.106  1.00  0.00           C  
ATOM    432  N9    G A  14      -5.534  -1.733 -20.196  1.00  0.00           N  
ATOM    433  H5'   G A  14     -10.021  -0.439 -20.615  1.00  0.00           H  
ATOM    434 H5''   G A  14      -9.988  -0.437 -22.210  1.00  0.00           H  
ATOM    435  H4'   G A  14      -8.350   1.002 -21.379  1.00  0.00           H  
ATOM    436  H3'   G A  14      -7.228  -1.261 -22.664  1.00  0.00           H  
ATOM    437  H1'   G A  14      -5.594   0.259 -19.840  1.00  0.00           H  
ATOM    438  H2'   G A  14      -5.125  -0.419 -22.316  1.00  0.00           H  
ATOM    439 HO2'   G A  14      -4.708   1.648 -22.149  1.00  0.00           H  
ATOM    440  H1    G A  14      -1.028  -3.618 -19.493  1.00  0.00           H  
ATOM    441  H22   G A  14      -0.875  -0.227 -19.949  1.00  0.00           H  
ATOM    442  H21   G A  14      -0.018  -1.663 -19.666  1.00  0.00           H  
ATOM    443  H8    G A  14      -7.238  -2.929 -20.196  1.00  0.00           H  
ATOM    444  P     U A  15      -7.101  -0.259 -25.116  1.00  0.00           P  
ATOM    445  OP2   U A  15      -7.492  -1.691 -25.085  1.00  0.00           O  
ATOM    446  OP1   U A  15      -7.626   0.623 -26.189  1.00  0.00           O  
ATOM    447  O5'   U A  15      -5.510  -0.183 -25.149  1.00  0.00           O  
ATOM    448  C5'   U A  15      -4.843   1.049 -25.382  1.00  0.00           C  
ATOM    449  C4'   U A  15      -3.345   0.872 -25.422  1.00  0.00           C  
ATOM    450  O4'   U A  15      -2.871   0.378 -24.142  1.00  0.00           O  
ATOM    451  C3'   U A  15      -2.815  -0.138 -26.427  1.00  0.00           C  
ATOM    452  O3'   U A  15      -2.721   0.384 -27.742  1.00  0.00           O  
ATOM    453  C1'   U A  15      -1.796  -0.540 -24.334  1.00  0.00           C  
ATOM    454  C2'   U A  15      -1.472  -0.530 -25.829  1.00  0.00           C  
ATOM    455  O2'   U A  15      -0.487   0.462 -26.080  1.00  0.00           O  
ATOM    456  N1    U A  15      -2.175  -1.890 -23.849  1.00  0.00           N  
ATOM    457  C2    U A  15      -1.146  -2.766 -23.557  1.00  0.00           C  
ATOM    458  O2    U A  15       0.031  -2.476 -23.680  1.00  0.00           O  
ATOM    459  N3    U A  15      -1.543  -4.003 -23.111  1.00  0.00           N  
ATOM    460  C4    U A  15      -2.836  -4.447 -22.932  1.00  0.00           C  
ATOM    461  O4    U A  15      -3.031  -5.592 -22.524  1.00  0.00           O  
ATOM    462  C5    U A  15      -3.848  -3.487 -23.254  1.00  0.00           C  
ATOM    463  C6    U A  15      -3.489  -2.274 -23.689  1.00  0.00           C  
ATOM    464  H5'   U A  15      -5.072   1.676 -24.665  1.00  0.00           H  
ATOM    465 H5''   U A  15      -5.143   1.418 -26.239  1.00  0.00           H  
ATOM    466  H4'   U A  15      -2.929   1.742 -25.598  1.00  0.00           H  
ATOM    467  H3'   U A  15      -3.404  -0.923 -26.435  1.00  0.00           H  
ATOM    468  H1'   U A  15      -1.018  -0.223 -23.829  1.00  0.00           H  
ATOM    469  H2'   U A  15      -1.184  -1.415 -26.138  1.00  0.00           H  
ATOM    470 HO2'   U A  15       0.361   0.021 -26.295  1.00  0.00           H  
ATOM    471  H3    U A  15      -0.830  -4.640 -22.899  1.00  0.00           H  
ATOM    472  H5    U A  15      -4.796  -3.717 -23.156  1.00  0.00           H  
ATOM    473  H6    U A  15      -4.200  -1.636 -23.904  1.00  0.00           H  
ATOM    474  P     G A  16      -2.756  -0.602 -29.010  1.00  0.00           P  
ATOM    475  OP2   G A  16      -3.821  -1.611 -28.779  1.00  0.00           O  
ATOM    476  OP1   G A  16      -2.787   0.230 -30.240  1.00  0.00           O  
ATOM    477  O5'   G A  16      -1.349  -1.349 -28.956  1.00  0.00           O  
ATOM    478  C5'   G A  16      -0.174  -0.726 -29.452  1.00  0.00           C  
ATOM    479  C4'   G A  16       0.995  -1.680 -29.466  1.00  0.00           C  
ATOM    480  O4'   G A  16       1.314  -2.085 -28.109  1.00  0.00           O  
ATOM    481  C3'   G A  16       0.777  -2.993 -30.202  1.00  0.00           C  
ATOM    482  O3'   G A  16       0.929  -2.872 -31.607  1.00  0.00           O  
ATOM    483  C1'   G A  16       1.748  -3.450 -28.097  1.00  0.00           C  
ATOM    484  C2'   G A  16       1.803  -3.912 -29.554  1.00  0.00           C  
ATOM    485  O2'   G A  16       3.106  -3.672 -30.065  1.00  0.00           O  
ATOM    486  N1    G A  16       1.119  -7.862 -25.637  1.00  0.00           N  
ATOM    487  C2    G A  16       2.203  -7.402 -26.343  1.00  0.00           C  
ATOM    488  N2    G A  16       3.264  -8.221 -26.406  1.00  0.00           N  
ATOM    489  N3    G A  16       2.248  -6.225 -26.945  1.00  0.00           N  
ATOM    490  C4    G A  16       1.102  -5.531 -26.783  1.00  0.00           C  
ATOM    491  C5    G A  16      -0.037  -5.898 -26.098  1.00  0.00           C  
ATOM    492  C6    G A  16      -0.072  -7.164 -25.457  1.00  0.00           C  
ATOM    493  O6    G A  16      -0.989  -7.671 -24.802  1.00  0.00           O  
ATOM    494  N7    G A  16      -0.998  -4.900 -26.168  1.00  0.00           N  
ATOM    495  C8    G A  16      -0.437  -3.961 -26.880  1.00  0.00           C  
ATOM    496  N9    G A  16       0.837  -4.279 -27.286  1.00  0.00           N  
ATOM    497  H5'   G A  16       0.046   0.041 -28.885  1.00  0.00           H  
ATOM    498 H5''   G A  16      -0.340  -0.411 -30.366  1.00  0.00           H  
ATOM    499  H4'   G A  16       1.772  -1.224 -29.852  1.00  0.00           H  
ATOM    500  H3'   G A  16      -0.123  -3.327 -30.004  1.00  0.00           H  
ATOM    501  H1'   G A  16       2.649  -3.481 -27.711  1.00  0.00           H  
ATOM    502  H2'   G A  16       1.547  -4.854 -29.641  1.00  0.00           H  
ATOM    503 HO2'   G A  16       3.566  -4.529 -30.183  1.00  0.00           H  
ATOM    504  H1    G A  16       1.186  -8.750 -25.228  1.00  0.00           H  
ATOM    505  H22   G A  16       4.067  -7.946 -26.897  1.00  0.00           H  
ATOM    506  H21   G A  16       3.239  -9.095 -25.963  1.00  0.00           H  
ATOM    507  H8    G A  16      -0.880  -3.116 -27.103  1.00  0.00           H  
ATOM    508  P     C A  17       0.067  -3.801 -32.595  1.00  0.00           P  
ATOM    509  OP2   C A  17      -1.350  -3.749 -32.158  1.00  0.00           O  
ATOM    510  OP1   C A  17       0.418  -3.437 -33.991  1.00  0.00           O  
ATOM    511  O5'   C A  17       0.615  -5.271 -32.318  1.00  0.00           O  
ATOM    512  C5'   C A  17       1.949  -5.627 -32.648  1.00  0.00           C  
ATOM    513  C4'   C A  17       2.272  -7.038 -32.221  1.00  0.00           C  
ATOM    514  O4'   C A  17       2.235  -7.139 -30.774  1.00  0.00           O  
ATOM    515  C3'   C A  17       1.307  -8.117 -32.691  1.00  0.00           C  
ATOM    516  O3'   C A  17       1.534  -8.518 -34.031  1.00  0.00           O  
ATOM    517  C1'   C A  17       1.743  -8.427 -30.389  1.00  0.00           C  
ATOM    518  C2'   C A  17       1.531  -9.228 -31.675  1.00  0.00           C  
ATOM    519  O2'   C A  17       2.715  -9.959 -31.962  1.00  0.00           O  
ATOM    520  N1    C A  17       0.493  -8.287 -29.600  1.00  0.00           N  
ATOM    521  C2    C A  17       0.110  -9.346 -28.768  1.00  0.00           C  
ATOM    522  O2    C A  17       0.820 -10.363 -28.715  1.00  0.00           O  
ATOM    523  N3    C A  17      -1.024  -9.244 -28.038  1.00  0.00           N  
ATOM    524  C4    C A  17      -1.770  -8.142 -28.113  1.00  0.00           C  
ATOM    525  N4    C A  17      -2.881  -8.085 -27.375  1.00  0.00           N  
ATOM    526  C5    C A  17      -1.409  -7.048 -28.950  1.00  0.00           C  
ATOM    527  C6    C A  17      -0.284  -7.160 -29.666  1.00  0.00           C  
ATOM    528  H5'   C A  17       2.564  -5.009 -32.199  1.00  0.00           H  
ATOM    529 H5''   C A  17       2.070  -5.551 -33.617  1.00  0.00           H  
ATOM    530  H4'   C A  17       3.174  -7.263 -32.531  1.00  0.00           H  
ATOM    531  H3'   C A  17       0.388  -7.785 -32.605  1.00  0.00           H  
ATOM    532  H1'   C A  17       2.425  -8.866 -29.839  1.00  0.00           H  
ATOM    533  H2'   C A  17       0.750  -9.816 -31.606  1.00  0.00           H  
ATOM    534 HO2'   C A  17       2.549 -10.911 -31.803  1.00  0.00           H  
ATOM    535  H42   C A  17      -3.450  -7.289 -27.408  1.00  0.00           H  
ATOM    536  H41   C A  17      -3.127  -8.840 -26.801  1.00  0.00           H  
ATOM    537  H5    C A  17      -1.963  -6.241 -28.998  1.00  0.00           H  
ATOM    538  H6    C A  17      -0.018  -6.418 -30.248  1.00  0.00           H  
ATOM    539  P     G A  18       0.326  -9.106 -34.914  1.00  0.00           P  
ATOM    540  OP2   G A  18      -0.886  -8.295 -34.633  1.00  0.00           O  
ATOM    541  OP1   G A  18       0.805  -9.249 -36.313  1.00  0.00           O  
ATOM    542  O5'   G A  18       0.090 -10.567 -34.322  1.00  0.00           O  
ATOM    543  C5'   G A  18       1.086 -11.572 -34.443  1.00  0.00           C  
ATOM    544  C4'   G A  18       0.697 -12.829 -33.706  1.00  0.00           C  
ATOM    545  O4'   G A  18       0.632 -12.562 -32.280  1.00  0.00           O  
ATOM    546  C3'   G A  18      -0.673 -13.400 -34.038  1.00  0.00           C  
ATOM    547  O3'   G A  18      -0.678 -14.174 -35.225  1.00  0.00           O  
ATOM    548  C1'   G A  18      -0.423 -13.311 -31.689  1.00  0.00           C  
ATOM    549  C2'   G A  18      -1.012 -14.199 -32.787  1.00  0.00           C  
ATOM    550  O2'   G A  18      -0.340 -15.451 -32.777  1.00  0.00           O  
ATOM    551  N1    G A  18      -4.354 -12.841 -28.488  1.00  0.00           N  
ATOM    552  C2    G A  18      -3.600 -13.949 -28.790  1.00  0.00           C  
ATOM    553  N2    G A  18      -3.931 -15.084 -28.158  1.00  0.00           N  
ATOM    554  N3    G A  18      -2.592 -13.946 -29.647  1.00  0.00           N  
ATOM    555  C4    G A  18      -2.395 -12.726 -30.191  1.00  0.00           C  
ATOM    556  C5    G A  18      -3.090 -11.558 -29.959  1.00  0.00           C  
ATOM    557  C6    G A  18      -4.168 -11.575 -29.036  1.00  0.00           C  
ATOM    558  O6    G A  18      -4.905 -10.643 -28.695  1.00  0.00           O  
ATOM    559  N7    G A  18      -2.573 -10.518 -30.718  1.00  0.00           N  
ATOM    560  C8    G A  18      -1.593 -11.062 -31.386  1.00  0.00           C  
ATOM    561  N9    G A  18      -1.430 -12.399 -31.114  1.00  0.00           N  
ATOM    562  H5'   G A  18       1.928 -11.233 -34.076  1.00  0.00           H  
ATOM    563 H5''   G A  18       1.212 -11.783 -35.392  1.00  0.00           H  
ATOM    564  H4'   G A  18       1.376 -13.516 -33.870  1.00  0.00           H  
ATOM    565  H3'   G A  18      -1.315 -12.665 -34.131  1.00  0.00           H  
ATOM    566  H1'   G A  18      -0.049 -13.875 -30.980  1.00  0.00           H  
ATOM    567  H2'   G A  18      -1.981 -14.307 -32.680  1.00  0.00           H  
ATOM    568 HO2'   G A  18      -0.949 -16.137 -32.435  1.00  0.00           H  
ATOM    569  H1    G A  18      -5.079 -12.948 -27.838  1.00  0.00           H  
ATOM    570  H22   G A  18      -3.428 -15.907 -28.333  1.00  0.00           H  
ATOM    571  H21   G A  18      -4.676 -15.095 -27.521  1.00  0.00           H  
ATOM    572  H8    G A  18      -1.030 -10.567 -32.017  1.00  0.00           H  
ATOM    573  P     U A  19      -1.997 -14.239 -36.141  1.00  0.00           P  
ATOM    574  OP2   U A  19      -2.520 -12.858 -36.292  1.00  0.00           O  
ATOM    575  OP1   U A  19      -1.678 -15.040 -37.351  1.00  0.00           O  
ATOM    576  O5'   U A  19      -3.036 -15.067 -35.262  1.00  0.00           O  
ATOM    577  C5'   U A  19      -2.760 -16.404 -34.873  1.00  0.00           C  
ATOM    578  C4'   U A  19      -3.741 -16.897 -33.838  1.00  0.00           C  
ATOM    579  O4'   U A  19      -3.632 -16.097 -32.632  1.00  0.00           O  
ATOM    580  C3'   U A  19      -5.213 -16.803 -34.211  1.00  0.00           C  
ATOM    581  O3'   U A  19      -5.647 -17.875 -35.031  1.00  0.00           O  
ATOM    582  C1'   U A  19      -4.913 -15.913 -32.042  1.00  0.00           C  
ATOM    583  C2'   U A  19      -5.898 -16.757 -32.853  1.00  0.00           C  
ATOM    584  O2'   U A  19      -5.981 -18.051 -32.273  1.00  0.00           O  
ATOM    585  N1    U A  19      -5.273 -14.474 -32.041  1.00  0.00           N  
ATOM    586  C2    U A  19      -6.273 -14.076 -31.173  1.00  0.00           C  
ATOM    587  O2    U A  19      -6.853 -14.845 -30.428  1.00  0.00           O  
ATOM    588  N3    U A  19      -6.572 -12.736 -31.206  1.00  0.00           N  
ATOM    589  C4    U A  19      -5.988 -11.772 -32.001  1.00  0.00           C  
ATOM    590  O4    U A  19      -6.370 -10.604 -31.914  1.00  0.00           O  
ATOM    591  C5    U A  19      -4.962 -12.257 -32.873  1.00  0.00           C  
ATOM    592  C6    U A  19      -4.650 -13.557 -32.861  1.00  0.00           C  
ATOM    593  H5'   U A  19      -1.855 -16.448 -34.500  1.00  0.00           H  
ATOM    594 H5''   U A  19      -2.811 -16.983 -35.661  1.00  0.00           H  
ATOM    595  H4'   U A  19      -3.529 -17.829 -33.620  1.00  0.00           H  
ATOM    596  H3'   U A  19      -5.372 -15.956 -34.679  1.00  0.00           H  
ATOM    597  H1'   U A  19      -4.886 -16.240 -31.119  1.00  0.00           H  
ATOM    598  H2'   U A  19      -6.777 -16.327 -32.907  1.00  0.00           H  
ATOM    599 HO2'   U A  19      -6.853 -18.152 -31.839  1.00  0.00           H  
ATOM    600  H3    U A  19      -7.278 -12.432 -30.599  1.00  0.00           H  
ATOM    601  H5    U A  19      -4.492 -11.641 -33.473  1.00  0.00           H  
ATOM    602  H6    U A  19      -3.945 -13.864 -33.467  1.00  0.00           H  
ATOM    603  P     G A  20      -6.824 -17.650 -36.102  1.00  0.00           P  
ATOM    604  OP2   G A  20      -6.696 -16.273 -36.643  1.00  0.00           O  
ATOM    605  OP1   G A  20      -6.827 -18.807 -37.032  1.00  0.00           O  
ATOM    606  O5'   G A  20      -8.156 -17.715 -35.230  1.00  0.00           O  
ATOM    607  C5'   G A  20      -8.666 -18.958 -34.771  1.00  0.00           C  
ATOM    608  C4'   G A  20      -9.875 -18.769 -33.889  1.00  0.00           C  
ATOM    609  O4'   G A  20      -9.518 -17.972 -32.729  1.00  0.00           O  
ATOM    610  C3'   G A  20     -11.043 -18.017 -34.509  1.00  0.00           C  
ATOM    611  O3'   G A  20     -11.862 -18.839 -35.324  1.00  0.00           O  
ATOM    612  C1'   G A  20     -10.586 -17.091 -32.384  1.00  0.00           C  
ATOM    613  C2'   G A  20     -11.762 -17.456 -33.290  1.00  0.00           C  
ATOM    614  O2'   G A  20     -12.546 -18.453 -32.650  1.00  0.00           O  
ATOM    615  N1    G A  20     -11.590 -12.226 -31.269  1.00  0.00           N  
ATOM    616  C2    G A  20     -12.264 -13.365 -30.899  1.00  0.00           C  
ATOM    617  N2    G A  20     -13.349 -13.192 -30.129  1.00  0.00           N  
ATOM    618  N3    G A  20     -11.901 -14.587 -31.255  1.00  0.00           N  
ATOM    619  C4    G A  20     -10.793 -14.580 -32.025  1.00  0.00           C  
ATOM    620  C5    G A  20     -10.046 -13.501 -32.450  1.00  0.00           C  
ATOM    621  C6    G A  20     -10.447 -12.197 -32.061  1.00  0.00           C  
ATOM    622  O6    G A  20      -9.917 -11.114 -32.336  1.00  0.00           O  
ATOM    623  N7    G A  20      -8.977 -13.918 -33.229  1.00  0.00           N  
ATOM    624  C8    G A  20      -9.090 -15.219 -33.263  1.00  0.00           C  
ATOM    625  N9    G A  20     -10.169 -15.686 -32.553  1.00  0.00           N  
ATOM    626  H5'   G A  20      -7.969 -19.422 -34.263  1.00  0.00           H  
ATOM    627 H5''   G A  20      -8.917 -19.506 -35.544  1.00  0.00           H  
ATOM    628  H4'   G A  20     -10.188 -19.648 -33.586  1.00  0.00           H  
ATOM    629  H3'   G A  20     -10.697 -17.274 -35.047  1.00  0.00           H  
ATOM    630  H1'   G A  20     -10.834 -17.247 -31.449  1.00  0.00           H  
ATOM    631  H2'   G A  20     -12.297 -16.667 -33.519  1.00  0.00           H  
ATOM    632 HO2'   G A  20     -12.992 -18.057 -31.873  1.00  0.00           H  
ATOM    633  H1    G A  20     -11.941 -11.368 -30.952  1.00  0.00           H  
ATOM    634  H22   G A  20     -13.869 -13.968 -29.834  1.00  0.00           H  
ATOM    635  H21   G A  20     -13.624 -12.290 -29.862  1.00  0.00           H  
ATOM    636  H8    G A  20      -8.467 -15.801 -33.746  1.00  0.00           H  
ATOM    637  P     G A  21     -12.837 -18.177 -36.416  1.00  0.00           P  
ATOM    638  OP2   G A  21     -12.053 -17.181 -37.190  1.00  0.00           O  
ATOM    639  OP1   G A  21     -13.540 -19.274 -37.131  1.00  0.00           O  
ATOM    640  O5'   G A  21     -13.913 -17.389 -35.545  1.00  0.00           O  
ATOM    641  C5'   G A  21     -14.946 -18.081 -34.860  1.00  0.00           C  
ATOM    642  C4'   G A  21     -15.937 -17.128 -34.240  1.00  0.00           C  
ATOM    643  O4'   G A  21     -15.271 -16.303 -33.249  1.00  0.00           O  
ATOM    644  C3'   G A  21     -16.578 -16.124 -35.186  1.00  0.00           C  
ATOM    645  O3'   G A  21     -17.644 -16.676 -35.940  1.00  0.00           O  
ATOM    646  C1'   G A  21     -15.853 -14.990 -33.244  1.00  0.00           C  
ATOM    647  C2'   G A  21     -17.010 -15.009 -34.244  1.00  0.00           C  
ATOM    648  O2'   G A  21     -18.207 -15.347 -33.558  1.00  0.00           O  
ATOM    649  N1    G A  21     -14.670 -10.039 -33.158  1.00  0.00           N  
ATOM    650  C2    G A  21     -15.804 -10.675 -32.714  1.00  0.00           C  
ATOM    651  N2    G A  21     -16.752  -9.894 -32.175  1.00  0.00           N  
ATOM    652  N3    G A  21     -15.997 -11.981 -32.792  1.00  0.00           N  
ATOM    653  C4    G A  21     -14.948 -12.614 -33.359  1.00  0.00           C  
ATOM    654  C5    G A  21     -13.772 -12.074 -33.834  1.00  0.00           C  
ATOM    655  C6    G A  21     -13.578 -10.671 -33.745  1.00  0.00           C  
ATOM    656  O6    G A  21     -12.604 -10.003 -34.110  1.00  0.00           O  
ATOM    657  N7    G A  21     -12.945 -13.065 -34.344  1.00  0.00           N  
ATOM    658  C8    G A  21     -13.621 -14.169 -34.173  1.00  0.00           C  
ATOM    659  N9    G A  21     -14.844 -13.967 -33.580  1.00  0.00           N  
ATOM    660  H5'   G A  21     -14.548 -18.633 -34.154  1.00  0.00           H  
ATOM    661 H5''   G A  21     -15.415 -18.664 -35.494  1.00  0.00           H  
ATOM    662  H4'   G A  21     -16.643 -17.646 -33.800  1.00  0.00           H  
ATOM    663  H3'   G A  21     -15.896 -15.779 -35.800  1.00  0.00           H  
ATOM    664  H1'   G A  21     -16.203 -14.820 -32.344  1.00  0.00           H  
ATOM    665  H2'   G A  21     -17.091 -14.152 -34.714  1.00  0.00           H  
ATOM    666 HO2'   G A  21     -18.779 -14.554 -33.504  1.00  0.00           H  
ATOM    667  H1    G A  21     -14.625  -9.066 -33.054  1.00  0.00           H  
ATOM    668  H22   G A  21     -17.584 -10.292 -31.841  1.00  0.00           H  
ATOM    669  H21   G A  21     -16.617  -8.925 -32.114  1.00  0.00           H  
ATOM    670  H8    G A  21     -13.288 -15.051 -34.439  1.00  0.00           H  
ATOM    671  P     G A  22     -18.069 -16.015 -37.342  1.00  0.00           P  
ATOM    672  OP2   G A  22     -16.850 -15.900 -38.183  1.00  0.00           O  
ATOM    673  OP1   G A  22     -19.251 -16.750 -37.859  1.00  0.00           O  
ATOM    674  O5'   G A  22     -18.537 -14.543 -36.949  1.00  0.00           O  
ATOM    675  C5'   G A  22     -19.803 -14.318 -36.347  1.00  0.00           C  
ATOM    676  C4'   G A  22     -20.068 -12.847 -36.147  1.00  0.00           C  
ATOM    677  O4'   G A  22     -19.062 -12.281 -35.268  1.00  0.00           O  
ATOM    678  C3'   G A  22     -19.997 -11.981 -37.396  1.00  0.00           C  
ATOM    679  O3'   G A  22     -21.183 -12.030 -38.172  1.00  0.00           O  
ATOM    680  C1'   G A  22     -18.749 -10.946 -35.677  1.00  0.00           C  
ATOM    681  C2'   G A  22     -19.697 -10.601 -36.827  1.00  0.00           C  
ATOM    682  O2'   G A  22     -20.867  -9.997 -36.295  1.00  0.00           O  
ATOM    683  N1    G A  22     -14.813  -7.819 -36.480  1.00  0.00           N  
ATOM    684  C2    G A  22     -16.095  -7.526 -36.081  1.00  0.00           C  
ATOM    685  N2    G A  22     -16.371  -6.231 -35.866  1.00  0.00           N  
ATOM    686  N3    G A  22     -17.039  -8.436 -35.904  1.00  0.00           N  
ATOM    687  C4    G A  22     -16.594  -9.683 -36.164  1.00  0.00           C  
ATOM    688  C5    G A  22     -15.337 -10.082 -36.567  1.00  0.00           C  
ATOM    689  C6    G A  22     -14.334  -9.096 -36.753  1.00  0.00           C  
ATOM    690  O6    G A  22     -13.159  -9.250 -37.106  1.00  0.00           O  
ATOM    691  N7    G A  22     -15.285 -11.459 -36.726  1.00  0.00           N  
ATOM    692  C8    G A  22     -16.488 -11.865 -36.424  1.00  0.00           C  
ATOM    693  N9    G A  22     -17.333 -10.840 -36.073  1.00  0.00           N  
ATOM    694  H5'   G A  22     -19.828 -14.769 -35.477  1.00  0.00           H  
ATOM    695 H5''   G A  22     -20.502 -14.695 -36.922  1.00  0.00           H  
ATOM    696  H4'   G A  22     -20.950 -12.736 -35.733  1.00  0.00           H  
ATOM    697  H3'   G A  22     -19.240 -12.272 -37.947  1.00  0.00           H  
ATOM    698  H1'   G A  22     -18.923 -10.346 -34.921  1.00  0.00           H  
ATOM    699  H2'   G A  22     -19.261 -10.026 -37.490  1.00  0.00           H  
ATOM    700 HO2'   G A  22     -20.867  -9.045 -36.526  1.00  0.00           H  
ATOM    701  H1    G A  22     -14.188  -7.071 -36.582  1.00  0.00           H  
ATOM    702  H22   G A  22     -17.269  -5.963 -35.579  1.00  0.00           H  
ATOM    703  H21   G A  22     -15.677  -5.552 -35.994  1.00  0.00           H  
ATOM    704  H8    G A  22     -16.760 -12.807 -36.444  1.00  0.00           H  
ATOM    705  P     A A  23     -21.088 -12.116 -39.767  1.00  0.00           P  
ATOM    706  OP2   A A  23     -21.665 -10.870 -40.332  1.00  0.00           O  
ATOM    707  OP1   A A  23     -19.704 -12.512 -40.127  1.00  0.00           O  
ATOM    708  O5'   A A  23     -22.060 -13.322 -40.142  1.00  0.00           O  
ATOM    709  C5'   A A  23     -22.881 -13.264 -41.299  1.00  0.00           C  
ATOM    710  C4'   A A  23     -24.338 -13.124 -40.937  1.00  0.00           C  
ATOM    711  O4'   A A  23     -24.498 -12.089 -39.933  1.00  0.00           O  
ATOM    712  C3'   A A  23     -25.267 -12.696 -42.063  1.00  0.00           C  
ATOM    713  O3'   A A  23     -25.655 -13.771 -42.901  1.00  0.00           O  
ATOM    714  C1'   A A  23     -25.698 -11.358 -40.163  1.00  0.00           C  
ATOM    715  C2'   A A  23     -26.427 -12.058 -41.312  1.00  0.00           C  
ATOM    716  O2'   A A  23     -27.297 -13.043 -40.773  1.00  0.00           O  
ATOM    717  N1    A A  23     -27.516  -6.545 -40.455  1.00  0.00           N  
ATOM    718  C2    A A  23     -28.090  -7.704 -40.109  1.00  0.00           C  
ATOM    719  N3    A A  23     -27.557  -8.923 -40.055  1.00  0.00           N  
ATOM    720  C4    A A  23     -26.261  -8.891 -40.414  1.00  0.00           C  
ATOM    721  C5    A A  23     -25.534  -7.779 -40.793  1.00  0.00           C  
ATOM    722  C6    A A  23     -26.213  -6.548 -40.808  1.00  0.00           C  
ATOM    723  N6    A A  23     -25.642  -5.391 -41.153  1.00  0.00           N  
ATOM    724  N7    A A  23     -24.224  -8.128 -41.092  1.00  0.00           N  
ATOM    725  C8    A A  23     -24.189  -9.422 -40.890  1.00  0.00           C  
ATOM    726  N9    A A  23     -25.388  -9.950 -40.478  1.00  0.00           N  
ATOM    727  H5'   A A  23     -22.759 -14.086 -41.819  1.00  0.00           H  
ATOM    728 H5''   A A  23     -22.612 -12.497 -41.845  1.00  0.00           H  
ATOM    729  H4'   A A  23     -24.657 -13.975 -40.570  1.00  0.00           H  
ATOM    730  H3'   A A  23     -24.821 -12.011 -42.605  1.00  0.00           H  
ATOM    731  H1'   A A  23     -26.251 -11.397 -39.355  1.00  0.00           H  
ATOM    732  H2'   A A  23     -26.910 -11.415 -41.874  1.00  0.00           H  
ATOM    733 HO2'   A A  23     -28.224 -12.745 -40.883  1.00  0.00           H  
ATOM    734  H2    A A  23     -29.037  -7.648 -39.861  1.00  0.00           H  
ATOM    735  H61   A A  23     -26.167  -4.564 -41.144  1.00  0.00           H  
ATOM    736  H62   A A  23     -24.697  -5.369 -41.413  1.00  0.00           H  
ATOM    737  H8    A A  23     -23.382  -9.963 -41.021  1.00  0.00           H  
ATOM    738  P     G A  24     -26.088 -13.493 -44.423  1.00  0.00           P  
ATOM    739  OP2   G A  24     -25.078 -12.591 -45.031  1.00  0.00           O  
ATOM    740  OP1   G A  24     -26.385 -14.800 -45.064  1.00  0.00           O  
ATOM    741  O5'   G A  24     -27.456 -12.686 -44.295  1.00  0.00           O  
ATOM    742  C5'   G A  24     -28.671 -13.354 -43.989  1.00  0.00           C  
ATOM    743  C4'   G A  24     -29.844 -12.407 -44.007  1.00  0.00           C  
ATOM    744  O4'   G A  24     -29.657 -11.374 -43.005  1.00  0.00           O  
ATOM    745  C3'   G A  24     -30.058 -11.634 -45.300  1.00  0.00           C  
ATOM    746  O3'   G A  24     -30.729 -12.390 -46.293  1.00  0.00           O  
ATOM    747  C1'   G A  24     -30.176 -10.128 -43.483  1.00  0.00           C  
ATOM    748  C2'   G A  24     -30.838 -10.413 -44.832  1.00  0.00           C  
ATOM    749  O2'   G A  24     -32.207 -10.727 -44.616  1.00  0.00           O  
ATOM    750  N1    G A  24     -29.058  -5.182 -43.942  1.00  0.00           N  
ATOM    751  C2    G A  24     -30.284  -5.798 -43.864  1.00  0.00           C  
ATOM    752  N2    G A  24     -31.357  -4.995 -43.916  1.00  0.00           N  
ATOM    753  N3    G A  24     -30.447  -7.105 -43.745  1.00  0.00           N  
ATOM    754  C4    G A  24     -29.268  -7.761 -43.709  1.00  0.00           C  
ATOM    755  C5    G A  24     -27.992  -7.243 -43.779  1.00  0.00           C  
ATOM    756  C6    G A  24     -27.831  -5.838 -43.907  1.00  0.00           C  
ATOM    757  O6    G A  24     -26.783  -5.187 -43.984  1.00  0.00           O  
ATOM    758  N7    G A  24     -27.045  -8.253 -43.707  1.00  0.00           N  
ATOM    759  C8    G A  24     -27.748  -9.348 -43.597  1.00  0.00           C  
ATOM    760  N9    G A  24     -29.103  -9.121 -43.592  1.00  0.00           N  
ATOM    761  H5'   G A  24     -28.599 -13.758 -43.100  1.00  0.00           H  
ATOM    762 H5''   G A  24     -28.821 -14.063 -44.650  1.00  0.00           H  
ATOM    763  H4'   G A  24     -30.660 -12.908 -43.798  1.00  0.00           H  
ATOM    764  H3'   G A  24     -29.189 -11.344 -45.649  1.00  0.00           H  
ATOM    765  H1'   G A  24     -30.854  -9.815 -42.847  1.00  0.00           H  
ATOM    766  H2'   G A  24     -30.732  -9.659 -45.449  1.00  0.00           H  
ATOM    767 HO2'   G A  24     -32.759  -9.986 -44.942  1.00  0.00           H  
ATOM    768  H1    G A  24     -29.044  -4.206 -44.029  1.00  0.00           H  
ATOM    769  H22   G A  24     -32.258  -5.379 -43.865  1.00  0.00           H  
ATOM    770  H21   G A  24     -31.244  -4.026 -44.004  1.00  0.00           H  
ATOM    771  H8    G A  24     -27.349 -10.240 -43.525  1.00  0.00           H  
ATOM    772  P     G A  25     -30.501 -12.061 -47.850  1.00  0.00           P  
ATOM    773  OP2   G A  25     -29.046 -11.854 -48.068  1.00  0.00           O  
ATOM    774  OP1   G A  25     -31.225 -13.083 -48.648  1.00  0.00           O  
ATOM    775  O5'   G A  25     -31.234 -10.661 -48.060  1.00  0.00           O  
ATOM    776  C5'   G A  25     -32.651 -10.573 -48.058  1.00  0.00           C  
ATOM    777  C4'   G A  25     -33.118  -9.153 -48.256  1.00  0.00           C  
ATOM    778  O4'   G A  25     -32.621  -8.317 -47.178  1.00  0.00           O  
ATOM    779  C3'   G A  25     -32.629  -8.459 -49.518  1.00  0.00           C  
ATOM    780  O3'   G A  25     -33.384  -8.805 -50.668  1.00  0.00           O  
ATOM    781  C1'   G A  25     -32.302  -7.017 -47.676  1.00  0.00           C  
ATOM    782  C2'   G A  25     -32.723  -6.987 -49.146  1.00  0.00           C  
ATOM    783  O2'   G A  25     -34.061  -6.517 -49.233  1.00  0.00           O  
ATOM    784  N1    G A  25     -28.700  -3.422 -47.532  1.00  0.00           N  
ATOM    785  C2    G A  25     -30.053  -3.296 -47.735  1.00  0.00           C  
ATOM    786  N2    G A  25     -30.513  -2.051 -47.925  1.00  0.00           N  
ATOM    787  N3    G A  25     -30.896  -4.316 -47.750  1.00  0.00           N  
ATOM    788  C4    G A  25     -30.268  -5.493 -47.544  1.00  0.00           C  
ATOM    789  C5    G A  25     -28.926  -5.727 -47.331  1.00  0.00           C  
ATOM    790  C6    G A  25     -28.033  -4.624 -47.317  1.00  0.00           C  
ATOM    791  O6    G A  25     -26.809  -4.627 -47.145  1.00  0.00           O  
ATOM    792  N7    G A  25     -28.683  -7.083 -47.160  1.00  0.00           N  
ATOM    793  C8    G A  25     -29.860  -7.638 -47.270  1.00  0.00           C  
ATOM    794  N9    G A  25     -30.866  -6.731 -47.503  1.00  0.00           N  
ATOM    795  H5'   G A  25     -32.991 -10.906 -47.201  1.00  0.00           H  
ATOM    796 H5''   G A  25     -33.007 -11.132 -48.781  1.00  0.00           H  
ATOM    797  H4'   G A  25     -34.098  -9.137 -48.243  1.00  0.00           H  
ATOM    798  H3'   G A  25     -31.689  -8.692 -49.669  1.00  0.00           H  
ATOM    799  H1'   G A  25     -32.829  -6.360 -47.173  1.00  0.00           H  
ATOM    800  H2'   G A  25     -32.111  -6.440 -49.682  1.00  0.00           H  
ATOM    801 HO2'   G A  25     -34.058  -5.616 -49.619  1.00  0.00           H  
ATOM    802  H1    G A  25     -28.162  -2.603 -47.539  1.00  0.00           H  
ATOM    803  H22   G A  25     -31.471  -1.900 -48.075  1.00  0.00           H  
ATOM    804  H21   G A  25     -29.896  -1.291 -47.915  1.00  0.00           H  
ATOM    805  H8    G A  25     -30.009  -8.603 -47.194  1.00  0.00           H  
ATOM    806  P     C A  26     -32.690  -8.806 -52.118  1.00  0.00           P  
ATOM    807  OP2   C A  26     -31.342  -9.411 -51.984  1.00  0.00           O  
ATOM    808  OP1   C A  26     -33.658  -9.377 -53.089  1.00  0.00           O  
ATOM    809  O5'   C A  26     -32.506  -7.261 -52.459  1.00  0.00           O  
ATOM    810  C5'   C A  26     -33.626  -6.439 -52.751  1.00  0.00           C  
ATOM    811  C4'   C A  26     -33.221  -5.003 -52.977  1.00  0.00           C  
ATOM    812  O4'   C A  26     -32.624  -4.463 -51.770  1.00  0.00           O  
ATOM    813  C3'   C A  26     -32.168  -4.764 -54.048  1.00  0.00           C  
ATOM    814  O3'   C A  26     -32.705  -4.751 -55.360  1.00  0.00           O  
ATOM    815  C1'   C A  26     -31.564  -3.569 -52.101  1.00  0.00           C  
ATOM    816  C2'   C A  26     -31.558  -3.435 -53.625  1.00  0.00           C  
ATOM    817  O2'   C A  26     -32.390  -2.345 -53.995  1.00  0.00           O  
ATOM    818  N1    C A  26     -30.273  -4.079 -51.575  1.00  0.00           N  
ATOM    819  C2    C A  26     -29.215  -3.174 -51.421  1.00  0.00           C  
ATOM    820  O2    C A  26     -29.386  -1.984 -51.726  1.00  0.00           O  
ATOM    821  N3    C A  26     -28.028  -3.613 -50.943  1.00  0.00           N  
ATOM    822  C4    C A  26     -27.870  -4.897 -50.623  1.00  0.00           C  
ATOM    823  N4    C A  26     -26.681  -5.285 -50.155  1.00  0.00           N  
ATOM    824  C5    C A  26     -28.925  -5.841 -50.769  1.00  0.00           C  
ATOM    825  C6    C A  26     -30.096  -5.395 -51.241  1.00  0.00           C  
ATOM    826  H5'   C A  26     -34.256  -6.480 -52.002  1.00  0.00           H  
ATOM    827 H5''   C A  26     -34.068  -6.777 -53.559  1.00  0.00           H  
ATOM    828  H4'   C A  26     -34.021  -4.480 -53.196  1.00  0.00           H  
ATOM    829  H3'   C A  26     -31.484  -5.464 -53.988  1.00  0.00           H  
ATOM    830  H1'   C A  26     -31.757  -2.697 -51.698  1.00  0.00           H  
ATOM    831  H2'   C A  26     -30.647  -3.330 -53.971  1.00  0.00           H  
ATOM    832 HO2'   C A  26     -31.829  -1.610 -54.317  1.00  0.00           H  
ATOM    833  H42   C A  26     -26.533  -6.222 -49.911  1.00  0.00           H  
ATOM    834  H41   C A  26     -25.956  -4.632 -50.057  1.00  0.00           H  
ATOM    835  H5    C A  26     -28.800  -6.783 -50.530  1.00  0.00           H  
ATOM    836  H6    C A  26     -30.834  -6.030 -51.348  1.00  0.00           H  
ATOM    837  P     U A  27     -31.773  -5.115 -56.619  1.00  0.00           P  
ATOM    838  OP2   U A  27     -31.027  -6.356 -56.294  1.00  0.00           O  
ATOM    839  OP1   U A  27     -32.612  -5.060 -57.843  1.00  0.00           O  
ATOM    840  O5'   U A  27     -30.728  -3.914 -56.683  1.00  0.00           O  
ATOM    841  C5'   U A  27     -31.100  -2.651 -57.214  1.00  0.00           C  
ATOM    842  C4'   U A  27     -29.932  -1.696 -57.250  1.00  0.00           C  
ATOM    843  O4'   U A  27     -29.440  -1.463 -55.905  1.00  0.00           O  
ATOM    844  C3'   U A  27     -28.704  -2.168 -58.015  1.00  0.00           C  
ATOM    845  O3'   U A  27     -28.819  -1.984 -59.416  1.00  0.00           O  
ATOM    846  C1'   U A  27     -28.023  -1.323 -55.916  1.00  0.00           C  
ATOM    847  C2'   U A  27     -27.585  -1.354 -57.381  1.00  0.00           C  
ATOM    848  O2'   U A  27     -27.565  -0.026 -57.885  1.00  0.00           O  
ATOM    849  N1    U A  27     -27.391  -2.401 -55.117  1.00  0.00           N  
ATOM    850  C2    U A  27     -26.093  -2.190 -54.688  1.00  0.00           C  
ATOM    851  O2    U A  27     -25.467  -1.175 -54.936  1.00  0.00           O  
ATOM    852  N3    U A  27     -25.550  -3.214 -53.952  1.00  0.00           N  
ATOM    853  C4    U A  27     -26.156  -4.403 -53.607  1.00  0.00           C  
ATOM    854  O4    U A  27     -25.532  -5.228 -52.938  1.00  0.00           O  
ATOM    855  C5    U A  27     -27.497  -4.552 -54.085  1.00  0.00           C  
ATOM    856  C6    U A  27     -28.051  -3.570 -54.804  1.00  0.00           C  
ATOM    857  H5'   U A  27     -31.808  -2.266 -56.656  1.00  0.00           H  
ATOM    858 H5''   U A  27     -31.440  -2.774 -58.124  1.00  0.00           H  
ATOM    859  H4'   U A  27     -30.232  -0.844 -57.629  1.00  0.00           H  
ATOM    860  H3'   U A  27     -28.554  -3.119 -57.827  1.00  0.00           H  
ATOM    861  H1'   U A  27     -27.792  -0.454 -55.526  1.00  0.00           H  
ATOM    862  H2'   U A  27     -26.715  -1.795 -57.486  1.00  0.00           H  
ATOM    863 HO2'   U A  27     -26.635   0.251 -58.018  1.00  0.00           H  
ATOM    864  H3    U A  27     -24.631  -3.085 -53.638  1.00  0.00           H  
ATOM    865  H5    U A  27     -28.004  -5.367 -53.887  1.00  0.00           H  
ATOM    866  H6    U A  27     -28.969  -3.696 -55.120  1.00  0.00           H  
ATOM    867  P     U A  28     -27.833  -2.763 -60.418  1.00  0.00           P  
ATOM    868  OP2   U A  28     -27.224  -3.894 -59.675  1.00  0.00           O  
ATOM    869  OP1   U A  28     -28.572  -3.025 -61.679  1.00  0.00           O  
ATOM    870  O5'   U A  28     -26.686  -1.703 -60.730  1.00  0.00           O  
ATOM    871  C5'   U A  28     -25.562  -2.056 -61.521  1.00  0.00           C  
ATOM    872  C4'   U A  28     -24.323  -1.307 -61.096  1.00  0.00           C  
ATOM    873  O4'   U A  28     -24.400  -1.040 -59.678  1.00  0.00           O  
ATOM    874  C3'   U A  28     -23.005  -2.051 -61.245  1.00  0.00           C  
ATOM    875  O3'   U A  28     -22.424  -1.896 -62.527  1.00  0.00           O  
ATOM    876  C1'   U A  28     -23.127  -1.153 -59.077  1.00  0.00           C  
ATOM    877  C2'   U A  28     -22.127  -1.380 -60.206  1.00  0.00           C  
ATOM    878  O2'   U A  28     -21.653  -0.123 -60.668  1.00  0.00           O  
ATOM    879  N1    U A  28     -23.176  -2.293 -58.131  1.00  0.00           N  
ATOM    880  C2    U A  28     -22.136  -2.408 -57.227  1.00  0.00           C  
ATOM    881  O2    U A  28     -21.204  -1.623 -57.181  1.00  0.00           O  
ATOM    882  N3    U A  28     -22.223  -3.478 -56.370  1.00  0.00           N  
ATOM    883  C4    U A  28     -23.222  -4.427 -56.325  1.00  0.00           C  
ATOM    884  O4    U A  28     -23.157  -5.334 -55.493  1.00  0.00           O  
ATOM    885  C5    U A  28     -24.264  -4.246 -57.289  1.00  0.00           C  
ATOM    886  C6    U A  28     -24.205  -3.211 -58.134  1.00  0.00           C  
ATOM    887  H5'   U A  28     -25.754  -1.848 -62.460  1.00  0.00           H  
ATOM    888 H5''   U A  28     -25.398  -3.018 -61.434  1.00  0.00           H  
ATOM    889  H4'   U A  28     -24.284  -0.458 -61.583  1.00  0.00           H  
ATOM    890  H3'   U A  28     -23.134  -2.989 -60.995  1.00  0.00           H  
ATOM    891  H1'   U A  28     -22.884  -0.337 -58.590  1.00  0.00           H  
ATOM    892  H2'   U A  28     -21.392  -1.963 -59.926  1.00  0.00           H  
ATOM    893 HO2'   U A  28     -20.718  -0.014 -60.393  1.00  0.00           H  
ATOM    894  H3    U A  28     -21.496  -3.578 -55.721  1.00  0.00           H  
ATOM    895  H5    U A  28     -25.015  -4.874 -57.328  1.00  0.00           H  
ATOM    896  H6    U A  28     -24.929  -3.109 -58.784  1.00  0.00           H  
ATOM    897  P     U A  29     -21.436  -3.023 -63.089  1.00  0.00           P  
ATOM    898  OP2   U A  29     -21.619  -4.201 -62.204  1.00  0.00           O  
ATOM    899  OP1   U A  29     -21.735  -3.141 -64.539  1.00  0.00           O  
ATOM    900  O5'   U A  29     -19.933  -2.518 -62.934  1.00  0.00           O  
ATOM    901  C5'   U A  29     -18.938  -3.354 -62.364  1.00  0.00           C  
ATOM    902  C4'   U A  29     -17.550  -2.926 -62.773  1.00  0.00           C  
ATOM    903  O4'   U A  29     -17.569  -1.510 -63.145  1.00  0.00           O  
ATOM    904  C3'   U A  29     -16.474  -3.028 -61.703  1.00  0.00           C  
ATOM    905  O3'   U A  29     -15.877  -4.311 -61.638  1.00  0.00           O  
ATOM    906  C1'   U A  29     -16.399  -0.888 -62.682  1.00  0.00           C  
ATOM    907  C2'   U A  29     -15.472  -1.978 -62.144  1.00  0.00           C  
ATOM    908  O2'   U A  29     -14.656  -2.458 -63.202  1.00  0.00           O  
ATOM    909  N1    U A  29     -16.776   0.096 -61.639  1.00  0.00           N  
ATOM    910  C2    U A  29     -17.715  -0.304 -60.705  1.00  0.00           C  
ATOM    911  O2    U A  29     -18.230  -1.408 -60.709  1.00  0.00           O  
ATOM    912  N3    U A  29     -18.033   0.639 -59.758  1.00  0.00           N  
ATOM    913  C4    U A  29     -17.521   1.915 -59.650  1.00  0.00           C  
ATOM    914  O4    U A  29     -17.910   2.647 -58.739  1.00  0.00           O  
ATOM    915  C5    U A  29     -16.555   2.258 -60.649  1.00  0.00           C  
ATOM    916  C6    U A  29     -16.226   1.359 -61.582  1.00  0.00           C  
ATOM    917  H5'   U A  29     -19.087  -4.276 -62.659  1.00  0.00           H  
ATOM    918 H5''   U A  29     -19.008  -3.315 -61.387  1.00  0.00           H  
ATOM    919  H4'   U A  29     -17.271  -3.449 -63.553  1.00  0.00           H  
ATOM    920  H3'   U A  29     -16.840  -2.799 -60.824  1.00  0.00           H  
ATOM    921  H1'   U A  29     -15.954  -0.423 -63.422  1.00  0.00           H  
ATOM    922  H2'   U A  29     -14.936  -1.655 -61.390  1.00  0.00           H  
ATOM    923 HO2'   U A  29     -13.735  -2.153 -63.059  1.00  0.00           H  
ATOM    924  H3    U A  29     -18.696   0.377 -59.087  1.00  0.00           H  
ATOM    925  H5    U A  29     -16.138   3.145 -60.648  1.00  0.00           H  
ATOM    926  H6    U A  29     -15.564   1.619 -62.255  1.00  0.00           H  
ATOM    927  P     C A  30     -15.455  -4.936 -60.219  1.00  0.00           P  
ATOM    928  OP2   C A  30     -16.513  -4.599 -59.234  1.00  0.00           O  
ATOM    929  OP1   C A  30     -15.080  -6.356 -60.436  1.00  0.00           O  
ATOM    930  O5'   C A  30     -14.137  -4.135 -59.821  1.00  0.00           O  
ATOM    931  C5'   C A  30     -12.858  -4.573 -60.255  1.00  0.00           C  
ATOM    932  C4'   C A  30     -11.758  -3.680 -59.735  1.00  0.00           C  
ATOM    933  O4'   C A  30     -12.010  -2.308 -60.138  1.00  0.00           O  
ATOM    934  C3'   C A  30     -11.615  -3.602 -58.223  1.00  0.00           C  
ATOM    935  O3'   C A  30     -10.869  -4.679 -57.682  1.00  0.00           O  
ATOM    936  C1'   C A  30     -11.567  -1.430 -59.129  1.00  0.00           C  
ATOM    937  C2'   C A  30     -10.904  -2.268 -58.038  1.00  0.00           C  
ATOM    938  O2'   C A  30      -9.516  -2.382 -58.314  1.00  0.00           O  
ATOM    939  N1    C A  30     -12.720  -0.649 -58.616  1.00  0.00           N  
ATOM    940  C2    C A  30     -12.462   0.515 -57.883  1.00  0.00           C  
ATOM    941  O2    C A  30     -11.286   0.857 -57.684  1.00  0.00           O  
ATOM    942  N3    C A  30     -13.495   1.246 -57.405  1.00  0.00           N  
ATOM    943  C4    C A  30     -14.749   0.857 -57.633  1.00  0.00           C  
ATOM    944  N4    C A  30     -15.738   1.609 -57.142  1.00  0.00           N  
ATOM    945  C5    C A  30     -15.046  -0.322 -58.373  1.00  0.00           C  
ATOM    946  C6    C A  30     -14.015  -1.036 -58.842  1.00  0.00           C  
ATOM    947  H5'   C A  30     -12.836  -4.571 -61.234  1.00  0.00           H  
ATOM    948 H5''   C A  30     -12.707  -5.486 -59.932  1.00  0.00           H  
ATOM    949  H4'   C A  30     -10.905  -3.970 -60.120  1.00  0.00           H  
ATOM    950  H3'   C A  30     -12.496  -3.574 -57.794  1.00  0.00           H  
ATOM    951  H1'   C A  30     -10.905  -0.820 -59.513  1.00  0.00           H  
ATOM    952  H2'   C A  30     -11.066  -1.897 -57.146  1.00  0.00           H  
ATOM    953 HO2'   C A  30      -9.014  -1.854 -57.660  1.00  0.00           H  
ATOM    954  H42   C A  30     -16.670   1.350 -57.292  1.00  0.00           H  
ATOM    955  H41   C A  30     -15.530   2.419 -56.631  1.00  0.00           H  
ATOM    956  H5    C A  30     -15.972  -0.600 -58.536  1.00  0.00           H  
ATOM    957  H6    C A  30     -14.199  -1.850 -59.354  1.00  0.00           H  
ATOM    958  P     G A  31     -11.260  -5.294 -56.250  1.00  0.00           P  
ATOM    959  OP2   G A  31     -12.704  -5.639 -56.276  1.00  0.00           O  
ATOM    960  OP1   G A  31     -10.261  -6.339 -55.909  1.00  0.00           O  
ATOM    961  O5'   G A  31     -11.063  -4.077 -55.240  1.00  0.00           O  
ATOM    962  C5'   G A  31     -11.795  -4.012 -54.025  1.00  0.00           C  
ATOM    963  C4'   G A  31     -12.037  -2.585 -53.600  1.00  0.00           C  
ATOM    964  O4'   G A  31     -12.490  -1.822 -54.743  1.00  0.00           O  
ATOM    965  C3'   G A  31     -13.099  -2.378 -52.530  1.00  0.00           C  
ATOM    966  O3'   G A  31     -12.550  -2.099 -51.253  1.00  0.00           O  
ATOM    967  C1'   G A  31     -13.750  -1.257 -54.486  1.00  0.00           C  
ATOM    968  C2'   G A  31     -13.830  -1.128 -52.987  1.00  0.00           C  
ATOM    969  O2'   G A  31     -13.139   0.048 -52.591  1.00  0.00           O  
ATOM    970  N1    G A  31     -18.562  -1.854 -56.037  1.00  0.00           N  
ATOM    971  C2    G A  31     -17.929  -0.730 -55.566  1.00  0.00           C  
ATOM    972  N2    G A  31     -18.670   0.387 -55.497  1.00  0.00           N  
ATOM    973  N3    G A  31     -16.661  -0.699 -55.190  1.00  0.00           N  
ATOM    974  C4    G A  31     -16.065  -1.903 -55.323  1.00  0.00           C  
ATOM    975  C5    G A  31     -16.607  -3.085 -55.782  1.00  0.00           C  
ATOM    976  C6    G A  31     -17.968  -3.104 -56.182  1.00  0.00           C  
ATOM    977  O6    G A  31     -18.631  -4.053 -56.616  1.00  0.00           O  
ATOM    978  N7    G A  31     -15.661  -4.100 -55.766  1.00  0.00           N  
ATOM    979  C8    G A  31     -14.581  -3.528 -55.305  1.00  0.00           C  
ATOM    980  N9    G A  31     -14.757  -2.196 -55.017  1.00  0.00           N  
ATOM    981  H5'   G A  31     -11.293  -4.474 -53.323  1.00  0.00           H  
ATOM    982 H5''   G A  31     -12.659  -4.460 -54.148  1.00  0.00           H  
ATOM    983  H4'   G A  31     -11.192  -2.199 -53.288  1.00  0.00           H  
ATOM    984  H3'   G A  31     -13.692  -3.154 -52.462  1.00  0.00           H  
ATOM    985  H1'   G A  31     -13.877  -0.376 -54.897  1.00  0.00           H  
ATOM    986  H2'   G A  31     -14.761  -1.123 -52.679  1.00  0.00           H  
ATOM    987 HO2'   G A  31     -13.791   0.718 -52.297  1.00  0.00           H  
ATOM    988  H1    G A  31     -19.506  -1.772 -56.290  1.00  0.00           H  
ATOM    989  H22   G A  31     -18.270   1.220 -55.169  1.00  0.00           H  
ATOM    990  H21   G A  31     -19.609   0.372 -55.773  1.00  0.00           H  
ATOM    991  H8    G A  31     -13.733  -4.001 -55.180  1.00  0.00           H  
ATOM    992  P     A A  32     -13.219  -2.725 -49.933  1.00  0.00           P  
ATOM    993  OP2   A A  32     -12.888  -4.172 -49.891  1.00  0.00           O  
ATOM    994  OP1   A A  32     -12.865  -1.857 -48.782  1.00  0.00           O  
ATOM    995  O5'   A A  32     -14.785  -2.586 -50.192  1.00  0.00           O  
ATOM    996  C5'   A A  32     -15.564  -1.649 -49.463  1.00  0.00           C  
ATOM    997  C4'   A A  32     -16.337  -0.737 -50.382  1.00  0.00           C  
ATOM    998  O4'   A A  32     -16.814  -1.486 -51.531  1.00  0.00           O  
ATOM    999  C3'   A A  32     -17.596  -0.113 -49.800  1.00  0.00           C  
ATOM   1000  O3'   A A  32     -17.332   1.034 -49.010  1.00  0.00           O  
ATOM   1001  C1'   A A  32     -18.111  -1.039 -51.912  1.00  0.00           C  
ATOM   1002  C2'   A A  32     -18.428   0.177 -51.040  1.00  0.00           C  
ATOM   1003  O2'   A A  32     -17.975   1.349 -51.702  1.00  0.00           O  
ATOM   1004  N1    A A  32     -22.799  -2.793 -53.137  1.00  0.00           N  
ATOM   1005  C2    A A  32     -22.133  -1.684 -53.486  1.00  0.00           C  
ATOM   1006  N3    A A  32     -20.913  -1.289 -53.129  1.00  0.00           N  
ATOM   1007  C4    A A  32     -20.345  -2.187 -52.304  1.00  0.00           C  
ATOM   1008  C5    A A  32     -20.903  -3.370 -51.858  1.00  0.00           C  
ATOM   1009  C6    A A  32     -22.200  -3.674 -52.308  1.00  0.00           C  
ATOM   1010  N6    A A  32     -22.865  -4.778 -51.961  1.00  0.00           N  
ATOM   1011  N7    A A  32     -20.023  -4.042 -51.019  1.00  0.00           N  
ATOM   1012  C8    A A  32     -18.971  -3.262 -50.979  1.00  0.00           C  
ATOM   1013  N9    A A  32     -19.097  -2.122 -51.734  1.00  0.00           N  
ATOM   1014  H5'   A A  32     -14.971  -1.108 -48.901  1.00  0.00           H  
ATOM   1015 H5''   A A  32     -16.194  -2.133 -48.889  1.00  0.00           H  
ATOM   1016  H4'   A A  32     -15.743  -0.022 -50.692  1.00  0.00           H  
ATOM   1017  H3'   A A  32     -18.061  -0.780 -49.251  1.00  0.00           H  
ATOM   1018  H1'   A A  32     -18.090  -0.769 -52.854  1.00  0.00           H  
ATOM   1019  H2'   A A  32     -19.385   0.227 -50.829  1.00  0.00           H  
ATOM   1020 HO2'   A A  32     -18.751   1.859 -52.016  1.00  0.00           H  
ATOM   1021  H2    A A  32     -22.612  -1.078 -54.089  1.00  0.00           H  
ATOM   1022  H61   A A  32     -23.768  -4.935 -52.307  1.00  0.00           H  
ATOM   1023  H62   A A  32     -22.450  -5.432 -51.360  1.00  0.00           H  
ATOM   1024  H8    A A  32     -18.168  -3.474 -50.458  1.00  0.00           H  
ATOM   1025  P     G A  33     -18.216   1.337 -47.703  1.00  0.00           P  
ATOM   1026  OP2   G A  33     -18.530   0.040 -47.050  1.00  0.00           O  
ATOM   1027  OP1   G A  33     -17.537   2.405 -46.925  1.00  0.00           O  
ATOM   1028  O5'   G A  33     -19.572   1.937 -48.284  1.00  0.00           O  
ATOM   1029  C5'   G A  33     -19.605   3.229 -48.872  1.00  0.00           C  
ATOM   1030  C4'   G A  33     -20.965   3.544 -49.444  1.00  0.00           C  
ATOM   1031  O4'   G A  33     -21.271   2.619 -50.520  1.00  0.00           O  
ATOM   1032  C3'   G A  33     -22.140   3.402 -48.489  1.00  0.00           C  
ATOM   1033  O3'   G A  33     -22.314   4.533 -47.653  1.00  0.00           O  
ATOM   1034  C1'   G A  33     -22.653   2.284 -50.507  1.00  0.00           C  
ATOM   1035  C2'   G A  33     -23.308   3.156 -49.434  1.00  0.00           C  
ATOM   1036  O2'   G A  33     -23.753   4.365 -50.030  1.00  0.00           O  
ATOM   1037  N1    G A  33     -25.837  -1.685 -50.670  1.00  0.00           N  
ATOM   1038  C2    G A  33     -26.049  -0.379 -51.038  1.00  0.00           C  
ATOM   1039  N2    G A  33     -27.268  -0.085 -51.515  1.00  0.00           N  
ATOM   1040  N3    G A  33     -25.133   0.572 -50.949  1.00  0.00           N  
ATOM   1041  C4    G A  33     -23.968   0.106 -50.451  1.00  0.00           C  
ATOM   1042  C5    G A  33     -23.653  -1.176 -50.053  1.00  0.00           C  
ATOM   1043  C6    G A  33     -24.645  -2.186 -50.155  1.00  0.00           C  
ATOM   1044  O6    G A  33     -24.559  -3.382 -49.853  1.00  0.00           O  
ATOM   1045  N7    G A  33     -22.344  -1.244 -49.599  1.00  0.00           N  
ATOM   1046  C8    G A  33     -21.895  -0.024 -49.725  1.00  0.00           C  
ATOM   1047  N9    G A  33     -22.828   0.845 -50.237  1.00  0.00           N  
ATOM   1048  H5'   G A  33     -18.938   3.272 -49.588  1.00  0.00           H  
ATOM   1049 H5''   G A  33     -19.383   3.897 -48.189  1.00  0.00           H  
ATOM   1050  H4'   G A  33     -20.955   4.456 -49.802  1.00  0.00           H  
ATOM   1051  H3'   G A  33     -22.006   2.607 -47.931  1.00  0.00           H  
ATOM   1052  H1'   G A  33     -23.038   2.502 -51.382  1.00  0.00           H  
ATOM   1053  H2'   G A  33     -24.040   2.682 -48.985  1.00  0.00           H  
ATOM   1054 HO2'   G A  33     -24.731   4.360 -50.071  1.00  0.00           H  
ATOM   1055  H1    G A  33     -26.581  -2.314 -50.776  1.00  0.00           H  
ATOM   1056  H22   G A  33     -27.477   0.831 -51.794  1.00  0.00           H  
ATOM   1057  H21   G A  33     -27.951  -0.784 -51.584  1.00  0.00           H  
ATOM   1058  H8    G A  33     -20.985   0.242 -49.481  1.00  0.00           H  
ATOM   1059  P     C A  34     -22.855   4.351 -46.151  1.00  0.00           P  
ATOM   1060  OP2   C A  34     -22.269   3.103 -45.598  1.00  0.00           O  
ATOM   1061  OP1   C A  34     -22.656   5.635 -45.432  1.00  0.00           O  
ATOM   1062  O5'   C A  34     -24.421   4.124 -46.329  1.00  0.00           O  
ATOM   1063  C5'   C A  34     -25.266   5.178 -46.766  1.00  0.00           C  
ATOM   1064  C4'   C A  34     -26.665   4.689 -47.053  1.00  0.00           C  
ATOM   1065  O4'   C A  34     -26.632   3.687 -48.102  1.00  0.00           O  
ATOM   1066  C3'   C A  34     -27.382   3.998 -45.903  1.00  0.00           C  
ATOM   1067  O3'   C A  34     -27.972   4.909 -44.991  1.00  0.00           O  
ATOM   1068  C1'   C A  34     -27.585   2.663 -47.842  1.00  0.00           C  
ATOM   1069  C2'   C A  34     -28.391   3.115 -46.623  1.00  0.00           C  
ATOM   1070  O2'   C A  34     -29.512   3.868 -47.065  1.00  0.00           O  
ATOM   1071  N1    C A  34     -26.900   1.367 -47.614  1.00  0.00           N  
ATOM   1072  C2    C A  34     -27.656   0.191 -47.694  1.00  0.00           C  
ATOM   1073  O2    C A  34     -28.868   0.267 -47.950  1.00  0.00           O  
ATOM   1074  N3    C A  34     -27.055  -1.004 -47.492  1.00  0.00           N  
ATOM   1075  C4    C A  34     -25.752  -1.058 -47.218  1.00  0.00           C  
ATOM   1076  N4    C A  34     -25.201  -2.259 -47.025  1.00  0.00           N  
ATOM   1077  C5    C A  34     -24.955   0.118 -47.129  1.00  0.00           C  
ATOM   1078  C6    C A  34     -25.560   1.294 -47.333  1.00  0.00           C  
ATOM   1079  H5'   C A  34     -24.891   5.570 -47.582  1.00  0.00           H  
ATOM   1080 H5''   C A  34     -25.305   5.866 -46.069  1.00  0.00           H  
ATOM   1081  H4'   C A  34     -27.207   5.448 -47.354  1.00  0.00           H  
ATOM   1082  H3'   C A  34     -26.745   3.429 -45.422  1.00  0.00           H  
ATOM   1083  H1'   C A  34     -28.182   2.583 -48.616  1.00  0.00           H  
ATOM   1084  H2'   C A  34     -28.662   2.352 -46.070  1.00  0.00           H  
ATOM   1085 HO2'   C A  34     -30.326   3.342 -46.922  1.00  0.00           H  
ATOM   1086  H42   C A  34     -24.246  -2.333 -46.822  1.00  0.00           H  
ATOM   1087  H41   C A  34     -25.754  -3.067 -47.086  1.00  0.00           H  
ATOM   1088  H5    C A  34     -23.997   0.068 -46.928  1.00  0.00           H  
ATOM   1089  H6    C A  34     -25.029   2.115 -47.276  1.00  0.00           H  
ATOM   1090  P     C A  35     -28.050   4.549 -43.426  1.00  0.00           P  
ATOM   1091  OP2   C A  35     -26.806   3.830 -43.056  1.00  0.00           O  
ATOM   1092  OP1   C A  35     -28.432   5.781 -42.690  1.00  0.00           O  
ATOM   1093  O5'   C A  35     -29.263   3.521 -43.327  1.00  0.00           O  
ATOM   1094  C5'   C A  35     -30.601   3.948 -43.535  1.00  0.00           C  
ATOM   1095  C4'   C A  35     -31.557   2.782 -43.586  1.00  0.00           C  
ATOM   1096  O4'   C A  35     -31.193   1.892 -44.673  1.00  0.00           O  
ATOM   1097  C3'   C A  35     -31.579   1.879 -42.361  1.00  0.00           C  
ATOM   1098  O3'   C A  35     -32.382   2.390 -41.311  1.00  0.00           O  
ATOM   1099  C1'   C A  35     -31.400   0.537 -44.298  1.00  0.00           C  
ATOM   1100  C2'   C A  35     -32.083   0.560 -42.929  1.00  0.00           C  
ATOM   1101  O2'   C A  35     -33.490   0.583 -43.117  1.00  0.00           O  
ATOM   1102  N1    C A  35     -30.106  -0.189 -44.270  1.00  0.00           N  
ATOM   1103  C2    C A  35     -30.130  -1.588 -44.217  1.00  0.00           C  
ATOM   1104  O2    C A  35     -31.223  -2.175 -44.194  1.00  0.00           O  
ATOM   1105  N3    C A  35     -28.964  -2.274 -44.191  1.00  0.00           N  
ATOM   1106  C4    C A  35     -27.803  -1.619 -44.217  1.00  0.00           C  
ATOM   1107  N4    C A  35     -26.678  -2.338 -44.190  1.00  0.00           N  
ATOM   1108  C5    C A  35     -27.745  -0.198 -44.270  1.00  0.00           C  
ATOM   1109  C6    C A  35     -28.905   0.470 -44.297  1.00  0.00           C  
ATOM   1110  H5'   C A  35     -30.651   4.440 -44.381  1.00  0.00           H  
ATOM   1111 H5''   C A  35     -30.863   4.544 -42.803  1.00  0.00           H  
ATOM   1112  H4'   C A  35     -32.462   3.124 -43.743  1.00  0.00           H  
ATOM   1113  H3'   C A  35     -30.662   1.758 -42.035  1.00  0.00           H  
ATOM   1114  H1'   C A  35     -31.995   0.115 -44.952  1.00  0.00           H  
ATOM   1115  H2'   C A  35     -31.803  -0.200 -42.377  1.00  0.00           H  
ATOM   1116 HO2'   C A  35     -33.862  -0.284 -42.854  1.00  0.00           H  
ATOM   1117  H42   C A  35     -25.809  -1.887 -44.207  1.00  0.00           H  
ATOM   1118  H41   C A  35     -26.722  -3.316 -44.152  1.00  0.00           H  
ATOM   1119  H5    C A  35     -26.886   0.274 -44.289  1.00  0.00           H  
ATOM   1120  H6    C A  35     -28.886   1.448 -44.333  1.00  0.00           H  
ATOM   1121  P     U A  36     -32.004   2.079 -39.780  1.00  0.00           P  
ATOM   1122  OP2   U A  36     -30.533   2.210 -39.635  1.00  0.00           O  
ATOM   1123  OP1   U A  36     -32.902   2.883 -38.912  1.00  0.00           O  
ATOM   1124  O5'   U A  36     -32.384   0.543 -39.594  1.00  0.00           O  
ATOM   1125  C5'   U A  36     -33.740   0.127 -39.548  1.00  0.00           C  
ATOM   1126  C4'   U A  36     -33.859  -1.368 -39.387  1.00  0.00           C  
ATOM   1127  O4'   U A  36     -33.274  -2.037 -40.535  1.00  0.00           O  
ATOM   1128  C3'   U A  36     -33.133  -1.975 -38.196  1.00  0.00           C  
ATOM   1129  O3'   U A  36     -33.864  -1.866 -36.987  1.00  0.00           O  
ATOM   1130  C1'   U A  36     -32.605  -3.223 -40.132  1.00  0.00           C  
ATOM   1131  C2'   U A  36     -32.903  -3.411 -38.644  1.00  0.00           C  
ATOM   1132  O2'   U A  36     -34.083  -4.190 -38.504  1.00  0.00           O  
ATOM   1133  N1    U A  36     -31.152  -3.109 -40.405  1.00  0.00           N  
ATOM   1134  C2    U A  36     -30.413  -4.277 -40.387  1.00  0.00           C  
ATOM   1135  O2    U A  36     -30.901  -5.371 -40.162  1.00  0.00           O  
ATOM   1136  N3    U A  36     -29.073  -4.123 -40.646  1.00  0.00           N  
ATOM   1137  C4    U A  36     -28.408  -2.945 -40.914  1.00  0.00           C  
ATOM   1138  O4    U A  36     -27.195  -2.971 -41.126  1.00  0.00           O  
ATOM   1139  C5    U A  36     -29.236  -1.778 -40.916  1.00  0.00           C  
ATOM   1140  C6    U A  36     -30.544  -1.900 -40.669  1.00  0.00           C  
ATOM   1141  H5'   U A  36     -34.185   0.396 -40.379  1.00  0.00           H  
ATOM   1142 H5''   U A  36     -34.183   0.565 -38.792  1.00  0.00           H  
ATOM   1143  H4'   U A  36     -34.809  -1.603 -39.332  1.00  0.00           H  
ATOM   1144  H3'   U A  36     -32.265  -1.530 -38.088  1.00  0.00           H  
ATOM   1145  H1'   U A  36     -32.970  -3.981 -40.636  1.00  0.00           H  
ATOM   1146  H2'   U A  36     -32.143  -3.817 -38.175  1.00  0.00           H  
ATOM   1147 HO2'   U A  36     -33.842  -5.078 -38.170  1.00  0.00           H  
ATOM   1148  H3    U A  36     -28.531  -4.938 -40.638  1.00  0.00           H  
ATOM   1149  H5    U A  36     -28.847  -0.897 -41.099  1.00  0.00           H  
ATOM   1150  H6    U A  36     -31.089  -1.086 -40.675  1.00  0.00           H  
ATOM   1151  P     G A  37     -33.249  -1.063 -35.738  1.00  0.00           P  
ATOM   1152  OP2   G A  37     -32.872   0.295 -36.206  1.00  0.00           O  
ATOM   1153  OP1   G A  37     -34.179  -1.213 -34.591  1.00  0.00           O  
ATOM   1154  O5'   G A  37     -31.909  -1.854 -35.393  1.00  0.00           O  
ATOM   1155  C5'   G A  37     -31.955  -3.194 -34.923  1.00  0.00           C  
ATOM   1156  C4'   G A  37     -30.643  -3.609 -34.305  1.00  0.00           C  
ATOM   1157  O4'   G A  37     -29.635  -3.749 -35.340  1.00  0.00           O  
ATOM   1158  C3'   G A  37     -30.028  -2.625 -33.321  1.00  0.00           C  
ATOM   1159  O3'   G A  37     -30.600  -2.706 -32.026  1.00  0.00           O  
ATOM   1160  C1'   G A  37     -28.362  -3.335 -34.839  1.00  0.00           C  
ATOM   1161  C2'   G A  37     -28.552  -2.995 -33.360  1.00  0.00           C  
ATOM   1162  O2'   G A  37     -28.290  -4.155 -32.583  1.00  0.00           O  
ATOM   1163  N1    G A  37     -24.332  -0.409 -35.892  1.00  0.00           N  
ATOM   1164  C2    G A  37     -24.434  -1.483 -35.042  1.00  0.00           C  
ATOM   1165  N2    G A  37     -23.318  -1.829 -34.382  1.00  0.00           N  
ATOM   1166  N3    G A  37     -25.548  -2.171 -34.851  1.00  0.00           N  
ATOM   1167  C4    G A  37     -26.570  -1.691 -35.589  1.00  0.00           C  
ATOM   1168  C5    G A  37     -26.574  -0.627 -36.467  1.00  0.00           C  
ATOM   1169  C6    G A  37     -25.372   0.102 -36.661  1.00  0.00           C  
ATOM   1170  O6    G A  37     -25.173   1.076 -37.396  1.00  0.00           O  
ATOM   1171  N7    G A  37     -27.830  -0.456 -37.030  1.00  0.00           N  
ATOM   1172  C8    G A  37     -28.555  -1.401 -36.495  1.00  0.00           C  
ATOM   1173  N9    G A  37     -27.853  -2.187 -35.612  1.00  0.00           N  
ATOM   1174  H5'   G A  37     -32.157  -3.789 -35.674  1.00  0.00           H  
ATOM   1175 H5''   G A  37     -32.664  -3.273 -34.252  1.00  0.00           H  
ATOM   1176  H4'   G A  37     -30.762  -4.473 -33.859  1.00  0.00           H  
ATOM   1177  H3'   G A  37     -30.139  -1.714 -33.665  1.00  0.00           H  
ATOM   1178  H1'   G A  37     -27.739  -4.087 -34.923  1.00  0.00           H  
ATOM   1179  H2'   G A  37     -27.985  -2.242 -33.090  1.00  0.00           H  
ATOM   1180 HO2'   G A  37     -27.445  -4.032 -32.102  1.00  0.00           H  
ATOM   1181  H1    G A  37     -23.460   0.033 -35.962  1.00  0.00           H  
ATOM   1182  H22   G A  37     -23.331  -2.588 -33.762  1.00  0.00           H  
ATOM   1183  H21   G A  37     -22.489  -1.324 -34.518  1.00  0.00           H  
ATOM   1184  H8    G A  37     -29.503  -1.536 -36.703  1.00  0.00           H  
ATOM   1185  P     C A  38     -30.671  -1.400 -31.092  1.00  0.00           P  
ATOM   1186  OP2   C A  38     -31.204  -0.280 -31.906  1.00  0.00           O  
ATOM   1187  OP1   C A  38     -31.351  -1.777 -29.827  1.00  0.00           O  
ATOM   1188  O5'   C A  38     -29.146  -1.084 -30.755  1.00  0.00           O  
ATOM   1189  C5'   C A  38     -28.403  -1.922 -29.883  1.00  0.00           C  
ATOM   1190  C4'   C A  38     -26.979  -1.444 -29.731  1.00  0.00           C  
ATOM   1191  O4'   C A  38     -26.303  -1.488 -31.015  1.00  0.00           O  
ATOM   1192  C3'   C A  38     -26.800  -0.006 -29.270  1.00  0.00           C  
ATOM   1193  O3'   C A  38     -26.930   0.146 -27.866  1.00  0.00           O  
ATOM   1194  C1'   C A  38     -25.406  -0.389 -31.139  1.00  0.00           C  
ATOM   1195  C2'   C A  38     -25.415   0.342 -29.796  1.00  0.00           C  
ATOM   1196  O2'   C A  38     -24.397  -0.203 -28.968  1.00  0.00           O  
ATOM   1197  N1    C A  38     -25.820   0.490 -32.261  1.00  0.00           N  
ATOM   1198  C2    C A  38     -24.882   1.389 -32.783  1.00  0.00           C  
ATOM   1199  O2    C A  38     -23.741   1.425 -32.296  1.00  0.00           O  
ATOM   1200  N3    C A  38     -25.233   2.201 -33.806  1.00  0.00           N  
ATOM   1201  C4    C A  38     -26.465   2.143 -34.312  1.00  0.00           C  
ATOM   1202  N4    C A  38     -26.767   2.964 -35.321  1.00  0.00           N  
ATOM   1203  C5    C A  38     -27.442   1.241 -33.804  1.00  0.00           C  
ATOM   1204  C6    C A  38     -27.082   0.442 -32.792  1.00  0.00           C  
ATOM   1205  H5'   C A  38     -28.397  -2.833 -30.244  1.00  0.00           H  
ATOM   1206 H5''   C A  38     -28.833  -1.928 -29.003  1.00  0.00           H  
ATOM   1207  H4'   C A  38     -26.512  -2.039 -29.107  1.00  0.00           H  
ATOM   1208  H3'   C A  38     -27.464   0.560 -29.717  1.00  0.00           H  
ATOM   1209  H1'   C A  38     -24.507  -0.738 -31.315  1.00  0.00           H  
ATOM   1210  H2'   C A  38     -25.307   1.309 -29.914  1.00  0.00           H  
ATOM   1211 HO2'   C A  38     -23.674   0.452 -28.879  1.00  0.00           H  
ATOM   1212  H42   C A  38     -27.664   2.945 -35.715  1.00  0.00           H  
ATOM   1213  H41   C A  38     -26.092   3.584 -35.668  1.00  0.00           H  
ATOM   1214  H5    C A  38     -28.346   1.206 -34.183  1.00  0.00           H  
ATOM   1215  H6    C A  38     -27.741  -0.185 -32.429  1.00  0.00           H  
ATOM   1216  P     C A  39     -27.340   1.569 -27.242  1.00  0.00           P  
ATOM   1217  OP2   C A  39     -28.512   2.083 -27.995  1.00  0.00           O  
ATOM   1218  OP1   C A  39     -27.426   1.416 -25.767  1.00  0.00           O  
ATOM   1219  O5'   C A  39     -26.094   2.507 -27.567  1.00  0.00           O  
ATOM   1220  C5'   C A  39     -24.895   2.415 -26.812  1.00  0.00           C  
ATOM   1221  C4'   C A  39     -23.905   3.484 -27.206  1.00  0.00           C  
ATOM   1222  O4'   C A  39     -23.529   3.321 -28.599  1.00  0.00           O  
ATOM   1223  C3'   C A  39     -24.401   4.920 -27.125  1.00  0.00           C  
ATOM   1224  O3'   C A  39     -24.353   5.449 -25.810  1.00  0.00           O  
ATOM   1225  C1'   C A  39     -23.340   4.594 -29.211  1.00  0.00           C  
ATOM   1226  C2'   C A  39     -23.491   5.642 -28.107  1.00  0.00           C  
ATOM   1227  O2'   C A  39     -22.215   5.897 -27.537  1.00  0.00           O  
ATOM   1228  N1    C A  39     -24.317   4.789 -30.311  1.00  0.00           N  
ATOM   1229  C2    C A  39     -24.059   5.787 -31.259  1.00  0.00           C  
ATOM   1230  O2    C A  39     -23.031   6.473 -31.153  1.00  0.00           O  
ATOM   1231  N3    C A  39     -24.934   5.985 -32.272  1.00  0.00           N  
ATOM   1232  C4    C A  39     -26.031   5.235 -32.364  1.00  0.00           C  
ATOM   1233  N4    C A  39     -26.866   5.466 -33.380  1.00  0.00           N  
ATOM   1234  C5    C A  39     -26.322   4.214 -31.416  1.00  0.00           C  
ATOM   1235  C6    C A  39     -25.449   4.026 -30.419  1.00  0.00           C  
ATOM   1236  H5'   C A  39     -24.491   1.535 -26.961  1.00  0.00           H  
ATOM   1237 H5''   C A  39     -25.109   2.513 -25.861  1.00  0.00           H  
ATOM   1238  H4'   C A  39     -23.104   3.393 -26.649  1.00  0.00           H  
ATOM   1239  H3'   C A  39     -25.324   4.961 -27.454  1.00  0.00           H  
ATOM   1240  H1'   C A  39     -22.431   4.632 -29.575  1.00  0.00           H  
ATOM   1241  H2'   C A  39     -23.907   6.463 -28.447  1.00  0.00           H  
ATOM   1242 HO2'   C A  39     -21.917   6.790 -27.808  1.00  0.00           H  
ATOM   1243  H42   C A  39     -27.681   4.931 -33.475  1.00  0.00           H  
ATOM   1244  H41   C A  39     -26.663   6.171 -34.031  1.00  0.00           H  
ATOM   1245  H5    C A  39     -27.132   3.666 -31.492  1.00  0.00           H  
ATOM   1246  H6    C A  39     -25.632   3.328 -29.756  1.00  0.00           H  
ATOM   1247  P     U A  40     -25.399   6.582 -25.356  1.00  0.00           P  
ATOM   1248  OP2   U A  40     -26.757   6.144 -25.766  1.00  0.00           O  
ATOM   1249  OP1   U A  40     -25.132   6.911 -23.933  1.00  0.00           O  
ATOM   1250  O5'   U A  40     -25.002   7.848 -26.238  1.00  0.00           O  
ATOM   1251  C5'   U A  40     -23.740   8.479 -26.081  1.00  0.00           C  
ATOM   1252  C4'   U A  40     -23.508   9.530 -27.139  1.00  0.00           C  
ATOM   1253  O4'   U A  40     -23.513   8.918 -28.455  1.00  0.00           O  
ATOM   1254  C3'   U A  40     -24.559  10.626 -27.237  1.00  0.00           C  
ATOM   1255  O3'   U A  40     -24.386  11.648 -26.271  1.00  0.00           O  
ATOM   1256  C1'   U A  40     -24.109   9.797 -29.404  1.00  0.00           C  
ATOM   1257  C2'   U A  40     -24.402  11.108 -28.672  1.00  0.00           C  
ATOM   1258  O2'   U A  40     -23.282  11.971 -28.806  1.00  0.00           O  
ATOM   1259  N1    U A  40     -25.334   9.186 -29.974  1.00  0.00           N  
ATOM   1260  C2    U A  40     -25.808   9.713 -31.162  1.00  0.00           C  
ATOM   1261  O2    U A  40     -25.268  10.638 -31.742  1.00  0.00           O  
ATOM   1262  N3    U A  40     -26.943   9.115 -31.652  1.00  0.00           N  
ATOM   1263  C4    U A  40     -27.641   8.067 -31.090  1.00  0.00           C  
ATOM   1264  O4    U A  40     -28.648   7.639 -31.655  1.00  0.00           O  
ATOM   1265  C5    U A  40     -27.092   7.573 -29.864  1.00  0.00           C  
ATOM   1266  C6    U A  40     -25.987   8.136 -29.364  1.00  0.00           C  
ATOM   1267  H5'   U A  40     -23.035   7.802 -26.144  1.00  0.00           H  
ATOM   1268 H5''   U A  40     -23.701   8.901 -25.198  1.00  0.00           H  
ATOM   1269  H4'   U A  40     -22.633   9.944 -26.986  1.00  0.00           H  
ATOM   1270  H3'   U A  40     -25.449  10.228 -27.128  1.00  0.00           H  
ATOM   1271  H1'   U A  40     -23.466   9.963 -30.125  1.00  0.00           H  
ATOM   1272  H2'   U A  40     -25.225  11.527 -29.003  1.00  0.00           H  
ATOM   1273 HO2'   U A  40     -23.517  12.707 -29.409  1.00  0.00           H  
ATOM   1274  H3    U A  40     -27.296   9.473 -32.493  1.00  0.00           H  
ATOM   1275  H5    U A  40     -27.523   6.828 -29.395  1.00  0.00           H  
ATOM   1276  H6    U A  40     -25.632   7.781 -28.524  1.00  0.00           H  
ATOM   1277  P     G A  41     -25.656  12.460 -25.715  1.00  0.00           P  
ATOM   1278  OP2   G A  41     -26.802  11.519 -25.632  1.00  0.00           O  
ATOM   1279  OP1   G A  41     -25.231  13.207 -24.503  1.00  0.00           O  
ATOM   1280  O5'   G A  41     -25.970  13.520 -26.862  1.00  0.00           O  
ATOM   1281  C5'   G A  41     -25.164  14.677 -27.026  1.00  0.00           C  
ATOM   1282  C4'   G A  41     -25.585  15.479 -28.232  1.00  0.00           C  
ATOM   1283  O4'   G A  41     -25.483  14.661 -29.427  1.00  0.00           O  
ATOM   1284  C3'   G A  41     -27.025  15.968 -28.240  1.00  0.00           C  
ATOM   1285  O3'   G A  41     -27.213  17.151 -27.483  1.00  0.00           O  
ATOM   1286  C1'   G A  41     -26.551  14.954 -30.321  1.00  0.00           C  
ATOM   1287  C2'   G A  41     -27.310  16.141 -29.725  1.00  0.00           C  
ATOM   1288  O2'   G A  41     -26.745  17.345 -30.221  1.00  0.00           O  
ATOM   1289  N1    G A  41     -30.066  12.685 -33.222  1.00  0.00           N  
ATOM   1290  C2    G A  41     -29.436  13.893 -33.396  1.00  0.00           C  
ATOM   1291  N2    G A  41     -29.784  14.595 -34.485  1.00  0.00           N  
ATOM   1292  N3    G A  41     -28.530  14.381 -32.564  1.00  0.00           N  
ATOM   1293  C4    G A  41     -28.299  13.550 -31.525  1.00  0.00           C  
ATOM   1294  C5    G A  41     -28.873  12.325 -31.259  1.00  0.00           C  
ATOM   1295  C6    G A  41     -29.844  11.814 -32.159  1.00  0.00           C  
ATOM   1296  O6    G A  41     -30.466  10.748 -32.097  1.00  0.00           O  
ATOM   1297  N7    G A  41     -28.363  11.786 -30.086  1.00  0.00           N  
ATOM   1298  C8    G A  41     -27.505  12.677 -29.669  1.00  0.00           C  
ATOM   1299  N9    G A  41     -27.416  13.772 -30.494  1.00  0.00           N  
ATOM   1300  H5'   G A  41     -24.230  14.404 -27.134  1.00  0.00           H  
ATOM   1301 H5''   G A  41     -25.243  15.237 -26.225  1.00  0.00           H  
ATOM   1302  H4'   G A  41     -24.987  16.251 -28.324  1.00  0.00           H  
ATOM   1303  H3'   G A  41     -27.606  15.262 -27.882  1.00  0.00           H  
ATOM   1304  H1'   G A  41     -26.172  15.211 -31.187  1.00  0.00           H  
ATOM   1305  H2'   G A  41     -28.270  16.085 -29.916  1.00  0.00           H  
ATOM   1306 HO2'   G A  41     -27.373  17.758 -30.849  1.00  0.00           H  
ATOM   1307  H1    G A  41     -30.723  12.414 -33.896  1.00  0.00           H  
ATOM   1308  H22   G A  41     -29.367  15.464 -34.661  1.00  0.00           H  
ATOM   1309  H21   G A  41     -30.454  14.241 -35.106  1.00  0.00           H  
ATOM   1310  H8    G A  41     -26.977  12.574 -28.849  1.00  0.00           H  
ATOM   1311  P     G A  42     -28.658  17.496 -26.869  1.00  0.00           P  
ATOM   1312  OP2   G A  42     -29.191  16.266 -26.229  1.00  0.00           O  
ATOM   1313  OP1   G A  42     -28.534  18.744 -26.072  1.00  0.00           O  
ATOM   1314  O5'   G A  42     -29.555  17.815 -28.147  1.00  0.00           O  
ATOM   1315  C5'   G A  42     -29.451  19.062 -28.817  1.00  0.00           C  
ATOM   1316  C4'   G A  42     -30.368  19.126 -30.014  1.00  0.00           C  
ATOM   1317  O4'   G A  42     -30.131  17.988 -30.868  1.00  0.00           O  
ATOM   1318  C3'   G A  42     -31.856  18.999 -29.722  1.00  0.00           C  
ATOM   1319  O3'   G A  42     -32.408  20.169 -29.145  1.00  0.00           O  
ATOM   1320  C1'   G A  42     -31.262  17.737 -31.675  1.00  0.00           C  
ATOM   1321  C2'   G A  42     -32.354  18.719 -31.165  1.00  0.00           C  
ATOM   1322  O2'   G A  42     -32.327  19.898 -31.957  1.00  0.00           O  
ATOM   1323  N1    G A  42     -34.173  13.868 -33.248  1.00  0.00           N  
ATOM   1324  C2    G A  42     -34.086  15.151 -33.733  1.00  0.00           C  
ATOM   1325  N2    G A  42     -34.876  15.447 -34.776  1.00  0.00           N  
ATOM   1326  N3    G A  42     -33.282  16.076 -33.235  1.00  0.00           N  
ATOM   1327  C4    G A  42     -32.561  15.611 -32.194  1.00  0.00           C  
ATOM   1328  C5    G A  42     -32.572  14.352 -31.632  1.00  0.00           C  
ATOM   1329  C6    G A  42     -33.439  13.368 -32.176  1.00  0.00           C  
ATOM   1330  O6    G A  42     -33.593  12.195 -31.819  1.00  0.00           O  
ATOM   1331  N7    G A  42     -31.679  14.276 -30.573  1.00  0.00           N  
ATOM   1332  C8    G A  42     -31.151  15.468 -30.511  1.00  0.00           C  
ATOM   1333  N9    G A  42     -31.640  16.327 -31.465  1.00  0.00           N  
ATOM   1334  H5'   G A  42     -28.527  19.190 -29.115  1.00  0.00           H  
ATOM   1335 H5''   G A  42     -29.688  19.781 -28.194  1.00  0.00           H  
ATOM   1336  H4'   G A  42     -30.177  19.946 -30.516  1.00  0.00           H  
ATOM   1337  H3'   G A  42     -32.005  18.221 -29.147  1.00  0.00           H  
ATOM   1338  H1'   G A  42     -31.102  17.894 -32.629  1.00  0.00           H  
ATOM   1339  H2'   G A  42     -33.242  18.303 -31.164  1.00  0.00           H  
ATOM   1340 HO2'   G A  42     -33.128  19.922 -32.521  1.00  0.00           H  
ATOM   1341  H1    G A  42     -34.800  13.258 -33.688  1.00  0.00           H  
ATOM   1342  H22   G A  42     -34.857  16.347 -35.165  1.00  0.00           H  
ATOM   1343  H21   G A  42     -35.474  14.768 -35.150  1.00  0.00           H  
ATOM   1344  H8    G A  42     -30.473  15.723 -29.850  1.00  0.00           H  
ATOM   1345  P     A A  43     -33.810  20.098 -28.360  1.00  0.00           P  
ATOM   1346  OP2   A A  43     -33.774  18.918 -27.461  1.00  0.00           O  
ATOM   1347  OP1   A A  43     -34.091  21.442 -27.797  1.00  0.00           O  
ATOM   1348  O5'   A A  43     -34.878  19.811 -29.507  1.00  0.00           O  
ATOM   1349  C5'   A A  43     -35.307  20.845 -30.380  1.00  0.00           C  
ATOM   1350  C4'   A A  43     -36.382  20.365 -31.322  1.00  0.00           C  
ATOM   1351  O4'   A A  43     -35.872  19.256 -32.104  1.00  0.00           O  
ATOM   1352  C3'   A A  43     -37.605  19.736 -30.673  1.00  0.00           C  
ATOM   1353  O3'   A A  43     -38.536  20.693 -30.198  1.00  0.00           O  
ATOM   1354  C1'   A A  43     -36.892  18.322 -32.360  1.00  0.00           C  
ATOM   1355  C2'   A A  43     -38.177  18.931 -31.829  1.00  0.00           C  
ATOM   1356  O2'   A A  43     -38.754  19.780 -32.811  1.00  0.00           O  
ATOM   1357  N1    A A  43     -37.901  13.297 -31.828  1.00  0.00           N  
ATOM   1358  C2    A A  43     -38.436  14.244 -32.609  1.00  0.00           C  
ATOM   1359  N3    A A  43     -38.125  15.536 -32.696  1.00  0.00           N  
ATOM   1360  C4    A A  43     -37.126  15.843 -31.849  1.00  0.00           C  
ATOM   1361  C5    A A  43     -36.477  14.979 -30.987  1.00  0.00           C  
ATOM   1362  C6    A A  43     -36.900  13.638 -30.990  1.00  0.00           C  
ATOM   1363  N6    A A  43     -36.368  12.693 -30.212  1.00  0.00           N  
ATOM   1364  N7    A A  43     -35.498  15.650 -30.266  1.00  0.00           N  
ATOM   1365  C8    A A  43     -35.576  16.883 -30.702  1.00  0.00           C  
ATOM   1366  N9    A A  43     -36.540  17.071 -31.661  1.00  0.00           N  
ATOM   1367  H5'   A A  43     -34.541  21.160 -30.904  1.00  0.00           H  
ATOM   1368 H5''   A A  43     -35.657  21.590 -29.847  1.00  0.00           H  
ATOM   1369  H4'   A A  43     -36.627  21.099 -31.924  1.00  0.00           H  
ATOM   1370  H3'   A A  43     -37.314  19.127 -29.961  1.00  0.00           H  
ATOM   1371  H1'   A A  43     -36.988  18.144 -33.320  1.00  0.00           H  
ATOM   1372  H2'   A A  43     -38.812  18.253 -31.516  1.00  0.00           H  
ATOM   1373 HO2'   A A  43     -38.948  20.650 -32.406  1.00  0.00           H  
ATOM   1374  H2    A A  43     -39.159  13.945 -33.199  1.00  0.00           H  
ATOM   1375  H61   A A  43     -36.705  11.773 -30.258  1.00  0.00           H  
ATOM   1376  H62   A A  43     -35.640  12.917 -29.595  1.00  0.00           H  
ATOM   1377  H8    A A  43     -35.000  17.604 -30.373  1.00  0.00           H  
ATOM   1378  P     U A  44     -39.586  20.297 -29.047  1.00  0.00           P  
ATOM   1379  OP2   U A  44     -38.838  19.618 -27.958  1.00  0.00           O  
ATOM   1380  OP1   U A  44     -40.404  21.497 -28.738  1.00  0.00           O  
ATOM   1381  O5'   U A  44     -40.532  19.220 -29.742  1.00  0.00           O  
ATOM   1382  C5'   U A  44     -41.374  19.580 -30.826  1.00  0.00           C  
ATOM   1383  C4'   U A  44     -42.223  18.419 -31.282  1.00  0.00           C  
ATOM   1384  O4'   U A  44     -41.326  17.392 -31.773  1.00  0.00           O  
ATOM   1385  C3'   U A  44     -43.061  17.740 -30.210  1.00  0.00           C  
ATOM   1386  O3'   U A  44     -44.260  18.437 -29.921  1.00  0.00           O  
ATOM   1387  C1'   U A  44     -41.847  16.131 -31.433  1.00  0.00           C  
ATOM   1388  C2'   U A  44     -43.241  16.364 -30.841  1.00  0.00           C  
ATOM   1389  O2'   U A  44     -44.196  16.400 -31.892  1.00  0.00           O  
ATOM   1390  N1    U A  44     -40.928  15.478 -30.470  1.00  0.00           N  
ATOM   1391  C2    U A  44     -41.140  14.137 -30.206  1.00  0.00           C  
ATOM   1392  O2    U A  44     -42.033  13.490 -30.725  1.00  0.00           O  
ATOM   1393  N3    U A  44     -40.266  13.575 -29.309  1.00  0.00           N  
ATOM   1394  C4    U A  44     -39.222  14.200 -28.661  1.00  0.00           C  
ATOM   1395  O4    U A  44     -38.523  13.555 -27.878  1.00  0.00           O  
ATOM   1396  C5    U A  44     -39.063  15.585 -28.983  1.00  0.00           C  
ATOM   1397  C6    U A  44     -39.900  16.158 -29.854  1.00  0.00           C  
ATOM   1398  H5'   U A  44     -40.819  19.883 -31.575  1.00  0.00           H  
ATOM   1399 H5''   U A  44     -41.961  20.313 -30.545  1.00  0.00           H  
ATOM   1400  H4'   U A  44     -42.812  18.723 -32.003  1.00  0.00           H  
ATOM   1401  H3'   U A  44     -42.535  17.666 -29.388  1.00  0.00           H  
ATOM   1402  H1'   U A  44     -41.926  15.573 -32.236  1.00  0.00           H  
ATOM   1403  H2'   U A  44     -43.468  15.687 -30.169  1.00  0.00           H  
ATOM   1404 HO2'   U A  44     -44.749  15.591 -31.849  1.00  0.00           H  
ATOM   1405  H3    U A  44     -40.398  12.625 -29.107  1.00  0.00           H  
ATOM   1406  H5    U A  44     -38.345  16.109 -28.568  1.00  0.00           H  
ATOM   1407  H6    U A  44     -39.770  17.107 -30.056  1.00  0.00           H  
ATOM   1408  P     U A  45     -44.888  18.388 -28.443  1.00  0.00           P  
ATOM   1409  OP2   U A  45     -43.771  18.451 -27.467  1.00  0.00           O  
ATOM   1410  OP1   U A  45     -45.981  19.391 -28.373  1.00  0.00           O  
ATOM   1411  O5'   U A  45     -45.542  16.938 -28.350  1.00  0.00           O  
ATOM   1412  C5'   U A  45     -46.375  16.446 -29.389  1.00  0.00           C  
ATOM   1413  C4'   U A  45     -46.854  15.044 -29.102  1.00  0.00           C  
ATOM   1414  O4'   U A  45     -45.819  14.085 -29.437  1.00  0.00           O  
ATOM   1415  C3'   U A  45     -47.170  14.728 -27.648  1.00  0.00           C  
ATOM   1416  O3'   U A  45     -48.425  15.236 -27.231  1.00  0.00           O  
ATOM   1417  C1'   U A  45     -45.831  13.010 -28.529  1.00  0.00           C  
ATOM   1418  C2'   U A  45     -47.044  13.208 -27.626  1.00  0.00           C  
ATOM   1419  O2'   U A  45     -48.177  12.589 -28.218  1.00  0.00           O  
ATOM   1420  N1    U A  45     -44.555  13.046 -27.774  1.00  0.00           N  
ATOM   1421  C2    U A  45     -44.142  11.869 -27.177  1.00  0.00           C  
ATOM   1422  O2    U A  45     -44.774  10.829 -27.248  1.00  0.00           O  
ATOM   1423  N3    U A  45     -42.956  11.950 -26.490  1.00  0.00           N  
ATOM   1424  C4    U A  45     -42.156  13.062 -26.339  1.00  0.00           C  
ATOM   1425  O4    U A  45     -41.114  12.974 -25.687  1.00  0.00           O  
ATOM   1426  C5    U A  45     -42.645  14.242 -26.984  1.00  0.00           C  
ATOM   1427  C6    U A  45     -43.797  14.192 -27.661  1.00  0.00           C  
ATOM   1428  H5'   U A  45     -45.870  16.444 -30.229  1.00  0.00           H  
ATOM   1429 H5''   U A  45     -47.151  17.035 -29.483  1.00  0.00           H  
ATOM   1430  H4'   U A  45     -47.643  14.861 -29.653  1.00  0.00           H  
ATOM   1431  H3'   U A  45     -46.478  15.120 -27.075  1.00  0.00           H  
ATOM   1432  H1'   U A  45     -45.910  12.149 -28.992  1.00  0.00           H  
ATOM   1433  H2'   U A  45     -46.881  12.874 -26.719  1.00  0.00           H  
ATOM   1434 HO2'   U A  45     -48.418  11.796 -27.694  1.00  0.00           H  
ATOM   1435  H3    U A  45     -42.645  11.127 -26.058  1.00  0.00           H  
ATOM   1436  H5    U A  45     -42.139  15.080 -26.930  1.00  0.00           H  
ATOM   1437  H6    U A  45     -44.111  15.013 -28.092  1.00  0.00           H  
ATOM   1438  P     G A  46     -48.794  15.300 -25.669  1.00  0.00           P  
ATOM   1439  OP2   G A  46     -48.110  16.481 -25.083  1.00  0.00           O  
ATOM   1440  OP1   G A  46     -50.267  15.164 -25.537  1.00  0.00           O  
ATOM   1441  O5'   G A  46     -48.122  13.990 -25.059  1.00  0.00           O  
ATOM   1442  C5'   G A  46     -48.890  12.819 -24.825  1.00  0.00           C  
ATOM   1443  C4'   G A  46     -48.163  11.849 -23.926  1.00  0.00           C  
ATOM   1444  O4'   G A  46     -46.819  11.664 -24.435  1.00  0.00           O  
ATOM   1445  C3'   G A  46     -47.943  12.305 -22.492  1.00  0.00           C  
ATOM   1446  O3'   G A  46     -49.061  12.059 -21.656  1.00  0.00           O  
ATOM   1447  C1'   G A  46     -45.929  11.465 -23.372  1.00  0.00           C  
ATOM   1448  C2'   G A  46     -46.747  11.465 -22.078  1.00  0.00           C  
ATOM   1449  O2'   G A  46     -47.134  10.133 -21.771  1.00  0.00           O  
ATOM   1450  N1    G A  46     -41.214  12.831 -22.023  1.00  0.00           N  
ATOM   1451  C2    G A  46     -41.872  11.643 -21.818  1.00  0.00           C  
ATOM   1452  N2    G A  46     -41.190  10.689 -21.168  1.00  0.00           N  
ATOM   1453  N3    G A  46     -43.110  11.405 -22.220  1.00  0.00           N  
ATOM   1454  C4    G A  46     -43.648  12.468 -22.854  1.00  0.00           C  
ATOM   1455  C5    G A  46     -43.077  13.697 -23.111  1.00  0.00           C  
ATOM   1456  C6    G A  46     -41.749  13.939 -22.673  1.00  0.00           C  
ATOM   1457  O6    G A  46     -41.069  14.963 -22.805  1.00  0.00           O  
ATOM   1458  N7    G A  46     -43.964  14.520 -23.791  1.00  0.00           N  
ATOM   1459  C8    G A  46     -45.037  13.791 -23.932  1.00  0.00           C  
ATOM   1460  N9    G A  46     -44.914  12.536 -23.387  1.00  0.00           N  
ATOM   1461  H5'   G A  46     -49.078  12.382 -25.681  1.00  0.00           H  
ATOM   1462 H5''   G A  46     -49.738  13.072 -24.403  1.00  0.00           H  
ATOM   1463  H4'   G A  46     -48.637  10.991 -23.936  1.00  0.00           H  
ATOM   1464  H3'   G A  46     -47.693  13.252 -22.490  1.00  0.00           H  
ATOM   1465  H1'   G A  46     -45.488  10.596 -23.480  1.00  0.00           H  
ATOM   1466  H2'   G A  46     -46.255  11.880 -21.338  1.00  0.00           H  
ATOM   1467 HO2'   G A  46     -46.451   9.727 -21.197  1.00  0.00           H  
ATOM   1468  H1    G A  46     -40.297  12.907 -21.685  1.00  0.00           H  
ATOM   1469  H22   G A  46     -41.609   9.820 -20.993  1.00  0.00           H  
ATOM   1470  H21   G A  46     -40.273  10.857 -20.867  1.00  0.00           H  
ATOM   1471  H8    G A  46     -45.848  14.108 -24.382  1.00  0.00           H  
ATOM   1472  P     G A  47     -49.247  12.887 -20.291  1.00  0.00           P  
ATOM   1473  OP2   G A  47     -48.820  14.287 -20.541  1.00  0.00           O  
ATOM   1474  OP1   G A  47     -50.612  12.618 -19.770  1.00  0.00           O  
ATOM   1475  O5'   G A  47     -48.199  12.224 -19.291  1.00  0.00           O  
ATOM   1476  C5'   G A  47     -47.730  12.930 -18.152  1.00  0.00           C  
ATOM   1477  C4'   G A  47     -47.332  11.989 -17.042  1.00  0.00           C  
ATOM   1478  O4'   G A  47     -48.252  10.875 -17.017  1.00  0.00           O  
ATOM   1479  C3'   G A  47     -45.960  11.345 -17.173  1.00  0.00           C  
ATOM   1480  O3'   G A  47     -44.910  12.178 -16.711  1.00  0.00           O  
ATOM   1481  C1'   G A  47     -47.559   9.716 -16.592  1.00  0.00           C  
ATOM   1482  C2'   G A  47     -46.107  10.105 -16.308  1.00  0.00           C  
ATOM   1483  O2'   G A  47     -45.972  10.419 -14.929  1.00  0.00           O  
ATOM   1484  N1    G A  47     -45.737   5.303 -18.360  1.00  0.00           N  
ATOM   1485  C2    G A  47     -45.355   6.028 -17.257  1.00  0.00           C  
ATOM   1486  N2    G A  47     -44.356   5.514 -16.524  1.00  0.00           N  
ATOM   1487  N3    G A  47     -45.911   7.173 -16.897  1.00  0.00           N  
ATOM   1488  C4    G A  47     -46.896   7.544 -17.741  1.00  0.00           C  
ATOM   1489  C5    G A  47     -47.355   6.894 -18.868  1.00  0.00           C  
ATOM   1490  C6    G A  47     -46.749   5.666 -19.243  1.00  0.00           C  
ATOM   1491  O6    G A  47     -47.015   4.940 -20.208  1.00  0.00           O  
ATOM   1492  N7    G A  47     -48.387   7.606 -19.462  1.00  0.00           N  
ATOM   1493  C8    G A  47     -48.534   8.657 -18.701  1.00  0.00           C  
ATOM   1494  N9    G A  47     -47.662   8.681 -17.639  1.00  0.00           N  
ATOM   1495  H5'   G A  47     -48.439  13.524 -17.829  1.00  0.00           H  
ATOM   1496 H5''   G A  47     -46.953  13.470 -18.408  1.00  0.00           H  
ATOM   1497  H4'   G A  47     -47.380  12.468 -16.188  1.00  0.00           H  
ATOM   1498  H3'   G A  47     -45.819  11.076 -18.104  1.00  0.00           H  
ATOM   1499  H1'   G A  47     -47.977   9.389 -15.768  1.00  0.00           H  
ATOM   1500  H2'   G A  47     -45.484   9.399 -16.582  1.00  0.00           H  
ATOM   1501 HO2'   G A  47     -45.455   9.712 -14.490  1.00  0.00           H  
ATOM   1502  H1    G A  47     -45.261   4.465 -18.540  1.00  0.00           H  
ATOM   1503  H22   G A  47     -44.041   5.987 -15.726  1.00  0.00           H  
ATOM   1504  H21   G A  47     -43.939   4.666 -16.785  1.00  0.00           H  
ATOM   1505  H8    G A  47     -49.199   9.355 -18.870  1.00  0.00           H  
ATOM   1506  P     A A  48     -43.849  12.792 -17.750  1.00  0.00           P  
ATOM   1507  OP2   A A  48     -44.526  12.944 -19.063  1.00  0.00           O  
ATOM   1508  OP1   A A  48     -43.209  13.970 -17.114  1.00  0.00           O  
ATOM   1509  O5'   A A  48     -42.747  11.650 -17.894  1.00  0.00           O  
ATOM   1510  C5'   A A  48     -41.779  11.439 -16.878  1.00  0.00           C  
ATOM   1511  C4'   A A  48     -41.323  10.002 -16.835  1.00  0.00           C  
ATOM   1512  O4'   A A  48     -42.487   9.140 -16.732  1.00  0.00           O  
ATOM   1513  C3'   A A  48     -40.580   9.501 -18.064  1.00  0.00           C  
ATOM   1514  O3'   A A  48     -39.185   9.741 -18.005  1.00  0.00           O  
ATOM   1515  C1'   A A  48     -42.344   8.011 -17.570  1.00  0.00           C  
ATOM   1516  C2'   A A  48     -40.886   8.010 -18.036  1.00  0.00           C  
ATOM   1517  O2'   A A  48     -40.091   7.339 -17.068  1.00  0.00           O  
ATOM   1518  N1    A A  48     -44.202   5.938 -21.906  1.00  0.00           N  
ATOM   1519  C2    A A  48     -43.275   5.522 -21.035  1.00  0.00           C  
ATOM   1520  N3    A A  48     -42.838   6.113 -19.924  1.00  0.00           N  
ATOM   1521  C4    A A  48     -43.471   7.283 -19.729  1.00  0.00           C  
ATOM   1522  C5    A A  48     -44.445   7.843 -20.534  1.00  0.00           C  
ATOM   1523  C6    A A  48     -44.819   7.118 -21.680  1.00  0.00           C  
ATOM   1524  N6    A A  48     -45.743   7.533 -22.549  1.00  0.00           N  
ATOM   1525  N7    A A  48     -44.869   9.060 -20.018  1.00  0.00           N  
ATOM   1526  C8    A A  48     -44.154   9.206 -18.930  1.00  0.00           C  
ATOM   1527  N9    A A  48     -43.287   8.167 -18.693  1.00  0.00           N  
ATOM   1528  H5'   A A  48     -42.169  11.676 -16.010  1.00  0.00           H  
ATOM   1529 H5''   A A  48     -41.005  12.015 -17.048  1.00  0.00           H  
ATOM   1530  H4'   A A  48     -40.753   9.873 -16.048  1.00  0.00           H  
ATOM   1531  H3'   A A  48     -40.980   9.898 -18.866  1.00  0.00           H  
ATOM   1532  H1'   A A  48     -42.535   7.174 -17.096  1.00  0.00           H  
ATOM   1533  H2'   A A  48     -40.793   7.607 -18.925  1.00  0.00           H  
ATOM   1534 HO2'   A A  48     -39.799   6.479 -17.436  1.00  0.00           H  
ATOM   1535  H2    A A  48     -42.857   4.660 -21.244  1.00  0.00           H  
ATOM   1536  H61   A A  48     -45.962   6.984 -23.331  1.00  0.00           H  
ATOM   1537  H62   A A  48     -46.204   8.386 -22.405  1.00  0.00           H  
ATOM   1538  H8    A A  48     -44.231   9.984 -18.339  1.00  0.00           H  
ATOM   1539  P     A A  49     -38.293   9.563 -19.323  1.00  0.00           P  
ATOM   1540  OP2   A A  49     -38.664   8.241 -19.888  1.00  0.00           O  
ATOM   1541  OP1   A A  49     -38.507  10.791 -20.128  1.00  0.00           O  
ATOM   1542  O5'   A A  49     -36.756   9.506 -18.907  1.00  0.00           O  
ATOM   1543  C5'   A A  49     -35.868   8.584 -19.521  1.00  0.00           C  
ATOM   1544  C4'   A A  49     -36.319   8.224 -20.915  1.00  0.00           C  
ATOM   1545  O4'   A A  49     -36.422   9.523 -21.570  1.00  0.00           O  
ATOM   1546  C3'   A A  49     -35.380   7.330 -21.710  1.00  0.00           C  
ATOM   1547  O3'   A A  49     -36.060   6.334 -22.454  1.00  0.00           O  
ATOM   1548  C1'   A A  49     -35.645   9.509 -22.742  1.00  0.00           C  
ATOM   1549  C2'   A A  49     -34.636   8.368 -22.522  1.00  0.00           C  
ATOM   1550  O2'   A A  49     -34.286   7.866 -23.803  1.00  0.00           O  
ATOM   1551  N1    A A  49     -35.846  14.191 -24.884  1.00  0.00           N  
ATOM   1552  C2    A A  49     -36.666  13.135 -24.951  1.00  0.00           C  
ATOM   1553  N3    A A  49     -36.553  11.944 -24.367  1.00  0.00           N  
ATOM   1554  C4    A A  49     -35.431  11.882 -23.627  1.00  0.00           C  
ATOM   1555  C5    A A  49     -34.492  12.883 -23.461  1.00  0.00           C  
ATOM   1556  C6    A A  49     -34.728  14.096 -24.132  1.00  0.00           C  
ATOM   1557  N6    A A  49     -33.911  15.150 -24.066  1.00  0.00           N  
ATOM   1558  N7    A A  49     -33.466  12.460 -22.627  1.00  0.00           N  
ATOM   1559  C8    A A  49     -33.803  11.234 -22.312  1.00  0.00           C  
ATOM   1560  N9    A A  49     -34.981  10.818 -22.883  1.00  0.00           N  
ATOM   1561  H5'   A A  49     -35.827   7.769 -18.978  1.00  0.00           H  
ATOM   1562 H5''   A A  49     -34.974   8.981 -19.567  1.00  0.00           H  
ATOM   1563  H4'   A A  49     -37.218   7.832 -20.929  1.00  0.00           H  
ATOM   1564  H3'   A A  49     -34.736   6.899 -21.110  1.00  0.00           H  
ATOM   1565  H1'   A A  49     -36.176   9.324 -23.545  1.00  0.00           H  
ATOM   1566  H2'   A A  49     -33.855   8.709 -22.039  1.00  0.00           H  
ATOM   1567 HO2'   A A  49     -33.384   8.174 -24.030  1.00  0.00           H  
ATOM   1568  H2    A A  49     -37.463  13.255 -25.509  1.00  0.00           H  
ATOM   1569  H61   A A  49     -34.129  15.970 -24.557  1.00  0.00           H  
ATOM   1570  H62   A A  49     -33.094  15.104 -23.527  1.00  0.00           H  
ATOM   1571  H8    A A  49     -33.262  10.664 -21.724  1.00  0.00           H  
ATOM   1572  P     A A  50     -36.305   4.878 -21.820  1.00  0.00           P  
ATOM   1573  OP2   A A  50     -35.041   4.109 -21.933  1.00  0.00           O  
ATOM   1574  OP1   A A  50     -36.940   5.057 -20.490  1.00  0.00           O  
ATOM   1575  O5'   A A  50     -37.377   4.210 -22.792  1.00  0.00           O  
ATOM   1576  C5'   A A  50     -38.191   3.134 -22.350  1.00  0.00           C  
ATOM   1577  C4'   A A  50     -39.517   3.112 -23.068  1.00  0.00           C  
ATOM   1578  O4'   A A  50     -40.419   4.050 -22.417  1.00  0.00           O  
ATOM   1579  C3'   A A  50     -39.497   3.565 -24.520  1.00  0.00           C  
ATOM   1580  O3'   A A  50     -39.134   2.531 -25.419  1.00  0.00           O  
ATOM   1581  C1'   A A  50     -41.159   4.716 -23.413  1.00  0.00           C  
ATOM   1582  C2'   A A  50     -40.954   3.939 -24.698  1.00  0.00           C  
ATOM   1583  O2'   A A  50     -41.784   2.786 -24.708  1.00  0.00           O  
ATOM   1584  N1    A A  50     -42.088   9.480 -25.144  1.00  0.00           N  
ATOM   1585  C2    A A  50     -42.793   8.344 -25.213  1.00  0.00           C  
ATOM   1586  N3    A A  50     -42.491   7.136 -24.740  1.00  0.00           N  
ATOM   1587  C4    A A  50     -41.296   7.153 -24.123  1.00  0.00           C  
ATOM   1588  C5    A A  50     -40.457   8.242 -23.971  1.00  0.00           C  
ATOM   1589  C6    A A  50     -40.892   9.463 -24.517  1.00  0.00           C  
ATOM   1590  N6    A A  50     -40.190  10.596 -24.448  1.00  0.00           N  
ATOM   1591  N7    A A  50     -39.308   7.883 -23.279  1.00  0.00           N  
ATOM   1592  C8    A A  50     -39.476   6.607 -23.032  1.00  0.00           C  
ATOM   1593  N9    A A  50     -40.657   6.100 -23.514  1.00  0.00           N  
ATOM   1594  H5'   A A  50     -38.351   3.228 -21.388  1.00  0.00           H  
ATOM   1595 H5''   A A  50     -37.724   2.290 -22.515  1.00  0.00           H  
ATOM   1596  H4'   A A  50     -39.905   2.213 -23.022  1.00  0.00           H  
ATOM   1597  H3'   A A  50     -38.920   4.342 -24.675  1.00  0.00           H  
ATOM   1598  H1'   A A  50     -42.113   4.730 -23.189  1.00  0.00           H  
ATOM   1599  H2'   A A  50     -41.088   4.490 -25.497  1.00  0.00           H  
ATOM   1600 HO2'   A A  50     -42.480   2.901 -25.387  1.00  0.00           H  
ATOM   1601  H2    A A  50     -43.653   8.410 -25.679  1.00  0.00           H  
ATOM   1602  H61   A A  50     -40.545  11.417 -24.848  1.00  0.00           H  
ATOM   1603  H62   A A  50     -39.320  10.607 -23.998  1.00  0.00           H  
ATOM   1604  H8    A A  50     -38.818   6.065 -22.548  1.00  0.00           H  
ATOM   1605  P     A A  51     -38.450   2.889 -26.828  1.00  0.00           P  
ATOM   1606  OP2   A A  51     -37.416   3.927 -26.587  1.00  0.00           O  
ATOM   1607  OP1   A A  51     -38.073   1.617 -27.493  1.00  0.00           O  
ATOM   1608  O5'   A A  51     -39.628   3.555 -27.670  1.00  0.00           O  
ATOM   1609  C5'   A A  51     -40.712   2.774 -28.151  1.00  0.00           C  
ATOM   1610  C4'   A A  51     -41.769   3.633 -28.799  1.00  0.00           C  
ATOM   1611  O4'   A A  51     -42.146   4.680 -27.866  1.00  0.00           O  
ATOM   1612  C3'   A A  51     -41.339   4.392 -30.045  1.00  0.00           C  
ATOM   1613  O3'   A A  51     -41.481   3.634 -31.234  1.00  0.00           O  
ATOM   1614  C1'   A A  51     -42.377   5.899 -28.542  1.00  0.00           C  
ATOM   1615  C2'   A A  51     -42.290   5.584 -30.038  1.00  0.00           C  
ATOM   1616  O2'   A A  51     -43.579   5.217 -30.506  1.00  0.00           O  
ATOM   1617  N1    A A  51     -40.765  10.792 -28.668  1.00  0.00           N  
ATOM   1618  C2    A A  51     -41.834  10.182 -29.196  1.00  0.00           C  
ATOM   1619  N3    A A  51     -42.193   8.902 -29.124  1.00  0.00           N  
ATOM   1620  C4    A A  51     -41.303   8.198 -28.403  1.00  0.00           C  
ATOM   1621  C5    A A  51     -40.158   8.684 -27.799  1.00  0.00           C  
ATOM   1622  C6    A A  51     -39.891  10.056 -27.948  1.00  0.00           C  
ATOM   1623  N6    A A  51     -38.825  10.664 -27.423  1.00  0.00           N  
ATOM   1624  N7    A A  51     -39.483   7.666 -27.139  1.00  0.00           N  
ATOM   1625  C8    A A  51     -40.222   6.606 -27.356  1.00  0.00           C  
ATOM   1626  N9    A A  51     -41.339   6.856 -28.114  1.00  0.00           N  
ATOM   1627  H5'   A A  51     -41.113   2.287 -27.400  1.00  0.00           H  
ATOM   1628 H5''   A A  51     -40.377   2.130 -28.807  1.00  0.00           H  
ATOM   1629  H4'   A A  51     -42.560   3.095 -29.013  1.00  0.00           H  
ATOM   1630  H3'   A A  51     -40.410   4.696 -29.968  1.00  0.00           H  
ATOM   1631  H1'   A A  51     -43.264   6.265 -28.338  1.00  0.00           H  
ATOM   1632  H2'   A A  51     -41.922   6.340 -30.541  1.00  0.00           H  
ATOM   1633 HO2'   A A  51     -43.929   5.935 -31.073  1.00  0.00           H  
ATOM   1634  H2    A A  51     -42.437  10.760 -29.709  1.00  0.00           H  
ATOM   1635  H61   A A  51     -38.691  11.625 -27.561  1.00  0.00           H  
ATOM   1636  H62   A A  51     -38.177  10.150 -26.897  1.00  0.00           H  
ATOM   1637  H8    A A  51     -39.998   5.717 -27.009  1.00  0.00           H  
ATOM   1638  P     U A  52     -40.549   3.943 -32.506  1.00  0.00           P  
ATOM   1639  OP2   U A  52     -39.156   4.115 -32.023  1.00  0.00           O  
ATOM   1640  OP1   U A  52     -40.845   2.929 -33.550  1.00  0.00           O  
ATOM   1641  O5'   U A  52     -41.068   5.355 -33.029  1.00  0.00           O  
ATOM   1642  C5'   U A  52     -42.294   5.466 -33.736  1.00  0.00           C  
ATOM   1643  C4'   U A  52     -42.567   6.888 -34.159  1.00  0.00           C  
ATOM   1644  O4'   U A  52     -42.555   7.763 -33.004  1.00  0.00           O  
ATOM   1645  C3'   U A  52     -41.563   7.507 -35.118  1.00  0.00           C  
ATOM   1646  O3'   U A  52     -41.820   7.185 -36.473  1.00  0.00           O  
ATOM   1647  C1'   U A  52     -41.998   9.025 -33.345  1.00  0.00           C  
ATOM   1648  C2'   U A  52     -41.702   9.001 -34.849  1.00  0.00           C  
ATOM   1649  O2'   U A  52     -42.815   9.547 -35.543  1.00  0.00           O  
ATOM   1650  N1    U A  52     -40.774   9.235 -32.535  1.00  0.00           N  
ATOM   1651  C2    U A  52     -40.230  10.506 -32.530  1.00  0.00           C  
ATOM   1652  O2    U A  52     -40.710  11.437 -33.153  1.00  0.00           O  
ATOM   1653  N3    U A  52     -39.099  10.654 -31.766  1.00  0.00           N  
ATOM   1654  C4    U A  52     -38.466   9.681 -31.021  1.00  0.00           C  
ATOM   1655  O4    U A  52     -37.452   9.972 -30.385  1.00  0.00           O  
ATOM   1656  C5    U A  52     -39.083   8.391 -31.073  1.00  0.00           C  
ATOM   1657  C6    U A  52     -40.187   8.220 -31.808  1.00  0.00           C  
ATOM   1658  H5'   U A  52     -43.024   5.159 -33.159  1.00  0.00           H  
ATOM   1659 H5''   U A  52     -42.257   4.898 -34.533  1.00  0.00           H  
ATOM   1660  H4'   U A  52     -43.457   6.923 -34.567  1.00  0.00           H  
ATOM   1661  H3'   U A  52     -40.659   7.209 -34.884  1.00  0.00           H  
ATOM   1662  H1'   U A  52     -42.640   9.740 -33.154  1.00  0.00           H  
ATOM   1663  H2'   U A  52     -40.874   9.482 -35.057  1.00  0.00           H  
ATOM   1664 HO2'   U A  52     -42.569  10.428 -35.899  1.00  0.00           H  
ATOM   1665  H3    U A  52     -38.698  11.547 -31.749  1.00  0.00           H  
ATOM   1666  H5    U A  52     -38.701   7.641 -30.573  1.00  0.00           H  
ATOM   1667  H6    U A  52     -40.590   7.328 -31.828  1.00  0.00           H  
ATOM   1668  P     C A  53     -40.607   7.057 -37.519  1.00  0.00           P  
ATOM   1669  OP2   C A  53     -39.538   6.243 -36.888  1.00  0.00           O  
ATOM   1670  OP1   C A  53     -41.172   6.638 -38.828  1.00  0.00           O  
ATOM   1671  O5'   C A  53     -40.068   8.548 -37.671  1.00  0.00           O  
ATOM   1672  C5'   C A  53     -40.825   9.531 -38.362  1.00  0.00           C  
ATOM   1673  C4'   C A  53     -40.078  10.839 -38.464  1.00  0.00           C  
ATOM   1674  O4'   C A  53     -39.943  11.424 -37.140  1.00  0.00           O  
ATOM   1675  C3'   C A  53     -38.640  10.753 -38.953  1.00  0.00           C  
ATOM   1676  O3'   C A  53     -38.542  10.631 -40.361  1.00  0.00           O  
ATOM   1677  C1'   C A  53     -38.756  12.176 -37.087  1.00  0.00           C  
ATOM   1678  C2'   C A  53     -38.083  12.077 -38.456  1.00  0.00           C  
ATOM   1679  O2'   C A  53     -38.516  13.156 -39.272  1.00  0.00           O  
ATOM   1680  N1    C A  53     -37.899  11.643 -35.998  1.00  0.00           N  
ATOM   1681  C2    C A  53     -36.915  12.479 -35.457  1.00  0.00           C  
ATOM   1682  O2    C A  53     -36.788  13.631 -35.900  1.00  0.00           O  
ATOM   1683  N3    C A  53     -36.121  12.018 -34.463  1.00  0.00           N  
ATOM   1684  C4    C A  53     -36.277  10.776 -34.006  1.00  0.00           C  
ATOM   1685  N4    C A  53     -35.471  10.364 -33.024  1.00  0.00           N  
ATOM   1686  C5    C A  53     -37.267   9.901 -34.535  1.00  0.00           C  
ATOM   1687  C6    C A  53     -38.048  10.369 -35.516  1.00  0.00           C  
ATOM   1688  H5'   C A  53     -41.667   9.680 -37.883  1.00  0.00           H  
ATOM   1689 H5''   C A  53     -41.023   9.205 -39.264  1.00  0.00           H  
ATOM   1690  H4'   C A  53     -40.572  11.457 -39.041  1.00  0.00           H  
ATOM   1691  H3'   C A  53     -38.160  10.009 -38.532  1.00  0.00           H  
ATOM   1692  H1'   C A  53     -38.972  13.113 -36.902  1.00  0.00           H  
ATOM   1693  H2'   C A  53     -37.107  12.049 -38.381  1.00  0.00           H  
ATOM   1694 HO2'   C A  53     -37.772  13.781 -39.396  1.00  0.00           H  
ATOM   1695  H42   C A  53     -35.560   9.457 -32.666  1.00  0.00           H  
ATOM   1696  H41   C A  53     -34.789  10.969 -32.663  1.00  0.00           H  
ATOM   1697  H5    C A  53     -37.375   8.990 -34.191  1.00  0.00           H  
ATOM   1698  H6    C A  53     -38.735   9.782 -35.894  1.00  0.00           H  
ATOM   1699  P     C A  54     -37.200  10.051 -41.031  1.00  0.00           P  
ATOM   1700  OP2   C A  54     -36.702   8.942 -40.179  1.00  0.00           O  
ATOM   1701  OP1   C A  54     -37.474   9.805 -42.470  1.00  0.00           O  
ATOM   1702  O5'   C A  54     -36.164  11.257 -40.927  1.00  0.00           O  
ATOM   1703  C5'   C A  54     -34.766  11.027 -41.010  1.00  0.00           C  
ATOM   1704  C4'   C A  54     -33.975  12.237 -40.574  1.00  0.00           C  
ATOM   1705  O4'   C A  54     -34.391  12.645 -39.245  1.00  0.00           O  
ATOM   1706  C3'   C A  54     -32.471  12.045 -40.449  1.00  0.00           C  
ATOM   1707  O3'   C A  54     -31.793  12.157 -41.689  1.00  0.00           O  
ATOM   1708  C1'   C A  54     -33.271  13.077 -38.480  1.00  0.00           C  
ATOM   1709  C2'   C A  54     -32.082  13.117 -39.441  1.00  0.00           C  
ATOM   1710  O2'   C A  54     -32.023  14.399 -40.049  1.00  0.00           O  
ATOM   1711  N1    C A  54     -33.037  12.168 -37.330  1.00  0.00           N  
ATOM   1712  C2    C A  54     -32.199  12.606 -36.297  1.00  0.00           C  
ATOM   1713  O2    C A  54     -31.681  13.731 -36.372  1.00  0.00           O  
ATOM   1714  N3    C A  54     -31.969  11.797 -35.237  1.00  0.00           N  
ATOM   1715  C4    C A  54     -32.537  10.593 -35.181  1.00  0.00           C  
ATOM   1716  N4    C A  54     -32.281   9.829 -34.116  1.00  0.00           N  
ATOM   1717  C5    C A  54     -33.392  10.118 -36.215  1.00  0.00           C  
ATOM   1718  C6    C A  54     -33.614  10.928 -37.257  1.00  0.00           C  
ATOM   1719  H5'   C A  54     -34.533  10.810 -41.937  1.00  0.00           H  
ATOM   1720 H5''   C A  54     -34.532  10.269 -40.435  1.00  0.00           H  
ATOM   1721  H4'   C A  54     -34.150  12.969 -41.202  1.00  0.00           H  
ATOM   1722  H3'   C A  54     -32.291  11.161 -40.063  1.00  0.00           H  
ATOM   1723  H1'   C A  54     -33.451  13.981 -38.147  1.00  0.00           H  
ATOM   1724  H2'   C A  54     -31.244  12.893 -38.983  1.00  0.00           H  
ATOM   1725 HO2'   C A  54     -31.252  14.886 -39.692  1.00  0.00           H  
ATOM   1726  H42   C A  54     -32.684   8.938 -34.044  1.00  0.00           H  
ATOM   1727  H41   C A  54     -31.691  10.159 -33.406  1.00  0.00           H  
ATOM   1728  H5    C A  54     -33.806   9.231 -36.164  1.00  0.00           H  
ATOM   1729  H6    C A  54     -34.199  10.619 -37.979  1.00  0.00           H  
ATOM   1730  P     G A  55     -30.406  11.380 -41.925  1.00  0.00           P  
ATOM   1731  OP2   G A  55     -30.493  10.066 -41.239  1.00  0.00           O  
ATOM   1732  OP1   G A  55     -30.091  11.431 -43.376  1.00  0.00           O  
ATOM   1733  O5'   G A  55     -29.330  12.268 -41.155  1.00  0.00           O  
ATOM   1734  C5'   G A  55     -28.946  13.541 -41.652  1.00  0.00           C  
ATOM   1735  C4'   G A  55     -27.854  14.157 -40.813  1.00  0.00           C  
ATOM   1736  O4'   G A  55     -28.358  14.441 -39.482  1.00  0.00           O  
ATOM   1737  C3'   G A  55     -26.630  13.288 -40.568  1.00  0.00           C  
ATOM   1738  O3'   G A  55     -25.714  13.304 -41.650  1.00  0.00           O  
ATOM   1739  C1'   G A  55     -27.342  14.199 -38.507  1.00  0.00           C  
ATOM   1740  C2'   G A  55     -26.064  13.867 -39.280  1.00  0.00           C  
ATOM   1741  O2'   G A  55     -25.349  15.069 -39.525  1.00  0.00           O  
ATOM   1742  N1    G A  55     -26.361  11.696 -34.184  1.00  0.00           N  
ATOM   1743  C2    G A  55     -25.702  12.763 -34.745  1.00  0.00           C  
ATOM   1744  N2    G A  55     -24.641  13.230 -34.070  1.00  0.00           N  
ATOM   1745  N3    G A  55     -26.057  13.333 -35.885  1.00  0.00           N  
ATOM   1746  C4    G A  55     -27.140  12.741 -36.430  1.00  0.00           C  
ATOM   1747  C5    G A  55     -27.870  11.673 -35.953  1.00  0.00           C  
ATOM   1748  C6    G A  55     -27.478  11.071 -34.729  1.00  0.00           C  
ATOM   1749  O6    G A  55     -27.997  10.115 -34.141  1.00  0.00           O  
ATOM   1750  N7    G A  55     -28.915  11.367 -36.812  1.00  0.00           N  
ATOM   1751  C8    G A  55     -28.804  12.237 -37.778  1.00  0.00           C  
ATOM   1752  N9    G A  55     -27.749  13.101 -37.610  1.00  0.00           N  
ATOM   1753  H5'   G A  55     -29.726  14.134 -41.649  1.00  0.00           H  
ATOM   1754 H5''   G A  55     -28.625  13.441 -42.573  1.00  0.00           H  
ATOM   1755  H4'   G A  55     -27.569  14.997 -41.231  1.00  0.00           H  
ATOM   1756  H3'   G A  55     -26.919  12.365 -40.405  1.00  0.00           H  
ATOM   1757  H1'   G A  55     -27.203  15.015 -37.982  1.00  0.00           H  
ATOM   1758  H2'   G A  55     -25.516  13.211 -38.800  1.00  0.00           H  
ATOM   1759 HO2'   G A  55     -24.544  15.082 -38.967  1.00  0.00           H  
ATOM   1760  H1    G A  55     -26.018  11.346 -33.335  1.00  0.00           H  
ATOM   1761  H22   G A  55     -24.133  13.990 -34.422  1.00  0.00           H  
ATOM   1762  H21   G A  55     -24.373  12.813 -33.225  1.00  0.00           H  
ATOM   1763  H8    G A  55     -29.413  12.271 -38.545  1.00  0.00           H  
ATOM   1764  P     G A  56     -24.827  12.004 -41.976  1.00  0.00           P  
ATOM   1765  OP2   G A  56     -25.715  10.815 -41.917  1.00  0.00           O  
ATOM   1766  OP1   G A  56     -24.046  12.277 -43.209  1.00  0.00           O  
ATOM   1767  O5'   G A  56     -23.806  11.917 -40.755  1.00  0.00           O  
ATOM   1768  C5'   G A  56     -22.808  12.909 -40.568  1.00  0.00           C  
ATOM   1769  C4'   G A  56     -22.007  12.660 -39.314  1.00  0.00           C  
ATOM   1770  O4'   G A  56     -22.870  12.760 -38.152  1.00  0.00           O  
ATOM   1771  C3'   G A  56     -21.375  11.282 -39.189  1.00  0.00           C  
ATOM   1772  O3'   G A  56     -20.155  11.165 -39.901  1.00  0.00           O  
ATOM   1773  C1'   G A  56     -22.496  11.796 -37.173  1.00  0.00           C  
ATOM   1774  C2'   G A  56     -21.221  11.123 -37.683  1.00  0.00           C  
ATOM   1775  O2'   G A  56     -20.096  11.843 -37.201  1.00  0.00           O  
ATOM   1776  N1    G A  56     -24.348   8.080 -34.228  1.00  0.00           N  
ATOM   1777  C2    G A  56     -23.195   8.813 -34.088  1.00  0.00           C  
ATOM   1778  N2    G A  56     -22.429   8.523 -33.026  1.00  0.00           N  
ATOM   1779  N3    G A  56     -22.818   9.763 -34.928  1.00  0.00           N  
ATOM   1780  C4    G A  56     -23.699   9.925 -35.937  1.00  0.00           C  
ATOM   1781  C5    G A  56     -24.878   9.247 -36.168  1.00  0.00           C  
ATOM   1782  C6    G A  56     -25.270   8.230 -35.259  1.00  0.00           C  
ATOM   1783  O6    G A  56     -26.279   7.516 -35.291  1.00  0.00           O  
ATOM   1784  N7    G A  56     -25.498   9.714 -37.318  1.00  0.00           N  
ATOM   1785  C8    G A  56     -24.701  10.649 -37.758  1.00  0.00           C  
ATOM   1786  N9    G A  56     -23.591  10.829 -36.968  1.00  0.00           N  
ATOM   1787  H5'   G A  56     -23.237  13.787 -40.505  1.00  0.00           H  
ATOM   1788 H5''   G A  56     -22.203  12.904 -41.340  1.00  0.00           H  
ATOM   1789  H4'   G A  56     -21.303  13.339 -39.247  1.00  0.00           H  
ATOM   1790  H3'   G A  56     -22.006  10.608 -39.519  1.00  0.00           H  
ATOM   1791  H1'   G A  56     -22.306  12.259 -36.330  1.00  0.00           H  
ATOM   1792  H2'   G A  56     -21.186  10.179 -37.422  1.00  0.00           H  
ATOM   1793 HO2'   G A  56     -19.642  11.307 -36.519  1.00  0.00           H  
ATOM   1794  H1    G A  56     -24.538   7.398 -33.550  1.00  0.00           H  
ATOM   1795  H22   G A  56     -21.594   9.014 -32.875  1.00  0.00           H  
ATOM   1796  H21   G A  56     -22.702   7.821 -32.399  1.00  0.00           H  
ATOM   1797  H8    G A  56     -24.877  11.170 -38.569  1.00  0.00           H  
ATOM   1798  P     G A  57     -19.684   9.736 -40.466  1.00  0.00           P  
ATOM   1799  OP2   G A  57     -20.865   9.069 -41.071  1.00  0.00           O  
ATOM   1800  OP1   G A  57     -18.460   9.943 -41.281  1.00  0.00           O  
ATOM   1801  O5'   G A  57     -19.274   8.920 -39.160  1.00  0.00           O  
ATOM   1802  C5'   G A  57     -18.097   9.248 -38.436  1.00  0.00           C  
ATOM   1803  C4'   G A  57     -17.892   8.321 -37.263  1.00  0.00           C  
ATOM   1804  O4'   G A  57     -18.991   8.462 -36.327  1.00  0.00           O  
ATOM   1805  C3'   G A  57     -17.867   6.834 -37.585  1.00  0.00           C  
ATOM   1806  O3'   G A  57     -16.607   6.391 -38.061  1.00  0.00           O  
ATOM   1807  C1'   G A  57     -19.319   7.200 -35.757  1.00  0.00           C  
ATOM   1808  C2'   G A  57     -18.276   6.202 -36.262  1.00  0.00           C  
ATOM   1809  O2'   G A  57     -17.190   6.168 -35.348  1.00  0.00           O  
ATOM   1810  N1    G A  57     -23.264   4.133 -34.780  1.00  0.00           N  
ATOM   1811  C2    G A  57     -22.042   4.212 -34.157  1.00  0.00           C  
ATOM   1812  N2    G A  57     -21.838   3.364 -33.137  1.00  0.00           N  
ATOM   1813  N3    G A  57     -21.088   5.060 -34.505  1.00  0.00           N  
ATOM   1814  C4    G A  57     -21.458   5.836 -35.545  1.00  0.00           C  
ATOM   1815  C5    G A  57     -22.651   5.838 -36.237  1.00  0.00           C  
ATOM   1816  C6    G A  57     -23.665   4.923 -35.853  1.00  0.00           C  
ATOM   1817  O6    G A  57     -24.790   4.771 -36.342  1.00  0.00           O  
ATOM   1818  N7    G A  57     -22.635   6.793 -37.243  1.00  0.00           N  
ATOM   1819  C8    G A  57     -21.456   7.344 -37.147  1.00  0.00           C  
ATOM   1820  N9    G A  57     -20.690   6.812 -36.138  1.00  0.00           N  
ATOM   1821  H5'   G A  57     -18.169  10.168 -38.107  1.00  0.00           H  
ATOM   1822 H5''   G A  57     -17.324   9.182 -39.035  1.00  0.00           H  
ATOM   1823  H4'   G A  57     -17.056   8.561 -36.811  1.00  0.00           H  
ATOM   1824  H3'   G A  57     -18.552   6.640 -38.259  1.00  0.00           H  
ATOM   1825  H1'   G A  57     -19.259   7.269 -34.781  1.00  0.00           H  
ATOM   1826  H2'   G A  57     -18.667   5.312 -36.394  1.00  0.00           H  
ATOM   1827 HO2'   G A  57     -17.204   5.316 -34.866  1.00  0.00           H  
ATOM   1828  H1    G A  57     -23.903   3.470 -34.445  1.00  0.00           H  
ATOM   1829  H22   G A  57     -20.985   3.375 -32.654  1.00  0.00           H  
ATOM   1830  H21   G A  57     -22.540   2.733 -32.873  1.00  0.00           H  
ATOM   1831  H8    G A  57     -21.148   8.065 -37.736  1.00  0.00           H  
ATOM   1832  P     U A  58     -16.524   5.190 -39.125  1.00  0.00           P  
ATOM   1833  OP2   U A  58     -17.528   5.448 -40.188  1.00  0.00           O  
ATOM   1834  OP1   U A  58     -15.098   4.999 -39.493  1.00  0.00           O  
ATOM   1835  O5'   U A  58     -16.997   3.911 -38.301  1.00  0.00           O  
ATOM   1836  C5'   U A  58     -16.248   3.442 -37.190  1.00  0.00           C  
ATOM   1837  C4'   U A  58     -16.994   2.378 -36.424  1.00  0.00           C  
ATOM   1838  O4'   U A  58     -18.228   2.925 -35.890  1.00  0.00           O  
ATOM   1839  C3'   U A  58     -17.443   1.166 -37.226  1.00  0.00           C  
ATOM   1840  O3'   U A  58     -16.415   0.207 -37.405  1.00  0.00           O  
ATOM   1841  C1'   U A  58     -19.264   1.959 -35.945  1.00  0.00           C  
ATOM   1842  C2'   U A  58     -18.625   0.651 -36.417  1.00  0.00           C  
ATOM   1843  O2'   U A  58     -18.192  -0.085 -35.283  1.00  0.00           O  
ATOM   1844  N1    U A  58     -20.340   2.419 -36.856  1.00  0.00           N  
ATOM   1845  C2    U A  58     -21.572   1.803 -36.739  1.00  0.00           C  
ATOM   1846  O2    U A  58     -21.800   0.917 -35.934  1.00  0.00           O  
ATOM   1847  N3    U A  58     -22.538   2.262 -37.601  1.00  0.00           N  
ATOM   1848  C4    U A  58     -22.402   3.253 -38.550  1.00  0.00           C  
ATOM   1849  O4    U A  58     -23.368   3.553 -39.253  1.00  0.00           O  
ATOM   1850  C5    U A  58     -21.101   3.846 -38.614  1.00  0.00           C  
ATOM   1851  C6    U A  58     -20.143   3.419 -37.785  1.00  0.00           C  
ATOM   1852  H5'   U A  58     -16.061   4.195 -36.590  1.00  0.00           H  
ATOM   1853 H5''   U A  58     -15.400   3.070 -37.509  1.00  0.00           H  
ATOM   1854  H4'   U A  58     -16.432   2.075 -35.680  1.00  0.00           H  
ATOM   1855  H3'   U A  58     -17.762   1.462 -38.105  1.00  0.00           H  
ATOM   1856  H1'   U A  58     -19.633   1.835 -35.046  1.00  0.00           H  
ATOM   1857  H2'   U A  58     -19.243   0.131 -36.973  1.00  0.00           H  
ATOM   1858 HO2'   U A  58     -18.773  -0.865 -35.167  1.00  0.00           H  
ATOM   1859  H3    U A  58     -23.418   1.838 -37.535  1.00  0.00           H  
ATOM   1860  H5    U A  58     -20.915   4.560 -39.260  1.00  0.00           H  
ATOM   1861  H6    U A  58     -19.261   3.839 -37.849  1.00  0.00           H  
ATOM   1862  P     C A  59     -16.296  -0.605 -38.786  1.00  0.00           P  
ATOM   1863  OP2   C A  59     -16.572   0.336 -39.899  1.00  0.00           O  
ATOM   1864  OP1   C A  59     -15.018  -1.362 -38.765  1.00  0.00           O  
ATOM   1865  O5'   C A  59     -17.491  -1.656 -38.720  1.00  0.00           O  
ATOM   1866  C5'   C A  59     -17.724  -2.424 -37.549  1.00  0.00           C  
ATOM   1867  C4'   C A  59     -19.074  -3.099 -37.584  1.00  0.00           C  
ATOM   1868  O4'   C A  59     -20.116  -2.111 -37.377  1.00  0.00           O  
ATOM   1869  C3'   C A  59     -19.442  -3.795 -38.885  1.00  0.00           C  
ATOM   1870  O3'   C A  59     -18.984  -5.135 -38.943  1.00  0.00           O  
ATOM   1871  C1'   C A  59     -21.224  -2.381 -38.171  1.00  0.00           C  
ATOM   1872  C2'   C A  59     -20.964  -3.710 -38.884  1.00  0.00           C  
ATOM   1873  O2'   C A  59     -21.537  -4.755 -38.111  1.00  0.00           O  
ATOM   1874  N1    C A  59     -21.375  -1.252 -39.122  1.00  0.00           N  
ATOM   1875  C2    C A  59     -22.622  -1.055 -39.727  1.00  0.00           C  
ATOM   1876  O2    C A  59     -23.557  -1.824 -39.454  1.00  0.00           O  
ATOM   1877  N3    C A  59     -22.787  -0.033 -40.598  1.00  0.00           N  
ATOM   1878  C4    C A  59     -21.767   0.779 -40.875  1.00  0.00           C  
ATOM   1879  N4    C A  59     -21.976   1.775 -41.740  1.00  0.00           N  
ATOM   1880  C5    C A  59     -20.487   0.606 -40.278  1.00  0.00           C  
ATOM   1881  C6    C A  59     -20.336  -0.408 -39.417  1.00  0.00           C  
ATOM   1882  H5'   C A  59     -17.682  -1.835 -36.768  1.00  0.00           H  
ATOM   1883 H5''   C A  59     -17.028  -3.109 -37.473  1.00  0.00           H  
ATOM   1884  H4'   C A  59     -19.115  -3.761 -36.864  1.00  0.00           H  
ATOM   1885  H3'   C A  59     -19.092  -3.277 -39.640  1.00  0.00           H  
ATOM   1886  H1'   C A  59     -22.035  -2.461 -37.627  1.00  0.00           H  
ATOM   1887  H2'   C A  59     -21.322  -3.695 -39.795  1.00  0.00           H  
ATOM   1888 HO2'   C A  59     -22.334  -5.091 -38.570  1.00  0.00           H  
ATOM   1889  H42   C A  59     -21.247   2.389 -41.965  1.00  0.00           H  
ATOM   1890  H41   C A  59     -22.859   1.890 -42.151  1.00  0.00           H  
ATOM   1891  H5    C A  59     -19.743   1.208 -40.487  1.00  0.00           H  
ATOM   1892  H6    C A  59     -19.463  -0.544 -38.995  1.00  0.00           H  
ATOM   1893  P     U A  60     -18.469  -5.754 -40.334  1.00  0.00           P  
ATOM   1894  OP2   U A  60     -17.465  -4.823 -40.907  1.00  0.00           O  
ATOM   1895  OP1   U A  60     -18.102  -7.174 -40.098  1.00  0.00           O  
ATOM   1896  O5'   U A  60     -19.758  -5.727 -41.269  1.00  0.00           O  
ATOM   1897  C5'   U A  60     -20.899  -6.514 -40.962  1.00  0.00           C  
ATOM   1898  C4'   U A  60     -21.876  -6.551 -42.111  1.00  0.00           C  
ATOM   1899  O4'   U A  60     -22.678  -5.345 -42.089  1.00  0.00           O  
ATOM   1900  C3'   U A  60     -21.270  -6.555 -43.506  1.00  0.00           C  
ATOM   1901  O3'   U A  60     -20.898  -7.849 -43.945  1.00  0.00           O  
ATOM   1902  C1'   U A  60     -22.974  -4.929 -43.402  1.00  0.00           C  
ATOM   1903  C2'   U A  60     -22.398  -5.981 -44.351  1.00  0.00           C  
ATOM   1904  O2'   U A  60     -23.392  -6.961 -44.618  1.00  0.00           O  
ATOM   1905  N1    U A  60     -22.389  -3.585 -43.630  1.00  0.00           N  
ATOM   1906  C2    U A  60     -22.807  -2.899 -44.756  1.00  0.00           C  
ATOM   1907  O2    U A  60     -23.618  -3.347 -45.546  1.00  0.00           O  
ATOM   1908  N3    U A  60     -22.240  -1.659 -44.926  1.00  0.00           N  
ATOM   1909  C4    U A  60     -21.317  -1.047 -44.105  1.00  0.00           C  
ATOM   1910  O4    U A  60     -20.899   0.075 -44.396  1.00  0.00           O  
ATOM   1911  C5    U A  60     -20.932  -1.815 -42.961  1.00  0.00           C  
ATOM   1912  C6    U A  60     -21.469  -3.025 -42.770  1.00  0.00           C  
ATOM   1913  H5'   U A  60     -21.346  -6.136 -40.175  1.00  0.00           H  
ATOM   1914 H5''   U A  60     -20.612  -7.428 -40.758  1.00  0.00           H  
ATOM   1915  H4'   U A  60     -22.461  -7.329 -42.003  1.00  0.00           H  
ATOM   1916  H3'   U A  60     -20.508  -5.940 -43.528  1.00  0.00           H  
ATOM   1917  H1'   U A  60     -23.946  -4.884 -43.520  1.00  0.00           H  
ATOM   1918  H2'   U A  60     -22.059  -5.576 -45.176  1.00  0.00           H  
ATOM   1919 HO2'   U A  60     -23.697  -6.862 -45.544  1.00  0.00           H  
ATOM   1920  H3    U A  60     -22.522  -1.156 -45.718  1.00  0.00           H  
ATOM   1921  H5    U A  60     -20.280  -1.457 -42.322  1.00  0.00           H  
ATOM   1922  H6    U A  60     -21.188  -3.531 -41.980  1.00  0.00           H  
ATOM   1923  P     A A  61     -19.673  -8.020 -44.962  1.00  0.00           P  
ATOM   1924  OP2   A A  61     -19.945  -7.087 -46.085  1.00  0.00           O  
ATOM   1925  OP1   A A  61     -18.443  -7.852 -44.149  1.00  0.00           O  
ATOM   1926  O5'   A A  61     -19.682  -9.504 -45.542  1.00  0.00           O  
ATOM   1927  C5'   A A  61     -18.887  -9.851 -46.667  1.00  0.00           C  
ATOM   1928  C4'   A A  61     -17.556  -9.144 -46.645  1.00  0.00           C  
ATOM   1929  O4'   A A  61     -17.272  -8.641 -45.318  1.00  0.00           O  
ATOM   1930  C3'   A A  61     -16.344  -9.992 -47.001  1.00  0.00           C  
ATOM   1931  O3'   A A  61     -16.119 -10.079 -48.398  1.00  0.00           O  
ATOM   1932  C1'   A A  61     -15.887  -8.634 -45.081  1.00  0.00           C  
ATOM   1933  C2'   A A  61     -15.192  -9.311 -46.266  1.00  0.00           C  
ATOM   1934  O2'   A A  61     -14.595  -8.301 -47.066  1.00  0.00           O  
ATOM   1935  N1    A A  61     -12.869  -9.044 -40.924  1.00  0.00           N  
ATOM   1936  C2    A A  61     -12.828  -8.234 -41.990  1.00  0.00           C  
ATOM   1937  N3    A A  61     -13.648  -8.181 -43.038  1.00  0.00           N  
ATOM   1938  C4    A A  61     -14.620  -9.104 -42.928  1.00  0.00           C  
ATOM   1939  C5    A A  61     -14.793 -10.005 -41.895  1.00  0.00           C  
ATOM   1940  C6    A A  61     -13.859  -9.959 -40.844  1.00  0.00           C  
ATOM   1941  N6    A A  61     -13.899 -10.767 -39.782  1.00  0.00           N  
ATOM   1942  N7    A A  61     -15.906 -10.804 -42.122  1.00  0.00           N  
ATOM   1943  C8    A A  61     -16.373 -10.374 -43.268  1.00  0.00           C  
ATOM   1944  N9    A A  61     -15.643  -9.346 -43.812  1.00  0.00           N  
ATOM   1945  H5'   A A  61     -19.366  -9.604 -47.486  1.00  0.00           H  
ATOM   1946 H5''   A A  61     -18.736 -10.819 -46.666  1.00  0.00           H  
ATOM   1947  H4'   A A  61     -17.605  -8.386 -47.264  1.00  0.00           H  
ATOM   1948  H3'   A A  61     -16.479 -10.894 -46.641  1.00  0.00           H  
ATOM   1949  H1'   A A  61     -15.570  -7.709 -45.003  1.00  0.00           H  
ATOM   1950  H2'   A A  61     -14.531  -9.964 -45.951  1.00  0.00           H  
ATOM   1951 HO2'   A A  61     -13.624  -8.333 -46.946  1.00  0.00           H  
ATOM   1952  H2    A A  61     -12.091  -7.588 -42.000  1.00  0.00           H  
ATOM   1953  H61   A A  61     -13.218 -10.687 -39.081  1.00  0.00           H  
ATOM   1954  H62   A A  61     -14.608 -11.438 -39.703  1.00  0.00           H  
ATOM   1955  H8    A A  61     -17.169 -10.752 -43.697  1.00  0.00           H  
ATOM   1956  P     C A  62     -16.316 -11.479 -49.162  1.00  0.00           P  
ATOM   1957  OP2   C A  62     -17.763 -11.809 -49.155  1.00  0.00           O  
ATOM   1958  OP1   C A  62     -15.588 -11.403 -50.454  1.00  0.00           O  
ATOM   1959  O5'   C A  62     -15.564 -12.534 -48.236  1.00  0.00           O  
ATOM   1960  C5'   C A  62     -14.740 -13.543 -48.799  1.00  0.00           C  
ATOM   1961  C4'   C A  62     -13.326 -13.465 -48.276  1.00  0.00           C  
ATOM   1962  O4'   C A  62     -12.507 -12.853 -49.319  1.00  0.00           O  
ATOM   1963  C3'   C A  62     -13.126 -12.652 -47.006  1.00  0.00           C  
ATOM   1964  O3'   C A  62     -12.130 -13.194 -46.155  1.00  0.00           O  
ATOM   1965  C1'   C A  62     -11.859 -11.692 -48.781  1.00  0.00           C  
ATOM   1966  C2'   C A  62     -12.669 -11.301 -47.549  1.00  0.00           C  
ATOM   1967  O2'   C A  62     -11.805 -10.644 -46.633  1.00  0.00           O  
ATOM   1968  N1    C A  62     -11.831 -10.615 -49.801  1.00  0.00           N  
ATOM   1969  C2    C A  62     -10.604 -10.288 -50.391  1.00  0.00           C  
ATOM   1970  O2    C A  62      -9.583 -10.902 -50.044  1.00  0.00           O  
ATOM   1971  N3    C A  62     -10.552  -9.310 -51.324  1.00  0.00           N  
ATOM   1972  C4    C A  62     -11.663  -8.665 -51.678  1.00  0.00           C  
ATOM   1973  N4    C A  62     -11.564  -7.708 -52.604  1.00  0.00           N  
ATOM   1974  C5    C A  62     -12.926  -8.973 -51.098  1.00  0.00           C  
ATOM   1975  C6    C A  62     -12.965  -9.943 -50.176  1.00  0.00           C  
ATOM   1976  H5'   C A  62     -14.727 -13.437 -49.773  1.00  0.00           H  
ATOM   1977 H5''   C A  62     -15.115 -14.421 -48.577  1.00  0.00           H  
ATOM   1978  H4'   C A  62     -12.985 -14.371 -48.130  1.00  0.00           H  
ATOM   1979  H3'   C A  62     -13.963 -12.564 -46.505  1.00  0.00           H  
ATOM   1980  H1'   C A  62     -10.942 -11.906 -48.508  1.00  0.00           H  
ATOM   1981  H2'   C A  62     -13.431 -10.738 -47.796  1.00  0.00           H  
ATOM   1982 HO2'   C A  62     -12.020  -9.689 -46.619  1.00  0.00           H  
ATOM   1983  H42   C A  62     -12.362  -7.215 -52.886  1.00  0.00           H  
ATOM   1984  H41   C A  62     -10.692  -7.498 -53.001  1.00  0.00           H  
ATOM   1985  H5    C A  62     -13.738  -8.493 -51.366  1.00  0.00           H  
ATOM   1986  H6    C A  62     -13.825 -10.169 -49.766  1.00  0.00           H  
ATOM   1987  P     C A  63     -11.535 -12.316 -44.947  1.00  0.00           P  
ATOM   1988  OP2   C A  63     -12.521 -11.257 -44.618  1.00  0.00           O  
ATOM   1989  OP1   C A  63     -11.076 -13.248 -43.885  1.00  0.00           O  
ATOM   1990  O5'   C A  63     -10.249 -11.616 -45.575  1.00  0.00           O  
ATOM   1991  C5'   C A  63      -9.639 -10.504 -44.938  1.00  0.00           C  
ATOM   1992  C4'   C A  63      -8.201 -10.337 -45.364  1.00  0.00           C  
ATOM   1993  O4'   C A  63      -8.225 -10.298 -46.809  1.00  0.00           O  
ATOM   1994  C3'   C A  63      -7.505  -9.071 -44.891  1.00  0.00           C  
ATOM   1995  O3'   C A  63      -6.509  -9.319 -43.913  1.00  0.00           O  
ATOM   1996  C1'   C A  63      -7.566  -9.112 -47.310  1.00  0.00           C  
ATOM   1997  C2'   C A  63      -6.919  -8.402 -46.132  1.00  0.00           C  
ATOM   1998  O2'   C A  63      -5.519  -8.622 -46.224  1.00  0.00           O  
ATOM   1999  N1    C A  63      -8.579  -8.267 -47.991  1.00  0.00           N  
ATOM   2000  C2    C A  63      -8.169  -7.480 -49.074  1.00  0.00           C  
ATOM   2001  O2    C A  63      -6.981  -7.511 -49.430  1.00  0.00           O  
ATOM   2002  N3    C A  63      -9.072  -6.701 -49.712  1.00  0.00           N  
ATOM   2003  C4    C A  63     -10.343  -6.685 -49.310  1.00  0.00           C  
ATOM   2004  N4    C A  63     -11.199  -5.902 -49.969  1.00  0.00           N  
ATOM   2005  C5    C A  63     -10.791  -7.473 -48.212  1.00  0.00           C  
ATOM   2006  C6    C A  63      -9.888  -8.240 -47.589  1.00  0.00           C  
ATOM   2007  H5'   C A  63      -9.673 -10.634 -43.968  1.00  0.00           H  
ATOM   2008 H5''   C A  63     -10.137  -9.692 -45.169  1.00  0.00           H  
ATOM   2009  H4'   C A  63      -7.662 -11.112 -45.100  1.00  0.00           H  
ATOM   2010  H3'   C A  63      -8.203  -8.505 -44.501  1.00  0.00           H  
ATOM   2011  H1'   C A  63      -6.872  -9.369 -47.952  1.00  0.00           H  
ATOM   2012  H2'   C A  63      -7.138  -7.447 -46.162  1.00  0.00           H  
ATOM   2013 HO2'   C A  63      -5.085  -7.799 -46.532  1.00  0.00           H  
ATOM   2014  H42   C A  63     -12.140  -5.868 -49.698  1.00  0.00           H  
ATOM   2015  H41   C A  63     -10.887  -5.360 -50.724  1.00  0.00           H  
ATOM   2016  H5    C A  63     -11.728  -7.455 -47.924  1.00  0.00           H  
ATOM   2017  H6    C A  63     -10.177  -8.790 -46.832  1.00  0.00           H  
ATOM   2018  P     A A  64      -6.359  -8.341 -42.646  1.00  0.00           P  
ATOM   2019  OP2   A A  64      -7.520  -8.569 -41.750  1.00  0.00           O  
ATOM   2020  OP1   A A  64      -4.981  -8.486 -42.114  1.00  0.00           O  
ATOM   2021  O5'   A A  64      -6.497  -6.881 -43.268  1.00  0.00           O  
ATOM   2022  C5'   A A  64      -5.374  -6.219 -43.831  1.00  0.00           C  
ATOM   2023  C4'   A A  64      -5.785  -4.999 -44.616  1.00  0.00           C  
ATOM   2024  O4'   A A  64      -6.895  -5.383 -45.477  1.00  0.00           O  
ATOM   2025  C3'   A A  64      -6.318  -3.830 -43.801  1.00  0.00           C  
ATOM   2026  O3'   A A  64      -5.297  -2.962 -43.342  1.00  0.00           O  
ATOM   2027  C1'   A A  64      -7.812  -4.285 -45.588  1.00  0.00           C  
ATOM   2028  C2'   A A  64      -7.230  -3.114 -44.797  1.00  0.00           C  
ATOM   2029  O2'   A A  64      -6.481  -2.291 -45.680  1.00  0.00           O  
ATOM   2030  N1    A A  64     -12.722  -3.037 -44.647  1.00  0.00           N  
ATOM   2031  C2    A A  64     -11.710  -2.355 -45.200  1.00  0.00           C  
ATOM   2032  N3    A A  64     -10.454  -2.742 -45.414  1.00  0.00           N  
ATOM   2033  C4    A A  64     -10.265  -4.003 -44.987  1.00  0.00           C  
ATOM   2034  C5    A A  64     -11.207  -4.828 -44.400  1.00  0.00           C  
ATOM   2035  C6    A A  64     -12.499  -4.301 -44.229  1.00  0.00           C  
ATOM   2036  N6    A A  64     -13.508  -4.979 -43.678  1.00  0.00           N  
ATOM   2037  N7    A A  64     -10.651  -6.062 -44.090  1.00  0.00           N  
ATOM   2038  C8    A A  64      -9.408  -5.957 -44.489  1.00  0.00           C  
ATOM   2039  N9    A A  64      -9.105  -4.737 -45.042  1.00  0.00           N  
ATOM   2040  H5'   A A  64      -4.903  -6.839 -44.428  1.00  0.00           H  
ATOM   2041 H5''   A A  64      -4.767  -5.948 -43.112  1.00  0.00           H  
ATOM   2042  H4'   A A  64      -5.046  -4.683 -45.177  1.00  0.00           H  
ATOM   2043  H3'   A A  64      -6.834  -4.154 -43.033  1.00  0.00           H  
ATOM   2044  H1'   A A  64      -7.928  -4.019 -46.525  1.00  0.00           H  
ATOM   2045  H2'   A A  64      -7.934  -2.609 -44.339  1.00  0.00           H  
ATOM   2046 HO2'   A A  64      -6.968  -1.453 -45.824  1.00  0.00           H  
ATOM   2047  H2    A A  64     -11.924  -1.443 -45.486  1.00  0.00           H  
ATOM   2048  H61   A A  64     -14.389  -4.558 -43.586  1.00  0.00           H  
ATOM   2049  H62   A A  64     -13.370  -5.898 -43.368  1.00  0.00           H  
ATOM   2050  H8    A A  64      -8.754  -6.682 -44.401  1.00  0.00           H  
ATOM   2051  P     C A  65      -5.188  -2.596 -41.781  1.00  0.00           P  
ATOM   2052  OP2   C A  65      -5.015  -3.860 -41.023  1.00  0.00           O  
ATOM   2053  OP1   C A  65      -4.188  -1.508 -41.633  1.00  0.00           O  
ATOM   2054  O5'   C A  65      -6.621  -1.999 -41.424  1.00  0.00           O  
ATOM   2055  C5'   C A  65      -7.097  -0.818 -42.053  1.00  0.00           C  
ATOM   2056  C4'   C A  65      -8.559  -0.583 -41.762  1.00  0.00           C  
ATOM   2057  O4'   C A  65      -9.350  -1.602 -42.435  1.00  0.00           O  
ATOM   2058  C3'   C A  65      -8.977  -0.681 -40.303  1.00  0.00           C  
ATOM   2059  O3'   C A  65      -8.753   0.518 -39.582  1.00  0.00           O  
ATOM   2060  C1'   C A  65     -10.498  -1.886 -41.657  1.00  0.00           C  
ATOM   2061  C2'   C A  65     -10.464  -0.990 -40.417  1.00  0.00           C  
ATOM   2062  O2'   C A  65     -11.216   0.186 -40.677  1.00  0.00           O  
ATOM   2063  N1    C A  65     -10.506  -3.329 -41.310  1.00  0.00           N  
ATOM   2064  C2    C A  65     -11.700  -3.895 -40.848  1.00  0.00           C  
ATOM   2065  O2    C A  65     -12.709  -3.179 -40.741  1.00  0.00           O  
ATOM   2066  N3    C A  65     -11.735  -5.208 -40.525  1.00  0.00           N  
ATOM   2067  C4    C A  65     -10.638  -5.955 -40.647  1.00  0.00           C  
ATOM   2068  N4    C A  65     -10.719  -7.246 -40.317  1.00  0.00           N  
ATOM   2069  C5    C A  65      -9.408  -5.410 -41.114  1.00  0.00           C  
ATOM   2070  C6    C A  65      -9.387  -4.110 -41.431  1.00  0.00           C  
ATOM   2071  H5'   C A  65      -6.973  -0.900 -43.021  1.00  0.00           H  
ATOM   2072 H5''   C A  65      -6.580  -0.053 -41.727  1.00  0.00           H  
ATOM   2073  H4'   C A  65      -8.820   0.296 -42.108  1.00  0.00           H  
ATOM   2074  H3'   C A  65      -8.511  -1.417 -39.855  1.00  0.00           H  
ATOM   2075  H1'   C A  65     -11.294  -1.673 -42.186  1.00  0.00           H  
ATOM   2076  H2'   C A  65     -10.793  -1.463 -39.625  1.00  0.00           H  
ATOM   2077 HO2'   C A  65     -12.045   0.157 -40.156  1.00  0.00           H  
ATOM   2078  H42   C A  65      -9.930  -7.822 -40.396  1.00  0.00           H  
ATOM   2079  H41   C A  65     -11.567  -7.618 -39.995  1.00  0.00           H  
ATOM   2080  H5    C A  65      -8.607  -5.968 -41.201  1.00  0.00           H  
ATOM   2081  H6    C A  65      -8.550  -3.716 -41.754  1.00  0.00           H  
ATOM   2082  P     C A  66      -8.345   0.462 -38.028  1.00  0.00           P  
ATOM   2083  OP2   C A  66      -7.176  -0.442 -37.890  1.00  0.00           O  
ATOM   2084  OP1   C A  66      -8.255   1.857 -37.526  1.00  0.00           O  
ATOM   2085  O5'   C A  66      -9.593  -0.234 -37.325  1.00  0.00           O  
ATOM   2086  C5'   C A  66      -9.930   0.061 -35.978  1.00  0.00           C  
ATOM   2087  C4'   C A  66     -11.387  -0.214 -35.695  1.00  0.00           C  
ATOM   2088  O4'   C A  66     -11.964  -0.986 -36.781  1.00  0.00           O  
ATOM   2089  C3'   C A  66     -11.684  -1.042 -34.454  1.00  0.00           C  
ATOM   2090  O3'   C A  66     -11.684  -0.274 -33.263  1.00  0.00           O  
ATOM   2091  C1'   C A  66     -12.889  -1.938 -36.279  1.00  0.00           C  
ATOM   2092  C2'   C A  66     -13.036  -1.660 -34.782  1.00  0.00           C  
ATOM   2093  O2'   C A  66     -14.090  -0.727 -34.588  1.00  0.00           O  
ATOM   2094  N1    C A  66     -12.400  -3.312 -36.552  1.00  0.00           N  
ATOM   2095  C2    C A  66     -13.318  -4.368 -36.494  1.00  0.00           C  
ATOM   2096  O2    C A  66     -14.503  -4.127 -36.218  1.00  0.00           O  
ATOM   2097  N3    C A  66     -12.897  -5.631 -36.739  1.00  0.00           N  
ATOM   2098  C4    C A  66     -11.618  -5.864 -37.032  1.00  0.00           C  
ATOM   2099  N4    C A  66     -11.249  -7.126 -37.267  1.00  0.00           N  
ATOM   2100  C5    C A  66     -10.661  -4.813 -37.098  1.00  0.00           C  
ATOM   2101  C6    C A  66     -11.088  -3.568 -36.855  1.00  0.00           C  
ATOM   2102  H5'   C A  66      -9.744   1.007 -35.802  1.00  0.00           H  
ATOM   2103 H5''   C A  66      -9.380  -0.490 -35.384  1.00  0.00           H  
ATOM   2104  H4'   C A  66     -11.861   0.641 -35.626  1.00  0.00           H  
ATOM   2105  H3'   C A  66     -11.016  -1.756 -34.377  1.00  0.00           H  
ATOM   2106  H1'   C A  66     -13.754  -1.808 -36.721  1.00  0.00           H  
ATOM   2107  H2'   C A  66     -13.186  -2.487 -34.278  1.00  0.00           H  
ATOM   2108 HO2'   C A  66     -14.853  -1.188 -34.181  1.00  0.00           H  
ATOM   2109  H42   C A  66     -10.316  -7.330 -37.485  1.00  0.00           H  
ATOM   2110  H41   C A  66     -11.911  -7.847 -37.219  1.00  0.00           H  
ATOM   2111  H5    C A  66      -9.722  -4.994 -37.316  1.00  0.00           H  
ATOM   2112  H6    C A  66     -10.445  -2.831 -36.896  1.00  0.00           H  
ATOM   2113  P     U A  67     -10.999  -0.852 -31.929  1.00  0.00           P  
ATOM   2114  OP2   U A  67      -9.827  -1.670 -32.332  1.00  0.00           O  
ATOM   2115  OP1   U A  67     -10.815   0.275 -30.980  1.00  0.00           O  
ATOM   2116  O5'   U A  67     -12.100  -1.832 -31.324  1.00  0.00           O  
ATOM   2117  C5'   U A  67     -13.408  -1.366 -31.030  1.00  0.00           C  
ATOM   2118  C4'   U A  67     -14.414  -2.491 -31.038  1.00  0.00           C  
ATOM   2119  O4'   U A  67     -14.459  -3.106 -32.352  1.00  0.00           O  
ATOM   2120  C3'   U A  67     -14.130  -3.650 -30.095  1.00  0.00           C  
ATOM   2121  O3'   U A  67     -14.546  -3.397 -28.764  1.00  0.00           O  
ATOM   2122  C1'   U A  67     -14.632  -4.509 -32.239  1.00  0.00           C  
ATOM   2123  C2'   U A  67     -14.870  -4.805 -30.757  1.00  0.00           C  
ATOM   2124  O2'   U A  67     -16.264  -4.743 -30.493  1.00  0.00           O  
ATOM   2125  N1    U A  67     -13.441  -5.217 -32.769  1.00  0.00           N  
ATOM   2126  C2    U A  67     -13.578  -6.565 -33.042  1.00  0.00           C  
ATOM   2127  O2    U A  67     -14.617  -7.178 -32.868  1.00  0.00           O  
ATOM   2128  N3    U A  67     -12.451  -7.178 -33.532  1.00  0.00           N  
ATOM   2129  C4    U A  67     -11.225  -6.595 -33.772  1.00  0.00           C  
ATOM   2130  O4    U A  67     -10.304  -7.283 -34.215  1.00  0.00           O  
ATOM   2131  C5    U A  67     -11.157  -5.198 -33.466  1.00  0.00           C  
ATOM   2132  C6    U A  67     -12.240  -4.576 -32.989  1.00  0.00           C  
ATOM   2133  H5'   U A  67     -13.668  -0.701 -31.701  1.00  0.00           H  
ATOM   2134 H5''   U A  67     -13.407  -0.945 -30.145  1.00  0.00           H  
ATOM   2135  H4'   U A  67     -15.298  -2.121 -30.829  1.00  0.00           H  
ATOM   2136  H3'   U A  67     -13.169  -3.841 -30.101  1.00  0.00           H  
ATOM   2137  H1'   U A  67     -15.422  -4.775 -32.755  1.00  0.00           H  
ATOM   2138  H2'   U A  67     -14.490  -5.671 -30.499  1.00  0.00           H  
ATOM   2139 HO2'   U A  67     -16.598  -5.649 -30.327  1.00  0.00           H  
ATOM   2140  H3    U A  67     -12.526  -8.134 -33.732  1.00  0.00           H  
ATOM   2141  H5    U A  67     -10.323  -4.702 -33.607  1.00  0.00           H  
ATOM   2142  H6    U A  67     -12.168  -3.621 -32.787  1.00  0.00           H  
ATOM   2143  P     C A  68     -13.533  -3.638 -27.540  1.00  0.00           P  
ATOM   2144  OP2   C A  68     -12.156  -3.707 -28.089  1.00  0.00           O  
ATOM   2145  OP1   C A  68     -13.852  -2.649 -26.479  1.00  0.00           O  
ATOM   2146  O5'   C A  68     -13.921  -5.085 -26.997  1.00  0.00           O  
ATOM   2147  C5'   C A  68     -15.162  -5.311 -26.347  1.00  0.00           C  
ATOM   2148  C4'   C A  68     -15.590  -6.755 -26.451  1.00  0.00           C  
ATOM   2149  O4'   C A  68     -15.728  -7.130 -27.846  1.00  0.00           O  
ATOM   2150  C3'   C A  68     -14.623  -7.783 -25.885  1.00  0.00           C  
ATOM   2151  O3'   C A  68     -14.743  -7.943 -24.481  1.00  0.00           O  
ATOM   2152  C1'   C A  68     -15.256  -8.455 -28.060  1.00  0.00           C  
ATOM   2153  C2'   C A  68     -14.970  -9.037 -26.674  1.00  0.00           C  
ATOM   2154  O2'   C A  68     -16.153  -9.647 -26.178  1.00  0.00           O  
ATOM   2155  N1    C A  68     -14.051  -8.445 -28.926  1.00  0.00           N  
ATOM   2156  C2    C A  68     -13.636  -9.652 -29.503  1.00  0.00           C  
ATOM   2157  O2    C A  68     -14.282 -10.686 -29.274  1.00  0.00           O  
ATOM   2158  N3    C A  68     -12.541  -9.670 -30.296  1.00  0.00           N  
ATOM   2159  C4    C A  68     -11.864  -8.545 -30.526  1.00  0.00           C  
ATOM   2160  N4    C A  68     -10.789  -8.611 -31.316  1.00  0.00           N  
ATOM   2161  C5    C A  68     -12.259  -7.303 -29.954  1.00  0.00           C  
ATOM   2162  C6    C A  68     -13.344  -7.297 -29.171  1.00  0.00           C  
ATOM   2163  H5'   C A  68     -15.847  -4.745 -26.760  1.00  0.00           H  
ATOM   2164 H5''   C A  68     -15.076  -5.071 -25.401  1.00  0.00           H  
ATOM   2165  H4'   C A  68     -16.458  -6.858 -26.006  1.00  0.00           H  
ATOM   2166  H3'   C A  68     -13.705  -7.513 -26.100  1.00  0.00           H  
ATOM   2167  H1'   C A  68     -15.962  -8.978 -28.493  1.00  0.00           H  
ATOM   2168  H2'   C A  68     -14.220  -9.667 -26.698  1.00  0.00           H  
ATOM   2169 HO2'   C A  68     -16.036 -10.620 -26.183  1.00  0.00           H  
ATOM   2170  H42   C A  68     -10.270  -7.801 -31.504  1.00  0.00           H  
ATOM   2171  H41   C A  68     -10.520  -9.468 -31.707  1.00  0.00           H  
ATOM   2172  H5    C A  68     -11.754  -6.481 -30.129  1.00  0.00           H  
ATOM   2173  H6    C A  68     -13.632  -6.452 -28.769  1.00  0.00           H  
ATOM   2174  P     G A  69     -13.478  -8.421 -23.611  1.00  0.00           P  
ATOM   2175  OP2   G A  69     -12.268  -7.757 -24.157  1.00  0.00           O  
ATOM   2176  OP1   G A  69     -13.820  -8.259 -22.175  1.00  0.00           O  
ATOM   2177  O5'   G A  69     -13.366  -9.981 -23.918  1.00  0.00           O  
ATOM   2178  C5'   G A  69     -14.339 -10.892 -23.429  1.00  0.00           C  
ATOM   2179  C4'   G A  69     -13.973 -12.319 -23.752  1.00  0.00           C  
ATOM   2180  O4'   G A  69     -14.005 -12.522 -25.189  1.00  0.00           O  
ATOM   2181  C3'   G A  69     -12.574 -12.758 -23.348  1.00  0.00           C  
ATOM   2182  O3'   G A  69     -12.479 -13.113 -21.979  1.00  0.00           O  
ATOM   2183  C1'   G A  69     -12.959 -13.412 -25.585  1.00  0.00           C  
ATOM   2184  C2'   G A  69     -12.300 -13.913 -24.299  1.00  0.00           C  
ATOM   2185  O2'   G A  69     -12.958 -15.098 -23.875  1.00  0.00           O  
ATOM   2186  N1    G A  69      -9.042 -13.932 -28.795  1.00  0.00           N  
ATOM   2187  C2    G A  69      -9.736 -14.893 -28.100  1.00  0.00           C  
ATOM   2188  N2    G A  69      -9.340 -16.161 -28.280  1.00  0.00           N  
ATOM   2189  N3    G A  69     -10.747 -14.631 -27.288  1.00  0.00           N  
ATOM   2190  C4    G A  69     -11.013 -13.309 -27.222  1.00  0.00           C  
ATOM   2191  C5    G A  69     -10.383 -12.271 -27.874  1.00  0.00           C  
ATOM   2192  C6    G A  69      -9.299 -12.566 -28.742  1.00  0.00           C  
ATOM   2193  O6    G A  69      -8.613 -11.784 -29.410  1.00  0.00           O  
ATOM   2194  N7    G A  69     -10.959 -11.055 -27.537  1.00  0.00           N  
ATOM   2195  C8    G A  69     -11.913 -11.370 -26.703  1.00  0.00           C  
ATOM   2196  N9    G A  69     -12.001 -12.720 -26.468  1.00  0.00           N  
ATOM   2197  H5'   G A  69     -15.205 -10.684 -23.836  1.00  0.00           H  
ATOM   2198 H5''   G A  69     -14.410 -10.792 -22.457  1.00  0.00           H  
ATOM   2199  H4'   G A  69     -14.627 -12.917 -23.332  1.00  0.00           H  
ATOM   2200  H3'   G A  69     -11.943 -12.031 -23.535  1.00  0.00           H  
ATOM   2201  H1'   G A  69     -13.356 -14.170 -26.064  1.00  0.00           H  
ATOM   2202  H2'   G A  69     -11.338 -14.058 -24.423  1.00  0.00           H  
ATOM   2203 HO2'   G A  69     -12.363 -15.863 -24.017  1.00  0.00           H  
ATOM   2204  H1    G A  69      -8.308 -14.230 -29.372  1.00  0.00           H  
ATOM   2205  H22   G A  69      -9.798 -16.889 -27.810  1.00  0.00           H  
ATOM   2206  H21   G A  69      -8.592 -16.363 -28.880  1.00  0.00           H  
ATOM   2207  H8    G A  69     -12.505 -10.709 -26.287  1.00  0.00           H  
ATOM   2208  P     C A  70     -11.112 -12.862 -21.172  1.00  0.00           P  
ATOM   2209  OP2   C A  70     -10.639 -11.490 -21.484  1.00  0.00           O  
ATOM   2210  OP1   C A  70     -11.333 -13.258 -19.758  1.00  0.00           O  
ATOM   2211  O5'   C A  70     -10.087 -13.896 -21.818  1.00  0.00           O  
ATOM   2212  C5'   C A  70     -10.296 -15.296 -21.709  1.00  0.00           C  
ATOM   2213  C4'   C A  70      -9.242 -16.077 -22.456  1.00  0.00           C  
ATOM   2214  O4'   C A  70      -9.351 -15.816 -23.880  1.00  0.00           O  
ATOM   2215  C3'   C A  70      -7.797 -15.737 -22.127  1.00  0.00           C  
ATOM   2216  O3'   C A  70      -7.333 -16.372 -20.948  1.00  0.00           O  
ATOM   2217  C1'   C A  70      -8.061 -15.786 -24.475  1.00  0.00           C  
ATOM   2218  C2'   C A  70      -7.058 -16.171 -23.385  1.00  0.00           C  
ATOM   2219  O2'   C A  70      -6.866 -17.578 -23.411  1.00  0.00           O  
ATOM   2220  N1    C A  70      -7.794 -14.439 -25.035  1.00  0.00           N  
ATOM   2221  C2    C A  70      -6.783 -14.306 -25.995  1.00  0.00           C  
ATOM   2222  O2    C A  70      -6.145 -15.310 -26.346  1.00  0.00           O  
ATOM   2223  N3    C A  70      -6.521 -13.088 -26.523  1.00  0.00           N  
ATOM   2224  C4    C A  70      -7.221 -12.024 -26.129  1.00  0.00           C  
ATOM   2225  N4    C A  70      -6.927 -10.842 -26.677  1.00  0.00           N  
ATOM   2226  C5    C A  70      -8.254 -12.126 -25.155  1.00  0.00           C  
ATOM   2227  C6    C A  70      -8.506 -13.336 -24.641  1.00  0.00           C  
ATOM   2228  H5'   C A  70     -11.177 -15.516 -22.077  1.00  0.00           H  
ATOM   2229 H5''   C A  70     -10.271 -15.549 -20.763  1.00  0.00           H  
ATOM   2230  H4'   C A  70      -9.387 -17.033 -22.296  1.00  0.00           H  
ATOM   2231  H3'   C A  70      -7.710 -14.765 -22.024  1.00  0.00           H  
ATOM   2232  H1'   C A  70      -8.028 -16.450 -25.196  1.00  0.00           H  
ATOM   2233  H2'   C A  70      -6.212 -15.687 -23.491  1.00  0.00           H  
ATOM   2234 HO2'   C A  70      -5.971 -17.771 -23.759  1.00  0.00           H  
ATOM   2235  H42   C A  70      -7.424 -10.042 -26.409  1.00  0.00           H  
ATOM   2236  H41   C A  70      -6.215 -10.776 -27.347  1.00  0.00           H  
ATOM   2237  H5    C A  70      -8.765 -11.338 -24.872  1.00  0.00           H  
ATOM   2238  H6    C A  70      -9.213 -13.426 -23.970  1.00  0.00           H  
ATOM   2239  P     G A  71      -6.206 -15.671 -20.042  1.00  0.00           P  
ATOM   2240  OP2   G A  71      -6.495 -14.215 -19.993  1.00  0.00           O  
ATOM   2241  OP1   G A  71      -6.088 -16.440 -18.776  1.00  0.00           O  
ATOM   2242  O5'   G A  71      -4.860 -15.878 -20.871  1.00  0.00           O  
ATOM   2243  C5'   G A  71      -4.319 -17.176 -21.070  1.00  0.00           C  
ATOM   2244  C4'   G A  71      -3.097 -17.137 -21.952  1.00  0.00           C  
ATOM   2245  O4'   G A  71      -3.470 -16.718 -23.291  1.00  0.00           O  
ATOM   2246  C3'   G A  71      -2.011 -16.152 -21.546  1.00  0.00           C  
ATOM   2247  O3'   G A  71      -1.162 -16.653 -20.527  1.00  0.00           O  
ATOM   2248  C1'   G A  71      -2.461 -15.895 -23.851  1.00  0.00           C  
ATOM   2249  C2'   G A  71      -1.295 -15.885 -22.862  1.00  0.00           C  
ATOM   2250  O2'   G A  71      -0.405 -16.943 -23.188  1.00  0.00           O  
ATOM   2251  N1    G A  71      -1.811 -11.516 -26.366  1.00  0.00           N  
ATOM   2252  C2    G A  71      -1.046 -12.658 -26.385  1.00  0.00           C  
ATOM   2253  N2    G A  71       0.036 -12.636 -27.178  1.00  0.00           N  
ATOM   2254  N3    G A  71      -1.321 -13.743 -25.681  1.00  0.00           N  
ATOM   2255  C4    G A  71      -2.440 -13.595 -24.940  1.00  0.00           C  
ATOM   2256  C5    G A  71      -3.273 -12.500 -24.849  1.00  0.00           C  
ATOM   2257  C6    G A  71      -2.966 -11.342 -25.611  1.00  0.00           C  
ATOM   2258  O6    G A  71      -3.582 -10.271 -25.666  1.00  0.00           O  
ATOM   2259  N7    G A  71      -4.321 -12.749 -23.975  1.00  0.00           N  
ATOM   2260  C8    G A  71      -4.110 -13.968 -23.558  1.00  0.00           C  
ATOM   2261  N9    G A  71      -2.986 -14.540 -24.104  1.00  0.00           N  
ATOM   2262  H5'   G A  71      -4.998 -17.745 -21.488  1.00  0.00           H  
ATOM   2263 H5''   G A  71      -4.075 -17.557 -20.200  1.00  0.00           H  
ATOM   2264  H4'   G A  71      -2.709 -18.036 -21.997  1.00  0.00           H  
ATOM   2265  H3'   G A  71      -2.430 -15.322 -21.235  1.00  0.00           H  
ATOM   2266  H1'   G A  71      -2.168 -16.294 -24.697  1.00  0.00           H  
ATOM   2267  H2'   G A  71      -0.839 -15.017 -22.854  1.00  0.00           H  
ATOM   2268 HO2'   G A  71       0.418 -16.565 -23.562  1.00  0.00           H  
ATOM   2269  H1    G A  71      -1.521 -10.766 -26.925  1.00  0.00           H  
ATOM   2270  H22   G A  71       0.619 -13.422 -27.233  1.00  0.00           H  
ATOM   2271  H21   G A  71       0.246 -11.836 -27.703  1.00  0.00           H  
ATOM   2272  H8    G A  71      -4.695 -14.428 -22.920  1.00  0.00           H  
ATOM   2273  P     U A  72      -0.512 -15.650 -19.453  1.00  0.00           P  
ATOM   2274  OP2   U A  72      -1.563 -14.695 -19.021  1.00  0.00           O  
ATOM   2275  OP1   U A  72       0.202 -16.465 -18.436  1.00  0.00           O  
ATOM   2276  O5'   U A  72       0.576 -14.842 -20.289  1.00  0.00           O  
ATOM   2277  C5'   U A  72       1.716 -15.494 -20.827  1.00  0.00           C  
ATOM   2278  C4'   U A  72       2.494 -14.588 -21.748  1.00  0.00           C  
ATOM   2279  O4'   U A  72       1.674 -14.219 -22.887  1.00  0.00           O  
ATOM   2280  C3'   U A  72       2.936 -13.255 -21.163  1.00  0.00           C  
ATOM   2281  O3'   U A  72       4.129 -13.352 -20.403  1.00  0.00           O  
ATOM   2282  C1'   U A  72       1.894 -12.866 -23.248  1.00  0.00           C  
ATOM   2283  C2'   U A  72       3.069 -12.377 -22.398  1.00  0.00           C  
ATOM   2284  O2'   U A  72       4.280 -12.641 -23.091  1.00  0.00           O  
ATOM   2285  N1    U A  72       0.662 -12.075 -23.013  1.00  0.00           N  
ATOM   2286  C2    U A  72       0.543 -10.876 -23.692  1.00  0.00           C  
ATOM   2287  O2    U A  72       1.394 -10.458 -24.458  1.00  0.00           O  
ATOM   2288  N3    U A  72      -0.613 -10.179 -23.444  1.00  0.00           N  
ATOM   2289  C4    U A  72      -1.643 -10.546 -22.604  1.00  0.00           C  
ATOM   2290  O4    U A  72      -2.621  -9.807 -22.487  1.00  0.00           O  
ATOM   2291  C5    U A  72      -1.451 -11.797 -21.936  1.00  0.00           C  
ATOM   2292  C6    U A  72      -0.335 -12.498 -22.160  1.00  0.00           C  
ATOM   2293  H5'   U A  72       1.425 -16.285 -21.328  1.00  0.00           H  
ATOM   2294 H5''   U A  72       2.299 -15.778 -20.092  1.00  0.00           H  
ATOM   2295  H4'   U A  72       3.285 -15.071 -22.068  1.00  0.00           H  
ATOM   2296  H3'   U A  72       2.220 -12.902 -20.593  1.00  0.00           H  
ATOM   2297  H1'   U A  72       2.135 -12.815 -24.196  1.00  0.00           H  
ATOM   2298  H2'   U A  72       2.978 -11.426 -22.176  1.00  0.00           H  
ATOM   2299 HO2'   U A  72       4.659 -11.794 -23.405  1.00  0.00           H  
ATOM   2300  H3    U A  72      -0.718  -9.326 -23.915  1.00  0.00           H  
ATOM   2301  H5    U A  72      -2.134 -12.137 -21.320  1.00  0.00           H  
ATOM   2302  H6    U A  72      -0.227 -13.350 -21.690  1.00  0.00           H  
ATOM   2303  P     A A  73       4.200 -12.725 -18.924  1.00  0.00           P  
ATOM   2304  OP2   A A  73       2.814 -12.611 -18.406  1.00  0.00           O  
ATOM   2305  OP1   A A  73       5.213 -13.484 -18.150  1.00  0.00           O  
ATOM   2306  O5'   A A  73       4.760 -11.251 -19.158  1.00  0.00           O  
ATOM   2307  C5'   A A  73       6.132 -11.031 -19.450  1.00  0.00           C  
ATOM   2308  C4'   A A  73       6.356  -9.674 -20.068  1.00  0.00           C  
ATOM   2309  O4'   A A  73       5.578  -9.555 -21.288  1.00  0.00           O  
ATOM   2310  C3'   A A  73       5.919  -8.479 -19.233  1.00  0.00           C  
ATOM   2311  O3'   A A  73       6.885  -8.095 -18.269  1.00  0.00           O  
ATOM   2312  C1'   A A  73       5.048  -8.251 -21.418  1.00  0.00           C  
ATOM   2313  C2'   A A  73       5.653  -7.415 -20.288  1.00  0.00           C  
ATOM   2314  O2'   A A  73       6.863  -6.829 -20.746  1.00  0.00           O  
ATOM   2315  N1    A A  73       0.634  -5.835 -22.528  1.00  0.00           N  
ATOM   2316  C2    A A  73       1.916  -5.509 -22.738  1.00  0.00           C  
ATOM   2317  N3    A A  73       3.018  -6.186 -22.422  1.00  0.00           N  
ATOM   2318  C4    A A  73       2.707  -7.344 -21.812  1.00  0.00           C  
ATOM   2319  C5    A A  73       1.439  -7.815 -21.528  1.00  0.00           C  
ATOM   2320  C6    A A  73       0.356  -7.005 -21.914  1.00  0.00           C  
ATOM   2321  N6    A A  73      -0.922  -7.329 -21.705  1.00  0.00           N  
ATOM   2322  N7    A A  73       1.504  -9.048 -20.893  1.00  0.00           N  
ATOM   2323  C8    A A  73       2.789  -9.289 -20.808  1.00  0.00           C  
ATOM   2324  N9    A A  73       3.576  -8.300 -21.345  1.00  0.00           N  
ATOM   2325  H5'   A A  73       6.442 -11.721 -20.073  1.00  0.00           H  
ATOM   2326 H5''   A A  73       6.650 -11.094 -18.621  1.00  0.00           H  
ATOM   2327  H4'   A A  73       7.307  -9.577 -20.286  1.00  0.00           H  
ATOM   2328  H3'   A A  73       5.079  -8.696 -18.777  1.00  0.00           H  
ATOM   2329  H1'   A A  73       5.320  -7.877 -22.282  1.00  0.00           H  
ATOM   2330  H2'   A A  73       5.021  -6.739 -19.966  1.00  0.00           H  
ATOM   2331 HO2'   A A  73       6.727  -5.866 -20.861  1.00  0.00           H  
ATOM   2332  H2    A A  73       2.064  -4.650 -23.187  1.00  0.00           H  
ATOM   2333  H61   A A  73      -1.635  -6.723 -21.997  1.00  0.00           H  
ATOM   2334  H62   A A  73      -1.148  -8.173 -21.262  1.00  0.00           H  
ATOM   2335  H8    A A  73       3.155 -10.102 -20.399  1.00  0.00           H  
ATOM   2336  P     C A  74       6.418  -7.574 -16.822  1.00  0.00           P  
ATOM   2337  OP2   C A  74       5.229  -8.362 -16.410  1.00  0.00           O  
ATOM   2338  OP1   C A  74       7.613  -7.535 -15.941  1.00  0.00           O  
ATOM   2339  O5'   C A  74       5.951  -6.074 -17.084  1.00  0.00           O  
ATOM   2340  C5'   C A  74       6.895  -5.058 -17.384  1.00  0.00           C  
ATOM   2341  C4'   C A  74       6.218  -3.762 -17.760  1.00  0.00           C  
ATOM   2342  O4'   C A  74       5.421  -3.951 -18.958  1.00  0.00           O  
ATOM   2343  C3'   C A  74       5.234  -3.200 -16.745  1.00  0.00           C  
ATOM   2344  O3'   C A  74       5.865  -2.477 -15.702  1.00  0.00           O  
ATOM   2345  C1'   C A  74       4.216  -3.199 -18.878  1.00  0.00           C  
ATOM   2346  C2'   C A  74       4.315  -2.349 -17.609  1.00  0.00           C  
ATOM   2347  O2'   C A  74       4.918  -1.105 -17.933  1.00  0.00           O  
ATOM   2348  N1    C A  74       3.049  -4.115 -18.853  1.00  0.00           N  
ATOM   2349  C2    C A  74       1.786  -3.590 -19.153  1.00  0.00           C  
ATOM   2350  O2    C A  74       1.680  -2.385 -19.427  1.00  0.00           O  
ATOM   2351  N3    C A  74       0.705  -4.404 -19.139  1.00  0.00           N  
ATOM   2352  C4    C A  74       0.846  -5.695 -18.840  1.00  0.00           C  
ATOM   2353  N4    C A  74      -0.248  -6.461 -18.838  1.00  0.00           N  
ATOM   2354  C5    C A  74       2.116  -6.259 -18.531  1.00  0.00           C  
ATOM   2355  C6    C A  74       3.178  -5.445 -18.549  1.00  0.00           C  
ATOM   2356  H5'   C A  74       7.456  -5.354 -18.131  1.00  0.00           H  
ATOM   2357 H5''   C A  74       7.461  -4.906 -16.598  1.00  0.00           H  
ATOM   2358  H4'   C A  74       6.908  -3.088 -17.939  1.00  0.00           H  
ATOM   2359  H3'   C A  74       4.717  -3.938 -16.357  1.00  0.00           H  
ATOM   2360  H1'   C A  74       4.151  -2.611 -19.659  1.00  0.00           H  
ATOM   2361  H2'   C A  74       3.436  -2.229 -17.190  1.00  0.00           H  
ATOM   2362 HO2'   C A  74       4.240  -0.400 -17.886  1.00  0.00           H  
ATOM   2363  H42   C A  74      -0.178  -7.414 -18.623  1.00  0.00           H  
ATOM   2364  H41   C A  74      -1.121  -6.069 -19.051  1.00  0.00           H  
ATOM   2365  H5    C A  74       2.209  -7.210 -18.313  1.00  0.00           H  
ATOM   2366  H6    C A  74       4.060  -5.814 -18.339  1.00  0.00           H  
ATOM   2367  P     A A  75       5.257  -2.506 -14.215  1.00  0.00           P  
ATOM   2368  OP2   A A  75       4.767  -3.881 -13.945  1.00  0.00           O  
ATOM   2369  OP1   A A  75       6.248  -1.887 -13.300  1.00  0.00           O  
ATOM   2370  O5'   A A  75       3.992  -1.541 -14.297  1.00  0.00           O  
ATOM   2371  C5'   A A  75       4.154  -0.134 -14.409  1.00  0.00           C  
ATOM   2372  C4'   A A  75       2.827   0.567 -14.554  1.00  0.00           C  
ATOM   2373  O4'   A A  75       2.176   0.139 -15.779  1.00  0.00           O  
ATOM   2374  C3'   A A  75       1.799   0.280 -13.470  1.00  0.00           C  
ATOM   2375  O3'   A A  75       1.996   1.057 -12.300  1.00  0.00           O  
ATOM   2376  C1'   A A  75       0.769   0.035 -15.583  1.00  0.00           C  
ATOM   2377  C2'   A A  75       0.482   0.566 -14.177  1.00  0.00           C  
ATOM   2378  O2'   A A  75       0.230   1.961 -14.255  1.00  0.00           O  
ATOM   2379  N1    A A  75      -3.207  -3.147 -16.376  1.00  0.00           N  
ATOM   2380  C2    A A  75      -3.128  -1.814 -16.267  1.00  0.00           C  
ATOM   2381  N3    A A  75      -2.058  -1.049 -16.060  1.00  0.00           N  
ATOM   2382  C4    A A  75      -0.948  -1.802 -15.959  1.00  0.00           C  
ATOM   2383  C5    A A  75      -0.870  -3.179 -16.049  1.00  0.00           C  
ATOM   2384  C6    A A  75      -2.073  -3.873 -16.270  1.00  0.00           C  
ATOM   2385  N6    A A  75      -2.153  -5.201 -16.379  1.00  0.00           N  
ATOM   2386  N7    A A  75       0.442  -3.607 -15.897  1.00  0.00           N  
ATOM   2387  C8    A A  75       1.116  -2.498 -15.720  1.00  0.00           C  
ATOM   2388  N9    A A  75       0.338  -1.367 -15.746  1.00  0.00           N  
ATOM   2389  H5'   A A  75       4.707   0.063 -15.194  1.00  0.00           H  
ATOM   2390 H5''   A A  75       4.607   0.201 -13.608  1.00  0.00           H  
ATOM   2391  H4'   A A  75       2.982   1.534 -14.597  1.00  0.00           H  
ATOM   2392  H3'   A A  75       1.836  -0.671 -13.235  1.00  0.00           H  
ATOM   2393  H1'   A A  75       0.311   0.596 -16.243  1.00  0.00           H  
ATOM   2394  H2'   A A  75      -0.264   0.085 -13.759  1.00  0.00           H  
ATOM   2395 HO2'   A A  75      -0.722   2.124 -14.089  1.00  0.00           H  
ATOM   2396  H2    A A  75      -3.978  -1.334 -16.351  1.00  0.00           H  
ATOM   2397  H61   A A  75      -3.021  -5.629 -16.533  1.00  0.00           H  
ATOM   2398  H62   A A  75      -1.343  -5.748 -16.306  1.00  0.00           H  
ATOM   2399  H8    A A  75       2.086  -2.477 -15.582  1.00  0.00           H  
ATOM   2400  P     G A  76       1.651   0.443 -10.856  1.00  0.00           P  
ATOM   2401  OP2   G A  76       2.064  -0.983 -10.852  1.00  0.00           O  
ATOM   2402  OP1   G A  76       2.187   1.366  -9.823  1.00  0.00           O  
ATOM   2403  O5'   G A  76       0.060   0.495 -10.785  1.00  0.00           O  
ATOM   2404  C5'   G A  76      -0.624   1.732 -10.649  1.00  0.00           C  
ATOM   2405  C4'   G A  76      -2.120   1.543 -10.659  1.00  0.00           C  
ATOM   2406  O4'   G A  76      -2.537   0.995 -11.937  1.00  0.00           O  
ATOM   2407  C3'   G A  76      -2.676   0.563  -9.637  1.00  0.00           C  
ATOM   2408  O3'   G A  76      -2.832   1.135  -8.349  1.00  0.00           O  
ATOM   2409  C1'   G A  76      -3.606   0.078 -11.755  1.00  0.00           C  
ATOM   2410  C2'   G A  76      -3.988   0.127 -10.275  1.00  0.00           C  
ATOM   2411  O2'   G A  76      -5.000   1.107 -10.092  1.00  0.00           O  
ATOM   2412  N1    G A  76      -5.143  -4.583 -13.108  1.00  0.00           N  
ATOM   2413  C2    G A  76      -5.889  -3.486 -12.751  1.00  0.00           C  
ATOM   2414  N2    G A  76      -7.221  -3.645 -12.754  1.00  0.00           N  
ATOM   2415  N3    G A  76      -5.369  -2.316 -12.417  1.00  0.00           N  
ATOM   2416  C4    G A  76      -4.020  -2.330 -12.467  1.00  0.00           C  
ATOM   2417  C5    G A  76      -3.182  -3.370 -12.810  1.00  0.00           C  
ATOM   2418  C6    G A  76      -3.753  -4.620 -13.166  1.00  0.00           C  
ATOM   2419  O6    G A  76      -3.178  -5.662 -13.500  1.00  0.00           O  
ATOM   2420  N7    G A  76      -1.854  -2.977 -12.737  1.00  0.00           N  
ATOM   2421  C8    G A  76      -1.906  -1.729 -12.358  1.00  0.00           C  
ATOM   2422  N9    G A  76      -3.190  -1.273 -12.176  1.00  0.00           N  
ATOM   2423  H5'   G A  76      -0.370   2.321 -11.390  1.00  0.00           H  
ATOM   2424 H5''   G A  76      -0.360   2.152  -9.803  1.00  0.00           H  
ATOM   2425  H4'   G A  76      -2.551   2.414 -10.530  1.00  0.00           H  
ATOM   2426  H3'   G A  76      -2.078  -0.211  -9.575  1.00  0.00           H  
ATOM   2427  H1'   G A  76      -4.369   0.369 -12.298  1.00  0.00           H  
ATOM   2428  H2'   G A  76      -4.272  -0.753  -9.948  1.00  0.00           H  
ATOM   2429 HO2'   G A  76      -5.848   0.657  -9.895  1.00  0.00           H  
ATOM   2430  H1    G A  76      -5.625  -5.404 -13.339  1.00  0.00           H  
ATOM   2431  H22   G A  76      -7.804  -2.896 -12.508  1.00  0.00           H  
ATOM   2432  H21   G A  76      -7.613  -4.508 -13.000  1.00  0.00           H  
ATOM   2433  H8    G A  76      -1.111  -1.174 -12.218  1.00  0.00           H  
ATOM   2434  P     U A  77      -2.520   0.262  -7.036  1.00  0.00           P  
ATOM   2435  OP2   U A  77      -1.314  -0.561  -7.308  1.00  0.00           O  
ATOM   2436  OP1   U A  77      -2.538   1.173  -5.863  1.00  0.00           O  
ATOM   2437  O5'   U A  77      -3.770  -0.718  -6.919  1.00  0.00           O  
ATOM   2438  C5'   U A  77      -5.084  -0.207  -6.755  1.00  0.00           C  
ATOM   2439  C4'   U A  77      -6.130  -1.249  -7.066  1.00  0.00           C  
ATOM   2440  O4'   U A  77      -6.013  -1.669  -8.451  1.00  0.00           O  
ATOM   2441  C3'   U A  77      -6.040  -2.546  -6.277  1.00  0.00           C  
ATOM   2442  O3'   U A  77      -6.630  -2.455  -4.992  1.00  0.00           O  
ATOM   2443  C1'   U A  77      -6.271  -3.057  -8.573  1.00  0.00           C  
ATOM   2444  C2'   U A  77      -6.730  -3.543  -7.197  1.00  0.00           C  
ATOM   2445  O2'   U A  77      -8.143  -3.428  -7.115  1.00  0.00           O  
ATOM   2446  N1    U A  77      -5.054  -3.763  -9.042  1.00  0.00           N  
ATOM   2447  C2    U A  77      -5.223  -5.033  -9.564  1.00  0.00           C  
ATOM   2448  O2    U A  77      -6.310  -5.577  -9.651  1.00  0.00           O  
ATOM   2449  N3    U A  77      -4.070  -5.647  -9.986  1.00  0.00           N  
ATOM   2450  C4    U A  77      -2.790  -5.136  -9.940  1.00  0.00           C  
ATOM   2451  O4    U A  77      -1.852  -5.816 -10.360  1.00  0.00           O  
ATOM   2452  C5    U A  77      -2.692  -3.819  -9.388  1.00  0.00           C  
ATOM   2453  C6    U A  77      -3.799  -3.197  -8.971  1.00  0.00           C  
ATOM   2454  H5'   U A  77      -5.207   0.558  -7.355  1.00  0.00           H  
ATOM   2455 H5''   U A  77      -5.198   0.092  -5.829  1.00  0.00           H  
ATOM   2456  H4'   U A  77      -7.017  -0.855  -6.927  1.00  0.00           H  
ATOM   2457  H3'   U A  77      -5.097  -2.799  -6.181  1.00  0.00           H  
ATOM   2458  H1'   U A  77      -6.992  -3.191  -9.223  1.00  0.00           H  
ATOM   2459  H2'   U A  77      -6.430  -4.461  -7.023  1.00  0.00           H  
ATOM   2460 HO2'   U A  77      -8.538  -4.324  -7.133  1.00  0.00           H  
ATOM   2461  H3    U A  77      -4.167  -6.548 -10.359  1.00  0.00           H  
ATOM   2462  H5    U A  77      -1.819  -3.378  -9.318  1.00  0.00           H  
ATOM   2463  H6    U A  77      -3.705  -2.298  -8.596  1.00  0.00           H  
ATOM   2464  P     C A  78      -5.883  -3.077  -3.712  1.00  0.00           P  
ATOM   2465  OP2   C A  78      -4.432  -3.147  -4.015  1.00  0.00           O  
ATOM   2466  OP1   C A  78      -6.347  -2.341  -2.508  1.00  0.00           O  
ATOM   2467  O5'   C A  78      -6.442  -4.566  -3.624  1.00  0.00           O  
ATOM   2468  C5'   C A  78      -7.746  -4.828  -3.130  1.00  0.00           C  
ATOM   2469  C4'   C A  78      -8.224  -6.205  -3.521  1.00  0.00           C  
ATOM   2470  O4'   C A  78      -8.178  -6.353  -4.964  1.00  0.00           O  
ATOM   2471  C3'   C A  78      -7.399  -7.373  -3.003  1.00  0.00           C  
ATOM   2472  O3'   C A  78      -7.727  -7.738  -1.673  1.00  0.00           O  
ATOM   2473  C1'   C A  78      -7.744  -7.658  -5.324  1.00  0.00           C  
ATOM   2474  C2'   C A  78      -7.689  -8.464  -4.025  1.00  0.00           C  
ATOM   2475  O2'   C A  78      -8.958  -9.059  -3.797  1.00  0.00           O  
ATOM   2476  N1    C A  78      -6.427  -7.596  -6.004  1.00  0.00           N  
ATOM   2477  C2    C A  78      -5.997  -8.718  -6.725  1.00  0.00           C  
ATOM   2478  O2    C A  78      -6.723  -9.722  -6.772  1.00  0.00           O  
ATOM   2479  N3    C A  78      -4.800  -8.687  -7.355  1.00  0.00           N  
ATOM   2480  C4    C A  78      -4.038  -7.595  -7.288  1.00  0.00           C  
ATOM   2481  N4    C A  78      -2.865  -7.610  -7.926  1.00  0.00           N  
ATOM   2482  C5    C A  78      -4.446  -6.440  -6.564  1.00  0.00           C  
ATOM   2483  C6    C A  78      -5.632  -6.481  -5.946  1.00  0.00           C  
ATOM   2484  H5'   C A  78      -8.365  -4.160  -3.493  1.00  0.00           H  
ATOM   2485 H5''   C A  78      -7.738  -4.759  -2.153  1.00  0.00           H  
ATOM   2486  H4'   C A  78      -9.151  -6.314  -3.220  1.00  0.00           H  
ATOM   2487  H3'   C A  78      -6.448  -7.139  -3.046  1.00  0.00           H  
ATOM   2488  H1'   C A  78      -8.403  -8.059  -5.928  1.00  0.00           H  
ATOM   2489  H2'   C A  78      -6.973  -9.134  -4.049  1.00  0.00           H  
ATOM   2490 HO2'   C A  78      -8.889 -10.025  -3.943  1.00  0.00           H  
ATOM   2491  H42   C A  78      -2.282  -6.823  -7.896  1.00  0.00           H  
ATOM   2492  H41   C A  78      -2.587  -8.408  -8.423  1.00  0.00           H  
ATOM   2493  H5    C A  78      -3.879  -5.641  -6.522  1.00  0.00           H  
ATOM   2494  H6    C A  78      -5.931  -5.696  -5.442  1.00  0.00           H  
ATOM   2495  P     G A  79      -6.627  -8.432  -0.730  1.00  0.00           P  
ATOM   2496  OP2   G A  79      -5.317  -7.786  -1.000  1.00  0.00           O  
ATOM   2497  OP1   G A  79      -7.160  -8.460   0.656  1.00  0.00           O  
ATOM   2498  O5'   G A  79      -6.555  -9.933  -1.261  1.00  0.00           O  
ATOM   2499  C5'   G A  79      -7.629 -10.835  -1.042  1.00  0.00           C  
ATOM   2500  C4'   G A  79      -7.301 -12.219  -1.547  1.00  0.00           C  
ATOM   2501  O4'   G A  79      -7.155 -12.193  -2.991  1.00  0.00           O  
ATOM   2502  C3'   G A  79      -5.993 -12.817  -1.053  1.00  0.00           C  
ATOM   2503  O3'   G A  79      -6.099 -13.389   0.240  1.00  0.00           O  
ATOM   2504  C1'   G A  79      -6.120 -13.086  -3.398  1.00  0.00           C  
ATOM   2505  C2'   G A  79      -5.658 -13.827  -2.142  1.00  0.00           C  
ATOM   2506  O2'   G A  79      -6.425 -15.014  -1.999  1.00  0.00           O  
ATOM   2507  N1    G A  79      -1.879 -13.371  -6.200  1.00  0.00           N  
ATOM   2508  C2    G A  79      -2.709 -14.376  -5.764  1.00  0.00           C  
ATOM   2509  N2    G A  79      -2.369 -15.624  -6.119  1.00  0.00           N  
ATOM   2510  N3    G A  79      -3.794 -14.174  -5.034  1.00  0.00           N  
ATOM   2511  C4    G A  79      -3.987 -12.866  -4.768  1.00  0.00           C  
ATOM   2512  C5    G A  79      -3.221 -11.786  -5.154  1.00  0.00           C  
ATOM   2513  C6    G A  79      -2.060 -12.017  -5.937  1.00  0.00           C  
ATOM   2514  O6    G A  79      -1.252 -11.191  -6.378  1.00  0.00           O  
ATOM   2515  N7    G A  79      -3.762 -10.601  -4.675  1.00  0.00           N  
ATOM   2516  C8    G A  79      -4.826 -10.975  -4.018  1.00  0.00           C  
ATOM   2517  N9    G A  79      -5.022 -12.334  -4.035  1.00  0.00           N  
ATOM   2518  H5'   G A  79      -8.425 -10.505  -1.507  1.00  0.00           H  
ATOM   2519 H5''   G A  79      -7.817 -10.882  -0.081  1.00  0.00           H  
ATOM   2520  H4'   G A  79      -8.036 -12.824  -1.312  1.00  0.00           H  
ATOM   2521  H3'   G A  79      -5.305 -12.119  -1.041  1.00  0.00           H  
ATOM   2522  H1'   G A  79      -6.491 -13.729  -4.038  1.00  0.00           H  
ATOM   2523  H2'   G A  79      -4.697 -14.018  -2.172  1.00  0.00           H  
ATOM   2524 HO2'   G A  79      -5.856 -15.787  -2.192  1.00  0.00           H  
ATOM   2525  H1    G A  79      -1.100 -13.626  -6.736  1.00  0.00           H  
ATOM   2526  H22   G A  79      -2.924 -16.382  -5.837  1.00  0.00           H  
ATOM   2527  H21   G A  79      -1.567 -15.782  -6.659  1.00  0.00           H  
ATOM   2528  H8    G A  79      -5.424 -10.348  -3.561  1.00  0.00           H  
ATOM   2529  P     C A  80      -4.848 -13.341   1.248  1.00  0.00           P  
ATOM   2530  OP2   C A  80      -4.271 -11.974   1.201  1.00  0.00           O  
ATOM   2531  OP1   C A  80      -5.285 -13.908   2.549  1.00  0.00           O  
ATOM   2532  O5'   C A  80      -3.794 -14.345   0.603  1.00  0.00           O  
ATOM   2533  C5'   C A  80      -4.058 -15.738   0.537  1.00  0.00           C  
ATOM   2534  C4'   C A  80      -2.965 -16.480  -0.194  1.00  0.00           C  
ATOM   2535  O4'   C A  80      -2.912 -16.043  -1.577  1.00  0.00           O  
ATOM   2536  C3'   C A  80      -1.549 -16.261   0.318  1.00  0.00           C  
ATOM   2537  O3'   C A  80      -1.236 -17.063   1.444  1.00  0.00           O  
ATOM   2538  C1'   C A  80      -1.566 -15.995  -2.030  1.00  0.00           C  
ATOM   2539  C2'   C A  80      -0.701 -16.571  -0.907  1.00  0.00           C  
ATOM   2540  O2'   C A  80      -0.568 -17.972  -1.101  1.00  0.00           O  
ATOM   2541  N1    C A  80      -1.194 -14.599  -2.368  1.00  0.00           N  
ATOM   2542  C2    C A  80      -0.072 -14.388  -3.180  1.00  0.00           C  
ATOM   2543  O2    C A  80       0.572 -15.366  -3.589  1.00  0.00           O  
ATOM   2544  N3    C A  80       0.288 -13.125  -3.504  1.00  0.00           N  
ATOM   2545  C4    C A  80      -0.421 -12.091  -3.051  1.00  0.00           C  
ATOM   2546  N4    C A  80      -0.028 -10.862  -3.396  1.00  0.00           N  
ATOM   2547  C5    C A  80      -1.565 -12.272  -2.224  1.00  0.00           C  
ATOM   2548  C6    C A  80      -1.913 -13.526  -1.911  1.00  0.00           C  
ATOM   2549  H5'   C A  80      -4.908 -15.880   0.070  1.00  0.00           H  
ATOM   2550 H5''   C A  80      -4.131 -16.093   1.448  1.00  0.00           H  
ATOM   2551  H4'   C A  80      -3.166 -17.439  -0.169  1.00  0.00           H  
ATOM   2552  H3'   C A  80      -1.436 -15.316   0.555  1.00  0.00           H  
ATOM   2553  H1'   C A  80      -1.479 -16.556  -2.829  1.00  0.00           H  
ATOM   2554  H2'   C A  80       0.171 -16.126  -0.863  1.00  0.00           H  
ATOM   2555 HO2'   C A  80       0.350 -18.169  -1.381  1.00  0.00           H  
ATOM   2556  H42   C A  80      -0.528 -10.082  -3.080  1.00  0.00           H  
ATOM   2557  H41   C A  80       0.761 -10.742  -3.966  1.00  0.00           H  
ATOM   2558  H5    C A  80      -2.081 -11.505  -1.896  1.00  0.00           H  
ATOM   2559  H6    C A  80      -2.697 -13.671  -1.343  1.00  0.00           H  
ATOM   2560  P     C A  81      -0.261 -16.501   2.591  1.00  0.00           P  
ATOM   2561  OP2   C A  81      -0.531 -15.051   2.755  1.00  0.00           O  
ATOM   2562  OP1   C A  81      -0.365 -17.404   3.765  1.00  0.00           O  
ATOM   2563  O5'   C A  81       1.197 -16.665   1.972  1.00  0.00           O  
ATOM   2564  C5'   C A  81       1.766 -17.950   1.775  1.00  0.00           C  
ATOM   2565  C4'   C A  81       3.050 -17.877   0.985  1.00  0.00           C  
ATOM   2566  O4'   C A  81       2.793 -17.296  -0.320  1.00  0.00           O  
ATOM   2567  C3'   C A  81       4.148 -17.002   1.570  1.00  0.00           C  
ATOM   2568  O3'   C A  81       4.902 -17.656   2.576  1.00  0.00           O  
ATOM   2569  C1'   C A  81       3.871 -16.463  -0.714  1.00  0.00           C  
ATOM   2570  C2'   C A  81       4.965 -16.628   0.341  1.00  0.00           C  
ATOM   2571  O2'   C A  81       5.825 -17.690  -0.049  1.00  0.00           O  
ATOM   2572  N1    C A  81       3.414 -15.056  -0.836  1.00  0.00           N  
ATOM   2573  C2    C A  81       4.221 -14.153  -1.540  1.00  0.00           C  
ATOM   2574  O2    C A  81       5.286 -14.552  -2.036  1.00  0.00           O  
ATOM   2575  N3    C A  81       3.827 -12.865  -1.666  1.00  0.00           N  
ATOM   2576  C4    C A  81       2.678 -12.462  -1.124  1.00  0.00           C  
ATOM   2577  N4    C A  81       2.329 -11.182  -1.274  1.00  0.00           N  
ATOM   2578  C5    C A  81       1.836 -13.354  -0.402  1.00  0.00           C  
ATOM   2579  C6    C A  81       2.235 -14.626  -0.285  1.00  0.00           C  
ATOM   2580  H5'   C A  81       1.125 -18.513   1.292  1.00  0.00           H  
ATOM   2581 H5''   C A  81       1.952 -18.354   2.649  1.00  0.00           H  
ATOM   2582  H4'   C A  81       3.398 -18.785   0.866  1.00  0.00           H  
ATOM   2583  H3'   C A  81       3.746 -16.190   1.946  1.00  0.00           H  
ATOM   2584  H1'   C A  81       4.206 -16.771  -1.582  1.00  0.00           H  
ATOM   2585  H2'   C A  81       5.460 -15.793   0.478  1.00  0.00           H  
ATOM   2586 HO2'   C A  81       6.688 -17.317  -0.324  1.00  0.00           H  
ATOM   2587  H42   C A  81       1.491 -10.854  -0.887  1.00  0.00           H  
ATOM   2588  H41   C A  81       2.913 -10.570  -1.770  1.00  0.00           H  
ATOM   2589  H5    C A  81       0.992 -13.049  -0.007  1.00  0.00           H  
ATOM   2590  H6    C A  81       1.669 -15.256   0.208  1.00  0.00           H  
ATOM   2591  P     A A  82       5.467 -16.827   3.831  1.00  0.00           P  
ATOM   2592  OP2   A A  82       4.446 -15.819   4.214  1.00  0.00           O  
ATOM   2593  OP1   A A  82       5.957 -17.797   4.842  1.00  0.00           O  
ATOM   2594  O5'   A A  82       6.728 -16.050   3.242  1.00  0.00           O  
ATOM   2595  C5'   A A  82       7.923 -16.743   2.913  1.00  0.00           C  
ATOM   2596  C4'   A A  82       8.930 -15.831   2.260  1.00  0.00           C  
ATOM   2597  O4'   A A  82       8.389 -15.308   1.019  1.00  0.00           O  
ATOM   2598  C3'   A A  82       9.316 -14.588   3.049  1.00  0.00           C  
ATOM   2599  O3'   A A  82      10.303 -14.841   4.034  1.00  0.00           O  
ATOM   2600  C1'   A A  82       8.788 -13.957   0.833  1.00  0.00           C  
ATOM   2601  C2'   A A  82       9.773 -13.631   1.958  1.00  0.00           C  
ATOM   2602  O2'   A A  82      11.089 -13.937   1.521  1.00  0.00           O  
ATOM   2603  N1    A A  82       6.925  -9.294  -0.326  1.00  0.00           N  
ATOM   2604  C2    A A  82       8.138  -9.843  -0.478  1.00  0.00           C  
ATOM   2605  N3    A A  82       8.555 -11.065  -0.153  1.00  0.00           N  
ATOM   2606  C4    A A  82       7.555 -11.777   0.397  1.00  0.00           C  
ATOM   2607  C5    A A  82       6.259 -11.351   0.619  1.00  0.00           C  
ATOM   2608  C6    A A  82       5.944 -10.037   0.230  1.00  0.00           C  
ATOM   2609  N6    A A  82       4.736  -9.489   0.382  1.00  0.00           N  
ATOM   2610  N7    A A  82       5.505 -12.359   1.205  1.00  0.00           N  
ATOM   2611  C8    A A  82       6.349 -13.354   1.323  1.00  0.00           C  
ATOM   2612  N9    A A  82       7.608 -13.072   0.854  1.00  0.00           N  
ATOM   2613  H5'   A A  82       7.709 -17.475   2.298  1.00  0.00           H  
ATOM   2614 H5''   A A  82       8.312 -17.117   3.731  1.00  0.00           H  
ATOM   2615  H4'   A A  82       9.741 -16.345   2.062  1.00  0.00           H  
ATOM   2616  H3'   A A  82       8.516 -14.222   3.482  1.00  0.00           H  
ATOM   2617  H1'   A A  82       9.242 -13.876  -0.031  1.00  0.00           H  
ATOM   2618  H2'   A A  82       9.694 -12.696   2.243  1.00  0.00           H  
ATOM   2619 HO2'   A A  82      11.580 -13.102   1.376  1.00  0.00           H  
ATOM   2620  H2    A A  82       8.814  -9.262  -0.886  1.00  0.00           H  
ATOM   2621  H61   A A  82       4.577  -8.567   0.091  1.00  0.00           H  
ATOM   2622  H62   A A  82       4.009 -10.009   0.782  1.00  0.00           H  
ATOM   2623  H8    A A  82       6.103 -14.221   1.710  1.00  0.00           H  
ATOM   2624  P     C A  83       9.966 -14.624   5.590  1.00  0.00           P  
ATOM   2625  OP2   C A  83       8.531 -14.939   5.799  1.00  0.00           O  
ATOM   2626  OP1   C A  83      10.997 -15.336   6.387  1.00  0.00           O  
ATOM   2627  O5'   C A  83      10.166 -13.060   5.814  1.00  0.00           O  
ATOM   2628  C5'   C A  83      11.412 -12.538   6.250  1.00  0.00           C  
ATOM   2629  C4'   C A  83      11.682 -11.174   5.662  1.00  0.00           C  
ATOM   2630  O4'   C A  83      11.249 -11.149   4.279  1.00  0.00           O  
ATOM   2631  C3'   C A  83      10.912 -10.015   6.276  1.00  0.00           C  
ATOM   2632  O3'   C A  83      11.482  -9.555   7.490  1.00  0.00           O  
ATOM   2633  C1'   C A  83      10.698  -9.897   3.953  1.00  0.00           C  
ATOM   2634  C2'   C A  83      10.966  -8.995   5.153  1.00  0.00           C  
ATOM   2635  O2'   C A  83      12.260  -8.422   5.039  1.00  0.00           O  
ATOM   2636  N1    C A  83       9.248 -10.109   3.719  1.00  0.00           N  
ATOM   2637  C2    C A  83       8.480  -9.025   3.278  1.00  0.00           C  
ATOM   2638  O2    C A  83       9.029  -7.927   3.096  1.00  0.00           O  
ATOM   2639  N3    C A  83       7.156  -9.191   3.057  1.00  0.00           N  
ATOM   2640  C4    C A  83       6.589 -10.381   3.260  1.00  0.00           C  
ATOM   2641  N4    C A  83       5.279 -10.499   3.029  1.00  0.00           N  
ATOM   2642  C5    C A  83       7.341 -11.502   3.709  1.00  0.00           C  
ATOM   2643  C6    C A  83       8.651 -11.326   3.923  1.00  0.00           C  
ATOM   2644  H5'   C A  83      12.127 -13.151   5.979  1.00  0.00           H  
ATOM   2645 H5''   C A  83      11.404 -12.468   7.228  1.00  0.00           H  
ATOM   2646  H4'   C A  83      12.645 -11.000   5.699  1.00  0.00           H  
ATOM   2647  H3'   C A  83       9.984 -10.288   6.429  1.00  0.00           H  
ATOM   2648  H1'   C A  83      11.102  -9.499   3.154  1.00  0.00           H  
ATOM   2649  H2'   C A  83      10.275  -8.309   5.260  1.00  0.00           H  
ATOM   2650 HO2'   C A  83      12.171  -7.465   4.855  1.00  0.00           H  
ATOM   2651  H42   C A  83       4.833 -11.360   3.169  1.00  0.00           H  
ATOM   2652  H41   C A  83       4.764  -9.724   2.721  1.00  0.00           H  
ATOM   2653  H5    C A  83       6.916 -12.373   3.855  1.00  0.00           H  
ATOM   2654  H6    C A  83       9.186 -12.086   4.232  1.00  0.00           H  
ATOM   2655  P     C A  84      10.537  -9.027   8.678  1.00  0.00           P  
ATOM   2656  OP2   C A  84       9.241  -9.745   8.589  1.00  0.00           O  
ATOM   2657  OP1   C A  84      11.317  -9.075   9.941  1.00  0.00           O  
ATOM   2658  O5'   C A  84      10.280  -7.497   8.316  1.00  0.00           O  
ATOM   2659  C5'   C A  84      11.348  -6.563   8.296  1.00  0.00           C  
ATOM   2660  C4'   C A  84      10.908  -5.225   7.754  1.00  0.00           C  
ATOM   2661  O4'   C A  84      10.438  -5.395   6.389  1.00  0.00           O  
ATOM   2662  C3'   C A  84       9.727  -4.573   8.456  1.00  0.00           C  
ATOM   2663  O3'   C A  84      10.105  -3.843   9.610  1.00  0.00           O  
ATOM   2664  C1'   C A  84       9.375  -4.510   6.128  1.00  0.00           C  
ATOM   2665  C2'   C A  84       9.205  -3.641   7.374  1.00  0.00           C  
ATOM   2666  O2'   C A  84      10.021  -2.486   7.251  1.00  0.00           O  
ATOM   2667  N1    C A  84       8.170  -5.329   5.844  1.00  0.00           N  
ATOM   2668  C2    C A  84       7.048  -4.693   5.297  1.00  0.00           C  
ATOM   2669  O2    C A  84       7.093  -3.474   5.070  1.00  0.00           O  
ATOM   2670  N3    C A  84       5.937  -5.417   5.028  1.00  0.00           N  
ATOM   2671  C4    C A  84       5.914  -6.725   5.282  1.00  0.00           C  
ATOM   2672  N4    C A  84       4.796  -7.398   5.000  1.00  0.00           N  
ATOM   2673  C5    C A  84       7.037  -7.400   5.837  1.00  0.00           C  
ATOM   2674  C6    C A  84       8.131  -6.675   6.098  1.00  0.00           C  
ATOM   2675  H5'   C A  84      12.069  -6.915   7.732  1.00  0.00           H  
ATOM   2676 H5''   C A  84      11.685  -6.443   9.208  1.00  0.00           H  
ATOM   2677  H4'   C A  84      11.675  -4.616   7.757  1.00  0.00           H  
ATOM   2678  H3'   C A  84       9.052  -5.255   8.655  1.00  0.00           H  
ATOM   2679  H1'   C A  84       9.568  -3.936   5.359  1.00  0.00           H  
ATOM   2680  H2'   C A  84       8.266  -3.407   7.526  1.00  0.00           H  
ATOM   2681 HO2'   C A  84       9.449  -1.704   7.109  1.00  0.00           H  
ATOM   2682  H42   C A  84       4.748  -8.361   5.175  1.00  0.00           H  
ATOM   2683  H41   C A  84       4.025  -6.929   4.618  1.00  0.00           H  
ATOM   2684  H5    C A  84       7.011  -8.363   6.020  1.00  0.00           H  
ATOM   2685  H6    C A  84       8.914  -7.121   6.481  1.00  0.00           H  
ATOM   2686  P     C A  85       9.284  -4.016  10.982  1.00  0.00           P  
ATOM   2687  OP2   C A  85       8.938  -5.451  11.133  1.00  0.00           O  
ATOM   2688  OP1   C A  85      10.039  -3.326  12.059  1.00  0.00           O  
ATOM   2689  O5'   C A  85       7.936  -3.206  10.729  1.00  0.00           O  
ATOM   2690  C5'   C A  85       7.965  -1.884  10.214  1.00  0.00           C  
ATOM   2691  C4'   C A  85       6.642  -1.497   9.598  1.00  0.00           C  
ATOM   2692  O4'   C A  85       6.454  -2.212   8.349  1.00  0.00           O  
ATOM   2693  C3'   C A  85       5.400  -1.841  10.404  1.00  0.00           C  
ATOM   2694  O3'   C A  85       5.144  -0.916  11.447  1.00  0.00           O  
ATOM   2695  C1'   C A  85       5.099  -2.477   8.147  1.00  0.00           C  
ATOM   2696  C2'   C A  85       4.358  -1.806   9.310  1.00  0.00           C  
ATOM   2697  O2'   C A  85       4.042  -0.471   8.943  1.00  0.00           O  
ATOM   2698  N1    C A  85       4.926  -3.951   8.145  1.00  0.00           N  
ATOM   2699  C2    C A  85       3.743  -4.480   7.613  1.00  0.00           C  
ATOM   2700  O2    C A  85       2.881  -3.709   7.165  1.00  0.00           O  
ATOM   2701  N3    C A  85       3.560  -5.821   7.599  1.00  0.00           N  
ATOM   2702  C4    C A  85       4.501  -6.628   8.087  1.00  0.00           C  
ATOM   2703  N4    C A  85       4.278  -7.944   8.052  1.00  0.00           N  
ATOM   2704  C5    C A  85       5.714  -6.122   8.635  1.00  0.00           C  
ATOM   2705  C6    C A  85       5.884  -4.794   8.643  1.00  0.00           C  
ATOM   2706  H5'   C A  85       8.666  -1.822   9.532  1.00  0.00           H  
ATOM   2707 H5''   C A  85       8.171  -1.262  10.943  1.00  0.00           H  
ATOM   2708  H4'   C A  85       6.650  -0.535   9.414  1.00  0.00           H  
ATOM   2709  H3'   C A  85       5.487  -2.751  10.759  1.00  0.00           H  
ATOM   2710  H1'   C A  85       4.771  -2.108   7.301  1.00  0.00           H  
ATOM   2711  H2'   C A  85       3.557  -2.311   9.561  1.00  0.00           H  
ATOM   2712 HO2'   C A  85       3.077  -0.400   8.791  1.00  0.00           H  
ATOM   2713  H42   C A  85       4.950  -8.564   8.403  1.00  0.00           H  
ATOM   2714  H41   C A  85       3.441  -8.290   7.675  1.00  0.00           H  
ATOM   2715  H5    C A  85       6.400  -6.724   8.991  1.00  0.00           H  
ATOM   2716  H6    C A  85       6.712  -4.426   9.015  1.00  0.00           H  
ATOM   2717  P     A A  86       4.585  -1.429  12.864  1.00  0.00           P  
ATOM   2718  OP2   A A  86       5.452  -2.543  13.324  1.00  0.00           O  
ATOM   2719  OP1   A A  86       4.386  -0.245  13.737  1.00  0.00           O  
ATOM   2720  O5'   A A  86       3.152  -2.032  12.517  1.00  0.00           O  
ATOM   2721  C5'   A A  86       2.153  -1.231  11.905  1.00  0.00           C  
ATOM   2722  C4'   A A  86       1.025  -2.071  11.360  1.00  0.00           C  
ATOM   2723  O4'   A A  86       1.489  -2.874  10.236  1.00  0.00           O  
ATOM   2724  C3'   A A  86       0.421  -3.083  12.322  1.00  0.00           C  
ATOM   2725  O3'   A A  86      -0.618  -2.539  13.118  1.00  0.00           O  
ATOM   2726  C1'   A A  86       0.970  -4.173  10.299  1.00  0.00           C  
ATOM   2727  C2'   A A  86      -0.129  -4.127  11.365  1.00  0.00           C  
ATOM   2728  O2'   A A  86      -1.337  -3.687  10.762  1.00  0.00           O  
ATOM   2729  N1    A A  86       2.589  -9.061  10.508  1.00  0.00           N  
ATOM   2730  C2    A A  86       1.446  -8.508  10.081  1.00  0.00           C  
ATOM   2731  N3    A A  86       1.090  -7.226  10.056  1.00  0.00           N  
ATOM   2732  C4    A A  86       2.074  -6.450  10.544  1.00  0.00           C  
ATOM   2733  C5    A A  86       3.302  -6.870  11.019  1.00  0.00           C  
ATOM   2734  C6    A A  86       3.557  -8.253  10.992  1.00  0.00           C  
ATOM   2735  N6    A A  86       4.695  -8.804  11.417  1.00  0.00           N  
ATOM   2736  N7    A A  86       4.061  -5.788  11.442  1.00  0.00           N  
ATOM   2737  C8    A A  86       3.288  -4.754  11.216  1.00  0.00           C  
ATOM   2738  N9    A A  86       2.070  -5.082  10.674  1.00  0.00           N  
ATOM   2739  H5'   A A  86       2.556  -0.722  11.170  1.00  0.00           H  
ATOM   2740 H5''   A A  86       1.794  -0.605  12.567  1.00  0.00           H  
ATOM   2741  H4'   A A  86       0.310  -1.478  11.047  1.00  0.00           H  
ATOM   2742  H3'   A A  86       1.137  -3.479  12.862  1.00  0.00           H  
ATOM   2743  H1'   A A  86       0.583  -4.462   9.445  1.00  0.00           H  
ATOM   2744  H2'   A A  86      -0.237  -4.996  11.805  1.00  0.00           H  
ATOM   2745 HO2'   A A  86      -1.958  -4.443  10.705  1.00  0.00           H  
ATOM   2746  H2    A A  86       0.776  -9.138   9.740  1.00  0.00           H  
ATOM   2747  H61   A A  86       4.815  -9.776  11.373  1.00  0.00           H  
ATOM   2748  H62   A A  86       5.412  -8.238  11.772  1.00  0.00           H  
ATOM   2749  H8    A A  86       3.554  -3.833  11.417  1.00  0.00           H  
ATOM   2750  P     U A  87      -0.861  -3.083  14.610  1.00  0.00           P  
ATOM   2751  OP2   U A  87       0.394  -2.889  15.379  1.00  0.00           O  
ATOM   2752  OP1   U A  87      -2.129  -2.495  15.113  1.00  0.00           O  
ATOM   2753  O5'   U A  87      -1.085  -4.648  14.418  1.00  0.00           O  
ATOM   2754  C5'   U A  87      -2.228  -5.143  13.736  1.00  0.00           C  
ATOM   2755  C4'   U A  87      -2.185  -6.645  13.595  1.00  0.00           C  
ATOM   2756  O4'   U A  87      -1.057  -6.995  12.756  1.00  0.00           O  
ATOM   2757  C3'   U A  87      -1.967  -7.433  14.877  1.00  0.00           C  
ATOM   2758  O3'   U A  87      -3.178  -7.793  15.518  1.00  0.00           O  
ATOM   2759  C1'   U A  87      -0.420  -8.174  13.222  1.00  0.00           C  
ATOM   2760  C2'   U A  87      -1.283  -8.701  14.375  1.00  0.00           C  
ATOM   2761  O2'   U A  87      -2.228  -9.622  13.849  1.00  0.00           O  
ATOM   2762  N1    U A  87       0.943  -7.795  13.666  1.00  0.00           N  
ATOM   2763  C2    U A  87       1.845  -8.822  13.879  1.00  0.00           C  
ATOM   2764  O2    U A  87       1.566  -9.997  13.718  1.00  0.00           O  
ATOM   2765  N3    U A  87       3.094  -8.424  14.289  1.00  0.00           N  
ATOM   2766  C4    U A  87       3.526  -7.133  14.506  1.00  0.00           C  
ATOM   2767  O4    U A  87       4.685  -6.938  14.876  1.00  0.00           O  
ATOM   2768  C5    U A  87       2.541  -6.124  14.265  1.00  0.00           C  
ATOM   2769  C6    U A  87       1.317  -6.483  13.864  1.00  0.00           C  
ATOM   2770  H5'   U A  87      -2.266  -4.740  12.843  1.00  0.00           H  
ATOM   2771 H5''   U A  87      -3.032  -4.893  14.235  1.00  0.00           H  
ATOM   2772  H4'   U A  87      -3.015  -6.946  13.170  1.00  0.00           H  
ATOM   2773  H3'   U A  87      -1.347  -6.943  15.455  1.00  0.00           H  
ATOM   2774  H1'   U A  87      -0.355  -8.862  12.526  1.00  0.00           H  
ATOM   2775  H2'   U A  87      -0.728  -9.110  15.071  1.00  0.00           H  
ATOM   2776 HO2'   U A  87      -3.117  -9.403  14.200  1.00  0.00           H  
ATOM   2777  H3    U A  87       3.748  -9.136  14.446  1.00  0.00           H  
ATOM   2778  H5    U A  87       2.762  -5.178  14.393  1.00  0.00           H  
ATOM   2779  H6    U A  87       0.660  -5.774  13.708  1.00  0.00           H  
TER                                                                             
