# Supplementary material for: Direct-Coupling Analysis of nucleotide coevolution facilitates RNA secondary and tertiary structure prediction
Source: Nucleic Acids Res. 2015 Sep 29;43(21):10444–55. doi: 10.1093/nar/gkv932 (PMC4666395; doi:10.1093/nar/gkv932)
Supplement: SUPPLEMENTARY DATA [file supp_gkv932_nar-01540-r-2015-File011.zip › blind_predictions_100dca/RF01695/cluster_02.pdb]

ATOM      1  C5'   G A   1      -3.586 -19.212   7.619  1.00  0.00           C  
ATOM      2  C4'   G A   1      -4.415 -18.638   8.742  1.00  0.00           C  
ATOM      3  O4'   G A   1      -3.520 -18.385   9.844  1.00  0.00           O  
ATOM      4  C3'   G A   1      -5.053 -17.283   8.475  1.00  0.00           C  
ATOM      5  O3'   G A   1      -6.333 -17.383   7.874  1.00  0.00           O  
ATOM      6  C1'   G A   1      -3.950 -17.241  10.567  1.00  0.00           C  
ATOM      7  C2'   G A   1      -5.192 -16.691   9.875  1.00  0.00           C  
ATOM      8  O2'   G A   1      -6.345 -17.193  10.535  1.00  0.00           O  
ATOM      9  N1    G A   1      -2.481 -12.575  11.975  1.00  0.00           N  
ATOM     10  C2    G A   1      -3.696 -13.194  12.136  1.00  0.00           C  
ATOM     11  N2    G A   1      -4.651 -12.482  12.752  1.00  0.00           N  
ATOM     12  N3    G A   1      -3.959 -14.424  11.723  1.00  0.00           N  
ATOM     13  C4    G A   1      -2.893 -14.995  11.125  1.00  0.00           C  
ATOM     14  C5    G A   1      -1.637 -14.465  10.915  1.00  0.00           C  
ATOM     15  C6    G A   1      -1.369 -13.145  11.362  1.00  0.00           C  
ATOM     16  O6    G A   1      -0.319 -12.499  11.269  1.00  0.00           O  
ATOM     17  N7    G A   1      -0.820 -15.377  10.263  1.00  0.00           N  
ATOM     18  C8    G A   1      -1.578 -16.425  10.092  1.00  0.00           C  
ATOM     19  N9    G A   1      -2.848 -16.262  10.592  1.00  0.00           N  
ATOM     20  H4'   G A   1      -5.110 -19.266   9.032  1.00  0.00           H  
ATOM     21  H3'   G A   1      -4.476 -16.729   7.911  1.00  0.00           H  
ATOM     22  H1'   G A   1      -4.176 -17.501  11.485  1.00  0.00           H  
ATOM     23  H2'   G A   1      -5.183 -15.711   9.853  1.00  0.00           H  
ATOM     24 HO2'   G A   1      -6.771 -16.463  11.031  1.00  0.00           H  
ATOM     25  H1    G A   1      -2.388 -11.661  12.317  1.00  0.00           H  
ATOM     26  H22   G A   1      -5.539 -12.872  12.895  1.00  0.00           H  
ATOM     27  H21   G A   1      -4.464 -11.571  13.061  1.00  0.00           H  
ATOM     28  H8    G A   1      -1.272 -17.246   9.652  1.00  0.00           H  
ATOM     29  P     U A   2      -6.643 -16.606   6.502  1.00  0.00           P  
ATOM     30  OP2   U A   2      -5.358 -16.097   5.962  1.00  0.00           O  
ATOM     31  OP1   U A   2      -7.498 -17.481   5.660  1.00  0.00           O  
ATOM     32  O5'   U A   2      -7.517 -15.354   6.958  1.00  0.00           O  
ATOM     33  C5'   U A   2      -7.341 -14.083   6.353  1.00  0.00           C  
ATOM     34  C4'   U A   2      -7.078 -13.009   7.379  1.00  0.00           C  
ATOM     35  O4'   U A   2      -6.163 -13.534   8.362  1.00  0.00           O  
ATOM     36  C3'   U A   2      -6.409 -11.742   6.868  1.00  0.00           C  
ATOM     37  O3'   U A   2      -7.336 -10.766   6.427  1.00  0.00           O  
ATOM     38  C1'   U A   2      -5.204 -12.555   8.727  1.00  0.00           C  
ATOM     39  C2'   U A   2      -5.629 -11.240   8.065  1.00  0.00           C  
ATOM     40  O2'   U A   2      -6.466 -10.521   8.960  1.00  0.00           O  
ATOM     41  N1    U A   2      -3.880 -13.023   8.250  1.00  0.00           N  
ATOM     42  C2    U A   2      -2.820 -12.144   8.370  1.00  0.00           C  
ATOM     43  O2    U A   2      -2.932 -11.026   8.843  1.00  0.00           O  
ATOM     44  N3    U A   2      -1.614 -12.620   7.917  1.00  0.00           N  
ATOM     45  C4    U A   2      -1.362 -13.858   7.366  1.00  0.00           C  
ATOM     46  O4    U A   2      -0.219 -14.138   7.003  1.00  0.00           O  
ATOM     47  C5    U A   2      -2.505 -14.714   7.273  1.00  0.00           C  
ATOM     48  C6    U A   2      -3.691 -14.277   7.708  1.00  0.00           C  
ATOM     49  H5'   U A   2      -8.152 -13.853   5.851  1.00  0.00           H  
ATOM     50 H5''   U A   2      -6.583 -14.125   5.734  1.00  0.00           H  
ATOM     51  H4'   U A   2      -7.913 -12.765   7.830  1.00  0.00           H  
ATOM     52  H3'   U A   2      -5.802 -11.964   6.131  1.00  0.00           H  
ATOM     53  H1'   U A   2      -5.174 -12.433   9.699  1.00  0.00           H  
ATOM     54  H2'   U A   2      -4.852 -10.709   7.791  1.00  0.00           H  
ATOM     55 HO2'   U A   2      -5.977  -9.742   9.299  1.00  0.00           H  
ATOM     56  H3    U A   2      -0.849 -12.012   7.992  1.00  0.00           H  
ATOM     57  H5    U A   2      -2.418 -15.614   6.895  1.00  0.00           H  
ATOM     58  H6    U A   2      -4.458 -14.881   7.633  1.00  0.00           H  
ATOM     59  P     C A   3      -7.109 -10.007   5.028  1.00  0.00           P  
ATOM     60  OP2   C A   3      -5.892 -10.571   4.391  1.00  0.00           O  
ATOM     61  OP1   C A   3      -8.396 -10.015   4.287  1.00  0.00           O  
ATOM     62  O5'   C A   3      -6.793  -8.504   5.451  1.00  0.00           O  
ATOM     63  C5'   C A   3      -5.831  -7.735   4.745  1.00  0.00           C  
ATOM     64  C4'   C A   3      -4.839  -7.088   5.681  1.00  0.00           C  
ATOM     65  O4'   C A   3      -4.304  -8.099   6.568  1.00  0.00           O  
ATOM     66  C3'   C A   3      -3.613  -6.465   5.032  1.00  0.00           C  
ATOM     67  O3'   C A   3      -3.861  -5.169   4.514  1.00  0.00           O  
ATOM     68  C1'   C A   3      -2.923  -7.881   6.773  1.00  0.00           C  
ATOM     69  C2'   C A   3      -2.583  -6.530   6.143  1.00  0.00           C  
ATOM     70  O2'   C A   3      -2.791  -5.501   7.099  1.00  0.00           O  
ATOM     71  N1    C A   3      -2.192  -9.002   6.132  1.00  0.00           N  
ATOM     72  C2    C A   3      -0.794  -8.936   6.072  1.00  0.00           C  
ATOM     73  O2    C A   3      -0.212  -7.951   6.552  1.00  0.00           O  
ATOM     74  N3    C A   3      -0.103  -9.945   5.493  1.00  0.00           N  
ATOM     75  C4    C A   3      -0.752 -10.993   4.984  1.00  0.00           C  
ATOM     76  N4    C A   3      -0.029 -11.965   4.422  1.00  0.00           N  
ATOM     77  C5    C A   3      -2.171 -11.089   5.028  1.00  0.00           C  
ATOM     78  C6    C A   3      -2.844 -10.085   5.604  1.00  0.00           C  
ATOM     79  H5'   C A   3      -6.293  -7.036   4.236  1.00  0.00           H  
ATOM     80 H5''   C A   3      -5.349  -8.318   4.123  1.00  0.00           H  
ATOM     81  H4'   C A   3      -5.293  -6.408   6.220  1.00  0.00           H  
ATOM     82  H3'   C A   3      -3.317  -7.050   4.304  1.00  0.00           H  
ATOM     83  H1'   C A   3      -2.706  -7.855   7.728  1.00  0.00           H  
ATOM     84  H2'   C A   3      -1.670  -6.515   5.787  1.00  0.00           H  
ATOM     85 HO2'   C A   3      -1.923  -5.142   7.376  1.00  0.00           H  
ATOM     86  H42   C A   3      -0.476 -12.748   4.039  1.00  0.00           H  
ATOM     87  H41   C A   3       0.949 -11.894   4.393  1.00  0.00           H  
ATOM     88  H5    C A   3      -2.639 -11.863   4.651  1.00  0.00           H  
ATOM     89  H6    C A   3      -3.821 -10.133   5.644  1.00  0.00           H  
ATOM     90  P     U A   4      -3.666  -4.874   2.946  1.00  0.00           P  
ATOM     91  OP2   U A   4      -4.347  -5.953   2.188  1.00  0.00           O  
ATOM     92  OP1   U A   4      -4.033  -3.456   2.696  1.00  0.00           O  
ATOM     93  O5'   U A   4      -2.097  -5.025   2.718  1.00  0.00           O  
ATOM     94  C5'   U A   4      -1.218  -3.935   2.950  1.00  0.00           C  
ATOM     95  C4'   U A   4       0.196  -4.401   3.193  1.00  0.00           C  
ATOM     96  O4'   U A   4       0.151  -5.768   3.677  1.00  0.00           O  
ATOM     97  C3'   U A   4       1.099  -4.471   1.970  1.00  0.00           C  
ATOM     98  O3'   U A   4       1.676  -3.221   1.636  1.00  0.00           O  
ATOM     99  C1'   U A   4       1.334  -6.432   3.265  1.00  0.00           C  
ATOM    100  C2'   U A   4       2.161  -5.475   2.403  1.00  0.00           C  
ATOM    101  O2'   U A   4       3.152  -4.859   3.213  1.00  0.00           O  
ATOM    102  N1    U A   4       1.002  -7.689   2.551  1.00  0.00           N  
ATOM    103  C2    U A   4       2.052  -8.534   2.242  1.00  0.00           C  
ATOM    104  O2    U A   4       3.211  -8.289   2.528  1.00  0.00           O  
ATOM    105  N3    U A   4       1.697  -9.685   1.582  1.00  0.00           N  
ATOM    106  C4    U A   4       0.429 -10.071   1.206  1.00  0.00           C  
ATOM    107  O4    U A   4       0.272 -11.141   0.615  1.00  0.00           O  
ATOM    108  C5    U A   4      -0.607  -9.148   1.559  1.00  0.00           C  
ATOM    109  C6    U A   4      -0.290  -8.020   2.203  1.00  0.00           C  
ATOM    110  H5'   U A   4      -1.528  -3.436   3.735  1.00  0.00           H  
ATOM    111 H5''   U A   4      -1.228  -3.343   2.170  1.00  0.00           H  
ATOM    112  H4'   U A   4       0.626  -3.841   3.871  1.00  0.00           H  
ATOM    113  H3'   U A   4       0.605  -4.813   1.197  1.00  0.00           H  
ATOM    114  H1'   U A   4       1.833  -6.644   4.082  1.00  0.00           H  
ATOM    115  H2'   U A   4       2.556  -5.934   1.633  1.00  0.00           H  
ATOM    116 HO2'   U A   4       3.847  -4.481   2.634  1.00  0.00           H  
ATOM    117  H3    U A   4       2.426 -10.298   1.352  1.00  0.00           H  
ATOM    118  H5    U A   4      -1.540  -9.343   1.332  1.00  0.00           H  
ATOM    119  H6    U A   4      -1.016  -7.405   2.433  1.00  0.00           H  
ATOM    120  P     A A   5       1.221  -2.451   0.302  1.00  0.00           P  
ATOM    121  OP2   A A   5       1.095  -3.452  -0.787  1.00  0.00           O  
ATOM    122  OP1   A A   5       0.064  -1.586   0.641  1.00  0.00           O  
ATOM    123  O5'   A A   5       2.459  -1.507  -0.038  1.00  0.00           O  
ATOM    124  C5'   A A   5       2.487  -0.155   0.396  1.00  0.00           C  
ATOM    125  C4'   A A   5       3.830   0.481   0.142  1.00  0.00           C  
ATOM    126  O4'   A A   5       4.667   0.311   1.313  1.00  0.00           O  
ATOM    127  C3'   A A   5       4.650  -0.120  -0.989  1.00  0.00           C  
ATOM    128  O3'   A A   5       4.385   0.479  -2.246  1.00  0.00           O  
ATOM    129  C1'   A A   5       5.961  -0.128   0.973  1.00  0.00           C  
ATOM    130  C2'   A A   5       6.080   0.137  -0.530  1.00  0.00           C  
ATOM    131  O2'   A A   5       6.450   1.493  -0.734  1.00  0.00           O  
ATOM    132  N1    A A   5       8.890  -4.237   2.016  1.00  0.00           N  
ATOM    133  C2    A A   5       9.193  -2.959   1.755  1.00  0.00           C  
ATOM    134  N3    A A   5       8.378  -1.939   1.491  1.00  0.00           N  
ATOM    135  C4    A A   5       7.095  -2.339   1.511  1.00  0.00           C  
ATOM    136  C5    A A   5       6.628  -3.616   1.763  1.00  0.00           C  
ATOM    137  C6    A A   5       7.591  -4.605   2.029  1.00  0.00           C  
ATOM    138  N6    A A   5       7.291  -5.880   2.288  1.00  0.00           N  
ATOM    139  N7    A A   5       5.242  -3.653   1.699  1.00  0.00           N  
ATOM    140  C8    A A   5       4.907  -2.419   1.415  1.00  0.00           C  
ATOM    141  N9    A A   5       5.978  -1.570   1.286  1.00  0.00           N  
ATOM    142  H5'   A A   5       2.295  -0.124   1.357  1.00  0.00           H  
ATOM    143 H5''   A A   5       1.798   0.349  -0.084  1.00  0.00           H  
ATOM    144  H4'   A A   5       3.711   1.439  -0.028  1.00  0.00           H  
ATOM    145  H3'   A A   5       4.487  -1.085  -1.052  1.00  0.00           H  
ATOM    146  H1'   A A   5       6.698   0.317   1.442  1.00  0.00           H  
ATOM    147  H2'   A A   5       6.711  -0.480  -0.956  1.00  0.00           H  
ATOM    148 HO2'   A A   5       7.375   1.526  -1.055  1.00  0.00           H  
ATOM    149  H2    A A   5      10.149  -2.744   1.757  1.00  0.00           H  
ATOM    150  H61   A A   5       8.007  -6.525   2.466  1.00  0.00           H  
ATOM    151  H62   A A   5       6.355  -6.170   2.303  1.00  0.00           H  
ATOM    152  H8    A A   5       3.977  -2.129   1.303  1.00  0.00           H  
ATOM    153  P     U A   6       4.591  -0.361  -3.601  1.00  0.00           P  
ATOM    154  OP2   U A   6       3.447  -1.297  -3.739  1.00  0.00           O  
ATOM    155  OP1   U A   6       4.892   0.597  -4.695  1.00  0.00           O  
ATOM    156  O5'   U A   6       5.902  -1.223  -3.324  1.00  0.00           O  
ATOM    157  C5'   U A   6       7.191  -0.698  -3.603  1.00  0.00           C  
ATOM    158  C4'   U A   6       8.262  -1.753  -3.468  1.00  0.00           C  
ATOM    159  O4'   U A   6       8.225  -2.330  -2.137  1.00  0.00           O  
ATOM    160  C3'   U A   6       8.141  -2.954  -4.394  1.00  0.00           C  
ATOM    161  O3'   U A   6       8.650  -2.705  -5.694  1.00  0.00           O  
ATOM    162  C1'   U A   6       8.517  -3.720  -2.190  1.00  0.00           C  
ATOM    163  C2'   U A   6       8.901  -4.034  -3.637  1.00  0.00           C  
ATOM    164  O2'   U A   6      10.305  -3.878  -3.786  1.00  0.00           O  
ATOM    165  N1    U A   6       7.344  -4.507  -1.736  1.00  0.00           N  
ATOM    166  C2    U A   6       7.569  -5.824  -1.380  1.00  0.00           C  
ATOM    167  O2    U A   6       8.668  -6.348  -1.424  1.00  0.00           O  
ATOM    168  N3    U A   6       6.455  -6.513  -0.965  1.00  0.00           N  
ATOM    169  C4    U A   6       5.166  -6.033  -0.873  1.00  0.00           C  
ATOM    170  O4    U A   6       4.269  -6.780  -0.481  1.00  0.00           O  
ATOM    171  C5    U A   6       5.010  -4.663  -1.257  1.00  0.00           C  
ATOM    172  C6    U A   6       6.077  -3.968  -1.664  1.00  0.00           C  
ATOM    173  H5'   U A   6       7.382   0.031  -2.977  1.00  0.00           H  
ATOM    174 H5''   U A   6       7.203  -0.347  -4.517  1.00  0.00           H  
ATOM    175  H4'   U A   6       9.138  -1.334  -3.606  1.00  0.00           H  
ATOM    176  H3'   U A   6       7.198  -3.213  -4.462  1.00  0.00           H  
ATOM    177  H1'   U A   6       9.278  -3.908  -1.603  1.00  0.00           H  
ATOM    178  H2'   U A   6       8.606  -4.932  -3.899  1.00  0.00           H  
ATOM    179 HO2'   U A   6      10.714  -4.761  -3.895  1.00  0.00           H  
ATOM    180  H3    U A   6       6.592  -7.449  -0.708  1.00  0.00           H  
ATOM    181  H5    U A   6       4.127  -4.238  -1.222  1.00  0.00           H  
ATOM    182  H6    U A   6       5.944  -3.033  -1.922  1.00  0.00           H  
ATOM    183  P     G A   7       8.053  -3.492  -6.961  1.00  0.00           P  
ATOM    184  OP2   G A   7       6.573  -3.500  -6.841  1.00  0.00           O  
ATOM    185  OP1   G A   7       8.687  -2.941  -8.186  1.00  0.00           O  
ATOM    186  O5'   G A   7       8.571  -4.986  -6.767  1.00  0.00           O  
ATOM    187  C5'   G A   7       9.912  -5.338  -7.074  1.00  0.00           C  
ATOM    188  C4'   G A   7      10.170  -6.804  -6.830  1.00  0.00           C  
ATOM    189  O4'   G A   7       9.934  -7.118  -5.433  1.00  0.00           O  
ATOM    190  C3'   G A   7       9.274  -7.774  -7.585  1.00  0.00           C  
ATOM    191  O3'   G A   7       9.690  -7.986  -8.924  1.00  0.00           O  
ATOM    192  C1'   G A   7       9.358  -8.424  -5.314  1.00  0.00           C  
ATOM    193  C2'   G A   7       9.337  -9.025  -6.721  1.00  0.00           C  
ATOM    194  O2'   G A   7      10.546  -9.739  -6.934  1.00  0.00           O  
ATOM    195  N1    G A   7       5.608 -10.985  -3.013  1.00  0.00           N  
ATOM    196  C2    G A   7       6.828 -11.434  -3.459  1.00  0.00           C  
ATOM    197  N2    G A   7       7.089 -12.736  -3.269  1.00  0.00           N  
ATOM    198  N3    G A   7       7.728 -10.663  -4.048  1.00  0.00           N  
ATOM    199  C4    G A   7       7.305  -9.386  -4.159  1.00  0.00           C  
ATOM    200  C5    G A   7       6.109  -8.837  -3.747  1.00  0.00           C  
ATOM    201  C6    G A   7       5.152  -9.674  -3.118  1.00  0.00           C  
ATOM    202  O6    G A   7       4.035  -9.375  -2.682  1.00  0.00           O  
ATOM    203  N7    G A   7       6.061  -7.482  -4.045  1.00  0.00           N  
ATOM    204  C8    G A   7       7.206  -7.238  -4.622  1.00  0.00           C  
ATOM    205  N9    G A   7       8.009  -8.348  -4.723  1.00  0.00           N  
ATOM    206  H5'   G A   7      10.518  -4.808  -6.515  1.00  0.00           H  
ATOM    207 H5''   G A   7      10.088  -5.134  -8.017  1.00  0.00           H  
ATOM    208  H4'   G A   7      11.106  -7.001  -7.046  1.00  0.00           H  
ATOM    209  H3'   G A   7       8.356  -7.430  -7.584  1.00  0.00           H  
ATOM    210  H1'   G A   7       9.938  -8.964  -4.738  1.00  0.00           H  
ATOM    211  H2'   G A   7       8.551  -9.595  -6.855  1.00  0.00           H  
ATOM    212 HO2'   G A   7      10.353 -10.699  -6.942  1.00  0.00           H  
ATOM    213  H1    G A   7       5.012 -11.637  -2.589  1.00  0.00           H  
ATOM    214  H22   G A   7       7.944 -13.112  -3.567  1.00  0.00           H  
ATOM    215  H21   G A   7       6.428 -13.312  -2.834  1.00  0.00           H  
ATOM    216  H8    G A   7       7.466  -6.351  -4.949  1.00  0.00           H  
ATOM    217  P     G A   8       8.617  -8.402 -10.046  1.00  0.00           P  
ATOM    218  OP2   G A   8       7.413  -7.552  -9.868  1.00  0.00           O  
ATOM    219  OP1   G A   8       9.311  -8.428 -11.359  1.00  0.00           O  
ATOM    220  O5'   G A   8       8.224  -9.899  -9.667  1.00  0.00           O  
ATOM    221  C5'   G A   8       9.148 -10.962  -9.841  1.00  0.00           C  
ATOM    222  C4'   G A   8       8.566 -12.282  -9.399  1.00  0.00           C  
ATOM    223  O4'   G A   8       8.268 -12.236  -7.979  1.00  0.00           O  
ATOM    224  C3'   G A   8       7.245 -12.677 -10.042  1.00  0.00           C  
ATOM    225  O3'   G A   8       7.405 -13.249 -11.329  1.00  0.00           O  
ATOM    226  C1'   G A   8       7.082 -12.980  -7.704  1.00  0.00           C  
ATOM    227  C2'   G A   8       6.651 -13.634  -9.018  1.00  0.00           C  
ATOM    228  O2'   G A   8       7.244 -14.921  -9.109  1.00  0.00           O  
ATOM    229  N1    G A   8       2.721 -12.727  -5.089  1.00  0.00           N  
ATOM    230  C2    G A   8       3.468 -13.826  -5.440  1.00  0.00           C  
ATOM    231  N2    G A   8       2.996 -15.017  -5.044  1.00  0.00           N  
ATOM    232  N3    G A   8       4.596 -13.763  -6.128  1.00  0.00           N  
ATOM    233  C4    G A   8       4.925 -12.493  -6.444  1.00  0.00           C  
ATOM    234  C5    G A   8       4.251 -11.328  -6.143  1.00  0.00           C  
ATOM    235  C6    G A   8       3.041 -11.410  -5.405  1.00  0.00           C  
ATOM    236  O6    G A   8       2.298 -10.492  -5.039  1.00  0.00           O  
ATOM    237  N7    G A   8       4.921 -10.225  -6.650  1.00  0.00           N  
ATOM    238  C8    G A   8       5.971 -10.728  -7.240  1.00  0.00           C  
ATOM    239  N9    G A   8       6.036 -12.098  -7.153  1.00  0.00           N  
ATOM    240  H5'   G A   8       9.954 -10.776  -9.316  1.00  0.00           H  
ATOM    241 H5''   G A   8       9.392 -11.022 -10.789  1.00  0.00           H  
ATOM    242  H4'   G A   8       9.224 -12.990  -9.563  1.00  0.00           H  
ATOM    243  H3'   G A   8       6.672 -11.885 -10.111  1.00  0.00           H  
ATOM    244  H1'   G A   8       7.300 -13.676  -7.050  1.00  0.00           H  
ATOM    245  H2'   G A   8       5.674 -13.678  -9.092  1.00  0.00           H  
ATOM    246 HO2'   G A   8       6.549 -15.601  -8.993  1.00  0.00           H  
ATOM    247  H1    G A   8       1.899 -12.880  -4.578  1.00  0.00           H  
ATOM    248  H22   G A   8       3.487 -15.837  -5.266  1.00  0.00           H  
ATOM    249  H21   G A   8       2.161 -15.072  -4.535  1.00  0.00           H  
ATOM    250  H8    G A   8       6.645 -10.184  -7.698  1.00  0.00           H  
ATOM    251  P     U A   9       6.253 -13.079 -12.437  1.00  0.00           P  
ATOM    252  OP2   U A   9       5.852 -11.650 -12.465  1.00  0.00           O  
ATOM    253  OP1   U A   9       6.715 -13.737 -13.686  1.00  0.00           O  
ATOM    254  O5'   U A   9       5.033 -13.923 -11.857  1.00  0.00           O  
ATOM    255  C5'   U A   9       5.136 -15.327 -11.679  1.00  0.00           C  
ATOM    256  C4'   U A   9       3.955 -15.881 -10.923  1.00  0.00           C  
ATOM    257  O4'   U A   9       3.902 -15.302  -9.593  1.00  0.00           O  
ATOM    258  C3'   U A   9       2.583 -15.584 -11.510  1.00  0.00           C  
ATOM    259  O3'   U A   9       2.234 -16.456 -12.572  1.00  0.00           O  
ATOM    260  C1'   U A   9       2.547 -15.104  -9.196  1.00  0.00           C  
ATOM    261  C2'   U A   9       1.670 -15.702 -10.298  1.00  0.00           C  
ATOM    262  O2'   U A   9       1.401 -17.061  -9.985  1.00  0.00           O  
ATOM    263  N1    U A   9       2.278 -13.661  -8.984  1.00  0.00           N  
ATOM    264  C2    U A   9       1.184 -13.331  -8.205  1.00  0.00           C  
ATOM    265  O2    U A   9       0.452 -14.164  -7.699  1.00  0.00           O  
ATOM    266  N3    U A   9       0.974 -11.985  -8.036  1.00  0.00           N  
ATOM    267  C4    U A   9       1.728 -10.954  -8.554  1.00  0.00           C  
ATOM    268  O4    U A   9       1.408  -9.789  -8.311  1.00  0.00           O  
ATOM    269  C5    U A   9       2.843 -11.369  -9.349  1.00  0.00           C  
ATOM    270  C6    U A   9       3.072 -12.674  -9.529  1.00  0.00           C  
ATOM    271  H5'   U A   9       5.956 -15.526 -11.181  1.00  0.00           H  
ATOM    272 H5''   U A   9       5.183 -15.758 -12.558  1.00  0.00           H  
ATOM    273  H4'   U A   9       4.060 -16.853 -10.840  1.00  0.00           H  
ATOM    274  H3'   U A   9       2.567 -14.659 -11.835  1.00  0.00           H  
ATOM    275  H1'   U A   9       2.393 -15.587  -8.358  1.00  0.00           H  
ATOM    276  H2'   U A   9       0.845 -15.186 -10.417  1.00  0.00           H  
ATOM    277 HO2'   U A   9       0.460 -17.148  -9.727  1.00  0.00           H  
ATOM    278  H3    U A   9       0.203 -11.729  -7.488  1.00  0.00           H  
ATOM    279  H5    U A   9       3.435 -10.702  -9.756  1.00  0.00           H  
ATOM    280  H6    U A   9       3.840 -12.933 -10.078  1.00  0.00           H  
ATOM    281  P     G A  10       1.275 -15.945 -13.756  1.00  0.00           P  
ATOM    282  OP2   G A  10       1.581 -14.515 -14.011  1.00  0.00           O  
ATOM    283  OP1   G A  10       1.359 -16.924 -14.870  1.00  0.00           O  
ATOM    284  O5'   G A  10      -0.189 -16.033 -13.132  1.00  0.00           O  
ATOM    285  C5'   G A  10      -0.901 -17.261 -13.113  1.00  0.00           C  
ATOM    286  C4'   G A  10      -2.200 -17.137 -12.356  1.00  0.00           C  
ATOM    287  O4'   G A  10      -1.946 -16.610 -11.028  1.00  0.00           O  
ATOM    288  C3'   G A  10      -3.226 -16.180 -12.944  1.00  0.00           C  
ATOM    289  O3'   G A  10      -3.976 -16.754 -14.002  1.00  0.00           O  
ATOM    290  C1'   G A  10      -3.002 -15.727 -10.636  1.00  0.00           C  
ATOM    291  C2'   G A  10      -4.066 -15.808 -11.732  1.00  0.00           C  
ATOM    292  O2'   G A  10      -4.986 -16.840 -11.405  1.00  0.00           O  
ATOM    293  N1    G A  10      -3.866 -11.100  -8.696  1.00  0.00           N  
ATOM    294  C2    G A  10      -4.650 -12.228  -8.651  1.00  0.00           C  
ATOM    295  N2    G A  10      -5.820 -12.114  -8.005  1.00  0.00           N  
ATOM    296  N3    G A  10      -4.313 -13.384  -9.198  1.00  0.00           N  
ATOM    297  C4    G A  10      -3.110 -13.323  -9.806  1.00  0.00           C  
ATOM    298  C5    G A  10      -2.249 -12.251  -9.908  1.00  0.00           C  
ATOM    299  C6    G A  10      -2.623 -11.016  -9.316  1.00  0.00           C  
ATOM    300  O6    G A  10      -1.998  -9.950  -9.298  1.00  0.00           O  
ATOM    301  N7    G A  10      -1.108 -12.599 -10.615  1.00  0.00           N  
ATOM    302  C8    G A  10      -1.291 -13.854 -10.925  1.00  0.00           C  
ATOM    303  N9    G A  10      -2.484 -14.356 -10.465  1.00  0.00           N  
ATOM    304  H5'   G A  10      -0.346 -17.946 -12.686  1.00  0.00           H  
ATOM    305 H5''   G A  10      -1.092 -17.534 -14.035  1.00  0.00           H  
ATOM    306  H4'   G A  10      -2.605 -18.026 -12.273  1.00  0.00           H  
ATOM    307  H3'   G A  10      -2.766 -15.379 -13.274  1.00  0.00           H  
ATOM    308  H1'   G A  10      -3.382 -16.041  -9.789  1.00  0.00           H  
ATOM    309  H2'   G A  10      -4.517 -14.946 -11.857  1.00  0.00           H  
ATOM    310 HO2'   G A  10      -5.840 -16.436 -11.146  1.00  0.00           H  
ATOM    311  H1    G A  10      -4.207 -10.292  -8.258  1.00  0.00           H  
ATOM    312  H22   G A  10      -6.421 -12.886  -7.940  1.00  0.00           H  
ATOM    313  H21   G A  10      -6.076 -11.261  -7.597  1.00  0.00           H  
ATOM    314  H8    G A  10      -0.642 -14.384 -11.433  1.00  0.00           H  
ATOM    315  P     G A  11      -4.689 -15.810 -15.090  1.00  0.00           P  
ATOM    316  OP2   G A  11      -3.711 -14.775 -15.513  1.00  0.00           O  
ATOM    317  OP1   G A  11      -5.322 -16.682 -16.112  1.00  0.00           O  
ATOM    318  O5'   G A  11      -5.850 -15.086 -14.273  1.00  0.00           O  
ATOM    319  C5'   G A  11      -7.042 -15.778 -13.932  1.00  0.00           C  
ATOM    320  C4'   G A  11      -8.066 -14.852 -13.325  1.00  0.00           C  
ATOM    321  O4'   G A  11      -7.557 -14.306 -12.080  1.00  0.00           O  
ATOM    322  C3'   G A  11      -8.427 -13.625 -14.147  1.00  0.00           C  
ATOM    323  O3'   G A  11      -9.356 -13.904 -15.181  1.00  0.00           O  
ATOM    324  C1'   G A  11      -8.030 -12.963 -11.914  1.00  0.00           C  
ATOM    325  C2'   G A  11      -8.956 -12.663 -13.094  1.00  0.00           C  
ATOM    326  O2'   G A  11     -10.290 -12.984 -12.726  1.00  0.00           O  
ATOM    327  N1    G A  11      -6.514  -8.297 -10.556  1.00  0.00           N  
ATOM    328  C2    G A  11      -7.758  -8.872 -10.465  1.00  0.00           C  
ATOM    329  N2    G A  11      -8.731  -8.110  -9.945  1.00  0.00           N  
ATOM    330  N3    G A  11      -8.031 -10.107 -10.855  1.00  0.00           N  
ATOM    331  C4    G A  11      -6.942 -10.731 -11.353  1.00  0.00           C  
ATOM    332  C5    G A  11      -5.658 -10.248 -11.487  1.00  0.00           C  
ATOM    333  C6    G A  11      -5.380  -8.922 -11.065  1.00  0.00           C  
ATOM    334  O6    G A  11      -4.305  -8.311 -11.101  1.00  0.00           O  
ATOM    335  N7    G A  11      -4.826 -11.207 -12.045  1.00  0.00           N  
ATOM    336  C8    G A  11      -5.604 -12.237 -12.238  1.00  0.00           C  
ATOM    337  N9    G A  11      -6.900 -12.017 -11.840  1.00  0.00           N  
ATOM    338  H5'   G A  11      -6.828 -16.486 -13.289  1.00  0.00           H  
ATOM    339 H5''   G A  11      -7.417 -16.185 -14.741  1.00  0.00           H  
ATOM    340  H4'   G A  11      -8.882 -15.361 -13.138  1.00  0.00           H  
ATOM    341  H3'   G A  11      -7.610 -13.251 -14.542  1.00  0.00           H  
ATOM    342  H1'   G A  11      -8.543 -12.925 -11.079  1.00  0.00           H  
ATOM    343  H2'   G A  11      -8.875 -11.730 -13.384  1.00  0.00           H  
ATOM    344 HO2'   G A  11     -10.799 -12.154 -12.617  1.00  0.00           H  
ATOM    345  H1    G A  11      -6.416  -7.375 -10.238  1.00  0.00           H  
ATOM    346  H22   G A  11      -9.639  -8.468  -9.856  1.00  0.00           H  
ATOM    347  H21   G A  11      -8.537  -7.195  -9.654  1.00  0.00           H  
ATOM    348  H8    G A  11      -5.294 -13.081 -12.626  1.00  0.00           H  
ATOM    349  P     C A  12      -9.390 -12.992 -16.504  1.00  0.00           P  
ATOM    350  OP2   C A  12      -8.004 -12.881 -17.023  1.00  0.00           O  
ATOM    351  OP1   C A  12     -10.466 -13.506 -17.389  1.00  0.00           O  
ATOM    352  O5'   C A  12      -9.834 -11.557 -15.972  1.00  0.00           O  
ATOM    353  C5'   C A  12     -11.173 -11.311 -15.570  1.00  0.00           C  
ATOM    354  C4'   C A  12     -11.367  -9.881 -15.126  1.00  0.00           C  
ATOM    355  O4'   C A  12     -10.538  -9.605 -13.968  1.00  0.00           O  
ATOM    356  C3'   C A  12     -10.969  -8.808 -16.129  1.00  0.00           C  
ATOM    357  O3'   C A  12     -11.962  -8.573 -17.112  1.00  0.00           O  
ATOM    358  C1'   C A  12     -10.044  -8.269 -14.022  1.00  0.00           C  
ATOM    359  C2'   C A  12     -10.695  -7.606 -15.237  1.00  0.00           C  
ATOM    360  O2'   C A  12     -11.904  -6.981 -14.829  1.00  0.00           O  
ATOM    361  N1    C A  12      -8.563  -8.268 -14.106  1.00  0.00           N  
ATOM    362  C2    C A  12      -7.877  -7.099 -13.751  1.00  0.00           C  
ATOM    363  O2    C A  12      -8.523  -6.107 -13.380  1.00  0.00           O  
ATOM    364  N3    C A  12      -6.527  -7.072 -13.818  1.00  0.00           N  
ATOM    365  C4    C A  12      -5.856  -8.151 -14.220  1.00  0.00           C  
ATOM    366  N4    C A  12      -4.524  -8.079 -14.271  1.00  0.00           N  
ATOM    367  C5    C A  12      -6.523  -9.354 -14.588  1.00  0.00           C  
ATOM    368  C6    C A  12      -7.859  -9.369 -14.517  1.00  0.00           C  
ATOM    369  H5'   C A  12     -11.398 -11.909 -14.827  1.00  0.00           H  
ATOM    370 H5''   C A  12     -11.772 -11.496 -16.323  1.00  0.00           H  
ATOM    371  H4'   C A  12     -12.308  -9.752 -14.880  1.00  0.00           H  
ATOM    372  H3'   C A  12     -10.136  -9.075 -16.571  1.00  0.00           H  
ATOM    373  H1'   C A  12     -10.323  -7.801 -13.207  1.00  0.00           H  
ATOM    374  H2'   C A  12     -10.086  -6.970 -15.667  1.00  0.00           H  
ATOM    375 HO2'   C A  12     -11.784  -6.009 -14.850  1.00  0.00           H  
ATOM    376  H42   C A  12      -4.002  -8.855 -14.562  1.00  0.00           H  
ATOM    377  H41   C A  12      -4.068  -7.249 -14.017  1.00  0.00           H  
ATOM    378  H5    C A  12      -6.021 -10.143 -14.882  1.00  0.00           H  
ATOM    379  H6    C A  12      -8.336 -10.187 -14.766  1.00  0.00           H  
ATOM    380  P     U A  13     -11.554  -7.971 -18.546  1.00  0.00           P  
ATOM    381  OP2   U A  13     -10.383  -8.733 -19.047  1.00  0.00           O  
ATOM    382  OP1   U A  13     -12.783  -7.882 -19.375  1.00  0.00           O  
ATOM    383  O5'   U A  13     -11.073  -6.488 -18.217  1.00  0.00           O  
ATOM    384  C5'   U A  13     -12.013  -5.456 -17.962  1.00  0.00           C  
ATOM    385  C4'   U A  13     -11.336  -4.120 -17.775  1.00  0.00           C  
ATOM    386  O4'   U A  13     -10.450  -4.169 -16.627  1.00  0.00           O  
ATOM    387  C3'   U A  13     -10.440  -3.658 -18.914  1.00  0.00           C  
ATOM    388  O3'   U A  13     -11.161  -3.069 -19.983  1.00  0.00           O  
ATOM    389  C1'   U A  13      -9.280  -3.394 -16.872  1.00  0.00           C  
ATOM    390  C2'   U A  13      -9.487  -2.696 -18.217  1.00  0.00           C  
ATOM    391  O2'   U A  13     -10.101  -1.435 -17.992  1.00  0.00           O  
ATOM    392  N1    U A  13      -8.074  -4.257 -16.866  1.00  0.00           N  
ATOM    393  C2    U A  13      -6.854  -3.635 -16.675  1.00  0.00           C  
ATOM    394  O2    U A  13      -6.738  -2.432 -16.515  1.00  0.00           O  
ATOM    395  N3    U A  13      -5.766  -4.473 -16.676  1.00  0.00           N  
ATOM    396  C4    U A  13      -5.770  -5.841 -16.846  1.00  0.00           C  
ATOM    397  O4    U A  13      -4.703  -6.456 -16.823  1.00  0.00           O  
ATOM    398  C5    U A  13      -7.067  -6.416 -17.038  1.00  0.00           C  
ATOM    399  C6    U A  13      -8.143  -5.623 -17.040  1.00  0.00           C  
ATOM    400  H5'   U A  13     -12.515  -5.675 -17.149  1.00  0.00           H  
ATOM    401 H5''   U A  13     -12.635  -5.395 -18.716  1.00  0.00           H  
ATOM    402  H4'   U A  13     -12.022  -3.438 -17.616  1.00  0.00           H  
ATOM    403  H3'   U A  13      -9.930  -4.424 -19.253  1.00  0.00           H  
ATOM    404  H1'   U A  13      -9.198  -2.720 -16.164  1.00  0.00           H  
ATOM    405  H2'   U A  13      -8.643  -2.607 -18.708  1.00  0.00           H  
ATOM    406 HO2'   U A  13      -9.447  -0.727 -18.166  1.00  0.00           H  
ATOM    407  H3    U A  13      -4.891  -4.052 -16.543  1.00  0.00           H  
ATOM    408  H5    U A  13      -7.164  -7.383 -17.166  1.00  0.00           H  
ATOM    409  H6    U A  13      -9.019  -6.040 -17.174  1.00  0.00           H  
ATOM    410  P     G A  14     -10.560  -3.090 -21.473  1.00  0.00           P  
ATOM    411  OP2   G A  14     -10.047  -4.458 -21.742  1.00  0.00           O  
ATOM    412  OP1   G A  14     -11.568  -2.491 -22.385  1.00  0.00           O  
ATOM    413  O5'   G A  14      -9.312  -2.102 -21.400  1.00  0.00           O  
ATOM    414  C5'   G A  14      -9.496  -0.694 -21.402  1.00  0.00           C  
ATOM    415  C4'   G A  14      -8.177   0.037 -21.374  1.00  0.00           C  
ATOM    416  O4'   G A  14      -7.452  -0.304 -20.164  1.00  0.00           O  
ATOM    417  C3'   G A  14      -7.205  -0.296 -22.495  1.00  0.00           C  
ATOM    418  O3'   G A  14      -7.491   0.394 -23.700  1.00  0.00           O  
ATOM    419  C1'   G A  14      -6.050  -0.372 -20.435  1.00  0.00           C  
ATOM    420  C2'   G A  14      -5.858   0.070 -21.887  1.00  0.00           C  
ATOM    421  O2'   G A  14      -5.643   1.474 -21.917  1.00  0.00           O  
ATOM    422  N1    G A  14      -1.922  -3.242 -19.633  1.00  0.00           N  
ATOM    423  C2    G A  14      -2.019  -1.886 -19.831  1.00  0.00           C  
ATOM    424  N2    G A  14      -0.868  -1.198 -19.814  1.00  0.00           N  
ATOM    425  N3    G A  14      -3.161  -1.248 -20.030  1.00  0.00           N  
ATOM    426  C4    G A  14      -4.217  -2.088 -20.018  1.00  0.00           C  
ATOM    427  C5    G A  14      -4.229  -3.454 -19.829  1.00  0.00           C  
ATOM    428  C6    G A  14      -2.997  -4.126 -19.616  1.00  0.00           C  
ATOM    429  O6    G A  14      -2.800  -5.331 -19.429  1.00  0.00           O  
ATOM    430  N7    G A  14      -5.524  -3.948 -19.887  1.00  0.00           N  
ATOM    431  C8    G A  14      -6.263  -2.894 -20.106  1.00  0.00           C  
ATOM    432  N9    G A  14      -5.534  -1.733 -20.196  1.00  0.00           N  
ATOM    433  H5'   G A  14     -10.021  -0.439 -20.615  1.00  0.00           H  
ATOM    434 H5''   G A  14      -9.988  -0.437 -22.210  1.00  0.00           H  
ATOM    435  H4'   G A  14      -8.350   1.002 -21.379  1.00  0.00           H  
ATOM    436  H3'   G A  14      -7.228  -1.261 -22.664  1.00  0.00           H  
ATOM    437  H1'   G A  14      -5.594   0.259 -19.840  1.00  0.00           H  
ATOM    438  H2'   G A  14      -5.125  -0.419 -22.316  1.00  0.00           H  
ATOM    439 HO2'   G A  14      -4.708   1.648 -22.149  1.00  0.00           H  
ATOM    440  H1    G A  14      -1.028  -3.618 -19.493  1.00  0.00           H  
ATOM    441  H22   G A  14      -0.875  -0.227 -19.949  1.00  0.00           H  
ATOM    442  H21   G A  14      -0.018  -1.663 -19.666  1.00  0.00           H  
ATOM    443  H8    G A  14      -7.238  -2.929 -20.196  1.00  0.00           H  
ATOM    444  P     U A  15      -7.101  -0.259 -25.116  1.00  0.00           P  
ATOM    445  OP2   U A  15      -7.492  -1.691 -25.085  1.00  0.00           O  
ATOM    446  OP1   U A  15      -7.626   0.623 -26.189  1.00  0.00           O  
ATOM    447  O5'   U A  15      -5.510  -0.183 -25.149  1.00  0.00           O  
ATOM    448  C5'   U A  15      -4.843   1.049 -25.382  1.00  0.00           C  
ATOM    449  C4'   U A  15      -3.345   0.872 -25.422  1.00  0.00           C  
ATOM    450  O4'   U A  15      -2.871   0.378 -24.142  1.00  0.00           O  
ATOM    451  C3'   U A  15      -2.815  -0.138 -26.427  1.00  0.00           C  
ATOM    452  O3'   U A  15      -2.721   0.384 -27.742  1.00  0.00           O  
ATOM    453  C1'   U A  15      -1.796  -0.540 -24.334  1.00  0.00           C  
ATOM    454  C2'   U A  15      -1.472  -0.530 -25.829  1.00  0.00           C  
ATOM    455  O2'   U A  15      -0.487   0.462 -26.080  1.00  0.00           O  
ATOM    456  N1    U A  15      -2.175  -1.890 -23.849  1.00  0.00           N  
ATOM    457  C2    U A  15      -1.146  -2.766 -23.557  1.00  0.00           C  
ATOM    458  O2    U A  15       0.031  -2.476 -23.680  1.00  0.00           O  
ATOM    459  N3    U A  15      -1.543  -4.003 -23.111  1.00  0.00           N  
ATOM    460  C4    U A  15      -2.836  -4.447 -22.932  1.00  0.00           C  
ATOM    461  O4    U A  15      -3.031  -5.592 -22.524  1.00  0.00           O  
ATOM    462  C5    U A  15      -3.848  -3.487 -23.254  1.00  0.00           C  
ATOM    463  C6    U A  15      -3.489  -2.274 -23.689  1.00  0.00           C  
ATOM    464  H5'   U A  15      -5.072   1.676 -24.665  1.00  0.00           H  
ATOM    465 H5''   U A  15      -5.143   1.418 -26.239  1.00  0.00           H  
ATOM    466  H4'   U A  15      -2.929   1.742 -25.598  1.00  0.00           H  
ATOM    467  H3'   U A  15      -3.404  -0.923 -26.435  1.00  0.00           H  
ATOM    468  H1'   U A  15      -1.018  -0.223 -23.829  1.00  0.00           H  
ATOM    469  H2'   U A  15      -1.184  -1.415 -26.138  1.00  0.00           H  
ATOM    470 HO2'   U A  15       0.361   0.021 -26.295  1.00  0.00           H  
ATOM    471  H3    U A  15      -0.830  -4.640 -22.899  1.00  0.00           H  
ATOM    472  H5    U A  15      -4.796  -3.717 -23.156  1.00  0.00           H  
ATOM    473  H6    U A  15      -4.200  -1.636 -23.904  1.00  0.00           H  
ATOM    474  P     G A  16      -2.756  -0.602 -29.010  1.00  0.00           P  
ATOM    475  OP2   G A  16      -3.821  -1.611 -28.779  1.00  0.00           O  
ATOM    476  OP1   G A  16      -2.787   0.230 -30.240  1.00  0.00           O  
ATOM    477  O5'   G A  16      -1.349  -1.349 -28.956  1.00  0.00           O  
ATOM    478  C5'   G A  16      -0.174  -0.726 -29.452  1.00  0.00           C  
ATOM    479  C4'   G A  16       0.995  -1.680 -29.466  1.00  0.00           C  
ATOM    480  O4'   G A  16       1.314  -2.085 -28.109  1.00  0.00           O  
ATOM    481  C3'   G A  16       0.777  -2.993 -30.202  1.00  0.00           C  
ATOM    482  O3'   G A  16       0.929  -2.872 -31.607  1.00  0.00           O  
ATOM    483  C1'   G A  16       1.748  -3.450 -28.097  1.00  0.00           C  
ATOM    484  C2'   G A  16       1.803  -3.912 -29.554  1.00  0.00           C  
ATOM    485  O2'   G A  16       3.106  -3.672 -30.065  1.00  0.00           O  
ATOM    486  N1    G A  16       1.119  -7.862 -25.637  1.00  0.00           N  
ATOM    487  C2    G A  16       2.203  -7.402 -26.343  1.00  0.00           C  
ATOM    488  N2    G A  16       3.264  -8.221 -26.406  1.00  0.00           N  
ATOM    489  N3    G A  16       2.248  -6.225 -26.945  1.00  0.00           N  
ATOM    490  C4    G A  16       1.102  -5.531 -26.783  1.00  0.00           C  
ATOM    491  C5    G A  16      -0.037  -5.898 -26.098  1.00  0.00           C  
ATOM    492  C6    G A  16      -0.072  -7.164 -25.457  1.00  0.00           C  
ATOM    493  O6    G A  16      -0.989  -7.671 -24.802  1.00  0.00           O  
ATOM    494  N7    G A  16      -0.998  -4.900 -26.168  1.00  0.00           N  
ATOM    495  C8    G A  16      -0.437  -3.961 -26.880  1.00  0.00           C  
ATOM    496  N9    G A  16       0.837  -4.279 -27.286  1.00  0.00           N  
ATOM    497  H5'   G A  16       0.046   0.041 -28.885  1.00  0.00           H  
ATOM    498 H5''   G A  16      -0.340  -0.411 -30.366  1.00  0.00           H  
ATOM    499  H4'   G A  16       1.772  -1.224 -29.852  1.00  0.00           H  
ATOM    500  H3'   G A  16      -0.123  -3.327 -30.004  1.00  0.00           H  
ATOM    501  H1'   G A  16       2.649  -3.481 -27.711  1.00  0.00           H  
ATOM    502  H2'   G A  16       1.547  -4.854 -29.641  1.00  0.00           H  
ATOM    503 HO2'   G A  16       3.566  -4.529 -30.183  1.00  0.00           H  
ATOM    504  H1    G A  16       1.186  -8.750 -25.228  1.00  0.00           H  
ATOM    505  H22   G A  16       4.067  -7.946 -26.897  1.00  0.00           H  
ATOM    506  H21   G A  16       3.239  -9.095 -25.963  1.00  0.00           H  
ATOM    507  H8    G A  16      -0.880  -3.116 -27.103  1.00  0.00           H  
ATOM    508  P     C A  17       0.067  -3.801 -32.595  1.00  0.00           P  
ATOM    509  OP2   C A  17      -1.350  -3.749 -32.158  1.00  0.00           O  
ATOM    510  OP1   C A  17       0.418  -3.437 -33.991  1.00  0.00           O  
ATOM    511  O5'   C A  17       0.615  -5.271 -32.318  1.00  0.00           O  
ATOM    512  C5'   C A  17       1.949  -5.627 -32.648  1.00  0.00           C  
ATOM    513  C4'   C A  17       2.272  -7.038 -32.221  1.00  0.00           C  
ATOM    514  O4'   C A  17       2.235  -7.139 -30.774  1.00  0.00           O  
ATOM    515  C3'   C A  17       1.307  -8.117 -32.691  1.00  0.00           C  
ATOM    516  O3'   C A  17       1.534  -8.518 -34.031  1.00  0.00           O  
ATOM    517  C1'   C A  17       1.743  -8.427 -30.389  1.00  0.00           C  
ATOM    518  C2'   C A  17       1.531  -9.228 -31.675  1.00  0.00           C  
ATOM    519  O2'   C A  17       2.715  -9.959 -31.962  1.00  0.00           O  
ATOM    520  N1    C A  17       0.493  -8.287 -29.600  1.00  0.00           N  
ATOM    521  C2    C A  17       0.110  -9.346 -28.768  1.00  0.00           C  
ATOM    522  O2    C A  17       0.820 -10.363 -28.715  1.00  0.00           O  
ATOM    523  N3    C A  17      -1.024  -9.244 -28.038  1.00  0.00           N  
ATOM    524  C4    C A  17      -1.770  -8.142 -28.113  1.00  0.00           C  
ATOM    525  N4    C A  17      -2.881  -8.085 -27.375  1.00  0.00           N  
ATOM    526  C5    C A  17      -1.409  -7.048 -28.950  1.00  0.00           C  
ATOM    527  C6    C A  17      -0.284  -7.160 -29.666  1.00  0.00           C  
ATOM    528  H5'   C A  17       2.564  -5.009 -32.199  1.00  0.00           H  
ATOM    529 H5''   C A  17       2.070  -5.551 -33.617  1.00  0.00           H  
ATOM    530  H4'   C A  17       3.174  -7.263 -32.531  1.00  0.00           H  
ATOM    531  H3'   C A  17       0.388  -7.785 -32.605  1.00  0.00           H  
ATOM    532  H1'   C A  17       2.425  -8.866 -29.839  1.00  0.00           H  
ATOM    533  H2'   C A  17       0.750  -9.816 -31.606  1.00  0.00           H  
ATOM    534 HO2'   C A  17       2.549 -10.911 -31.803  1.00  0.00           H  
ATOM    535  H42   C A  17      -3.450  -7.289 -27.408  1.00  0.00           H  
ATOM    536  H41   C A  17      -3.127  -8.840 -26.801  1.00  0.00           H  
ATOM    537  H5    C A  17      -1.963  -6.241 -28.998  1.00  0.00           H  
ATOM    538  H6    C A  17      -0.018  -6.418 -30.248  1.00  0.00           H  
ATOM    539  P     G A  18       0.326  -9.106 -34.914  1.00  0.00           P  
ATOM    540  OP2   G A  18      -0.886  -8.295 -34.633  1.00  0.00           O  
ATOM    541  OP1   G A  18       0.805  -9.249 -36.313  1.00  0.00           O  
ATOM    542  O5'   G A  18       0.090 -10.567 -34.322  1.00  0.00           O  
ATOM    543  C5'   G A  18       1.086 -11.572 -34.443  1.00  0.00           C  
ATOM    544  C4'   G A  18       0.697 -12.829 -33.706  1.00  0.00           C  
ATOM    545  O4'   G A  18       0.632 -12.562 -32.280  1.00  0.00           O  
ATOM    546  C3'   G A  18      -0.673 -13.400 -34.038  1.00  0.00           C  
ATOM    547  O3'   G A  18      -0.678 -14.174 -35.225  1.00  0.00           O  
ATOM    548  C1'   G A  18      -0.423 -13.311 -31.689  1.00  0.00           C  
ATOM    549  C2'   G A  18      -1.012 -14.199 -32.787  1.00  0.00           C  
ATOM    550  O2'   G A  18      -0.340 -15.451 -32.777  1.00  0.00           O  
ATOM    551  N1    G A  18      -4.354 -12.841 -28.488  1.00  0.00           N  
ATOM    552  C2    G A  18      -3.600 -13.949 -28.790  1.00  0.00           C  
ATOM    553  N2    G A  18      -3.931 -15.084 -28.158  1.00  0.00           N  
ATOM    554  N3    G A  18      -2.592 -13.946 -29.647  1.00  0.00           N  
ATOM    555  C4    G A  18      -2.395 -12.726 -30.191  1.00  0.00           C  
ATOM    556  C5    G A  18      -3.090 -11.558 -29.959  1.00  0.00           C  
ATOM    557  C6    G A  18      -4.168 -11.575 -29.036  1.00  0.00           C  
ATOM    558  O6    G A  18      -4.905 -10.643 -28.695  1.00  0.00           O  
ATOM    559  N7    G A  18      -2.573 -10.518 -30.718  1.00  0.00           N  
ATOM    560  C8    G A  18      -1.593 -11.062 -31.386  1.00  0.00           C  
ATOM    561  N9    G A  18      -1.430 -12.399 -31.114  1.00  0.00           N  
ATOM    562  H5'   G A  18       1.928 -11.233 -34.076  1.00  0.00           H  
ATOM    563 H5''   G A  18       1.212 -11.783 -35.392  1.00  0.00           H  
ATOM    564  H4'   G A  18       1.376 -13.516 -33.870  1.00  0.00           H  
ATOM    565  H3'   G A  18      -1.315 -12.665 -34.131  1.00  0.00           H  
ATOM    566  H1'   G A  18      -0.049 -13.875 -30.980  1.00  0.00           H  
ATOM    567  H2'   G A  18      -1.981 -14.307 -32.680  1.00  0.00           H  
ATOM    568 HO2'   G A  18      -0.949 -16.137 -32.435  1.00  0.00           H  
ATOM    569  H1    G A  18      -5.079 -12.948 -27.838  1.00  0.00           H  
ATOM    570  H22   G A  18      -3.428 -15.907 -28.333  1.00  0.00           H  
ATOM    571  H21   G A  18      -4.676 -15.095 -27.521  1.00  0.00           H  
ATOM    572  H8    G A  18      -1.030 -10.567 -32.017  1.00  0.00           H  
ATOM    573  P     U A  19      -1.997 -14.239 -36.141  1.00  0.00           P  
ATOM    574  OP2   U A  19      -2.520 -12.858 -36.292  1.00  0.00           O  
ATOM    575  OP1   U A  19      -1.678 -15.040 -37.351  1.00  0.00           O  
ATOM    576  O5'   U A  19      -3.036 -15.067 -35.262  1.00  0.00           O  
ATOM    577  C5'   U A  19      -2.760 -16.404 -34.873  1.00  0.00           C  
ATOM    578  C4'   U A  19      -3.741 -16.897 -33.838  1.00  0.00           C  
ATOM    579  O4'   U A  19      -3.632 -16.097 -32.632  1.00  0.00           O  
ATOM    580  C3'   U A  19      -5.213 -16.803 -34.211  1.00  0.00           C  
ATOM    581  O3'   U A  19      -5.647 -17.875 -35.031  1.00  0.00           O  
ATOM    582  C1'   U A  19      -4.913 -15.913 -32.042  1.00  0.00           C  
ATOM    583  C2'   U A  19      -5.898 -16.757 -32.853  1.00  0.00           C  
ATOM    584  O2'   U A  19      -5.981 -18.051 -32.273  1.00  0.00           O  
ATOM    585  N1    U A  19      -5.273 -14.474 -32.041  1.00  0.00           N  
ATOM    586  C2    U A  19      -6.273 -14.076 -31.173  1.00  0.00           C  
ATOM    587  O2    U A  19      -6.853 -14.845 -30.428  1.00  0.00           O  
ATOM    588  N3    U A  19      -6.572 -12.736 -31.206  1.00  0.00           N  
ATOM    589  C4    U A  19      -5.988 -11.772 -32.001  1.00  0.00           C  
ATOM    590  O4    U A  19      -6.370 -10.604 -31.914  1.00  0.00           O  
ATOM    591  C5    U A  19      -4.962 -12.257 -32.873  1.00  0.00           C  
ATOM    592  C6    U A  19      -4.650 -13.557 -32.861  1.00  0.00           C  
ATOM    593  H5'   U A  19      -1.855 -16.448 -34.500  1.00  0.00           H  
ATOM    594 H5''   U A  19      -2.811 -16.983 -35.661  1.00  0.00           H  
ATOM    595  H4'   U A  19      -3.529 -17.829 -33.620  1.00  0.00           H  
ATOM    596  H3'   U A  19      -5.372 -15.956 -34.679  1.00  0.00           H  
ATOM    597  H1'   U A  19      -4.886 -16.240 -31.119  1.00  0.00           H  
ATOM    598  H2'   U A  19      -6.777 -16.327 -32.907  1.00  0.00           H  
ATOM    599 HO2'   U A  19      -6.853 -18.152 -31.839  1.00  0.00           H  
ATOM    600  H3    U A  19      -7.278 -12.432 -30.599  1.00  0.00           H  
ATOM    601  H5    U A  19      -4.492 -11.641 -33.473  1.00  0.00           H  
ATOM    602  H6    U A  19      -3.945 -13.864 -33.467  1.00  0.00           H  
ATOM    603  P     G A  20      -6.824 -17.650 -36.102  1.00  0.00           P  
ATOM    604  OP2   G A  20      -6.696 -16.273 -36.643  1.00  0.00           O  
ATOM    605  OP1   G A  20      -6.827 -18.807 -37.032  1.00  0.00           O  
ATOM    606  O5'   G A  20      -8.156 -17.715 -35.230  1.00  0.00           O  
ATOM    607  C5'   G A  20      -8.666 -18.958 -34.771  1.00  0.00           C  
ATOM    608  C4'   G A  20      -9.875 -18.769 -33.889  1.00  0.00           C  
ATOM    609  O4'   G A  20      -9.518 -17.972 -32.729  1.00  0.00           O  
ATOM    610  C3'   G A  20     -11.043 -18.017 -34.509  1.00  0.00           C  
ATOM    611  O3'   G A  20     -11.862 -18.839 -35.324  1.00  0.00           O  
ATOM    612  C1'   G A  20     -10.586 -17.091 -32.384  1.00  0.00           C  
ATOM    613  C2'   G A  20     -11.762 -17.456 -33.290  1.00  0.00           C  
ATOM    614  O2'   G A  20     -12.546 -18.453 -32.650  1.00  0.00           O  
ATOM    615  N1    G A  20     -11.590 -12.226 -31.269  1.00  0.00           N  
ATOM    616  C2    G A  20     -12.264 -13.365 -30.899  1.00  0.00           C  
ATOM    617  N2    G A  20     -13.349 -13.192 -30.129  1.00  0.00           N  
ATOM    618  N3    G A  20     -11.901 -14.587 -31.255  1.00  0.00           N  
ATOM    619  C4    G A  20     -10.793 -14.580 -32.025  1.00  0.00           C  
ATOM    620  C5    G A  20     -10.046 -13.501 -32.450  1.00  0.00           C  
ATOM    621  C6    G A  20     -10.447 -12.197 -32.061  1.00  0.00           C  
ATOM    622  O6    G A  20      -9.917 -11.114 -32.336  1.00  0.00           O  
ATOM    623  N7    G A  20      -8.977 -13.918 -33.229  1.00  0.00           N  
ATOM    624  C8    G A  20      -9.090 -15.219 -33.263  1.00  0.00           C  
ATOM    625  N9    G A  20     -10.169 -15.686 -32.553  1.00  0.00           N  
ATOM    626  H5'   G A  20      -7.969 -19.422 -34.263  1.00  0.00           H  
ATOM    627 H5''   G A  20      -8.917 -19.506 -35.544  1.00  0.00           H  
ATOM    628  H4'   G A  20     -10.188 -19.648 -33.586  1.00  0.00           H  
ATOM    629  H3'   G A  20     -10.697 -17.274 -35.047  1.00  0.00           H  
ATOM    630  H1'   G A  20     -10.834 -17.247 -31.449  1.00  0.00           H  
ATOM    631  H2'   G A  20     -12.297 -16.667 -33.519  1.00  0.00           H  
ATOM    632 HO2'   G A  20     -12.992 -18.057 -31.873  1.00  0.00           H  
ATOM    633  H1    G A  20     -11.941 -11.368 -30.952  1.00  0.00           H  
ATOM    634  H22   G A  20     -13.869 -13.968 -29.834  1.00  0.00           H  
ATOM    635  H21   G A  20     -13.624 -12.290 -29.862  1.00  0.00           H  
ATOM    636  H8    G A  20      -8.467 -15.801 -33.746  1.00  0.00           H  
ATOM    637  P     G A  21     -12.837 -18.177 -36.416  1.00  0.00           P  
ATOM    638  OP2   G A  21     -12.053 -17.181 -37.190  1.00  0.00           O  
ATOM    639  OP1   G A  21     -13.540 -19.274 -37.131  1.00  0.00           O  
ATOM    640  O5'   G A  21     -13.913 -17.389 -35.545  1.00  0.00           O  
ATOM    641  C5'   G A  21     -14.946 -18.081 -34.860  1.00  0.00           C  
ATOM    642  C4'   G A  21     -15.937 -17.128 -34.240  1.00  0.00           C  
ATOM    643  O4'   G A  21     -15.271 -16.303 -33.249  1.00  0.00           O  
ATOM    644  C3'   G A  21     -16.578 -16.124 -35.186  1.00  0.00           C  
ATOM    645  O3'   G A  21     -17.644 -16.676 -35.940  1.00  0.00           O  
ATOM    646  C1'   G A  21     -15.853 -14.990 -33.244  1.00  0.00           C  
ATOM    647  C2'   G A  21     -17.010 -15.009 -34.244  1.00  0.00           C  
ATOM    648  O2'   G A  21     -18.207 -15.347 -33.558  1.00  0.00           O  
ATOM    649  N1    G A  21     -14.670 -10.039 -33.158  1.00  0.00           N  
ATOM    650  C2    G A  21     -15.804 -10.675 -32.714  1.00  0.00           C  
ATOM    651  N2    G A  21     -16.752  -9.894 -32.175  1.00  0.00           N  
ATOM    652  N3    G A  21     -15.997 -11.981 -32.792  1.00  0.00           N  
ATOM    653  C4    G A  21     -14.948 -12.614 -33.359  1.00  0.00           C  
ATOM    654  C5    G A  21     -13.772 -12.074 -33.834  1.00  0.00           C  
ATOM    655  C6    G A  21     -13.578 -10.671 -33.745  1.00  0.00           C  
ATOM    656  O6    G A  21     -12.604 -10.003 -34.110  1.00  0.00           O  
ATOM    657  N7    G A  21     -12.945 -13.065 -34.344  1.00  0.00           N  
ATOM    658  C8    G A  21     -13.621 -14.169 -34.173  1.00  0.00           C  
ATOM    659  N9    G A  21     -14.844 -13.967 -33.580  1.00  0.00           N  
ATOM    660  H5'   G A  21     -14.548 -18.633 -34.154  1.00  0.00           H  
ATOM    661 H5''   G A  21     -15.415 -18.664 -35.494  1.00  0.00           H  
ATOM    662  H4'   G A  21     -16.643 -17.646 -33.800  1.00  0.00           H  
ATOM    663  H3'   G A  21     -15.896 -15.779 -35.800  1.00  0.00           H  
ATOM    664  H1'   G A  21     -16.203 -14.820 -32.344  1.00  0.00           H  
ATOM    665  H2'   G A  21     -17.091 -14.152 -34.714  1.00  0.00           H  
ATOM    666 HO2'   G A  21     -18.779 -14.554 -33.504  1.00  0.00           H  
ATOM    667  H1    G A  21     -14.625  -9.066 -33.054  1.00  0.00           H  
ATOM    668  H22   G A  21     -17.584 -10.292 -31.841  1.00  0.00           H  
ATOM    669  H21   G A  21     -16.617  -8.925 -32.114  1.00  0.00           H  
ATOM    670  H8    G A  21     -13.288 -15.051 -34.439  1.00  0.00           H  
ATOM    671  P     G A  22     -18.069 -16.015 -37.342  1.00  0.00           P  
ATOM    672  OP2   G A  22     -16.850 -15.900 -38.183  1.00  0.00           O  
ATOM    673  OP1   G A  22     -19.251 -16.750 -37.859  1.00  0.00           O  
ATOM    674  O5'   G A  22     -18.537 -14.543 -36.949  1.00  0.00           O  
ATOM    675  C5'   G A  22     -19.803 -14.318 -36.347  1.00  0.00           C  
ATOM    676  C4'   G A  22     -20.068 -12.847 -36.147  1.00  0.00           C  
ATOM    677  O4'   G A  22     -19.062 -12.281 -35.268  1.00  0.00           O  
ATOM    678  C3'   G A  22     -19.997 -11.981 -37.396  1.00  0.00           C  
ATOM    679  O3'   G A  22     -21.183 -12.030 -38.172  1.00  0.00           O  
ATOM    680  C1'   G A  22     -18.749 -10.946 -35.677  1.00  0.00           C  
ATOM    681  C2'   G A  22     -19.697 -10.601 -36.827  1.00  0.00           C  
ATOM    682  O2'   G A  22     -20.867  -9.997 -36.295  1.00  0.00           O  
ATOM    683  N1    G A  22     -14.813  -7.819 -36.480  1.00  0.00           N  
ATOM    684  C2    G A  22     -16.095  -7.526 -36.081  1.00  0.00           C  
ATOM    685  N2    G A  22     -16.371  -6.231 -35.866  1.00  0.00           N  
ATOM    686  N3    G A  22     -17.039  -8.436 -35.904  1.00  0.00           N  
ATOM    687  C4    G A  22     -16.594  -9.683 -36.164  1.00  0.00           C  
ATOM    688  C5    G A  22     -15.337 -10.082 -36.567  1.00  0.00           C  
ATOM    689  C6    G A  22     -14.334  -9.096 -36.753  1.00  0.00           C  
ATOM    690  O6    G A  22     -13.159  -9.250 -37.106  1.00  0.00           O  
ATOM    691  N7    G A  22     -15.285 -11.459 -36.726  1.00  0.00           N  
ATOM    692  C8    G A  22     -16.488 -11.865 -36.424  1.00  0.00           C  
ATOM    693  N9    G A  22     -17.333 -10.840 -36.073  1.00  0.00           N  
ATOM    694  H5'   G A  22     -19.828 -14.769 -35.477  1.00  0.00           H  
ATOM    695 H5''   G A  22     -20.502 -14.695 -36.922  1.00  0.00           H  
ATOM    696  H4'   G A  22     -20.950 -12.736 -35.733  1.00  0.00           H  
ATOM    697  H3'   G A  22     -19.240 -12.272 -37.947  1.00  0.00           H  
ATOM    698  H1'   G A  22     -18.923 -10.346 -34.921  1.00  0.00           H  
ATOM    699  H2'   G A  22     -19.261 -10.026 -37.490  1.00  0.00           H  
ATOM    700 HO2'   G A  22     -20.867  -9.045 -36.526  1.00  0.00           H  
ATOM    701  H1    G A  22     -14.188  -7.071 -36.582  1.00  0.00           H  
ATOM    702  H22   G A  22     -17.269  -5.963 -35.579  1.00  0.00           H  
ATOM    703  H21   G A  22     -15.677  -5.552 -35.994  1.00  0.00           H  
ATOM    704  H8    G A  22     -16.760 -12.807 -36.444  1.00  0.00           H  
ATOM    705  P     A A  23     -21.551 -12.065 -39.633  1.00  0.00           P  
ATOM    706  OP2   A A  23     -21.203 -13.420 -40.131  1.00  0.00           O  
ATOM    707  OP1   A A  23     -22.951 -11.583 -39.735  1.00  0.00           O  
ATOM    708  O5'   A A  23     -20.612 -11.012 -40.374  1.00  0.00           O  
ATOM    709  C5'   A A  23     -19.555 -11.445 -41.217  1.00  0.00           C  
ATOM    710  C4'   A A  23     -18.974 -10.301 -42.009  1.00  0.00           C  
ATOM    711  O4'   A A  23     -17.948  -9.634 -41.228  1.00  0.00           O  
ATOM    712  C3'   A A  23     -18.269 -10.675 -43.304  1.00  0.00           C  
ATOM    713  O3'   A A  23     -19.165 -10.871 -44.386  1.00  0.00           O  
ATOM    714  C1'   A A  23     -16.879  -9.215 -42.071  1.00  0.00           C  
ATOM    715  C2'   A A  23     -17.310  -9.512 -43.509  1.00  0.00           C  
ATOM    716  O2'   A A  23     -17.981  -8.376 -44.033  1.00  0.00           O  
ATOM    717  N1    A A  23     -11.738  -9.252 -42.414  1.00  0.00           N  
ATOM    718  C2    A A  23     -12.666  -8.412 -42.889  1.00  0.00           C  
ATOM    719  N3    A A  23     -13.990  -8.462 -42.762  1.00  0.00           N  
ATOM    720  C4    A A  23     -14.358  -9.538 -42.044  1.00  0.00           C  
ATOM    721  C5    A A  23     -13.522 -10.489 -41.490  1.00  0.00           C  
ATOM    722  C6    A A  23     -12.141 -10.322 -41.695  1.00  0.00           C  
ATOM    723  N6    A A  23     -11.216 -11.160 -41.222  1.00  0.00           N  
ATOM    724  N7    A A  23     -14.257 -11.455 -40.816  1.00  0.00           N  
ATOM    725  C8    A A  23     -15.500 -11.071 -40.974  1.00  0.00           C  
ATOM    726  N9    A A  23     -15.635  -9.918 -41.707  1.00  0.00           N  
ATOM    727  H5'   A A  23     -19.898 -12.122 -41.838  1.00  0.00           H  
ATOM    728 H5''   A A  23     -18.849 -11.845 -40.668  1.00  0.00           H  
ATOM    729  H4'   A A  23     -19.687  -9.660 -42.210  1.00  0.00           H  
ATOM    730  H3'   A A  23     -17.752 -11.496 -43.163  1.00  0.00           H  
ATOM    731  H1'   A A  23     -16.753  -8.249 -41.962  1.00  0.00           H  
ATOM    732  H2'   A A  23     -16.545  -9.770 -44.066  1.00  0.00           H  
ATOM    733 HO2'   A A  23     -17.410  -7.949 -44.704  1.00  0.00           H  
ATOM    734  H2    A A  23     -12.321  -7.652 -43.403  1.00  0.00           H  
ATOM    735  H61   A A  23     -10.266 -10.991 -41.398  1.00  0.00           H  
ATOM    736  H62   A A  23     -11.485 -11.943 -40.698  1.00  0.00           H  
ATOM    737  H8    A A  23     -16.263 -11.563 -40.603  1.00  0.00           H  
ATOM    738  P     G A  24     -18.754 -11.824 -45.612  1.00  0.00           P  
ATOM    739  OP2   G A  24     -18.204 -13.084 -45.051  1.00  0.00           O  
ATOM    740  OP1   G A  24     -19.899 -11.880 -46.557  1.00  0.00           O  
ATOM    741  O5'   G A  24     -17.564 -11.042 -46.328  1.00  0.00           O  
ATOM    742  C5'   G A  24     -17.826  -9.934 -47.175  1.00  0.00           C  
ATOM    743  C4'   G A  24     -16.561  -9.410 -47.809  1.00  0.00           C  
ATOM    744  O4'   G A  24     -15.646  -8.957 -46.779  1.00  0.00           O  
ATOM    745  C3'   G A  24     -15.749 -10.418 -48.609  1.00  0.00           C  
ATOM    746  O3'   G A  24     -16.253 -10.621 -49.919  1.00  0.00           O  
ATOM    747  C1'   G A  24     -14.296  -9.245 -47.161  1.00  0.00           C  
ATOM    748  C2'   G A  24     -14.351  -9.816 -48.579  1.00  0.00           C  
ATOM    749  O2'   G A  24     -14.228  -8.751 -49.510  1.00  0.00           O  
ATOM    750  N1    G A  24      -9.936 -11.238 -45.447  1.00  0.00           N  
ATOM    751  C2    G A  24     -10.143 -10.308 -46.437  1.00  0.00           C  
ATOM    752  N2    G A  24      -9.047  -9.843 -47.055  1.00  0.00           N  
ATOM    753  N3    G A  24     -11.336  -9.863 -46.795  1.00  0.00           N  
ATOM    754  C4    G A  24     -12.325 -10.433 -46.075  1.00  0.00           C  
ATOM    755  C5    G A  24     -12.226 -11.370 -45.067  1.00  0.00           C  
ATOM    756  C6    G A  24     -10.940 -11.838 -44.693  1.00  0.00           C  
ATOM    757  O6    G A  24     -10.645 -12.666 -43.823  1.00  0.00           O  
ATOM    758  N7    G A  24     -13.481 -11.701 -44.577  1.00  0.00           N  
ATOM    759  C8    G A  24     -14.305 -10.974 -45.283  1.00  0.00           C  
ATOM    760  N9    G A  24     -13.670 -10.182 -46.209  1.00  0.00           N  
ATOM    761  H5'   G A  24     -18.239  -9.219 -46.649  1.00  0.00           H  
ATOM    762 H5''   G A  24     -18.447 -10.211 -47.881  1.00  0.00           H  
ATOM    763  H4'   G A  24     -16.787  -8.652 -48.389  1.00  0.00           H  
ATOM    764  H3'   G A  24     -15.740 -11.274 -48.132  1.00  0.00           H  
ATOM    765  H1'   G A  24     -13.794  -8.403 -47.168  1.00  0.00           H  
ATOM    766  H2'   G A  24     -13.662 -10.500 -48.717  1.00  0.00           H  
ATOM    767 HO2'   G A  24     -14.935  -8.832 -50.183  1.00  0.00           H  
ATOM    768  H1    G A  24      -9.012 -11.502 -45.257  1.00  0.00           H  
ATOM    769  H22   G A  24      -9.133  -9.177 -47.769  1.00  0.00           H  
ATOM    770  H21   G A  24      -8.160 -10.167 -46.795  1.00  0.00           H  
ATOM    771  H8    G A  24     -15.277 -10.992 -45.163  1.00  0.00           H  
ATOM    772  P     G A  25     -15.997 -12.016 -50.675  1.00  0.00           P  
ATOM    773  OP2   G A  25     -16.249 -13.115 -49.709  1.00  0.00           O  
ATOM    774  OP1   G A  25     -16.738 -11.985 -51.962  1.00  0.00           O  
ATOM    775  O5'   G A  25     -14.438 -11.997 -51.004  1.00  0.00           O  
ATOM    776  C5'   G A  25     -13.916 -11.142 -52.010  1.00  0.00           C  
ATOM    777  C4'   G A  25     -12.419 -11.282 -52.133  1.00  0.00           C  
ATOM    778  O4'   G A  25     -11.787 -10.924 -50.876  1.00  0.00           O  
ATOM    779  C3'   G A  25     -11.900 -12.682 -52.422  1.00  0.00           C  
ATOM    780  O3'   G A  25     -11.985 -13.032 -53.793  1.00  0.00           O  
ATOM    781  C1'   G A  25     -10.645 -11.751 -50.650  1.00  0.00           C  
ATOM    782  C2'   G A  25     -10.474 -12.624 -51.894  1.00  0.00           C  
ATOM    783  O2'   G A  25      -9.612 -11.961 -52.808  1.00  0.00           O  
ATOM    784  N1    G A  25      -8.343 -14.546 -47.071  1.00  0.00           N  
ATOM    785  C2    G A  25      -7.803 -13.895 -48.154  1.00  0.00           C  
ATOM    786  N2    G A  25      -6.475 -13.999 -48.309  1.00  0.00           N  
ATOM    787  N3    G A  25      -8.512 -13.192 -49.022  1.00  0.00           N  
ATOM    788  C4    G A  25      -9.827 -13.193 -48.719  1.00  0.00           C  
ATOM    789  C5    G A  25     -10.467 -13.808 -47.664  1.00  0.00           C  
ATOM    790  C6    G A  25      -9.695 -14.559 -46.740  1.00  0.00           C  
ATOM    791  O6    G A  25     -10.077 -15.178 -45.740  1.00  0.00           O  
ATOM    792  N7    G A  25     -11.832 -13.565 -47.706  1.00  0.00           N  
ATOM    793  C8    G A  25     -11.995 -12.820 -48.766  1.00  0.00           C  
ATOM    794  N9    G A  25     -10.820 -12.556 -49.426  1.00  0.00           N  
ATOM    795  H5'   G A  25     -14.133 -10.214 -51.786  1.00  0.00           H  
ATOM    796 H5''   G A  25     -14.330 -11.370 -52.869  1.00  0.00           H  
ATOM    797  H4'   G A  25     -12.100 -10.674 -52.833  1.00  0.00           H  
ATOM    798  H3'   G A  25     -12.411 -13.330 -51.893  1.00  0.00           H  
ATOM    799  H1'   G A  25      -9.862 -11.170 -50.550  1.00  0.00           H  
ATOM    800  H2'   G A  25     -10.139 -13.516 -51.662  1.00  0.00           H  
ATOM    801 HO2'   G A  25      -8.754 -12.431 -52.836  1.00  0.00           H  
ATOM    802  H1    G A  25      -7.732 -15.040 -46.486  1.00  0.00           H  
ATOM    803  H22   G A  25      -6.034 -13.555 -49.064  1.00  0.00           H  
ATOM    804  H21   G A  25      -5.943 -14.517 -47.670  1.00  0.00           H  
ATOM    805  H8    G A  25     -12.867 -12.483 -49.058  1.00  0.00           H  
ATOM    806  P     C A  26     -12.189 -14.568 -54.223  1.00  0.00           P  
ATOM    807  OP2   C A  26     -13.183 -15.176 -53.304  1.00  0.00           O  
ATOM    808  OP1   C A  26     -12.425 -14.607 -55.689  1.00  0.00           O  
ATOM    809  O5'   C A  26     -10.774 -15.240 -53.935  1.00  0.00           O  
ATOM    810  C5'   C A  26      -9.644 -14.935 -54.738  1.00  0.00           C  
ATOM    811  C4'   C A  26      -8.401 -15.634 -54.240  1.00  0.00           C  
ATOM    812  O4'   C A  26      -8.083 -15.181 -52.899  1.00  0.00           O  
ATOM    813  C3'   C A  26      -8.491 -17.147 -54.107  1.00  0.00           C  
ATOM    814  O3'   C A  26      -8.302 -17.824 -55.338  1.00  0.00           O  
ATOM    815  C1'   C A  26      -7.558 -16.257 -52.126  1.00  0.00           C  
ATOM    816  C2'   C A  26      -7.420 -17.453 -53.070  1.00  0.00           C  
ATOM    817  O2'   C A  26      -6.123 -17.436 -53.649  1.00  0.00           O  
ATOM    818  N1    C A  26      -8.447 -16.549 -50.974  1.00  0.00           N  
ATOM    819  C2    C A  26      -7.916 -17.255 -49.887  1.00  0.00           C  
ATOM    820  O2    C A  26      -6.729 -17.614 -49.919  1.00  0.00           O  
ATOM    821  N3    C A  26      -8.705 -17.533 -48.824  1.00  0.00           N  
ATOM    822  C4    C A  26      -9.977 -17.137 -48.814  1.00  0.00           C  
ATOM    823  N4    C A  26     -10.718 -17.434 -47.743  1.00  0.00           N  
ATOM    824  C5    C A  26     -10.547 -16.418 -49.903  1.00  0.00           C  
ATOM    825  C6    C A  26      -9.757 -16.147 -50.949  1.00  0.00           C  
ATOM    826  H5'   C A  26      -9.493 -13.967 -54.722  1.00  0.00           H  
ATOM    827 H5''   C A  26      -9.821 -15.217 -55.659  1.00  0.00           H  
ATOM    828  H4'   C A  26      -7.655 -15.412 -54.836  1.00  0.00           H  
ATOM    829  H3'   C A  26      -9.369 -17.385 -53.741  1.00  0.00           H  
ATOM    830  H1'   C A  26      -6.673 -15.999 -51.796  1.00  0.00           H  
ATOM    831  H2'   C A  26      -7.599 -18.298 -52.606  1.00  0.00           H  
ATOM    832 HO2'   C A  26      -5.595 -18.169 -53.270  1.00  0.00           H  
ATOM    833  H42   C A  26     -11.657 -17.156 -47.706  1.00  0.00           H  
ATOM    834  H41   C A  26     -10.322 -17.929 -46.996  1.00  0.00           H  
ATOM    835  H5    C A  26     -11.483 -16.130 -49.886  1.00  0.00           H  
ATOM    836  H6    C A  26     -10.130 -15.654 -51.708  1.00  0.00           H  
ATOM    837  P     U A  27      -8.926 -19.289 -55.559  1.00  0.00           P  
ATOM    838  OP2   U A  27     -10.340 -19.258 -55.109  1.00  0.00           O  
ATOM    839  OP1   U A  27      -8.604 -19.722 -56.943  1.00  0.00           O  
ATOM    840  O5'   U A  27      -8.107 -20.212 -54.551  1.00  0.00           O  
ATOM    841  C5'   U A  27      -6.786 -20.633 -54.856  1.00  0.00           C  
ATOM    842  C4'   U A  27      -6.240 -21.563 -53.801  1.00  0.00           C  
ATOM    843  O4'   U A  27      -6.182 -20.879 -52.522  1.00  0.00           O  
ATOM    844  C3'   U A  27      -7.063 -22.810 -53.515  1.00  0.00           C  
ATOM    845  O3'   U A  27      -6.840 -23.848 -54.455  1.00  0.00           O  
ATOM    846  C1'   U A  27      -6.487 -21.785 -51.465  1.00  0.00           C  
ATOM    847  C2'   U A  27      -6.640 -23.170 -52.098  1.00  0.00           C  
ATOM    848  O2'   U A  27      -5.379 -23.824 -52.086  1.00  0.00           O  
ATOM    849  N1    U A  27      -7.714 -21.353 -50.753  1.00  0.00           N  
ATOM    850  C2    U A  27      -7.919 -21.862 -49.484  1.00  0.00           C  
ATOM    851  O2    U A  27      -7.146 -22.633 -48.943  1.00  0.00           O  
ATOM    852  N3    U A  27      -9.067 -21.434 -48.864  1.00  0.00           N  
ATOM    853  C4    U A  27     -10.014 -20.569 -49.370  1.00  0.00           C  
ATOM    854  O4    U A  27     -10.997 -20.280 -48.686  1.00  0.00           O  
ATOM    855  C5    U A  27      -9.736 -20.083 -50.687  1.00  0.00           C  
ATOM    856  C6    U A  27      -8.624 -20.482 -51.314  1.00  0.00           C  
ATOM    857  H5'   U A  27      -6.206 -19.846 -54.919  1.00  0.00           H  
ATOM    858 H5''   U A  27      -6.790 -21.098 -55.719  1.00  0.00           H  
ATOM    859  H4'   U A  27      -5.333 -21.833 -54.056  1.00  0.00           H  
ATOM    860  H3'   U A  27      -8.014 -22.575 -53.516  1.00  0.00           H  
ATOM    861  H1'   U A  27      -5.736 -21.796 -50.836  1.00  0.00           H  
ATOM    862  H2'   U A  27      -7.327 -23.698 -51.640  1.00  0.00           H  
ATOM    863 HO2'   U A  27      -5.403 -24.550 -51.429  1.00  0.00           H  
ATOM    864  H3    U A  27      -9.232 -21.783 -47.963  1.00  0.00           H  
ATOM    865  H5    U A  27     -10.355 -19.462 -51.125  1.00  0.00           H  
ATOM    866  H6    U A  27      -8.457 -20.137 -52.215  1.00  0.00           H  
ATOM    867  P     U A  28      -8.078 -24.511 -55.236  1.00  0.00           P  
ATOM    868  OP2   U A  28      -9.051 -23.436 -55.552  1.00  0.00           O  
ATOM    869  OP1   U A  28      -7.533 -25.354 -56.331  1.00  0.00           O  
ATOM    870  O5'   U A  28      -8.742 -25.476 -54.156  1.00  0.00           O  
ATOM    871  C5'   U A  28      -8.749 -26.883 -54.341  1.00  0.00           C  
ATOM    872  C4'   U A  28      -8.273 -27.610 -53.108  1.00  0.00           C  
ATOM    873  O4'   U A  28      -7.742 -26.653 -52.148  1.00  0.00           O  
ATOM    874  C3'   U A  28      -9.340 -28.340 -52.306  1.00  0.00           C  
ATOM    875  O3'   U A  28      -9.641 -29.623 -52.824  1.00  0.00           O  
ATOM    876  C1'   U A  28      -8.094 -27.007 -50.828  1.00  0.00           C  
ATOM    877  C2'   U A  28      -8.674 -28.417 -50.933  1.00  0.00           C  
ATOM    878  O2'   U A  28      -7.618 -29.366 -50.926  1.00  0.00           O  
ATOM    879  N1    U A  28      -9.096 -26.019 -50.362  1.00  0.00           N  
ATOM    880  C2    U A  28      -9.464 -26.075 -49.030  1.00  0.00           C  
ATOM    881  O2    U A  28      -9.005 -26.886 -48.245  1.00  0.00           O  
ATOM    882  N3    U A  28     -10.394 -25.141 -48.643  1.00  0.00           N  
ATOM    883  C4    U A  28     -10.983 -24.177 -49.434  1.00  0.00           C  
ATOM    884  O4    U A  28     -11.807 -23.407 -48.936  1.00  0.00           O  
ATOM    885  C5    U A  28     -10.554 -24.179 -50.799  1.00  0.00           C  
ATOM    886  C6    U A  28      -9.649 -25.076 -51.202  1.00  0.00           C  
ATOM    887  H5'   U A  28      -8.161 -27.110 -55.092  1.00  0.00           H  
ATOM    888 H5''   U A  28      -9.661 -27.174 -54.551  1.00  0.00           H  
ATOM    889  H4'   U A  28      -7.561 -28.233 -53.363  1.00  0.00           H  
ATOM    890  H3'   U A  28     -10.142 -27.780 -52.252  1.00  0.00           H  
ATOM    891  H1'   U A  28      -7.334 -27.017 -50.207  1.00  0.00           H  
ATOM    892  H2'   U A  28      -9.328 -28.598 -50.227  1.00  0.00           H  
ATOM    893 HO2'   U A  28      -7.637 -29.859 -50.079  1.00  0.00           H  
ATOM    894  H3    U A  28     -10.669 -25.163 -47.703  1.00  0.00           H  
ATOM    895  H5    U A  28     -10.921 -23.527 -51.432  1.00  0.00           H  
ATOM    896  H6    U A  28      -9.373 -25.058 -52.141  1.00  0.00           H  
ATOM    897  P     U A  29     -11.115 -30.240 -52.653  1.00  0.00           P  
ATOM    898  OP2   U A  29     -11.893 -29.332 -51.773  1.00  0.00           O  
ATOM    899  OP1   U A  29     -11.633 -30.577 -54.003  1.00  0.00           O  
ATOM    900  O5'   U A  29     -10.872 -31.603 -51.864  1.00  0.00           O  
ATOM    901  C5'   U A  29     -11.779 -32.037 -50.862  1.00  0.00           C  
ATOM    902  C4'   U A  29     -11.104 -32.170 -49.519  1.00  0.00           C  
ATOM    903  O4'   U A  29     -10.607 -30.876 -49.092  1.00  0.00           O  
ATOM    904  C3'   U A  29     -11.993 -32.594 -48.361  1.00  0.00           C  
ATOM    905  O3'   U A  29     -12.152 -33.999 -48.270  1.00  0.00           O  
ATOM    906  C1'   U A  29     -10.724 -30.734 -47.676  1.00  0.00           C  
ATOM    907  C2'   U A  29     -11.197 -32.098 -47.168  1.00  0.00           C  
ATOM    908  O2'   U A  29     -10.066 -32.922 -46.924  1.00  0.00           O  
ATOM    909  N1    U A  29     -11.712 -29.660 -47.409  1.00  0.00           N  
ATOM    910  C2    U A  29     -12.305 -29.645 -46.160  1.00  0.00           C  
ATOM    911  O2    U A  29     -12.050 -30.462 -45.292  1.00  0.00           O  
ATOM    912  N3    U A  29     -13.212 -28.634 -45.957  1.00  0.00           N  
ATOM    913  C4    U A  29     -13.581 -27.656 -46.856  1.00  0.00           C  
ATOM    914  O4    U A  29     -14.415 -26.812 -46.523  1.00  0.00           O  
ATOM    915  C5    U A  29     -12.927 -27.734 -48.127  1.00  0.00           C  
ATOM    916  C6    U A  29     -12.039 -28.707 -48.350  1.00  0.00           C  
ATOM    917  H5'   U A  29     -12.148 -32.908 -51.121  1.00  0.00           H  
ATOM    918 H5''   U A  29     -12.510 -31.389 -50.789  1.00  0.00           H  
ATOM    919  H4'   U A  29     -10.349 -32.788 -49.605  1.00  0.00           H  
ATOM    920  H3'   U A  29     -12.842 -32.108 -48.411  1.00  0.00           H  
ATOM    921  H1'   U A  29      -9.873 -30.506 -47.245  1.00  0.00           H  
ATOM    922  H2'   U A  29     -11.760 -32.011 -46.371  1.00  0.00           H  
ATOM    923 HO2'   U A  29      -9.270 -32.490 -47.298  1.00  0.00           H  
ATOM    924  H3    U A  29     -13.644 -28.605 -45.079  1.00  0.00           H  
ATOM    925  H5    U A  29     -13.129 -27.077 -48.826  1.00  0.00           H  
ATOM    926  H6    U A  29     -11.606 -28.740 -49.228  1.00  0.00           H  
ATOM    927  P     C A  30     -13.161 -34.541 -47.105  1.00  0.00           P  
ATOM    928  OP2   C A  30     -14.519 -34.526 -47.705  1.00  0.00           O  
ATOM    929  OP1   C A  30     -12.582 -35.824 -46.633  1.00  0.00           O  
ATOM    930  O5'   C A  30     -13.149 -33.517 -45.885  1.00  0.00           O  
ATOM    931  C5'   C A  30     -14.313 -32.783 -45.536  1.00  0.00           C  
ATOM    932  C4'   C A  30     -14.704 -33.009 -44.096  1.00  0.00           C  
ATOM    933  O4'   C A  30     -13.944 -34.062 -43.455  1.00  0.00           O  
ATOM    934  C3'   C A  30     -14.609 -31.801 -43.178  1.00  0.00           C  
ATOM    935  O3'   C A  30     -15.724 -30.934 -43.288  1.00  0.00           O  
ATOM    936  C1'   C A  30     -13.601 -33.655 -42.146  1.00  0.00           C  
ATOM    937  C2'   C A  30     -14.512 -32.467 -41.812  1.00  0.00           C  
ATOM    938  O2'   C A  30     -15.777 -32.947 -41.383  1.00  0.00           O  
ATOM    939  N1    C A  30     -12.164 -33.286 -42.128  1.00  0.00           N  
ATOM    940  C2    C A  30     -11.579 -32.953 -40.899  1.00  0.00           C  
ATOM    941  O2    C A  30     -12.273 -32.976 -39.871  1.00  0.00           O  
ATOM    942  N3    C A  30     -10.270 -32.613 -40.855  1.00  0.00           N  
ATOM    943  C4    C A  30      -9.546 -32.596 -41.974  1.00  0.00           C  
ATOM    944  N4    C A  30      -8.258 -32.254 -41.882  1.00  0.00           N  
ATOM    945  C5    C A  30     -10.111 -32.928 -43.238  1.00  0.00           C  
ATOM    946  C6    C A  30     -11.406 -33.264 -43.269  1.00  0.00           C  
ATOM    947  H5'   C A  30     -15.052 -33.063 -46.116  1.00  0.00           H  
ATOM    948 H5''   C A  30     -14.142 -31.829 -45.674  1.00  0.00           H  
ATOM    949  H4'   C A  30     -15.639 -33.299 -44.143  1.00  0.00           H  
ATOM    950  H3'   C A  30     -13.789 -31.293 -43.353  1.00  0.00           H  
ATOM    951  H1'   C A  30     -13.761 -34.374 -41.501  1.00  0.00           H  
ATOM    952  H2'   C A  30     -14.107 -31.869 -41.150  1.00  0.00           H  
ATOM    953 HO2'   C A  30     -15.877 -32.772 -40.424  1.00  0.00           H  
ATOM    954  H42   C A  30      -7.699 -32.232 -42.687  1.00  0.00           H  
ATOM    955  H41   C A  30      -7.873 -32.026 -41.011  1.00  0.00           H  
ATOM    956  H5    C A  30      -9.571 -32.913 -44.055  1.00  0.00           H  
ATOM    957  H6    C A  30     -11.814 -33.496 -44.129  1.00  0.00           H  
ATOM    958  P     G A  31     -15.616 -29.410 -42.788  1.00  0.00           P  
ATOM    959  OP2   G A  31     -14.312 -28.867 -43.247  1.00  0.00           O  
ATOM    960  OP1   G A  31     -16.874 -28.713 -43.161  1.00  0.00           O  
ATOM    961  O5'   G A  31     -15.570 -29.526 -41.199  1.00  0.00           O  
ATOM    962  C5'   G A  31     -15.083 -28.456 -40.404  1.00  0.00           C  
ATOM    963  C4'   G A  31     -13.711 -28.756 -39.852  1.00  0.00           C  
ATOM    964  O4'   G A  31     -12.913 -29.372 -40.904  1.00  0.00           O  
ATOM    965  C3'   G A  31     -12.893 -27.553 -39.407  1.00  0.00           C  
ATOM    966  O3'   G A  31     -13.061 -27.247 -38.034  1.00  0.00           O  
ATOM    967  C1'   G A  31     -11.681 -28.705 -41.056  1.00  0.00           C  
ATOM    968  C2'   G A  31     -11.474 -28.002 -39.713  1.00  0.00           C  
ATOM    969  O2'   G A  31     -11.014 -28.944 -38.755  1.00  0.00           O  
ATOM    970  N1    G A  31     -10.029 -27.112 -45.600  1.00  0.00           N  
ATOM    971  C2    G A  31      -9.553 -28.125 -44.802  1.00  0.00           C  
ATOM    972  N2    G A  31      -8.499 -28.807 -45.272  1.00  0.00           N  
ATOM    973  N3    G A  31     -10.073 -28.447 -43.629  1.00  0.00           N  
ATOM    974  C4    G A  31     -11.124 -27.663 -43.310  1.00  0.00           C  
ATOM    975  C5    G A  31     -11.677 -26.628 -44.033  1.00  0.00           C  
ATOM    976  C6    G A  31     -11.110 -26.292 -45.290  1.00  0.00           C  
ATOM    977  O6    G A  31     -11.457 -25.407 -46.080  1.00  0.00           O  
ATOM    978  N7    G A  31     -12.753 -26.072 -43.355  1.00  0.00           N  
ATOM    979  C8    G A  31     -12.832 -26.765 -42.252  1.00  0.00           C  
ATOM    980  N9    G A  31     -11.875 -27.747 -42.160  1.00  0.00           N  
ATOM    981  H5'   G A  31     -15.701 -28.304 -39.659  1.00  0.00           H  
ATOM    982 H5''   G A  31     -15.037 -27.645 -40.952  1.00  0.00           H  
ATOM    983  H4'   G A  31     -13.784 -29.385 -39.104  1.00  0.00           H  
ATOM    984  H3'   G A  31     -13.120 -26.764 -39.942  1.00  0.00           H  
ATOM    985  H1'   G A  31     -10.907 -29.274 -41.249  1.00  0.00           H  
ATOM    986  H2'   G A  31     -10.864 -27.238 -39.792  1.00  0.00           H  
ATOM    987 HO2'   G A  31     -10.076 -28.753 -38.544  1.00  0.00           H  
ATOM    988  H1    G A  31      -9.573 -26.953 -46.452  1.00  0.00           H  
ATOM    989  H22   G A  31      -8.116 -29.541 -44.746  1.00  0.00           H  
ATOM    990  H21   G A  31      -8.108 -28.574 -46.140  1.00  0.00           H  
ATOM    991  H8    G A  31     -13.507 -26.602 -41.561  1.00  0.00           H  
ATOM    992  P     A A  32     -12.812 -25.750 -37.503  1.00  0.00           P  
ATOM    993  OP2   A A  32     -13.483 -24.813 -38.439  1.00  0.00           O  
ATOM    994  OP1   A A  32     -13.149 -25.711 -36.058  1.00  0.00           O  
ATOM    995  O5'   A A  32     -11.238 -25.547 -37.648  1.00  0.00           O  
ATOM    996  C5'   A A  32     -10.708 -24.430 -38.345  1.00  0.00           C  
ATOM    997  C4'   A A  32      -9.594 -24.835 -39.277  1.00  0.00           C  
ATOM    998  O4'   A A  32     -10.149 -25.277 -40.543  1.00  0.00           O  
ATOM    999  C3'   A A  32      -8.616 -23.736 -39.665  1.00  0.00           C  
ATOM   1000  O3'   A A  32      -7.613 -23.516 -38.688  1.00  0.00           O  
ATOM   1001  C1'   A A  32      -9.319 -24.859 -41.622  1.00  0.00           C  
ATOM   1002  C2'   A A  32      -8.072 -24.232 -40.997  1.00  0.00           C  
ATOM   1003  O2'   A A  32      -7.092 -25.243 -40.810  1.00  0.00           O  
ATOM   1004  N1    A A  32      -9.525 -22.580 -46.240  1.00  0.00           N  
ATOM   1005  C2    A A  32      -8.674 -23.470 -45.712  1.00  0.00           C  
ATOM   1006  N3    A A  32      -8.680 -24.022 -44.501  1.00  0.00           N  
ATOM   1007  C4    A A  32      -9.716 -23.566 -43.775  1.00  0.00           C  
ATOM   1008  C5    A A  32     -10.672 -22.653 -44.179  1.00  0.00           C  
ATOM   1009  C6    A A  32     -10.555 -22.143 -45.485  1.00  0.00           C  
ATOM   1010  N6    A A  32     -11.402 -21.256 -46.011  1.00  0.00           N  
ATOM   1011  N7    A A  32     -11.590 -22.422 -43.163  1.00  0.00           N  
ATOM   1012  C8    A A  32     -11.175 -23.187 -42.185  1.00  0.00           C  
ATOM   1013  N9    A A  32     -10.046 -23.908 -42.486  1.00  0.00           N  
ATOM   1014  H5'   A A  32     -10.362 -23.782 -37.695  1.00  0.00           H  
ATOM   1015 H5''   A A  32     -11.423 -24.008 -38.865  1.00  0.00           H  
ATOM   1016  H4'   A A  32      -9.095 -25.575 -38.872  1.00  0.00           H  
ATOM   1017  H3'   A A  32      -9.111 -22.902 -39.811  1.00  0.00           H  
ATOM   1018  H1'   A A  32      -9.061 -25.645 -42.147  1.00  0.00           H  
ATOM   1019  H2'   A A  32      -7.730 -23.493 -41.544  1.00  0.00           H  
ATOM   1020 HO2'   A A  32      -6.365 -25.105 -41.452  1.00  0.00           H  
ATOM   1021  H2    A A  32      -7.944 -23.755 -46.301  1.00  0.00           H  
ATOM   1022  H61   A A  32     -11.269 -20.936 -46.928  1.00  0.00           H  
ATOM   1023  H62   A A  32     -12.157 -20.925 -45.482  1.00  0.00           H  
ATOM   1024  H8    A A  32     -11.629 -23.240 -41.317  1.00  0.00           H  
ATOM   1025  P     G A  33      -7.063 -22.031 -38.415  1.00  0.00           P  
ATOM   1026  OP2   G A  33      -8.204 -21.089 -38.537  1.00  0.00           O  
ATOM   1027  OP1   G A  33      -6.264 -22.059 -37.163  1.00  0.00           O  
ATOM   1028  O5'   G A  33      -6.067 -21.760 -39.629  1.00  0.00           O  
ATOM   1029  C5'   G A  33      -4.824 -22.439 -39.718  1.00  0.00           C  
ATOM   1030  C4'   G A  33      -4.099 -22.103 -40.998  1.00  0.00           C  
ATOM   1031  O4'   G A  33      -4.875 -22.561 -42.136  1.00  0.00           O  
ATOM   1032  C3'   G A  33      -3.878 -20.624 -41.271  1.00  0.00           C  
ATOM   1033  O3'   G A  33      -2.755 -20.095 -40.585  1.00  0.00           O  
ATOM   1034  C1'   G A  33      -4.765 -21.637 -43.213  1.00  0.00           C  
ATOM   1035  C2'   G A  33      -3.743 -20.582 -42.786  1.00  0.00           C  
ATOM   1036  O2'   G A  33      -2.450 -20.999 -43.200  1.00  0.00           O  
ATOM   1037  N1    G A  33      -7.552 -19.041 -46.590  1.00  0.00           N  
ATOM   1038  C2    G A  33      -6.241 -19.446 -46.665  1.00  0.00           C  
ATOM   1039  N2    G A  33      -5.581 -19.119 -47.786  1.00  0.00           N  
ATOM   1040  N3    G A  33      -5.622 -20.123 -45.712  1.00  0.00           N  
ATOM   1041  C4    G A  33      -6.429 -20.366 -44.659  1.00  0.00           C  
ATOM   1042  C5    G A  33      -7.749 -20.008 -44.485  1.00  0.00           C  
ATOM   1043  C6    G A  33      -8.402 -19.282 -45.514  1.00  0.00           C  
ATOM   1044  O6    G A  33      -9.568 -18.872 -45.548  1.00  0.00           O  
ATOM   1045  N7    G A  33      -8.223 -20.450 -43.258  1.00  0.00           N  
ATOM   1046  C8    G A  33      -7.201 -21.058 -42.718  1.00  0.00           C  
ATOM   1047  N9    G A  33      -6.082 -21.045 -43.514  1.00  0.00           N  
ATOM   1048  H5'   G A  33      -4.983 -23.405 -39.684  1.00  0.00           H  
ATOM   1049 H5''   G A  33      -4.263 -22.181 -38.956  1.00  0.00           H  
ATOM   1050  H4'   G A  33      -3.231 -22.559 -41.000  1.00  0.00           H  
ATOM   1051  H3'   G A  33      -4.680 -20.125 -41.007  1.00  0.00           H  
ATOM   1052  H1'   G A  33      -4.432 -22.113 -44.002  1.00  0.00           H  
ATOM   1053  H2'   G A  33      -3.970 -19.698 -43.144  1.00  0.00           H  
ATOM   1054 HO2'   G A  33      -2.151 -20.429 -43.938  1.00  0.00           H  
ATOM   1055  H1    G A  33      -7.918 -18.544 -47.351  1.00  0.00           H  
ATOM   1056  H22   G A  33      -4.642 -19.381 -47.895  1.00  0.00           H  
ATOM   1057  H21   G A  33      -6.033 -18.618 -48.496  1.00  0.00           H  
ATOM   1058  H8    G A  33      -7.232 -21.482 -41.835  1.00  0.00           H  
ATOM   1059  P     C A  34      -2.774 -18.578 -40.056  1.00  0.00           P  
ATOM   1060  OP2   C A  34      -4.146 -18.274 -39.577  1.00  0.00           O  
ATOM   1061  OP1   C A  34      -1.620 -18.398 -39.138  1.00  0.00           O  
ATOM   1062  O5'   C A  34      -2.503 -17.709 -41.363  1.00  0.00           O  
ATOM   1063  C5'   C A  34      -1.236 -17.729 -42.002  1.00  0.00           C  
ATOM   1064  C4'   C A  34      -1.265 -16.995 -43.321  1.00  0.00           C  
ATOM   1065  O4'   C A  34      -2.219 -17.625 -44.215  1.00  0.00           O  
ATOM   1066  C3'   C A  34      -1.709 -15.541 -43.269  1.00  0.00           C  
ATOM   1067  O3'   C A  34      -0.668 -14.657 -42.890  1.00  0.00           O  
ATOM   1068  C1'   C A  34      -2.900 -16.643 -44.988  1.00  0.00           C  
ATOM   1069  C2'   C A  34      -2.231 -15.303 -44.679  1.00  0.00           C  
ATOM   1070  O2'   C A  34      -1.165 -15.099 -45.595  1.00  0.00           O  
ATOM   1071  N1    C A  34      -4.347 -16.639 -44.657  1.00  0.00           N  
ATOM   1072  C2    C A  34      -5.230 -16.009 -45.543  1.00  0.00           C  
ATOM   1073  O2    C A  34      -4.780 -15.475 -46.569  1.00  0.00           O  
ATOM   1074  N3    C A  34      -6.553 -15.992 -45.265  1.00  0.00           N  
ATOM   1075  C4    C A  34      -7.011 -16.572 -44.156  1.00  0.00           C  
ATOM   1076  N4    C A  34      -8.325 -16.530 -43.923  1.00  0.00           N  
ATOM   1077  C5    C A  34      -6.140 -17.220 -43.235  1.00  0.00           C  
ATOM   1078  C6    C A  34      -4.832 -17.232 -43.521  1.00  0.00           C  
ATOM   1079  H5'   C A  34      -0.972 -18.659 -42.160  1.00  0.00           H  
ATOM   1080 H5''   C A  34      -0.575 -17.304 -41.416  1.00  0.00           H  
ATOM   1081  H4'   C A  34      -0.373 -17.040 -43.725  1.00  0.00           H  
ATOM   1082  H3'   C A  34      -2.452 -15.454 -42.634  1.00  0.00           H  
ATOM   1083  H1'   C A  34      -2.785 -16.854 -45.938  1.00  0.00           H  
ATOM   1084  H2'   C A  34      -2.877 -14.566 -44.705  1.00  0.00           H  
ATOM   1085 HO2'   C A  34      -1.414 -14.388 -46.222  1.00  0.00           H  
ATOM   1086  H42   C A  34      -8.692 -16.947 -43.116  1.00  0.00           H  
ATOM   1087  H41   C A  34      -8.922 -16.082 -44.559  1.00  0.00           H  
ATOM   1088  H5    C A  34      -6.486 -17.645 -42.422  1.00  0.00           H  
ATOM   1089  H6    C A  34      -4.217 -17.673 -42.900  1.00  0.00           H  
ATOM   1090  P     C A  35      -0.999 -13.342 -42.028  1.00  0.00           P  
ATOM   1091  OP2   C A  35      -2.072 -13.684 -41.060  1.00  0.00           O  
ATOM   1092  OP1   C A  35       0.284 -12.782 -41.533  1.00  0.00           O  
ATOM   1093  O5'   C A  35      -1.602 -12.323 -43.093  1.00  0.00           O  
ATOM   1094  C5'   C A  35      -0.780 -11.744 -44.095  1.00  0.00           C  
ATOM   1095  C4'   C A  35      -1.593 -10.970 -45.105  1.00  0.00           C  
ATOM   1096  O4'   C A  35      -2.542 -11.854 -45.756  1.00  0.00           O  
ATOM   1097  C3'   C A  35      -2.454  -9.845 -44.551  1.00  0.00           C  
ATOM   1098  O3'   C A  35      -1.729  -8.646 -44.335  1.00  0.00           O  
ATOM   1099  C1'   C A  35      -3.769 -11.178 -45.993  1.00  0.00           C  
ATOM   1100  C2'   C A  35      -3.548  -9.716 -45.602  1.00  0.00           C  
ATOM   1101  O2'   C A  35      -3.088  -9.000 -46.739  1.00  0.00           O  
ATOM   1102  N1    C A  35      -4.861 -11.811 -45.211  1.00  0.00           N  
ATOM   1103  C2    C A  35      -6.184 -11.486 -45.533  1.00  0.00           C  
ATOM   1104  O2    C A  35      -6.404 -10.684 -46.453  1.00  0.00           O  
ATOM   1105  N3    C A  35      -7.198 -12.049 -44.836  1.00  0.00           N  
ATOM   1106  C4    C A  35      -6.934 -12.907 -43.850  1.00  0.00           C  
ATOM   1107  N4    C A  35      -7.966 -13.438 -43.190  1.00  0.00           N  
ATOM   1108  C5    C A  35      -5.601 -13.258 -43.498  1.00  0.00           C  
ATOM   1109  C6    C A  35      -4.606 -12.696 -44.196  1.00  0.00           C  
ATOM   1110  H5'   C A  35      -0.290 -12.456 -44.557  1.00  0.00           H  
ATOM   1111 H5''   C A  35      -0.138 -11.137 -43.670  1.00  0.00           H  
ATOM   1112  H4'   C A  35      -0.986 -10.601 -45.781  1.00  0.00           H  
ATOM   1113  H3'   C A  35      -2.856 -10.134 -43.705  1.00  0.00           H  
ATOM   1114  H1'   C A  35      -3.982 -11.232 -46.948  1.00  0.00           H  
ATOM   1115  H2'   C A  35      -4.362  -9.318 -45.228  1.00  0.00           H  
ATOM   1116 HO2'   C A  35      -3.801  -8.404 -47.050  1.00  0.00           H  
ATOM   1117  H42   C A  35      -7.806 -14.073 -42.460  1.00  0.00           H  
ATOM   1118  H41   C A  35      -8.883 -13.194 -43.434  1.00  0.00           H  
ATOM   1119  H5    C A  35      -5.417 -13.891 -42.773  1.00  0.00           H  
ATOM   1120  H6    C A  35      -3.682 -12.925 -43.969  1.00  0.00           H  
ATOM   1121  P     U A  36      -2.154  -7.647 -43.151  1.00  0.00           P  
ATOM   1122  OP2   U A  36      -2.486  -8.464 -41.957  1.00  0.00           O  
ATOM   1123  OP1   U A  36      -1.119  -6.586 -43.050  1.00  0.00           O  
ATOM   1124  O5'   U A  36      -3.498  -6.975 -43.679  1.00  0.00           O  
ATOM   1125  C5'   U A  36      -3.474  -6.026 -44.735  1.00  0.00           C  
ATOM   1126  C4'   U A  36      -4.861  -5.542 -45.080  1.00  0.00           C  
ATOM   1127  O4'   U A  36      -5.668  -6.651 -45.556  1.00  0.00           O  
ATOM   1128  C3'   U A  36      -5.673  -4.959 -43.933  1.00  0.00           C  
ATOM   1129  O3'   U A  36      -5.352  -3.605 -43.660  1.00  0.00           O  
ATOM   1130  C1'   U A  36      -7.007  -6.523 -45.098  1.00  0.00           C  
ATOM   1131  C2'   U A  36      -7.106  -5.165 -44.402  1.00  0.00           C  
ATOM   1132  O2'   U A  36      -7.482  -4.184 -45.358  1.00  0.00           O  
ATOM   1133  N1    U A  36      -7.345  -7.646 -44.191  1.00  0.00           N  
ATOM   1134  C2    U A  36      -8.685  -7.861 -43.925  1.00  0.00           C  
ATOM   1135  O2    U A  36      -9.576  -7.177 -44.399  1.00  0.00           O  
ATOM   1136  N3    U A  36      -8.951  -8.911 -43.081  1.00  0.00           N  
ATOM   1137  C4    U A  36      -8.035  -9.752 -42.486  1.00  0.00           C  
ATOM   1138  O4    U A  36      -8.434 -10.654 -41.747  1.00  0.00           O  
ATOM   1139  C5    U A  36      -6.669  -9.471 -42.806  1.00  0.00           C  
ATOM   1140  C6    U A  36      -6.382  -8.455 -43.626  1.00  0.00           C  
ATOM   1141  H5'   U A  36      -3.075  -6.441 -45.528  1.00  0.00           H  
ATOM   1142 H5''   U A  36      -2.927  -5.260 -44.464  1.00  0.00           H  
ATOM   1143  H4'   U A  36      -4.790  -4.871 -45.791  1.00  0.00           H  
ATOM   1144  H3'   U A  36      -5.519  -5.494 -43.126  1.00  0.00           H  
ATOM   1145  H1'   U A  36      -7.611  -6.539 -45.870  1.00  0.00           H  
ATOM   1146  H2'   U A  36      -7.731  -5.194 -43.647  1.00  0.00           H  
ATOM   1147 HO2'   U A  36      -8.404  -3.904 -45.183  1.00  0.00           H  
ATOM   1148  H3    U A  36      -9.895  -9.080 -42.880  1.00  0.00           H  
ATOM   1149  H5    U A  36      -5.950 -10.019 -42.427  1.00  0.00           H  
ATOM   1150  H6    U A  36      -5.440  -8.282 -43.829  1.00  0.00           H  
ATOM   1151  P     G A  37      -4.658  -3.203 -42.268  1.00  0.00           P  
ATOM   1152  OP2   G A  37      -5.631  -2.402 -41.483  1.00  0.00           O  
ATOM   1153  OP1   G A  37      -4.070  -4.431 -41.674  1.00  0.00           O  
ATOM   1154  O5'   G A  37      -3.461  -2.242 -42.697  1.00  0.00           O  
ATOM   1155  C5'   G A  37      -3.487  -1.556 -43.939  1.00  0.00           C  
ATOM   1156  C4'   G A  37      -3.658  -2.510 -45.095  1.00  0.00           C  
ATOM   1157  O4'   G A  37      -5.071  -2.719 -45.355  1.00  0.00           O  
ATOM   1158  C3'   G A  37      -3.101  -2.046 -46.432  1.00  0.00           C  
ATOM   1159  O3'   G A  37      -1.702  -2.244 -46.548  1.00  0.00           O  
ATOM   1160  C1'   G A  37      -5.290  -2.873 -46.759  1.00  0.00           C  
ATOM   1161  C2'   G A  37      -3.917  -2.854 -47.431  1.00  0.00           C  
ATOM   1162  O2'   G A  37      -3.435  -4.186 -47.533  1.00  0.00           O  
ATOM   1163  N1    G A  37      -8.174  -1.252 -50.628  1.00  0.00           N  
ATOM   1164  C2    G A  37      -7.437  -2.406 -50.510  1.00  0.00           C  
ATOM   1165  N2    G A  37      -7.468  -3.242 -51.559  1.00  0.00           N  
ATOM   1166  N3    G A  37      -6.721  -2.719 -49.443  1.00  0.00           N  
ATOM   1167  C4    G A  37      -6.800  -1.771 -48.486  1.00  0.00           C  
ATOM   1168  C5    G A  37      -7.505  -0.586 -48.503  1.00  0.00           C  
ATOM   1169  C6    G A  37      -8.269  -0.262 -49.655  1.00  0.00           C  
ATOM   1170  O6    G A  37      -8.962   0.740 -49.863  1.00  0.00           O  
ATOM   1171  N7    G A  37      -7.325   0.113 -47.319  1.00  0.00           N  
ATOM   1172  C8    G A  37      -6.528  -0.645 -46.615  1.00  0.00           C  
ATOM   1173  N9    G A  37      -6.171  -1.802 -47.263  1.00  0.00           N  
ATOM   1174  H5'   G A  37      -2.646  -1.066 -44.052  1.00  0.00           H  
ATOM   1175 H5''   G A  37      -4.231  -0.919 -43.937  1.00  0.00           H  
ATOM   1176  H4'   G A  37      -3.248  -3.369 -44.861  1.00  0.00           H  
ATOM   1177  H3'   G A  37      -3.301  -1.093 -46.551  1.00  0.00           H  
ATOM   1178  H1'   G A  37      -5.715  -3.743 -46.909  1.00  0.00           H  
ATOM   1179  H2'   G A  37      -3.953  -2.413 -48.307  1.00  0.00           H  
ATOM   1180 HO2'   G A  37      -3.459  -4.464 -48.472  1.00  0.00           H  
ATOM   1181  H1    G A  37      -8.671  -1.114 -51.462  1.00  0.00           H  
ATOM   1182  H22   G A  37      -6.961  -4.081 -51.531  1.00  0.00           H  
ATOM   1183  H21   G A  37      -7.996  -3.017 -52.353  1.00  0.00           H  
ATOM   1184  H8    G A  37      -6.217  -0.410 -45.716  1.00  0.00           H  
ATOM   1185  P     C A  38      -0.818  -1.250 -47.450  1.00  0.00           P  
ATOM   1186  OP2   C A  38      -1.191   0.144 -47.102  1.00  0.00           O  
ATOM   1187  OP1   C A  38       0.601  -1.676 -47.349  1.00  0.00           O  
ATOM   1188  O5'   C A  38      -1.312  -1.536 -48.938  1.00  0.00           O  
ATOM   1189  C5'   C A  38      -0.988  -2.753 -49.593  1.00  0.00           C  
ATOM   1190  C4'   C A  38      -1.581  -2.814 -50.979  1.00  0.00           C  
ATOM   1191  O4'   C A  38      -3.029  -2.767 -50.900  1.00  0.00           O  
ATOM   1192  C3'   C A  38      -1.225  -1.667 -51.912  1.00  0.00           C  
ATOM   1193  O3'   C A  38       0.046  -1.822 -52.522  1.00  0.00           O  
ATOM   1194  C1'   C A  38      -3.560  -2.022 -51.992  1.00  0.00           C  
ATOM   1195  C2'   C A  38      -2.381  -1.672 -52.902  1.00  0.00           C  
ATOM   1196  O2'   C A  38      -2.226  -2.700 -53.871  1.00  0.00           O  
ATOM   1197  N1    C A  38      -4.268  -0.815 -51.498  1.00  0.00           N  
ATOM   1198  C2    C A  38      -5.167  -0.173 -52.358  1.00  0.00           C  
ATOM   1199  O2    C A  38      -5.343  -0.627 -53.499  1.00  0.00           O  
ATOM   1200  N3    C A  38      -5.825   0.929 -51.932  1.00  0.00           N  
ATOM   1201  C4    C A  38      -5.618   1.398 -50.701  1.00  0.00           C  
ATOM   1202  N4    C A  38      -6.290   2.488 -50.324  1.00  0.00           N  
ATOM   1203  C5    C A  38      -4.710   0.768 -49.803  1.00  0.00           C  
ATOM   1204  C6    C A  38      -4.065  -0.322 -50.235  1.00  0.00           C  
ATOM   1205  H5'   C A  38      -1.333  -3.502 -49.064  1.00  0.00           H  
ATOM   1206 H5''   C A  38      -0.013  -2.830 -49.659  1.00  0.00           H  
ATOM   1207  H4'   C A  38      -1.314  -3.659 -51.399  1.00  0.00           H  
ATOM   1208  H3'   C A  38      -1.239  -0.826 -51.408  1.00  0.00           H  
ATOM   1209  H1'   C A  38      -4.191  -2.591 -52.480  1.00  0.00           H  
ATOM   1210  H2'   C A  38      -2.501  -0.794 -53.321  1.00  0.00           H  
ATOM   1211 HO2'   C A  38      -2.501  -2.357 -54.746  1.00  0.00           H  
ATOM   1212  H42   C A  38      -6.159   2.857 -49.426  1.00  0.00           H  
ATOM   1213  H41   C A  38      -6.913   2.919 -50.945  1.00  0.00           H  
ATOM   1214  H5    C A  38      -4.565   1.120 -48.900  1.00  0.00           H  
ATOM   1215  H6    C A  38      -3.437  -0.769 -49.632  1.00  0.00           H  
ATOM   1216  P     C A  39       0.847  -0.535 -53.059  1.00  0.00           P  
ATOM   1217  OP2   C A  39       0.833   0.495 -51.991  1.00  0.00           O  
ATOM   1218  OP1   C A  39       2.144  -1.000 -53.613  1.00  0.00           O  
ATOM   1219  O5'   C A  39      -0.043  -0.004 -54.269  1.00  0.00           O  
ATOM   1220  C5'   C A  39      -0.027  -0.658 -55.528  1.00  0.00           C  
ATOM   1221  C4'   C A  39      -0.838   0.093 -56.557  1.00  0.00           C  
ATOM   1222  O4'   C A  39      -2.227   0.154 -56.142  1.00  0.00           O  
ATOM   1223  C3'   C A  39      -0.455   1.548 -56.780  1.00  0.00           C  
ATOM   1224  O3'   C A  39       0.661   1.702 -57.640  1.00  0.00           O  
ATOM   1225  C1'   C A  39      -2.799   1.405 -56.519  1.00  0.00           C  
ATOM   1226  C2'   C A  39      -1.739   2.149 -57.333  1.00  0.00           C  
ATOM   1227  O2'   C A  39      -1.907   1.831 -58.707  1.00  0.00           O  
ATOM   1228  N1    C A  39      -3.221   2.164 -55.316  1.00  0.00           N  
ATOM   1229  C2    C A  39      -4.126   3.220 -55.480  1.00  0.00           C  
ATOM   1230  O2    C A  39      -4.545   3.489 -56.617  1.00  0.00           O  
ATOM   1231  N3    C A  39      -4.528   3.928 -54.399  1.00  0.00           N  
ATOM   1232  C4    C A  39      -4.063   3.620 -53.189  1.00  0.00           C  
ATOM   1233  N4    C A  39      -4.487   4.346 -52.151  1.00  0.00           N  
ATOM   1234  C5    C A  39      -3.142   2.553 -52.988  1.00  0.00           C  
ATOM   1235  C6    C A  39      -2.753   1.859 -54.065  1.00  0.00           C  
ATOM   1236  H5'   C A  39      -0.398  -1.559 -55.425  1.00  0.00           H  
ATOM   1237 H5''   C A  39       0.899  -0.727 -55.841  1.00  0.00           H  
ATOM   1238  H4'   C A  39      -0.783  -0.384 -57.411  1.00  0.00           H  
ATOM   1239  H3'   C A  39      -0.254   1.964 -55.915  1.00  0.00           H  
ATOM   1240  H1'   C A  39      -3.581   1.231 -57.084  1.00  0.00           H  
ATOM   1241  H2'   C A  39      -1.781   3.116 -57.176  1.00  0.00           H  
ATOM   1242 HO2'   C A  39      -2.259   2.616 -59.176  1.00  0.00           H  
ATOM   1243  H42   C A  39      -4.164   4.144 -51.248  1.00  0.00           H  
ATOM   1244  H41   C A  39      -5.120   5.080 -52.293  1.00  0.00           H  
ATOM   1245  H5    C A  39      -2.807   2.333 -52.094  1.00  0.00           H  
ATOM   1246  H6    C A  39      -2.120   1.121 -53.948  1.00  0.00           H  
ATOM   1247  P     U A  40       1.637   2.970 -57.479  1.00  0.00           P  
ATOM   1248  OP2   U A  40       1.977   3.108 -56.041  1.00  0.00           O  
ATOM   1249  OP1   U A  40       2.725   2.844 -58.482  1.00  0.00           O  
ATOM   1250  O5'   U A  40       0.727   4.210 -57.892  1.00  0.00           O  
ATOM   1251  C5'   U A  40       0.228   4.341 -59.215  1.00  0.00           C  
ATOM   1252  C4'   U A  40      -0.755   5.480 -59.330  1.00  0.00           C  
ATOM   1253  O4'   U A  40      -1.898   5.237 -58.470  1.00  0.00           O  
ATOM   1254  C3'   U A  40      -0.250   6.847 -58.894  1.00  0.00           C  
ATOM   1255  O3'   U A  40       0.523   7.495 -59.890  1.00  0.00           O  
ATOM   1256  C1'   U A  40      -2.364   6.462 -57.912  1.00  0.00           C  
ATOM   1257  C2'   U A  40      -1.537   7.581 -58.546  1.00  0.00           C  
ATOM   1258  O2'   U A  40      -2.201   8.039 -59.715  1.00  0.00           O  
ATOM   1259  N1    U A  40      -2.237   6.436 -56.434  1.00  0.00           N  
ATOM   1260  C2    U A  40      -2.982   7.357 -55.721  1.00  0.00           C  
ATOM   1261  O2    U A  40      -3.723   8.167 -56.250  1.00  0.00           O  
ATOM   1262  N3    U A  40      -2.833   7.296 -54.357  1.00  0.00           N  
ATOM   1263  C4    U A  40      -2.031   6.429 -53.646  1.00  0.00           C  
ATOM   1264  O4    U A  40      -2.004   6.500 -52.416  1.00  0.00           O  
ATOM   1265  C5    U A  40      -1.289   5.505 -54.450  1.00  0.00           C  
ATOM   1266  C6    U A  40      -1.416   5.542 -55.780  1.00  0.00           C  
ATOM   1267  H5'   U A  40      -0.219   3.507 -59.471  1.00  0.00           H  
ATOM   1268 H5''   U A  40       0.977   4.503 -59.825  1.00  0.00           H  
ATOM   1269  H4'   U A  40      -1.064   5.538 -60.258  1.00  0.00           H  
ATOM   1270  H3'   U A  40       0.291   6.746 -58.082  1.00  0.00           H  
ATOM   1271  H1'   U A  40      -3.307   6.577 -58.152  1.00  0.00           H  
ATOM   1272  H2'   U A  40      -1.375   8.311 -57.911  1.00  0.00           H  
ATOM   1273 HO2'   U A  40      -2.565   8.933 -59.546  1.00  0.00           H  
ATOM   1274  H3    U A  40      -3.352   7.939 -53.832  1.00  0.00           H  
ATOM   1275  H5    U A  40      -0.693   4.851 -54.027  1.00  0.00           H  
ATOM   1276  H6    U A  40      -0.898   4.901 -56.307  1.00  0.00           H  
ATOM   1277  P     G A  41       1.690   8.517 -59.470  1.00  0.00           P  
ATOM   1278  OP2   G A  41       2.321   8.009 -58.226  1.00  0.00           O  
ATOM   1279  OP1   G A  41       2.531   8.773 -60.668  1.00  0.00           O  
ATOM   1280  O5'   G A  41       0.916   9.864 -59.116  1.00  0.00           O  
ATOM   1281  C5'   G A  41       0.401  10.700 -60.141  1.00  0.00           C  
ATOM   1282  C4'   G A  41      -0.378  11.860 -59.572  1.00  0.00           C  
ATOM   1283  O4'   G A  41      -1.482  11.364 -58.770  1.00  0.00           O  
ATOM   1284  C3'   G A  41       0.384  12.776 -58.627  1.00  0.00           C  
ATOM   1285  O3'   G A  41       1.173  13.739 -59.305  1.00  0.00           O  
ATOM   1286  C1'   G A  41      -1.677  12.192 -57.629  1.00  0.00           C  
ATOM   1287  C2'   G A  41      -0.728  13.382 -57.783  1.00  0.00           C  
ATOM   1288  O2'   G A  41      -1.400  14.420 -58.483  1.00  0.00           O  
ATOM   1289  N1    G A  41      -2.409  11.952 -52.597  1.00  0.00           N  
ATOM   1290  C2    G A  41      -2.839  12.895 -53.499  1.00  0.00           C  
ATOM   1291  N2    G A  41      -3.560  13.910 -53.000  1.00  0.00           N  
ATOM   1292  N3    G A  41      -2.583  12.847 -54.796  1.00  0.00           N  
ATOM   1293  C4    G A  41      -1.848  11.764 -55.126  1.00  0.00           C  
ATOM   1294  C5    G A  41      -1.370  10.765 -54.305  1.00  0.00           C  
ATOM   1295  C6    G A  41      -1.652  10.829 -52.915  1.00  0.00           C  
ATOM   1296  O6    G A  41      -1.316  10.040 -52.024  1.00  0.00           O  
ATOM   1297  N7    G A  41      -0.656   9.826 -55.035  1.00  0.00           N  
ATOM   1298  C8    G A  41      -0.712  10.263 -56.264  1.00  0.00           C  
ATOM   1299  N9    G A  41      -1.420  11.433 -56.390  1.00  0.00           N  
ATOM   1300  H5'   G A  41      -0.188  10.172 -60.720  1.00  0.00           H  
ATOM   1301 H5''   G A  41       1.146  11.047 -60.675  1.00  0.00           H  
ATOM   1302  H4'   G A  41      -0.738  12.394 -60.311  1.00  0.00           H  
ATOM   1303  H3'   G A  41       0.964  12.234 -58.051  1.00  0.00           H  
ATOM   1304  H1'   G A  41      -2.604  12.512 -57.630  1.00  0.00           H  
ATOM   1305  H2'   G A  41      -0.394  13.688 -56.913  1.00  0.00           H  
ATOM   1306 HO2'   G A  41      -1.592  15.152 -57.861  1.00  0.00           H  
ATOM   1307  H1    G A  41      -2.653  12.079 -51.656  1.00  0.00           H  
ATOM   1308  H22   G A  41      -3.894  14.613 -53.597  1.00  0.00           H  
ATOM   1309  H21   G A  41      -3.754  13.952 -52.041  1.00  0.00           H  
ATOM   1310  H8    G A  41      -0.292   9.801 -57.019  1.00  0.00           H  
ATOM   1311  P     G A  42       2.438  14.407 -58.572  1.00  0.00           P  
ATOM   1312  OP2   G A  42       3.158  13.339 -57.834  1.00  0.00           O  
ATOM   1313  OP1   G A  42       3.167  15.229 -59.571  1.00  0.00           O  
ATOM   1314  O5'   G A  42       1.788  15.394 -57.502  1.00  0.00           O  
ATOM   1315  C5'   G A  42       1.250  16.647 -57.898  1.00  0.00           C  
ATOM   1316  C4'   G A  42       0.761  17.439 -56.712  1.00  0.00           C  
ATOM   1317  O4'   G A  42      -0.285  16.695 -56.034  1.00  0.00           O  
ATOM   1318  C3'   G A  42       1.787  17.715 -55.623  1.00  0.00           C  
ATOM   1319  O3'   G A  42       2.614  18.829 -55.912  1.00  0.00           O  
ATOM   1320  C1'   G A  42      -0.190  16.906 -54.635  1.00  0.00           C  
ATOM   1321  C2'   G A  42       0.900  17.961 -54.415  1.00  0.00           C  
ATOM   1322  O2'   G A  42       0.315  19.254 -54.460  1.00  0.00           O  
ATOM   1323  N1    G A  42       0.006  14.279 -50.279  1.00  0.00           N  
ATOM   1324  C2    G A  42      -0.397  15.573 -50.502  1.00  0.00           C  
ATOM   1325  N2    G A  42      -0.803  16.264 -49.426  1.00  0.00           N  
ATOM   1326  N3    G A  42      -0.403  16.150 -51.693  1.00  0.00           N  
ATOM   1327  C4    G A  42       0.034  15.317 -52.660  1.00  0.00           C  
ATOM   1328  C5    G A  42       0.459  14.010 -52.544  1.00  0.00           C  
ATOM   1329  C6    G A  42       0.461  13.403 -51.261  1.00  0.00           C  
ATOM   1330  O6    G A  42       0.800  12.255 -50.952  1.00  0.00           O  
ATOM   1331  N7    G A  42       0.829  13.500 -53.780  1.00  0.00           N  
ATOM   1332  C8    G A  42       0.627  14.487 -54.610  1.00  0.00           C  
ATOM   1333  N9    G A  42       0.145  15.619 -53.997  1.00  0.00           N  
ATOM   1334  H5'   G A  42       0.503  16.494 -58.513  1.00  0.00           H  
ATOM   1335 H5''   G A  42       1.945  17.160 -58.362  1.00  0.00           H  
ATOM   1336  H4'   G A  42       0.393  18.291 -57.030  1.00  0.00           H  
ATOM   1337  H3'   G A  42       2.323  16.908 -55.475  1.00  0.00           H  
ATOM   1338  H1'   G A  42      -1.041  17.236 -54.278  1.00  0.00           H  
ATOM   1339  H2'   G A  42       1.386  17.811 -53.576  1.00  0.00           H  
ATOM   1340 HO2'   G A  42       0.319  19.638 -53.558  1.00  0.00           H  
ATOM   1341  H1    G A  42      -0.027  13.945 -49.359  1.00  0.00           H  
ATOM   1342  H22   G A  42      -1.102  17.192 -49.525  1.00  0.00           H  
ATOM   1343  H21   G A  42      -0.801  15.843 -48.542  1.00  0.00           H  
ATOM   1344  H8    G A  42       0.801  14.426 -55.572  1.00  0.00           H  
ATOM   1345  P     A A  43       4.053  18.970 -55.210  1.00  0.00           P  
ATOM   1346  OP2   A A  43       4.738  17.656 -55.299  1.00  0.00           O  
ATOM   1347  OP1   A A  43       4.714  20.182 -55.755  1.00  0.00           O  
ATOM   1348  O5'   A A  43       3.709  19.242 -53.678  1.00  0.00           O  
ATOM   1349  C5'   A A  43       3.319  20.535 -53.237  1.00  0.00           C  
ATOM   1350  C4'   A A  43       3.170  20.587 -51.737  1.00  0.00           C  
ATOM   1351  O4'   A A  43       2.178  19.616 -51.306  1.00  0.00           O  
ATOM   1352  C3'   A A  43       4.407  20.225 -50.930  1.00  0.00           C  
ATOM   1353  O3'   A A  43       5.293  21.317 -50.753  1.00  0.00           O  
ATOM   1354  C1'   A A  43       2.562  19.031 -50.084  1.00  0.00           C  
ATOM   1355  C2'   A A  43       3.802  19.787 -49.608  1.00  0.00           C  
ATOM   1356  O2'   A A  43       3.395  20.905 -48.833  1.00  0.00           O  
ATOM   1357  N1    A A  43       3.177  14.361 -47.994  1.00  0.00           N  
ATOM   1358  C2    A A  43       2.907  15.558 -47.458  1.00  0.00           C  
ATOM   1359  N3    A A  43       2.760  16.736 -48.062  1.00  0.00           N  
ATOM   1360  C4    A A  43       2.922  16.612 -49.392  1.00  0.00           C  
ATOM   1361  C5    A A  43       3.202  15.450 -50.087  1.00  0.00           C  
ATOM   1362  C6    A A  43       3.332  14.271 -49.332  1.00  0.00           C  
ATOM   1363  N6    A A  43       3.602  13.077 -49.865  1.00  0.00           N  
ATOM   1364  N7    A A  43       3.298  15.704 -51.448  1.00  0.00           N  
ATOM   1365  C8    A A  43       3.078  16.992 -51.544  1.00  0.00           C  
ATOM   1366  N9    A A  43       2.843  17.605 -50.337  1.00  0.00           N  
ATOM   1367  H5'   A A  43       2.463  20.770 -53.652  1.00  0.00           H  
ATOM   1368 H5''   A A  43       3.997  21.186 -53.514  1.00  0.00           H  
ATOM   1369  H4'   A A  43       2.870  21.483 -51.479  1.00  0.00           H  
ATOM   1370  H3'   A A  43       4.854  19.461 -51.352  1.00  0.00           H  
ATOM   1371  H1'   A A  43       1.854  19.109 -49.410  1.00  0.00           H  
ATOM   1372  H2'   A A  43       4.411  19.202 -49.111  1.00  0.00           H  
ATOM   1373 HO2'   A A  43       3.617  20.739 -47.893  1.00  0.00           H  
ATOM   1374  H2    A A  43       2.803  15.570 -46.484  1.00  0.00           H  
ATOM   1375  H61   A A  43       3.681  12.289 -49.287  1.00  0.00           H  
ATOM   1376  H62   A A  43       3.719  12.987 -50.834  1.00  0.00           H  
ATOM   1377  H8    A A  43       3.082  17.474 -52.398  1.00  0.00           H  
ATOM   1378  P     U A  44       6.847  21.054 -50.439  1.00  0.00           P  
ATOM   1379  OP2   U A  44       7.345  20.040 -51.402  1.00  0.00           O  
ATOM   1380  OP1   U A  44       7.526  22.371 -50.343  1.00  0.00           O  
ATOM   1381  O5'   U A  44       6.840  20.396 -48.988  1.00  0.00           O  
ATOM   1382  C5'   U A  44       6.719  21.199 -47.823  1.00  0.00           C  
ATOM   1383  C4'   U A  44       6.882  20.382 -46.565  1.00  0.00           C  
ATOM   1384  O4'   U A  44       5.864  19.362 -46.516  1.00  0.00           O  
ATOM   1385  C3'   U A  44       8.188  19.614 -46.429  1.00  0.00           C  
ATOM   1386  O3'   U A  44       9.252  20.411 -45.940  1.00  0.00           O  
ATOM   1387  C1'   U A  44       6.394  18.185 -45.954  1.00  0.00           C  
ATOM   1388  C2'   U A  44       7.783  18.537 -45.444  1.00  0.00           C  
ATOM   1389  O2'   U A  44       7.679  19.058 -44.127  1.00  0.00           O  
ATOM   1390  N1    U A  44       6.429  17.144 -47.009  1.00  0.00           N  
ATOM   1391  C2    U A  44       6.638  15.839 -46.601  1.00  0.00           C  
ATOM   1392  O2    U A  44       6.789  15.523 -45.434  1.00  0.00           O  
ATOM   1393  N3    U A  44       6.662  14.910 -47.612  1.00  0.00           N  
ATOM   1394  C4    U A  44       6.503  15.144 -48.962  1.00  0.00           C  
ATOM   1395  O4    U A  44       6.552  14.198 -49.749  1.00  0.00           O  
ATOM   1396  C5    U A  44       6.292  16.516 -49.310  1.00  0.00           C  
ATOM   1397  C6    U A  44       6.262  17.442 -48.345  1.00  0.00           C  
ATOM   1398  H5'   U A  44       5.834  21.621 -47.817  1.00  0.00           H  
ATOM   1399 H5''   U A  44       7.406  21.896 -47.843  1.00  0.00           H  
ATOM   1400  H4'   U A  44       6.780  20.973 -45.790  1.00  0.00           H  
ATOM   1401  H3'   U A  44       8.413  19.206 -47.291  1.00  0.00           H  
ATOM   1402  H1'   U A  44       5.846  17.870 -45.205  1.00  0.00           H  
ATOM   1403  H2'   U A  44       8.389  17.768 -45.483  1.00  0.00           H  
ATOM   1404 HO2'   U A  44       8.085  18.424 -43.500  1.00  0.00           H  
ATOM   1405  H3    U A  44       6.809  13.979 -47.345  1.00  0.00           H  
ATOM   1406  H5    U A  44       6.168  16.774 -50.247  1.00  0.00           H  
ATOM   1407  H6    U A  44       6.117  18.373 -48.609  1.00  0.00           H  
ATOM   1408  P     U A  45      10.776  19.968 -46.190  1.00  0.00           P  
ATOM   1409  OP2   U A  45      10.923  19.616 -47.624  1.00  0.00           O  
ATOM   1410  OP1   U A  45      11.659  21.002 -45.593  1.00  0.00           O  
ATOM   1411  O5'   U A  45      10.933  18.633 -45.335  1.00  0.00           O  
ATOM   1412  C5'   U A  45      11.120  18.684 -43.929  1.00  0.00           C  
ATOM   1413  C4'   U A  45      11.368  17.313 -43.350  1.00  0.00           C  
ATOM   1414  O4'   U A  45      10.259  16.432 -43.661  1.00  0.00           O  
ATOM   1415  C3'   U A  45      12.588  16.574 -43.875  1.00  0.00           C  
ATOM   1416  O3'   U A  45      13.794  16.986 -43.258  1.00  0.00           O  
ATOM   1417  C1'   U A  45      10.738  15.125 -43.909  1.00  0.00           C  
ATOM   1418  C2'   U A  45      12.227  15.128 -43.577  1.00  0.00           C  
ATOM   1419  O2'   U A  45      12.399  14.829 -42.199  1.00  0.00           O  
ATOM   1420  N1    U A  45      10.479  14.788 -45.330  1.00  0.00           N  
ATOM   1421  C2    U A  45      10.567  13.456 -45.688  1.00  0.00           C  
ATOM   1422  O2    U A  45      10.842  12.570 -44.898  1.00  0.00           O  
ATOM   1423  N3    U A  45      10.318  13.192 -47.013  1.00  0.00           N  
ATOM   1424  C4    U A  45       9.999  14.103 -47.997  1.00  0.00           C  
ATOM   1425  O4    U A  45       9.804  13.707 -49.147  1.00  0.00           O  
ATOM   1426  C5    U A  45       9.926  15.461 -47.553  1.00  0.00           C  
ATOM   1427  C6    U A  45      10.162  15.747 -46.269  1.00  0.00           C  
ATOM   1428  H5'   U A  45      10.319  19.066 -43.514  1.00  0.00           H  
ATOM   1429 H5''   U A  45      11.889  19.258 -43.729  1.00  0.00           H  
ATOM   1430  H4'   U A  45      11.444  17.391 -42.376  1.00  0.00           H  
ATOM   1431  H3'   U A  45      12.649  16.699 -44.845  1.00  0.00           H  
ATOM   1432  H1'   U A  45      10.281  14.476 -43.333  1.00  0.00           H  
ATOM   1433  H2'   U A  45      12.727  14.508 -44.148  1.00  0.00           H  
ATOM   1434 HO2'   U A  45      12.787  13.932 -42.114  1.00  0.00           H  
ATOM   1435  H3    U A  45      10.375  12.253 -47.288  1.00  0.00           H  
ATOM   1436  H5    U A  45       9.704  16.176 -48.187  1.00  0.00           H  
ATOM   1437  H6    U A  45      10.107  16.684 -45.990  1.00  0.00           H  
ATOM   1438  P     G A  46      15.190  16.862 -44.044  1.00  0.00           P  
ATOM   1439  OP2   G A  46      15.096  17.680 -45.280  1.00  0.00           O  
ATOM   1440  OP1   G A  46      16.288  17.117 -43.076  1.00  0.00           O  
ATOM   1441  O5'   G A  46      15.257  15.328 -44.472  1.00  0.00           O  
ATOM   1442  C5'   G A  46      15.846  14.359 -43.619  1.00  0.00           C  
ATOM   1443  C4'   G A  46      15.658  12.961 -44.155  1.00  0.00           C  
ATOM   1444  O4'   G A  46      14.312  12.780 -44.660  1.00  0.00           O  
ATOM   1445  C3'   G A  46      16.533  12.576 -45.338  1.00  0.00           C  
ATOM   1446  O3'   G A  46      17.850  12.216 -44.958  1.00  0.00           O  
ATOM   1447  C1'   G A  46      14.321  11.952 -45.796  1.00  0.00           C  
ATOM   1448  C2'   G A  46      15.744  11.426 -45.942  1.00  0.00           C  
ATOM   1449  O2'   G A  46      15.888  10.241 -45.171  1.00  0.00           O  
ATOM   1450  N1    G A  46      13.000  11.972 -50.713  1.00  0.00           N  
ATOM   1451  C2    G A  46      13.345  10.916 -49.904  1.00  0.00           C  
ATOM   1452  N2    G A  46      13.338   9.702 -50.475  1.00  0.00           N  
ATOM   1453  N3    G A  46      13.672  11.039 -48.628  1.00  0.00           N  
ATOM   1454  C4    G A  46      13.627  12.323 -48.217  1.00  0.00           C  
ATOM   1455  C5    G A  46      13.297  13.449 -48.942  1.00  0.00           C  
ATOM   1456  C6    G A  46      12.949  13.303 -50.310  1.00  0.00           C  
ATOM   1457  O6    G A  46      12.625  14.179 -51.120  1.00  0.00           O  
ATOM   1458  N7    G A  46      13.372  14.585 -48.150  1.00  0.00           N  
ATOM   1459  C8    G A  46      13.740  14.139 -46.979  1.00  0.00           C  
ATOM   1460  N9    G A  46      13.912  12.776 -46.950  1.00  0.00           N  
ATOM   1461  H5'   G A  46      15.434  14.420 -42.732  1.00  0.00           H  
ATOM   1462 H5''   G A  46      16.806  14.544 -43.539  1.00  0.00           H  
ATOM   1463  H4'   G A  46      15.803  12.320 -43.427  1.00  0.00           H  
ATOM   1464  H3'   G A  46      16.561  13.321 -45.973  1.00  0.00           H  
ATOM   1465  H1'   G A  46      13.702  11.199 -45.698  1.00  0.00           H  
ATOM   1466  H2'   G A  46      15.985  11.279 -46.881  1.00  0.00           H  
ATOM   1467 HO2'   G A  46      16.692  10.318 -44.616  1.00  0.00           H  
ATOM   1468  H1    G A  46      12.774  11.775 -51.646  1.00  0.00           H  
ATOM   1469  H22   G A  46      13.575   8.911 -49.947  1.00  0.00           H  
ATOM   1470  H21   G A  46      13.098   9.603 -51.420  1.00  0.00           H  
ATOM   1471  H8    G A  46      13.878  14.718 -46.201  1.00  0.00           H  
ATOM   1472  P     G A  47      19.114  12.915 -45.664  1.00  0.00           P  
ATOM   1473  OP2   G A  47      18.989  14.383 -45.481  1.00  0.00           O  
ATOM   1474  OP1   G A  47      20.342  12.219 -45.202  1.00  0.00           O  
ATOM   1475  O5'   G A  47      18.918  12.593 -47.212  1.00  0.00           O  
ATOM   1476  C5'   G A  47      19.705  13.245 -48.198  1.00  0.00           C  
ATOM   1477  C4'   G A  47      20.290  12.262 -49.180  1.00  0.00           C  
ATOM   1478  O4'   G A  47      21.053  11.270 -48.455  1.00  0.00           O  
ATOM   1479  C3'   G A  47      19.289  11.452 -49.991  1.00  0.00           C  
ATOM   1480  O3'   G A  47      18.845  12.127 -51.155  1.00  0.00           O  
ATOM   1481  C1'   G A  47      20.886   9.998 -49.049  1.00  0.00           C  
ATOM   1482  C2'   G A  47      20.093  10.211 -50.340  1.00  0.00           C  
ATOM   1483  O2'   G A  47      20.998  10.466 -51.405  1.00  0.00           O  
ATOM   1484  N1    G A  47      19.077   5.335 -48.102  1.00  0.00           N  
ATOM   1485  C2    G A  47      19.751   5.804 -49.203  1.00  0.00           C  
ATOM   1486  N2    G A  47      19.977   4.919 -50.185  1.00  0.00           N  
ATOM   1487  N3    G A  47      20.176   7.050 -49.334  1.00  0.00           N  
ATOM   1488  C4    G A  47      19.866   7.805 -48.259  1.00  0.00           C  
ATOM   1489  C5    G A  47      19.198   7.435 -47.111  1.00  0.00           C  
ATOM   1490  C6    G A  47      18.748   6.095 -46.983  1.00  0.00           C  
ATOM   1491  O6    G A  47      18.137   5.573 -46.043  1.00  0.00           O  
ATOM   1492  N7    G A  47      19.082   8.509 -46.240  1.00  0.00           N  
ATOM   1493  C8    G A  47      19.670   9.494 -46.862  1.00  0.00           C  
ATOM   1494  N9    G A  47      20.168   9.136 -48.091  1.00  0.00           N  
ATOM   1495  H5'   G A  47      20.434  13.729 -47.757  1.00  0.00           H  
ATOM   1496 H5''   G A  47      19.143  13.886 -48.682  1.00  0.00           H  
ATOM   1497  H4'   G A  47      20.885  12.742 -49.794  1.00  0.00           H  
ATOM   1498  H3'   G A  47      18.538  11.200 -49.415  1.00  0.00           H  
ATOM   1499  H1'   G A  47      21.755   9.597 -49.262  1.00  0.00           H  
ATOM   1500  H2'   G A  47      19.510   9.447 -50.535  1.00  0.00           H  
ATOM   1501 HO2'   G A  47      21.011   9.692 -52.006  1.00  0.00           H  
ATOM   1502  H1    G A  47      18.805   4.394 -48.102  1.00  0.00           H  
ATOM   1503  H22   G A  47      20.454   5.197 -50.995  1.00  0.00           H  
ATOM   1504  H21   G A  47      19.666   3.994 -50.095  1.00  0.00           H  
ATOM   1505  H8    G A  47      19.748  10.397 -46.489  1.00  0.00           H  
ATOM   1506  P     A A  48      17.281  12.434 -51.363  1.00  0.00           P  
ATOM   1507  OP2   A A  48      16.683  12.700 -50.030  1.00  0.00           O  
ATOM   1508  OP1   A A  48      17.150  13.446 -52.441  1.00  0.00           O  
ATOM   1509  O5'   A A  48      16.687  11.058 -51.903  1.00  0.00           O  
ATOM   1510  C5'   A A  48      16.975  10.605 -53.218  1.00  0.00           C  
ATOM   1511  C4'   A A  48      16.913   9.101 -53.312  1.00  0.00           C  
ATOM   1512  O4'   A A  48      17.802   8.461 -52.340  1.00  0.00           O  
ATOM   1513  C3'   A A  48      15.560   8.470 -53.020  1.00  0.00           C  
ATOM   1514  O3'   A A  48      14.679   8.509 -54.129  1.00  0.00           O  
ATOM   1515  C1'   A A  48      17.176   7.330 -51.785  1.00  0.00           C  
ATOM   1516  C2'   A A  48      15.972   7.041 -52.664  1.00  0.00           C  
ATOM   1517  O2'   A A  48      16.383   6.322 -53.817  1.00  0.00           O  
ATOM   1518  N1    A A  48      15.058   5.603 -47.416  1.00  0.00           N  
ATOM   1519  C2    A A  48      15.291   5.016 -48.597  1.00  0.00           C  
ATOM   1520  N3    A A  48      15.847   5.526 -49.694  1.00  0.00           N  
ATOM   1521  C4    A A  48      16.191   6.811 -49.500  1.00  0.00           C  
ATOM   1522  C5    A A  48      16.016   7.550 -48.344  1.00  0.00           C  
ATOM   1523  C6    A A  48      15.416   6.895 -47.254  1.00  0.00           C  
ATOM   1524  N6    A A  48      15.183   7.480 -46.077  1.00  0.00           N  
ATOM   1525  N7    A A  48      16.492   8.843 -48.512  1.00  0.00           N  
ATOM   1526  C8    A A  48      16.937   8.856 -49.744  1.00  0.00           C  
ATOM   1527  N9    A A  48      16.787   7.660 -50.401  1.00  0.00           N  
ATOM   1528  H5'   A A  48      17.875  10.904 -53.469  1.00  0.00           H  
ATOM   1529 H5''   A A  48      16.325  10.992 -53.840  1.00  0.00           H  
ATOM   1530  H4'   A A  48      17.197   8.828 -54.209  1.00  0.00           H  
ATOM   1531  H3'   A A  48      15.165   8.905 -52.235  1.00  0.00           H  
ATOM   1532  H1'   A A  48      17.770   6.550 -51.780  1.00  0.00           H  
ATOM   1533  H2'   A A  48      15.262   6.573 -52.177  1.00  0.00           H  
ATOM   1534 HO2'   A A  48      16.041   5.406 -53.760  1.00  0.00           H  
ATOM   1535  H2    A A  48      15.013   4.078 -48.663  1.00  0.00           H  
ATOM   1536  H61   A A  48      14.761   6.971 -45.352  1.00  0.00           H  
ATOM   1537  H62   A A  48      15.434   8.416 -45.936  1.00  0.00           H  
ATOM   1538  H8    A A  48      17.340   9.648 -50.159  1.00  0.00           H  
ATOM   1539  P     A A  49      13.134   8.156 -53.925  1.00  0.00           P  
ATOM   1540  OP2   A A  49      13.104   6.840 -53.239  1.00  0.00           O  
ATOM   1541  OP1   A A  49      12.528   9.340 -53.267  1.00  0.00           O  
ATOM   1542  O5'   A A  49      12.450   7.982 -55.354  1.00  0.00           O  
ATOM   1543  C5'   A A  49      11.356   7.096 -55.535  1.00  0.00           C  
ATOM   1544  C4'   A A  49      10.449   7.081 -54.330  1.00  0.00           C  
ATOM   1545  O4'   A A  49       9.848   8.393 -54.252  1.00  0.00           O  
ATOM   1546  C3'   A A  49       9.296   6.090 -54.374  1.00  0.00           C  
ATOM   1547  O3'   A A  49       9.044   5.476 -53.122  1.00  0.00           O  
ATOM   1548  C1'   A A  49       8.473   8.275 -54.010  1.00  0.00           C  
ATOM   1549  C2'   A A  49       8.091   6.960 -54.676  1.00  0.00           C  
ATOM   1550  O2'   A A  49       6.921   6.456 -54.048  1.00  0.00           O  
ATOM   1551  N1    A A  49       6.348  12.890 -53.155  1.00  0.00           N  
ATOM   1552  C2    A A  49       6.960  12.017 -52.345  1.00  0.00           C  
ATOM   1553  N3    A A  49       7.491  10.831 -52.634  1.00  0.00           N  
ATOM   1554  C4    A A  49       7.347  10.552 -53.942  1.00  0.00           C  
ATOM   1555  C5    A A  49       6.742  11.348 -54.897  1.00  0.00           C  
ATOM   1556  C6    A A  49       6.220  12.580 -54.463  1.00  0.00           C  
ATOM   1557  N6    A A  49       5.609  13.450 -55.269  1.00  0.00           N  
ATOM   1558  N7    A A  49       6.779  10.735 -56.142  1.00  0.00           N  
ATOM   1559  C8    A A  49       7.396   9.602 -55.916  1.00  0.00           C  
ATOM   1560  N9    A A  49       7.768   9.425 -54.606  1.00  0.00           N  
ATOM   1561  H5'   A A  49      11.699   6.190 -55.687  1.00  0.00           H  
ATOM   1562 H5''   A A  49      10.841   7.378 -56.319  1.00  0.00           H  
ATOM   1563  H4'   A A  49      10.963   6.933 -53.508  1.00  0.00           H  
ATOM   1564  H3'   A A  49       9.440   5.394 -55.050  1.00  0.00           H  
ATOM   1565  H1'   A A  49       8.269   8.226 -53.052  1.00  0.00           H  
ATOM   1566  H2'   A A  49       7.965   7.076 -55.641  1.00  0.00           H  
ATOM   1567 HO2'   A A  49       6.165   6.549 -54.663  1.00  0.00           H  
ATOM   1568  H2    A A  49       7.027  12.290 -51.406  1.00  0.00           H  
ATOM   1569  H61   A A  49       5.265  14.294 -54.908  1.00  0.00           H  
ATOM   1570  H62   A A  49       5.504  13.247 -56.222  1.00  0.00           H  
ATOM   1571  H8    A A  49       7.575   8.940 -56.617  1.00  0.00           H  
ATOM   1572  P     A A  50       9.595   3.996 -52.822  1.00  0.00           P  
ATOM   1573  OP2   A A  50       8.597   3.022 -53.332  1.00  0.00           O  
ATOM   1574  OP1   A A  50      11.000   3.923 -53.296  1.00  0.00           O  
ATOM   1575  O5'   A A  50       9.605   3.904 -51.232  1.00  0.00           O  
ATOM   1576  C5'   A A  50      10.420   2.953 -50.562  1.00  0.00           C  
ATOM   1577  C4'   A A  50      10.715   3.376 -49.145  1.00  0.00           C  
ATOM   1578  O4'   A A  50      11.782   4.365 -49.163  1.00  0.00           O  
ATOM   1579  C3'   A A  50       9.580   4.070 -48.406  1.00  0.00           C  
ATOM   1580  O3'   A A  50       8.666   3.162 -47.815  1.00  0.00           O  
ATOM   1581  C1'   A A  50      11.486   5.351 -48.206  1.00  0.00           C  
ATOM   1582  C2'   A A  50      10.369   4.801 -47.340  1.00  0.00           C  
ATOM   1583  O2'   A A  50      10.898   3.897 -46.380  1.00  0.00           O  
ATOM   1584  N1    A A  50      10.646  10.420 -47.812  1.00  0.00           N  
ATOM   1585  C2    A A  50      11.034   9.499 -46.920  1.00  0.00           C  
ATOM   1586  N3    A A  50      11.233   8.194 -47.090  1.00  0.00           N  
ATOM   1587  C4    A A  50      10.988   7.838 -48.364  1.00  0.00           C  
ATOM   1588  C5    A A  50      10.584   8.669 -49.393  1.00  0.00           C  
ATOM   1589  C6    A A  50      10.409  10.029 -49.083  1.00  0.00           C  
ATOM   1590  N6    A A  50      10.022  10.947 -49.972  1.00  0.00           N  
ATOM   1591  N7    A A  50      10.429   7.951 -50.571  1.00  0.00           N  
ATOM   1592  C8    A A  50      10.738   6.723 -50.233  1.00  0.00           C  
ATOM   1593  N9    A A  50      11.086   6.583 -48.913  1.00  0.00           N  
ATOM   1594  H5'   A A  50      11.265   2.856 -51.048  1.00  0.00           H  
ATOM   1595 H5''   A A  50       9.959   2.089 -50.548  1.00  0.00           H  
ATOM   1596  H4'   A A  50      11.007   2.602 -48.620  1.00  0.00           H  
ATOM   1597  H3'   A A  50       9.085   4.705 -48.966  1.00  0.00           H  
ATOM   1598  H1'   A A  50      12.271   5.534 -47.648  1.00  0.00           H  
ATOM   1599  H2'   A A  50       9.836   5.508 -46.919  1.00  0.00           H  
ATOM   1600 HO2'   A A  50      10.816   4.296 -45.489  1.00  0.00           H  
ATOM   1601  H2    A A  50      11.193   9.834 -46.012  1.00  0.00           H  
ATOM   1602  H61   A A  50       9.918  11.882 -49.696  1.00  0.00           H  
ATOM   1603  H62   A A  50       9.845  10.687 -50.899  1.00  0.00           H  
ATOM   1604  H8    A A  50      10.722   5.974 -50.866  1.00  0.00           H  
ATOM   1605  P     A A  51       7.172   3.636 -47.459  1.00  0.00           P  
ATOM   1606  OP2   A A  51       6.633   4.373 -48.630  1.00  0.00           O  
ATOM   1607  OP1   A A  51       6.433   2.466 -46.924  1.00  0.00           O  
ATOM   1608  O5'   A A  51       7.372   4.679 -46.271  1.00  0.00           O  
ATOM   1609  C5'   A A  51       6.893   4.396 -44.965  1.00  0.00           C  
ATOM   1610  C4'   A A  51       7.214   5.513 -44.003  1.00  0.00           C  
ATOM   1611  O4'   A A  51       8.269   6.342 -44.555  1.00  0.00           O  
ATOM   1612  C3'   A A  51       6.083   6.486 -43.710  1.00  0.00           C  
ATOM   1613  O3'   A A  51       5.261   6.073 -42.632  1.00  0.00           O  
ATOM   1614  C1'   A A  51       8.016   7.717 -44.316  1.00  0.00           C  
ATOM   1615  C2'   A A  51       6.790   7.799 -43.410  1.00  0.00           C  
ATOM   1616  O2'   A A  51       7.227   7.852 -42.059  1.00  0.00           O  
ATOM   1617  N1    A A  51       7.165  12.158 -46.788  1.00  0.00           N  
ATOM   1618  C2    A A  51       7.345  11.869 -45.493  1.00  0.00           C  
ATOM   1619  N3    A A  51       7.563  10.688 -44.917  1.00  0.00           N  
ATOM   1620  C4    A A  51       7.588   9.708 -45.837  1.00  0.00           C  
ATOM   1621  C5    A A  51       7.419   9.849 -47.202  1.00  0.00           C  
ATOM   1622  C6    A A  51       7.197  11.150 -47.686  1.00  0.00           C  
ATOM   1623  N6    A A  51       7.015  11.439 -48.977  1.00  0.00           N  
ATOM   1624  N7    A A  51       7.509   8.617 -47.837  1.00  0.00           N  
ATOM   1625  C8    A A  51       7.727   7.774 -46.859  1.00  0.00           C  
ATOM   1626  N9    A A  51       7.787   8.366 -45.621  1.00  0.00           N  
ATOM   1627  H5'   A A  51       7.310   3.569 -44.644  1.00  0.00           H  
ATOM   1628 H5''   A A  51       5.922   4.272 -44.999  1.00  0.00           H  
ATOM   1629  H4'   A A  51       7.526   5.125 -43.158  1.00  0.00           H  
ATOM   1630  H3'   A A  51       5.533   6.578 -44.516  1.00  0.00           H  
ATOM   1631  H1'   A A  51       8.780   8.141 -43.870  1.00  0.00           H  
ATOM   1632  H2'   A A  51       6.231   8.570 -43.642  1.00  0.00           H  
ATOM   1633 HO2'   A A  51       7.074   8.755 -41.711  1.00  0.00           H  
ATOM   1634  H2    A A  51       7.313  12.635 -44.882  1.00  0.00           H  
ATOM   1635  H61   A A  51       6.865  12.367 -49.255  1.00  0.00           H  
ATOM   1636  H62   A A  51       7.035  10.724 -49.647  1.00  0.00           H  
ATOM   1637  H8    A A  51       7.837   6.810 -46.997  1.00  0.00           H  
ATOM   1638  P     U A  52       3.661   6.157 -42.758  1.00  0.00           P  
ATOM   1639  OP2   U A  52       3.300   5.937 -44.181  1.00  0.00           O  
ATOM   1640  OP1   U A  52       3.071   5.289 -41.707  1.00  0.00           O  
ATOM   1641  O5'   U A  52       3.325   7.671 -42.392  1.00  0.00           O  
ATOM   1642  C5'   U A  52       3.771   8.243 -41.172  1.00  0.00           C  
ATOM   1643  C4'   U A  52       3.532   9.733 -41.135  1.00  0.00           C  
ATOM   1644  O4'   U A  52       4.483  10.415 -41.988  1.00  0.00           O  
ATOM   1645  C3'   U A  52       2.181  10.208 -41.647  1.00  0.00           C  
ATOM   1646  O3'   U A  52       1.154  10.107 -40.676  1.00  0.00           O  
ATOM   1647  C1'   U A  52       3.874  11.520 -42.623  1.00  0.00           C  
ATOM   1648  C2'   U A  52       2.463  11.644 -42.063  1.00  0.00           C  
ATOM   1649  O2'   U A  52       2.484  12.511 -40.938  1.00  0.00           O  
ATOM   1650  N1    U A  52       3.879  11.271 -44.085  1.00  0.00           N  
ATOM   1651  C2    U A  52       3.679  12.361 -44.911  1.00  0.00           C  
ATOM   1652  O2    U A  52       3.503  13.492 -44.491  1.00  0.00           O  
ATOM   1653  N3    U A  52       3.693  12.084 -46.256  1.00  0.00           N  
ATOM   1654  C4    U A  52       3.881  10.854 -46.849  1.00  0.00           C  
ATOM   1655  O4    U A  52       3.865  10.766 -48.078  1.00  0.00           O  
ATOM   1656  C5    U A  52       4.082   9.772 -45.933  1.00  0.00           C  
ATOM   1657  C6    U A  52       4.075  10.015 -44.618  1.00  0.00           C  
ATOM   1658  H5'   U A  52       4.730   8.071 -41.070  1.00  0.00           H  
ATOM   1659 H5''   U A  52       3.290   7.825 -40.428  1.00  0.00           H  
ATOM   1660  H4'   U A  52       3.649  10.045 -40.214  1.00  0.00           H  
ATOM   1661  H3'   U A  52       1.929   9.684 -42.435  1.00  0.00           H  
ATOM   1662  H1'   U A  52       4.370  12.344 -42.432  1.00  0.00           H  
ATOM   1663  H2'   U A  52       1.830  11.951 -42.745  1.00  0.00           H  
ATOM   1664 HO2'   U A  52       2.042  13.353 -41.176  1.00  0.00           H  
ATOM   1665  H3    U A  52       3.552  12.843 -46.859  1.00  0.00           H  
ATOM   1666  H5    U A  52       4.225   8.862 -46.268  1.00  0.00           H  
ATOM   1667  H6    U A  52       4.214   9.258 -44.013  1.00  0.00           H  
ATOM   1668  P     C A  53      -0.380   9.967 -41.132  1.00  0.00           P  
ATOM   1669  OP2   C A  53      -0.462   8.888 -42.148  1.00  0.00           O  
ATOM   1670  OP1   C A  53      -1.217   9.888 -39.908  1.00  0.00           O  
ATOM   1671  O5'   C A  53      -0.696  11.351 -41.855  1.00  0.00           O  
ATOM   1672  C5'   C A  53      -1.023  12.509 -41.103  1.00  0.00           C  
ATOM   1673  C4'   C A  53      -1.449  13.651 -41.994  1.00  0.00           C  
ATOM   1674  O4'   C A  53      -0.367  13.937 -42.916  1.00  0.00           O  
ATOM   1675  C3'   C A  53      -2.608  13.368 -42.937  1.00  0.00           C  
ATOM   1676  O3'   C A  53      -3.868  13.400 -42.289  1.00  0.00           O  
ATOM   1677  C1'   C A  53      -0.886  14.441 -44.116  1.00  0.00           C  
ATOM   1678  C2'   C A  53      -2.404  14.493 -43.952  1.00  0.00           C  
ATOM   1679  O2'   C A  53      -2.781  15.751 -43.409  1.00  0.00           O  
ATOM   1680  N1    C A  53      -0.469  13.527 -45.208  1.00  0.00           N  
ATOM   1681  C2    C A  53      -0.455  14.019 -46.519  1.00  0.00           C  
ATOM   1682  O2    C A  53      -0.790  15.195 -46.728  1.00  0.00           O  
ATOM   1683  N3    C A  53      -0.078  13.206 -47.532  1.00  0.00           N  
ATOM   1684  C4    C A  53       0.277  11.946 -47.282  1.00  0.00           C  
ATOM   1685  N4    C A  53       0.641  11.181 -48.313  1.00  0.00           N  
ATOM   1686  C5    C A  53       0.273  11.415 -45.961  1.00  0.00           C  
ATOM   1687  C6    C A  53      -0.101  12.229 -44.966  1.00  0.00           C  
ATOM   1688  H5'   C A  53      -0.239  12.784 -40.583  1.00  0.00           H  
ATOM   1689 H5''   C A  53      -1.755  12.294 -40.488  1.00  0.00           H  
ATOM   1690  H4'   C A  53      -1.655  14.452 -41.469  1.00  0.00           H  
ATOM   1691  H3'   C A  53      -2.503  12.507 -43.392  1.00  0.00           H  
ATOM   1692  H1'   C A  53      -0.550  15.343 -44.300  1.00  0.00           H  
ATOM   1693  H2'   C A  53      -2.872  14.307 -44.792  1.00  0.00           H  
ATOM   1694 HO2'   C A  53      -3.246  16.270 -44.097  1.00  0.00           H  
ATOM   1695  H42   C A  53       0.908  10.250 -48.162  1.00  0.00           H  
ATOM   1696  H41   C A  53       0.642  11.550 -49.221  1.00  0.00           H  
ATOM   1697  H5    C A  53       0.536  10.487 -45.786  1.00  0.00           H  
ATOM   1698  H6    C A  53      -0.110  11.882 -44.050  1.00  0.00           H  
ATOM   1699  P     C A  54      -5.112  12.586 -42.900  1.00  0.00           P  
ATOM   1700  OP2   C A  54      -4.665  11.196 -43.170  1.00  0.00           O  
ATOM   1701  OP1   C A  54      -6.289  12.821 -42.025  1.00  0.00           O  
ATOM   1702  O5'   C A  54      -5.389  13.296 -44.298  1.00  0.00           O  
ATOM   1703  C5'   C A  54      -6.670  13.825 -44.607  1.00  0.00           C  
ATOM   1704  C4'   C A  54      -6.663  14.571 -45.919  1.00  0.00           C  
ATOM   1705  O4'   C A  54      -5.298  14.762 -46.372  1.00  0.00           O  
ATOM   1706  C3'   C A  54      -7.347  13.877 -47.088  1.00  0.00           C  
ATOM   1707  O3'   C A  54      -8.753  14.056 -47.093  1.00  0.00           O  
ATOM   1708  C1'   C A  54      -5.211  14.610 -47.784  1.00  0.00           C  
ATOM   1709  C2'   C A  54      -6.648  14.490 -48.293  1.00  0.00           C  
ATOM   1710  O2'   C A  54      -7.148  15.790 -48.573  1.00  0.00           O  
ATOM   1711  N1    C A  54      -4.387  13.428 -48.138  1.00  0.00           N  
ATOM   1712  C2    C A  54      -3.925  13.309 -49.454  1.00  0.00           C  
ATOM   1713  O2    C A  54      -4.215  14.188 -50.280  1.00  0.00           O  
ATOM   1714  N3    C A  54      -3.172  12.240 -49.802  1.00  0.00           N  
ATOM   1715  C4    C A  54      -2.874  11.309 -48.897  1.00  0.00           C  
ATOM   1716  N4    C A  54      -2.128  10.272 -49.286  1.00  0.00           N  
ATOM   1717  C5    C A  54      -3.329  11.400 -47.551  1.00  0.00           C  
ATOM   1718  C6    C A  54      -4.072  12.462 -47.218  1.00  0.00           C  
ATOM   1719  H5'   C A  54      -6.943  14.438 -43.893  1.00  0.00           H  
ATOM   1720 H5''   C A  54      -7.315  13.090 -44.661  1.00  0.00           H  
ATOM   1721  H4'   C A  54      -7.080  15.448 -45.784  1.00  0.00           H  
ATOM   1722  H3'   C A  54      -7.145  12.918 -47.054  1.00  0.00           H  
ATOM   1723  H1'   C A  54      -4.798  15.416 -48.159  1.00  0.00           H  
ATOM   1724  H2'   C A  54      -6.703  13.904 -49.077  1.00  0.00           H  
ATOM   1725 HO2'   C A  54      -7.226  15.900 -49.543  1.00  0.00           H  
ATOM   1726  H42   C A  54      -1.892   9.571 -48.643  1.00  0.00           H  
ATOM   1727  H41   C A  54      -1.817  10.213 -50.213  1.00  0.00           H  
ATOM   1728  H5    C A  54      -3.104  10.711 -46.891  1.00  0.00           H  
ATOM   1729  H6    C A  54      -4.395  12.543 -46.296  1.00  0.00           H  
ATOM   1730  P     G A  55      -9.706  12.951 -47.767  1.00  0.00           P  
ATOM   1731  OP2   G A  55      -9.125  11.613 -47.489  1.00  0.00           O  
ATOM   1732  OP1   G A  55     -11.105  13.243 -47.364  1.00  0.00           O  
ATOM   1733  O5'   G A  55      -9.575  13.230 -49.330  1.00  0.00           O  
ATOM   1734  C5'   G A  55     -10.150  14.389 -49.914  1.00  0.00           C  
ATOM   1735  C4'   G A  55      -9.979  14.398 -51.413  1.00  0.00           C  
ATOM   1736  O4'   G A  55      -8.570  14.502 -51.747  1.00  0.00           O  
ATOM   1737  C3'   G A  55     -10.441  13.146 -52.145  1.00  0.00           C  
ATOM   1738  O3'   G A  55     -11.840  13.122 -52.373  1.00  0.00           O  
ATOM   1739  C1'   G A  55      -8.277  13.718 -52.904  1.00  0.00           C  
ATOM   1740  C2'   G A  55      -9.614  13.184 -53.422  1.00  0.00           C  
ATOM   1741  O2'   G A  55     -10.150  14.111 -54.356  1.00  0.00           O  
ATOM   1742  N1    G A  55      -5.197  10.074 -54.679  1.00  0.00           N  
ATOM   1743  C2    G A  55      -5.977  10.971 -55.367  1.00  0.00           C  
ATOM   1744  N2    G A  55      -5.935  10.892 -56.706  1.00  0.00           N  
ATOM   1745  N3    G A  55      -6.743  11.881 -54.788  1.00  0.00           N  
ATOM   1746  C4    G A  55      -6.667  11.821 -53.442  1.00  0.00           C  
ATOM   1747  C5    G A  55      -5.921  10.967 -52.658  1.00  0.00           C  
ATOM   1748  C6    G A  55      -5.104   9.995 -53.293  1.00  0.00           C  
ATOM   1749  O6    G A  55      -4.369   9.148 -52.772  1.00  0.00           O  
ATOM   1750  N7    G A  55      -6.121  11.232 -51.311  1.00  0.00           N  
ATOM   1751  C8    G A  55      -6.970  12.224 -51.300  1.00  0.00           C  
ATOM   1752  N9    G A  55      -7.342  12.631 -52.558  1.00  0.00           N  
ATOM   1753  H5'   G A  55      -9.718  15.185 -49.539  1.00  0.00           H  
ATOM   1754 H5''   G A  55     -11.107  14.414 -49.701  1.00  0.00           H  
ATOM   1755  H4'   G A  55     -10.452  15.173 -51.782  1.00  0.00           H  
ATOM   1756  H3'   G A  55     -10.187  12.357 -51.622  1.00  0.00           H  
ATOM   1757  H1'   G A  55      -7.871  14.294 -53.585  1.00  0.00           H  
ATOM   1758  H2'   G A  55      -9.516  12.290 -53.814  1.00  0.00           H  
ATOM   1759 HO2'   G A  55     -10.092  13.727 -55.255  1.00  0.00           H  
ATOM   1760  H1    G A  55      -4.664   9.439 -55.203  1.00  0.00           H  
ATOM   1761  H22   G A  55      -6.471  11.507 -57.250  1.00  0.00           H  
ATOM   1762  H21   G A  55      -5.370  10.221 -57.142  1.00  0.00           H  
ATOM   1763  H8    G A  55      -7.306  12.636 -50.477  1.00  0.00           H  
ATOM   1764  P     G A  56     -12.629  11.723 -52.400  1.00  0.00           P  
ATOM   1765  OP2   G A  56     -12.163  10.910 -51.248  1.00  0.00           O  
ATOM   1766  OP1   G A  56     -14.078  12.014 -52.554  1.00  0.00           O  
ATOM   1767  O5'   G A  56     -12.123  11.020 -53.737  1.00  0.00           O  
ATOM   1768  C5'   G A  56     -12.445  11.558 -55.011  1.00  0.00           C  
ATOM   1769  C4'   G A  56     -11.802  10.770 -56.125  1.00  0.00           C  
ATOM   1770  O4'   G A  56     -10.357  10.864 -56.022  1.00  0.00           O  
ATOM   1771  C3'   G A  56     -12.076   9.274 -56.129  1.00  0.00           C  
ATOM   1772  O3'   G A  56     -13.323   8.941 -56.715  1.00  0.00           O  
ATOM   1773  C1'   G A  56      -9.754   9.626 -56.385  1.00  0.00           C  
ATOM   1774  C2'   G A  56     -10.878   8.718 -56.885  1.00  0.00           C  
ATOM   1775  O2'   G A  56     -11.025   8.896 -58.286  1.00  0.00           O  
ATOM   1776  N1    G A  56      -6.420   6.122 -54.796  1.00  0.00           N  
ATOM   1777  C2    G A  56      -6.873   6.385 -56.066  1.00  0.00           C  
ATOM   1778  N2    G A  56      -6.377   5.617 -57.046  1.00  0.00           N  
ATOM   1779  N3    G A  56      -7.750   7.333 -56.356  1.00  0.00           N  
ATOM   1780  C4    G A  56      -8.145   8.009 -55.256  1.00  0.00           C  
ATOM   1781  C5    G A  56      -7.755   7.826 -53.947  1.00  0.00           C  
ATOM   1782  C6    G A  56      -6.814   6.806 -53.649  1.00  0.00           C  
ATOM   1783  O6    G A  56      -6.343   6.488 -52.551  1.00  0.00           O  
ATOM   1784  N7    G A  56      -8.395   8.730 -53.111  1.00  0.00           N  
ATOM   1785  C8    G A  56      -9.149   9.432 -53.912  1.00  0.00           C  
ATOM   1786  N9    G A  56      -9.046   9.048 -55.227  1.00  0.00           N  
ATOM   1787  H5'   G A  56     -12.134  12.486 -55.054  1.00  0.00           H  
ATOM   1788 H5''   G A  56     -13.418  11.542 -55.128  1.00  0.00           H  
ATOM   1789  H4'   G A  56     -12.085  11.146 -56.984  1.00  0.00           H  
ATOM   1790  H3'   G A  56     -12.056   8.941 -55.206  1.00  0.00           H  
ATOM   1791  H1'   G A  56      -9.116   9.786 -57.111  1.00  0.00           H  
ATOM   1792  H2'   G A  56     -10.710   7.780 -56.654  1.00  0.00           H  
ATOM   1793 HO2'   G A  56     -10.700   8.095 -58.746  1.00  0.00           H  
ATOM   1794  H1    G A  56      -5.770   5.398 -54.687  1.00  0.00           H  
ATOM   1795  H22   G A  56      -6.664   5.759 -57.973  1.00  0.00           H  
ATOM   1796  H21   G A  56      -5.727   4.913 -56.840  1.00  0.00           H  
ATOM   1797  H8    G A  56      -9.729  10.160 -53.606  1.00  0.00           H  
ATOM   1798  P     G A  57     -14.105   7.616 -56.250  1.00  0.00           P  
ATOM   1799  OP2   G A  57     -14.032   7.534 -54.769  1.00  0.00           O  
ATOM   1800  OP1   G A  57     -15.430   7.603 -56.922  1.00  0.00           O  
ATOM   1801  O5'   G A  57     -13.236   6.424 -56.853  1.00  0.00           O  
ATOM   1802  C5'   G A  57     -13.218   6.168 -58.249  1.00  0.00           C  
ATOM   1803  C4'   G A  57     -12.361   4.972 -58.583  1.00  0.00           C  
ATOM   1804  O4'   G A  57     -10.984   5.234 -58.206  1.00  0.00           O  
ATOM   1805  C3'   G A  57     -12.705   3.681 -57.857  1.00  0.00           C  
ATOM   1806  O3'   G A  57     -13.784   2.981 -58.452  1.00  0.00           O  
ATOM   1807  C1'   G A  57     -10.376   4.050 -57.704  1.00  0.00           C  
ATOM   1808  C2'   G A  57     -11.388   2.919 -57.893  1.00  0.00           C  
ATOM   1809  O2'   G A  57     -11.175   2.317 -59.161  1.00  0.00           O  
ATOM   1810  N1    G A  57      -7.607   2.291 -53.811  1.00  0.00           N  
ATOM   1811  C2    G A  57      -7.708   1.817 -55.097  1.00  0.00           C  
ATOM   1812  N2    G A  57      -6.977   0.731 -55.390  1.00  0.00           N  
ATOM   1813  N3    G A  57      -8.469   2.367 -56.029  1.00  0.00           N  
ATOM   1814  C4    G A  57      -9.134   3.446 -55.566  1.00  0.00           C  
ATOM   1815  C5    G A  57      -9.104   4.001 -54.304  1.00  0.00           C  
ATOM   1816  C6    G A  57      -8.283   3.401 -53.314  1.00  0.00           C  
ATOM   1817  O6    G A  57      -8.120   3.744 -52.137  1.00  0.00           O  
ATOM   1818  N7    G A  57      -9.933   5.110 -54.233  1.00  0.00           N  
ATOM   1819  C8    G A  57     -10.444   5.209 -55.431  1.00  0.00           C  
ATOM   1820  N9    G A  57     -10.002   4.231 -56.289  1.00  0.00           N  
ATOM   1821  H5'   G A  57     -12.865   6.955 -58.715  1.00  0.00           H  
ATOM   1822 H5''   G A  57     -14.135   6.001 -58.555  1.00  0.00           H  
ATOM   1823  H4'   G A  57     -12.402   4.813 -59.550  1.00  0.00           H  
ATOM   1824  H3'   G A  57     -12.931   3.887 -56.925  1.00  0.00           H  
ATOM   1825  H1'   G A  57      -9.572   3.860 -58.232  1.00  0.00           H  
ATOM   1826  H2'   G A  57     -11.331   2.263 -57.166  1.00  0.00           H  
ATOM   1827 HO2'   G A  57     -10.789   1.426 -59.031  1.00  0.00           H  
ATOM   1828  H1    G A  57      -7.014   1.812 -53.195  1.00  0.00           H  
ATOM   1829  H22   G A  57      -7.009   0.348 -56.292  1.00  0.00           H  
ATOM   1830  H21   G A  57      -6.411   0.319 -54.705  1.00  0.00           H  
ATOM   1831  H8    G A  57     -11.078   5.909 -55.690  1.00  0.00           H  
ATOM   1832  P     U A  58     -14.781   2.109 -57.542  1.00  0.00           P  
ATOM   1833  OP2   U A  58     -15.155   2.926 -56.360  1.00  0.00           O  
ATOM   1834  OP1   U A  58     -15.844   1.559 -58.421  1.00  0.00           O  
ATOM   1835  O5'   U A  58     -13.881   0.895 -57.038  1.00  0.00           O  
ATOM   1836  C5'   U A  58     -13.341  -0.043 -57.957  1.00  0.00           C  
ATOM   1837  C4'   U A  58     -12.340  -0.958 -57.295  1.00  0.00           C  
ATOM   1838  O4'   U A  58     -11.222  -0.184 -56.788  1.00  0.00           O  
ATOM   1839  C3'   U A  58     -12.837  -1.729 -56.081  1.00  0.00           C  
ATOM   1840  O3'   U A  58     -13.561  -2.898 -56.425  1.00  0.00           O  
ATOM   1841  C1'   U A  58     -10.766  -0.719 -55.556  1.00  0.00           C  
ATOM   1842  C2'   U A  58     -11.551  -2.010 -55.316  1.00  0.00           C  
ATOM   1843  O2'   U A  58     -10.838  -3.096 -55.889  1.00  0.00           O  
ATOM   1844  N1    U A  58     -10.965   0.270 -54.469  1.00  0.00           N  
ATOM   1845  C2    U A  58     -10.248   0.078 -53.302  1.00  0.00           C  
ATOM   1846  O2    U A  58      -9.477  -0.851 -53.140  1.00  0.00           O  
ATOM   1847  N3    U A  58     -10.463   1.018 -52.325  1.00  0.00           N  
ATOM   1848  C4    U A  58     -11.305   2.108 -52.389  1.00  0.00           C  
ATOM   1849  O4    U A  58     -11.390   2.865 -51.421  1.00  0.00           O  
ATOM   1850  C5    U A  58     -12.014   2.243 -53.625  1.00  0.00           C  
ATOM   1851  C6    U A  58     -11.822   1.343 -54.595  1.00  0.00           C  
ATOM   1852  H5'   U A  58     -12.898   0.441 -58.684  1.00  0.00           H  
ATOM   1853 H5''   U A  58     -14.069  -0.582 -58.328  1.00  0.00           H  
ATOM   1854  H4'   U A  58     -12.010  -1.596 -57.962  1.00  0.00           H  
ATOM   1855  H3'   U A  58     -13.410  -1.144 -55.541  1.00  0.00           H  
ATOM   1856  H1'   U A  58      -9.812  -0.927 -55.632  1.00  0.00           H  
ATOM   1857  H2'   U A  58     -11.724  -2.152 -54.362  1.00  0.00           H  
ATOM   1858 HO2'   U A  58     -10.466  -3.648 -55.170  1.00  0.00           H  
ATOM   1859  H3    U A  58      -9.965   0.901 -51.489  1.00  0.00           H  
ATOM   1860  H5    U A  58     -12.634   2.991 -53.759  1.00  0.00           H  
ATOM   1861  H6    U A  58     -12.320   1.457 -55.430  1.00  0.00           H  
ATOM   1862  P     C A  59     -15.060  -3.110 -55.886  1.00  0.00           P  
ATOM   1863  OP2   C A  59     -15.432  -1.922 -55.078  1.00  0.00           O  
ATOM   1864  OP1   C A  59     -15.910  -3.510 -57.037  1.00  0.00           O  
ATOM   1865  O5'   C A  59     -14.944  -4.359 -54.903  1.00  0.00           O  
ATOM   1866  C5'   C A  59     -16.036  -5.247 -54.720  1.00  0.00           C  
ATOM   1867  C4'   C A  59     -15.919  -6.014 -53.425  1.00  0.00           C  
ATOM   1868  O4'   C A  59     -14.581  -6.536 -53.259  1.00  0.00           O  
ATOM   1869  C3'   C A  59     -16.057  -5.198 -52.149  1.00  0.00           C  
ATOM   1870  O3'   C A  59     -17.339  -4.611 -52.004  1.00  0.00           O  
ATOM   1871  C1'   C A  59     -14.350  -6.595 -51.882  1.00  0.00           C  
ATOM   1872  C2'   C A  59     -15.674  -6.322 -51.196  1.00  0.00           C  
ATOM   1873  O2'   C A  59     -16.574  -7.415 -51.303  1.00  0.00           O  
ATOM   1874  N1    C A  59     -13.303  -5.617 -51.497  1.00  0.00           N  
ATOM   1875  C2    C A  59     -12.514  -5.896 -50.374  1.00  0.00           C  
ATOM   1876  O2    C A  59     -12.713  -6.943 -49.738  1.00  0.00           O  
ATOM   1877  N3    C A  59     -11.552  -5.021 -50.001  1.00  0.00           N  
ATOM   1878  C4    C A  59     -11.359  -3.903 -50.700  1.00  0.00           C  
ATOM   1879  N4    C A  59     -10.398  -3.068 -50.295  1.00  0.00           N  
ATOM   1880  C5    C A  59     -12.144  -3.590 -51.845  1.00  0.00           C  
ATOM   1881  C6    C A  59     -13.092  -4.464 -52.205  1.00  0.00           C  
ATOM   1882  H5'   C A  59     -16.059  -5.882 -55.466  1.00  0.00           H  
ATOM   1883 H5''   C A  59     -16.869  -4.731 -54.712  1.00  0.00           H  
ATOM   1884  H4'   C A  59     -16.545  -6.766 -53.447  1.00  0.00           H  
ATOM   1885  H3'   C A  59     -15.390  -4.480 -52.150  1.00  0.00           H  
ATOM   1886  H1'   C A  59     -14.051  -7.500 -51.656  1.00  0.00           H  
ATOM   1887  H2'   C A  59     -15.603  -6.000 -50.274  1.00  0.00           H  
ATOM   1888 HO2'   C A  59     -16.225  -8.168 -50.782  1.00  0.00           H  
ATOM   1889  H42   C A  59     -10.232  -2.238 -50.787  1.00  0.00           H  
ATOM   1890  H41   C A  59      -9.861  -3.287 -49.505  1.00  0.00           H  
ATOM   1891  H5    C A  59     -11.995  -2.765 -52.353  1.00  0.00           H  
ATOM   1892  H6    C A  59     -13.643  -4.266 -52.991  1.00  0.00           H  
ATOM   1893  P     U A  60     -17.496  -3.176 -51.297  1.00  0.00           P  
ATOM   1894  OP2   U A  60     -16.151  -2.552 -51.223  1.00  0.00           O  
ATOM   1895  OP1   U A  60     -18.606  -2.452 -51.966  1.00  0.00           O  
ATOM   1896  O5'   U A  60     -17.959  -3.527 -49.814  1.00  0.00           O  
ATOM   1897  C5'   U A  60     -17.098  -3.304 -48.708  1.00  0.00           C  
ATOM   1898  C4'   U A  60     -16.636  -4.600 -48.090  1.00  0.00           C  
ATOM   1899  O4'   U A  60     -15.230  -4.753 -48.388  1.00  0.00           O  
ATOM   1900  C3'   U A  60     -16.726  -4.690 -46.574  1.00  0.00           C  
ATOM   1901  O3'   U A  60     -17.988  -5.143 -46.120  1.00  0.00           O  
ATOM   1902  C1'   U A  60     -14.629  -5.466 -47.326  1.00  0.00           C  
ATOM   1903  C2'   U A  60     -15.668  -5.721 -46.228  1.00  0.00           C  
ATOM   1904  O2'   U A  60     -16.173  -7.042 -46.365  1.00  0.00           O  
ATOM   1905  N1    U A  60     -13.455  -4.711 -46.825  1.00  0.00           N  
ATOM   1906  C2    U A  60     -12.501  -5.423 -46.121  1.00  0.00           C  
ATOM   1907  O2    U A  60     -12.588  -6.618 -45.904  1.00  0.00           O  
ATOM   1908  N3    U A  60     -11.432  -4.683 -45.678  1.00  0.00           N  
ATOM   1909  C4    U A  60     -11.222  -3.333 -45.860  1.00  0.00           C  
ATOM   1910  O4    U A  60     -10.207  -2.811 -45.397  1.00  0.00           O  
ATOM   1911  C5    U A  60     -12.249  -2.662 -46.597  1.00  0.00           C  
ATOM   1912  C6    U A  60     -13.301  -3.358 -47.041  1.00  0.00           C  
ATOM   1913  H5'   U A  60     -17.576  -2.780 -48.031  1.00  0.00           H  
ATOM   1914 H5''   U A  60     -16.315  -2.798 -49.009  1.00  0.00           H  
ATOM   1915  H4'   U A  60     -17.143  -5.338 -48.487  1.00  0.00           H  
ATOM   1916  H3'   U A  60     -16.467  -3.829 -46.184  1.00  0.00           H  
ATOM   1917  H1'   U A  60     -14.330  -6.325 -47.693  1.00  0.00           H  
ATOM   1918  H2'   U A  60     -15.294  -5.567 -45.336  1.00  0.00           H  
ATOM   1919 HO2'   U A  60     -16.788  -7.226 -45.624  1.00  0.00           H  
ATOM   1920  H3    U A  60     -10.744  -5.168 -45.176  1.00  0.00           H  
ATOM   1921  H5    U A  60     -12.182  -1.700 -46.774  1.00  0.00           H  
ATOM   1922  H6    U A  60     -13.990  -2.876 -47.542  1.00  0.00           H  
ATOM   1923  P     A A  61     -18.996  -4.129 -45.386  1.00  0.00           P  
ATOM   1924  OP2   A A  61     -18.798  -2.780 -45.972  1.00  0.00           O  
ATOM   1925  OP1   A A  61     -20.348  -4.741 -45.389  1.00  0.00           O  
ATOM   1926  O5'   A A  61     -18.475  -4.092 -43.880  1.00  0.00           O  
ATOM   1927  C5'   A A  61     -19.074  -4.906 -42.882  1.00  0.00           C  
ATOM   1928  C4'   A A  61     -18.407  -4.719 -41.542  1.00  0.00           C  
ATOM   1929  O4'   A A  61     -17.014  -5.093 -41.623  1.00  0.00           O  
ATOM   1930  C3'   A A  61     -18.331  -3.289 -41.028  1.00  0.00           C  
ATOM   1931  O3'   A A  61     -19.537  -2.851 -40.427  1.00  0.00           O  
ATOM   1932  C1'   A A  61     -16.240  -4.317 -40.744  1.00  0.00           C  
ATOM   1933  C2'   A A  61     -17.225  -3.424 -39.992  1.00  0.00           C  
ATOM   1934  O2'   A A  61     -17.685  -4.104 -38.833  1.00  0.00           O  
ATOM   1935  N1    A A  61     -11.843  -1.632 -40.868  1.00  0.00           N  
ATOM   1936  C2    A A  61     -12.479  -2.273 -39.879  1.00  0.00           C  
ATOM   1937  N3    A A  61     -13.623  -2.953 -39.916  1.00  0.00           N  
ATOM   1938  C4    A A  61     -14.142  -2.942 -41.157  1.00  0.00           C  
ATOM   1939  C5    A A  61     -13.606  -2.328 -42.273  1.00  0.00           C  
ATOM   1940  C6    A A  61     -12.391  -1.640 -42.102  1.00  0.00           C  
ATOM   1941  N6    A A  61     -11.758  -1.000 -43.087  1.00  0.00           N  
ATOM   1942  N7    A A  61     -14.419  -2.529 -43.381  1.00  0.00           N  
ATOM   1943  C8    A A  61     -15.410  -3.248 -42.917  1.00  0.00           C  
ATOM   1944  N9    A A  61     -15.307  -3.536 -41.578  1.00  0.00           N  
ATOM   1945  H5'   A A  61     -18.998  -5.846 -43.147  1.00  0.00           H  
ATOM   1946 H5''   A A  61     -20.021  -4.671 -42.803  1.00  0.00           H  
ATOM   1947  H4'   A A  61     -18.850  -5.295 -40.884  1.00  0.00           H  
ATOM   1948  H3'   A A  61     -18.037  -2.701 -41.755  1.00  0.00           H  
ATOM   1949  H1'   A A  61     -15.731  -4.855 -40.101  1.00  0.00           H  
ATOM   1950  H2'   A A  61     -16.832  -2.554 -39.771  1.00  0.00           H  
ATOM   1951 HO2'   A A  61     -17.307  -3.672 -38.039  1.00  0.00           H  
ATOM   1952  H2    A A  61     -12.040  -2.237 -39.003  1.00  0.00           H  
ATOM   1953  H61   A A  61     -10.912  -0.538 -42.906  1.00  0.00           H  
ATOM   1954  H62   A A  61     -12.136  -0.993 -43.991  1.00  0.00           H  
ATOM   1955  H8    A A  61     -16.157  -3.553 -43.475  1.00  0.00           H  
ATOM   1956  P     C A  62     -19.934  -1.294 -40.456  1.00  0.00           P  
ATOM   1957  OP2   C A  62     -19.741  -0.794 -41.840  1.00  0.00           O  
ATOM   1958  OP1   C A  62     -21.259  -1.145 -39.800  1.00  0.00           O  
ATOM   1959  O5'   C A  62     -18.844  -0.600 -39.524  1.00  0.00           O  
ATOM   1960  C5'   C A  62     -18.822  -0.837 -38.125  1.00  0.00           C  
ATOM   1961  C4'   C A  62     -17.781   0.007 -37.432  1.00  0.00           C  
ATOM   1962  O4'   C A  62     -16.448  -0.410 -37.793  1.00  0.00           O  
ATOM   1963  C3'   C A  62     -17.782   1.488 -37.777  1.00  0.00           C  
ATOM   1964  O3'   C A  62     -18.806   2.209 -37.113  1.00  0.00           O  
ATOM   1965  C1'   C A  62     -15.587   0.701 -37.763  1.00  0.00           C  
ATOM   1966  C2'   C A  62     -16.409   1.897 -37.293  1.00  0.00           C  
ATOM   1967  O2'   C A  62     -16.366   1.977 -35.876  1.00  0.00           O  
ATOM   1968  N1    C A  62     -15.035   0.897 -39.126  1.00  0.00           N  
ATOM   1969  C2    C A  62     -13.986   1.810 -39.294  1.00  0.00           C  
ATOM   1970  O2    C A  62     -13.553   2.424 -38.307  1.00  0.00           O  
ATOM   1971  N3    C A  62     -13.465   2.007 -40.527  1.00  0.00           N  
ATOM   1972  C4    C A  62     -13.949   1.335 -41.572  1.00  0.00           C  
ATOM   1973  N4    C A  62     -13.403   1.562 -42.770  1.00  0.00           N  
ATOM   1974  C5    C A  62     -15.014   0.401 -41.435  1.00  0.00           C  
ATOM   1975  C6    C A  62     -15.521   0.213 -40.210  1.00  0.00           C  
ATOM   1976  H5'   C A  62     -18.625  -1.784 -37.965  1.00  0.00           H  
ATOM   1977 H5''   C A  62     -19.704  -0.627 -37.752  1.00  0.00           H  
ATOM   1978  H4'   C A  62     -17.883  -0.098 -36.464  1.00  0.00           H  
ATOM   1979  H3'   C A  62     -17.835   1.594 -38.749  1.00  0.00           H  
ATOM   1980  H1'   C A  62     -14.852   0.547 -37.133  1.00  0.00           H  
ATOM   1981  H2'   C A  62     -16.116   2.733 -37.712  1.00  0.00           H  
ATOM   1982 HO2'   C A  62     -15.834   2.757 -35.615  1.00  0.00           H  
ATOM   1983  H42   C A  62     -13.737   1.084 -43.557  1.00  0.00           H  
ATOM   1984  H41   C A  62     -12.671   2.206 -42.860  1.00  0.00           H  
ATOM   1985  H5    C A  62     -15.362  -0.089 -42.209  1.00  0.00           H  
ATOM   1986  H6    C A  62     -16.254  -0.425 -40.095  1.00  0.00           H  
ATOM   1987  P     C A  63     -19.641   3.335 -37.899  1.00  0.00           P  
ATOM   1988  OP2   C A  63     -20.020   2.786 -39.225  1.00  0.00           O  
ATOM   1989  OP1   C A  63     -20.697   3.844 -36.987  1.00  0.00           O  
ATOM   1990  O5'   C A  63     -18.587   4.506 -38.133  1.00  0.00           O  
ATOM   1991  C5'   C A  63     -19.017   5.832 -38.401  1.00  0.00           C  
ATOM   1992  C4'   C A  63     -18.449   6.815 -37.406  1.00  0.00           C  
ATOM   1993  O4'   C A  63     -19.294   6.800 -36.222  1.00  0.00           O  
ATOM   1994  C3'   C A  63     -17.074   6.484 -36.848  1.00  0.00           C  
ATOM   1995  O3'   C A  63     -16.018   6.924 -37.685  1.00  0.00           O  
ATOM   1996  C1'   C A  63     -18.520   7.043 -35.065  1.00  0.00           C  
ATOM   1997  C2'   C A  63     -17.070   7.220 -35.513  1.00  0.00           C  
ATOM   1998  O2'   C A  63     -16.805   8.604 -35.688  1.00  0.00           O  
ATOM   1999  N1    C A  63     -18.688   5.892 -34.143  1.00  0.00           N  
ATOM   2000  C2    C A  63     -18.607   6.127 -32.764  1.00  0.00           C  
ATOM   2001  O2    C A  63     -18.398   7.280 -32.357  1.00  0.00           O  
ATOM   2002  N3    C A  63     -18.758   5.095 -31.902  1.00  0.00           N  
ATOM   2003  C4    C A  63     -18.981   3.866 -32.365  1.00  0.00           C  
ATOM   2004  N4    C A  63     -19.124   2.878 -31.477  1.00  0.00           N  
ATOM   2005  C5    C A  63     -19.069   3.594 -33.759  1.00  0.00           C  
ATOM   2006  C6    C A  63     -18.919   4.622 -34.603  1.00  0.00           C  
ATOM   2007  H5'   C A  63     -19.996   5.865 -38.360  1.00  0.00           H  
ATOM   2008 H5''   C A  63     -18.726   6.086 -39.302  1.00  0.00           H  
ATOM   2009  H4'   C A  63     -18.457   7.709 -37.806  1.00  0.00           H  
ATOM   2010  H3'   C A  63     -17.015   5.520 -36.683  1.00  0.00           H  
ATOM   2011  H1'   C A  63     -18.822   7.863 -34.622  1.00  0.00           H  
ATOM   2012  H2'   C A  63     -16.445   6.809 -34.880  1.00  0.00           H  
ATOM   2013 HO2'   C A  63     -16.211   8.909 -34.971  1.00  0.00           H  
ATOM   2014  H42   C A  63     -19.289   1.963 -31.785  1.00  0.00           H  
ATOM   2015  H41   C A  63     -19.062   3.069 -30.518  1.00  0.00           H  
ATOM   2016  H5    C A  63     -19.234   2.686 -34.090  1.00  0.00           H  
ATOM   2017  H6    C A  63     -18.976   4.456 -35.566  1.00  0.00           H  
ATOM   2018  P     A A  64     -14.690   6.040 -37.815  1.00  0.00           P  
ATOM   2019  OP2   A A  64     -14.672   5.155 -36.623  1.00  0.00           O  
ATOM   2020  OP1   A A  64     -14.732   5.442 -39.173  1.00  0.00           O  
ATOM   2021  O5'   A A  64     -13.418   6.997 -37.737  1.00  0.00           O  
ATOM   2022  C5'   A A  64     -13.033   7.790 -38.850  1.00  0.00           C  
ATOM   2023  C4'   A A  64     -12.854   6.953 -40.091  1.00  0.00           C  
ATOM   2024  O4'   A A  64     -13.091   7.748 -41.276  1.00  0.00           O  
ATOM   2025  C3'   A A  64     -11.475   6.341 -40.290  1.00  0.00           C  
ATOM   2026  O3'   A A  64     -11.329   5.083 -39.655  1.00  0.00           O  
ATOM   2027  C1'   A A  64     -12.185   7.388 -42.307  1.00  0.00           C  
ATOM   2028  C2'   A A  64     -11.378   6.187 -41.808  1.00  0.00           C  
ATOM   2029  O2'   A A  64     -12.019   4.997 -42.246  1.00  0.00           O  
ATOM   2030  N1    A A  64     -11.571  11.649 -45.140  1.00  0.00           N  
ATOM   2031  C2    A A  64     -12.534  10.719 -45.109  1.00  0.00           C  
ATOM   2032  N3    A A  64     -12.631   9.633 -44.345  1.00  0.00           N  
ATOM   2033  C4    A A  64     -11.573   9.536 -43.522  1.00  0.00           C  
ATOM   2034  C5    A A  64     -10.506  10.411 -43.437  1.00  0.00           C  
ATOM   2035  C6    A A  64     -10.522  11.522 -44.299  1.00  0.00           C  
ATOM   2036  N6    A A  64      -9.562  12.448 -44.331  1.00  0.00           N  
ATOM   2037  N7    A A  64      -9.601   9.989 -42.472  1.00  0.00           N  
ATOM   2038  C8    A A  64     -10.132   8.887 -42.003  1.00  0.00           C  
ATOM   2039  N9    A A  64     -11.326   8.554 -42.593  1.00  0.00           N  
ATOM   2040  H5'   A A  64     -12.187   8.241 -38.644  1.00  0.00           H  
ATOM   2041 H5''   A A  64     -13.723   8.465 -39.017  1.00  0.00           H  
ATOM   2042  H4'   A A  64     -13.518   6.233 -40.063  1.00  0.00           H  
ATOM   2043  H3'   A A  64     -10.782   6.951 -39.959  1.00  0.00           H  
ATOM   2044  H1'   A A  64     -12.676   7.137 -43.118  1.00  0.00           H  
ATOM   2045  H2'   A A  64     -10.449   6.233 -42.116  1.00  0.00           H  
ATOM   2046 HO2'   A A  64     -11.479   4.586 -42.953  1.00  0.00           H  
ATOM   2047  H2    A A  64     -13.273  10.858 -45.739  1.00  0.00           H  
ATOM   2048  H61   A A  64      -9.628  13.202 -44.955  1.00  0.00           H  
ATOM   2049  H62   A A  64      -8.791  12.377 -43.730  1.00  0.00           H  
ATOM   2050  H8    A A  64      -9.715   8.351 -41.297  1.00  0.00           H  
ATOM   2051  P     C A  65      -9.864   4.498 -39.347  1.00  0.00           P  
ATOM   2052  OP2   C A  65      -8.883   5.263 -40.157  1.00  0.00           O  
ATOM   2053  OP1   C A  65      -9.700   4.424 -37.873  1.00  0.00           O  
ATOM   2054  O5'   C A  65      -9.917   3.009 -39.912  1.00  0.00           O  
ATOM   2055  C5'   C A  65     -10.248   1.919 -39.065  1.00  0.00           C  
ATOM   2056  C4'   C A  65      -9.363   0.724 -39.323  1.00  0.00           C  
ATOM   2057  O4'   C A  65      -8.989   0.750 -40.726  1.00  0.00           O  
ATOM   2058  C3'   C A  65      -8.065   0.669 -38.534  1.00  0.00           C  
ATOM   2059  O3'   C A  65      -7.690  -0.651 -38.177  1.00  0.00           O  
ATOM   2060  C1'   C A  65      -7.578   0.709 -40.830  1.00  0.00           C  
ATOM   2061  C2'   C A  65      -7.036   1.239 -39.501  1.00  0.00           C  
ATOM   2062  O2'   C A  65      -5.748   0.691 -39.263  1.00  0.00           O  
ATOM   2063  N1    C A  65      -7.179   1.559 -41.979  1.00  0.00           N  
ATOM   2064  C2    C A  65      -6.302   1.022 -42.930  1.00  0.00           C  
ATOM   2065  O2    C A  65      -5.888  -0.139 -42.785  1.00  0.00           O  
ATOM   2066  N3    C A  65      -5.923   1.775 -43.988  1.00  0.00           N  
ATOM   2067  C4    C A  65      -6.383   3.019 -44.121  1.00  0.00           C  
ATOM   2068  N4    C A  65      -5.982   3.725 -45.181  1.00  0.00           N  
ATOM   2069  C5    C A  65      -7.274   3.594 -43.172  1.00  0.00           C  
ATOM   2070  C6    C A  65      -7.643   2.839 -42.130  1.00  0.00           C  
ATOM   2071  H5'   C A  65     -11.182   1.666 -39.222  1.00  0.00           H  
ATOM   2072 H5''   C A  65     -10.145   2.197 -38.131  1.00  0.00           H  
ATOM   2073  H4'   C A  65      -9.867  -0.101 -39.163  1.00  0.00           H  
ATOM   2074  H3'   C A  65      -8.132   1.214 -37.722  1.00  0.00           H  
ATOM   2075  H1'   C A  65      -7.252  -0.204 -40.970  1.00  0.00           H  
ATOM   2076  H2'   C A  65      -7.024   2.218 -39.474  1.00  0.00           H  
ATOM   2077 HO2'   C A  65      -5.077   1.399 -39.356  1.00  0.00           H  
ATOM   2078  H42   C A  65      -6.302   4.643 -45.307  1.00  0.00           H  
ATOM   2079  H41   C A  65      -5.367   3.326 -45.832  1.00  0.00           H  
ATOM   2080  H5    C A  65      -7.608   4.510 -43.279  1.00  0.00           H  
ATOM   2081  H6    C A  65      -8.256   3.217 -41.466  1.00  0.00           H  
ATOM   2082  P     C A  66      -7.670  -1.096 -36.633  1.00  0.00           P  
ATOM   2083  OP2   C A  66      -7.137  -2.479 -36.559  1.00  0.00           O  
ATOM   2084  OP1   C A  66      -7.015  -0.015 -35.852  1.00  0.00           O  
ATOM   2085  O5'   C A  66      -9.208  -1.137 -36.222  1.00  0.00           O  
ATOM   2086  C5'   C A  66      -9.930   0.061 -35.978  1.00  0.00           C  
ATOM   2087  C4'   C A  66     -11.387  -0.214 -35.695  1.00  0.00           C  
ATOM   2088  O4'   C A  66     -11.964  -0.986 -36.781  1.00  0.00           O  
ATOM   2089  C3'   C A  66     -11.684  -1.042 -34.454  1.00  0.00           C  
ATOM   2090  O3'   C A  66     -11.684  -0.274 -33.263  1.00  0.00           O  
ATOM   2091  C1'   C A  66     -12.889  -1.938 -36.279  1.00  0.00           C  
ATOM   2092  C2'   C A  66     -13.036  -1.660 -34.782  1.00  0.00           C  
ATOM   2093  O2'   C A  66     -14.090  -0.727 -34.588  1.00  0.00           O  
ATOM   2094  N1    C A  66     -12.400  -3.312 -36.552  1.00  0.00           N  
ATOM   2095  C2    C A  66     -13.318  -4.368 -36.494  1.00  0.00           C  
ATOM   2096  O2    C A  66     -14.503  -4.127 -36.218  1.00  0.00           O  
ATOM   2097  N3    C A  66     -12.897  -5.631 -36.739  1.00  0.00           N  
ATOM   2098  C4    C A  66     -11.618  -5.864 -37.032  1.00  0.00           C  
ATOM   2099  N4    C A  66     -11.249  -7.126 -37.267  1.00  0.00           N  
ATOM   2100  C5    C A  66     -10.661  -4.813 -37.098  1.00  0.00           C  
ATOM   2101  C6    C A  66     -11.088  -3.568 -36.855  1.00  0.00           C  
ATOM   2102  H5'   C A  66      -9.862   0.641 -36.765  1.00  0.00           H  
ATOM   2103 H5''   C A  66      -9.537   0.520 -35.207  1.00  0.00           H  
ATOM   2104  H4'   C A  66     -11.861   0.641 -35.626  1.00  0.00           H  
ATOM   2105  H3'   C A  66     -11.016  -1.756 -34.377  1.00  0.00           H  
ATOM   2106  H1'   C A  66     -13.754  -1.808 -36.721  1.00  0.00           H  
ATOM   2107  H2'   C A  66     -13.186  -2.487 -34.278  1.00  0.00           H  
ATOM   2108 HO2'   C A  66     -14.853  -1.188 -34.181  1.00  0.00           H  
ATOM   2109  H42   C A  66     -10.316  -7.330 -37.485  1.00  0.00           H  
ATOM   2110  H41   C A  66     -11.911  -7.847 -37.219  1.00  0.00           H  
ATOM   2111  H5    C A  66      -9.722  -4.994 -37.316  1.00  0.00           H  
ATOM   2112  H6    C A  66     -10.445  -2.831 -36.896  1.00  0.00           H  
ATOM   2113  P     U A  67     -10.999  -0.852 -31.929  1.00  0.00           P  
ATOM   2114  OP2   U A  67      -9.827  -1.670 -32.332  1.00  0.00           O  
ATOM   2115  OP1   U A  67     -10.815   0.275 -30.980  1.00  0.00           O  
ATOM   2116  O5'   U A  67     -12.100  -1.832 -31.324  1.00  0.00           O  
ATOM   2117  C5'   U A  67     -13.408  -1.366 -31.030  1.00  0.00           C  
ATOM   2118  C4'   U A  67     -14.414  -2.491 -31.038  1.00  0.00           C  
ATOM   2119  O4'   U A  67     -14.459  -3.106 -32.352  1.00  0.00           O  
ATOM   2120  C3'   U A  67     -14.130  -3.650 -30.095  1.00  0.00           C  
ATOM   2121  O3'   U A  67     -14.546  -3.397 -28.764  1.00  0.00           O  
ATOM   2122  C1'   U A  67     -14.632  -4.509 -32.239  1.00  0.00           C  
ATOM   2123  C2'   U A  67     -14.870  -4.805 -30.757  1.00  0.00           C  
ATOM   2124  O2'   U A  67     -16.264  -4.743 -30.493  1.00  0.00           O  
ATOM   2125  N1    U A  67     -13.441  -5.217 -32.769  1.00  0.00           N  
ATOM   2126  C2    U A  67     -13.578  -6.565 -33.042  1.00  0.00           C  
ATOM   2127  O2    U A  67     -14.617  -7.178 -32.868  1.00  0.00           O  
ATOM   2128  N3    U A  67     -12.451  -7.178 -33.532  1.00  0.00           N  
ATOM   2129  C4    U A  67     -11.225  -6.595 -33.772  1.00  0.00           C  
ATOM   2130  O4    U A  67     -10.304  -7.283 -34.215  1.00  0.00           O  
ATOM   2131  C5    U A  67     -11.157  -5.198 -33.466  1.00  0.00           C  
ATOM   2132  C6    U A  67     -12.240  -4.576 -32.989  1.00  0.00           C  
ATOM   2133  H5'   U A  67     -13.668  -0.701 -31.701  1.00  0.00           H  
ATOM   2134 H5''   U A  67     -13.407  -0.945 -30.145  1.00  0.00           H  
ATOM   2135  H4'   U A  67     -15.298  -2.121 -30.829  1.00  0.00           H  
ATOM   2136  H3'   U A  67     -13.169  -3.841 -30.101  1.00  0.00           H  
ATOM   2137  H1'   U A  67     -15.422  -4.775 -32.755  1.00  0.00           H  
ATOM   2138  H2'   U A  67     -14.490  -5.671 -30.499  1.00  0.00           H  
ATOM   2139 HO2'   U A  67     -16.598  -5.649 -30.327  1.00  0.00           H  
ATOM   2140  H3    U A  67     -12.526  -8.134 -33.732  1.00  0.00           H  
ATOM   2141  H5    U A  67     -10.323  -4.702 -33.607  1.00  0.00           H  
ATOM   2142  H6    U A  67     -12.168  -3.621 -32.787  1.00  0.00           H  
ATOM   2143  P     C A  68     -13.533  -3.638 -27.540  1.00  0.00           P  
ATOM   2144  OP2   C A  68     -12.156  -3.707 -28.089  1.00  0.00           O  
ATOM   2145  OP1   C A  68     -13.852  -2.649 -26.479  1.00  0.00           O  
ATOM   2146  O5'   C A  68     -13.921  -5.085 -26.997  1.00  0.00           O  
ATOM   2147  C5'   C A  68     -15.162  -5.311 -26.347  1.00  0.00           C  
ATOM   2148  C4'   C A  68     -15.590  -6.755 -26.451  1.00  0.00           C  
ATOM   2149  O4'   C A  68     -15.728  -7.130 -27.846  1.00  0.00           O  
ATOM   2150  C3'   C A  68     -14.623  -7.783 -25.885  1.00  0.00           C  
ATOM   2151  O3'   C A  68     -14.743  -7.943 -24.481  1.00  0.00           O  
ATOM   2152  C1'   C A  68     -15.256  -8.455 -28.060  1.00  0.00           C  
ATOM   2153  C2'   C A  68     -14.970  -9.037 -26.674  1.00  0.00           C  
ATOM   2154  O2'   C A  68     -16.153  -9.647 -26.178  1.00  0.00           O  
ATOM   2155  N1    C A  68     -14.051  -8.445 -28.926  1.00  0.00           N  
ATOM   2156  C2    C A  68     -13.636  -9.652 -29.503  1.00  0.00           C  
ATOM   2157  O2    C A  68     -14.282 -10.686 -29.274  1.00  0.00           O  
ATOM   2158  N3    C A  68     -12.541  -9.670 -30.296  1.00  0.00           N  
ATOM   2159  C4    C A  68     -11.864  -8.545 -30.526  1.00  0.00           C  
ATOM   2160  N4    C A  68     -10.789  -8.611 -31.316  1.00  0.00           N  
ATOM   2161  C5    C A  68     -12.259  -7.303 -29.954  1.00  0.00           C  
ATOM   2162  C6    C A  68     -13.344  -7.297 -29.171  1.00  0.00           C  
ATOM   2163  H5'   C A  68     -15.847  -4.745 -26.760  1.00  0.00           H  
ATOM   2164 H5''   C A  68     -15.076  -5.071 -25.401  1.00  0.00           H  
ATOM   2165  H4'   C A  68     -16.458  -6.858 -26.006  1.00  0.00           H  
ATOM   2166  H3'   C A  68     -13.705  -7.513 -26.100  1.00  0.00           H  
ATOM   2167  H1'   C A  68     -15.962  -8.978 -28.493  1.00  0.00           H  
ATOM   2168  H2'   C A  68     -14.220  -9.667 -26.698  1.00  0.00           H  
ATOM   2169 HO2'   C A  68     -16.036 -10.620 -26.183  1.00  0.00           H  
ATOM   2170  H42   C A  68     -10.270  -7.801 -31.504  1.00  0.00           H  
ATOM   2171  H41   C A  68     -10.520  -9.468 -31.707  1.00  0.00           H  
ATOM   2172  H5    C A  68     -11.754  -6.481 -30.129  1.00  0.00           H  
ATOM   2173  H6    C A  68     -13.632  -6.452 -28.769  1.00  0.00           H  
ATOM   2174  P     G A  69     -13.478  -8.421 -23.611  1.00  0.00           P  
ATOM   2175  OP2   G A  69     -12.268  -7.757 -24.157  1.00  0.00           O  
ATOM   2176  OP1   G A  69     -13.820  -8.259 -22.175  1.00  0.00           O  
ATOM   2177  O5'   G A  69     -13.366  -9.981 -23.918  1.00  0.00           O  
ATOM   2178  C5'   G A  69     -14.339 -10.892 -23.429  1.00  0.00           C  
ATOM   2179  C4'   G A  69     -13.973 -12.319 -23.752  1.00  0.00           C  
ATOM   2180  O4'   G A  69     -14.005 -12.522 -25.189  1.00  0.00           O  
ATOM   2181  C3'   G A  69     -12.574 -12.758 -23.348  1.00  0.00           C  
ATOM   2182  O3'   G A  69     -12.479 -13.113 -21.979  1.00  0.00           O  
ATOM   2183  C1'   G A  69     -12.959 -13.412 -25.585  1.00  0.00           C  
ATOM   2184  C2'   G A  69     -12.300 -13.913 -24.299  1.00  0.00           C  
ATOM   2185  O2'   G A  69     -12.958 -15.098 -23.875  1.00  0.00           O  
ATOM   2186  N1    G A  69      -9.042 -13.932 -28.795  1.00  0.00           N  
ATOM   2187  C2    G A  69      -9.736 -14.893 -28.100  1.00  0.00           C  
ATOM   2188  N2    G A  69      -9.340 -16.161 -28.280  1.00  0.00           N  
ATOM   2189  N3    G A  69     -10.747 -14.631 -27.288  1.00  0.00           N  
ATOM   2190  C4    G A  69     -11.013 -13.309 -27.222  1.00  0.00           C  
ATOM   2191  C5    G A  69     -10.383 -12.271 -27.874  1.00  0.00           C  
ATOM   2192  C6    G A  69      -9.299 -12.566 -28.742  1.00  0.00           C  
ATOM   2193  O6    G A  69      -8.613 -11.784 -29.410  1.00  0.00           O  
ATOM   2194  N7    G A  69     -10.959 -11.055 -27.537  1.00  0.00           N  
ATOM   2195  C8    G A  69     -11.913 -11.370 -26.703  1.00  0.00           C  
ATOM   2196  N9    G A  69     -12.001 -12.720 -26.468  1.00  0.00           N  
ATOM   2197  H5'   G A  69     -15.205 -10.684 -23.836  1.00  0.00           H  
ATOM   2198 H5''   G A  69     -14.410 -10.792 -22.457  1.00  0.00           H  
ATOM   2199  H4'   G A  69     -14.627 -12.917 -23.332  1.00  0.00           H  
ATOM   2200  H3'   G A  69     -11.943 -12.031 -23.535  1.00  0.00           H  
ATOM   2201  H1'   G A  69     -13.356 -14.170 -26.064  1.00  0.00           H  
ATOM   2202  H2'   G A  69     -11.338 -14.058 -24.423  1.00  0.00           H  
ATOM   2203 HO2'   G A  69     -12.363 -15.863 -24.017  1.00  0.00           H  
ATOM   2204  H1    G A  69      -8.308 -14.230 -29.372  1.00  0.00           H  
ATOM   2205  H22   G A  69      -9.798 -16.889 -27.810  1.00  0.00           H  
ATOM   2206  H21   G A  69      -8.592 -16.363 -28.880  1.00  0.00           H  
ATOM   2207  H8    G A  69     -12.505 -10.709 -26.287  1.00  0.00           H  
ATOM   2208  P     C A  70     -11.112 -12.862 -21.172  1.00  0.00           P  
ATOM   2209  OP2   C A  70     -10.639 -11.490 -21.484  1.00  0.00           O  
ATOM   2210  OP1   C A  70     -11.333 -13.258 -19.758  1.00  0.00           O  
ATOM   2211  O5'   C A  70     -10.087 -13.896 -21.818  1.00  0.00           O  
ATOM   2212  C5'   C A  70     -10.296 -15.296 -21.709  1.00  0.00           C  
ATOM   2213  C4'   C A  70      -9.242 -16.077 -22.456  1.00  0.00           C  
ATOM   2214  O4'   C A  70      -9.351 -15.816 -23.880  1.00  0.00           O  
ATOM   2215  C3'   C A  70      -7.797 -15.737 -22.127  1.00  0.00           C  
ATOM   2216  O3'   C A  70      -7.333 -16.372 -20.948  1.00  0.00           O  
ATOM   2217  C1'   C A  70      -8.061 -15.786 -24.475  1.00  0.00           C  
ATOM   2218  C2'   C A  70      -7.058 -16.171 -23.385  1.00  0.00           C  
ATOM   2219  O2'   C A  70      -6.866 -17.578 -23.411  1.00  0.00           O  
ATOM   2220  N1    C A  70      -7.794 -14.439 -25.035  1.00  0.00           N  
ATOM   2221  C2    C A  70      -6.783 -14.306 -25.995  1.00  0.00           C  
ATOM   2222  O2    C A  70      -6.145 -15.310 -26.346  1.00  0.00           O  
ATOM   2223  N3    C A  70      -6.521 -13.088 -26.523  1.00  0.00           N  
ATOM   2224  C4    C A  70      -7.221 -12.024 -26.129  1.00  0.00           C  
ATOM   2225  N4    C A  70      -6.927 -10.842 -26.677  1.00  0.00           N  
ATOM   2226  C5    C A  70      -8.254 -12.126 -25.155  1.00  0.00           C  
ATOM   2227  C6    C A  70      -8.506 -13.336 -24.641  1.00  0.00           C  
ATOM   2228  H5'   C A  70     -11.177 -15.516 -22.077  1.00  0.00           H  
ATOM   2229 H5''   C A  70     -10.271 -15.549 -20.763  1.00  0.00           H  
ATOM   2230  H4'   C A  70      -9.387 -17.033 -22.296  1.00  0.00           H  
ATOM   2231  H3'   C A  70      -7.710 -14.765 -22.024  1.00  0.00           H  
ATOM   2232  H1'   C A  70      -8.028 -16.450 -25.196  1.00  0.00           H  
ATOM   2233  H2'   C A  70      -6.212 -15.687 -23.491  1.00  0.00           H  
ATOM   2234 HO2'   C A  70      -5.971 -17.771 -23.759  1.00  0.00           H  
ATOM   2235  H42   C A  70      -7.424 -10.042 -26.409  1.00  0.00           H  
ATOM   2236  H41   C A  70      -6.215 -10.776 -27.347  1.00  0.00           H  
ATOM   2237  H5    C A  70      -8.765 -11.338 -24.872  1.00  0.00           H  
ATOM   2238  H6    C A  70      -9.213 -13.426 -23.970  1.00  0.00           H  
ATOM   2239  P     G A  71      -6.206 -15.671 -20.042  1.00  0.00           P  
ATOM   2240  OP2   G A  71      -6.495 -14.215 -19.993  1.00  0.00           O  
ATOM   2241  OP1   G A  71      -6.088 -16.440 -18.776  1.00  0.00           O  
ATOM   2242  O5'   G A  71      -4.860 -15.878 -20.871  1.00  0.00           O  
ATOM   2243  C5'   G A  71      -4.319 -17.176 -21.070  1.00  0.00           C  
ATOM   2244  C4'   G A  71      -3.097 -17.137 -21.952  1.00  0.00           C  
ATOM   2245  O4'   G A  71      -3.470 -16.718 -23.291  1.00  0.00           O  
ATOM   2246  C3'   G A  71      -2.011 -16.152 -21.546  1.00  0.00           C  
ATOM   2247  O3'   G A  71      -1.162 -16.653 -20.527  1.00  0.00           O  
ATOM   2248  C1'   G A  71      -2.461 -15.895 -23.851  1.00  0.00           C  
ATOM   2249  C2'   G A  71      -1.295 -15.885 -22.862  1.00  0.00           C  
ATOM   2250  O2'   G A  71      -0.405 -16.943 -23.188  1.00  0.00           O  
ATOM   2251  N1    G A  71      -1.811 -11.516 -26.366  1.00  0.00           N  
ATOM   2252  C2    G A  71      -1.046 -12.658 -26.385  1.00  0.00           C  
ATOM   2253  N2    G A  71       0.036 -12.636 -27.178  1.00  0.00           N  
ATOM   2254  N3    G A  71      -1.321 -13.743 -25.681  1.00  0.00           N  
ATOM   2255  C4    G A  71      -2.440 -13.595 -24.940  1.00  0.00           C  
ATOM   2256  C5    G A  71      -3.273 -12.500 -24.849  1.00  0.00           C  
ATOM   2257  C6    G A  71      -2.966 -11.342 -25.611  1.00  0.00           C  
ATOM   2258  O6    G A  71      -3.582 -10.271 -25.666  1.00  0.00           O  
ATOM   2259  N7    G A  71      -4.321 -12.749 -23.975  1.00  0.00           N  
ATOM   2260  C8    G A  71      -4.110 -13.968 -23.558  1.00  0.00           C  
ATOM   2261  N9    G A  71      -2.986 -14.540 -24.104  1.00  0.00           N  
ATOM   2262  H5'   G A  71      -4.998 -17.745 -21.488  1.00  0.00           H  
ATOM   2263 H5''   G A  71      -4.075 -17.557 -20.200  1.00  0.00           H  
ATOM   2264  H4'   G A  71      -2.709 -18.036 -21.997  1.00  0.00           H  
ATOM   2265  H3'   G A  71      -2.430 -15.322 -21.235  1.00  0.00           H  
ATOM   2266  H1'   G A  71      -2.168 -16.294 -24.697  1.00  0.00           H  
ATOM   2267  H2'   G A  71      -0.839 -15.017 -22.854  1.00  0.00           H  
ATOM   2268 HO2'   G A  71       0.418 -16.565 -23.562  1.00  0.00           H  
ATOM   2269  H1    G A  71      -1.521 -10.766 -26.925  1.00  0.00           H  
ATOM   2270  H22   G A  71       0.619 -13.422 -27.233  1.00  0.00           H  
ATOM   2271  H21   G A  71       0.246 -11.836 -27.703  1.00  0.00           H  
ATOM   2272  H8    G A  71      -4.695 -14.428 -22.920  1.00  0.00           H  
ATOM   2273  P     U A  72      -0.512 -15.650 -19.453  1.00  0.00           P  
ATOM   2274  OP2   U A  72      -1.563 -14.695 -19.021  1.00  0.00           O  
ATOM   2275  OP1   U A  72       0.202 -16.465 -18.436  1.00  0.00           O  
ATOM   2276  O5'   U A  72       0.576 -14.842 -20.289  1.00  0.00           O  
ATOM   2277  C5'   U A  72       1.716 -15.494 -20.827  1.00  0.00           C  
ATOM   2278  C4'   U A  72       2.494 -14.588 -21.748  1.00  0.00           C  
ATOM   2279  O4'   U A  72       1.674 -14.219 -22.887  1.00  0.00           O  
ATOM   2280  C3'   U A  72       2.936 -13.255 -21.163  1.00  0.00           C  
ATOM   2281  O3'   U A  72       4.129 -13.352 -20.403  1.00  0.00           O  
ATOM   2282  C1'   U A  72       1.894 -12.866 -23.248  1.00  0.00           C  
ATOM   2283  C2'   U A  72       3.069 -12.377 -22.398  1.00  0.00           C  
ATOM   2284  O2'   U A  72       4.280 -12.641 -23.091  1.00  0.00           O  
ATOM   2285  N1    U A  72       0.662 -12.075 -23.013  1.00  0.00           N  
ATOM   2286  C2    U A  72       0.543 -10.876 -23.692  1.00  0.00           C  
ATOM   2287  O2    U A  72       1.394 -10.458 -24.458  1.00  0.00           O  
ATOM   2288  N3    U A  72      -0.613 -10.179 -23.444  1.00  0.00           N  
ATOM   2289  C4    U A  72      -1.643 -10.546 -22.604  1.00  0.00           C  
ATOM   2290  O4    U A  72      -2.621  -9.807 -22.487  1.00  0.00           O  
ATOM   2291  C5    U A  72      -1.451 -11.797 -21.936  1.00  0.00           C  
ATOM   2292  C6    U A  72      -0.335 -12.498 -22.160  1.00  0.00           C  
ATOM   2293  H5'   U A  72       1.425 -16.285 -21.328  1.00  0.00           H  
ATOM   2294 H5''   U A  72       2.299 -15.778 -20.092  1.00  0.00           H  
ATOM   2295  H4'   U A  72       3.285 -15.071 -22.068  1.00  0.00           H  
ATOM   2296  H3'   U A  72       2.220 -12.902 -20.593  1.00  0.00           H  
ATOM   2297  H1'   U A  72       2.135 -12.815 -24.196  1.00  0.00           H  
ATOM   2298  H2'   U A  72       2.978 -11.426 -22.176  1.00  0.00           H  
ATOM   2299 HO2'   U A  72       4.659 -11.794 -23.405  1.00  0.00           H  
ATOM   2300  H3    U A  72      -0.718  -9.326 -23.915  1.00  0.00           H  
ATOM   2301  H5    U A  72      -2.134 -12.137 -21.320  1.00  0.00           H  
ATOM   2302  H6    U A  72      -0.227 -13.350 -21.690  1.00  0.00           H  
ATOM   2303  P     A A  73       4.200 -12.725 -18.924  1.00  0.00           P  
ATOM   2304  OP2   A A  73       2.814 -12.611 -18.406  1.00  0.00           O  
ATOM   2305  OP1   A A  73       5.213 -13.484 -18.150  1.00  0.00           O  
ATOM   2306  O5'   A A  73       4.760 -11.251 -19.158  1.00  0.00           O  
ATOM   2307  C5'   A A  73       6.132 -11.031 -19.450  1.00  0.00           C  
ATOM   2308  C4'   A A  73       6.356  -9.674 -20.068  1.00  0.00           C  
ATOM   2309  O4'   A A  73       5.578  -9.555 -21.288  1.00  0.00           O  
ATOM   2310  C3'   A A  73       5.919  -8.479 -19.233  1.00  0.00           C  
ATOM   2311  O3'   A A  73       6.885  -8.095 -18.269  1.00  0.00           O  
ATOM   2312  C1'   A A  73       5.048  -8.251 -21.418  1.00  0.00           C  
ATOM   2313  C2'   A A  73       5.653  -7.415 -20.288  1.00  0.00           C  
ATOM   2314  O2'   A A  73       6.863  -6.829 -20.746  1.00  0.00           O  
ATOM   2315  N1    A A  73       0.634  -5.835 -22.528  1.00  0.00           N  
ATOM   2316  C2    A A  73       1.916  -5.509 -22.738  1.00  0.00           C  
ATOM   2317  N3    A A  73       3.018  -6.186 -22.422  1.00  0.00           N  
ATOM   2318  C4    A A  73       2.707  -7.344 -21.812  1.00  0.00           C  
ATOM   2319  C5    A A  73       1.439  -7.815 -21.528  1.00  0.00           C  
ATOM   2320  C6    A A  73       0.356  -7.005 -21.914  1.00  0.00           C  
ATOM   2321  N6    A A  73      -0.922  -7.329 -21.705  1.00  0.00           N  
ATOM   2322  N7    A A  73       1.504  -9.048 -20.893  1.00  0.00           N  
ATOM   2323  C8    A A  73       2.789  -9.289 -20.808  1.00  0.00           C  
ATOM   2324  N9    A A  73       3.576  -8.300 -21.345  1.00  0.00           N  
ATOM   2325  H5'   A A  73       6.442 -11.721 -20.073  1.00  0.00           H  
ATOM   2326 H5''   A A  73       6.650 -11.094 -18.621  1.00  0.00           H  
ATOM   2327  H4'   A A  73       7.307  -9.577 -20.286  1.00  0.00           H  
ATOM   2328  H3'   A A  73       5.079  -8.696 -18.777  1.00  0.00           H  
ATOM   2329  H1'   A A  73       5.320  -7.877 -22.282  1.00  0.00           H  
ATOM   2330  H2'   A A  73       5.021  -6.739 -19.966  1.00  0.00           H  
ATOM   2331 HO2'   A A  73       6.727  -5.866 -20.861  1.00  0.00           H  
ATOM   2332  H2    A A  73       2.064  -4.650 -23.187  1.00  0.00           H  
ATOM   2333  H61   A A  73      -1.635  -6.723 -21.997  1.00  0.00           H  
ATOM   2334  H62   A A  73      -1.148  -8.173 -21.262  1.00  0.00           H  
ATOM   2335  H8    A A  73       3.155 -10.102 -20.399  1.00  0.00           H  
ATOM   2336  P     C A  74       6.418  -7.574 -16.822  1.00  0.00           P  
ATOM   2337  OP2   C A  74       5.229  -8.362 -16.410  1.00  0.00           O  
ATOM   2338  OP1   C A  74       7.613  -7.535 -15.941  1.00  0.00           O  
ATOM   2339  O5'   C A  74       5.951  -6.074 -17.084  1.00  0.00           O  
ATOM   2340  C5'   C A  74       6.895  -5.058 -17.384  1.00  0.00           C  
ATOM   2341  C4'   C A  74       6.218  -3.762 -17.760  1.00  0.00           C  
ATOM   2342  O4'   C A  74       5.421  -3.951 -18.958  1.00  0.00           O  
ATOM   2343  C3'   C A  74       5.234  -3.200 -16.745  1.00  0.00           C  
ATOM   2344  O3'   C A  74       5.865  -2.477 -15.702  1.00  0.00           O  
ATOM   2345  C1'   C A  74       4.216  -3.199 -18.878  1.00  0.00           C  
ATOM   2346  C2'   C A  74       4.315  -2.349 -17.609  1.00  0.00           C  
ATOM   2347  O2'   C A  74       4.918  -1.105 -17.933  1.00  0.00           O  
ATOM   2348  N1    C A  74       3.049  -4.115 -18.853  1.00  0.00           N  
ATOM   2349  C2    C A  74       1.786  -3.590 -19.153  1.00  0.00           C  
ATOM   2350  O2    C A  74       1.680  -2.385 -19.427  1.00  0.00           O  
ATOM   2351  N3    C A  74       0.705  -4.404 -19.139  1.00  0.00           N  
ATOM   2352  C4    C A  74       0.846  -5.695 -18.840  1.00  0.00           C  
ATOM   2353  N4    C A  74      -0.248  -6.461 -18.838  1.00  0.00           N  
ATOM   2354  C5    C A  74       2.116  -6.259 -18.531  1.00  0.00           C  
ATOM   2355  C6    C A  74       3.178  -5.445 -18.549  1.00  0.00           C  
ATOM   2356  H5'   C A  74       7.456  -5.354 -18.131  1.00  0.00           H  
ATOM   2357 H5''   C A  74       7.461  -4.906 -16.598  1.00  0.00           H  
ATOM   2358  H4'   C A  74       6.908  -3.088 -17.939  1.00  0.00           H  
ATOM   2359  H3'   C A  74       4.717  -3.938 -16.357  1.00  0.00           H  
ATOM   2360  H1'   C A  74       4.151  -2.611 -19.659  1.00  0.00           H  
ATOM   2361  H2'   C A  74       3.436  -2.229 -17.190  1.00  0.00           H  
ATOM   2362 HO2'   C A  74       4.240  -0.400 -17.886  1.00  0.00           H  
ATOM   2363  H42   C A  74      -0.178  -7.414 -18.623  1.00  0.00           H  
ATOM   2364  H41   C A  74      -1.121  -6.069 -19.051  1.00  0.00           H  
ATOM   2365  H5    C A  74       2.209  -7.210 -18.313  1.00  0.00           H  
ATOM   2366  H6    C A  74       4.060  -5.814 -18.339  1.00  0.00           H  
ATOM   2367  P     A A  75       5.257  -2.506 -14.215  1.00  0.00           P  
ATOM   2368  OP2   A A  75       4.767  -3.881 -13.945  1.00  0.00           O  
ATOM   2369  OP1   A A  75       6.248  -1.887 -13.300  1.00  0.00           O  
ATOM   2370  O5'   A A  75       3.992  -1.541 -14.297  1.00  0.00           O  
ATOM   2371  C5'   A A  75       4.154  -0.134 -14.409  1.00  0.00           C  
ATOM   2372  C4'   A A  75       2.827   0.567 -14.554  1.00  0.00           C  
ATOM   2373  O4'   A A  75       2.176   0.139 -15.779  1.00  0.00           O  
ATOM   2374  C3'   A A  75       1.799   0.280 -13.470  1.00  0.00           C  
ATOM   2375  O3'   A A  75       1.996   1.057 -12.300  1.00  0.00           O  
ATOM   2376  C1'   A A  75       0.769   0.035 -15.583  1.00  0.00           C  
ATOM   2377  C2'   A A  75       0.482   0.566 -14.177  1.00  0.00           C  
ATOM   2378  O2'   A A  75       0.230   1.961 -14.255  1.00  0.00           O  
ATOM   2379  N1    A A  75      -3.207  -3.147 -16.376  1.00  0.00           N  
ATOM   2380  C2    A A  75      -3.128  -1.814 -16.267  1.00  0.00           C  
ATOM   2381  N3    A A  75      -2.058  -1.049 -16.060  1.00  0.00           N  
ATOM   2382  C4    A A  75      -0.948  -1.802 -15.959  1.00  0.00           C  
ATOM   2383  C5    A A  75      -0.870  -3.179 -16.049  1.00  0.00           C  
ATOM   2384  C6    A A  75      -2.073  -3.873 -16.270  1.00  0.00           C  
ATOM   2385  N6    A A  75      -2.153  -5.201 -16.379  1.00  0.00           N  
ATOM   2386  N7    A A  75       0.442  -3.607 -15.897  1.00  0.00           N  
ATOM   2387  C8    A A  75       1.116  -2.498 -15.720  1.00  0.00           C  
ATOM   2388  N9    A A  75       0.338  -1.367 -15.746  1.00  0.00           N  
ATOM   2389  H5'   A A  75       4.707   0.063 -15.194  1.00  0.00           H  
ATOM   2390 H5''   A A  75       4.607   0.201 -13.608  1.00  0.00           H  
ATOM   2391  H4'   A A  75       2.982   1.534 -14.597  1.00  0.00           H  
ATOM   2392  H3'   A A  75       1.836  -0.671 -13.235  1.00  0.00           H  
ATOM   2393  H1'   A A  75       0.311   0.596 -16.243  1.00  0.00           H  
ATOM   2394  H2'   A A  75      -0.264   0.085 -13.759  1.00  0.00           H  
ATOM   2395 HO2'   A A  75      -0.722   2.124 -14.089  1.00  0.00           H  
ATOM   2396  H2    A A  75      -3.978  -1.334 -16.351  1.00  0.00           H  
ATOM   2397  H61   A A  75      -3.021  -5.629 -16.533  1.00  0.00           H  
ATOM   2398  H62   A A  75      -1.343  -5.748 -16.306  1.00  0.00           H  
ATOM   2399  H8    A A  75       2.086  -2.477 -15.582  1.00  0.00           H  
ATOM   2400  P     G A  76       1.651   0.443 -10.856  1.00  0.00           P  
ATOM   2401  OP2   G A  76       2.064  -0.983 -10.852  1.00  0.00           O  
ATOM   2402  OP1   G A  76       2.187   1.366  -9.823  1.00  0.00           O  
ATOM   2403  O5'   G A  76       0.060   0.495 -10.785  1.00  0.00           O  
ATOM   2404  C5'   G A  76      -0.624   1.732 -10.649  1.00  0.00           C  
ATOM   2405  C4'   G A  76      -2.120   1.543 -10.659  1.00  0.00           C  
ATOM   2406  O4'   G A  76      -2.537   0.995 -11.937  1.00  0.00           O  
ATOM   2407  C3'   G A  76      -2.676   0.563  -9.637  1.00  0.00           C  
ATOM   2408  O3'   G A  76      -2.832   1.135  -8.349  1.00  0.00           O  
ATOM   2409  C1'   G A  76      -3.606   0.078 -11.755  1.00  0.00           C  
ATOM   2410  C2'   G A  76      -3.988   0.127 -10.275  1.00  0.00           C  
ATOM   2411  O2'   G A  76      -5.000   1.107 -10.092  1.00  0.00           O  
ATOM   2412  N1    G A  76      -5.143  -4.583 -13.108  1.00  0.00           N  
ATOM   2413  C2    G A  76      -5.889  -3.486 -12.751  1.00  0.00           C  
ATOM   2414  N2    G A  76      -7.221  -3.645 -12.754  1.00  0.00           N  
ATOM   2415  N3    G A  76      -5.369  -2.316 -12.417  1.00  0.00           N  
ATOM   2416  C4    G A  76      -4.020  -2.330 -12.467  1.00  0.00           C  
ATOM   2417  C5    G A  76      -3.182  -3.370 -12.810  1.00  0.00           C  
ATOM   2418  C6    G A  76      -3.753  -4.620 -13.166  1.00  0.00           C  
ATOM   2419  O6    G A  76      -3.178  -5.662 -13.500  1.00  0.00           O  
ATOM   2420  N7    G A  76      -1.854  -2.977 -12.737  1.00  0.00           N  
ATOM   2421  C8    G A  76      -1.906  -1.729 -12.358  1.00  0.00           C  
ATOM   2422  N9    G A  76      -3.190  -1.273 -12.176  1.00  0.00           N  
ATOM   2423  H5'   G A  76      -0.370   2.321 -11.390  1.00  0.00           H  
ATOM   2424 H5''   G A  76      -0.360   2.152  -9.803  1.00  0.00           H  
ATOM   2425  H4'   G A  76      -2.551   2.414 -10.530  1.00  0.00           H  
ATOM   2426  H3'   G A  76      -2.078  -0.211  -9.575  1.00  0.00           H  
ATOM   2427  H1'   G A  76      -4.369   0.369 -12.298  1.00  0.00           H  
ATOM   2428  H2'   G A  76      -4.272  -0.753  -9.948  1.00  0.00           H  
ATOM   2429 HO2'   G A  76      -5.848   0.657  -9.895  1.00  0.00           H  
ATOM   2430  H1    G A  76      -5.625  -5.404 -13.339  1.00  0.00           H  
ATOM   2431  H22   G A  76      -7.804  -2.896 -12.508  1.00  0.00           H  
ATOM   2432  H21   G A  76      -7.613  -4.508 -13.000  1.00  0.00           H  
ATOM   2433  H8    G A  76      -1.111  -1.174 -12.218  1.00  0.00           H  
ATOM   2434  P     U A  77      -2.520   0.262  -7.036  1.00  0.00           P  
ATOM   2435  OP2   U A  77      -1.314  -0.561  -7.308  1.00  0.00           O  
ATOM   2436  OP1   U A  77      -2.538   1.173  -5.863  1.00  0.00           O  
ATOM   2437  O5'   U A  77      -3.770  -0.718  -6.919  1.00  0.00           O  
ATOM   2438  C5'   U A  77      -5.084  -0.207  -6.755  1.00  0.00           C  
ATOM   2439  C4'   U A  77      -6.130  -1.249  -7.066  1.00  0.00           C  
ATOM   2440  O4'   U A  77      -6.013  -1.669  -8.451  1.00  0.00           O  
ATOM   2441  C3'   U A  77      -6.040  -2.546  -6.277  1.00  0.00           C  
ATOM   2442  O3'   U A  77      -6.630  -2.455  -4.992  1.00  0.00           O  
ATOM   2443  C1'   U A  77      -6.271  -3.057  -8.573  1.00  0.00           C  
ATOM   2444  C2'   U A  77      -6.730  -3.543  -7.197  1.00  0.00           C  
ATOM   2445  O2'   U A  77      -8.143  -3.428  -7.115  1.00  0.00           O  
ATOM   2446  N1    U A  77      -5.054  -3.763  -9.042  1.00  0.00           N  
ATOM   2447  C2    U A  77      -5.223  -5.033  -9.564  1.00  0.00           C  
ATOM   2448  O2    U A  77      -6.310  -5.577  -9.651  1.00  0.00           O  
ATOM   2449  N3    U A  77      -4.070  -5.647  -9.986  1.00  0.00           N  
ATOM   2450  C4    U A  77      -2.790  -5.136  -9.940  1.00  0.00           C  
ATOM   2451  O4    U A  77      -1.852  -5.816 -10.360  1.00  0.00           O  
ATOM   2452  C5    U A  77      -2.692  -3.819  -9.388  1.00  0.00           C  
ATOM   2453  C6    U A  77      -3.799  -3.197  -8.971  1.00  0.00           C  
ATOM   2454  H5'   U A  77      -5.207   0.558  -7.355  1.00  0.00           H  
ATOM   2455 H5''   U A  77      -5.198   0.092  -5.829  1.00  0.00           H  
ATOM   2456  H4'   U A  77      -7.017  -0.855  -6.927  1.00  0.00           H  
ATOM   2457  H3'   U A  77      -5.097  -2.799  -6.181  1.00  0.00           H  
ATOM   2458  H1'   U A  77      -6.992  -3.191  -9.223  1.00  0.00           H  
ATOM   2459  H2'   U A  77      -6.430  -4.461  -7.023  1.00  0.00           H  
ATOM   2460 HO2'   U A  77      -8.538  -4.324  -7.133  1.00  0.00           H  
ATOM   2461  H3    U A  77      -4.167  -6.548 -10.359  1.00  0.00           H  
ATOM   2462  H5    U A  77      -1.819  -3.378  -9.318  1.00  0.00           H  
ATOM   2463  H6    U A  77      -3.705  -2.298  -8.596  1.00  0.00           H  
ATOM   2464  P     C A  78      -5.883  -3.077  -3.712  1.00  0.00           P  
ATOM   2465  OP2   C A  78      -4.432  -3.147  -4.015  1.00  0.00           O  
ATOM   2466  OP1   C A  78      -6.347  -2.341  -2.508  1.00  0.00           O  
ATOM   2467  O5'   C A  78      -6.442  -4.566  -3.624  1.00  0.00           O  
ATOM   2468  C5'   C A  78      -7.746  -4.828  -3.130  1.00  0.00           C  
ATOM   2469  C4'   C A  78      -8.224  -6.205  -3.521  1.00  0.00           C  
ATOM   2470  O4'   C A  78      -8.178  -6.353  -4.964  1.00  0.00           O  
ATOM   2471  C3'   C A  78      -7.399  -7.373  -3.003  1.00  0.00           C  
ATOM   2472  O3'   C A  78      -7.727  -7.738  -1.673  1.00  0.00           O  
ATOM   2473  C1'   C A  78      -7.744  -7.658  -5.324  1.00  0.00           C  
ATOM   2474  C2'   C A  78      -7.689  -8.464  -4.025  1.00  0.00           C  
ATOM   2475  O2'   C A  78      -8.958  -9.059  -3.797  1.00  0.00           O  
ATOM   2476  N1    C A  78      -6.427  -7.596  -6.004  1.00  0.00           N  
ATOM   2477  C2    C A  78      -5.997  -8.718  -6.725  1.00  0.00           C  
ATOM   2478  O2    C A  78      -6.723  -9.722  -6.772  1.00  0.00           O  
ATOM   2479  N3    C A  78      -4.800  -8.687  -7.355  1.00  0.00           N  
ATOM   2480  C4    C A  78      -4.038  -7.595  -7.288  1.00  0.00           C  
ATOM   2481  N4    C A  78      -2.865  -7.610  -7.926  1.00  0.00           N  
ATOM   2482  C5    C A  78      -4.446  -6.440  -6.564  1.00  0.00           C  
ATOM   2483  C6    C A  78      -5.632  -6.481  -5.946  1.00  0.00           C  
ATOM   2484  H5'   C A  78      -8.365  -4.160  -3.493  1.00  0.00           H  
ATOM   2485 H5''   C A  78      -7.738  -4.759  -2.153  1.00  0.00           H  
ATOM   2486  H4'   C A  78      -9.151  -6.314  -3.220  1.00  0.00           H  
ATOM   2487  H3'   C A  78      -6.448  -7.139  -3.046  1.00  0.00           H  
ATOM   2488  H1'   C A  78      -8.403  -8.059  -5.928  1.00  0.00           H  
ATOM   2489  H2'   C A  78      -6.973  -9.134  -4.049  1.00  0.00           H  
ATOM   2490 HO2'   C A  78      -8.889 -10.025  -3.943  1.00  0.00           H  
ATOM   2491  H42   C A  78      -2.282  -6.823  -7.896  1.00  0.00           H  
ATOM   2492  H41   C A  78      -2.587  -8.408  -8.423  1.00  0.00           H  
ATOM   2493  H5    C A  78      -3.879  -5.641  -6.522  1.00  0.00           H  
ATOM   2494  H6    C A  78      -5.931  -5.696  -5.442  1.00  0.00           H  
ATOM   2495  P     G A  79      -6.627  -8.432  -0.730  1.00  0.00           P  
ATOM   2496  OP2   G A  79      -5.317  -7.786  -1.000  1.00  0.00           O  
ATOM   2497  OP1   G A  79      -7.160  -8.460   0.656  1.00  0.00           O  
ATOM   2498  O5'   G A  79      -6.555  -9.933  -1.261  1.00  0.00           O  
ATOM   2499  C5'   G A  79      -7.629 -10.835  -1.042  1.00  0.00           C  
ATOM   2500  C4'   G A  79      -7.301 -12.219  -1.547  1.00  0.00           C  
ATOM   2501  O4'   G A  79      -7.155 -12.193  -2.991  1.00  0.00           O  
ATOM   2502  C3'   G A  79      -5.993 -12.817  -1.053  1.00  0.00           C  
ATOM   2503  O3'   G A  79      -6.099 -13.389   0.240  1.00  0.00           O  
ATOM   2504  C1'   G A  79      -6.120 -13.086  -3.398  1.00  0.00           C  
ATOM   2505  C2'   G A  79      -5.658 -13.827  -2.142  1.00  0.00           C  
ATOM   2506  O2'   G A  79      -6.425 -15.014  -1.999  1.00  0.00           O  
ATOM   2507  N1    G A  79      -1.879 -13.371  -6.200  1.00  0.00           N  
ATOM   2508  C2    G A  79      -2.709 -14.376  -5.764  1.00  0.00           C  
ATOM   2509  N2    G A  79      -2.369 -15.624  -6.119  1.00  0.00           N  
ATOM   2510  N3    G A  79      -3.794 -14.174  -5.034  1.00  0.00           N  
ATOM   2511  C4    G A  79      -3.987 -12.866  -4.768  1.00  0.00           C  
ATOM   2512  C5    G A  79      -3.221 -11.786  -5.154  1.00  0.00           C  
ATOM   2513  C6    G A  79      -2.060 -12.017  -5.937  1.00  0.00           C  
ATOM   2514  O6    G A  79      -1.252 -11.191  -6.378  1.00  0.00           O  
ATOM   2515  N7    G A  79      -3.762 -10.601  -4.675  1.00  0.00           N  
ATOM   2516  C8    G A  79      -4.826 -10.975  -4.018  1.00  0.00           C  
ATOM   2517  N9    G A  79      -5.022 -12.334  -4.035  1.00  0.00           N  
ATOM   2518  H5'   G A  79      -8.425 -10.505  -1.507  1.00  0.00           H  
ATOM   2519 H5''   G A  79      -7.817 -10.882  -0.081  1.00  0.00           H  
ATOM   2520  H4'   G A  79      -8.036 -12.824  -1.312  1.00  0.00           H  
ATOM   2521  H3'   G A  79      -5.305 -12.119  -1.041  1.00  0.00           H  
ATOM   2522  H1'   G A  79      -6.491 -13.729  -4.038  1.00  0.00           H  
ATOM   2523  H2'   G A  79      -4.697 -14.018  -2.172  1.00  0.00           H  
ATOM   2524 HO2'   G A  79      -5.856 -15.787  -2.192  1.00  0.00           H  
ATOM   2525  H1    G A  79      -1.100 -13.626  -6.736  1.00  0.00           H  
ATOM   2526  H22   G A  79      -2.924 -16.382  -5.837  1.00  0.00           H  
ATOM   2527  H21   G A  79      -1.567 -15.782  -6.659  1.00  0.00           H  
ATOM   2528  H8    G A  79      -5.424 -10.348  -3.561  1.00  0.00           H  
ATOM   2529  P     C A  80      -4.848 -13.341   1.248  1.00  0.00           P  
ATOM   2530  OP2   C A  80      -4.271 -11.974   1.201  1.00  0.00           O  
ATOM   2531  OP1   C A  80      -5.285 -13.908   2.549  1.00  0.00           O  
ATOM   2532  O5'   C A  80      -3.794 -14.345   0.603  1.00  0.00           O  
ATOM   2533  C5'   C A  80      -4.058 -15.738   0.537  1.00  0.00           C  
ATOM   2534  C4'   C A  80      -2.965 -16.480  -0.194  1.00  0.00           C  
ATOM   2535  O4'   C A  80      -2.912 -16.043  -1.577  1.00  0.00           O  
ATOM   2536  C3'   C A  80      -1.549 -16.261   0.318  1.00  0.00           C  
ATOM   2537  O3'   C A  80      -1.236 -17.063   1.444  1.00  0.00           O  
ATOM   2538  C1'   C A  80      -1.566 -15.995  -2.030  1.00  0.00           C  
ATOM   2539  C2'   C A  80      -0.701 -16.571  -0.907  1.00  0.00           C  
ATOM   2540  O2'   C A  80      -0.568 -17.972  -1.101  1.00  0.00           O  
ATOM   2541  N1    C A  80      -1.194 -14.599  -2.368  1.00  0.00           N  
ATOM   2542  C2    C A  80      -0.072 -14.388  -3.180  1.00  0.00           C  
ATOM   2543  O2    C A  80       0.572 -15.366  -3.589  1.00  0.00           O  
ATOM   2544  N3    C A  80       0.288 -13.125  -3.504  1.00  0.00           N  
ATOM   2545  C4    C A  80      -0.421 -12.091  -3.051  1.00  0.00           C  
ATOM   2546  N4    C A  80      -0.028 -10.862  -3.396  1.00  0.00           N  
ATOM   2547  C5    C A  80      -1.565 -12.272  -2.224  1.00  0.00           C  
ATOM   2548  C6    C A  80      -1.913 -13.526  -1.911  1.00  0.00           C  
ATOM   2549  H5'   C A  80      -4.908 -15.880   0.070  1.00  0.00           H  
ATOM   2550 H5''   C A  80      -4.131 -16.093   1.448  1.00  0.00           H  
ATOM   2551  H4'   C A  80      -3.166 -17.439  -0.169  1.00  0.00           H  
ATOM   2552  H3'   C A  80      -1.436 -15.316   0.555  1.00  0.00           H  
ATOM   2553  H1'   C A  80      -1.479 -16.556  -2.829  1.00  0.00           H  
ATOM   2554  H2'   C A  80       0.171 -16.126  -0.863  1.00  0.00           H  
ATOM   2555 HO2'   C A  80       0.350 -18.169  -1.381  1.00  0.00           H  
ATOM   2556  H42   C A  80      -0.528 -10.082  -3.080  1.00  0.00           H  
ATOM   2557  H41   C A  80       0.761 -10.742  -3.966  1.00  0.00           H  
ATOM   2558  H5    C A  80      -2.081 -11.505  -1.896  1.00  0.00           H  
ATOM   2559  H6    C A  80      -2.697 -13.671  -1.343  1.00  0.00           H  
ATOM   2560  P     C A  81      -0.261 -16.501   2.591  1.00  0.00           P  
ATOM   2561  OP2   C A  81      -0.531 -15.051   2.755  1.00  0.00           O  
ATOM   2562  OP1   C A  81      -0.365 -17.404   3.765  1.00  0.00           O  
ATOM   2563  O5'   C A  81       1.197 -16.665   1.972  1.00  0.00           O  
ATOM   2564  C5'   C A  81       1.766 -17.950   1.775  1.00  0.00           C  
ATOM   2565  C4'   C A  81       3.050 -17.877   0.985  1.00  0.00           C  
ATOM   2566  O4'   C A  81       2.793 -17.296  -0.320  1.00  0.00           O  
ATOM   2567  C3'   C A  81       4.148 -17.002   1.570  1.00  0.00           C  
ATOM   2568  O3'   C A  81       4.902 -17.656   2.576  1.00  0.00           O  
ATOM   2569  C1'   C A  81       3.871 -16.463  -0.714  1.00  0.00           C  
ATOM   2570  C2'   C A  81       4.965 -16.628   0.341  1.00  0.00           C  
ATOM   2571  O2'   C A  81       5.825 -17.690  -0.049  1.00  0.00           O  
ATOM   2572  N1    C A  81       3.414 -15.056  -0.836  1.00  0.00           N  
ATOM   2573  C2    C A  81       4.221 -14.153  -1.540  1.00  0.00           C  
ATOM   2574  O2    C A  81       5.286 -14.552  -2.036  1.00  0.00           O  
ATOM   2575  N3    C A  81       3.827 -12.865  -1.666  1.00  0.00           N  
ATOM   2576  C4    C A  81       2.678 -12.462  -1.124  1.00  0.00           C  
ATOM   2577  N4    C A  81       2.329 -11.182  -1.274  1.00  0.00           N  
ATOM   2578  C5    C A  81       1.836 -13.354  -0.402  1.00  0.00           C  
ATOM   2579  C6    C A  81       2.235 -14.626  -0.285  1.00  0.00           C  
ATOM   2580  H5'   C A  81       1.125 -18.513   1.292  1.00  0.00           H  
ATOM   2581 H5''   C A  81       1.952 -18.354   2.649  1.00  0.00           H  
ATOM   2582  H4'   C A  81       3.398 -18.785   0.866  1.00  0.00           H  
ATOM   2583  H3'   C A  81       3.746 -16.190   1.946  1.00  0.00           H  
ATOM   2584  H1'   C A  81       4.206 -16.771  -1.582  1.00  0.00           H  
ATOM   2585  H2'   C A  81       5.460 -15.793   0.478  1.00  0.00           H  
ATOM   2586 HO2'   C A  81       6.688 -17.317  -0.324  1.00  0.00           H  
ATOM   2587  H42   C A  81       1.491 -10.854  -0.887  1.00  0.00           H  
ATOM   2588  H41   C A  81       2.913 -10.570  -1.770  1.00  0.00           H  
ATOM   2589  H5    C A  81       0.992 -13.049  -0.007  1.00  0.00           H  
ATOM   2590  H6    C A  81       1.669 -15.256   0.208  1.00  0.00           H  
ATOM   2591  P     A A  82       5.467 -16.827   3.831  1.00  0.00           P  
ATOM   2592  OP2   A A  82       4.446 -15.819   4.214  1.00  0.00           O  
ATOM   2593  OP1   A A  82       5.957 -17.797   4.842  1.00  0.00           O  
ATOM   2594  O5'   A A  82       6.728 -16.050   3.242  1.00  0.00           O  
ATOM   2595  C5'   A A  82       7.923 -16.743   2.913  1.00  0.00           C  
ATOM   2596  C4'   A A  82       8.930 -15.831   2.260  1.00  0.00           C  
ATOM   2597  O4'   A A  82       8.389 -15.308   1.019  1.00  0.00           O  
ATOM   2598  C3'   A A  82       9.316 -14.588   3.049  1.00  0.00           C  
ATOM   2599  O3'   A A  82      10.303 -14.841   4.034  1.00  0.00           O  
ATOM   2600  C1'   A A  82       8.788 -13.957   0.833  1.00  0.00           C  
ATOM   2601  C2'   A A  82       9.773 -13.631   1.958  1.00  0.00           C  
ATOM   2602  O2'   A A  82      11.089 -13.937   1.521  1.00  0.00           O  
ATOM   2603  N1    A A  82       6.925  -9.294  -0.326  1.00  0.00           N  
ATOM   2604  C2    A A  82       8.138  -9.843  -0.478  1.00  0.00           C  
ATOM   2605  N3    A A  82       8.555 -11.065  -0.153  1.00  0.00           N  
ATOM   2606  C4    A A  82       7.555 -11.777   0.397  1.00  0.00           C  
ATOM   2607  C5    A A  82       6.259 -11.351   0.619  1.00  0.00           C  
ATOM   2608  C6    A A  82       5.944 -10.037   0.230  1.00  0.00           C  
ATOM   2609  N6    A A  82       4.736  -9.489   0.382  1.00  0.00           N  
ATOM   2610  N7    A A  82       5.505 -12.359   1.205  1.00  0.00           N  
ATOM   2611  C8    A A  82       6.349 -13.354   1.323  1.00  0.00           C  
ATOM   2612  N9    A A  82       7.608 -13.072   0.854  1.00  0.00           N  
ATOM   2613  H5'   A A  82       7.709 -17.475   2.298  1.00  0.00           H  
ATOM   2614 H5''   A A  82       8.312 -17.117   3.731  1.00  0.00           H  
ATOM   2615  H4'   A A  82       9.741 -16.345   2.062  1.00  0.00           H  
ATOM   2616  H3'   A A  82       8.516 -14.222   3.482  1.00  0.00           H  
ATOM   2617  H1'   A A  82       9.242 -13.876  -0.031  1.00  0.00           H  
ATOM   2618  H2'   A A  82       9.694 -12.696   2.243  1.00  0.00           H  
ATOM   2619 HO2'   A A  82      11.580 -13.102   1.376  1.00  0.00           H  
ATOM   2620  H2    A A  82       8.814  -9.262  -0.886  1.00  0.00           H  
ATOM   2621  H61   A A  82       4.577  -8.567   0.091  1.00  0.00           H  
ATOM   2622  H62   A A  82       4.009 -10.009   0.782  1.00  0.00           H  
ATOM   2623  H8    A A  82       6.103 -14.221   1.710  1.00  0.00           H  
ATOM   2624  P     C A  83       9.977 -14.592   5.588  1.00  0.00           P  
ATOM   2625  OP2   C A  83       8.505 -14.657   5.766  1.00  0.00           O  
ATOM   2626  OP1   C A  83      10.853 -15.484   6.390  1.00  0.00           O  
ATOM   2627  O5'   C A  83      10.439 -13.089   5.843  1.00  0.00           O  
ATOM   2628  C5'   C A  83      11.803 -12.715   5.723  1.00  0.00           C  
ATOM   2629  C4'   C A  83      11.953 -11.247   5.405  1.00  0.00           C  
ATOM   2630  O4'   C A  83      11.469 -11.002   4.057  1.00  0.00           O  
ATOM   2631  C3'   C A  83      11.133 -10.290   6.257  1.00  0.00           C  
ATOM   2632  O3'   C A  83      11.749  -9.989   7.497  1.00  0.00           O  
ATOM   2633  C1'   C A  83      10.794  -9.756   4.002  1.00  0.00           C  
ATOM   2634  C2'   C A  83      11.042  -9.078   5.348  1.00  0.00           C  
ATOM   2635  O2'   C A  83      12.275  -8.375   5.303  1.00  0.00           O  
ATOM   2636  N1    C A  83       9.354 -10.015   3.759  1.00  0.00           N  
ATOM   2637  C2    C A  83       8.558  -8.961   3.293  1.00  0.00           C  
ATOM   2638  O2    C A  83       9.076  -7.850   3.100  1.00  0.00           O  
ATOM   2639  N3    C A  83       7.241  -9.171   3.063  1.00  0.00           N  
ATOM   2640  C4    C A  83       6.709 -10.374   3.279  1.00  0.00           C  
ATOM   2641  N4    C A  83       5.405 -10.535   3.038  1.00  0.00           N  
ATOM   2642  C5    C A  83       7.490 -11.465   3.753  1.00  0.00           C  
ATOM   2643  C6    C A  83       8.792 -11.246   3.976  1.00  0.00           C  
ATOM   2644  H5'   C A  83      12.217 -13.241   5.007  1.00  0.00           H  
ATOM   2645 H5''   C A  83      12.262 -12.907   6.567  1.00  0.00           H  
ATOM   2646  H4'   C A  83      12.902 -11.009   5.456  1.00  0.00           H  
ATOM   2647  H3'   C A  83      10.238 -10.665   6.394  1.00  0.00           H  
ATOM   2648  H1'   C A  83      11.149  -9.189   3.287  1.00  0.00           H  
ATOM   2649  H2'   C A  83      10.300  -8.493   5.606  1.00  0.00           H  
ATOM   2650 HO2'   C A  83      12.094  -7.412   5.304  1.00  0.00           H  
ATOM   2651  H42   C A  83       4.984 -11.407   3.187  1.00  0.00           H  
ATOM   2652  H41   C A  83       4.870  -9.781   2.712  1.00  0.00           H  
ATOM   2653  H5    C A  83       7.090 -12.346   3.909  1.00  0.00           H  
ATOM   2654  H6    C A  83       9.346 -11.984   4.302  1.00  0.00           H  
ATOM   2655  P     C A  84      10.852  -9.568   8.763  1.00  0.00           P  
ATOM   2656  OP2   C A  84       9.721 -10.524   8.865  1.00  0.00           O  
ATOM   2657  OP1   C A  84      11.758  -9.377   9.925  1.00  0.00           O  
ATOM   2658  O5'   C A  84      10.261  -8.145   8.362  1.00  0.00           O  
ATOM   2659  C5'   C A  84      11.099  -7.002   8.284  1.00  0.00           C  
ATOM   2660  C4'   C A  84      10.330  -5.773   7.863  1.00  0.00           C  
ATOM   2661  O4'   C A  84       9.794  -5.969   6.527  1.00  0.00           O  
ATOM   2662  C3'   C A  84       9.114  -5.423   8.706  1.00  0.00           C  
ATOM   2663  O3'   C A  84       9.445  -4.710   9.885  1.00  0.00           O  
ATOM   2664  C1'   C A  84       8.505  -5.370   6.427  1.00  0.00           C  
ATOM   2665  C2'   C A  84       8.278  -4.604   7.730  1.00  0.00           C  
ATOM   2666  O2'   C A  84       8.792  -3.288   7.591  1.00  0.00           O  
ATOM   2667  N1    C A  84       7.509  -6.452   6.229  1.00  0.00           N  
ATOM   2668  C2    C A  84       6.297  -6.134   5.603  1.00  0.00           C  
ATOM   2669  O2    C A  84       6.092  -4.966   5.237  1.00  0.00           O  
ATOM   2670  N3    C A  84       5.373  -7.102   5.410  1.00  0.00           N  
ATOM   2671  C4    C A  84       5.617  -8.349   5.813  1.00  0.00           C  
ATOM   2672  N4    C A  84       4.675  -9.272   5.602  1.00  0.00           N  
ATOM   2673  C5    C A  84       6.838  -8.704   6.453  1.00  0.00           C  
ATOM   2674  C6    C A  84       7.745  -7.738   6.638  1.00  0.00           C  
ATOM   2675  H5'   C A  84      11.811  -7.172   7.632  1.00  0.00           H  
ATOM   2676 H5''   C A  84      11.502  -6.841   9.163  1.00  0.00           H  
ATOM   2677  H4'   C A  84      10.940  -5.007   7.853  1.00  0.00           H  
ATOM   2678  H3'   C A  84       8.632  -6.245   8.936  1.00  0.00           H  
ATOM   2679  H1'   C A  84       8.461  -4.744   5.675  1.00  0.00           H  
ATOM   2680  H2'   C A  84       7.332  -4.599   7.985  1.00  0.00           H  
ATOM   2681 HO2'   C A  84       8.044  -2.656   7.548  1.00  0.00           H  
ATOM   2682  H42   C A  84       4.824 -10.197   5.887  1.00  0.00           H  
ATOM   2683  H41   C A  84       3.835  -9.023   5.162  1.00  0.00           H  
ATOM   2684  H5    C A  84       7.009  -9.624   6.746  1.00  0.00           H  
ATOM   2685  H6    C A  84       8.592  -7.963   7.076  1.00  0.00           H  
ATOM   2686  P     C A  85       8.451  -4.728  11.148  1.00  0.00           P  
ATOM   2687  OP2   C A  85       8.046  -6.135  11.396  1.00  0.00           O  
ATOM   2688  OP1   C A  85       9.081  -3.944  12.240  1.00  0.00           O  
ATOM   2689  O5'   C A  85       7.170  -3.927  10.643  1.00  0.00           O  
ATOM   2690  C5'   C A  85       7.162  -2.508  10.611  1.00  0.00           C  
ATOM   2691  C4'   C A  85       5.807  -1.967  10.226  1.00  0.00           C  
ATOM   2692  O4'   C A  85       5.442  -2.434   8.902  1.00  0.00           O  
ATOM   2693  C3'   C A  85       4.636  -2.421  11.082  1.00  0.00           C  
ATOM   2694  O3'   C A  85       4.532  -1.707  12.302  1.00  0.00           O  
ATOM   2695  C1'   C A  85       4.033  -2.521   8.802  1.00  0.00           C  
ATOM   2696  C2'   C A  85       3.462  -2.114  10.163  1.00  0.00           C  
ATOM   2697  O2'   C A  85       3.170  -0.725  10.148  1.00  0.00           O  
ATOM   2698  N1    C A  85       3.682  -3.917   8.439  1.00  0.00           N  
ATOM   2699  C2    C A  85       2.408  -4.167   7.913  1.00  0.00           C  
ATOM   2700  O2    C A  85       1.616  -3.222   7.769  1.00  0.00           O  
ATOM   2701  N3    C A  85       2.063  -5.430   7.574  1.00  0.00           N  
ATOM   2702  C4    C A  85       2.932  -6.427   7.739  1.00  0.00           C  
ATOM   2703  N4    C A  85       2.547  -7.657   7.389  1.00  0.00           N  
ATOM   2704  C5    C A  85       4.233  -6.206   8.270  1.00  0.00           C  
ATOM   2705  C6    C A  85       4.564  -4.952   8.602  1.00  0.00           C  
ATOM   2706  H5'   C A  85       7.827  -2.200   9.961  1.00  0.00           H  
ATOM   2707 H5''   C A  85       7.402  -2.168  11.499  1.00  0.00           H  
ATOM   2708  H4'   C A  85       5.851  -0.988  10.214  1.00  0.00           H  
ATOM   2709  H3'   C A  85       4.697  -3.389  11.227  1.00  0.00           H  
ATOM   2710  H1'   C A  85       3.694  -1.911   8.115  1.00  0.00           H  
ATOM   2711  H2'   C A  85       2.674  -2.647  10.398  1.00  0.00           H  
ATOM   2712 HO2'   C A  85       2.199  -0.602  10.143  1.00  0.00           H  
ATOM   2713  H42   C A  85       3.163  -8.411   7.498  1.00  0.00           H  
ATOM   2714  H41   C A  85       1.650  -7.805   7.024  1.00  0.00           H  
ATOM   2715  H5    C A  85       4.866  -6.946   8.387  1.00  0.00           H  
ATOM   2716  H6    C A  85       5.455  -4.780   8.969  1.00  0.00           H  
ATOM   2717  P     A A  86       3.743  -2.345  13.548  1.00  0.00           P  
ATOM   2718  OP2   A A  86       4.401  -3.627  13.902  1.00  0.00           O  
ATOM   2719  OP1   A A  86       3.585  -1.291  14.582  1.00  0.00           O  
ATOM   2720  O5'   A A  86       2.300  -2.678  12.960  1.00  0.00           O  
ATOM   2721  C5'   A A  86       1.280  -1.691  12.928  1.00  0.00           C  
ATOM   2722  C4'   A A  86       0.010  -2.226  12.314  1.00  0.00           C  
ATOM   2723  O4'   A A  86       0.270  -2.803  11.006  1.00  0.00           O  
ATOM   2724  C3'   A A  86      -0.669  -3.360  13.066  1.00  0.00           C  
ATOM   2725  O3'   A A  86      -1.421  -2.914  14.182  1.00  0.00           O  
ATOM   2726  C1'   A A  86      -0.521  -3.946  10.809  1.00  0.00           C  
ATOM   2727  C2'   A A  86      -1.518  -3.972  11.963  1.00  0.00           C  
ATOM   2728  O2'   A A  86      -2.629  -3.145  11.650  1.00  0.00           O  
ATOM   2729  N1    A A  86      -0.050  -9.007   9.966  1.00  0.00           N  
ATOM   2730  C2    A A  86      -1.086  -8.167   9.847  1.00  0.00           C  
ATOM   2731  N3    A A  86      -1.139  -6.858  10.084  1.00  0.00           N  
ATOM   2732  C4    A A  86       0.057  -6.401  10.495  1.00  0.00           C  
ATOM   2733  C5    A A  86       1.212  -7.140  10.664  1.00  0.00           C  
ATOM   2734  C6    A A  86       1.138  -8.515  10.380  1.00  0.00           C  
ATOM   2735  N6    A A  86       2.170  -9.353  10.498  1.00  0.00           N  
ATOM   2736  N7    A A  86       2.253  -6.331  11.100  1.00  0.00           N  
ATOM   2737  C8    A A  86       1.712  -5.140  11.182  1.00  0.00           C  
ATOM   2738  N9    A A  86       0.385  -5.110  10.830  1.00  0.00           N  
ATOM   2739  H5'   A A  86       1.591  -0.926  12.402  1.00  0.00           H  
ATOM   2740 H5''   A A  86       1.092  -1.395  13.843  1.00  0.00           H  
ATOM   2741  H4'   A A  86      -0.625  -1.488  12.205  1.00  0.00           H  
ATOM   2742  H3'   A A  86       0.010  -4.005  13.358  1.00  0.00           H  
ATOM   2743  H1'   A A  86      -1.008  -3.926   9.958  1.00  0.00           H  
ATOM   2744  H2'   A A  86      -1.796  -4.885  12.188  1.00  0.00           H  
ATOM   2745 HO2'   A A  86      -3.414  -3.711  11.497  1.00  0.00           H  
ATOM   2746  H2    A A  86      -1.925  -8.574   9.543  1.00  0.00           H  
ATOM   2747  H61   A A  86       2.057 -10.303  10.284  1.00  0.00           H  
ATOM   2748  H62   A A  86       3.041  -9.018  10.796  1.00  0.00           H  
ATOM   2749  H8    A A  86       2.209  -4.345  11.469  1.00  0.00           H  
ATOM   2750  P     U A  87      -1.267  -3.646  15.604  1.00  0.00           P  
ATOM   2751  OP2   U A  87       0.170  -3.625  15.978  1.00  0.00           O  
ATOM   2752  OP1   U A  87      -2.275  -3.070  16.530  1.00  0.00           O  
ATOM   2753  O5'   U A  87      -1.677  -5.156  15.307  1.00  0.00           O  
ATOM   2754  C5'   U A  87      -2.705  -5.793  16.050  1.00  0.00           C  
ATOM   2755  C4'   U A  87      -3.813  -6.290  15.154  1.00  0.00           C  
ATOM   2756  O4'   U A  87      -3.499  -5.938  13.788  1.00  0.00           O  
ATOM   2757  C3'   U A  87      -4.148  -7.770  15.261  1.00  0.00           C  
ATOM   2758  O3'   U A  87      -3.113  -8.531  15.856  1.00  0.00           O  
ATOM   2759  C1'   U A  87      -3.339  -7.256  13.219  1.00  0.00           C  
ATOM   2760  C2'   U A  87      -4.281  -8.255  13.844  1.00  0.00           C  
ATOM   2761  O2'   U A  87      -5.605  -8.078  13.361  1.00  0.00           O  
ATOM   2762  N1    U A  87      -1.917  -7.651  13.373  1.00  0.00           N  
ATOM   2763  C2    U A  87      -1.616  -8.993  13.227  1.00  0.00           C  
ATOM   2764  O2    U A  87      -2.456  -9.841  12.982  1.00  0.00           O  
ATOM   2765  N3    U A  87      -0.289  -9.311  13.377  1.00  0.00           N  
ATOM   2766  C4    U A  87       0.748  -8.445  13.654  1.00  0.00           C  
ATOM   2767  O4    U A  87       1.893  -8.888  13.760  1.00  0.00           O  
ATOM   2768  C5    U A  87       0.362  -7.074  13.791  1.00  0.00           C  
ATOM   2769  C6    U A  87      -0.923  -6.736  13.649  1.00  0.00           C  
ATOM   2770  H5'   U A  87      -3.077  -5.154  16.693  1.00  0.00           H  
ATOM   2771 H5''   U A  87      -2.324  -6.553  16.537  1.00  0.00           H  
ATOM   2772  H4'   U A  87      -4.651  -5.856  15.418  1.00  0.00           H  
ATOM   2773  H3'   U A  87      -3.394  -8.243  15.669  1.00  0.00           H  
ATOM   2774  H1'   U A  87      -3.549  -7.167  12.266  1.00  0.00           H  
ATOM   2775  H2'   U A  87      -3.984  -9.185  13.753  1.00  0.00           H  
ATOM   2776 HO2'   U A  87      -5.858  -8.861  12.827  1.00  0.00           H  
ATOM   2777  H3    U A  87      -0.053 -10.257  13.278  1.00  0.00           H  
ATOM   2778  H5    U A  87       1.035  -6.389  13.987  1.00  0.00           H  
ATOM   2779  H6    U A  87      -1.162  -5.792  13.748  1.00  0.00           H  
TER                                                                             
