# Supplementary material for: Direct-Coupling Analysis of nucleotide coevolution facilitates RNA secondary and tertiary structure prediction
Source: Nucleic Acids Res. 2015 Sep 29;43(21):10444–55. doi: 10.1093/nar/gkv932 (PMC4666395; doi:10.1093/nar/gkv932)
Supplement: SUPPLEMENTARY DATA [file supp_gkv932_nar-01540-r-2015-File011.zip › blind_predictions_100dca/RF01739/cluster_06.pdb]

ATOM      1  C5'   A A   1      -1.088  -3.726   0.411  1.00  0.00           C  
ATOM      2  C4'   A A   1      -1.396  -3.076   1.737  1.00  0.00           C  
ATOM      3  O4'   A A   1      -1.682  -4.124   2.695  1.00  0.00           O  
ATOM      4  C3'   A A   1      -0.279  -2.243   2.347  1.00  0.00           C  
ATOM      5  O3'   A A   1      -0.263  -0.907   1.876  1.00  0.00           O  
ATOM      6  C1'   A A   1      -1.150  -3.761   3.946  1.00  0.00           C  
ATOM      7  C2'   A A   1      -0.564  -2.349   3.841  1.00  0.00           C  
ATOM      8  O2'   A A   1      -1.552  -1.412   4.245  1.00  0.00           O  
ATOM      9  N1    A A   1       3.749  -4.543   5.338  1.00  0.00           N  
ATOM     10  C2    A A   1       3.074  -3.436   5.002  1.00  0.00           C  
ATOM     11  N3    A A   1       1.797  -3.304   4.649  1.00  0.00           N  
ATOM     12  C4    A A   1       1.176  -4.497   4.659  1.00  0.00           C  
ATOM     13  C5    A A   1       1.735  -5.719   4.981  1.00  0.00           C  
ATOM     14  C6    A A   1       3.095  -5.725   5.338  1.00  0.00           C  
ATOM     15  N6    A A   1       3.768  -6.828   5.672  1.00  0.00           N  
ATOM     16  N7    A A   1       0.790  -6.732   4.881  1.00  0.00           N  
ATOM     17  C8    A A   1      -0.300  -6.109   4.507  1.00  0.00           C  
ATOM     18  N9    A A   1      -0.139  -4.754   4.353  1.00  0.00           N  
ATOM     19  H4'   A A   1      -2.196  -2.517   1.648  1.00  0.00           H  
ATOM     20  H3'   A A   1       0.585  -2.663   2.151  1.00  0.00           H  
ATOM     21  H1'   A A   1      -1.887  -3.761   4.593  1.00  0.00           H  
ATOM     22  H2'   A A   1       0.256  -2.264   4.370  1.00  0.00           H  
ATOM     23 HO2'   A A   1      -1.297  -1.035   5.113  1.00  0.00           H  
ATOM     24  H2    A A   1       3.594  -2.605   5.018  1.00  0.00           H  
ATOM     25  H61   A A   1       4.717  -6.769   5.912  1.00  0.00           H  
ATOM     26  H62   A A   1       3.315  -7.696   5.679  1.00  0.00           H  
ATOM     27  H8    A A   1      -1.152  -6.569   4.350  1.00  0.00           H  
ATOM     28  P     U A   2       0.990  -0.364   1.028  1.00  0.00           P  
ATOM     29  OP2   U A   2       1.406  -1.435   0.088  1.00  0.00           O  
ATOM     30  OP1   U A   2       0.641   0.980   0.501  1.00  0.00           O  
ATOM     31  O5'   U A   2       2.141  -0.186   2.114  1.00  0.00           O  
ATOM     32  C5'   U A   2       3.142   0.809   1.959  1.00  0.00           C  
ATOM     33  C4'   U A   2       4.513   0.199   1.799  1.00  0.00           C  
ATOM     34  O4'   U A   2       4.615  -0.935   2.733  1.00  0.00           O  
ATOM     35  C3'   U A   2       4.795  -0.477   0.466  1.00  0.00           C  
ATOM     36  O3'   U A   2       5.174   0.437  -0.548  1.00  0.00           O  
ATOM     37  C1'   U A   2       5.482  -1.921   2.211  1.00  0.00           C  
ATOM     38  C2'   U A   2       5.959  -1.376   0.849  1.00  0.00           C  
ATOM     39  O2'   U A   2       7.150  -0.625   1.040  1.00  0.00           O  
ATOM     40  N1    U A   2       4.688  -3.165   2.072  1.00  0.00           N  
ATOM     41  C2    U A   2       5.330  -4.358   2.351  1.00  0.00           C  
ATOM     42  O2    U A   2       6.496  -4.420   2.698  1.00  0.00           O  
ATOM     43  N3    U A   2       4.556  -5.483   2.209  1.00  0.00           N  
ATOM     44  C4    U A   2       3.233  -5.540   1.825  1.00  0.00           C  
ATOM     45  O4    U A   2       2.673  -6.635   1.743  1.00  0.00           O  
ATOM     46  C5    U A   2       2.634  -4.269   1.553  1.00  0.00           C  
ATOM     47  C6    U A   2       3.364  -3.157   1.684  1.00  0.00           C  
ATOM     48  H5'   U A   2       3.141   1.389   2.749  1.00  0.00           H  
ATOM     49 H5''   U A   2       2.939   1.347   1.166  1.00  0.00           H  
ATOM     50  H4'   U A   2       5.225   0.846   1.983  1.00  0.00           H  
ATOM     51  H3'   U A   2       4.039  -1.013   0.150  1.00  0.00           H  
ATOM     52  H1'   U A   2       6.261  -2.095   2.780  1.00  0.00           H  
ATOM     53  H2'   U A   2       6.087  -2.096   0.197  1.00  0.00           H  
ATOM     54 HO2'   U A   2       7.059   0.238   0.584  1.00  0.00           H  
ATOM     55  H3    U A   2       4.991  -6.339   2.402  1.00  0.00           H  
ATOM     56  H5    U A   2       1.696  -4.215   1.275  1.00  0.00           H  
ATOM     57  H6    U A   2       2.932  -2.300   1.492  1.00  0.00           H  
ATOM     58  P     C A   3       5.151  -0.013  -2.091  1.00  0.00           P  
ATOM     59  OP2   C A   3       4.520  -1.354  -2.171  1.00  0.00           O  
ATOM     60  OP1   C A   3       4.593   1.109  -2.888  1.00  0.00           O  
ATOM     61  O5'   C A   3       6.691  -0.167  -2.471  1.00  0.00           O  
ATOM     62  C5'   C A   3       7.082  -0.655  -3.745  1.00  0.00           C  
ATOM     63  C4'   C A   3       8.166  -1.699  -3.633  1.00  0.00           C  
ATOM     64  O4'   C A   3       8.180  -2.256  -2.293  1.00  0.00           O  
ATOM     65  C3'   C A   3       8.022  -2.914  -4.536  1.00  0.00           C  
ATOM     66  O3'   C A   3       8.486  -2.683  -5.856  1.00  0.00           O  
ATOM     67  C1'   C A   3       8.475  -3.645  -2.335  1.00  0.00           C  
ATOM     68  C2'   C A   3       8.812  -3.979  -3.789  1.00  0.00           C  
ATOM     69  O2'   C A   3      10.209  -3.819  -3.987  1.00  0.00           O  
ATOM     70  N1    C A   3       7.325  -4.433  -1.827  1.00  0.00           N  
ATOM     71  C2    C A   3       7.549  -5.759  -1.435  1.00  0.00           C  
ATOM     72  O2    C A   3       8.693  -6.232  -1.523  1.00  0.00           O  
ATOM     73  N3    C A   3       6.518  -6.499  -0.968  1.00  0.00           N  
ATOM     74  C4    C A   3       5.299  -5.968  -0.883  1.00  0.00           C  
ATOM     75  N4    C A   3       4.311  -6.736  -0.416  1.00  0.00           N  
ATOM     76  C5    C A   3       5.038  -4.625  -1.274  1.00  0.00           C  
ATOM     77  C6    C A   3       6.066  -3.901  -1.734  1.00  0.00           C  
ATOM     78  H5'   C A   3       7.413   0.093  -4.285  1.00  0.00           H  
ATOM     79 H5''   C A   3       6.303  -1.050  -4.189  1.00  0.00           H  
ATOM     80  H4'   C A   3       9.033  -1.275  -3.808  1.00  0.00           H  
ATOM     81  H3'   C A   3       7.078  -3.180  -4.570  1.00  0.00           H  
ATOM     82  H1'   C A   3       9.259  -3.815  -1.772  1.00  0.00           H  
ATOM     83  H2'   C A   3       8.513  -4.883  -4.027  1.00  0.00           H  
ATOM     84 HO2'   C A   3      10.619  -4.702  -4.097  1.00  0.00           H  
ATOM     85  H42   C A   3       3.404  -6.375  -0.342  1.00  0.00           H  
ATOM     86  H41   C A   3       4.495  -7.661  -0.148  1.00  0.00           H  
ATOM     87  H5    C A   3       4.138  -4.242  -1.208  1.00  0.00           H  
ATOM     88  H6    C A   3       5.907  -2.975  -2.008  1.00  0.00           H  
ATOM     89  P     G A   4       7.857  -3.501  -7.089  1.00  0.00           P  
ATOM     90  OP2   G A   4       6.383  -3.537  -6.912  1.00  0.00           O  
ATOM     91  OP1   G A   4       8.433  -2.955  -8.345  1.00  0.00           O  
ATOM     92  O5'   G A   4       8.414  -4.981  -6.895  1.00  0.00           O  
ATOM     93  C5'   G A   4       9.768  -5.295  -7.184  1.00  0.00           C  
ATOM     94  C4'   G A   4      10.075  -6.743  -6.897  1.00  0.00           C  
ATOM     95  O4'   G A   4       9.843  -7.025  -5.492  1.00  0.00           O  
ATOM     96  C3'   G A   4       9.216  -7.765  -7.627  1.00  0.00           C  
ATOM     97  O3'   G A   4       9.649  -8.006  -8.955  1.00  0.00           O  
ATOM     98  C1'   G A   4       9.312  -8.339  -5.336  1.00  0.00           C  
ATOM     99  C2'   G A   4       9.311  -8.985  -6.722  1.00  0.00           C  
ATOM    100  O2'   G A   4      10.540  -9.673  -6.911  1.00  0.00           O  
ATOM    101  N1    G A   4       5.586 -10.938  -3.039  1.00  0.00           N  
ATOM    102  C2    G A   4       6.813 -11.373  -3.478  1.00  0.00           C  
ATOM    103  N2    G A   4       7.091 -12.670  -3.281  1.00  0.00           N  
ATOM    104  N3    G A   4       7.706 -10.593  -4.066  1.00  0.00           N  
ATOM    105  C4    G A   4       7.267  -9.323  -4.185  1.00  0.00           C  
ATOM    106  C5    G A   4       6.062  -8.787  -3.781  1.00  0.00           C  
ATOM    107  C6    G A   4       5.113  -9.634  -3.152  1.00  0.00           C  
ATOM    108  O6    G A   4       3.990  -9.348  -2.723  1.00  0.00           O  
ATOM    109  N7    G A   4       5.997  -7.435  -4.086  1.00  0.00           N  
ATOM    110  C8    G A   4       7.142  -7.177  -4.659  1.00  0.00           C  
ATOM    111  N9    G A   4       7.959  -8.278  -4.751  1.00  0.00           N  
ATOM    112  H5'   G A   4      10.351  -4.729  -6.637  1.00  0.00           H  
ATOM    113 H5''   G A   4       9.943  -5.112  -8.131  1.00  0.00           H  
ATOM    114  H4'   G A   4      11.018  -6.915  -7.104  1.00  0.00           H  
ATOM    115  H3'   G A   4       8.287  -7.451  -7.644  1.00  0.00           H  
ATOM    116  H1'   G A   4       9.903  -8.845  -4.741  1.00  0.00           H  
ATOM    117  H2'   G A   4       8.541  -9.581  -6.839  1.00  0.00           H  
ATOM    118 HO2'   G A   4      10.373 -10.637  -6.888  1.00  0.00           H  
ATOM    119  H1    G A   4       4.996 -11.596  -2.615  1.00  0.00           H  
ATOM    120  H22   G A   4       7.952 -13.037  -3.573  1.00  0.00           H  
ATOM    121  H21   G A   4       6.435 -13.254  -2.846  1.00  0.00           H  
ATOM    122  H8    G A   4       7.391  -6.289  -4.989  1.00  0.00           H  
ATOM    123  P     U A   5       8.591  -8.444 -10.082  1.00  0.00           P  
ATOM    124  OP2   U A   5       7.395  -7.575  -9.951  1.00  0.00           O  
ATOM    125  OP1   U A   5       9.307  -8.517 -11.382  1.00  0.00           O  
ATOM    126  O5'   U A   5       8.175  -9.924  -9.665  1.00  0.00           O  
ATOM    127  C5'   U A   5       9.088 -11.003  -9.795  1.00  0.00           C  
ATOM    128  C4'   U A   5       8.496 -12.297  -9.292  1.00  0.00           C  
ATOM    129  O4'   U A   5       8.179 -12.181  -7.880  1.00  0.00           O  
ATOM    130  C3'   U A   5       7.185 -12.728  -9.931  1.00  0.00           C  
ATOM    131  O3'   U A   5       7.362 -13.369 -11.182  1.00  0.00           O  
ATOM    132  C1'   U A   5       6.984 -12.899  -7.582  1.00  0.00           C  
ATOM    133  C2'   U A   5       6.575 -13.627  -8.865  1.00  0.00           C  
ATOM    134  O2'   U A   5       7.172 -14.915  -8.874  1.00  0.00           O  
ATOM    135  N1    U A   5       5.930 -11.975  -7.100  1.00  0.00           N  
ATOM    136  C2    U A   5       4.864 -12.534  -6.420  1.00  0.00           C  
ATOM    137  O2    U A   5       4.762 -13.729  -6.208  1.00  0.00           O  
ATOM    138  N3    U A   5       3.913 -11.640  -5.991  1.00  0.00           N  
ATOM    139  C4    U A   5       3.917 -10.273  -6.169  1.00  0.00           C  
ATOM    140  O4    U A   5       2.984  -9.603  -5.723  1.00  0.00           O  
ATOM    141  C5    U A   5       5.051  -9.765  -6.880  1.00  0.00           C  
ATOM    142  C6    U A   5       5.992 -10.613  -7.307  1.00  0.00           C  
ATOM    143  H5'   U A   5       9.897 -10.801  -9.280  1.00  0.00           H  
ATOM    144 H5''   U A   5       9.327 -11.108 -10.739  1.00  0.00           H  
ATOM    145  H4'   U A   5       9.156 -13.013  -9.410  1.00  0.00           H  
ATOM    146  H3'   U A   5       6.613 -11.941 -10.052  1.00  0.00           H  
ATOM    147  H1'   U A   5       7.181 -13.557  -6.883  1.00  0.00           H  
ATOM    148  H2'   U A   5       5.600 -13.678  -8.951  1.00  0.00           H  
ATOM    149 HO2'   U A   5       6.476 -15.590  -8.732  1.00  0.00           H  
ATOM    150  H3    U A   5       3.149 -12.015  -5.507  1.00  0.00           H  
ATOM    151  H5    U A   5       5.136  -8.804  -7.051  1.00  0.00           H  
ATOM    152  H6    U A   5       6.757 -10.241  -7.792  1.00  0.00           H  
ATOM    153  P     U A   6       6.177 -13.371 -12.267  1.00  0.00           P  
ATOM    154  OP2   U A   6       5.647 -11.988 -12.370  1.00  0.00           O  
ATOM    155  OP1   U A   6       6.669 -14.061 -13.486  1.00  0.00           O  
ATOM    156  O5'   U A   6       5.051 -14.282 -11.604  1.00  0.00           O  
ATOM    157  C5'   U A   6       5.154 -15.698 -11.622  1.00  0.00           C  
ATOM    158  C4'   U A   6       3.933 -16.353 -11.026  1.00  0.00           C  
ATOM    159  O4'   U A   6       3.775 -15.942  -9.643  1.00  0.00           O  
ATOM    160  C3'   U A   6       2.601 -16.000 -11.670  1.00  0.00           C  
ATOM    161  O3'   U A   6       2.343 -16.739 -12.851  1.00  0.00           O  
ATOM    162  C1'   U A   6       2.391 -15.797  -9.325  1.00  0.00           C  
ATOM    163  C2'   U A   6       1.607 -16.273 -10.549  1.00  0.00           C  
ATOM    164  O2'   U A   6       1.347 -17.663 -10.419  1.00  0.00           O  
ATOM    165  N1    U A   6       2.081 -14.391  -8.970  1.00  0.00           N  
ATOM    166  C2    U A   6       0.937 -14.165  -8.228  1.00  0.00           C  
ATOM    167  O2    U A   6       0.193 -15.058  -7.863  1.00  0.00           O  
ATOM    168  N3    U A   6       0.691 -12.848  -7.922  1.00  0.00           N  
ATOM    169  C4    U A   6       1.455 -11.756  -8.276  1.00  0.00           C  
ATOM    170  O4    U A   6       1.098 -10.630  -7.924  1.00  0.00           O  
ATOM    171  C5    U A   6       2.623 -12.066  -9.043  1.00  0.00           C  
ATOM    172  C6    U A   6       2.887 -13.339  -9.353  1.00  0.00           C  
ATOM    173  H5'   U A   6       5.944 -15.967 -11.107  1.00  0.00           H  
ATOM    174 H5''   U A   6       5.258 -16.000 -12.548  1.00  0.00           H  
ATOM    175  H4'   U A   6       4.050 -17.326 -11.055  1.00  0.00           H  
ATOM    176  H3'   U A   6       2.590 -15.042 -11.881  1.00  0.00           H  
ATOM    177  H1'   U A   6       2.184 -16.376  -8.561  1.00  0.00           H  
ATOM    178  H2'   U A   6       0.781 -15.758 -10.667  1.00  0.00           H  
ATOM    179 HO2'   U A   6       1.876 -18.018  -9.675  1.00  0.00           H  
ATOM    180  H3    U A   6      -0.115 -12.666  -7.397  1.00  0.00           H  
ATOM    181  H5    U A   6       3.224 -11.350  -9.337  1.00  0.00           H  
ATOM    182  H6    U A   6       3.691 -13.525  -9.879  1.00  0.00           H  
ATOM    183  P     C A   7       1.348 -16.156 -13.970  1.00  0.00           P  
ATOM    184  OP2   C A   7       1.727 -14.745 -14.234  1.00  0.00           O  
ATOM    185  OP1   C A   7       1.301 -17.126 -15.094  1.00  0.00           O  
ATOM    186  O5'   C A   7      -0.078 -16.159 -13.259  1.00  0.00           O  
ATOM    187  C5'   C A   7      -0.844 -17.350 -13.166  1.00  0.00           C  
ATOM    188  C4'   C A   7      -2.192 -17.098 -12.535  1.00  0.00           C  
ATOM    189  O4'   C A   7      -2.019 -16.574 -11.193  1.00  0.00           O  
ATOM    190  C3'   C A   7      -3.072 -16.066 -13.224  1.00  0.00           C  
ATOM    191  O3'   C A   7      -3.762 -16.587 -14.347  1.00  0.00           O  
ATOM    192  C1'   C A   7      -3.037 -15.613 -10.905  1.00  0.00           C  
ATOM    193  C2'   C A   7      -3.992 -15.611 -12.100  1.00  0.00           C  
ATOM    194  O2'   C A   7      -5.026 -16.555 -11.866  1.00  0.00           O  
ATOM    195  N1    C A   7      -2.446 -14.275 -10.654  1.00  0.00           N  
ATOM    196  C2    C A   7      -3.198 -13.341  -9.931  1.00  0.00           C  
ATOM    197  O2    C A   7      -4.327 -13.655  -9.526  1.00  0.00           O  
ATOM    198  N3    C A   7      -2.681 -12.114  -9.688  1.00  0.00           N  
ATOM    199  C4    C A   7      -1.465 -11.801 -10.135  1.00  0.00           C  
ATOM    200  N4    C A   7      -0.996 -10.579  -9.872  1.00  0.00           N  
ATOM    201  C5    C A   7      -0.676 -12.728 -10.873  1.00  0.00           C  
ATOM    202  C6    C A   7      -1.197 -13.939 -11.106  1.00  0.00           C  
ATOM    203  H5'   C A   7      -0.355 -18.004 -12.624  1.00  0.00           H  
ATOM    204 H5''   C A   7      -0.976 -17.716 -14.065  1.00  0.00           H  
ATOM    205  H4'   C A   7      -2.680 -17.947 -12.483  1.00  0.00           H  
ATOM    206  H3'   C A   7      -2.517 -15.310 -13.510  1.00  0.00           H  
ATOM    207  H1'   C A   7      -3.518 -15.910 -10.104  1.00  0.00           H  
ATOM    208  H2'   C A   7      -4.351 -14.714 -12.270  1.00  0.00           H  
ATOM    209 HO2'   C A   7      -5.863 -16.076 -11.692  1.00  0.00           H  
ATOM    210  H42   C A   7      -0.106 -10.318 -10.186  1.00  0.00           H  
ATOM    211  H41   C A   7      -1.543  -9.943  -9.364  1.00  0.00           H  
ATOM    212  H5    C A   7       0.218 -12.489 -11.197  1.00  0.00           H  
ATOM    213  H6    C A   7      -0.669 -14.590 -11.612  1.00  0.00           H  
ATOM    214  P     A A   8      -3.296 -16.093 -15.827  1.00  0.00           P  
ATOM    215  OP2   A A   8      -2.039 -16.804 -16.171  1.00  0.00           O  
ATOM    216  OP1   A A   8      -4.468 -16.195 -16.732  1.00  0.00           O  
ATOM    217  O5'   A A   8      -2.952 -14.549 -15.637  1.00  0.00           O  
ATOM    218  C5'   A A   8      -3.982 -13.593 -15.430  1.00  0.00           C  
ATOM    219  C4'   A A   8      -3.422 -12.202 -15.269  1.00  0.00           C  
ATOM    220  O4'   A A   8      -2.240 -12.253 -14.437  1.00  0.00           O  
ATOM    221  C3'   A A   8      -2.983 -11.507 -16.549  1.00  0.00           C  
ATOM    222  O3'   A A   8      -4.014 -10.739 -17.145  1.00  0.00           O  
ATOM    223  C1'   A A   8      -1.236 -11.399 -14.959  1.00  0.00           C  
ATOM    224  C2'   A A   8      -1.893 -10.570 -16.062  1.00  0.00           C  
ATOM    225  O2'   A A   8      -2.444  -9.395 -15.485  1.00  0.00           O  
ATOM    226  N1    A A   8       3.858 -11.686 -15.679  1.00  0.00           N  
ATOM    227  C2    A A   8       3.076 -10.738 -15.146  1.00  0.00           C  
ATOM    228  N3    A A   8       1.754 -10.728 -14.990  1.00  0.00           N  
ATOM    229  C4    A A   8       1.212 -11.866 -15.459  1.00  0.00           C  
ATOM    230  C5    A A   8       1.885 -12.929 -16.032  1.00  0.00           C  
ATOM    231  C6    A A   8       3.282 -12.817 -16.139  1.00  0.00           C  
ATOM    232  N6    A A   8       4.062 -13.761 -16.670  1.00  0.00           N  
ATOM    233  N7    A A   8       0.997 -13.932 -16.398  1.00  0.00           N  
ATOM    234  C8    A A   8      -0.173 -13.460 -16.043  1.00  0.00           C  
ATOM    235  N9    A A   8      -0.117 -12.214 -15.468  1.00  0.00           N  
ATOM    236  H5'   A A   8      -4.483 -13.831 -14.622  1.00  0.00           H  
ATOM    237 H5''   A A   8      -4.590 -13.606 -16.198  1.00  0.00           H  
ATOM    238  H4'   A A   8      -4.096 -11.637 -14.836  1.00  0.00           H  
ATOM    239  H3'   A A   8      -2.588 -12.169 -17.155  1.00  0.00           H  
ATOM    240  H1'   A A   8      -0.910 -10.802 -14.252  1.00  0.00           H  
ATOM    241  H2'   A A   8      -1.256 -10.359 -16.776  1.00  0.00           H  
ATOM    242 HO2'   A A   8      -1.905  -8.624 -15.756  1.00  0.00           H  
ATOM    243  H2    A A   8       3.543  -9.937 -14.827  1.00  0.00           H  
ATOM    244  H61   A A   8       5.032 -13.625 -16.718  1.00  0.00           H  
ATOM    245  H62   A A   8       3.667 -14.590 -17.011  1.00  0.00           H  
ATOM    246  H8    A A   8      -1.011 -13.952 -16.176  1.00  0.00           H  
ATOM    247  P     U A   9      -4.062 -10.550 -18.740  1.00  0.00           P  
ATOM    248  OP2   U A   9      -4.664 -11.772 -19.329  1.00  0.00           O  
ATOM    249  OP1   U A   9      -4.663  -9.222 -19.028  1.00  0.00           O  
ATOM    250  O5'   U A   9      -2.528 -10.500 -19.168  1.00  0.00           O  
ATOM    251  C5'   U A   9      -1.762  -9.316 -19.002  1.00  0.00           C  
ATOM    252  C4'   U A   9      -0.306  -9.546 -19.322  1.00  0.00           C  
ATOM    253  O4'   U A   9       0.201 -10.665 -18.549  1.00  0.00           O  
ATOM    254  C3'   U A   9       0.014  -9.917 -20.762  1.00  0.00           C  
ATOM    255  O3'   U A   9       0.076  -8.793 -21.624  1.00  0.00           O  
ATOM    256  C1'   U A   9       1.129 -11.418 -19.318  1.00  0.00           C  
ATOM    257  C2'   U A   9       1.337 -10.658 -20.629  1.00  0.00           C  
ATOM    258  O2'   U A   9       2.420  -9.753 -20.470  1.00  0.00           O  
ATOM    259  N1    U A   9       0.614 -12.791 -19.539  1.00  0.00           N  
ATOM    260  C2    U A   9       1.526 -13.749 -19.942  1.00  0.00           C  
ATOM    261  O2    U A   9       2.708 -13.512 -20.116  1.00  0.00           O  
ATOM    262  N3    U A   9       1.004 -15.005 -20.134  1.00  0.00           N  
ATOM    263  C4    U A   9      -0.308 -15.395 -19.970  1.00  0.00           C  
ATOM    264  O4    U A   9      -0.622 -16.567 -20.183  1.00  0.00           O  
ATOM    265  C5    U A   9      -1.194 -14.352 -19.552  1.00  0.00           C  
ATOM    266  C6    U A   9      -0.712 -13.120 -19.356  1.00  0.00           C  
ATOM    267  H5'   U A   9      -1.841  -9.013 -18.073  1.00  0.00           H  
ATOM    268 H5''   U A   9      -2.114  -8.622 -19.597  1.00  0.00           H  
ATOM    269  H4'   U A   9       0.201  -8.741 -19.083  1.00  0.00           H  
ATOM    270  H3'   U A   9      -0.669 -10.538 -21.093  1.00  0.00           H  
ATOM    271  H1'   U A   9       1.979 -11.467 -18.831  1.00  0.00           H  
ATOM    272  H2'   U A   9       1.483 -11.271 -21.379  1.00  0.00           H  
ATOM    273 HO2'   U A   9       3.185 -10.077 -20.990  1.00  0.00           H  
ATOM    274  H3    U A   9       1.634 -15.700 -20.420  1.00  0.00           H  
ATOM    275  H5    U A   9      -2.145 -14.539 -19.410  1.00  0.00           H  
ATOM    276  H6    U A   9      -1.339 -12.423 -19.072  1.00  0.00           H  
ATOM    277  P     C A  10      -0.359  -8.929 -23.164  1.00  0.00           P  
ATOM    278  OP2   C A  10      -1.582  -9.768 -23.226  1.00  0.00           O  
ATOM    279  OP1   C A  10      -0.372  -7.568 -23.760  1.00  0.00           O  
ATOM    280  O5'   C A  10       0.835  -9.746 -23.832  1.00  0.00           O  
ATOM    281  C5'   C A  10       2.078  -9.121 -24.115  1.00  0.00           C  
ATOM    282  C4'   C A  10       3.072 -10.096 -24.698  1.00  0.00           C  
ATOM    283  O4'   C A  10       3.318 -11.173 -23.757  1.00  0.00           O  
ATOM    284  C3'   C A  10       2.643 -10.809 -25.971  1.00  0.00           C  
ATOM    285  O3'   C A  10       2.827 -10.022 -27.136  1.00  0.00           O  
ATOM    286  C1'   C A  10       3.502 -12.405 -24.454  1.00  0.00           C  
ATOM    287  C2'   C A  10       3.493 -12.072 -25.947  1.00  0.00           C  
ATOM    288  O2'   C A  10       4.823 -11.806 -26.368  1.00  0.00           O  
ATOM    289  N1    C A  10       2.441 -13.375 -24.087  1.00  0.00           N  
ATOM    290  C2    C A  10       2.666 -14.734 -24.340  1.00  0.00           C  
ATOM    291  O2    C A  10       3.737 -15.084 -24.861  1.00  0.00           O  
ATOM    292  N3    C A  10       1.716 -15.640 -24.015  1.00  0.00           N  
ATOM    293  C4    C A  10       0.574 -15.238 -23.457  1.00  0.00           C  
ATOM    294  N4    C A  10      -0.336 -16.167 -23.152  1.00  0.00           N  
ATOM    295  C5    C A  10       0.314 -13.865 -23.187  1.00  0.00           C  
ATOM    296  C6    C A  10       1.262 -12.978 -23.512  1.00  0.00           C  
ATOM    297  H5'   C A  10       2.444  -8.748 -23.286  1.00  0.00           H  
ATOM    298 H5''   C A  10       1.931  -8.394 -24.755  1.00  0.00           H  
ATOM    299  H4'   C A  10       3.914  -9.624 -24.867  1.00  0.00           H  
ATOM    300  H3'   C A  10       1.697 -11.058 -25.897  1.00  0.00           H  
ATOM    301  H1'   C A  10       4.376 -12.771 -24.207  1.00  0.00           H  
ATOM    302  H2'   C A  10       3.083 -12.792 -26.472  1.00  0.00           H  
ATOM    303 HO2'   C A  10       5.133 -12.545 -26.931  1.00  0.00           H  
ATOM    304  H42   C A  10      -1.185 -15.904 -22.741  1.00  0.00           H  
ATOM    305  H41   C A  10      -0.154 -17.112 -23.340  1.00  0.00           H  
ATOM    306  H5    C A  10      -0.529 -13.579 -22.776  1.00  0.00           H  
ATOM    307  H6    C A  10       1.102 -12.028 -23.334  1.00  0.00           H  
ATOM    308  P     C A  11       1.888 -10.249 -28.421  1.00  0.00           P  
ATOM    309  OP2   C A  11       0.489 -10.402 -27.948  1.00  0.00           O  
ATOM    310  OP1   C A  11       2.214  -9.200 -29.420  1.00  0.00           O  
ATOM    311  O5'   C A  11       2.367 -11.651 -29.007  1.00  0.00           O  
ATOM    312  C5'   C A  11       3.630 -11.784 -29.641  1.00  0.00           C  
ATOM    313  C4'   C A  11       3.893 -13.207 -30.067  1.00  0.00           C  
ATOM    314  O4'   C A  11       3.930 -14.074 -28.903  1.00  0.00           O  
ATOM    315  C3'   C A  11       2.843 -13.843 -30.966  1.00  0.00           C  
ATOM    316  O3'   C A  11       2.982 -13.472 -32.328  1.00  0.00           O  
ATOM    317  C1'   C A  11       3.366 -15.345 -29.219  1.00  0.00           C  
ATOM    318  C2'   C A  11       3.046 -15.330 -30.715  1.00  0.00           C  
ATOM    319  O2'   C A  11       4.168 -15.825 -31.432  1.00  0.00           O  
ATOM    320  N1    C A  11       2.164 -15.600 -28.389  1.00  0.00           N  
ATOM    321  C2    C A  11       1.707 -16.919 -28.266  1.00  0.00           C  
ATOM    322  O2    C A  11       2.316 -17.827 -28.851  1.00  0.00           O  
ATOM    323  N3    C A  11       0.613 -17.178 -27.514  1.00  0.00           N  
ATOM    324  C4    C A  11      -0.024 -16.184 -26.895  1.00  0.00           C  
ATOM    325  N4    C A  11      -1.099 -16.487 -26.164  1.00  0.00           N  
ATOM    326  C5    C A  11       0.414 -14.833 -27.000  1.00  0.00           C  
ATOM    327  C6    C A  11       1.499 -14.589 -27.746  1.00  0.00           C  
ATOM    328  H5'   C A  11       4.331 -11.502 -29.017  1.00  0.00           H  
ATOM    329 H5''   C A  11       3.653 -11.204 -30.431  1.00  0.00           H  
ATOM    330  H4'   C A  11       4.763 -13.246 -30.518  1.00  0.00           H  
ATOM    331  H3'   C A  11       1.951 -13.583 -30.652  1.00  0.00           H  
ATOM    332  H1'   C A  11       4.038 -16.035 -29.037  1.00  0.00           H  
ATOM    333  H2'   C A  11       2.234 -15.843 -30.913  1.00  0.00           H  
ATOM    334 HO2'   C A  11       3.952 -16.711 -31.791  1.00  0.00           H  
ATOM    335  H42   C A  11      -1.589 -15.779 -25.697  1.00  0.00           H  
ATOM    336  H41   C A  11      -1.398 -17.418 -26.095  1.00  0.00           H  
ATOM    337  H5    C A  11      -0.060 -14.109 -26.541  1.00  0.00           H  
ATOM    338  H6    C A  11       1.816 -13.666 -27.831  1.00  0.00           H  
ATOM    339  P     U A  12       1.692 -13.420 -33.286  1.00  0.00           P  
ATOM    340  OP2   U A  12       0.621 -12.678 -32.575  1.00  0.00           O  
ATOM    341  OP1   U A  12       2.135 -12.963 -34.629  1.00  0.00           O  
ATOM    342  O5'   U A  12       1.241 -14.942 -33.408  1.00  0.00           O  
ATOM    343  C5'   U A  12       2.087 -15.908 -34.015  1.00  0.00           C  
ATOM    344  C4'   U A  12       1.532 -17.303 -33.872  1.00  0.00           C  
ATOM    345  O4'   U A  12       1.469 -17.670 -32.469  1.00  0.00           O  
ATOM    346  C3'   U A  12       0.111 -17.514 -34.372  1.00  0.00           C  
ATOM    347  O3'   U A  12       0.039 -17.706 -35.774  1.00  0.00           O  
ATOM    348  C1'   U A  12       0.316 -18.457 -32.214  1.00  0.00           C  
ATOM    349  C2'   U A  12      -0.349 -18.721 -33.566  1.00  0.00           C  
ATOM    350  O2'   U A  12       0.167 -19.929 -34.106  1.00  0.00           O  
ATOM    351  N1    U A  12      -0.585 -17.750 -31.272  1.00  0.00           N  
ATOM    352  C2    U A  12      -1.537 -18.511 -30.620  1.00  0.00           C  
ATOM    353  O2    U A  12      -1.659 -19.712 -30.787  1.00  0.00           O  
ATOM    354  N3    U A  12      -2.348 -17.814 -29.757  1.00  0.00           N  
ATOM    355  C4    U A  12      -2.308 -16.463 -29.485  1.00  0.00           C  
ATOM    356  O4    U A  12      -3.109 -15.984 -28.682  1.00  0.00           O  
ATOM    357  C5    U A  12      -1.298 -15.740 -30.196  1.00  0.00           C  
ATOM    358  C6    U A  12      -0.494 -16.393 -31.041  1.00  0.00           C  
ATOM    359  H5'   U A  12       2.970 -15.870 -33.591  1.00  0.00           H  
ATOM    360 H5''   U A  12       2.180 -15.698 -34.967  1.00  0.00           H  
ATOM    361  H4'   U A  12       2.127 -17.929 -34.336  1.00  0.00           H  
ATOM    362  H3'   U A  12      -0.435 -16.738 -34.126  1.00  0.00           H  
ATOM    363  H1'   U A  12       0.595 -19.308 -31.817  1.00  0.00           H  
ATOM    364  H2'   U A  12      -1.326 -18.748 -33.485  1.00  0.00           H  
ATOM    365 HO2'   U A  12      -0.527 -20.618 -34.068  1.00  0.00           H  
ATOM    366  H3    U A  12      -3.031 -18.335 -29.285  1.00  0.00           H  
ATOM    367  H5    U A  12      -1.196 -14.774 -30.063  1.00  0.00           H  
ATOM    368  H6    U A  12       0.189 -15.876 -31.516  1.00  0.00           H  
ATOM    369  P     U A  13      -1.244 -17.197 -36.597  1.00  0.00           P  
ATOM    370  OP2   U A  13      -1.685 -15.908 -36.006  1.00  0.00           O  
ATOM    371  OP1   U A  13      -0.921 -17.268 -38.045  1.00  0.00           O  
ATOM    372  O5'   U A  13      -2.359 -18.290 -36.286  1.00  0.00           O  
ATOM    373  C5'   U A  13      -2.203 -19.634 -36.715  1.00  0.00           C  
ATOM    374  C4'   U A  13      -3.190 -20.553 -36.038  1.00  0.00           C  
ATOM    375  O4'   U A  13      -3.008 -20.503 -34.599  1.00  0.00           O  
ATOM    376  C3'   U A  13      -4.661 -20.219 -36.236  1.00  0.00           C  
ATOM    377  O3'   U A  13      -5.179 -20.699 -37.465  1.00  0.00           O  
ATOM    378  C1'   U A  13      -4.260 -20.579 -33.935  1.00  0.00           C  
ATOM    379  C2'   U A  13      -5.312 -20.848 -35.012  1.00  0.00           C  
ATOM    380  O2'   U A  13      -5.460 -22.252 -35.171  1.00  0.00           O  
ATOM    381  N1    U A  13      -4.525 -19.324 -33.190  1.00  0.00           N  
ATOM    382  C2    U A  13      -5.484 -19.372 -32.195  1.00  0.00           C  
ATOM    383  O2    U A  13      -6.103 -20.384 -31.915  1.00  0.00           O  
ATOM    384  N3    U A  13      -5.695 -18.188 -31.533  1.00  0.00           N  
ATOM    385  C4    U A  13      -5.061 -16.984 -31.758  1.00  0.00           C  
ATOM    386  O4    U A  13      -5.364 -16.004 -31.075  1.00  0.00           O  
ATOM    387  C5    U A  13      -4.082 -17.010 -32.801  1.00  0.00           C  
ATOM    388  C6    U A  13      -3.855 -18.150 -33.462  1.00  0.00           C  
ATOM    389  H5'   U A  13      -1.294 -19.933 -36.505  1.00  0.00           H  
ATOM    390 H5''   U A  13      -2.339 -19.679 -37.684  1.00  0.00           H  
ATOM    391  H4'   U A  13      -3.030 -21.470 -36.346  1.00  0.00           H  
ATOM    392  H3'   U A  13      -4.778 -19.246 -36.196  1.00  0.00           H  
ATOM    393  H1'   U A  13      -4.239 -21.330 -33.305  1.00  0.00           H  
ATOM    394  H2'   U A  13      -6.165 -20.416 -34.795  1.00  0.00           H  
ATOM    395 HO2'   U A  13      -6.327 -22.525 -34.806  1.00  0.00           H  
ATOM    396  H3    U A  13      -6.371 -18.199 -30.824  1.00  0.00           H  
ATOM    397  H5    U A  13      -3.581 -16.198 -33.028  1.00  0.00           H  
ATOM    398  H6    U A  13      -3.181 -18.142 -34.172  1.00  0.00           H  
ATOM    399  P     G A  14      -6.537 -20.087 -38.066  1.00  0.00           P  
ATOM    400  OP2   G A  14      -6.649 -18.679 -37.607  1.00  0.00           O  
ATOM    401  OP1   G A  14      -6.577 -20.392 -39.519  1.00  0.00           O  
ATOM    402  O5'   G A  14      -7.688 -20.930 -37.354  1.00  0.00           O  
ATOM    403  C5'   G A  14      -8.966 -20.360 -37.113  1.00  0.00           C  
ATOM    404  C4'   G A  14      -9.769 -21.192 -36.145  1.00  0.00           C  
ATOM    405  O4'   G A  14      -9.059 -21.265 -34.886  1.00  0.00           O  
ATOM    406  C3'   G A  14     -11.146 -20.652 -35.784  1.00  0.00           C  
ATOM    407  O3'   G A  14     -12.171 -21.143 -36.631  1.00  0.00           O  
ATOM    408  C1'   G A  14      -9.908 -20.990 -33.799  1.00  0.00           C  
ATOM    409  C2'   G A  14     -11.332 -21.083 -34.337  1.00  0.00           C  
ATOM    410  O2'   G A  14     -11.767 -22.433 -34.253  1.00  0.00           O  
ATOM    411  N1    G A  14     -10.846 -17.390 -30.324  1.00  0.00           N  
ATOM    412  C2    G A  14     -11.396 -18.642 -30.457  1.00  0.00           C  
ATOM    413  N2    G A  14     -12.319 -18.986 -29.546  1.00  0.00           N  
ATOM    414  N3    G A  14     -11.067 -19.497 -31.411  1.00  0.00           N  
ATOM    415  C4    G A  14     -10.129 -18.992 -32.240  1.00  0.00           C  
ATOM    416  C5    G A  14      -9.516 -17.757 -32.195  1.00  0.00           C  
ATOM    417  C6    G A  14      -9.878 -16.850 -31.166  1.00  0.00           C  
ATOM    418  O6    G A  14      -9.449 -15.710 -30.957  1.00  0.00           O  
ATOM    419  N7    G A  14      -8.602 -17.623 -33.231  1.00  0.00           N  
ATOM    420  C8    G A  14      -8.675 -18.757 -33.874  1.00  0.00           C  
ATOM    421  N9    G A  14      -9.581 -19.632 -33.326  1.00  0.00           N  
ATOM    422  H5'   G A  14      -9.453 -20.296 -37.961  1.00  0.00           H  
ATOM    423 H5''   G A  14      -8.849 -19.460 -36.743  1.00  0.00           H  
ATOM    424  H4'   G A  14      -9.872 -22.095 -36.512  1.00  0.00           H  
ATOM    425  H3'   G A  14     -11.127 -19.674 -35.819  1.00  0.00           H  
ATOM    426  H1'   G A  14      -9.795 -21.628 -33.064  1.00  0.00           H  
ATOM    427  H2'   G A  14     -11.935 -20.477 -33.857  1.00  0.00           H  
ATOM    428 HO2'   G A  14     -12.440 -22.508 -33.545  1.00  0.00           H  
ATOM    429  H1    G A  14     -11.158 -16.833 -29.581  1.00  0.00           H  
ATOM    430  H22   G A  14     -12.746 -19.868 -29.590  1.00  0.00           H  
ATOM    431  H21   G A  14     -12.568 -18.359 -28.835  1.00  0.00           H  
ATOM    432  H8    G A  14      -8.137 -18.961 -34.667  1.00  0.00           H  
ATOM    433  P     U A  15     -13.700 -20.992 -36.195  1.00  0.00           P  
ATOM    434  OP2   U A  15     -14.498 -21.236 -37.423  1.00  0.00           O  
ATOM    435  OP1   U A  15     -13.877 -21.877 -35.016  1.00  0.00           O  
ATOM    436  O5'   U A  15     -13.959 -19.491 -35.728  1.00  0.00           O  
ATOM    437  C5'   U A  15     -15.069 -19.164 -34.906  1.00  0.00           C  
ATOM    438  C4'   U A  15     -14.686 -18.199 -33.812  1.00  0.00           C  
ATOM    439  O4'   U A  15     -14.128 -16.988 -34.395  1.00  0.00           O  
ATOM    440  C3'   U A  15     -15.822 -17.695 -32.935  1.00  0.00           C  
ATOM    441  O3'   U A  15     -16.157 -18.593 -31.892  1.00  0.00           O  
ATOM    442  C1'   U A  15     -14.458 -15.883 -33.585  1.00  0.00           C  
ATOM    443  C2'   U A  15     -15.241 -16.402 -32.377  1.00  0.00           C  
ATOM    444  O2'   U A  15     -14.336 -16.662 -31.313  1.00  0.00           O  
ATOM    445  N1    U A  15     -15.242 -14.914 -34.389  1.00  0.00           N  
ATOM    446  C2    U A  15     -15.472 -13.670 -33.829  1.00  0.00           C  
ATOM    447  O2    U A  15     -15.063 -13.350 -32.727  1.00  0.00           O  
ATOM    448  N3    U A  15     -16.201 -12.806 -34.609  1.00  0.00           N  
ATOM    449  C4    U A  15     -16.715 -13.051 -35.865  1.00  0.00           C  
ATOM    450  O4    U A  15     -17.353 -12.168 -36.440  1.00  0.00           O  
ATOM    451  C5    U A  15     -16.438 -14.357 -36.380  1.00  0.00           C  
ATOM    452  C6    U A  15     -15.729 -15.218 -35.642  1.00  0.00           C  
ATOM    453  H5'   U A  15     -15.418 -19.985 -34.500  1.00  0.00           H  
ATOM    454 H5''   U A  15     -15.768 -18.758 -35.459  1.00  0.00           H  
ATOM    455  H4'   U A  15     -14.008 -18.616 -33.242  1.00  0.00           H  
ATOM    456  H3'   U A  15     -16.623 -17.507 -33.466  1.00  0.00           H  
ATOM    457  H1'   U A  15     -13.633 -15.455 -33.275  1.00  0.00           H  
ATOM    458  H2'   U A  15     -15.946 -15.778 -32.108  1.00  0.00           H  
ATOM    459 HO2'   U A  15     -14.467 -15.989 -30.612  1.00  0.00           H  
ATOM    460  H3    U A  15     -16.375 -11.920 -34.231  1.00  0.00           H  
ATOM    461  H5    U A  15     -16.764 -14.617 -37.267  1.00  0.00           H  
ATOM    462  H6    U A  15     -15.554 -16.106 -36.016  1.00  0.00           H  
ATOM    463  P     U A  16     -17.667 -18.678 -31.350  1.00  0.00           P  
ATOM    464  OP2   U A  16     -18.566 -18.836 -32.521  1.00  0.00           O  
ATOM    465  OP1   U A  16     -17.707 -19.679 -30.253  1.00  0.00           O  
ATOM    466  O5'   U A  16     -17.930 -17.241 -30.716  1.00  0.00           O  
ATOM    467  C5'   U A  16     -17.233 -16.817 -29.555  1.00  0.00           C  
ATOM    468  C4'   U A  16     -17.631 -15.421 -29.144  1.00  0.00           C  
ATOM    469  O4'   U A  16     -17.530 -14.623 -30.346  1.00  0.00           O  
ATOM    470  C3'   U A  16     -19.044 -15.257 -28.607  1.00  0.00           C  
ATOM    471  O3'   U A  16     -19.092 -14.558 -27.376  1.00  0.00           O  
ATOM    472  C1'   U A  16     -18.734 -13.874 -30.556  1.00  0.00           C  
ATOM    473  C2'   U A  16     -19.817 -14.480 -29.667  1.00  0.00           C  
ATOM    474  O2'   U A  16     -20.548 -13.408 -29.088  1.00  0.00           O  
ATOM    475  N1    U A  16     -19.076 -13.958 -31.996  1.00  0.00           N  
ATOM    476  C2    U A  16     -19.375 -12.773 -32.644  1.00  0.00           C  
ATOM    477  O2    U A  16     -19.366 -11.689 -32.087  1.00  0.00           O  
ATOM    478  N3    U A  16     -19.685 -12.900 -33.976  1.00  0.00           N  
ATOM    479  C4    U A  16     -19.728 -14.064 -34.713  1.00  0.00           C  
ATOM    480  O4    U A  16     -20.026 -14.013 -35.907  1.00  0.00           O  
ATOM    481  C5    U A  16     -19.408 -15.249 -33.978  1.00  0.00           C  
ATOM    482  C6    U A  16     -19.101 -15.155 -32.680  1.00  0.00           C  
ATOM    483  H5'   U A  16     -16.270 -16.834 -29.736  1.00  0.00           H  
ATOM    484 H5''   U A  16     -17.431 -17.434 -28.820  1.00  0.00           H  
ATOM    485  H4'   U A  16     -17.000 -15.048 -28.494  1.00  0.00           H  
ATOM    486  H3'   U A  16     -19.421 -16.153 -28.482  1.00  0.00           H  
ATOM    487  H1'   U A  16     -18.601 -12.934 -30.308  1.00  0.00           H  
ATOM    488  H2'   U A  16     -20.395 -15.069 -30.195  1.00  0.00           H  
ATOM    489 HO2'   U A  16     -21.425 -13.348 -29.523  1.00  0.00           H  
ATOM    490  H3    U A  16     -19.900 -12.072 -34.454  1.00  0.00           H  
ATOM    491  H5    U A  16     -19.412 -16.123 -34.423  1.00  0.00           H  
ATOM    492  H6    U A  16     -18.886 -15.980 -32.199  1.00  0.00           H  
ATOM    493  P     U A  17     -19.015 -15.360 -25.986  1.00  0.00           P  
ATOM    494  OP2   U A  17     -20.223 -15.020 -25.193  1.00  0.00           O  
ATOM    495  OP1   U A  17     -18.712 -16.781 -26.291  1.00  0.00           O  
ATOM    496  O5'   U A  17     -17.749 -14.733 -25.249  1.00  0.00           O  
ATOM    497  C5'   U A  17     -17.041 -15.468 -24.263  1.00  0.00           C  
ATOM    498  C4'   U A  17     -16.257 -16.604 -24.872  1.00  0.00           C  
ATOM    499  O4'   U A  17     -15.715 -16.200 -26.149  1.00  0.00           O  
ATOM    500  C3'   U A  17     -15.063 -17.100 -24.071  1.00  0.00           C  
ATOM    501  O3'   U A  17     -15.401 -18.117 -23.145  1.00  0.00           O  
ATOM    502  C1'   U A  17     -14.408 -16.711 -26.328  1.00  0.00           C  
ATOM    503  C2'   U A  17     -14.133 -17.650 -25.152  1.00  0.00           C  
ATOM    504  O2'   U A  17     -14.505 -18.969 -25.528  1.00  0.00           O  
ATOM    505  N1    U A  17     -13.474 -15.559 -26.358  1.00  0.00           N  
ATOM    506  C2    U A  17     -12.457 -15.597 -27.294  1.00  0.00           C  
ATOM    507  O2    U A  17     -12.304 -16.519 -28.075  1.00  0.00           O  
ATOM    508  N3    U A  17     -11.618 -14.509 -27.286  1.00  0.00           N  
ATOM    509  C4    U A  17     -11.687 -13.411 -26.456  1.00  0.00           C  
ATOM    510  O4    U A  17     -10.854 -12.511 -26.572  1.00  0.00           O  
ATOM    511  C5    U A  17     -12.765 -13.441 -25.514  1.00  0.00           C  
ATOM    512  C6    U A  17     -13.597 -14.487 -25.501  1.00  0.00           C  
ATOM    513  H5'   U A  17     -17.680 -15.833 -23.616  1.00  0.00           H  
ATOM    514 H5''   U A  17     -16.422 -14.867 -23.799  1.00  0.00           H  
ATOM    515  H4'   U A  17     -16.870 -17.353 -25.022  1.00  0.00           H  
ATOM    516  H3'   U A  17     -14.637 -16.359 -23.592  1.00  0.00           H  
ATOM    517  H1'   U A  17     -14.331 -17.213 -27.167  1.00  0.00           H  
ATOM    518  H2'   U A  17     -13.194 -17.604 -24.876  1.00  0.00           H  
ATOM    519 HO2'   U A  17     -13.697 -19.521 -25.595  1.00  0.00           H  
ATOM    520  H3    U A  17     -10.889 -14.516 -27.941  1.00  0.00           H  
ATOM    521  H5    U A  17     -12.891 -12.700 -24.885  1.00  0.00           H  
ATOM    522  H6    U A  17     -14.326 -14.484 -24.846  1.00  0.00           H  
ATOM    523  P     G A  18     -14.255 -18.842 -22.283  1.00  0.00           P  
ATOM    524  OP2   G A  18     -13.406 -17.789 -21.670  1.00  0.00           O  
ATOM    525  OP1   G A  18     -14.903 -19.859 -21.417  1.00  0.00           O  
ATOM    526  O5'   G A  18     -13.380 -19.608 -23.372  1.00  0.00           O  
ATOM    527  C5'   G A  18     -12.400 -20.559 -22.982  1.00  0.00           C  
ATOM    528  C4'   G A  18     -12.189 -21.606 -24.047  1.00  0.00           C  
ATOM    529  O4'   G A  18     -12.437 -21.031 -25.357  1.00  0.00           O  
ATOM    530  C3'   G A  18     -10.783 -22.176 -24.153  1.00  0.00           C  
ATOM    531  O3'   G A  18     -10.522 -23.189 -23.196  1.00  0.00           O  
ATOM    532  C1'   G A  18     -11.525 -21.579 -26.316  1.00  0.00           C  
ATOM    533  C2'   G A  18     -10.731 -22.668 -25.593  1.00  0.00           C  
ATOM    534  O2'   G A  18     -11.410 -23.907 -25.739  1.00  0.00           O  
ATOM    535  N1    G A  18      -8.088 -20.364 -29.868  1.00  0.00           N  
ATOM    536  C2    G A  18      -8.740 -21.554 -29.654  1.00  0.00           C  
ATOM    537  N2    G A  18      -8.441 -22.556 -30.493  1.00  0.00           N  
ATOM    538  N3    G A  18      -9.622 -21.749 -28.687  1.00  0.00           N  
ATOM    539  C4    G A  18      -9.803 -20.641 -27.938  1.00  0.00           C  
ATOM    540  C5    G A  18      -9.204 -19.406 -28.068  1.00  0.00           C  
ATOM    541  C6    G A  18      -8.259 -19.211 -29.109  1.00  0.00           C  
ATOM    542  O6    G A  18      -7.621 -18.189 -29.388  1.00  0.00           O  
ATOM    543  N7    G A  18      -9.664 -18.530 -27.095  1.00  0.00           N  
ATOM    544  C8    G A  18     -10.518 -19.235 -26.404  1.00  0.00           C  
ATOM    545  N9    G A  18     -10.651 -20.523 -26.861  1.00  0.00           N  
ATOM    546  H5'   G A  18     -12.691 -20.997 -22.155  1.00  0.00           H  
ATOM    547 H5''   G A  18     -11.552 -20.095 -22.816  1.00  0.00           H  
ATOM    548  H4'   G A  18     -12.819 -22.342 -23.898  1.00  0.00           H  
ATOM    549  H3'   G A  18     -10.133 -21.451 -24.039  1.00  0.00           H  
ATOM    550  H1'   G A  18     -12.044 -21.982 -27.043  1.00  0.00           H  
ATOM    551  H2'   G A  18      -9.810 -22.718 -25.923  1.00  0.00           H  
ATOM    552 HO2'   G A  18     -10.899 -24.481 -26.345  1.00  0.00           H  
ATOM    553  H1    G A  18      -7.452 -20.322 -30.613  1.00  0.00           H  
ATOM    554  H22   G A  18      -8.876 -23.429 -30.388  1.00  0.00           H  
ATOM    555  H21   G A  18      -7.789 -22.420 -31.211  1.00  0.00           H  
ATOM    556  H8    G A  18     -11.014 -18.879 -25.638  1.00  0.00           H  
ATOM    557  P     G A  19      -9.015 -23.478 -22.718  1.00  0.00           P  
ATOM    558  OP2   G A  19      -8.366 -22.174 -22.427  1.00  0.00           O  
ATOM    559  OP1   G A  19      -9.059 -24.527 -21.667  1.00  0.00           O  
ATOM    560  O5'   G A  19      -8.314 -24.101 -24.007  1.00  0.00           O  
ATOM    561  C5'   G A  19      -8.681 -25.386 -24.487  1.00  0.00           C  
ATOM    562  C4'   G A  19      -7.798 -25.823 -25.629  1.00  0.00           C  
ATOM    563  O4'   G A  19      -8.011 -24.957 -26.774  1.00  0.00           O  
ATOM    564  C3'   G A  19      -6.299 -25.747 -25.381  1.00  0.00           C  
ATOM    565  O3'   G A  19      -5.802 -26.853 -24.647  1.00  0.00           O  
ATOM    566  C1'   G A  19      -6.779 -24.765 -27.476  1.00  0.00           C  
ATOM    567  C2'   G A  19      -5.734 -25.647 -26.791  1.00  0.00           C  
ATOM    568  O2'   G A  19      -5.712 -26.916 -27.429  1.00  0.00           O  
ATOM    569  N1    G A  19      -3.708 -21.198 -29.415  1.00  0.00           N  
ATOM    570  C2    G A  19      -3.776 -22.540 -29.698  1.00  0.00           C  
ATOM    571  N2    G A  19      -2.914 -22.999 -30.618  1.00  0.00           N  
ATOM    572  N3    G A  19      -4.626 -23.374 -29.122  1.00  0.00           N  
ATOM    573  C4    G A  19      -5.417 -22.749 -28.224  1.00  0.00           C  
ATOM    574  C5    G A  19      -5.430 -21.417 -27.869  1.00  0.00           C  
ATOM    575  C6    G A  19      -4.512 -20.534 -28.494  1.00  0.00           C  
ATOM    576  O6    G A  19      -4.368 -19.319 -28.314  1.00  0.00           O  
ATOM    577  N7    G A  19      -6.398 -21.174 -26.905  1.00  0.00           N  
ATOM    578  C8    G A  19      -6.945 -22.340 -26.695  1.00  0.00           C  
ATOM    579  N9    G A  19      -6.398 -23.340 -27.463  1.00  0.00           N  
ATOM    580  H5'   G A  19      -9.611 -25.359 -24.793  1.00  0.00           H  
ATOM    581 H5''   G A  19      -8.604 -26.034 -23.756  1.00  0.00           H  
ATOM    582  H4'   G A  19      -8.032 -26.742 -25.877  1.00  0.00           H  
ATOM    583  H3'   G A  19      -6.095 -24.921 -24.895  1.00  0.00           H  
ATOM    584  H1'   G A  19      -6.899 -25.062 -28.403  1.00  0.00           H  
ATOM    585  H2'   G A  19      -4.850 -25.224 -26.795  1.00  0.00           H  
ATOM    586 HO2'   G A  19      -4.881 -27.001 -27.941  1.00  0.00           H  
ATOM    587  H1    G A  19      -3.041 -20.665 -29.897  1.00  0.00           H  
ATOM    588  H22   G A  19      -2.917 -23.949 -30.861  1.00  0.00           H  
ATOM    589  H21   G A  19      -2.282 -22.388 -31.049  1.00  0.00           H  
ATOM    590  H8    G A  19      -7.673 -22.486 -26.056  1.00  0.00           H  
ATOM    591  P     G A  20      -4.540 -26.671 -23.669  1.00  0.00           P  
ATOM    592  OP2   G A  20      -4.745 -25.430 -22.880  1.00  0.00           O  
ATOM    593  OP1   G A  20      -4.313 -27.959 -22.965  1.00  0.00           O  
ATOM    594  O5'   G A  20      -3.316 -26.429 -24.659  1.00  0.00           O  
ATOM    595  C5'   G A  20      -2.864 -27.460 -25.525  1.00  0.00           C  
ATOM    596  C4'   G A  20      -1.715 -26.996 -26.386  1.00  0.00           C  
ATOM    597  O4'   G A  20      -2.164 -25.946 -27.281  1.00  0.00           O  
ATOM    598  C3'   G A  20      -0.537 -26.377 -25.649  1.00  0.00           C  
ATOM    599  O3'   G A  20       0.352 -27.343 -25.114  1.00  0.00           O  
ATOM    600  C1'   G A  20      -1.143 -24.969 -27.448  1.00  0.00           C  
ATOM    601  C2'   G A  20       0.093 -25.492 -26.715  1.00  0.00           C  
ATOM    602  O2'   G A  20       0.878 -26.255 -27.621  1.00  0.00           O  
ATOM    603  N1    G A  20      -0.310 -19.949 -27.303  1.00  0.00           N  
ATOM    604  C2    G A  20       0.386 -20.932 -27.964  1.00  0.00           C  
ATOM    605  N2    G A  20       1.444 -20.531 -28.684  1.00  0.00           N  
ATOM    606  N3    G A  20       0.068 -22.216 -27.925  1.00  0.00           N  
ATOM    607  C4    G A  20      -1.018 -22.444 -27.157  1.00  0.00           C  
ATOM    608  C5    G A  20      -1.783 -21.536 -26.456  1.00  0.00           C  
ATOM    609  C6    G A  20      -1.431 -20.162 -26.507  1.00  0.00           C  
ATOM    610  O6    G A  20      -1.984 -19.204 -25.954  1.00  0.00           O  
ATOM    611  N7    G A  20      -2.819 -22.175 -25.789  1.00  0.00           N  
ATOM    612  C8    G A  20      -2.668 -23.436 -26.090  1.00  0.00           C  
ATOM    613  N9    G A  20      -1.595 -23.669 -26.917  1.00  0.00           N  
ATOM    614  H5'   G A  20      -3.604 -27.740 -26.103  1.00  0.00           H  
ATOM    615 H5''   G A  20      -2.572 -28.225 -24.986  1.00  0.00           H  
ATOM    616  H4'   G A  20      -1.393 -27.753 -26.919  1.00  0.00           H  
ATOM    617  H3'   G A  20      -0.873 -25.813 -24.922  1.00  0.00           H  
ATOM    618  H1'   G A  20      -0.943 -24.881 -28.403  1.00  0.00           H  
ATOM    619  H2'   G A  20       0.609 -24.760 -26.316  1.00  0.00           H  
ATOM    620 HO2'   G A  20       1.694 -25.757 -27.834  1.00  0.00           H  
ATOM    621  H1    G A  20       0.007 -19.027 -27.397  1.00  0.00           H  
ATOM    622  H22   G A  20       1.978 -21.189 -29.178  1.00  0.00           H  
ATOM    623  H21   G A  20       1.685 -19.582 -28.719  1.00  0.00           H  
ATOM    624  H8    G A  20      -3.260 -24.143 -25.761  1.00  0.00           H  
ATOM    625  P     G A  21       1.122 -27.055 -23.733  1.00  0.00           P  
ATOM    626  OP2   G A  21       0.194 -26.322 -22.834  1.00  0.00           O  
ATOM    627  OP1   G A  21       1.738 -28.326 -23.275  1.00  0.00           O  
ATOM    628  O5'   G A  21       2.296 -26.059 -24.146  1.00  0.00           O  
ATOM    629  C5'   G A  21       3.392 -26.510 -24.927  1.00  0.00           C  
ATOM    630  C4'   G A  21       4.314 -25.374 -25.297  1.00  0.00           C  
ATOM    631  O4'   G A  21       3.595 -24.399 -26.096  1.00  0.00           O  
ATOM    632  C3'   G A  21       4.872 -24.564 -24.137  1.00  0.00           C  
ATOM    633  O3'   G A  21       5.995 -25.174 -23.524  1.00  0.00           O  
ATOM    634  C1'   G A  21       4.019 -23.081 -25.768  1.00  0.00           C  
ATOM    635  C2'   G A  21       5.185 -23.224 -24.789  1.00  0.00           C  
ATOM    636  O2'   G A  21       6.399 -23.279 -25.523  1.00  0.00           O  
ATOM    637  N1    G A  21       2.248 -18.465 -24.557  1.00  0.00           N  
ATOM    638  C2    G A  21       3.444 -18.819 -25.132  1.00  0.00           C  
ATOM    639  N2    G A  21       4.283 -17.815 -25.426  1.00  0.00           N  
ATOM    640  N3    G A  21       3.793 -20.066 -25.401  1.00  0.00           N  
ATOM    641  C4    G A  21       2.836 -20.948 -25.042  1.00  0.00           C  
ATOM    642  C5    G A  21       1.610 -20.699 -24.463  1.00  0.00           C  
ATOM    643  C6    G A  21       1.248 -19.356 -24.179  1.00  0.00           C  
ATOM    644  O6    G A  21       0.206 -18.931 -23.667  1.00  0.00           O  
ATOM    645  N7    G A  21       0.916 -21.881 -24.250  1.00  0.00           N  
ATOM    646  C8    G A  21       1.718 -22.811 -24.696  1.00  0.00           C  
ATOM    647  N9    G A  21       2.899 -22.314 -25.190  1.00  0.00           N  
ATOM    648  H5'   G A  21       3.053 -26.926 -25.746  1.00  0.00           H  
ATOM    649 H5''   G A  21       3.896 -27.178 -24.415  1.00  0.00           H  
ATOM    650  H4'   G A  21       5.060 -25.730 -25.823  1.00  0.00           H  
ATOM    651  H3'   G A  21       4.169 -24.437 -23.466  1.00  0.00           H  
ATOM    652  H1'   G A  21       4.331 -22.639 -26.585  1.00  0.00           H  
ATOM    653  H2'   G A  21       5.192 -22.497 -24.131  1.00  0.00           H  
ATOM    654 HO2'   G A  21       6.894 -22.445 -25.386  1.00  0.00           H  
ATOM    655  H1    G A  21       2.084 -17.512 -24.398  1.00  0.00           H  
ATOM    656  H22   G A  21       5.152 -18.008 -25.839  1.00  0.00           H  
ATOM    657  H21   G A  21       4.032 -16.889 -25.230  1.00  0.00           H  
ATOM    658  H8    G A  21       1.497 -23.765 -24.680  1.00  0.00           H  
ATOM    659  P     A A  22       6.267 -24.971 -21.953  1.00  0.00           P  
ATOM    660  OP2   A A  22       4.960 -25.020 -21.250  1.00  0.00           O  
ATOM    661  OP1   A A  22       7.353 -25.899 -21.550  1.00  0.00           O  
ATOM    662  O5'   A A  22       6.826 -23.482 -21.848  1.00  0.00           O  
ATOM    663  C5'   A A  22       8.108 -23.148 -22.359  1.00  0.00           C  
ATOM    664  C4'   A A  22       8.377 -21.668 -22.253  1.00  0.00           C  
ATOM    665  O4'   A A  22       7.414 -20.934 -23.055  1.00  0.00           O  
ATOM    666  C3'   A A  22       8.240 -21.062 -20.865  1.00  0.00           C  
ATOM    667  O3'   A A  22       9.396 -21.246 -20.064  1.00  0.00           O  
ATOM    668  C1'   A A  22       7.042 -19.728 -22.404  1.00  0.00           C  
ATOM    669  C2'   A A  22       7.934 -19.602 -21.168  1.00  0.00           C  
ATOM    670  O2'   A A  22       9.111 -18.890 -21.519  1.00  0.00           O  
ATOM    671  N1    A A  22       2.902 -16.954 -21.094  1.00  0.00           N  
ATOM    672  C2    A A  22       4.167 -16.610 -21.368  1.00  0.00           C  
ATOM    673  N3    A A  22       5.196 -17.385 -21.703  1.00  0.00           N  
ATOM    674  C4    A A  22       4.823 -18.676 -21.747  1.00  0.00           C  
ATOM    675  C5    A A  22       3.563 -19.184 -21.492  1.00  0.00           C  
ATOM    676  C6    A A  22       2.561 -18.260 -21.148  1.00  0.00           C  
ATOM    677  N6    A A  22       1.300 -18.603 -20.874  1.00  0.00           N  
ATOM    678  N7    A A  22       3.553 -20.565 -21.635  1.00  0.00           N  
ATOM    679  C8    A A  22       4.786 -20.856 -21.969  1.00  0.00           C  
ATOM    680  N9    A A  22       5.609 -19.760 -22.055  1.00  0.00           N  
ATOM    681  H5'   A A  22       8.157 -23.415 -23.301  1.00  0.00           H  
ATOM    682 H5''   A A  22       8.791 -23.634 -21.853  1.00  0.00           H  
ATOM    683  H4'   A A  22       9.279 -21.484 -22.592  1.00  0.00           H  
ATOM    684  H3'   A A  22       7.469 -21.464 -20.413  1.00  0.00           H  
ATOM    685  H1'   A A  22       7.214 -18.976 -23.008  1.00  0.00           H  
ATOM    686  H2'   A A  22       7.458 -19.173 -20.426  1.00  0.00           H  
ATOM    687 HO2'   A A  22       9.081 -18.001 -21.109  1.00  0.00           H  
ATOM    688  H2    A A  22       4.362 -15.650 -21.315  1.00  0.00           H  
ATOM    689  H61   A A  22       0.644 -17.912 -20.641  1.00  0.00           H  
ATOM    690  H62   A A  22       1.029 -19.544 -20.908  1.00  0.00           H  
ATOM    691  H8    A A  22       5.092 -21.771 -22.141  1.00  0.00           H  
ATOM    692  P     C A  23       9.292 -22.029 -18.664  1.00  0.00           P  
ATOM    693  OP2   C A  23       8.292 -23.115 -18.817  1.00  0.00           O  
ATOM    694  OP1   C A  23      10.670 -22.358 -18.218  1.00  0.00           O  
ATOM    695  O5'   C A  23       8.695 -20.946 -17.659  1.00  0.00           O  
ATOM    696  C5'   C A  23       9.362 -19.714 -17.434  1.00  0.00           C  
ATOM    697  C4'   C A  23       8.471 -18.718 -16.732  1.00  0.00           C  
ATOM    698  O4'   C A  23       7.382 -18.305 -17.603  1.00  0.00           O  
ATOM    699  C3'   C A  23       7.741 -19.225 -15.498  1.00  0.00           C  
ATOM    700  O3'   C A  23       8.561 -19.248 -14.342  1.00  0.00           O  
ATOM    701  C1'   C A  23       6.239 -18.011 -16.852  1.00  0.00           C  
ATOM    702  C2'   C A  23       6.606 -18.216 -15.380  1.00  0.00           C  
ATOM    703  O2'   C A  23       7.064 -16.987 -14.838  1.00  0.00           O  
ATOM    704  N1    C A  23       5.165 -18.933 -17.298  1.00  0.00           N  
ATOM    705  C2    C A  23       3.855 -18.445 -17.368  1.00  0.00           C  
ATOM    706  O2    C A  23       3.631 -17.265 -17.055  1.00  0.00           O  
ATOM    707  N3    C A  23       2.858 -19.265 -17.772  1.00  0.00           N  
ATOM    708  C4    C A  23       3.125 -20.528 -18.102  1.00  0.00           C  
ATOM    709  N4    C A  23       2.109 -21.301 -18.496  1.00  0.00           N  
ATOM    710  C5    C A  23       4.445 -21.056 -18.042  1.00  0.00           C  
ATOM    711  C6    C A  23       5.424 -20.235 -17.641  1.00  0.00           C  
ATOM    712  H5'   C A  23       9.642 -19.340 -18.296  1.00  0.00           H  
ATOM    713 H5''   C A  23      10.156 -19.876 -16.883  1.00  0.00           H  
ATOM    714  H4'   C A  23       9.002 -17.928 -16.502  1.00  0.00           H  
ATOM    715  H3'   C A  23       7.372 -20.114 -15.683  1.00  0.00           H  
ATOM    716  H1'   C A  23       5.949 -17.085 -16.985  1.00  0.00           H  
ATOM    717  H2'   C A  23       5.855 -18.581 -14.868  1.00  0.00           H  
ATOM    718 HO2'   C A  23       7.909 -17.140 -14.367  1.00  0.00           H  
ATOM    719  H42   C A  23       2.272 -22.234 -18.745  1.00  0.00           H  
ATOM    720  H41   C A  23       1.201 -20.934 -18.535  1.00  0.00           H  
ATOM    721  H5    C A  23       4.632 -21.986 -18.287  1.00  0.00           H  
ATOM    722  H6    C A  23       6.339 -20.579 -17.594  1.00  0.00           H  
ATOM    723  P     G A  24       8.602 -20.555 -13.407  1.00  0.00           P  
ATOM    724  OP2   G A  24       8.491 -21.750 -14.281  1.00  0.00           O  
ATOM    725  OP1   G A  24       9.760 -20.425 -12.485  1.00  0.00           O  
ATOM    726  O5'   G A  24       7.269 -20.452 -12.540  1.00  0.00           O  
ATOM    727  C5'   G A  24       7.201 -19.603 -11.404  1.00  0.00           C  
ATOM    728  C4'   G A  24       5.783 -19.438 -10.919  1.00  0.00           C  
ATOM    729  O4'   G A  24       4.954 -19.024 -12.022  1.00  0.00           O  
ATOM    730  C3'   G A  24       5.085 -20.706 -10.452  1.00  0.00           C  
ATOM    731  O3'   G A  24       5.508 -21.128  -9.166  1.00  0.00           O  
ATOM    732  C1'   G A  24       3.641 -19.501 -11.857  1.00  0.00           C  
ATOM    733  C2'   G A  24       3.622 -20.258 -10.518  1.00  0.00           C  
ATOM    734  O2'   G A  24       3.310 -19.360  -9.463  1.00  0.00           O  
ATOM    735  N1    G A  24       0.172 -21.476 -15.015  1.00  0.00           N  
ATOM    736  C2    G A  24       0.005 -20.597 -13.972  1.00  0.00           C  
ATOM    737  N2    G A  24      -1.250 -20.187 -13.734  1.00  0.00           N  
ATOM    738  N3    G A  24       0.995 -20.151 -13.216  1.00  0.00           N  
ATOM    739  C4    G A  24       2.186 -20.663 -13.591  1.00  0.00           C  
ATOM    740  C5    G A  24       2.461 -21.544 -14.615  1.00  0.00           C  
ATOM    741  C6    G A  24       1.390 -22.015 -15.418  1.00  0.00           C  
ATOM    742  O6    G A  24       1.429 -22.799 -16.373  1.00  0.00           O  
ATOM    743  N7    G A  24       3.818 -21.825 -14.673  1.00  0.00           N  
ATOM    744  C8    G A  24       4.335 -21.123 -13.701  1.00  0.00           C  
ATOM    745  N9    G A  24       3.401 -20.395 -13.005  1.00  0.00           N  
ATOM    746  H5'   G A  24       7.563 -18.723 -11.640  1.00  0.00           H  
ATOM    747 H5''   G A  24       7.743 -19.988 -10.684  1.00  0.00           H  
ATOM    748  H4'   G A  24       5.763 -18.747 -10.224  1.00  0.00           H  
ATOM    749  H3'   G A  24       5.247 -21.420 -11.102  1.00  0.00           H  
ATOM    750  H1'   G A  24       2.960 -18.796 -11.843  1.00  0.00           H  
ATOM    751  H2'   G A  24       3.011 -21.025 -10.534  1.00  0.00           H  
ATOM    752 HO2'   G A  24       3.045 -18.497  -9.846  1.00  0.00           H  
ATOM    753  H1    G A  24      -0.627 -21.745 -15.514  1.00  0.00           H  
ATOM    754  H22   G A  24      -1.430 -19.560 -13.002  1.00  0.00           H  
ATOM    755  H21   G A  24      -1.988 -20.513 -14.289  1.00  0.00           H  
ATOM    756  H8    G A  24       5.292 -21.117 -13.491  1.00  0.00           H  
ATOM    757  P     G A  25       5.651 -22.695  -8.837  1.00  0.00           P  
ATOM    758  OP2   G A  25       6.604 -23.284  -9.811  1.00  0.00           O  
ATOM    759  OP1   G A  25       5.906 -22.838  -7.380  1.00  0.00           O  
ATOM    760  O5'   G A  25       4.204 -23.287  -9.143  1.00  0.00           O  
ATOM    761  C5'   G A  25       3.956 -24.683  -9.063  1.00  0.00           C  
ATOM    762  C4'   G A  25       2.759 -24.985  -8.195  1.00  0.00           C  
ATOM    763  O4'   G A  25       3.030 -24.536  -6.835  1.00  0.00           O  
ATOM    764  C3'   G A  25       1.478 -24.241  -8.543  1.00  0.00           C  
ATOM    765  O3'   G A  25       0.753 -24.851  -9.596  1.00  0.00           O  
ATOM    766  C1'   G A  25       1.836 -24.119  -6.217  1.00  0.00           C  
ATOM    767  C2'   G A  25       0.726 -24.398  -7.224  1.00  0.00           C  
ATOM    768  O2'   G A  25       0.264 -25.730  -7.049  1.00  0.00           O  
ATOM    769  N1    G A  25      -0.256 -20.060  -3.966  1.00  0.00           N  
ATOM    770  C2    G A  25      -0.714 -21.353  -4.037  1.00  0.00           C  
ATOM    771  N2    G A  25      -1.884 -21.604  -3.430  1.00  0.00           N  
ATOM    772  N3    G A  25      -0.074 -22.331  -4.657  1.00  0.00           N  
ATOM    773  C4    G A  25       1.081 -21.906  -5.212  1.00  0.00           C  
ATOM    774  C5    G A  25       1.628 -20.640  -5.199  1.00  0.00           C  
ATOM    775  C6    G A  25       0.930 -19.600  -4.530  1.00  0.00           C  
ATOM    776  O6    G A  25       1.251 -18.413  -4.408  1.00  0.00           O  
ATOM    777  N7    G A  25       2.833 -20.617  -5.886  1.00  0.00           N  
ATOM    778  C8    G A  25       2.994 -21.845  -6.296  1.00  0.00           C  
ATOM    779  N9    G A  25       1.969 -22.679  -5.922  1.00  0.00           N  
ATOM    780  H5'   G A  25       4.744 -25.127  -8.687  1.00  0.00           H  
ATOM    781 H5''   G A  25       3.793 -25.031  -9.965  1.00  0.00           H  
ATOM    782  H4'   G A  25       2.606 -25.953  -8.191  1.00  0.00           H  
ATOM    783  H3'   G A  25       1.688 -23.298  -8.705  1.00  0.00           H  
ATOM    784  H1'   G A  25       1.653 -24.606  -5.386  1.00  0.00           H  
ATOM    785  H2'   G A  25      -0.004 -23.748  -7.146  1.00  0.00           H  
ATOM    786 HO2'   G A  25      -0.635 -25.708  -6.660  1.00  0.00           H  
ATOM    787  H1    G A  25      -0.806 -19.409  -3.482  1.00  0.00           H  
ATOM    788  H22   G A  25      -2.260 -22.510  -3.447  1.00  0.00           H  
ATOM    789  H21   G A  25      -2.364 -20.886  -2.968  1.00  0.00           H  
ATOM    790  H8    G A  25       3.769 -22.141  -6.818  1.00  0.00           H  
ATOM    791  P     A A  26      -0.075 -23.947 -10.636  1.00  0.00           P  
ATOM    792  OP2   A A  26       0.732 -22.737 -10.936  1.00  0.00           O  
ATOM    793  OP1   A A  26      -0.528 -24.821 -11.747  1.00  0.00           O  
ATOM    794  O5'   A A  26      -1.359 -23.490  -9.812  1.00  0.00           O  
ATOM    795  C5'   A A  26      -2.342 -24.433  -9.412  1.00  0.00           C  
ATOM    796  C4'   A A  26      -3.323 -23.832  -8.436  1.00  0.00           C  
ATOM    797  O4'   A A  26      -2.587 -23.290  -7.315  1.00  0.00           O  
ATOM    798  C3'   A A  26      -4.137 -22.654  -8.948  1.00  0.00           C  
ATOM    799  O3'   A A  26      -5.321 -23.048  -9.619  1.00  0.00           O  
ATOM    800  C1'   A A  26      -3.173 -22.073  -6.869  1.00  0.00           C  
ATOM    801  C2'   A A  26      -4.471 -21.908  -7.663  1.00  0.00           C  
ATOM    802  O2'   A A  26      -5.527 -22.544  -6.958  1.00  0.00           O  
ATOM    803  N1    A A  26      -1.725 -17.228  -5.875  1.00  0.00           N  
ATOM    804  C2    A A  26      -2.732 -17.980  -5.412  1.00  0.00           C  
ATOM    805  N3    A A  26      -3.052 -19.236  -5.715  1.00  0.00           N  
ATOM    806  C4    A A  26      -2.191 -19.742  -6.616  1.00  0.00           C  
ATOM    807  C5    A A  26      -1.110 -19.093  -7.183  1.00  0.00           C  
ATOM    808  C6    A A  26      -0.878 -17.766  -6.779  1.00  0.00           C  
ATOM    809  N6    A A  26       0.125 -17.017  -7.240  1.00  0.00           N  
ATOM    810  N7    A A  26      -0.448 -19.929  -8.073  1.00  0.00           N  
ATOM    811  C8    A A  26      -1.133 -21.045  -8.024  1.00  0.00           C  
ATOM    812  N9    A A  26      -2.202 -21.002  -7.163  1.00  0.00           N  
ATOM    813  H5'   A A  26      -1.899 -25.198  -8.989  1.00  0.00           H  
ATOM    814 H5''   A A  26      -2.829 -24.744 -10.203  1.00  0.00           H  
ATOM    815  H4'   A A  26      -3.928 -24.536  -8.120  1.00  0.00           H  
ATOM    816  H3'   A A  26      -3.566 -22.089  -9.510  1.00  0.00           H  
ATOM    817  H1'   A A  26      -3.376 -22.076  -5.910  1.00  0.00           H  
ATOM    818  H2'   A A  26      -4.667 -20.963  -7.837  1.00  0.00           H  
ATOM    819 HO2'   A A  26      -6.122 -21.858  -6.590  1.00  0.00           H  
ATOM    820  H2    A A  26      -3.317 -17.543  -4.758  1.00  0.00           H  
ATOM    821  H61   A A  26       0.236 -16.096  -6.921  1.00  0.00           H  
ATOM    822  H62   A A  26       0.752 -17.386  -7.897  1.00  0.00           H  
ATOM    823  H8    A A  26      -0.904 -21.837  -8.555  1.00  0.00           H  
ATOM    824  P     A A  27      -5.662 -22.433 -11.055  1.00  0.00           P  
ATOM    825  OP2   A A  27      -4.768 -21.259 -11.217  1.00  0.00           O  
ATOM    826  OP1   A A  27      -5.570 -23.563 -12.014  1.00  0.00           O  
ATOM    827  O5'   A A  27      -7.167 -21.910 -11.052  1.00  0.00           O  
ATOM    828  C5'   A A  27      -7.481 -20.591 -11.475  1.00  0.00           C  
ATOM    829  C4'   A A  27      -8.648 -20.026 -10.706  1.00  0.00           C  
ATOM    830  O4'   A A  27      -8.377 -20.149  -9.291  1.00  0.00           O  
ATOM    831  C3'   A A  27      -8.944 -18.551 -10.931  1.00  0.00           C  
ATOM    832  O3'   A A  27      -9.999 -18.331 -11.851  1.00  0.00           O  
ATOM    833  C1'   A A  27      -8.758 -18.964  -8.623  1.00  0.00           C  
ATOM    834  C2'   A A  27      -9.554 -18.153  -9.622  1.00  0.00           C  
ATOM    835  O2'   A A  27     -10.913 -18.555  -9.543  1.00  0.00           O  
ATOM    836  N1    A A  27      -6.799 -15.110  -5.819  1.00  0.00           N  
ATOM    837  C2    A A  27      -8.056 -15.522  -6.029  1.00  0.00           C  
ATOM    838  N3    A A  27      -8.495 -16.535  -6.773  1.00  0.00           N  
ATOM    839  C4    A A  27      -7.468 -17.178  -7.356  1.00  0.00           C  
ATOM    840  C5    A A  27      -6.125 -16.873  -7.236  1.00  0.00           C  
ATOM    841  C6    A A  27      -5.790 -15.778  -6.420  1.00  0.00           C  
ATOM    842  N6    A A  27      -4.538 -15.367  -6.210  1.00  0.00           N  
ATOM    843  N7    A A  27      -5.353 -17.754  -7.981  1.00  0.00           N  
ATOM    844  C8    A A  27      -6.233 -18.558  -8.526  1.00  0.00           C  
ATOM    845  N9    A A  27      -7.532 -18.267  -8.190  1.00  0.00           N  
ATOM    846  H5'   A A  27      -7.704 -20.605 -12.429  1.00  0.00           H  
ATOM    847 H5''   A A  27      -6.699 -20.016 -11.339  1.00  0.00           H  
ATOM    848  H4'   A A  27      -9.453 -20.545 -10.913  1.00  0.00           H  
ATOM    849  H3'   A A  27      -8.168 -18.013 -11.197  1.00  0.00           H  
ATOM    850  H1'   A A  27      -9.318 -19.157  -7.841  1.00  0.00           H  
ATOM    851  H2'   A A  27      -9.448 -17.193  -9.453  1.00  0.00           H  
ATOM    852 HO2'   A A  27     -10.972 -19.379  -9.017  1.00  0.00           H  
ATOM    853  H2    A A  27      -8.750 -15.004  -5.571  1.00  0.00           H  
ATOM    854  H61   A A  27      -4.366 -14.595  -5.630  1.00  0.00           H  
ATOM    855  H62   A A  27      -3.790 -15.836  -6.635  1.00  0.00           H  
ATOM    856  H8    A A  27      -5.986 -19.299  -9.119  1.00  0.00           H  
ATOM    857  P     G A  28     -10.105 -16.935 -12.641  1.00  0.00           P  
ATOM    858  OP2   G A  28      -8.846 -16.744 -13.406  1.00  0.00           O  
ATOM    859  OP1   G A  28     -11.408 -16.906 -13.352  1.00  0.00           O  
ATOM    860  O5'   G A  28     -10.150 -15.839 -11.485  1.00  0.00           O  
ATOM    861  C5'   G A  28     -11.328 -15.637 -10.718  1.00  0.00           C  
ATOM    862  C4'   G A  28     -11.291 -14.320  -9.983  1.00  0.00           C  
ATOM    863  O4'   G A  28     -10.010 -14.165  -9.308  1.00  0.00           O  
ATOM    864  C3'   G A  28     -11.404 -13.071 -10.845  1.00  0.00           C  
ATOM    865  O3'   G A  28     -12.746 -12.719 -11.135  1.00  0.00           O  
ATOM    866  C1'   G A  28      -9.630 -12.816  -9.310  1.00  0.00           C  
ATOM    867  C2'   G A  28     -10.780 -12.031  -9.939  1.00  0.00           C  
ATOM    868  O2'   G A  28     -11.679 -11.634  -8.914  1.00  0.00           O  
ATOM    869  N1    G A  28      -5.948  -9.683 -10.905  1.00  0.00           N  
ATOM    870  C2    G A  28      -7.048  -9.415 -10.127  1.00  0.00           C  
ATOM    871  N2    G A  28      -7.192  -8.146  -9.716  1.00  0.00           N  
ATOM    872  N3    G A  28      -7.943 -10.323  -9.775  1.00  0.00           N  
ATOM    873  C4    G A  28      -7.648 -11.542 -10.272  1.00  0.00           C  
ATOM    874  C5    G A  28      -6.577 -11.916 -11.057  1.00  0.00           C  
ATOM    875  C6    G A  28      -5.625 -10.932 -11.428  1.00  0.00           C  
ATOM    876  O6    G A  28      -4.608 -11.065 -12.118  1.00  0.00           O  
ATOM    877  N7    G A  28      -6.635 -13.269 -11.359  1.00  0.00           N  
ATOM    878  C8    G A  28      -7.720 -13.686 -10.763  1.00  0.00           C  
ATOM    879  N9    G A  28      -8.382 -12.691 -10.086  1.00  0.00           N  
ATOM    880  H5'   G A  28     -11.415 -16.364 -10.067  1.00  0.00           H  
ATOM    881 H5''   G A  28     -12.104 -15.648 -11.316  1.00  0.00           H  
ATOM    882  H4'   G A  28     -12.007 -14.310  -9.313  1.00  0.00           H  
ATOM    883  H3'   G A  28     -10.905 -13.152 -11.683  1.00  0.00           H  
ATOM    884  H1'   G A  28      -9.479 -12.498  -8.395  1.00  0.00           H  
ATOM    885  H2'   G A  28     -10.449 -11.262 -10.450  1.00  0.00           H  
ATOM    886 HO2'   G A  28     -11.603 -10.666  -8.779  1.00  0.00           H  
ATOM    887  H1    G A  28      -5.344  -8.939 -11.109  1.00  0.00           H  
ATOM    888  H22   G A  28      -7.958  -7.895  -9.158  1.00  0.00           H  
ATOM    889  H21   G A  28      -6.533  -7.468  -9.972  1.00  0.00           H  
ATOM    890  H8    G A  28      -8.029 -14.615 -10.796  1.00  0.00           H  
ATOM    891  P     U A  29     -13.121 -12.074 -12.559  1.00  0.00           P  
ATOM    892  OP2   U A  29     -12.319 -12.763 -13.601  1.00  0.00           O  
ATOM    893  OP1   U A  29     -14.602 -12.041 -12.673  1.00  0.00           O  
ATOM    894  O5'   U A  29     -12.602 -10.572 -12.449  1.00  0.00           O  
ATOM    895  C5'   U A  29     -13.028  -9.728 -11.391  1.00  0.00           C  
ATOM    896  C4'   U A  29     -12.207  -8.464 -11.321  1.00  0.00           C  
ATOM    897  O4'   U A  29     -10.834  -8.815 -11.014  1.00  0.00           O  
ATOM    898  C3'   U A  29     -12.129  -7.644 -12.600  1.00  0.00           C  
ATOM    899  O3'   U A  29     -13.143  -6.660 -12.690  1.00  0.00           O  
ATOM    900  C1'   U A  29      -9.940  -8.005 -11.762  1.00  0.00           C  
ATOM    901  C2'   U A  29     -10.790  -6.934 -12.453  1.00  0.00           C  
ATOM    902  O2'   U A  29     -10.895  -5.809 -11.594  1.00  0.00           O  
ATOM    903  N1    U A  29      -9.240  -8.881 -12.733  1.00  0.00           N  
ATOM    904  C2    U A  29      -8.107  -8.372 -13.340  1.00  0.00           C  
ATOM    905  O2    U A  29      -7.673  -7.256 -13.111  1.00  0.00           O  
ATOM    906  N3    U A  29      -7.493  -9.218 -14.231  1.00  0.00           N  
ATOM    907  C4    U A  29      -7.886 -10.495 -14.572  1.00  0.00           C  
ATOM    908  O4    U A  29      -7.225 -11.131 -15.394  1.00  0.00           O  
ATOM    909  C5    U A  29      -9.065 -10.955 -13.905  1.00  0.00           C  
ATOM    910  C6    U A  29      -9.683 -10.153 -13.032  1.00  0.00           C  
ATOM    911  H5'   U A  29     -12.942 -10.211 -10.543  1.00  0.00           H  
ATOM    912 H5''   U A  29     -13.968  -9.490 -11.530  1.00  0.00           H  
ATOM    913  H4'   U A  29     -12.548  -7.894 -10.601  1.00  0.00           H  
ATOM    914  H3'   U A  29     -12.156  -8.207 -13.401  1.00  0.00           H  
ATOM    915  H1'   U A  29      -9.279  -7.569 -11.184  1.00  0.00           H  
ATOM    916  H2'   U A  29     -10.415  -6.690 -13.325  1.00  0.00           H  
ATOM    917 HO2'   U A  29     -11.837  -5.543 -11.530  1.00  0.00           H  
ATOM    918  H3    U A  29      -6.688  -8.876 -14.672  1.00  0.00           H  
ATOM    919  H5    U A  29      -9.416 -11.852 -14.086  1.00  0.00           H  
ATOM    920  H6    U A  29     -10.488 -10.491 -12.589  1.00  0.00           H  
ATOM    921  P     A A  30     -13.565  -6.060 -14.120  1.00  0.00           P  
ATOM    922  OP2   A A  30     -13.949  -7.193 -14.998  1.00  0.00           O  
ATOM    923  OP1   A A  30     -14.524  -4.951 -13.889  1.00  0.00           O  
ATOM    924  O5'   A A  30     -12.214  -5.433 -14.687  1.00  0.00           O  
ATOM    925  C5'   A A  30     -11.519  -4.426 -13.967  1.00  0.00           C  
ATOM    926  C4'   A A  30     -11.425  -3.145 -14.758  1.00  0.00           C  
ATOM    927  O4'   A A  30     -10.513  -3.366 -15.874  1.00  0.00           O  
ATOM    928  C3'   A A  30     -12.724  -2.639 -15.365  1.00  0.00           C  
ATOM    929  O3'   A A  30     -12.749  -1.232 -15.530  1.00  0.00           O  
ATOM    930  C1'   A A  30     -11.218  -3.164 -17.085  1.00  0.00           C  
ATOM    931  C2'   A A  30     -12.698  -3.279 -16.747  1.00  0.00           C  
ATOM    932  O2'   A A  30     -13.453  -2.521 -17.680  1.00  0.00           O  
ATOM    933  N1    A A  30      -7.202  -5.717 -19.062  1.00  0.00           N  
ATOM    934  C2    A A  30      -7.287  -4.736 -18.154  1.00  0.00           C  
ATOM    935  N3    A A  30      -8.367  -4.116 -17.685  1.00  0.00           N  
ATOM    936  C4    A A  30      -9.482  -4.605 -18.256  1.00  0.00           C  
ATOM    937  C5    A A  30      -9.555  -5.609 -19.203  1.00  0.00           C  
ATOM    938  C6    A A  30      -8.341  -6.186 -19.616  1.00  0.00           C  
ATOM    939  N6    A A  30      -8.256  -7.162 -20.522  1.00  0.00           N  
ATOM    940  N7    A A  30     -10.875  -5.850 -19.562  1.00  0.00           N  
ATOM    941  C8    A A  30     -11.558  -4.999 -18.837  1.00  0.00           C  
ATOM    942  N9    A A  30     -10.779  -4.214 -18.023  1.00  0.00           N  
ATOM    943  H5'   A A  30     -10.614  -4.743 -13.766  1.00  0.00           H  
ATOM    944 H5''   A A  30     -11.990  -4.249 -13.127  1.00  0.00           H  
ATOM    945  H4'   A A  30     -11.045  -2.441 -14.191  1.00  0.00           H  
ATOM    946  H3'   A A  30     -13.511  -2.916 -14.850  1.00  0.00           H  
ATOM    947  H1'   A A  30     -11.042  -2.282 -17.477  1.00  0.00           H  
ATOM    948  H2'   A A  30     -12.991  -4.214 -16.715  1.00  0.00           H  
ATOM    949 HO2'   A A  30     -13.948  -3.135 -18.262  1.00  0.00           H  
ATOM    950  H2    A A  30      -6.432  -4.432 -17.782  1.00  0.00           H  
ATOM    951  H61   A A  30      -7.379  -7.525 -20.771  1.00  0.00           H  
ATOM    952  H62   A A  30      -9.068  -7.519 -20.938  1.00  0.00           H  
ATOM    953  H8    A A  30     -12.535  -4.930 -18.872  1.00  0.00           H  
ATOM    954  P     G A  31     -13.554  -0.310 -14.487  1.00  0.00           P  
ATOM    955  OP2   G A  31     -14.999  -0.627 -14.615  1.00  0.00           O  
ATOM    956  OP1   G A  31     -12.891  -0.426 -13.163  1.00  0.00           O  
ATOM    957  O5'   G A  31     -13.325   1.172 -15.025  1.00  0.00           O  
ATOM    958  C5'   G A  31     -13.657   1.523 -16.360  1.00  0.00           C  
ATOM    959  C4'   G A  31     -12.614   2.425 -16.972  1.00  0.00           C  
ATOM    960  O4'   G A  31     -11.332   1.744 -17.001  1.00  0.00           O  
ATOM    961  C3'   G A  31     -12.850   2.833 -18.418  1.00  0.00           C  
ATOM    962  O3'   G A  31     -13.767   3.906 -18.548  1.00  0.00           O  
ATOM    963  C1'   G A  31     -10.614   2.102 -18.184  1.00  0.00           C  
ATOM    964  C2'   G A  31     -11.446   3.167 -18.902  1.00  0.00           C  
ATOM    965  O2'   G A  31     -11.038   4.451 -18.453  1.00  0.00           O  
ATOM    966  N1    G A  31      -8.029   0.142 -22.107  1.00  0.00           N  
ATOM    967  C2    G A  31      -7.968   1.402 -21.562  1.00  0.00           C  
ATOM    968  N2    G A  31      -7.105   2.256 -22.132  1.00  0.00           N  
ATOM    969  N3    G A  31      -8.697   1.796 -20.531  1.00  0.00           N  
ATOM    970  C4    G A  31      -9.509   0.816 -20.082  1.00  0.00           C  
ATOM    971  C5    G A  31      -9.646  -0.472 -20.554  1.00  0.00           C  
ATOM    972  C6    G A  31      -8.857  -0.883 -21.660  1.00  0.00           C  
ATOM    973  O6    G A  31      -8.834  -1.983 -22.224  1.00  0.00           O  
ATOM    974  N7    G A  31     -10.589  -1.171 -19.814  1.00  0.00           N  
ATOM    975  C8    G A  31     -11.001  -0.311 -18.922  1.00  0.00           C  
ATOM    976  N9    G A  31     -10.387   0.914 -19.028  1.00  0.00           N  
ATOM    977  H5'   G A  31     -14.521   1.985 -16.364  1.00  0.00           H  
ATOM    978 H5''   G A  31     -13.729   0.706 -16.897  1.00  0.00           H  
ATOM    979  H4'   G A  31     -12.531   3.233 -16.423  1.00  0.00           H  
ATOM    980  H3'   G A  31     -13.186   2.060 -18.919  1.00  0.00           H  
ATOM    981  H1'   G A  31      -9.752   2.486 -17.920  1.00  0.00           H  
ATOM    982  H2'   G A  31     -11.371   3.083 -19.876  1.00  0.00           H  
ATOM    983 HO2'   G A  31     -10.551   4.901 -19.174  1.00  0.00           H  
ATOM    984  H1    G A  31      -7.446  -0.051 -22.871  1.00  0.00           H  
ATOM    985  H22   G A  31      -7.019   3.169 -21.785  1.00  0.00           H  
ATOM    986  H21   G A  31      -6.562   1.971 -22.896  1.00  0.00           H  
ATOM    987  H8    G A  31     -11.679  -0.519 -18.246  1.00  0.00           H  
ATOM    988  P     G A  32     -14.668   4.040 -19.872  1.00  0.00           P  
ATOM    989  OP2   G A  32     -15.187   2.692 -20.214  1.00  0.00           O  
ATOM    990  OP1   G A  32     -15.619   5.163 -19.669  1.00  0.00           O  
ATOM    991  O5'   G A  32     -13.632   4.471 -21.003  1.00  0.00           O  
ATOM    992  C5'   G A  32     -13.093   5.784 -21.036  1.00  0.00           C  
ATOM    993  C4'   G A  32     -12.126   5.958 -22.181  1.00  0.00           C  
ATOM    994  O4'   G A  32     -11.022   5.027 -22.037  1.00  0.00           O  
ATOM    995  C3'   G A  32     -12.676   5.668 -23.569  1.00  0.00           C  
ATOM    996  O3'   G A  32     -13.418   6.749 -24.109  1.00  0.00           O  
ATOM    997  C1'   G A  32     -10.600   4.567 -23.322  1.00  0.00           C  
ATOM    998  C2'   G A  32     -11.420   5.333 -24.361  1.00  0.00           C  
ATOM    999  O2'   G A  32     -10.714   6.509 -24.730  1.00  0.00           O  
ATOM   1000  N1    G A  32      -9.378   0.348 -25.896  1.00  0.00           N  
ATOM   1001  C2    G A  32      -8.977   1.645 -26.103  1.00  0.00           C  
ATOM   1002  N2    G A  32      -8.138   1.852 -27.129  1.00  0.00           N  
ATOM   1003  N3    G A  32      -9.366   2.667 -25.358  1.00  0.00           N  
ATOM   1004  C4    G A  32     -10.206   2.283 -24.373  1.00  0.00           C  
ATOM   1005  C5    G A  32     -10.668   1.017 -24.081  1.00  0.00           C  
ATOM   1006  C6    G A  32     -10.242  -0.070 -24.888  1.00  0.00           C  
ATOM   1007  O6    G A  32     -10.540  -1.266 -24.789  1.00  0.00           O  
ATOM   1008  N7    G A  32     -11.517   1.043 -22.984  1.00  0.00           N  
ATOM   1009  C8    G A  32     -11.556   2.301 -22.636  1.00  0.00           C  
ATOM   1010  N9    G A  32     -10.783   3.107 -23.436  1.00  0.00           N  
ATOM   1011  H5'   G A  32     -12.626   5.960 -20.193  1.00  0.00           H  
ATOM   1012 H5''   G A  32     -13.826   6.428 -21.136  1.00  0.00           H  
ATOM   1013  H4'   G A  32     -11.774   6.873 -22.163  1.00  0.00           H  
ATOM   1014  H3'   G A  32     -13.250   4.874 -23.528  1.00  0.00           H  
ATOM   1015  H1'   G A  32      -9.651   4.786 -23.430  1.00  0.00           H  
ATOM   1016  H2'   G A  32     -11.624   4.773 -25.140  1.00  0.00           H  
ATOM   1017 HO2'   G A  32     -10.377   6.405 -25.643  1.00  0.00           H  
ATOM   1018  H1    G A  32      -9.032  -0.338 -26.504  1.00  0.00           H  
ATOM   1019  H22   G A  32      -7.818   2.758 -27.325  1.00  0.00           H  
ATOM   1020  H21   G A  32      -7.845   1.101 -27.685  1.00  0.00           H  
ATOM   1021  H8    G A  32     -12.082   2.635 -21.880  1.00  0.00           H  
ATOM   1022  P     U A  33     -14.606   6.471 -25.154  1.00  0.00           P  
ATOM   1023  OP2   U A  33     -15.415   5.338 -24.638  1.00  0.00           O  
ATOM   1024  OP1   U A  33     -15.266   7.767 -25.456  1.00  0.00           O  
ATOM   1025  O5'   U A  33     -13.855   5.981 -26.471  1.00  0.00           O  
ATOM   1026  C5'   U A  33     -13.116   6.892 -27.270  1.00  0.00           C  
ATOM   1027  C4'   U A  33     -12.501   6.211 -28.467  1.00  0.00           C  
ATOM   1028  O4'   U A  33     -11.560   5.195 -28.030  1.00  0.00           O  
ATOM   1029  C3'   U A  33     -13.460   5.458 -29.376  1.00  0.00           C  
ATOM   1030  O3'   U A  33     -14.140   6.305 -30.288  1.00  0.00           O  
ATOM   1031  C1'   U A  33     -11.606   4.071 -28.905  1.00  0.00           C  
ATOM   1032  C2'   U A  33     -12.551   4.440 -30.050  1.00  0.00           C  
ATOM   1033  O2'   U A  33     -11.796   5.036 -31.096  1.00  0.00           O  
ATOM   1034  N1    U A  33     -12.057   2.862 -28.172  1.00  0.00           N  
ATOM   1035  C2    U A  33     -11.761   1.635 -28.737  1.00  0.00           C  
ATOM   1036  O2    U A  33     -11.157   1.515 -29.789  1.00  0.00           O  
ATOM   1037  N3    U A  33     -12.196   0.546 -28.023  1.00  0.00           N  
ATOM   1038  C4    U A  33     -12.884   0.554 -26.829  1.00  0.00           C  
ATOM   1039  O4    U A  33     -13.208  -0.515 -26.310  1.00  0.00           O  
ATOM   1040  C5    U A  33     -13.155   1.858 -26.304  1.00  0.00           C  
ATOM   1041  C6    U A  33     -12.741   2.937 -26.978  1.00  0.00           C  
ATOM   1042  H5'   U A  33     -12.402   7.288 -26.727  1.00  0.00           H  
ATOM   1043 H5''   U A  33     -13.714   7.604 -27.580  1.00  0.00           H  
ATOM   1044  H4'   U A  33     -12.020   6.879 -28.999  1.00  0.00           H  
ATOM   1045  H3'   U A  33     -14.119   4.984 -28.826  1.00  0.00           H  
ATOM   1046  H1'   U A  33     -10.707   3.915 -29.262  1.00  0.00           H  
ATOM   1047  H2'   U A  33     -13.054   3.660 -30.365  1.00  0.00           H  
ATOM   1048 HO2'   U A  33     -11.752   4.414 -31.851  1.00  0.00           H  
ATOM   1049  H3    U A  33     -11.997  -0.334 -28.406  1.00  0.00           H  
ATOM   1050  H5    U A  33     -13.639   1.959 -25.458  1.00  0.00           H  
ATOM   1051  H6    U A  33     -12.940   3.817 -26.598  1.00  0.00           H  
ATOM   1052  P     A A  34     -15.633   5.949 -30.764  1.00  0.00           P  
ATOM   1053  OP2   A A  34     -16.522   6.015 -29.577  1.00  0.00           O  
ATOM   1054  OP1   A A  34     -15.943   6.772 -31.960  1.00  0.00           O  
ATOM   1055  O5'   A A  34     -15.538   4.426 -31.224  1.00  0.00           O  
ATOM   1056  C5'   A A  34     -15.973   4.026 -32.515  1.00  0.00           C  
ATOM   1057  C4'   A A  34     -16.077   2.526 -32.624  1.00  0.00           C  
ATOM   1058  O4'   A A  34     -15.143   2.003 -33.590  1.00  0.00           O  
ATOM   1059  C3'   A A  34     -15.868   1.747 -31.335  1.00  0.00           C  
ATOM   1060  O3'   A A  34     -16.897   0.806 -31.082  1.00  0.00           O  
ATOM   1061  C1'   A A  34     -14.463   0.885 -33.052  1.00  0.00           C  
ATOM   1062  C2'   A A  34     -14.506   1.085 -31.544  1.00  0.00           C  
ATOM   1063  O2'   A A  34     -14.452  -0.190 -30.920  1.00  0.00           O  
ATOM   1064  N1    A A  34     -11.191  -1.121 -36.491  1.00  0.00           N  
ATOM   1065  C2    A A  34     -12.488  -1.348 -36.243  1.00  0.00           C  
ATOM   1066  N3    A A  34     -13.280  -0.789 -35.330  1.00  0.00           N  
ATOM   1067  C4    A A  34     -12.601   0.116 -34.602  1.00  0.00           C  
ATOM   1068  C5    A A  34     -11.269   0.458 -34.738  1.00  0.00           C  
ATOM   1069  C6    A A  34     -10.540  -0.206 -35.742  1.00  0.00           C  
ATOM   1070  N6    A A  34      -9.248   0.020 -35.989  1.00  0.00           N  
ATOM   1071  N7    A A  34     -10.915   1.430 -33.813  1.00  0.00           N  
ATOM   1072  C8    A A  34     -12.023   1.650 -33.149  1.00  0.00           C  
ATOM   1073  N9    A A  34     -13.084   0.889 -33.574  1.00  0.00           N  
ATOM   1074  H5'   A A  34     -15.334   4.352 -33.183  1.00  0.00           H  
ATOM   1075 H5''   A A  34     -16.851   4.422 -32.694  1.00  0.00           H  
ATOM   1076  H4'   A A  34     -16.983   2.291 -32.917  1.00  0.00           H  
ATOM   1077  H3'   A A  34     -15.802   2.376 -30.586  1.00  0.00           H  
ATOM   1078  H1'   A A  34     -14.896   0.035 -33.280  1.00  0.00           H  
ATOM   1079  H2'   A A  34     -13.775   1.666 -31.248  1.00  0.00           H  
ATOM   1080 HO2'   A A  34     -13.572  -0.304 -30.506  1.00  0.00           H  
ATOM   1081  H2    A A  34     -12.914  -2.021 -36.814  1.00  0.00           H  
ATOM   1082  H61   A A  34      -8.792  -0.474 -36.703  1.00  0.00           H  
ATOM   1083  H62   A A  34      -8.754   0.679 -35.458  1.00  0.00           H  
ATOM   1084  H8    A A  34     -12.088   2.299 -32.417  1.00  0.00           H  
ATOM   1085  P     A A  35     -17.827   0.956 -29.779  1.00  0.00           P  
ATOM   1086  OP2   A A  35     -16.954   1.305 -28.630  1.00  0.00           O  
ATOM   1087  OP1   A A  35     -18.969   1.838 -30.128  1.00  0.00           O  
ATOM   1088  O5'   A A  35     -18.393  -0.514 -29.539  1.00  0.00           O  
ATOM   1089  C5'   A A  35     -19.781  -0.736 -29.339  1.00  0.00           C  
ATOM   1090  C4'   A A  35     -20.288  -1.876 -30.187  1.00  0.00           C  
ATOM   1091  O4'   A A  35     -20.155  -1.531 -31.586  1.00  0.00           O  
ATOM   1092  C3'   A A  35     -19.552  -3.198 -30.036  1.00  0.00           C  
ATOM   1093  O3'   A A  35     -20.005  -3.963 -28.933  1.00  0.00           O  
ATOM   1094  C1'   A A  35     -19.880  -2.706 -32.331  1.00  0.00           C  
ATOM   1095  C2'   A A  35     -19.793  -3.893 -31.370  1.00  0.00           C  
ATOM   1096  O2'   A A  35     -21.037  -4.578 -31.376  1.00  0.00           O  
ATOM   1097  N1    A A  35     -16.744  -4.643 -35.932  1.00  0.00           N  
ATOM   1098  C2    A A  35     -17.896  -5.083 -35.410  1.00  0.00           C  
ATOM   1099  N3    A A  35     -18.661  -4.528 -34.473  1.00  0.00           N  
ATOM   1100  C4    A A  35     -18.128  -3.368 -34.049  1.00  0.00           C  
ATOM   1101  C5    A A  35     -16.953  -2.787 -34.490  1.00  0.00           C  
ATOM   1102  C6    A A  35     -16.236  -3.474 -35.485  1.00  0.00           C  
ATOM   1103  N6    A A  35     -15.087  -3.036 -36.005  1.00  0.00           N  
ATOM   1104  N7    A A  35     -16.719  -1.590 -33.826  1.00  0.00           N  
ATOM   1105  C8    A A  35     -17.741  -1.477 -33.013  1.00  0.00           C  
ATOM   1106  N9    A A  35     -18.633  -2.518 -33.096  1.00  0.00           N  
ATOM   1107  H5'   A A  35     -20.273   0.079 -29.573  1.00  0.00           H  
ATOM   1108 H5''   A A  35     -19.940  -0.945 -28.395  1.00  0.00           H  
ATOM   1109  H4'   A A  35     -21.234  -2.027 -29.983  1.00  0.00           H  
ATOM   1110  H3'   A A  35     -18.591  -3.023 -29.942  1.00  0.00           H  
ATOM   1111  H1'   A A  35     -20.626  -2.844 -32.951  1.00  0.00           H  
ATOM   1112  H2'   A A  35     -19.049  -4.487 -31.605  1.00  0.00           H  
ATOM   1113 HO2'   A A  35     -21.321  -4.730 -30.451  1.00  0.00           H  
ATOM   1114  H2    A A  35     -18.221  -5.936 -35.768  1.00  0.00           H  
ATOM   1115  H61   A A  35     -14.632  -3.560 -36.697  1.00  0.00           H  
ATOM   1116  H62   A A  35     -14.699  -2.191 -35.696  1.00  0.00           H  
ATOM   1117  H8    A A  35     -17.857  -0.719 -32.402  1.00  0.00           H  
ATOM   1118  P     A A  36     -19.010  -4.986 -28.195  1.00  0.00           P  
ATOM   1119  OP2   A A  36     -17.954  -4.192 -27.517  1.00  0.00           O  
ATOM   1120  OP1   A A  36     -19.830  -5.941 -27.409  1.00  0.00           O  
ATOM   1121  O5'   A A  36     -18.328  -5.790 -29.391  1.00  0.00           O  
ATOM   1122  C5'   A A  36     -19.027  -6.827 -30.063  1.00  0.00           C  
ATOM   1123  C4'   A A  36     -18.085  -7.725 -30.826  1.00  0.00           C  
ATOM   1124  O4'   A A  36     -17.875  -7.007 -32.083  1.00  0.00           O  
ATOM   1125  C3'   A A  36     -16.692  -7.885 -30.238  1.00  0.00           C  
ATOM   1126  O3'   A A  36     -16.621  -8.895 -29.247  1.00  0.00           O  
ATOM   1127  C1'   A A  36     -16.502  -7.093 -32.409  1.00  0.00           C  
ATOM   1128  C2'   A A  36     -15.883  -8.138 -31.494  1.00  0.00           C  
ATOM   1129  O2'   A A  36     -16.129  -9.437 -32.012  1.00  0.00           O  
ATOM   1130  N1    A A  36     -12.628  -4.028 -33.875  1.00  0.00           N  
ATOM   1131  C2    A A  36     -12.967  -5.277 -34.219  1.00  0.00           C  
ATOM   1132  N3    A A  36     -13.991  -6.016 -33.798  1.00  0.00           N  
ATOM   1133  C4    A A  36     -14.733  -5.337 -32.905  1.00  0.00           C  
ATOM   1134  C5    A A  36     -14.511  -4.049 -32.453  1.00  0.00           C  
ATOM   1135  C6    A A  36     -13.395  -3.373 -32.977  1.00  0.00           C  
ATOM   1136  N6    A A  36     -13.055  -2.129 -32.633  1.00  0.00           N  
ATOM   1137  N7    A A  36     -15.484  -3.678 -31.535  1.00  0.00           N  
ATOM   1138  C8    A A  36     -16.259  -4.731 -31.454  1.00  0.00           C  
ATOM   1139  N9    A A  36     -15.863  -5.772 -32.257  1.00  0.00           N  
ATOM   1140  H5'   A A  36     -19.667  -6.429 -30.689  1.00  0.00           H  
ATOM   1141 H5''   A A  36     -19.516  -7.363 -29.404  1.00  0.00           H  
ATOM   1142  H4'   A A  36     -18.519  -8.592 -30.969  1.00  0.00           H  
ATOM   1143  H3'   A A  36     -16.416  -7.037 -29.829  1.00  0.00           H  
ATOM   1144  H1'   A A  36     -16.423  -7.389 -33.341  1.00  0.00           H  
ATOM   1145  H2'   A A  36     -14.927  -7.981 -31.343  1.00  0.00           H  
ATOM   1146 HO2'   A A  36     -16.764  -9.369 -32.754  1.00  0.00           H  
ATOM   1147  H2    A A  36     -12.379  -5.707 -34.874  1.00  0.00           H  
ATOM   1148  H61   A A  36     -12.264  -1.709 -33.033  1.00  0.00           H  
ATOM   1149  H62   A A  36     -13.597  -1.634 -31.984  1.00  0.00           H  
ATOM   1150  H8    A A  36     -17.048  -4.772 -30.874  1.00  0.00           H  
ATOM   1151  P     A A  37     -15.662 -10.135 -29.490  1.00  0.00           P  
ATOM   1152  OP2   A A  37     -16.344 -10.994 -30.491  1.00  0.00           O  
ATOM   1153  OP1   A A  37     -14.324  -9.570 -29.796  1.00  0.00           O  
ATOM   1154  O5'   A A  37     -15.550 -10.959 -28.131  1.00  0.00           O  
ATOM   1155  C5'   A A  37     -14.420 -10.818 -27.283  1.00  0.00           C  
ATOM   1156  C4'   A A  37     -13.553  -9.658 -27.706  1.00  0.00           C  
ATOM   1157  O4'   A A  37     -13.943  -8.482 -26.959  1.00  0.00           O  
ATOM   1158  C3'   A A  37     -12.060  -9.819 -27.465  1.00  0.00           C  
ATOM   1159  O3'   A A  37     -11.268  -9.298 -28.518  1.00  0.00           O  
ATOM   1160  C1'   A A  37     -12.827  -7.930 -26.291  1.00  0.00           C  
ATOM   1161  C2'   A A  37     -11.817  -9.056 -26.161  1.00  0.00           C  
ATOM   1162  O2'   A A  37     -10.509  -8.506 -26.122  1.00  0.00           O  
ATOM   1163  N1    A A  37     -13.587  -3.801 -23.303  1.00  0.00           N  
ATOM   1164  C2    A A  37     -13.122  -3.935 -24.551  1.00  0.00           C  
ATOM   1165  N3    A A  37     -12.950  -5.043 -25.270  1.00  0.00           N  
ATOM   1166  C4    A A  37     -13.319  -6.128 -24.567  1.00  0.00           C  
ATOM   1167  C5    A A  37     -13.815  -6.149 -23.277  1.00  0.00           C  
ATOM   1168  C6    A A  37     -13.950  -4.911 -22.624  1.00  0.00           C  
ATOM   1169  N6    A A  37     -14.413  -4.776 -21.380  1.00  0.00           N  
ATOM   1170  N7    A A  37     -14.088  -7.451 -22.878  1.00  0.00           N  
ATOM   1171  C8    A A  37     -13.757  -8.174 -23.919  1.00  0.00           C  
ATOM   1172  N9    A A  37     -13.284  -7.439 -24.977  1.00  0.00           N  
ATOM   1173  H5'   A A  37     -13.890 -11.642 -27.317  1.00  0.00           H  
ATOM   1174 H5''   A A  37     -14.725 -10.671 -26.364  1.00  0.00           H  
ATOM   1175  H4'   A A  37     -13.703  -9.482 -28.658  1.00  0.00           H  
ATOM   1176  H3'   A A  37     -11.851 -10.770 -27.347  1.00  0.00           H  
ATOM   1177  H1'   A A  37     -12.427  -7.190 -26.795  1.00  0.00           H  
ATOM   1178  H2'   A A  37     -12.000  -9.617 -25.378  1.00  0.00           H  
ATOM   1179 HO2'   A A  37     -10.147  -8.609 -25.218  1.00  0.00           H  
ATOM   1180  H2    A A  37     -12.873  -3.100 -25.000  1.00  0.00           H  
ATOM   1181  H61   A A  37     -14.485  -3.885 -20.977  1.00  0.00           H  
ATOM   1182  H62   A A  37     -14.682  -5.567 -20.868  1.00  0.00           H  
ATOM   1183  H8    A A  37     -13.840  -9.151 -23.940  1.00  0.00           H  
ATOM   1184  P     A A  38     -10.315 -10.271 -29.371  1.00  0.00           P  
ATOM   1185  OP2   A A  38      -9.564 -11.128 -28.419  1.00  0.00           O  
ATOM   1186  OP1   A A  38     -11.135 -10.901 -30.436  1.00  0.00           O  
ATOM   1187  O5'   A A  38      -9.277  -9.282 -30.066  1.00  0.00           O  
ATOM   1188  C5'   A A  38      -8.918  -9.444 -31.430  1.00  0.00           C  
ATOM   1189  C4'   A A  38      -8.752  -8.114 -32.121  1.00  0.00           C  
ATOM   1190  O4'   A A  38     -10.025  -7.417 -32.158  1.00  0.00           O  
ATOM   1191  C3'   A A  38      -7.810  -7.126 -31.451  1.00  0.00           C  
ATOM   1192  O3'   A A  38      -6.447  -7.364 -31.760  1.00  0.00           O  
ATOM   1193  C1'   A A  38      -9.835  -6.024 -31.970  1.00  0.00           C  
ATOM   1194  C2'   A A  38      -8.324  -5.784 -31.951  1.00  0.00           C  
ATOM   1195  O2'   A A  38      -7.883  -5.523 -33.276  1.00  0.00           O  
ATOM   1196  N1    A A  38     -11.641  -2.024 -29.269  1.00  0.00           N  
ATOM   1197  C2    A A  38     -11.062  -2.109 -30.474  1.00  0.00           C  
ATOM   1198  N3    A A  38     -10.615  -3.185 -31.118  1.00  0.00           N  
ATOM   1199  C4    A A  38     -10.812  -4.295 -30.384  1.00  0.00           C  
ATOM   1200  C5    A A  38     -11.393  -4.367 -29.132  1.00  0.00           C  
ATOM   1201  C6    A A  38     -11.826  -3.158 -28.559  1.00  0.00           C  
ATOM   1202  N6    A A  38     -12.403  -3.072 -27.358  1.00  0.00           N  
ATOM   1203  N7    A A  38     -11.430  -5.680 -28.683  1.00  0.00           N  
ATOM   1204  C8    A A  38     -10.880  -6.361 -29.657  1.00  0.00           C  
ATOM   1205  N9    A A  38     -10.483  -5.586 -30.719  1.00  0.00           N  
ATOM   1206  H5'   A A  38      -9.617  -9.957 -31.887  1.00  0.00           H  
ATOM   1207 H5''   A A  38      -8.074  -9.939 -31.482  1.00  0.00           H  
ATOM   1208  H4'   A A  38      -8.448  -8.269 -33.040  1.00  0.00           H  
ATOM   1209  H3'   A A  38      -7.931  -7.174 -30.479  1.00  0.00           H  
ATOM   1210  H1'   A A  38     -10.232  -5.546 -32.728  1.00  0.00           H  
ATOM   1211  H2'   A A  38      -8.085  -5.056 -31.340  1.00  0.00           H  
ATOM   1212 HO2'   A A  38      -7.640  -4.577 -33.351  1.00  0.00           H  
ATOM   1213  H2    A A  38     -10.952  -1.259 -30.949  1.00  0.00           H  
ATOM   1214  H61   A A  38     -12.684  -2.199 -27.010  1.00  0.00           H  
ATOM   1215  H62   A A  38     -12.547  -3.881 -26.824  1.00  0.00           H  
ATOM   1216  H8    A A  38     -10.762  -7.334 -29.631  1.00  0.00           H  
ATOM   1217  P     C A  39      -5.321  -7.206 -30.624  1.00  0.00           P  
ATOM   1218  OP2   C A  39      -5.913  -7.622 -29.328  1.00  0.00           O  
ATOM   1219  OP1   C A  39      -4.082  -7.865 -31.111  1.00  0.00           O  
ATOM   1220  O5'   C A  39      -5.052  -5.637 -30.563  1.00  0.00           O  
ATOM   1221  C5'   C A  39      -4.374  -4.971 -31.618  1.00  0.00           C  
ATOM   1222  C4'   C A  39      -4.442  -3.471 -31.465  1.00  0.00           C  
ATOM   1223  O4'   C A  39      -5.826  -3.036 -31.469  1.00  0.00           O  
ATOM   1224  C3'   C A  39      -3.880  -2.904 -30.170  1.00  0.00           C  
ATOM   1225  O3'   C A  39      -2.470  -2.756 -30.195  1.00  0.00           O  
ATOM   1226  C1'   C A  39      -6.016  -1.970 -30.551  1.00  0.00           C  
ATOM   1227  C2'   C A  39      -4.630  -1.587 -30.030  1.00  0.00           C  
ATOM   1228  O2'   C A  39      -4.079  -0.588 -30.877  1.00  0.00           O  
ATOM   1229  N1    C A  39      -6.933  -2.387 -29.461  1.00  0.00           N  
ATOM   1230  C2    C A  39      -7.491  -1.394 -28.646  1.00  0.00           C  
ATOM   1231  O2    C A  39      -7.206  -0.205 -28.857  1.00  0.00           O  
ATOM   1232  N3    C A  39      -8.330  -1.747 -27.645  1.00  0.00           N  
ATOM   1233  C4    C A  39      -8.620  -3.031 -27.439  1.00  0.00           C  
ATOM   1234  N4    C A  39      -9.453  -3.333 -26.439  1.00  0.00           N  
ATOM   1235  C5    C A  39      -8.069  -4.064 -28.248  1.00  0.00           C  
ATOM   1236  C6    C A  39      -7.241  -3.703 -29.236  1.00  0.00           C  
ATOM   1237  H5'   C A  39      -4.786  -5.224 -32.471  1.00  0.00           H  
ATOM   1238 H5''   C A  39      -3.435  -5.250 -31.621  1.00  0.00           H  
ATOM   1239  H4'   C A  39      -3.975  -3.057 -32.221  1.00  0.00           H  
ATOM   1240  H3'   C A  39      -4.127  -3.494 -29.427  1.00  0.00           H  
ATOM   1241  H1'   C A  39      -6.407  -1.208 -31.029  1.00  0.00           H  
ATOM   1242  H2'   C A  39      -4.667  -1.291 -29.096  1.00  0.00           H  
ATOM   1243 HO2'   C A  39      -4.068   0.265 -30.396  1.00  0.00           H  
ATOM   1244  H42   C A  39      -9.686  -4.268 -26.261  1.00  0.00           H  
ATOM   1245  H41   C A  39      -9.830  -2.619 -25.883  1.00  0.00           H  
ATOM   1246  H5    C A  39      -8.289  -5.006 -28.089  1.00  0.00           H  
ATOM   1247  H6    C A  39      -6.851  -4.398 -29.804  1.00  0.00           H  
ATOM   1248  P     C A  40      -1.611  -2.967 -28.854  1.00  0.00           P  
ATOM   1249  OP2   C A  40      -2.213  -4.090 -28.093  1.00  0.00           O  
ATOM   1250  OP1   C A  40      -0.176  -3.022 -29.232  1.00  0.00           O  
ATOM   1251  O5'   C A  40      -1.850  -1.626 -28.028  1.00  0.00           O  
ATOM   1252  C5'   C A  40      -1.292  -0.394 -28.458  1.00  0.00           C  
ATOM   1253  C4'   C A  40      -1.749   0.757 -27.596  1.00  0.00           C  
ATOM   1254  O4'   C A  40      -3.191   0.897 -27.684  1.00  0.00           O  
ATOM   1255  C3'   C A  40      -1.480   0.626 -26.104  1.00  0.00           C  
ATOM   1256  O3'   C A  40      -0.158   0.989 -25.745  1.00  0.00           O  
ATOM   1257  C1'   C A  40      -3.734   1.261 -26.423  1.00  0.00           C  
ATOM   1258  C2'   C A  40      -2.547   1.523 -25.494  1.00  0.00           C  
ATOM   1259  O2'   C A  40      -2.183   2.893 -25.586  1.00  0.00           O  
ATOM   1260  N1    C A  40      -4.619   0.183 -25.916  1.00  0.00           N  
ATOM   1261  C2    C A  40      -5.489   0.478 -24.860  1.00  0.00           C  
ATOM   1262  O2    C A  40      -5.494   1.623 -24.381  1.00  0.00           O  
ATOM   1263  N3    C A  40      -6.307  -0.487 -24.380  1.00  0.00           N  
ATOM   1264  C4    C A  40      -6.281  -1.709 -24.911  1.00  0.00           C  
ATOM   1265  N4    C A  40      -7.106  -2.629 -24.405  1.00  0.00           N  
ATOM   1266  C5    C A  40      -5.408  -2.041 -25.985  1.00  0.00           C  
ATOM   1267  C6    C A  40      -4.605  -1.078 -26.452  1.00  0.00           C  
ATOM   1268  H5'   C A  40      -1.563  -0.227 -29.385  1.00  0.00           H  
ATOM   1269 H5''   C A  40      -0.314  -0.455 -28.417  1.00  0.00           H  
ATOM   1270  H4'   C A  40      -1.329   1.581 -27.922  1.00  0.00           H  
ATOM   1271  H3'   C A  40      -1.645  -0.301 -25.829  1.00  0.00           H  
ATOM   1272  H1'   C A  40      -4.254   2.085 -26.527  1.00  0.00           H  
ATOM   1273  H2'   C A  40      -2.751   1.263 -24.571  1.00  0.00           H  
ATOM   1274 HO2'   C A  40      -2.434   3.346 -24.755  1.00  0.00           H  
ATOM   1275  H42   C A  40      -7.111  -3.537 -24.774  1.00  0.00           H  
ATOM   1276  H41   C A  40      -7.705  -2.397 -23.665  1.00  0.00           H  
ATOM   1277  H5    C A  40      -5.397  -2.943 -26.370  1.00  0.00           H  
ATOM   1278  H6    C A  40      -3.997  -1.287 -27.191  1.00  0.00           H  
ATOM   1279  P     G A  41       0.545   0.319 -24.464  1.00  0.00           P  
ATOM   1280  OP2   G A  41       0.352  -1.151 -24.550  1.00  0.00           O  
ATOM   1281  OP1   G A  41       1.919   0.873 -24.350  1.00  0.00           O  
ATOM   1282  O5'   G A  41      -0.307   0.857 -23.230  1.00  0.00           O  
ATOM   1283  C5'   G A  41      -0.165   2.193 -22.773  1.00  0.00           C  
ATOM   1284  C4'   G A  41      -1.047   2.468 -21.580  1.00  0.00           C  
ATOM   1285  O4'   G A  41      -2.422   2.242 -21.980  1.00  0.00           O  
ATOM   1286  C3'   G A  41      -0.851   1.552 -20.381  1.00  0.00           C  
ATOM   1287  O3'   G A  41       0.160   2.006 -19.498  1.00  0.00           O  
ATOM   1288  C1'   G A  41      -3.155   1.671 -20.897  1.00  0.00           C  
ATOM   1289  C2'   G A  41      -2.210   1.612 -19.695  1.00  0.00           C  
ATOM   1290  O2'   G A  41      -2.353   2.804 -18.936  1.00  0.00           O  
ATOM   1291  N1    G A  41      -6.340  -2.180 -19.926  1.00  0.00           N  
ATOM   1292  C2    G A  41      -6.184  -0.986 -19.264  1.00  0.00           C  
ATOM   1293  N2    G A  41      -6.979  -0.786 -18.202  1.00  0.00           N  
ATOM   1294  N3    G A  41      -5.313  -0.054 -19.616  1.00  0.00           N  
ATOM   1295  C4    G A  41      -4.597  -0.417 -20.701  1.00  0.00           C  
ATOM   1296  C5    G A  41      -4.675  -1.582 -21.434  1.00  0.00           C  
ATOM   1297  C6    G A  41      -5.613  -2.573 -21.045  1.00  0.00           C  
ATOM   1298  O6    G A  41      -5.833  -3.672 -21.566  1.00  0.00           O  
ATOM   1299  N7    G A  41      -3.763  -1.569 -22.480  1.00  0.00           N  
ATOM   1300  C8    G A  41      -3.159  -0.417 -22.366  1.00  0.00           C  
ATOM   1301  N9    G A  41      -3.616   0.331 -21.308  1.00  0.00           N  
ATOM   1302  H5'   G A  41      -0.407   2.807 -23.498  1.00  0.00           H  
ATOM   1303 H5''   G A  41       0.770   2.347 -22.523  1.00  0.00           H  
ATOM   1304  H4'   G A  41      -0.950   3.399 -21.289  1.00  0.00           H  
ATOM   1305  H3'   G A  41      -0.642   0.639 -20.666  1.00  0.00           H  
ATOM   1306  H1'   G A  41      -3.930   2.229 -20.677  1.00  0.00           H  
ATOM   1307  H2'   G A  41      -2.373   0.813 -19.150  1.00  0.00           H  
ATOM   1308 HO2'   G A  41      -2.808   2.594 -18.094  1.00  0.00           H  
ATOM   1309  H1    G A  41      -7.014  -2.803 -19.584  1.00  0.00           H  
ATOM   1310  H22   G A  41      -6.912   0.048 -17.690  1.00  0.00           H  
ATOM   1311  H21   G A  41      -7.626  -1.471 -17.935  1.00  0.00           H  
ATOM   1312  H8    G A  41      -2.451  -0.118 -22.975  1.00  0.00           H  
ATOM   1313  P     A A  42       1.056   0.948 -18.684  1.00  0.00           P  
ATOM   1314  OP2   A A  42       1.173  -0.283 -19.505  1.00  0.00           O  
ATOM   1315  OP1   A A  42       2.285   1.643 -18.224  1.00  0.00           O  
ATOM   1316  O5'   A A  42       0.175   0.603 -17.402  1.00  0.00           O  
ATOM   1317  C5'   A A  42      -0.099   1.590 -16.419  1.00  0.00           C  
ATOM   1318  C4'   A A  42      -1.141   1.118 -15.436  1.00  0.00           C  
ATOM   1319  O4'   A A  42      -2.186   0.410 -16.140  1.00  0.00           O  
ATOM   1320  C3'   A A  42      -0.645   0.206 -14.324  1.00  0.00           C  
ATOM   1321  O3'   A A  42      -1.073   0.617 -13.037  1.00  0.00           O  
ATOM   1322  C1'   A A  42      -2.476  -0.803 -15.465  1.00  0.00           C  
ATOM   1323  C2'   A A  42      -1.211  -1.168 -14.687  1.00  0.00           C  
ATOM   1324  O2'   A A  42      -1.587  -1.892 -13.525  1.00  0.00           O  
ATOM   1325  N1    A A  42      -4.887  -5.265 -16.376  1.00  0.00           N  
ATOM   1326  C2    A A  42      -4.738  -4.533 -15.264  1.00  0.00           C  
ATOM   1327  N3    A A  42      -4.096  -3.378 -15.098  1.00  0.00           N  
ATOM   1328  C4    A A  42      -3.554  -2.965 -16.257  1.00  0.00           C  
ATOM   1329  C5    A A  42      -3.622  -3.607 -17.479  1.00  0.00           C  
ATOM   1330  C6    A A  42      -4.331  -4.821 -17.523  1.00  0.00           C  
ATOM   1331  N6    A A  42      -4.479  -5.551 -18.630  1.00  0.00           N  
ATOM   1332  N7    A A  42      -2.944  -2.884 -18.451  1.00  0.00           N  
ATOM   1333  C8    A A  42      -2.490  -1.838 -17.806  1.00  0.00           C  
ATOM   1334  N9    A A  42      -2.822  -1.822 -16.473  1.00  0.00           N  
ATOM   1335  H5'   A A  42      -0.423   2.402 -16.862  1.00  0.00           H  
ATOM   1336 H5''   A A  42       0.726   1.798 -15.935  1.00  0.00           H  
ATOM   1337  H4'   A A  42      -1.545   1.916 -15.034  1.00  0.00           H  
ATOM   1338  H3'   A A  42       0.335   0.186 -14.346  1.00  0.00           H  
ATOM   1339  H1'   A A  42      -3.224  -0.696 -14.839  1.00  0.00           H  
ATOM   1340  H2'   A A  42      -0.588  -1.677 -15.246  1.00  0.00           H  
ATOM   1341 HO2'   A A  42      -2.417  -1.513 -13.168  1.00  0.00           H  
ATOM   1342  H2    A A  42      -5.161  -4.899 -14.459  1.00  0.00           H  
ATOM   1343  H61   A A  42      -4.985  -6.391 -18.599  1.00  0.00           H  
ATOM   1344  H62   A A  42      -4.084  -5.249 -19.474  1.00  0.00           H  
ATOM   1345  H8    A A  42      -1.962  -1.133 -18.235  1.00  0.00           H  
ATOM   1346  P     A A  43       0.005   1.076 -11.937  1.00  0.00           P  
ATOM   1347  OP2   A A  43       0.957  -0.044 -11.731  1.00  0.00           O  
ATOM   1348  OP1   A A  43       0.518   2.414 -12.324  1.00  0.00           O  
ATOM   1349  O5'   A A  43      -0.853   1.243 -10.604  1.00  0.00           O  
ATOM   1350  C5'   A A  43      -0.963   2.504  -9.961  1.00  0.00           C  
ATOM   1351  C4'   A A  43      -2.356   2.738  -9.435  1.00  0.00           C  
ATOM   1352  O4'   A A  43      -3.293   2.792 -10.535  1.00  0.00           O  
ATOM   1353  C3'   A A  43      -2.907   1.668  -8.504  1.00  0.00           C  
ATOM   1354  O3'   A A  43      -2.587   1.899  -7.143  1.00  0.00           O  
ATOM   1355  C1'   A A  43      -4.505   2.156 -10.178  1.00  0.00           C  
ATOM   1356  C2'   A A  43      -4.416   1.785  -8.699  1.00  0.00           C  
ATOM   1357  O2'   A A  43      -4.954   2.846  -7.925  1.00  0.00           O  
ATOM   1358  N1    A A  43      -7.821  -1.267 -12.137  1.00  0.00           N  
ATOM   1359  C2    A A  43      -7.986  -0.221 -11.317  1.00  0.00           C  
ATOM   1360  N3    A A  43      -7.077   0.630 -10.846  1.00  0.00           N  
ATOM   1361  C4    A A  43      -5.853   0.321 -11.308  1.00  0.00           C  
ATOM   1362  C5    A A  43      -5.526  -0.722 -12.155  1.00  0.00           C  
ATOM   1363  C6    A A  43      -6.578  -1.550 -12.583  1.00  0.00           C  
ATOM   1364  N6    A A  43      -6.414  -2.594 -13.399  1.00  0.00           N  
ATOM   1365  N7    A A  43      -4.162  -0.731 -12.417  1.00  0.00           N  
ATOM   1366  C8    A A  43      -3.704   0.289 -11.735  1.00  0.00           C  
ATOM   1367  N9    A A  43      -4.672   0.970 -11.040  1.00  0.00           N  
ATOM   1368  H5'   A A  43      -0.741   3.211 -10.603  1.00  0.00           H  
ATOM   1369 H5''   A A  43      -0.329   2.540  -9.215  1.00  0.00           H  
ATOM   1370  H4'   A A  43      -2.371   3.601  -8.969  1.00  0.00           H  
ATOM   1371  H3'   A A  43      -2.583   0.780  -8.765  1.00  0.00           H  
ATOM   1372  H1'   A A  43      -5.258   2.769 -10.315  1.00  0.00           H  
ATOM   1373  H2'   A A  43      -4.868   0.935  -8.516  1.00  0.00           H  
ATOM   1374 HO2'   A A  43      -5.088   3.626  -8.503  1.00  0.00           H  
ATOM   1375  H2    A A  43      -8.907  -0.058 -11.023  1.00  0.00           H  
ATOM   1376  H61   A A  43      -7.188  -3.135 -13.663  1.00  0.00           H  
ATOM   1377  H62   A A  43      -5.522  -2.818 -13.735  1.00  0.00           H  
ATOM   1378  H8    A A  43      -2.757   0.541 -11.721  1.00  0.00           H  
ATOM   1379  P     G A  44      -2.373   0.659  -6.143  1.00  0.00           P  
ATOM   1380  OP2   G A  44      -1.365  -0.250  -6.746  1.00  0.00           O  
ATOM   1381  OP1   G A  44      -2.148   1.202  -4.778  1.00  0.00           O  
ATOM   1382  O5'   G A  44      -3.779  -0.090  -6.149  1.00  0.00           O  
ATOM   1383  C5'   G A  44      -4.962   0.576  -5.731  1.00  0.00           C  
ATOM   1384  C4'   G A  44      -6.184  -0.284  -5.937  1.00  0.00           C  
ATOM   1385  O4'   G A  44      -6.480  -0.348  -7.356  1.00  0.00           O  
ATOM   1386  C3'   G A  44      -6.060  -1.736  -5.502  1.00  0.00           C  
ATOM   1387  O3'   G A  44      -6.374  -1.933  -4.134  1.00  0.00           O  
ATOM   1388  C1'   G A  44      -6.880  -1.660  -7.726  1.00  0.00           C  
ATOM   1389  C2'   G A  44      -7.041  -2.452  -6.424  1.00  0.00           C  
ATOM   1390  O2'   G A  44      -8.378  -2.311  -5.964  1.00  0.00           O  
ATOM   1391  N1    G A  44      -5.799  -4.978 -11.433  1.00  0.00           N  
ATOM   1392  C2    G A  44      -7.001  -4.707 -10.825  1.00  0.00           C  
ATOM   1393  N2    G A  44      -8.058  -5.410 -11.257  1.00  0.00           N  
ATOM   1394  N3    G A  44      -7.157  -3.812  -9.863  1.00  0.00           N  
ATOM   1395  C4    G A  44      -5.997  -3.199  -9.550  1.00  0.00           C  
ATOM   1396  C5    G A  44      -4.745  -3.395 -10.095  1.00  0.00           C  
ATOM   1397  C6    G A  44      -4.591  -4.358 -11.126  1.00  0.00           C  
ATOM   1398  O6    G A  44      -3.564  -4.676 -11.736  1.00  0.00           O  
ATOM   1399  N7    G A  44      -3.811  -2.562  -9.496  1.00  0.00           N  
ATOM   1400  C8    G A  44      -4.498  -1.888  -8.614  1.00  0.00           C  
ATOM   1401  N9    G A  44      -5.830  -2.224  -8.594  1.00  0.00           N  
ATOM   1402  H5'   G A  44      -5.062   1.404  -6.244  1.00  0.00           H  
ATOM   1403 H5''   G A  44      -4.883   0.798  -4.779  1.00  0.00           H  
ATOM   1404  H4'   G A  44      -6.948   0.122  -5.476  1.00  0.00           H  
ATOM   1405  H3'   G A  44      -5.150  -2.055  -5.671  1.00  0.00           H  
ATOM   1406  H1'   G A  44      -7.733  -1.650  -8.210  1.00  0.00           H  
ATOM   1407  H2'   G A  44      -6.797  -3.394  -6.547  1.00  0.00           H  
ATOM   1408 HO2'   G A  44      -8.849  -3.162  -6.088  1.00  0.00           H  
ATOM   1409  H1    G A  44      -5.789  -5.660 -12.136  1.00  0.00           H  
ATOM   1410  H22   G A  44      -8.942  -5.259 -10.860  1.00  0.00           H  
ATOM   1411  H21   G A  44      -7.951  -6.074 -11.969  1.00  0.00           H  
ATOM   1412  H8    G A  44      -4.102  -1.211  -8.027  1.00  0.00           H  
ATOM   1413  P     G A  45      -5.717  -3.155  -3.322  1.00  0.00           P  
ATOM   1414  OP2   G A  45      -4.308  -3.297  -3.767  1.00  0.00           O  
ATOM   1415  OP1   G A  45      -6.016  -2.963  -1.880  1.00  0.00           O  
ATOM   1416  O5'   G A  45      -6.525  -4.432  -3.827  1.00  0.00           O  
ATOM   1417  C5'   G A  45      -7.829  -4.710  -3.338  1.00  0.00           C  
ATOM   1418  C4'   G A  45      -8.295  -6.084  -3.752  1.00  0.00           C  
ATOM   1419  O4'   G A  45      -8.144  -6.243  -5.187  1.00  0.00           O  
ATOM   1420  C3'   G A  45      -7.521  -7.255  -3.166  1.00  0.00           C  
ATOM   1421  O3'   G A  45      -7.937  -7.595  -1.855  1.00  0.00           O  
ATOM   1422  C1'   G A  45      -7.737  -7.568  -5.499  1.00  0.00           C  
ATOM   1423  C2'   G A  45      -7.762  -8.357  -4.188  1.00  0.00           C  
ATOM   1424  O2'   G A  45      -9.047  -8.939  -4.025  1.00  0.00           O  
ATOM   1425  N1    G A  45      -4.301 -10.204  -8.176  1.00  0.00           N  
ATOM   1426  C2    G A  45      -5.552 -10.579  -7.750  1.00  0.00           C  
ATOM   1427  N2    G A  45      -5.946 -11.819  -8.077  1.00  0.00           N  
ATOM   1428  N3    G A  45      -6.361  -9.796  -7.054  1.00  0.00           N  
ATOM   1429  C4    G A  45      -5.810  -8.589  -6.811  1.00  0.00           C  
ATOM   1430  C5    G A  45      -4.572  -8.115  -7.191  1.00  0.00           C  
ATOM   1431  C6    G A  45      -3.714  -8.965  -7.937  1.00  0.00           C  
ATOM   1432  O6    G A  45      -2.579  -8.729  -8.367  1.00  0.00           O  
ATOM   1433  N7    G A  45      -4.382  -6.815  -6.744  1.00  0.00           N  
ATOM   1434  C8    G A  45      -5.488  -6.527  -6.112  1.00  0.00           C  
ATOM   1435  N9    G A  45      -6.397  -7.558  -6.115  1.00  0.00           N  
ATOM   1436  H5'   G A  45      -8.452  -4.041  -3.690  1.00  0.00           H  
ATOM   1437 H5''   G A  45      -7.822  -4.655  -2.359  1.00  0.00           H  
ATOM   1438  H4'   G A  45      -9.242  -6.182  -3.518  1.00  0.00           H  
ATOM   1439  H3'   G A  45      -6.565  -7.034  -3.153  1.00  0.00           H  
ATOM   1440  H1'   G A  45      -8.382  -7.957  -6.126  1.00  0.00           H  
ATOM   1441  H2'   G A  45      -7.052  -9.033  -4.164  1.00  0.00           H  
ATOM   1442 HO2'   G A  45      -8.978  -9.907  -4.155  1.00  0.00           H  
ATOM   1443  H1    G A  45      -3.780 -10.858  -8.686  1.00  0.00           H  
ATOM   1444  H22   G A  45      -6.830 -12.141  -7.801  1.00  0.00           H  
ATOM   1445  H21   G A  45      -5.353 -12.404  -8.593  1.00  0.00           H  
ATOM   1446  H8    G A  45      -5.652  -5.663  -5.681  1.00  0.00           H  
ATOM   1447  P     A A  46      -6.861  -8.091  -0.769  1.00  0.00           P  
ATOM   1448  OP2   A A  46      -5.601  -7.339  -0.993  1.00  0.00           O  
ATOM   1449  OP1   A A  46      -7.507  -8.060   0.567  1.00  0.00           O  
ATOM   1450  O5'   A A  46      -6.600  -9.615  -1.155  1.00  0.00           O  
ATOM   1451  C5'   A A  46      -7.602 -10.600  -0.952  1.00  0.00           C  
ATOM   1452  C4'   A A  46      -7.202 -11.928  -1.547  1.00  0.00           C  
ATOM   1453  O4'   A A  46      -7.024 -11.790  -2.981  1.00  0.00           O  
ATOM   1454  C3'   A A  46      -5.880 -12.504  -1.063  1.00  0.00           C  
ATOM   1455  O3'   A A  46      -5.992 -13.183   0.177  1.00  0.00           O  
ATOM   1456  C1'   A A  46      -5.939 -12.591  -3.424  1.00  0.00           C  
ATOM   1457  C2'   A A  46      -5.469 -13.406  -2.218  1.00  0.00           C  
ATOM   1458  O2'   A A  46      -6.177 -14.637  -2.189  1.00  0.00           O  
ATOM   1459  N1    A A  46      -1.736 -12.379  -6.399  1.00  0.00           N  
ATOM   1460  C2    A A  46      -2.559 -13.384  -6.073  1.00  0.00           C  
ATOM   1461  N3    A A  46      -3.637 -13.370  -5.292  1.00  0.00           N  
ATOM   1462  C4    A A  46      -3.854 -12.135  -4.805  1.00  0.00           C  
ATOM   1463  C5    A A  46      -3.098 -11.004  -5.049  1.00  0.00           C  
ATOM   1464  C6    A A  46      -1.983 -11.151  -5.894  1.00  0.00           C  
ATOM   1465  N6    A A  46      -1.163 -10.150  -6.218  1.00  0.00           N  
ATOM   1466  N7    A A  46      -3.624  -9.908  -4.378  1.00  0.00           N  
ATOM   1467  C8    A A  46      -4.669 -10.394  -3.754  1.00  0.00           C  
ATOM   1468  N9    A A  46      -4.868 -11.735  -3.968  1.00  0.00           N  
ATOM   1469  H5'   A A  46      -8.435 -10.301  -1.372  1.00  0.00           H  
ATOM   1470 H5''   A A  46      -7.751 -10.713   0.009  1.00  0.00           H  
ATOM   1471  H4'   A A  46      -7.914 -12.579  -1.375  1.00  0.00           H  
ATOM   1472  H3'   A A  46      -5.226 -11.779  -0.975  1.00  0.00           H  
ATOM   1473  H1'   A A  46      -6.258 -13.199  -4.124  1.00  0.00           H  
ATOM   1474  H2'   A A  46      -4.498 -13.547  -2.237  1.00  0.00           H  
ATOM   1475 HO2'   A A  46      -5.565 -15.363  -2.427  1.00  0.00           H  
ATOM   1476  H2    A A  46      -2.336 -14.255  -6.466  1.00  0.00           H  
ATOM   1477  H61   A A  46      -0.400 -10.314  -6.812  1.00  0.00           H  
ATOM   1478  H62   A A  46      -1.322  -9.250  -5.864  1.00  0.00           H  
ATOM   1479  H8    A A  46      -5.254  -9.849  -3.186  1.00  0.00           H  
ATOM   1480  P     A A  47      -4.785 -13.132   1.237  1.00  0.00           P  
ATOM   1481  OP2   A A  47      -4.171 -11.782   1.172  1.00  0.00           O  
ATOM   1482  OP1   A A  47      -5.290 -13.647   2.534  1.00  0.00           O  
ATOM   1483  O5'   A A  47      -3.728 -14.181   0.668  1.00  0.00           O  
ATOM   1484  C5'   A A  47      -4.039 -15.565   0.599  1.00  0.00           C  
ATOM   1485  C4'   A A  47      -3.005 -16.326  -0.192  1.00  0.00           C  
ATOM   1486  O4'   A A  47      -2.986 -15.849  -1.563  1.00  0.00           O  
ATOM   1487  C3'   A A  47      -1.565 -16.176   0.272  1.00  0.00           C  
ATOM   1488  O3'   A A  47      -1.242 -17.025   1.360  1.00  0.00           O  
ATOM   1489  C1'   A A  47      -1.660 -15.838  -2.065  1.00  0.00           C  
ATOM   1490  C2'   A A  47      -0.774 -16.476  -0.993  1.00  0.00           C  
ATOM   1491  O2'   A A  47      -0.697 -17.874  -1.233  1.00  0.00           O  
ATOM   1492  N1    A A  47       1.623 -12.850  -4.681  1.00  0.00           N  
ATOM   1493  C2    A A  47       1.489 -14.180  -4.595  1.00  0.00           C  
ATOM   1494  N3    A A  47       0.611 -14.893  -3.893  1.00  0.00           N  
ATOM   1495  C4    A A  47      -0.217 -14.084  -3.206  1.00  0.00           C  
ATOM   1496  C5    A A  47      -0.203 -12.702  -3.195  1.00  0.00           C  
ATOM   1497  C6    A A  47       0.776 -12.067  -3.980  1.00  0.00           C  
ATOM   1498  N6    A A  47       0.910 -10.742  -4.066  1.00  0.00           N  
ATOM   1499  N7    A A  47      -1.206 -12.209  -2.371  1.00  0.00           N  
ATOM   1500  C8    A A  47      -1.794 -13.286  -1.912  1.00  0.00           C  
ATOM   1501  N9    A A  47      -1.247 -14.457  -2.377  1.00  0.00           N  
ATOM   1502  H5'   A A  47      -4.914 -15.676   0.172  1.00  0.00           H  
ATOM   1503 H5''   A A  47      -4.079 -15.929   1.508  1.00  0.00           H  
ATOM   1504  H4'   A A  47      -3.242 -17.277  -0.190  1.00  0.00           H  
ATOM   1505  H3'   A A  47      -1.407 -15.244   0.535  1.00  0.00           H  
ATOM   1506  H1'   A A  47      -1.627 -16.381  -2.880  1.00  0.00           H  
ATOM   1507  H2'   A A  47       0.114 -16.062  -0.970  1.00  0.00           H  
ATOM   1508 HO2'   A A  47       0.203 -18.093  -1.553  1.00  0.00           H  
ATOM   1509  H2    A A  47       2.129 -14.702  -5.123  1.00  0.00           H  
ATOM   1510  H61   A A  47       1.613 -10.357  -4.631  1.00  0.00           H  
ATOM   1511  H62   A A  47       0.306 -10.154  -3.566  1.00  0.00           H  
ATOM   1512  H8    A A  47      -2.554 -13.259  -1.294  1.00  0.00           H  
ATOM   1513  P     C A  48      -0.259 -16.511   2.523  1.00  0.00           P  
ATOM   1514  OP2   C A  48      -0.513 -15.064   2.734  1.00  0.00           O  
ATOM   1515  OP1   C A  48      -0.370 -17.451   3.667  1.00  0.00           O  
ATOM   1516  O5'   C A  48       1.197 -16.670   1.895  1.00  0.00           O  
ATOM   1517  C5'   C A  48       1.766 -17.954   1.689  1.00  0.00           C  
ATOM   1518  C4'   C A  48       3.054 -17.873   0.906  1.00  0.00           C  
ATOM   1519  O4'   C A  48       2.803 -17.292  -0.400  1.00  0.00           O  
ATOM   1520  C3'   C A  48       4.145 -16.994   1.499  1.00  0.00           C  
ATOM   1521  O3'   C A  48       4.896 -17.647   2.509  1.00  0.00           O  
ATOM   1522  C1'   C A  48       3.877 -16.448  -0.784  1.00  0.00           C  
ATOM   1523  C2'   C A  48       4.967 -16.613   0.276  1.00  0.00           C  
ATOM   1524  O2'   C A  48       5.832 -17.671  -0.113  1.00  0.00           O  
ATOM   1525  N1    C A  48       3.409 -15.044  -0.898  1.00  0.00           N  
ATOM   1526  C2    C A  48       4.211 -14.130  -1.593  1.00  0.00           C  
ATOM   1527  O2    C A  48       5.281 -14.517  -2.089  1.00  0.00           O  
ATOM   1528  N3    C A  48       3.808 -12.844  -1.711  1.00  0.00           N  
ATOM   1529  C4    C A  48       2.655 -12.454  -1.168  1.00  0.00           C  
ATOM   1530  N4    C A  48       2.297 -11.175  -1.310  1.00  0.00           N  
ATOM   1531  C5    C A  48       1.817 -13.358  -0.455  1.00  0.00           C  
ATOM   1532  C6    C A  48       2.226 -14.627  -0.346  1.00  0.00           C  
ATOM   1533  H5'   C A  48       1.128 -18.511   1.196  1.00  0.00           H  
ATOM   1534 H5''   C A  48       1.947 -18.367   2.559  1.00  0.00           H  
ATOM   1535  H4'   C A  48       3.408 -18.780   0.788  1.00  0.00           H  
ATOM   1536  H3'   C A  48       3.737 -16.185   1.875  1.00  0.00           H  
ATOM   1537  H1'   C A  48       4.219 -16.747  -1.653  1.00  0.00           H  
ATOM   1538  H2'   C A  48       5.458 -15.777   0.418  1.00  0.00           H  
ATOM   1539 HO2'   C A  48       6.695 -17.294  -0.383  1.00  0.00           H  
ATOM   1540  H42   C A  48       1.455 -10.857  -0.923  1.00  0.00           H  
ATOM   1541  H41   C A  48       2.876 -10.555  -1.801  1.00  0.00           H  
ATOM   1542  H5    C A  48       0.971 -13.061  -0.060  1.00  0.00           H  
ATOM   1543  H6    C A  48       1.664 -15.265   0.141  1.00  0.00           H  
ATOM   1544  P     G A  49       5.469 -16.813   3.757  1.00  0.00           P  
ATOM   1545  OP2   G A  49       4.451 -15.801   4.140  1.00  0.00           O  
ATOM   1546  OP1   G A  49       5.960 -17.781   4.771  1.00  0.00           O  
ATOM   1547  O5'   G A  49       6.730 -16.042   3.161  1.00  0.00           O  
ATOM   1548  C5'   G A  49       7.916 -16.742   2.816  1.00  0.00           C  
ATOM   1549  C4'   G A  49       8.933 -15.829   2.178  1.00  0.00           C  
ATOM   1550  O4'   G A  49       8.400 -15.289   0.940  1.00  0.00           O  
ATOM   1551  C3'   G A  49       9.322 -14.597   2.981  1.00  0.00           C  
ATOM   1552  O3'   G A  49      10.302 -14.867   3.969  1.00  0.00           O  
ATOM   1553  C1'   G A  49       8.808 -13.938   0.771  1.00  0.00           C  
ATOM   1554  C2'   G A  49       9.790 -13.631   1.903  1.00  0.00           C  
ATOM   1555  O2'   G A  49      11.106 -13.942   1.468  1.00  0.00           O  
ATOM   1556  N1    G A  49       7.029  -9.274  -0.227  1.00  0.00           N  
ATOM   1557  C2    G A  49       8.294  -9.782  -0.396  1.00  0.00           C  
ATOM   1558  N2    G A  49       9.211  -8.941  -0.897  1.00  0.00           N  
ATOM   1559  N3    G A  49       8.638 -11.024  -0.097  1.00  0.00           N  
ATOM   1560  C4    G A  49       7.599 -11.731   0.394  1.00  0.00           C  
ATOM   1561  C5    G A  49       6.299 -11.320   0.602  1.00  0.00           C  
ATOM   1562  C6    G A  49       5.944  -9.985   0.277  1.00  0.00           C  
ATOM   1563  O6    G A  49       4.844  -9.432   0.389  1.00  0.00           O  
ATOM   1564  N7    G A  49       5.533 -12.353   1.123  1.00  0.00           N  
ATOM   1565  C8    G A  49       6.365 -13.354   1.222  1.00  0.00           C  
ATOM   1566  N9    G A  49       7.634 -13.046   0.796  1.00  0.00           N  
ATOM   1567  H5'   G A  49       7.693 -17.461   2.189  1.00  0.00           H  
ATOM   1568 H5''   G A  49       8.302 -17.134   3.628  1.00  0.00           H  
ATOM   1569  H4'   G A  49       9.741 -16.345   1.978  1.00  0.00           H  
ATOM   1570  H3'   G A  49       8.522 -14.231   3.414  1.00  0.00           H  
ATOM   1571  H1'   G A  49       9.267 -13.851  -0.091  1.00  0.00           H  
ATOM   1572  H2'   G A  49       9.716 -12.699   2.197  1.00  0.00           H  
ATOM   1573 HO2'   G A  49      11.603 -13.109   1.335  1.00  0.00           H  
ATOM   1574  H1    G A  49       6.877  -8.340  -0.480  1.00  0.00           H  
ATOM   1575  H22   G A  49      10.131  -9.248  -1.040  1.00  0.00           H  
ATOM   1576  H21   G A  49       8.964  -8.019  -1.121  1.00  0.00           H  
ATOM   1577  H8    G A  49       6.108 -14.236   1.564  1.00  0.00           H  
ATOM   1578  P     C A  50      10.054 -14.428   5.495  1.00  0.00           P  
ATOM   1579  OP2   C A  50       8.603 -14.168   5.669  1.00  0.00           O  
ATOM   1580  OP1   C A  50      10.733 -15.415   6.373  1.00  0.00           O  
ATOM   1581  O5'   C A  50      10.824 -13.040   5.627  1.00  0.00           O  
ATOM   1582  C5'   C A  50      10.118 -11.836   5.887  1.00  0.00           C  
ATOM   1583  C4'   C A  50      10.413 -10.781   4.848  1.00  0.00           C  
ATOM   1584  O4'   C A  50       9.534 -10.967   3.710  1.00  0.00           O  
ATOM   1585  C3'   C A  50      10.193  -9.339   5.276  1.00  0.00           C  
ATOM   1586  O3'   C A  50      11.294  -8.799   5.987  1.00  0.00           O  
ATOM   1587  C1'   C A  50       9.228  -9.720   3.129  1.00  0.00           C  
ATOM   1588  C2'   C A  50       9.951  -8.641   3.945  1.00  0.00           C  
ATOM   1589  O2'   C A  50      11.176  -8.331   3.297  1.00  0.00           O  
ATOM   1590  N1    C A  50       7.754  -9.554   3.157  1.00  0.00           N  
ATOM   1591  C2    C A  50       7.202  -8.414   2.559  1.00  0.00           C  
ATOM   1592  O2    C A  50       7.955  -7.583   2.029  1.00  0.00           O  
ATOM   1593  N3    C A  50       5.860  -8.239   2.570  1.00  0.00           N  
ATOM   1594  C4    C A  50       5.073  -9.147   3.147  1.00  0.00           C  
ATOM   1595  N4    C A  50       3.755  -8.932   3.134  1.00  0.00           N  
ATOM   1596  C5    C A  50       5.603 -10.315   3.764  1.00  0.00           C  
ATOM   1597  C6    C A  50       6.931 -10.478   3.745  1.00  0.00           C  
ATOM   1598  H5'   C A  50      10.378 -11.497   6.769  1.00  0.00           H  
ATOM   1599 H5''   C A  50       9.156 -12.023   5.888  1.00  0.00           H  
ATOM   1600  H4'   C A  50      11.342 -10.880   4.555  1.00  0.00           H  
ATOM   1601  H3'   C A  50       9.381  -9.284   5.822  1.00  0.00           H  
ATOM   1602  H1'   C A  50       9.543  -9.687   2.202  1.00  0.00           H  
ATOM   1603  H2'   C A  50       9.387  -7.848   4.054  1.00  0.00           H  
ATOM   1604 HO2'   C A  50      11.095  -7.456   2.864  1.00  0.00           H  
ATOM   1605  H42   C A  50       3.149  -9.580   3.549  1.00  0.00           H  
ATOM   1606  H41   C A  50       3.394  -8.126   2.709  1.00  0.00           H  
ATOM   1607  H5    C A  50       5.015 -10.977   4.185  1.00  0.00           H  
ATOM   1608  H6    C A  50       7.315 -11.276   4.165  1.00  0.00           H  
ATOM   1609  P     A A  51      11.186  -8.539   7.570  1.00  0.00           P  
ATOM   1610  OP2   A A  51       9.760  -8.669   7.960  1.00  0.00           O  
ATOM   1611  OP1   A A  51      12.211  -9.374   8.244  1.00  0.00           O  
ATOM   1612  O5'   A A  51      11.605  -7.011   7.738  1.00  0.00           O  
ATOM   1613  C5'   A A  51      12.821  -6.656   8.380  1.00  0.00           C  
ATOM   1614  C4'   A A  51      13.566  -5.595   7.608  1.00  0.00           C  
ATOM   1615  O4'   A A  51      13.372  -5.720   6.175  1.00  0.00           O  
ATOM   1616  C3'   A A  51      13.180  -4.155   7.911  1.00  0.00           C  
ATOM   1617  O3'   A A  51      13.818  -3.642   9.067  1.00  0.00           O  
ATOM   1618  C1'   A A  51      13.377  -4.438   5.559  1.00  0.00           C  
ATOM   1619  C2'   A A  51      13.630  -3.410   6.665  1.00  0.00           C  
ATOM   1620  O2'   A A  51      15.020  -3.126   6.709  1.00  0.00           O  
ATOM   1621  N1    A A  51      10.411  -1.172   2.896  1.00  0.00           N  
ATOM   1622  C2    A A  51      11.646  -1.060   3.400  1.00  0.00           C  
ATOM   1623  N3    A A  51      12.360  -1.951   4.084  1.00  0.00           N  
ATOM   1624  C4    A A  51      11.667  -3.093   4.245  1.00  0.00           C  
ATOM   1625  C5    A A  51      10.390  -3.358   3.785  1.00  0.00           C  
ATOM   1626  C6    A A  51       9.743  -2.332   3.074  1.00  0.00           C  
ATOM   1627  N6    A A  51       8.511  -2.444   2.572  1.00  0.00           N  
ATOM   1628  N7    A A  51       9.999  -4.642   4.138  1.00  0.00           N  
ATOM   1629  C8    A A  51      11.031  -5.116   4.792  1.00  0.00           C  
ATOM   1630  N9    A A  51      12.076  -4.232   4.894  1.00  0.00           N  
ATOM   1631  H5'   A A  51      13.387  -7.452   8.457  1.00  0.00           H  
ATOM   1632 H5''   A A  51      12.622  -6.318   9.278  1.00  0.00           H  
ATOM   1633  H4'   A A  51      14.525  -5.686   7.789  1.00  0.00           H  
ATOM   1634  H3'   A A  51      12.204  -4.092   7.983  1.00  0.00           H  
ATOM   1635  H1'   A A  51      14.095  -4.384   4.893  1.00  0.00           H  
ATOM   1636  H2'   A A  51      13.098  -2.599   6.520  1.00  0.00           H  
ATOM   1637 HO2'   A A  51      15.173  -2.225   6.355  1.00  0.00           H  
ATOM   1638  H2    A A  51      12.088  -0.199   3.243  1.00  0.00           H  
ATOM   1639  H61   A A  51       8.111  -1.693   2.084  1.00  0.00           H  
ATOM   1640  H62   A A  51       8.007  -3.276   2.688  1.00  0.00           H  
ATOM   1641  H8    A A  51      11.054  -6.019   5.174  1.00  0.00           H  
ATOM   1642  P     U A  52      12.959  -2.886  10.196  1.00  0.00           P  
ATOM   1643  OP2   U A  52      11.932  -3.833  10.701  1.00  0.00           O  
ATOM   1644  OP1   U A  52      13.906  -2.253  11.149  1.00  0.00           O  
ATOM   1645  O5'   U A  52      12.211  -1.727   9.400  1.00  0.00           O  
ATOM   1646  C5'   U A  52      10.844  -1.437   9.645  1.00  0.00           C  
ATOM   1647  C4'   U A  52      10.162  -0.886   8.417  1.00  0.00           C  
ATOM   1648  O4'   U A  52      10.256  -1.845   7.336  1.00  0.00           O  
ATOM   1649  C3'   U A  52       8.671  -0.611   8.544  1.00  0.00           C  
ATOM   1650  O3'   U A  52       8.388   0.661   9.098  1.00  0.00           O  
ATOM   1651  C1'   U A  52       9.094  -1.794   6.541  1.00  0.00           C  
ATOM   1652  C2'   U A  52       8.194  -0.693   7.102  1.00  0.00           C  
ATOM   1653  O2'   U A  52       8.456   0.517   6.404  1.00  0.00           O  
ATOM   1654  N1    U A  52       8.443  -3.126   6.577  1.00  0.00           N  
ATOM   1655  C2    U A  52       7.164  -3.217   6.060  1.00  0.00           C  
ATOM   1656  O2    U A  52       6.568  -2.265   5.586  1.00  0.00           O  
ATOM   1657  N3    U A  52       6.602  -4.469   6.114  1.00  0.00           N  
ATOM   1658  C4    U A  52       7.173  -5.616   6.623  1.00  0.00           C  
ATOM   1659  O4    U A  52       6.535  -6.670   6.600  1.00  0.00           O  
ATOM   1660  C5    U A  52       8.496  -5.447   7.140  1.00  0.00           C  
ATOM   1661  C6    U A  52       9.068  -4.239   7.098  1.00  0.00           C  
ATOM   1662  H5'   U A  52      10.781  -0.778  10.368  1.00  0.00           H  
ATOM   1663 H5''   U A  52      10.387  -2.259   9.921  1.00  0.00           H  
ATOM   1664  H4'   U A  52      10.614  -0.059   8.150  1.00  0.00           H  
ATOM   1665  H3'   U A  52       8.253  -1.332   9.059  1.00  0.00           H  
ATOM   1666  H1'   U A  52       9.334  -1.575   5.615  1.00  0.00           H  
ATOM   1667  H2'   U A  52       7.248  -0.943   7.050  1.00  0.00           H  
ATOM   1668 HO2'   U A  52       7.693   0.723   5.825  1.00  0.00           H  
ATOM   1669  H3    U A  52       5.695  -4.555   5.753  1.00  0.00           H  
ATOM   1670  H5    U A  52       8.979  -6.210   7.520  1.00  0.00           H  
ATOM   1671  H6    U A  52       9.974  -4.149   7.460  1.00  0.00           H  
ATOM   1672  P     C A  53       7.062   0.884   9.979  1.00  0.00           P  
ATOM   1673  OP2   C A  53       7.192   0.078  11.219  1.00  0.00           O  
ATOM   1674  OP1   C A  53       6.815   2.345  10.076  1.00  0.00           O  
ATOM   1675  O5'   C A  53       5.900   0.246   9.095  1.00  0.00           O  
ATOM   1676  C5'   C A  53       5.259   1.002   8.078  1.00  0.00           C  
ATOM   1677  C4'   C A  53       3.790   0.670   7.980  1.00  0.00           C  
ATOM   1678  O4'   C A  53       3.625  -0.524   7.174  1.00  0.00           O  
ATOM   1679  C3'   C A  53       3.092   0.322   9.285  1.00  0.00           C  
ATOM   1680  O3'   C A  53       2.720   1.467  10.034  1.00  0.00           O  
ATOM   1681  C1'   C A  53       2.583  -1.323   7.688  1.00  0.00           C  
ATOM   1682  C2'   C A  53       1.920  -0.531   8.811  1.00  0.00           C  
ATOM   1683  O2'   C A  53       0.883   0.274   8.271  1.00  0.00           O  
ATOM   1684  N1    C A  53       3.174  -2.596   8.170  1.00  0.00           N  
ATOM   1685  C2    C A  53       2.337  -3.711   8.303  1.00  0.00           C  
ATOM   1686  O2    C A  53       1.134  -3.602   8.018  1.00  0.00           O  
ATOM   1687  N3    C A  53       2.851  -4.883   8.740  1.00  0.00           N  
ATOM   1688  C4    C A  53       4.146  -4.973   9.041  1.00  0.00           C  
ATOM   1689  N4    C A  53       4.610  -6.150   9.468  1.00  0.00           N  
ATOM   1690  C5    C A  53       5.024  -3.859   8.917  1.00  0.00           C  
ATOM   1691  C6    C A  53       4.504  -2.705   8.483  1.00  0.00           C  
ATOM   1692  H5'   C A  53       5.689   0.809   7.219  1.00  0.00           H  
ATOM   1693 H5''   C A  53       5.358   1.956   8.279  1.00  0.00           H  
ATOM   1694  H4'   C A  53       3.326   1.417   7.547  1.00  0.00           H  
ATOM   1695  H3'   C A  53       3.689  -0.227   9.835  1.00  0.00           H  
ATOM   1696  H1'   C A  53       1.919  -1.515   6.994  1.00  0.00           H  
ATOM   1697  H2'   C A  53       1.590  -1.115   9.525  1.00  0.00           H  
ATOM   1698 HO2'   C A  53       0.017  -0.085   8.557  1.00  0.00           H  
ATOM   1699  H42   C A  53       5.558  -6.249   9.697  1.00  0.00           H  
ATOM   1700  H41   C A  53       4.003  -6.915   9.553  1.00  0.00           H  
ATOM   1701  H5    C A  53       5.976  -3.936   9.140  1.00  0.00           H  
ATOM   1702  H6    C A  53       5.092  -1.927   8.391  1.00  0.00           H  
TER                                                                             
