# Supplementary material for: Direct-Coupling Analysis of nucleotide coevolution facilitates RNA secondary and tertiary structure prediction
Source: Nucleic Acids Res. 2015 Sep 29;43(21):10444–55. doi: 10.1093/nar/gkv932 (PMC4666395; doi:10.1093/nar/gkv932)
Supplement: SUPPLEMENTARY DATA [file supp_gkv932_nar-01540-r-2015-File011.zip › blind_predictions_100dca/RF01739/cluster_01.pdb]

ATOM      1  C5'   A A   1      -0.541  -2.858   0.570  1.00  0.00           C  
ATOM      2  C4'   A A   1      -0.847  -2.389   1.970  1.00  0.00           C  
ATOM      3  O4'   A A   1      -1.062  -3.511   2.861  1.00  0.00           O  
ATOM      4  C3'   A A   1       0.223  -1.538   2.638  1.00  0.00           C  
ATOM      5  O3'   A A   1       0.036  -0.149   2.431  1.00  0.00           O  
ATOM      6  C1'   A A   1      -0.613  -3.209   4.177  1.00  0.00           C  
ATOM      7  C2'   A A   1       0.052  -1.845   4.123  1.00  0.00           C  
ATOM      8  O2'   A A   1      -0.834  -0.923   4.741  1.00  0.00           O  
ATOM      9  N1    A A   1       4.246  -4.349   5.459  1.00  0.00           N  
ATOM     10  C2    A A   1       3.655  -3.202   5.104  1.00  0.00           C  
ATOM     11  N3    A A   1       2.383  -2.975   4.783  1.00  0.00           N  
ATOM     12  C4    A A   1       1.666  -4.112   4.850  1.00  0.00           C  
ATOM     13  C5    A A   1       2.133  -5.366   5.198  1.00  0.00           C  
ATOM     14  C6    A A   1       3.498  -5.472   5.517  1.00  0.00           C  
ATOM     15  N6    A A   1       4.089  -6.616   5.869  1.00  0.00           N  
ATOM     16  N7    A A   1       1.106  -6.300   5.158  1.00  0.00           N  
ATOM     17  C8    A A   1       0.060  -5.601   4.793  1.00  0.00           C  
ATOM     18  N9    A A   1       0.327  -4.269   4.589  1.00  0.00           N  
ATOM     19  H4'   A A   1      -1.678  -1.871   1.921  1.00  0.00           H  
ATOM     20  H3'   A A   1       1.114  -1.793   2.318  1.00  0.00           H  
ATOM     21  H1'   A A   1      -1.367  -3.179   4.803  1.00  0.00           H  
ATOM     22  H2'   A A   1       0.916  -1.883   4.584  1.00  0.00           H  
ATOM     23 HO2'   A A   1      -0.486  -0.692   5.627  1.00  0.00           H  
ATOM     24  H2    A A   1       4.241  -2.416   5.078  1.00  0.00           H  
ATOM     25  H61   A A   1       5.046  -6.628   6.081  1.00  0.00           H  
ATOM     26  H62   A A   1       3.566  -7.443   5.919  1.00  0.00           H  
ATOM     27  H8    A A   1      -0.831  -5.993   4.676  1.00  0.00           H  
ATOM     28  P     U A   2       0.977   0.648   1.400  1.00  0.00           P  
ATOM     29  OP2   U A   2       0.601   0.237   0.024  1.00  0.00           O  
ATOM     30  OP1   U A   2       0.950   2.086   1.770  1.00  0.00           O  
ATOM     31  O5'   U A   2       2.438   0.089   1.701  1.00  0.00           O  
ATOM     32  C5'   U A   2       3.485   0.961   2.100  1.00  0.00           C  
ATOM     33  C4'   U A   2       4.842   0.336   1.886  1.00  0.00           C  
ATOM     34  O4'   U A   2       5.060  -0.739   2.832  1.00  0.00           O  
ATOM     35  C3'   U A   2       5.058  -0.357   0.549  1.00  0.00           C  
ATOM     36  O3'   U A   2       5.308   0.550  -0.510  1.00  0.00           O  
ATOM     37  C1'   U A   2       5.812  -1.756   2.214  1.00  0.00           C  
ATOM     38  C2'   U A   2       6.223  -1.222   0.842  1.00  0.00           C  
ATOM     39  O2'   U A   2       7.414  -0.457   0.961  1.00  0.00           O  
ATOM     40  N1    U A   2       4.959  -2.965   2.114  1.00  0.00           N  
ATOM     41  C2    U A   2       5.555  -4.182   2.386  1.00  0.00           C  
ATOM     42  O2    U A   2       6.728  -4.295   2.697  1.00  0.00           O  
ATOM     43  N3    U A   2       4.726  -5.273   2.282  1.00  0.00           N  
ATOM     44  C4    U A   2       3.391  -5.273   1.940  1.00  0.00           C  
ATOM     45  O4    U A   2       2.780  -6.342   1.889  1.00  0.00           O  
ATOM     46  C5    U A   2       2.841  -3.979   1.674  1.00  0.00           C  
ATOM     47  C6    U A   2       3.625  -2.900   1.769  1.00  0.00           C  
ATOM     48  H5'   U A   2       3.378   1.174   3.050  1.00  0.00           H  
ATOM     49 H5''   U A   2       3.429   1.788   1.578  1.00  0.00           H  
ATOM     50  H4'   U A   2       5.532   1.020   2.003  1.00  0.00           H  
ATOM     51  H3'   U A   2       4.285  -0.913   0.320  1.00  0.00           H  
ATOM     52  H1'   U A   2       6.617  -1.969   2.732  1.00  0.00           H  
ATOM     53  H2'   U A   2       6.317  -1.936   0.177  1.00  0.00           H  
ATOM     54 HO2'   U A   2       7.284   0.408   0.519  1.00  0.00           H  
ATOM     55  H3    U A   2       5.129  -6.146   2.470  1.00  0.00           H  
ATOM     56  H5    U A   2       1.898  -3.885   1.424  1.00  0.00           H  
ATOM     57  H6    U A   2       3.226  -2.026   1.580  1.00  0.00           H  
ATOM     58  P     C A   3       5.222   0.055  -2.036  1.00  0.00           P  
ATOM     59  OP2   C A   3       4.590  -1.288  -2.050  1.00  0.00           O  
ATOM     60  OP1   C A   3       4.629   1.153  -2.842  1.00  0.00           O  
ATOM     61  O5'   C A   3       6.744  -0.111  -2.475  1.00  0.00           O  
ATOM     62  C5'   C A   3       7.083  -0.652  -3.743  1.00  0.00           C  
ATOM     63  C4'   C A   3       8.168  -1.695  -3.632  1.00  0.00           C  
ATOM     64  O4'   C A   3       8.183  -2.252  -2.292  1.00  0.00           O  
ATOM     65  C3'   C A   3       8.023  -2.911  -4.535  1.00  0.00           C  
ATOM     66  O3'   C A   3       8.486  -2.679  -5.855  1.00  0.00           O  
ATOM     67  C1'   C A   3       8.479  -3.641  -2.334  1.00  0.00           C  
ATOM     68  C2'   C A   3       8.815  -3.975  -3.788  1.00  0.00           C  
ATOM     69  O2'   C A   3      10.212  -3.814  -3.987  1.00  0.00           O  
ATOM     70  N1    C A   3       7.330  -4.430  -1.825  1.00  0.00           N  
ATOM     71  C2    C A   3       7.555  -5.755  -1.433  1.00  0.00           C  
ATOM     72  O2    C A   3       8.699  -6.228  -1.522  1.00  0.00           O  
ATOM     73  N3    C A   3       6.524  -6.496  -0.965  1.00  0.00           N  
ATOM     74  C4    C A   3       5.305  -5.966  -0.879  1.00  0.00           C  
ATOM     75  N4    C A   3       4.318  -6.734  -0.412  1.00  0.00           N  
ATOM     76  C5    C A   3       5.043  -4.622  -1.271  1.00  0.00           C  
ATOM     77  C6    C A   3       6.070  -3.899  -1.731  1.00  0.00           C  
ATOM     78  H5'   C A   3       7.394   0.072  -4.326  1.00  0.00           H  
ATOM     79 H5''   C A   3       6.286  -1.061  -4.139  1.00  0.00           H  
ATOM     80  H4'   C A   3       9.034  -1.270  -3.808  1.00  0.00           H  
ATOM     81  H3'   C A   3       7.080  -3.177  -4.567  1.00  0.00           H  
ATOM     82  H1'   C A   3       9.263  -3.810  -1.771  1.00  0.00           H  
ATOM     83  H2'   C A   3       8.516  -4.879  -4.026  1.00  0.00           H  
ATOM     84 HO2'   C A   3      10.622  -4.696  -4.097  1.00  0.00           H  
ATOM     85  H42   C A   3       3.410  -6.374  -0.337  1.00  0.00           H  
ATOM     86  H41   C A   3       4.502  -7.659  -0.144  1.00  0.00           H  
ATOM     87  H5    C A   3       4.142  -4.241  -1.204  1.00  0.00           H  
ATOM     88  H6    C A   3       5.910  -2.972  -2.005  1.00  0.00           H  
ATOM     89  P     G A   4       7.857  -3.497  -7.087  1.00  0.00           P  
ATOM     90  OP2   G A   4       6.383  -3.535  -6.910  1.00  0.00           O  
ATOM     91  OP1   G A   4       8.432  -2.951  -8.344  1.00  0.00           O  
ATOM     92  O5'   G A   4       8.415  -4.977  -6.893  1.00  0.00           O  
ATOM     93  C5'   G A   4       9.769  -5.290  -7.184  1.00  0.00           C  
ATOM     94  C4'   G A   4      10.077  -6.739  -6.897  1.00  0.00           C  
ATOM     95  O4'   G A   4       9.846  -7.021  -5.492  1.00  0.00           O  
ATOM     96  C3'   G A   4       9.218  -7.761  -7.626  1.00  0.00           C  
ATOM     97  O3'   G A   4       9.651  -8.002  -8.954  1.00  0.00           O  
ATOM     98  C1'   G A   4       9.316  -8.334  -5.335  1.00  0.00           C  
ATOM     99  C2'   G A   4       9.315  -8.981  -6.721  1.00  0.00           C  
ATOM    100  O2'   G A   4      10.544  -9.668  -6.911  1.00  0.00           O  
ATOM    101  N1    G A   4       5.593 -10.936  -3.036  1.00  0.00           N  
ATOM    102  C2    G A   4       6.821 -11.370  -3.475  1.00  0.00           C  
ATOM    103  N2    G A   4       7.099 -12.667  -3.278  1.00  0.00           N  
ATOM    104  N3    G A   4       7.712 -10.590  -4.064  1.00  0.00           N  
ATOM    105  C4    G A   4       7.272  -9.319  -4.183  1.00  0.00           C  
ATOM    106  C5    G A   4       6.068  -8.784  -3.778  1.00  0.00           C  
ATOM    107  C6    G A   4       5.120  -9.632  -3.148  1.00  0.00           C  
ATOM    108  O6    G A   4       3.996  -9.346  -2.718  1.00  0.00           O  
ATOM    109  N7    G A   4       6.002  -7.432  -4.083  1.00  0.00           N  
ATOM    110  C8    G A   4       7.146  -7.174  -4.656  1.00  0.00           C  
ATOM    111  N9    G A   4       7.964  -8.274  -4.749  1.00  0.00           N  
ATOM    112  H5'   G A   4      10.353  -4.724  -6.637  1.00  0.00           H  
ATOM    113 H5''   G A   4       9.943  -5.107  -8.131  1.00  0.00           H  
ATOM    114  H4'   G A   4      11.020  -6.910  -7.104  1.00  0.00           H  
ATOM    115  H3'   G A   4       8.290  -7.447  -7.642  1.00  0.00           H  
ATOM    116  H1'   G A   4       9.908  -8.840  -4.740  1.00  0.00           H  
ATOM    117  H2'   G A   4       8.545  -9.577  -6.837  1.00  0.00           H  
ATOM    118 HO2'   G A   4      10.377 -10.633  -6.888  1.00  0.00           H  
ATOM    119  H1    G A   4       5.004 -11.594  -2.611  1.00  0.00           H  
ATOM    120  H22   G A   4       7.960 -13.033  -3.571  1.00  0.00           H  
ATOM    121  H21   G A   4       6.444 -13.251  -2.843  1.00  0.00           H  
ATOM    122  H8    G A   4       7.395  -6.286  -4.986  1.00  0.00           H  
ATOM    123  P     U A   5       8.592  -8.441 -10.081  1.00  0.00           P  
ATOM    124  OP2   U A   5       7.395  -7.573  -9.949  1.00  0.00           O  
ATOM    125  OP1   U A   5       9.307  -8.514 -11.381  1.00  0.00           O  
ATOM    126  O5'   U A   5       8.177  -9.921  -9.663  1.00  0.00           O  
ATOM    127  C5'   U A   5       9.090 -10.999  -9.793  1.00  0.00           C  
ATOM    128  C4'   U A   5       8.500 -12.293  -9.290  1.00  0.00           C  
ATOM    129  O4'   U A   5       8.183 -12.177  -7.878  1.00  0.00           O  
ATOM    130  C3'   U A   5       7.188 -12.725  -9.928  1.00  0.00           C  
ATOM    131  O3'   U A   5       7.366 -13.367 -11.180  1.00  0.00           O  
ATOM    132  C1'   U A   5       6.990 -12.897  -7.580  1.00  0.00           C  
ATOM    133  C2'   U A   5       6.580 -13.624  -8.861  1.00  0.00           C  
ATOM    134  O2'   U A   5       7.178 -14.913  -8.871  1.00  0.00           O  
ATOM    135  N1    U A   5       5.935 -11.972  -7.096  1.00  0.00           N  
ATOM    136  C2    U A   5       4.870 -12.532  -6.415  1.00  0.00           C  
ATOM    137  O2    U A   5       4.769 -13.728  -6.204  1.00  0.00           O  
ATOM    138  N3    U A   5       3.919 -11.639  -5.986  1.00  0.00           N  
ATOM    139  C4    U A   5       3.922 -10.272  -6.164  1.00  0.00           C  
ATOM    140  O4    U A   5       2.989  -9.602  -5.717  1.00  0.00           O  
ATOM    141  C5    U A   5       5.055  -9.763  -6.876  1.00  0.00           C  
ATOM    142  C6    U A   5       5.996 -10.611  -7.304  1.00  0.00           C  
ATOM    143  H5'   U A   5       9.900 -10.796  -9.279  1.00  0.00           H  
ATOM    144 H5''   U A   5       9.329 -11.104 -10.738  1.00  0.00           H  
ATOM    145  H4'   U A   5       9.160 -13.009  -9.408  1.00  0.00           H  
ATOM    146  H3'   U A   5       6.616 -11.938 -10.049  1.00  0.00           H  
ATOM    147  H1'   U A   5       7.187 -13.555  -6.880  1.00  0.00           H  
ATOM    148  H2'   U A   5       5.605 -13.676  -8.947  1.00  0.00           H  
ATOM    149 HO2'   U A   5       6.483 -15.588  -8.728  1.00  0.00           H  
ATOM    150  H3    U A   5       3.155 -12.014  -5.502  1.00  0.00           H  
ATOM    151  H5    U A   5       5.139  -8.802  -7.047  1.00  0.00           H  
ATOM    152  H6    U A   5       6.760 -10.239  -7.789  1.00  0.00           H  
ATOM    153  P     U A   6       6.179 -13.369 -12.263  1.00  0.00           P  
ATOM    154  OP2   U A   6       5.649 -11.986 -12.366  1.00  0.00           O  
ATOM    155  OP1   U A   6       6.671 -14.059 -13.483  1.00  0.00           O  
ATOM    156  O5'   U A   6       5.054 -14.281 -11.600  1.00  0.00           O  
ATOM    157  C5'   U A   6       5.158 -15.696 -11.617  1.00  0.00           C  
ATOM    158  C4'   U A   6       3.938 -16.352 -11.020  1.00  0.00           C  
ATOM    159  O4'   U A   6       3.781 -15.941  -9.637  1.00  0.00           O  
ATOM    160  C3'   U A   6       2.605 -16.000 -11.663  1.00  0.00           C  
ATOM    161  O3'   U A   6       2.347 -16.739 -12.845  1.00  0.00           O  
ATOM    162  C1'   U A   6       2.396 -15.797  -9.318  1.00  0.00           C  
ATOM    163  C2'   U A   6       1.612 -16.273 -10.542  1.00  0.00           C  
ATOM    164  O2'   U A   6       1.353 -17.663 -10.411  1.00  0.00           O  
ATOM    165  N1    U A   6       2.087 -14.391  -8.963  1.00  0.00           N  
ATOM    166  C2    U A   6       0.943 -14.165  -8.220  1.00  0.00           C  
ATOM    167  O2    U A   6       0.199 -15.059  -7.855  1.00  0.00           O  
ATOM    168  N3    U A   6       0.697 -12.849  -7.915  1.00  0.00           N  
ATOM    169  C4    U A   6       1.459 -11.757  -8.269  1.00  0.00           C  
ATOM    170  O4    U A   6       1.102 -10.631  -7.917  1.00  0.00           O  
ATOM    171  C5    U A   6       2.627 -12.066  -9.037  1.00  0.00           C  
ATOM    172  C6    U A   6       2.891 -13.339  -9.347  1.00  0.00           C  
ATOM    173  H5'   U A   6       5.948 -15.965 -11.103  1.00  0.00           H  
ATOM    174 H5''   U A   6       5.262 -15.998 -12.544  1.00  0.00           H  
ATOM    175  H4'   U A   6       4.055 -17.325 -11.049  1.00  0.00           H  
ATOM    176  H3'   U A   6       2.594 -15.042 -11.875  1.00  0.00           H  
ATOM    177  H1'   U A   6       2.191 -16.376  -8.554  1.00  0.00           H  
ATOM    178  H2'   U A   6       0.786 -15.759 -10.660  1.00  0.00           H  
ATOM    179 HO2'   U A   6       0.398 -17.794 -10.233  1.00  0.00           H  
ATOM    180  H3    U A   6      -0.110 -12.667  -7.389  1.00  0.00           H  
ATOM    181  H5    U A   6       3.227 -11.349  -9.331  1.00  0.00           H  
ATOM    182  H6    U A   6       3.695 -13.524  -9.874  1.00  0.00           H  
ATOM    183  P     C A   7       1.350 -16.157 -13.963  1.00  0.00           P  
ATOM    184  OP2   C A   7       1.729 -14.746 -14.227  1.00  0.00           O  
ATOM    185  OP1   C A   7       1.304 -17.127 -15.087  1.00  0.00           O  
ATOM    186  O5'   C A   7      -0.074 -16.161 -13.250  1.00  0.00           O  
ATOM    187  C5'   C A   7      -0.840 -17.353 -13.157  1.00  0.00           C  
ATOM    188  C4'   C A   7      -2.188 -17.101 -12.525  1.00  0.00           C  
ATOM    189  O4'   C A   7      -2.014 -16.576 -11.183  1.00  0.00           O  
ATOM    190  C3'   C A   7      -3.069 -16.070 -13.214  1.00  0.00           C  
ATOM    191  O3'   C A   7      -3.759 -16.591 -14.337  1.00  0.00           O  
ATOM    192  C1'   C A   7      -3.033 -15.616 -10.895  1.00  0.00           C  
ATOM    193  C2'   C A   7      -3.988 -15.615 -12.089  1.00  0.00           C  
ATOM    194  O2'   C A   7      -5.022 -16.560 -11.854  1.00  0.00           O  
ATOM    195  N1    C A   7      -2.442 -14.278 -10.644  1.00  0.00           N  
ATOM    196  C2    C A   7      -3.194 -13.344  -9.921  1.00  0.00           C  
ATOM    197  O2    C A   7      -4.323 -13.659  -9.515  1.00  0.00           O  
ATOM    198  N3    C A   7      -2.678 -12.117  -9.679  1.00  0.00           N  
ATOM    199  C4    C A   7      -1.462 -11.803 -10.126  1.00  0.00           C  
ATOM    200  N4    C A   7      -0.994 -10.581  -9.863  1.00  0.00           N  
ATOM    201  C5    C A   7      -0.673 -12.730 -10.865  1.00  0.00           C  
ATOM    202  C6    C A   7      -1.193 -13.941 -11.097  1.00  0.00           C  
ATOM    203  H5'   C A   7      -0.350 -18.006 -12.615  1.00  0.00           H  
ATOM    204 H5''   C A   7      -0.972 -17.718 -14.057  1.00  0.00           H  
ATOM    205  H4'   C A   7      -2.675 -17.950 -12.473  1.00  0.00           H  
ATOM    206  H3'   C A   7      -2.514 -15.314 -13.500  1.00  0.00           H  
ATOM    207  H1'   C A   7      -3.513 -15.914 -10.094  1.00  0.00           H  
ATOM    208  H2'   C A   7      -4.348 -14.718 -12.259  1.00  0.00           H  
ATOM    209 HO2'   C A   7      -5.121 -17.129 -12.645  1.00  0.00           H  
ATOM    210  H42   C A   7      -0.104 -10.320 -10.179  1.00  0.00           H  
ATOM    211  H41   C A   7      -1.540  -9.945  -9.355  1.00  0.00           H  
ATOM    212  H5    C A   7       0.220 -12.490 -11.189  1.00  0.00           H  
ATOM    213  H6    C A   7      -0.666 -14.592 -11.604  1.00  0.00           H  
ATOM    214  P     A A   8      -4.156 -15.660 -15.491  1.00  0.00           P  
ATOM    215  OP2   A A   8      -2.966 -14.881 -15.918  1.00  0.00           O  
ATOM    216  OP1   A A   8      -4.928 -16.432 -16.496  1.00  0.00           O  
ATOM    217  O5'   A A   8      -5.159 -14.662 -14.759  1.00  0.00           O  
ATOM    218  C5'   A A   8      -6.291 -14.137 -15.438  1.00  0.00           C  
ATOM    219  C4'   A A   8      -6.001 -12.782 -16.032  1.00  0.00           C  
ATOM    220  O4'   A A   8      -5.411 -11.912 -15.046  1.00  0.00           O  
ATOM    221  C3'   A A   8      -5.029 -12.760 -17.202  1.00  0.00           C  
ATOM    222  O3'   A A   8      -5.661 -12.976 -18.452  1.00  0.00           O  
ATOM    223  C1'   A A   8      -4.555 -10.971 -15.672  1.00  0.00           C  
ATOM    224  C2'   A A   8      -4.375 -11.359 -17.136  1.00  0.00           C  
ATOM    225  O2'   A A   8      -5.082 -10.423 -17.937  1.00  0.00           O  
ATOM    226  N1    A A   8      -0.801  -7.978 -13.801  1.00  0.00           N  
ATOM    227  C2    A A   8      -1.928  -7.698 -14.467  1.00  0.00           C  
ATOM    228  N3    A A   8      -2.863  -8.527 -14.926  1.00  0.00           N  
ATOM    229  C4    A A   8      -2.550  -9.803 -14.635  1.00  0.00           C  
ATOM    230  C5    A A   8      -1.430 -10.247 -13.958  1.00  0.00           C  
ATOM    231  C6    A A   8      -0.517  -9.269 -13.524  1.00  0.00           C  
ATOM    232  N6    A A   8       0.607  -9.548 -12.860  1.00  0.00           N  
ATOM    233  N7    A A   8      -1.443 -11.630 -13.842  1.00  0.00           N  
ATOM    234  C8    A A   8      -2.553 -11.985 -14.442  1.00  0.00           C  
ATOM    235  N9    A A   8      -3.272 -10.929 -14.945  1.00  0.00           N  
ATOM    236  H5'   A A   8      -7.035 -14.056 -14.805  1.00  0.00           H  
ATOM    237 H5''   A A   8      -6.548 -14.753 -16.155  1.00  0.00           H  
ATOM    238  H4'   A A   8      -6.842 -12.382 -16.337  1.00  0.00           H  
ATOM    239  H3'   A A   8      -4.331 -13.432 -17.052  1.00  0.00           H  
ATOM    240  H1'   A A   8      -4.990 -10.093 -15.618  1.00  0.00           H  
ATOM    241  H2'   A A   8      -3.424 -11.394 -17.373  1.00  0.00           H  
ATOM    242 HO2'   A A   8      -5.663  -9.885 -17.360  1.00  0.00           H  
ATOM    243  H2    A A   8      -2.087  -6.746 -14.643  1.00  0.00           H  
ATOM    244  H61   A A   8       1.205  -8.823 -12.584  1.00  0.00           H  
ATOM    245  H62   A A   8       0.834 -10.477 -12.648  1.00  0.00           H  
ATOM    246  H8    A A   8      -2.842 -12.918 -14.524  1.00  0.00           H  
ATOM    247  P     U A   9      -4.928 -12.539 -19.814  1.00  0.00           P  
ATOM    248  OP2   U A   9      -3.462 -12.617 -19.592  1.00  0.00           O  
ATOM    249  OP1   U A   9      -5.542 -13.299 -20.932  1.00  0.00           O  
ATOM    250  O5'   U A   9      -5.320 -11.005 -19.987  1.00  0.00           O  
ATOM    251  C5'   U A   9      -5.219 -10.363 -21.249  1.00  0.00           C  
ATOM    252  C4'   U A   9      -6.078  -9.125 -21.316  1.00  0.00           C  
ATOM    253  O4'   U A   9      -6.257  -8.575 -19.985  1.00  0.00           O  
ATOM    254  C3'   U A   9      -5.519  -7.963 -22.123  1.00  0.00           C  
ATOM    255  O3'   U A   9      -5.737  -8.102 -23.517  1.00  0.00           O  
ATOM    256  C1'   U A   9      -6.268  -7.154 -20.033  1.00  0.00           C  
ATOM    257  C2'   U A   9      -6.226  -6.763 -21.511  1.00  0.00           C  
ATOM    258  O2'   U A   9      -7.557  -6.646 -21.995  1.00  0.00           O  
ATOM    259  N1    U A   9      -5.117  -6.609 -19.274  1.00  0.00           N  
ATOM    260  C2    U A   9      -5.174  -5.275 -18.914  1.00  0.00           C  
ATOM    261  O2    U A   9      -6.114  -4.550 -19.191  1.00  0.00           O  
ATOM    262  N3    U A   9      -4.087  -4.814 -18.212  1.00  0.00           N  
ATOM    263  C4    U A   9      -2.971  -5.533 -17.841  1.00  0.00           C  
ATOM    264  O4    U A   9      -2.074  -4.973 -17.209  1.00  0.00           O  
ATOM    265  C5    U A   9      -2.981  -6.905 -18.247  1.00  0.00           C  
ATOM    266  C6    U A   9      -4.028  -7.381 -18.930  1.00  0.00           C  
ATOM    267  H5'   U A   9      -5.504 -10.988 -21.948  1.00  0.00           H  
ATOM    268 H5''   U A   9      -4.285 -10.112 -21.406  1.00  0.00           H  
ATOM    269  H4'   U A   9      -6.956  -9.369 -21.678  1.00  0.00           H  
ATOM    270  H3'   U A   9      -4.556  -7.889 -21.954  1.00  0.00           H  
ATOM    271  H1'   U A   9      -7.102  -6.829 -19.633  1.00  0.00           H  
ATOM    272  H2'   U A   9      -5.717  -5.936 -21.648  1.00  0.00           H  
ATOM    273 HO2'   U A   9      -7.758  -5.700 -22.151  1.00  0.00           H  
ATOM    274  H3    U A   9      -4.107  -3.871 -17.947  1.00  0.00           H  
ATOM    275  H5    U A   9      -2.228  -7.491 -18.024  1.00  0.00           H  
ATOM    276  H6    U A   9      -4.010  -8.322 -19.197  1.00  0.00           H  
ATOM    277  P     C A  10      -4.674  -7.508 -24.565  1.00  0.00           P  
ATOM    278  OP2   C A  10      -3.311  -7.801 -24.055  1.00  0.00           O  
ATOM    279  OP1   C A  10      -5.063  -7.965 -25.924  1.00  0.00           O  
ATOM    280  O5'   C A  10      -4.899  -5.933 -24.493  1.00  0.00           O  
ATOM    281  C5'   C A  10      -6.025  -5.328 -25.112  1.00  0.00           C  
ATOM    282  C4'   C A  10      -6.059  -3.838 -24.873  1.00  0.00           C  
ATOM    283  O4'   C A  10      -6.133  -3.567 -23.449  1.00  0.00           O  
ATOM    284  C3'   C A  10      -4.837  -3.057 -25.334  1.00  0.00           C  
ATOM    285  O3'   C A  10      -4.853  -2.772 -26.722  1.00  0.00           O  
ATOM    286  C1'   C A  10      -5.376  -2.400 -23.129  1.00  0.00           C  
ATOM    287  C2'   C A  10      -4.885  -1.816 -24.454  1.00  0.00           C  
ATOM    288  O2'   C A  10      -5.844  -0.883 -24.931  1.00  0.00           O  
ATOM    289  N1    C A  10      -4.259  -2.738 -22.213  1.00  0.00           N  
ATOM    290  C2    C A  10      -3.664  -1.704 -21.479  1.00  0.00           C  
ATOM    291  O2    C A  10      -4.085  -0.544 -21.616  1.00  0.00           O  
ATOM    292  N3    C A  10      -2.644  -1.985 -20.637  1.00  0.00           N  
ATOM    293  C4    C A  10      -2.210  -3.238 -20.508  1.00  0.00           C  
ATOM    294  N4    C A  10      -1.200  -3.469 -19.665  1.00  0.00           N  
ATOM    295  C5    C A  10      -2.792  -4.312 -21.240  1.00  0.00           C  
ATOM    296  C6    C A  10      -3.802  -4.022 -22.069  1.00  0.00           C  
ATOM    297  H5'   C A  10      -6.842  -5.728 -24.749  1.00  0.00           H  
ATOM    298 H5''   C A  10      -5.988  -5.496 -26.077  1.00  0.00           H  
ATOM    299  H4'   C A  10      -6.855  -3.467 -25.308  1.00  0.00           H  
ATOM    300  H3'   C A  10      -4.029  -3.570 -25.120  1.00  0.00           H  
ATOM    301  H1'   C A  10      -5.972  -1.757 -22.690  1.00  0.00           H  
ATOM    302  H2'   C A  10      -3.998  -1.408 -24.359  1.00  0.00           H  
ATOM    303 HO2'   C A  10      -5.479   0.022 -24.844  1.00  0.00           H  
ATOM    304  H42   C A  10      -0.858  -4.380 -19.548  1.00  0.00           H  
ATOM    305  H41   C A  10      -0.801  -2.727 -19.164  1.00  0.00           H  
ATOM    306  H5    C A  10      -2.466  -5.231 -21.138  1.00  0.00           H  
ATOM    307  H6    C A  10      -4.215  -4.747 -22.582  1.00  0.00           H  
ATOM    308  P     C A  11      -3.472  -2.587 -27.525  1.00  0.00           P  
ATOM    309  OP2   C A  11      -2.538  -3.654 -27.088  1.00  0.00           O  
ATOM    310  OP1   C A  11      -3.796  -2.441 -28.967  1.00  0.00           O  
ATOM    311  O5'   C A  11      -2.907  -1.191 -27.005  1.00  0.00           O  
ATOM    312  C5'   C A  11      -3.530   0.030 -27.370  1.00  0.00           C  
ATOM    313  C4'   C A  11      -2.858   1.215 -26.720  1.00  0.00           C  
ATOM    314  O4'   C A  11      -2.971   1.117 -25.277  1.00  0.00           O  
ATOM    315  C3'   C A  11      -1.363   1.355 -26.964  1.00  0.00           C  
ATOM    316  O3'   C A  11      -1.059   1.945 -28.217  1.00  0.00           O  
ATOM    317  C1'   C A  11      -1.791   1.624 -24.656  1.00  0.00           C  
ATOM    318  C2'   C A  11      -0.908   2.185 -25.772  1.00  0.00           C  
ATOM    319  O2'   C A  11      -1.213   3.560 -25.954  1.00  0.00           O  
ATOM    320  N1    C A  11      -1.112   0.555 -23.883  1.00  0.00           N  
ATOM    321  C2    C A  11      -0.181   0.929 -22.906  1.00  0.00           C  
ATOM    322  O2    C A  11       0.048   2.134 -22.718  1.00  0.00           O  
ATOM    323  N3    C A  11       0.452  -0.026 -22.188  1.00  0.00           N  
ATOM    324  C4    C A  11       0.189  -1.313 -22.410  1.00  0.00           C  
ATOM    325  N4    C A  11       0.838  -2.222 -21.676  1.00  0.00           N  
ATOM    326  C5    C A  11      -0.751  -1.727 -23.395  1.00  0.00           C  
ATOM    327  C6    C A  11      -1.372  -0.773 -24.099  1.00  0.00           C  
ATOM    328  H5'   C A  11      -4.470   0.005 -27.094  1.00  0.00           H  
ATOM    329 H5''   C A  11      -3.486   0.133 -28.344  1.00  0.00           H  
ATOM    330  H4'   C A  11      -3.307   2.035 -27.018  1.00  0.00           H  
ATOM    331  H3'   C A  11      -0.946   0.469 -26.916  1.00  0.00           H  
ATOM    332  H1'   C A  11      -2.049   2.349 -24.049  1.00  0.00           H  
ATOM    333  H2'   C A  11       0.043   2.046 -25.579  1.00  0.00           H  
ATOM    334 HO2'   C A  11      -0.465   4.099 -25.623  1.00  0.00           H  
ATOM    335  H42   C A  11       0.667  -3.176 -21.816  1.00  0.00           H  
ATOM    336  H41   C A  11       1.485  -1.933 -20.999  1.00  0.00           H  
ATOM    337  H5    C A  11      -0.938  -2.676 -23.551  1.00  0.00           H  
ATOM    338  H6    C A  11      -2.023  -1.037 -24.782  1.00  0.00           H  
ATOM    339  P     U A  12       0.312   1.578 -28.971  1.00  0.00           P  
ATOM    340  OP2   U A  12       0.462   0.101 -28.959  1.00  0.00           O  
ATOM    341  OP1   U A  12       0.335   2.307 -30.265  1.00  0.00           O  
ATOM    342  O5'   U A  12       1.444   2.197 -28.037  1.00  0.00           O  
ATOM    343  C5'   U A  12       1.529   3.598 -27.823  1.00  0.00           C  
ATOM    344  C4'   U A  12       2.564   3.941 -26.780  1.00  0.00           C  
ATOM    345  O4'   U A  12       2.181   3.376 -25.499  1.00  0.00           O  
ATOM    346  C3'   U A  12       3.963   3.396 -27.020  1.00  0.00           C  
ATOM    347  O3'   U A  12       4.717   4.185 -27.925  1.00  0.00           O  
ATOM    348  C1'   U A  12       3.329   2.934 -24.791  1.00  0.00           C  
ATOM    349  C2'   U A  12       4.548   3.352 -25.616  1.00  0.00           C  
ATOM    350  O2'   U A  12       4.972   4.640 -25.192  1.00  0.00           O  
ATOM    351  N1    U A  12       3.266   1.467 -24.583  1.00  0.00           N  
ATOM    352  C2    U A  12       4.077   0.935 -23.598  1.00  0.00           C  
ATOM    353  O2    U A  12       4.822   1.611 -22.911  1.00  0.00           O  
ATOM    354  N3    U A  12       3.984  -0.427 -23.441  1.00  0.00           N  
ATOM    355  C4    U A  12       3.184  -1.294 -24.153  1.00  0.00           C  
ATOM    356  O4    U A  12       3.215  -2.498 -23.892  1.00  0.00           O  
ATOM    357  C5    U A  12       2.373  -0.673 -25.155  1.00  0.00           C  
ATOM    358  C6    U A  12       2.442   0.651 -25.329  1.00  0.00           C  
ATOM    359  H5'   U A  12       0.655   3.929 -27.527  1.00  0.00           H  
ATOM    360 H5''   U A  12       1.768   4.036 -28.666  1.00  0.00           H  
ATOM    361  H4'   U A  12       2.614   4.916 -26.694  1.00  0.00           H  
ATOM    362  H3'   U A  12       3.897   2.482 -27.369  1.00  0.00           H  
ATOM    363  H1'   U A  12       3.356   3.383 -23.920  1.00  0.00           H  
ATOM    364  H2'   U A  12       5.270   2.692 -25.547  1.00  0.00           H  
ATOM    365 HO2'   U A  12       5.817   4.553 -24.705  1.00  0.00           H  
ATOM    366  H3    U A  12       4.551  -0.825 -22.748  1.00  0.00           H  
ATOM    367  H5    U A  12       1.772  -1.214 -25.709  1.00  0.00           H  
ATOM    368  H6    U A  12       1.878   1.052 -26.021  1.00  0.00           H  
ATOM    369  P     U A  13       5.804   3.497 -28.889  1.00  0.00           P  
ATOM    370  OP2   U A  13       5.262   2.186 -29.328  1.00  0.00           O  
ATOM    371  OP1   U A  13       6.219   4.498 -29.904  1.00  0.00           O  
ATOM    372  O5'   U A  13       7.047   3.221 -27.931  1.00  0.00           O  
ATOM    373  C5'   U A  13       7.763   4.293 -27.338  1.00  0.00           C  
ATOM    374  C4'   U A  13       8.665   3.814 -26.228  1.00  0.00           C  
ATOM    375  O4'   U A  13       7.880   3.157 -25.199  1.00  0.00           O  
ATOM    376  C3'   U A  13       9.709   2.777 -26.614  1.00  0.00           C  
ATOM    377  O3'   U A  13      10.867   3.347 -27.201  1.00  0.00           O  
ATOM    378  C1'   U A  13       8.582   2.043 -24.671  1.00  0.00           C  
ATOM    379  C2'   U A  13       9.979   2.070 -25.293  1.00  0.00           C  
ATOM    380  O2'   U A  13      10.839   2.838 -24.464  1.00  0.00           O  
ATOM    381  N1    U A  13       7.856   0.786 -24.972  1.00  0.00           N  
ATOM    382  C2    U A  13       8.179  -0.326 -24.216  1.00  0.00           C  
ATOM    383  O2    U A  13       9.017  -0.310 -23.332  1.00  0.00           O  
ATOM    384  N3    U A  13       7.481  -1.466 -24.530  1.00  0.00           N  
ATOM    385  C4    U A  13       6.514  -1.609 -25.503  1.00  0.00           C  
ATOM    386  O4    U A  13       5.976  -2.705 -25.665  1.00  0.00           O  
ATOM    387  C5    U A  13       6.232  -0.418 -26.245  1.00  0.00           C  
ATOM    388  C6    U A  13       6.896   0.707 -25.959  1.00  0.00           C  
ATOM    389  H5'   U A  13       7.124   4.940 -26.972  1.00  0.00           H  
ATOM    390 H5''   U A  13       8.306   4.733 -28.024  1.00  0.00           H  
ATOM    391  H4'   U A  13       9.119   4.588 -25.833  1.00  0.00           H  
ATOM    392  H3'   U A  13       9.311   2.139 -27.243  1.00  0.00           H  
ATOM    393  H1'   U A  13       8.656   2.147 -23.699  1.00  0.00           H  
ATOM    394  H2'   U A  13      10.326   1.163 -25.434  1.00  0.00           H  
ATOM    395 HO2'   U A  13      11.473   2.238 -24.019  1.00  0.00           H  
ATOM    396  H3    U A  13       7.694  -2.266 -24.007  1.00  0.00           H  
ATOM    397  H5    U A  13       5.558  -0.427 -26.956  1.00  0.00           H  
ATOM    398  H6    U A  13       6.686   1.508 -26.482  1.00  0.00           H  
ATOM    399  P     G A  14      11.340   2.889 -28.666  1.00  0.00           P  
ATOM    400  OP2   G A  14      10.167   2.312 -29.369  1.00  0.00           O  
ATOM    401  OP1   G A  14      12.084   4.017 -29.283  1.00  0.00           O  
ATOM    402  O5'   G A  14      12.376   1.711 -28.387  1.00  0.00           O  
ATOM    403  C5'   G A  14      13.687   1.749 -28.930  1.00  0.00           C  
ATOM    404  C4'   G A  14      14.700   1.171 -27.973  1.00  0.00           C  
ATOM    405  O4'   G A  14      14.166   1.134 -26.618  1.00  0.00           O  
ATOM    406  C3'   G A  14      15.033  -0.301 -28.161  1.00  0.00           C  
ATOM    407  O3'   G A  14      15.953  -0.530 -29.215  1.00  0.00           O  
ATOM    408  C1'   G A  14      14.581  -0.046 -25.953  1.00  0.00           C  
ATOM    409  C2'   G A  14      15.661  -0.693 -26.839  1.00  0.00           C  
ATOM    410  O2'   G A  14      16.923  -0.065 -26.662  1.00  0.00           O  
ATOM    411  N1    G A  14      12.837  -4.566 -24.389  1.00  0.00           N  
ATOM    412  C2    G A  14      14.119  -4.072 -24.376  1.00  0.00           C  
ATOM    413  N2    G A  14      15.065  -4.883 -23.882  1.00  0.00           N  
ATOM    414  N3    G A  14      14.450  -2.868 -24.814  1.00  0.00           N  
ATOM    415  C4    G A  14      13.381  -2.186 -25.276  1.00  0.00           C  
ATOM    416  C5    G A  14      12.063  -2.588 -25.334  1.00  0.00           C  
ATOM    417  C6    G A  14      11.721  -3.881 -24.861  1.00  0.00           C  
ATOM    418  O6    G A  14      10.609  -4.420 -24.827  1.00  0.00           O  
ATOM    419  N7    G A  14      11.268  -1.590 -25.879  1.00  0.00           N  
ATOM    420  C8    G A  14      12.100  -0.619 -26.138  1.00  0.00           C  
ATOM    421  N9    G A  14      13.398  -0.913 -25.797  1.00  0.00           N  
ATOM    422  H5'   G A  14      13.926   2.679 -29.126  1.00  0.00           H  
ATOM    423 H5''   G A  14      13.704   1.233 -29.763  1.00  0.00           H  
ATOM    424  H4'   G A  14      15.499   1.740 -27.975  1.00  0.00           H  
ATOM    425  H3'   G A  14      14.202  -0.806 -28.276  1.00  0.00           H  
ATOM    426  H1'   G A  14      14.959   0.152 -25.070  1.00  0.00           H  
ATOM    427  H2'   G A  14      15.724  -1.667 -26.746  1.00  0.00           H  
ATOM    428 HO2'   G A  14      17.544  -0.705 -26.255  1.00  0.00           H  
ATOM    429  H1    G A  14      12.696  -5.471 -24.041  1.00  0.00           H  
ATOM    430  H22   G A  14      15.998  -4.584 -23.847  1.00  0.00           H  
ATOM    431  H21   G A  14      14.827  -5.776 -23.555  1.00  0.00           H  
ATOM    432  H8    G A  14      11.826   0.234 -26.535  1.00  0.00           H  
ATOM    433  P     U A  15      15.638  -1.637 -30.336  1.00  0.00           P  
ATOM    434  OP2   U A  15      14.258  -1.408 -30.833  1.00  0.00           O  
ATOM    435  OP1   U A  15      16.770  -1.656 -31.297  1.00  0.00           O  
ATOM    436  O5'   U A  15      15.651  -3.013 -29.533  1.00  0.00           O  
ATOM    437  C5'   U A  15      15.083  -4.189 -30.089  1.00  0.00           C  
ATOM    438  C4'   U A  15      14.318  -4.981 -29.058  1.00  0.00           C  
ATOM    439  O4'   U A  15      13.363  -4.094 -28.414  1.00  0.00           O  
ATOM    440  C3'   U A  15      13.523  -6.168 -29.578  1.00  0.00           C  
ATOM    441  O3'   U A  15      13.473  -7.246 -28.662  1.00  0.00           O  
ATOM    442  C1'   U A  15      12.068  -4.658 -28.502  1.00  0.00           C  
ATOM    443  C2'   U A  15      12.111  -5.594 -29.707  1.00  0.00           C  
ATOM    444  O2'   U A  15      11.128  -6.607 -29.547  1.00  0.00           O  
ATOM    445  N1    U A  15      11.081  -3.564 -28.675  1.00  0.00           N  
ATOM    446  C2    U A  15       9.758  -3.861 -28.407  1.00  0.00           C  
ATOM    447  O2    U A  15       9.383  -4.962 -28.042  1.00  0.00           O  
ATOM    448  N3    U A  15       8.880  -2.819 -28.580  1.00  0.00           N  
ATOM    449  C4    U A  15       9.182  -1.536 -28.986  1.00  0.00           C  
ATOM    450  O4    U A  15       8.276  -0.708 -29.095  1.00  0.00           O  
ATOM    451  C5    U A  15      10.570  -1.302 -29.245  1.00  0.00           C  
ATOM    452  C6    U A  15      11.446  -2.299 -29.084  1.00  0.00           C  
ATOM    453  H5'   U A  15      15.801  -4.748 -30.453  1.00  0.00           H  
ATOM    454 H5''   U A  15      14.474  -3.938 -30.815  1.00  0.00           H  
ATOM    455  H4'   U A  15      14.949  -5.323 -28.391  1.00  0.00           H  
ATOM    456  H3'   U A  15      13.850  -6.410 -30.469  1.00  0.00           H  
ATOM    457  H1'   U A  15      11.844  -5.174 -27.700  1.00  0.00           H  
ATOM    458  H2'   U A  15      11.997  -5.108 -30.549  1.00  0.00           H  
ATOM    459 HO2'   U A  15      10.406  -6.456 -30.193  1.00  0.00           H  
ATOM    460  H3    U A  15       7.937  -3.008 -28.395  1.00  0.00           H  
ATOM    461  H5    U A  15      10.874  -0.418 -29.538  1.00  0.00           H  
ATOM    462  H6    U A  15      12.389  -2.113 -29.268  1.00  0.00           H  
ATOM    463  P     U A  16      14.013  -8.698 -29.089  1.00  0.00           P  
ATOM    464  OP2   U A  16      13.759  -8.872 -30.541  1.00  0.00           O  
ATOM    465  OP1   U A  16      15.392  -8.849 -28.561  1.00  0.00           O  
ATOM    466  O5'   U A  16      13.068  -9.708 -28.298  1.00  0.00           O  
ATOM    467  C5'   U A  16      12.292  -9.268 -27.194  1.00  0.00           C  
ATOM    468  C4'   U A  16      11.247 -10.285 -26.807  1.00  0.00           C  
ATOM    469  O4'   U A  16      10.179 -10.196 -27.777  1.00  0.00           O  
ATOM    470  C3'   U A  16      11.699 -11.738 -26.790  1.00  0.00           C  
ATOM    471  O3'   U A  16      11.035 -12.512 -25.807  1.00  0.00           O  
ATOM    472  C1'   U A  16      10.023 -11.448 -28.436  1.00  0.00           C  
ATOM    473  C2'   U A  16      11.293 -12.248 -28.169  1.00  0.00           C  
ATOM    474  O2'   U A  16      10.965 -13.630 -28.130  1.00  0.00           O  
ATOM    475  N1    U A  16       9.815 -11.189 -29.881  1.00  0.00           N  
ATOM    476  C2    U A  16       8.929 -12.015 -30.548  1.00  0.00           C  
ATOM    477  O2    U A  16       8.328 -12.925 -30.004  1.00  0.00           O  
ATOM    478  N3    U A  16       8.767 -11.738 -31.884  1.00  0.00           N  
ATOM    479  C4    U A  16       9.388 -10.742 -32.607  1.00  0.00           C  
ATOM    480  O4    U A  16       9.137 -10.621 -33.807  1.00  0.00           O  
ATOM    481  C5    U A  16      10.290  -9.927 -31.852  1.00  0.00           C  
ATOM    482  C6    U A  16      10.465 -10.174 -30.550  1.00  0.00           C  
ATOM    483  H5'   U A  16      11.847  -8.428 -27.431  1.00  0.00           H  
ATOM    484 H5''   U A  16      12.884  -9.113 -26.429  1.00  0.00           H  
ATOM    485  H4'   U A  16      10.909 -10.067 -25.914  1.00  0.00           H  
ATOM    486  H3'   U A  16      12.675 -11.771 -26.718  1.00  0.00           H  
ATOM    487  H1'   U A  16       9.252 -11.938 -28.079  1.00  0.00           H  
ATOM    488  H2'   U A  16      11.982 -12.058 -28.839  1.00  0.00           H  
ATOM    489 HO2'   U A  16      11.320 -14.065 -28.933  1.00  0.00           H  
ATOM    490  H3    U A  16       8.144 -12.312 -32.376  1.00  0.00           H  
ATOM    491  H5    U A  16      10.774  -9.194 -32.287  1.00  0.00           H  
ATOM    492  H6    U A  16      11.089  -9.603 -30.056  1.00  0.00           H  
ATOM    493  P     U A  17      10.891 -11.946 -24.318  1.00  0.00           P  
ATOM    494  OP2   U A  17      12.056 -11.050 -24.110  1.00  0.00           O  
ATOM    495  OP1   U A  17       9.515 -11.396 -24.223  1.00  0.00           O  
ATOM    496  O5'   U A  17      11.011 -13.157 -23.289  1.00  0.00           O  
ATOM    497  C5'   U A  17      10.894 -12.940 -21.891  1.00  0.00           C  
ATOM    498  C4'   U A  17      11.843 -11.869 -21.413  1.00  0.00           C  
ATOM    499  O4'   U A  17      12.230 -11.044 -22.545  1.00  0.00           O  
ATOM    500  C3'   U A  17      11.275 -10.866 -20.420  1.00  0.00           C  
ATOM    501  O3'   U A  17      11.316 -11.328 -19.081  1.00  0.00           O  
ATOM    502  C1'   U A  17      12.282  -9.693 -22.174  1.00  0.00           C  
ATOM    503  C2'   U A  17      12.170  -9.667 -20.651  1.00  0.00           C  
ATOM    504  O2'   U A  17      13.455  -9.866 -20.079  1.00  0.00           O  
ATOM    505  N1    U A  17      11.149  -9.000 -22.834  1.00  0.00           N  
ATOM    506  C2    U A  17      11.386  -7.728 -23.322  1.00  0.00           C  
ATOM    507  O2    U A  17      12.466  -7.171 -23.232  1.00  0.00           O  
ATOM    508  N3    U A  17      10.309  -7.126 -23.925  1.00  0.00           N  
ATOM    509  C4    U A  17       9.045  -7.651 -24.087  1.00  0.00           C  
ATOM    510  O4    U A  17       8.180  -6.982 -24.653  1.00  0.00           O  
ATOM    511  C5    U A  17       8.874  -8.970 -23.558  1.00  0.00           C  
ATOM    512  C6    U A  17       9.906  -9.581 -22.967  1.00  0.00           C  
ATOM    513  H5'   U A  17      11.094 -13.777 -21.421  1.00  0.00           H  
ATOM    514 H5''   U A  17       9.976 -12.669 -21.685  1.00  0.00           H  
ATOM    515  H4'   U A  17      12.645 -12.277 -21.026  1.00  0.00           H  
ATOM    516  H3'   U A  17      10.352 -10.635 -20.651  1.00  0.00           H  
ATOM    517  H1'   U A  17      13.124  -9.268 -22.443  1.00  0.00           H  
ATOM    518  H2'   U A  17      11.754  -8.841 -20.329  1.00  0.00           H  
ATOM    519 HO2'   U A  17      13.754  -9.028 -19.667  1.00  0.00           H  
ATOM    520  H3    U A  17      10.456  -6.224 -24.278  1.00  0.00           H  
ATOM    521  H5    U A  17       8.006  -9.422 -23.630  1.00  0.00           H  
ATOM    522  H6    U A  17       9.763 -10.482 -22.612  1.00  0.00           H  
ATOM    523  P     G A  18      10.045 -11.134 -18.118  1.00  0.00           P  
ATOM    524  OP2   G A  18       8.843 -11.625 -18.839  1.00  0.00           O  
ATOM    525  OP1   G A  18      10.384 -11.699 -16.787  1.00  0.00           O  
ATOM    526  O5'   G A  18       9.915  -9.553 -17.964  1.00  0.00           O  
ATOM    527  C5'   G A  18      10.032  -8.933 -16.692  1.00  0.00           C  
ATOM    528  C4'   G A  18      10.838  -7.660 -16.768  1.00  0.00           C  
ATOM    529  O4'   G A  18      11.316  -7.461 -18.124  1.00  0.00           O  
ATOM    530  C3'   G A  18      10.089  -6.376 -16.447  1.00  0.00           C  
ATOM    531  O3'   G A  18       9.965  -6.139 -15.054  1.00  0.00           O  
ATOM    532  C1'   G A  18      11.301  -6.067 -18.451  1.00  0.00           C  
ATOM    533  C2'   G A  18      10.910  -5.321 -17.175  1.00  0.00           C  
ATOM    534  O2'   G A  18      12.088  -4.996 -16.452  1.00  0.00           O  
ATOM    535  N1    G A  18       9.634  -2.670 -21.857  1.00  0.00           N  
ATOM    536  C2    G A  18      10.612  -2.542 -20.901  1.00  0.00           C  
ATOM    537  N2    G A  18      11.232  -1.354 -20.839  1.00  0.00           N  
ATOM    538  N3    G A  18      10.959  -3.507 -20.066  1.00  0.00           N  
ATOM    539  C4    G A  18      10.238  -4.630 -20.264  1.00  0.00           C  
ATOM    540  C5    G A  18       9.242  -4.862 -21.188  1.00  0.00           C  
ATOM    541  C6    G A  18       8.878  -3.818 -22.078  1.00  0.00           C  
ATOM    542  O6    G A  18       8.020  -3.828 -22.967  1.00  0.00           O  
ATOM    543  N7    G A  18       8.748  -6.153 -21.068  1.00  0.00           N  
ATOM    544  C8    G A  18       9.440  -6.674 -20.090  1.00  0.00           C  
ATOM    545  N9    G A  18      10.361  -5.805 -19.558  1.00  0.00           N  
ATOM    546  H5'   G A  18      10.470  -9.553 -16.073  1.00  0.00           H  
ATOM    547 H5''   G A  18       9.135  -8.725 -16.354  1.00  0.00           H  
ATOM    548  H4'   G A  18      11.608  -7.736 -16.166  1.00  0.00           H  
ATOM    549  H3'   G A  18       9.194  -6.417 -16.846  1.00  0.00           H  
ATOM    550  H1'   G A  18      12.205  -5.801 -18.720  1.00  0.00           H  
ATOM    551  H2'   G A  18      10.375  -4.524 -17.375  1.00  0.00           H  
ATOM    552 HO2'   G A  18      12.239  -4.029 -16.506  1.00  0.00           H  
ATOM    553  H1    G A  18       9.451  -1.895 -22.427  1.00  0.00           H  
ATOM    554  H22   G A  18      11.939  -1.204 -20.177  1.00  0.00           H  
ATOM    555  H21   G A  18      10.980  -0.634 -21.455  1.00  0.00           H  
ATOM    556  H8    G A  18       9.314  -7.591 -19.771  1.00  0.00           H  
ATOM    557  P     G A  19       8.751  -5.250 -14.491  1.00  0.00           P  
ATOM    558  OP2   G A  19       7.502  -5.706 -15.151  1.00  0.00           O  
ATOM    559  OP1   G A  19       8.836  -5.240 -13.008  1.00  0.00           O  
ATOM    560  O5'   G A  19       9.075  -3.779 -15.013  1.00  0.00           O  
ATOM    561  C5'   G A  19      10.183  -3.053 -14.503  1.00  0.00           C  
ATOM    562  C4'   G A  19      10.216  -1.643 -15.040  1.00  0.00           C  
ATOM    563  O4'   G A  19      10.456  -1.669 -16.472  1.00  0.00           O  
ATOM    564  C3'   G A  19       8.932  -0.843 -14.894  1.00  0.00           C  
ATOM    565  O3'   G A  19       8.770  -0.286 -13.600  1.00  0.00           O  
ATOM    566  C1'   G A  19       9.728  -0.613 -17.107  1.00  0.00           C  
ATOM    567  C2'   G A  19       9.063   0.200 -15.995  1.00  0.00           C  
ATOM    568  O2'   G A  19       9.934   1.252 -15.608  1.00  0.00           O  
ATOM    569  N1    G A  19       6.506   0.398 -20.916  1.00  0.00           N  
ATOM    570  C2    G A  19       7.328   1.249 -20.218  1.00  0.00           C  
ATOM    571  N2    G A  19       7.292   2.540 -20.577  1.00  0.00           N  
ATOM    572  N3    G A  19       8.130   0.863 -19.238  1.00  0.00           N  
ATOM    573  C4    G A  19       8.041  -0.464 -19.006  1.00  0.00           C  
ATOM    574  C5    G A  19       7.254  -1.399 -19.645  1.00  0.00           C  
ATOM    575  C6    G A  19       6.399  -0.971 -20.693  1.00  0.00           C  
ATOM    576  O6    G A  19       5.625  -1.648 -21.381  1.00  0.00           O  
ATOM    577  N7    G A  19       7.456  -2.663 -19.108  1.00  0.00           N  
ATOM    578  C8    G A  19       8.346  -2.477 -18.171  1.00  0.00           C  
ATOM    579  N9    G A  19       8.744  -1.167 -18.056  1.00  0.00           N  
ATOM    580  H5'   G A  19      11.011  -3.511 -14.756  1.00  0.00           H  
ATOM    581 H5''   G A  19      10.121  -3.021 -13.525  1.00  0.00           H  
ATOM    582  H4'   G A  19      10.946  -1.155 -14.604  1.00  0.00           H  
ATOM    583  H3'   G A  19       8.167  -1.423 -15.092  1.00  0.00           H  
ATOM    584  H1'   G A  19      10.364  -0.045 -17.590  1.00  0.00           H  
ATOM    585  H2'   G A  19       8.186   0.539 -16.276  1.00  0.00           H  
ATOM    586 HO2'   G A  19       9.565   2.104 -15.919  1.00  0.00           H  
ATOM    587  H1    G A  19       5.950   0.784 -21.625  1.00  0.00           H  
ATOM    588  H22   G A  19       7.858   3.194 -20.114  1.00  0.00           H  
ATOM    589  H21   G A  19       6.702   2.834 -21.301  1.00  0.00           H  
ATOM    590  H8    G A  19       8.694  -3.199 -17.608  1.00  0.00           H  
ATOM    591  P     G A  20       7.298  -0.077 -12.990  1.00  0.00           P  
ATOM    592  OP2   G A  20       6.513  -1.311 -13.249  1.00  0.00           O  
ATOM    593  OP1   G A  20       7.443   0.422 -11.598  1.00  0.00           O  
ATOM    594  O5'   G A  20       6.677   1.096 -13.871  1.00  0.00           O  
ATOM    595  C5'   G A  20       7.206   2.413 -13.809  1.00  0.00           C  
ATOM    596  C4'   G A  20       6.479   3.346 -14.745  1.00  0.00           C  
ATOM    597  O4'   G A  20       6.700   2.935 -16.119  1.00  0.00           O  
ATOM    598  C3'   G A  20       4.965   3.383 -14.609  1.00  0.00           C  
ATOM    599  O3'   G A  20       4.523   4.219 -13.552  1.00  0.00           O  
ATOM    600  C1'   G A  20       5.524   3.139 -16.891  1.00  0.00           C  
ATOM    601  C2'   G A  20       4.518   3.852 -15.986  1.00  0.00           C  
ATOM    602  O2'   G A  20       4.682   5.256 -16.131  1.00  0.00           O  
ATOM    603  N1    G A  20       2.402   0.810 -20.168  1.00  0.00           N  
ATOM    604  C2    G A  20       2.634   2.151 -19.985  1.00  0.00           C  
ATOM    605  N2    G A  20       1.946   2.988 -20.776  1.00  0.00           N  
ATOM    606  N3    G A  20       3.479   2.639 -19.092  1.00  0.00           N  
ATOM    607  C4    G A  20       4.084   1.664 -18.383  1.00  0.00           C  
ATOM    608  C5    G A  20       3.924   0.298 -18.487  1.00  0.00           C  
ATOM    609  C6    G A  20       3.014  -0.212 -19.449  1.00  0.00           C  
ATOM    610  O6    G A  20       2.734  -1.391 -19.694  1.00  0.00           O  
ATOM    611  N7    G A  20       4.732  -0.364 -17.574  1.00  0.00           N  
ATOM    612  C8    G A  20       5.357   0.593 -16.942  1.00  0.00           C  
ATOM    613  N9    G A  20       5.011   1.847 -17.383  1.00  0.00           N  
ATOM    614  H5'   G A  20       8.154   2.389 -14.053  1.00  0.00           H  
ATOM    615 H5''   G A  20       7.120   2.748 -12.892  1.00  0.00           H  
ATOM    616  H4'   G A  20       6.830   4.254 -14.623  1.00  0.00           H  
ATOM    617  H3'   G A  20       4.633   2.473 -14.457  1.00  0.00           H  
ATOM    618  H1'   G A  20       5.742   3.716 -17.654  1.00  0.00           H  
ATOM    619  H2'   G A  20       3.599   3.572 -16.182  1.00  0.00           H  
ATOM    620 HO2'   G A  20       3.912   5.618 -16.616  1.00  0.00           H  
ATOM    621  H1    G A  20       1.756   0.550 -20.858  1.00  0.00           H  
ATOM    622  H22   G A  20       2.070   3.956 -20.691  1.00  0.00           H  
ATOM    623  H21   G A  20       1.319   2.634 -21.440  1.00  0.00           H  
ATOM    624  H8    G A  20       6.007   0.431 -16.227  1.00  0.00           H  
ATOM    625  P     G A  21       3.200   3.841 -12.722  1.00  0.00           P  
ATOM    626  OP2   G A  21       3.164   2.365 -12.563  1.00  0.00           O  
ATOM    627  OP1   G A  21       3.147   4.710 -11.519  1.00  0.00           O  
ATOM    628  O5'   G A  21       2.005   4.262 -13.687  1.00  0.00           O  
ATOM    629  C5'   G A  21       1.725   5.630 -13.947  1.00  0.00           C  
ATOM    630  C4'   G A  21       0.635   5.786 -14.978  1.00  0.00           C  
ATOM    631  O4'   G A  21       1.057   5.192 -16.234  1.00  0.00           O  
ATOM    632  C3'   G A  21      -0.683   5.095 -14.666  1.00  0.00           C  
ATOM    633  O3'   G A  21      -1.509   5.844 -13.790  1.00  0.00           O  
ATOM    634  C1'   G A  21      -0.044   4.563 -16.878  1.00  0.00           C  
ATOM    635  C2'   G A  21      -1.287   4.890 -16.048  1.00  0.00           C  
ATOM    636  O2'   G A  21      -1.867   6.089 -16.540  1.00  0.00           O  
ATOM    637  N1    G A  21      -1.450   0.215 -19.122  1.00  0.00           N  
ATOM    638  C2    G A  21      -1.940   1.486 -19.295  1.00  0.00           C  
ATOM    639  N2    G A  21      -2.937   1.624 -20.182  1.00  0.00           N  
ATOM    640  N3    G A  21      -1.487   2.547 -18.647  1.00  0.00           N  
ATOM    641  C4    G A  21      -0.489   2.231 -17.796  1.00  0.00           C  
ATOM    642  C5    G A  21       0.074   0.997 -17.549  1.00  0.00           C  
ATOM    643  C6    G A  21      -0.421  -0.133 -18.251  1.00  0.00           C  
ATOM    644  O6    G A  21      -0.054  -1.311 -18.172  1.00  0.00           O  
ATOM    645  N7    G A  21       1.082   1.095 -16.601  1.00  0.00           N  
ATOM    646  C8    G A  21       1.113   2.363 -16.293  1.00  0.00           C  
ATOM    647  N9    G A  21       0.188   3.110 -16.982  1.00  0.00           N  
ATOM    648  H5'   G A  21       2.539   6.066 -14.273  1.00  0.00           H  
ATOM    649 H5''   G A  21       1.443   6.062 -13.114  1.00  0.00           H  
ATOM    650  H4'   G A  21       0.466   6.742 -15.119  1.00  0.00           H  
ATOM    651  H3'   G A  21      -0.500   4.220 -14.264  1.00  0.00           H  
ATOM    652  H1'   G A  21      -0.142   4.943 -17.776  1.00  0.00           H  
ATOM    653  H2'   G A  21      -1.927   4.148 -16.055  1.00  0.00           H  
ATOM    654 HO2'   G A  21      -2.706   5.874 -16.998  1.00  0.00           H  
ATOM    655  H1    G A  21      -1.854  -0.504 -19.651  1.00  0.00           H  
ATOM    656  H22   G A  21      -3.327   2.509 -20.347  1.00  0.00           H  
ATOM    657  H21   G A  21      -3.278   0.844 -20.666  1.00  0.00           H  
ATOM    658  H8    G A  21       1.735   2.744 -15.639  1.00  0.00           H  
ATOM    659  P     A A  22      -2.493   5.092 -12.767  1.00  0.00           P  
ATOM    660  OP2   A A  22      -1.778   3.907 -12.228  1.00  0.00           O  
ATOM    661  OP1   A A  22      -3.046   6.103 -11.832  1.00  0.00           O  
ATOM    662  O5'   A A  22      -3.683   4.571 -13.690  1.00  0.00           O  
ATOM    663  C5'   A A  22      -4.600   5.481 -14.280  1.00  0.00           C  
ATOM    664  C4'   A A  22      -5.565   4.776 -15.199  1.00  0.00           C  
ATOM    665  O4'   A A  22      -4.840   4.160 -16.295  1.00  0.00           O  
ATOM    666  C3'   A A  22      -6.354   3.629 -14.587  1.00  0.00           C  
ATOM    667  O3'   A A  22      -7.491   4.065 -13.860  1.00  0.00           O  
ATOM    668  C1'   A A  22      -5.420   2.909 -16.634  1.00  0.00           C  
ATOM    669  C2'   A A  22      -6.695   2.775 -15.799  1.00  0.00           C  
ATOM    670  O2'   A A  22      -7.783   3.324 -16.528  1.00  0.00           O  
ATOM    671  N1    A A  22      -4.175  -2.000 -17.584  1.00  0.00           N  
ATOM    672  C2    A A  22      -5.186  -1.230 -18.006  1.00  0.00           C  
ATOM    673  N3    A A  22      -5.450   0.043 -17.719  1.00  0.00           N  
ATOM    674  C4    A A  22      -4.524   0.544 -16.883  1.00  0.00           C  
ATOM    675  C5    A A  22      -3.430  -0.123 -16.364  1.00  0.00           C  
ATOM    676  C6    A A  22      -3.261  -1.466 -16.745  1.00  0.00           C  
ATOM    677  N6    A A  22      -2.254  -2.235 -16.324  1.00  0.00           N  
ATOM    678  N7    A A  22      -2.692   0.713 -15.537  1.00  0.00           N  
ATOM    679  C8    A A  22      -3.346   1.848 -15.574  1.00  0.00           C  
ATOM    680  N9    A A  22      -4.465   1.817 -16.370  1.00  0.00           N  
ATOM    681  H5'   A A  22      -4.101   6.150 -14.793  1.00  0.00           H  
ATOM    682 H5''   A A  22      -5.104   5.932 -13.572  1.00  0.00           H  
ATOM    683  H4'   A A  22      -6.194   5.434 -15.564  1.00  0.00           H  
ATOM    684  H3'   A A  22      -5.768   3.119 -13.989  1.00  0.00           H  
ATOM    685  H1'   A A  22      -5.654   2.915 -17.586  1.00  0.00           H  
ATOM    686  H2'   A A  22      -6.861   1.842 -15.547  1.00  0.00           H  
ATOM    687 HO2'   A A  22      -8.367   2.597 -16.826  1.00  0.00           H  
ATOM    688  H2    A A  22      -5.821  -1.665 -18.613  1.00  0.00           H  
ATOM    689  H61   A A  22      -2.190  -3.165 -16.625  1.00  0.00           H  
ATOM    690  H62   A A  22      -1.579  -1.869 -15.716  1.00  0.00           H  
ATOM    691  H8    A A  22      -3.063   2.646 -15.079  1.00  0.00           H  
ATOM    692  P     C A  23      -8.030   3.208 -12.612  1.00  0.00           P  
ATOM    693  OP2   C A  23      -6.881   2.931 -11.713  1.00  0.00           O  
ATOM    694  OP1   C A  23      -9.235   3.888 -12.073  1.00  0.00           O  
ATOM    695  O5'   C A  23      -8.492   1.829 -13.261  1.00  0.00           O  
ATOM    696  C5'   C A  23      -9.573   1.781 -14.180  1.00  0.00           C  
ATOM    697  C4'   C A  23      -9.608   0.473 -14.932  1.00  0.00           C  
ATOM    698  O4'   C A  23      -8.293   0.178 -15.486  1.00  0.00           O  
ATOM    699  C3'   C A  23      -9.934  -0.764 -14.110  1.00  0.00           C  
ATOM    700  O3'   C A  23     -11.324  -0.928 -13.885  1.00  0.00           O  
ATOM    701  C1'   C A  23      -8.115  -1.224 -15.559  1.00  0.00           C  
ATOM    702  C2'   C A  23      -9.358  -1.885 -14.964  1.00  0.00           C  
ATOM    703  O2'   C A  23     -10.240  -2.233 -16.020  1.00  0.00           O  
ATOM    704  N1    C A  23      -6.877  -1.592 -14.830  1.00  0.00           N  
ATOM    705  C2    C A  23      -6.347  -2.875 -15.023  1.00  0.00           C  
ATOM    706  O2    C A  23      -6.925  -3.659 -15.791  1.00  0.00           O  
ATOM    707  N3    C A  23      -5.219  -3.236 -14.369  1.00  0.00           N  
ATOM    708  C4    C A  23      -4.618  -2.374 -13.549  1.00  0.00           C  
ATOM    709  N4    C A  23      -3.506  -2.774 -12.926  1.00  0.00           N  
ATOM    710  C5    C A  23      -5.130  -1.064 -13.331  1.00  0.00           C  
ATOM    711  C6    C A  23      -6.246  -0.718 -13.983  1.00  0.00           C  
ATOM    712  H5'   C A  23      -9.479   2.516 -14.822  1.00  0.00           H  
ATOM    713 H5''   C A  23     -10.414   1.890 -13.690  1.00  0.00           H  
ATOM    714  H4'   C A  23     -10.250   0.550 -15.669  1.00  0.00           H  
ATOM    715  H3'   C A  23      -9.448  -0.725 -13.260  1.00  0.00           H  
ATOM    716  H1'   C A  23      -8.030  -1.487 -16.499  1.00  0.00           H  
ATOM    717  H2'   C A  23      -9.119  -2.663 -14.419  1.00  0.00           H  
ATOM    718 HO2'   C A  23     -10.241  -3.207 -16.128  1.00  0.00           H  
ATOM    719  H42   C A  23      -3.041  -2.164 -12.316  1.00  0.00           H  
ATOM    720  H41   C A  23      -3.157  -3.677 -13.078  1.00  0.00           H  
ATOM    721  H5    C A  23      -4.680  -0.438 -12.726  1.00  0.00           H  
ATOM    722  H6    C A  23      -6.615   0.179 -13.847  1.00  0.00           H  
ATOM    723  P     G A  24     -11.844  -1.739 -12.599  1.00  0.00           P  
ATOM    724  OP2   G A  24     -11.310  -1.069 -11.386  1.00  0.00           O  
ATOM    725  OP1   G A  24     -13.309  -1.939 -12.742  1.00  0.00           O  
ATOM    726  O5'   G A  24     -11.138  -3.162 -12.727  1.00  0.00           O  
ATOM    727  C5'   G A  24     -11.675  -4.168 -13.573  1.00  0.00           C  
ATOM    728  C4'   G A  24     -10.844  -5.427 -13.534  1.00  0.00           C  
ATOM    729  O4'   G A  24      -9.468  -5.151 -13.894  1.00  0.00           O  
ATOM    730  C3'   G A  24     -10.744  -6.118 -12.182  1.00  0.00           C  
ATOM    731  O3'   G A  24     -11.839  -6.979 -11.919  1.00  0.00           O  
ATOM    732  C1'   G A  24      -8.579  -5.947 -13.147  1.00  0.00           C  
ATOM    733  C2'   G A  24      -9.439  -6.890 -12.299  1.00  0.00           C  
ATOM    734  O2'   G A  24      -9.620  -8.104 -13.013  1.00  0.00           O  
ATOM    735  N1    G A  24      -4.473  -5.559 -10.163  1.00  0.00           N  
ATOM    736  C2    G A  24      -4.975  -6.655 -10.821  1.00  0.00           C  
ATOM    737  N2    G A  24      -4.298  -7.803 -10.668  1.00  0.00           N  
ATOM    738  N3    G A  24      -6.061  -6.630 -11.575  1.00  0.00           N  
ATOM    739  C4    G A  24      -6.617  -5.401 -11.620  1.00  0.00           C  
ATOM    740  C5    G A  24      -6.196  -4.243 -11.002  1.00  0.00           C  
ATOM    741  C6    G A  24      -5.029  -4.283 -10.196  1.00  0.00           C  
ATOM    742  O6    G A  24      -4.496  -3.363  -9.565  1.00  0.00           O  
ATOM    743  N7    G A  24      -7.045  -3.187 -11.302  1.00  0.00           N  
ATOM    744  C8    G A  24      -7.951  -3.713 -12.082  1.00  0.00           C  
ATOM    745  N9    G A  24      -7.751  -5.052 -12.317  1.00  0.00           N  
ATOM    746  H5'   G A  24     -11.703  -3.832 -14.493  1.00  0.00           H  
ATOM    747 H5''   G A  24     -12.587  -4.377 -13.282  1.00  0.00           H  
ATOM    748  H4'   G A  24     -11.209  -6.068 -14.179  1.00  0.00           H  
ATOM    749  H3'   G A  24     -10.653  -5.441 -11.481  1.00  0.00           H  
ATOM    750  H1'   G A  24      -8.000  -6.474 -13.736  1.00  0.00           H  
ATOM    751  H2'   G A  24      -9.032  -7.044 -11.420  1.00  0.00           H  
ATOM    752 HO2'   G A  24      -9.319  -7.978 -13.938  1.00  0.00           H  
ATOM    753  H1    G A  24      -3.661  -5.682  -9.629  1.00  0.00           H  
ATOM    754  H22   G A  24      -4.609  -8.619 -11.114  1.00  0.00           H  
ATOM    755  H21   G A  24      -3.492  -7.829 -10.111  1.00  0.00           H  
ATOM    756  H8    G A  24      -8.696  -3.203 -12.462  1.00  0.00           H  
ATOM    757  P     G A  25     -11.732  -8.057 -10.744  1.00  0.00           P  
ATOM    758  OP2   G A  25     -11.520  -7.280  -9.496  1.00  0.00           O  
ATOM    759  OP1   G A  25     -12.930  -8.924 -10.875  1.00  0.00           O  
ATOM    760  O5'   G A  25     -10.441  -8.959 -10.988  1.00  0.00           O  
ATOM    761  C5'   G A  25     -10.562 -10.289 -11.469  1.00  0.00           C  
ATOM    762  C4'   G A  25     -10.389 -11.297 -10.360  1.00  0.00           C  
ATOM    763  O4'   G A  25     -11.416 -11.083  -9.349  1.00  0.00           O  
ATOM    764  C3'   G A  25     -10.570 -12.757 -10.750  1.00  0.00           C  
ATOM    765  O3'   G A  25      -9.395 -13.335 -11.292  1.00  0.00           O  
ATOM    766  C1'   G A  25     -11.881 -12.312  -8.844  1.00  0.00           C  
ATOM    767  C2'   G A  25     -10.963 -13.391  -9.424  1.00  0.00           C  
ATOM    768  O2'   G A  25      -9.835 -13.549  -8.575  1.00  0.00           O  
ATOM    769  N1    G A  25     -16.354 -14.574  -7.957  1.00  0.00           N  
ATOM    770  C2    G A  25     -15.171 -14.676  -7.267  1.00  0.00           C  
ATOM    771  N2    G A  25     -15.174 -15.486  -6.197  1.00  0.00           N  
ATOM    772  N3    G A  25     -14.065 -14.031  -7.598  1.00  0.00           N  
ATOM    773  C4    G A  25     -14.236 -13.263  -8.695  1.00  0.00           C  
ATOM    774  C5    G A  25     -15.373 -13.091  -9.456  1.00  0.00           C  
ATOM    775  C6    G A  25     -16.553 -13.789  -9.089  1.00  0.00           C  
ATOM    776  O6    G A  25     -17.662 -13.769  -9.637  1.00  0.00           O  
ATOM    777  N7    G A  25     -15.137 -12.214 -10.504  1.00  0.00           N  
ATOM    778  C8    G A  25     -13.884 -11.875 -10.365  1.00  0.00           C  
ATOM    779  N9    G A  25     -13.278 -12.474  -9.287  1.00  0.00           N  
ATOM    780  H5'   G A  25      -9.879 -10.446 -12.154  1.00  0.00           H  
ATOM    781 H5''   G A  25     -11.449 -10.405 -11.871  1.00  0.00           H  
ATOM    782  H4'   G A  25      -9.505 -11.186  -9.950  1.00  0.00           H  
ATOM    783  H3'   G A  25     -11.301 -12.852 -11.395  1.00  0.00           H  
ATOM    784  H1'   G A  25     -11.843 -12.343  -7.865  1.00  0.00           H  
ATOM    785  H2'   G A  25     -11.438 -14.237  -9.557  1.00  0.00           H  
ATOM    786 HO2'   G A  25      -9.927 -14.387  -8.075  1.00  0.00           H  
ATOM    787  H1    G A  25     -17.118 -15.094  -7.630  1.00  0.00           H  
ATOM    788  H22   G A  25     -14.358 -15.597  -5.666  1.00  0.00           H  
ATOM    789  H21   G A  25     -15.989 -15.966  -5.946  1.00  0.00           H  
ATOM    790  H8    G A  25     -13.423 -11.254 -10.968  1.00  0.00           H  
ATOM    791  P     A A  26      -9.493 -14.341 -12.542  1.00  0.00           P  
ATOM    792  OP2   A A  26     -10.454 -13.770 -13.518  1.00  0.00           O  
ATOM    793  OP1   A A  26      -8.112 -14.670 -12.977  1.00  0.00           O  
ATOM    794  O5'   A A  26     -10.142 -15.659 -11.925  1.00  0.00           O  
ATOM    795  C5'   A A  26     -10.376 -16.803 -12.733  1.00  0.00           C  
ATOM    796  C4'   A A  26     -10.004 -18.075 -12.014  1.00  0.00           C  
ATOM    797  O4'   A A  26      -8.578 -18.040 -11.766  1.00  0.00           O  
ATOM    798  C3'   A A  26     -10.628 -18.272 -10.640  1.00  0.00           C  
ATOM    799  O3'   A A  26     -11.910 -18.873 -10.694  1.00  0.00           O  
ATOM    800  C1'   A A  26      -8.296 -18.629 -10.504  1.00  0.00           C  
ATOM    801  C2'   A A  26      -9.613 -19.159  -9.931  1.00  0.00           C  
ATOM    802  O2'   A A  26      -9.767 -20.520 -10.307  1.00  0.00           O  
ATOM    803  N1    A A  26      -6.011 -17.696  -5.981  1.00  0.00           N  
ATOM    804  C2    A A  26      -6.499 -18.817  -6.529  1.00  0.00           C  
ATOM    805  N3    A A  26      -7.082 -18.989  -7.713  1.00  0.00           N  
ATOM    806  C4    A A  26      -7.149 -17.825  -8.384  1.00  0.00           C  
ATOM    807  C5    A A  26      -6.691 -16.593  -7.953  1.00  0.00           C  
ATOM    808  C6    A A  26      -6.092 -16.545  -6.681  1.00  0.00           C  
ATOM    809  N6    A A  26      -5.606 -15.428  -6.134  1.00  0.00           N  
ATOM    810  N7    A A  26      -6.930 -15.618  -8.912  1.00  0.00           N  
ATOM    811  C8    A A  26      -7.516 -16.271  -9.885  1.00  0.00           C  
ATOM    812  N9    A A  26      -7.680 -17.611  -9.632  1.00  0.00           N  
ATOM    813  H5'   A A  26      -9.842 -16.731 -13.552  1.00  0.00           H  
ATOM    814 H5''   A A  26     -11.325 -16.837 -12.974  1.00  0.00           H  
ATOM    815  H4'   A A  26     -10.208 -18.857 -12.569  1.00  0.00           H  
ATOM    816  H3'   A A  26     -10.697 -17.408 -10.181  1.00  0.00           H  
ATOM    817  H1'   A A  26      -7.671 -19.375 -10.628  1.00  0.00           H  
ATOM    818  H2'   A A  26      -9.654 -19.044  -8.958  1.00  0.00           H  
ATOM    819 HO2'   A A  26      -9.649 -21.085  -9.516  1.00  0.00           H  
ATOM    820  H2    A A  26      -6.415 -19.625  -5.980  1.00  0.00           H  
ATOM    821  H61   A A  26      -5.200 -15.457  -5.242  1.00  0.00           H  
ATOM    822  H62   A A  26      -5.654 -14.581  -6.624  1.00  0.00           H  
ATOM    823  H8    A A  26      -7.810 -15.843 -10.716  1.00  0.00           H  
ATOM    824  P     A A  27     -13.140 -18.226  -9.888  1.00  0.00           P  
ATOM    825  OP2   A A  27     -12.961 -16.752  -9.882  1.00  0.00           O  
ATOM    826  OP1   A A  27     -14.397 -18.810 -10.419  1.00  0.00           O  
ATOM    827  O5'   A A  27     -12.943 -18.751  -8.397  1.00  0.00           O  
ATOM    828  C5'   A A  27     -12.843 -20.140  -8.121  1.00  0.00           C  
ATOM    829  C4'   A A  27     -12.277 -20.393  -6.746  1.00  0.00           C  
ATOM    830  O4'   A A  27     -10.858 -20.091  -6.728  1.00  0.00           O  
ATOM    831  C3'   A A  27     -12.850 -19.543  -5.622  1.00  0.00           C  
ATOM    832  O3'   A A  27     -14.061 -20.060  -5.098  1.00  0.00           O  
ATOM    833  C1'   A A  27     -10.506 -19.458  -5.535  1.00  0.00           C  
ATOM    834  C2'   A A  27     -11.720 -19.602  -4.614  1.00  0.00           C  
ATOM    835  O2'   A A  27     -11.670 -20.866  -3.969  1.00  0.00           O  
ATOM    836  N1    A A  27      -8.312 -15.074  -3.947  1.00  0.00           N  
ATOM    837  C2    A A  27      -8.416 -16.284  -3.383  1.00  0.00           C  
ATOM    838  N3    A A  27      -9.003 -17.383  -3.853  1.00  0.00           N  
ATOM    839  C4    A A  27      -9.537 -17.155  -5.066  1.00  0.00           C  
ATOM    840  C5    A A  27      -9.511 -15.967  -5.773  1.00  0.00           C  
ATOM    841  C6    A A  27      -8.859 -14.879  -5.166  1.00  0.00           C  
ATOM    842  N6    A A  27      -8.755 -13.672  -5.727  1.00  0.00           N  
ATOM    843  N7    A A  27     -10.164 -16.106  -6.990  1.00  0.00           N  
ATOM    844  C8    A A  27     -10.563 -17.354  -6.992  1.00  0.00           C  
ATOM    845  N9    A A  27     -10.218 -18.048  -5.858  1.00  0.00           N  
ATOM    846  H5'   A A  27     -12.259 -20.558  -8.788  1.00  0.00           H  
ATOM    847 H5''   A A  27     -13.734 -20.544  -8.180  1.00  0.00           H  
ATOM    848  H4'   A A  27     -12.405 -21.339  -6.524  1.00  0.00           H  
ATOM    849  H3'   A A  27     -12.994 -18.616  -5.908  1.00  0.00           H  
ATOM    850  H1'   A A  27      -9.722 -19.862  -5.105  1.00  0.00           H  
ATOM    851  H2'   A A  27     -11.775 -18.866  -3.969  1.00  0.00           H  
ATOM    852 HO2'   A A  27     -11.468 -20.731  -3.020  1.00  0.00           H  
ATOM    853  H2    A A  27      -8.003 -16.373  -2.499  1.00  0.00           H  
ATOM    854  H61   A A  27      -8.288 -12.951  -5.255  1.00  0.00           H  
ATOM    855  H62   A A  27      -9.144 -13.507  -6.611  1.00  0.00           H  
ATOM    856  H8    A A  27     -11.063 -17.755  -7.734  1.00  0.00           H  
ATOM    857  P     G A  28     -15.332 -19.096  -4.900  1.00  0.00           P  
ATOM    858  OP2   G A  28     -15.112 -17.872  -5.711  1.00  0.00           O  
ATOM    859  OP1   G A  28     -16.560 -19.905  -5.111  1.00  0.00           O  
ATOM    860  O5'   G A  28     -15.270 -18.686  -3.362  1.00  0.00           O  
ATOM    861  C5'   G A  28     -14.676 -19.546  -2.401  1.00  0.00           C  
ATOM    862  C4'   G A  28     -14.166 -18.777  -1.209  1.00  0.00           C  
ATOM    863  O4'   G A  28     -12.812 -18.322  -1.480  1.00  0.00           O  
ATOM    864  C3'   G A  28     -14.921 -17.502  -0.864  1.00  0.00           C  
ATOM    865  O3'   G A  28     -16.006 -17.724   0.021  1.00  0.00           O  
ATOM    866  C1'   G A  28     -12.626 -16.976  -1.087  1.00  0.00           C  
ATOM    867  C2'   G A  28     -13.851 -16.612  -0.248  1.00  0.00           C  
ATOM    868  O2'   G A  28     -13.603 -16.964   1.105  1.00  0.00           O  
ATOM    869  N1    G A  28     -10.750 -12.714  -3.143  1.00  0.00           N  
ATOM    870  C2    G A  28     -10.630 -13.192  -1.861  1.00  0.00           C  
ATOM    871  N2    G A  28      -9.917 -12.440  -1.009  1.00  0.00           N  
ATOM    872  N3    G A  28     -11.169 -14.326  -1.442  1.00  0.00           N  
ATOM    873  C4    G A  28     -11.850 -14.954  -2.423  1.00  0.00           C  
ATOM    874  C5    G A  28     -12.030 -14.563  -3.733  1.00  0.00           C  
ATOM    875  C6    G A  28     -11.447 -13.345  -4.169  1.00  0.00           C  
ATOM    876  O6    G A  28     -11.493 -12.827  -5.291  1.00  0.00           O  
ATOM    877  N7    G A  28     -12.796 -15.491  -4.424  1.00  0.00           N  
ATOM    878  C8    G A  28     -13.063 -16.412  -3.538  1.00  0.00           C  
ATOM    879  N9    G A  28     -12.520 -16.150  -2.304  1.00  0.00           N  
ATOM    880  H5'   G A  28     -13.929 -20.024  -2.818  1.00  0.00           H  
ATOM    881 H5''   G A  28     -15.343 -20.198  -2.100  1.00  0.00           H  
ATOM    882  H4'   G A  28     -14.153 -19.362  -0.422  1.00  0.00           H  
ATOM    883  H3'   G A  28     -15.258 -17.097  -1.689  1.00  0.00           H  
ATOM    884  H1'   G A  28     -11.816 -16.867  -0.546  1.00  0.00           H  
ATOM    885  H2'   G A  28     -14.077 -15.662  -0.340  1.00  0.00           H  
ATOM    886 HO2'   G A  28     -14.368 -17.470   1.449  1.00  0.00           H  
ATOM    887  H1    G A  28     -10.312 -11.863  -3.353  1.00  0.00           H  
ATOM    888  H22   G A  28      -9.797 -12.732  -0.081  1.00  0.00           H  
ATOM    889  H21   G A  28      -9.515 -11.600  -1.312  1.00  0.00           H  
ATOM    890  H8    G A  28     -13.597 -17.210  -3.735  1.00  0.00           H  
ATOM    891  P     U A  29     -17.275 -16.738   0.007  1.00  0.00           P  
ATOM    892  OP2   U A  29     -17.772 -16.651  -1.389  1.00  0.00           O  
ATOM    893  OP1   U A  29     -18.198 -17.160   1.091  1.00  0.00           O  
ATOM    894  O5'   U A  29     -16.665 -15.320   0.402  1.00  0.00           O  
ATOM    895  C5'   U A  29     -16.288 -15.036   1.741  1.00  0.00           C  
ATOM    896  C4'   U A  29     -16.000 -13.568   1.939  1.00  0.00           C  
ATOM    897  O4'   U A  29     -14.870 -13.230   1.098  1.00  0.00           O  
ATOM    898  C3'   U A  29     -17.104 -12.607   1.527  1.00  0.00           C  
ATOM    899  O3'   U A  29     -18.040 -12.362   2.561  1.00  0.00           O  
ATOM    900  C1'   U A  29     -15.009 -11.895   0.632  1.00  0.00           C  
ATOM    901  C2'   U A  29     -16.349 -11.349   1.126  1.00  0.00           C  
ATOM    902  O2'   U A  29     -16.103 -10.517   2.251  1.00  0.00           O  
ATOM    903  N1    U A  29     -14.912 -11.894  -0.848  1.00  0.00           N  
ATOM    904  C2    U A  29     -14.811 -10.664  -1.472  1.00  0.00           C  
ATOM    905  O2    U A  29     -14.797  -9.608  -0.864  1.00  0.00           O  
ATOM    906  N3    U A  29     -14.723 -10.711  -2.842  1.00  0.00           N  
ATOM    907  C4    U A  29     -14.727 -11.837  -3.637  1.00  0.00           C  
ATOM    908  O4    U A  29     -14.642 -11.713  -4.860  1.00  0.00           O  
ATOM    909  C5    U A  29     -14.835 -13.073  -2.924  1.00  0.00           C  
ATOM    910  C6    U A  29     -14.920 -13.056  -1.590  1.00  0.00           C  
ATOM    911  H5'   U A  29     -15.485 -15.552   1.963  1.00  0.00           H  
ATOM    912 H5''   U A  29     -17.015 -15.302   2.341  1.00  0.00           H  
ATOM    913  H4'   U A  29     -15.756 -13.388   2.870  1.00  0.00           H  
ATOM    914  H3'   U A  29     -17.574 -12.973   0.749  1.00  0.00           H  
ATOM    915  H1'   U A  29     -14.282 -11.354   1.005  1.00  0.00           H  
ATOM    916  H2'   U A  29     -16.811 -10.865   0.411  1.00  0.00           H  
ATOM    917 HO2'   U A  29     -16.234  -9.581   1.990  1.00  0.00           H  
ATOM    918  H3    U A  29     -14.651  -9.850  -3.304  1.00  0.00           H  
ATOM    919  H5    U A  29     -14.845 -13.924  -3.410  1.00  0.00           H  
ATOM    920  H6    U A  29     -14.994 -13.915  -1.125  1.00  0.00           H  
ATOM    921  P     A A  30     -19.616 -12.502   2.277  1.00  0.00           P  
ATOM    922  OP2   A A  30     -19.827 -13.713   1.445  1.00  0.00           O  
ATOM    923  OP1   A A  30     -20.331 -12.365   3.570  1.00  0.00           O  
ATOM    924  O5'   A A  30     -19.961 -11.227   1.386  1.00  0.00           O  
ATOM    925  C5'   A A  30     -19.529  -9.930   1.771  1.00  0.00           C  
ATOM    926  C4'   A A  30     -19.862  -8.900   0.720  1.00  0.00           C  
ATOM    927  O4'   A A  30     -18.741  -8.801  -0.186  1.00  0.00           O  
ATOM    928  C3'   A A  30     -21.051  -9.219  -0.173  1.00  0.00           C  
ATOM    929  O3'   A A  30     -22.283  -8.766   0.360  1.00  0.00           O  
ATOM    930  C1'   A A  30     -19.183  -8.660  -1.515  1.00  0.00           C  
ATOM    931  C2'   A A  30     -20.697  -8.469  -1.451  1.00  0.00           C  
ATOM    932  O2'   A A  30     -20.979  -7.082  -1.329  1.00  0.00           O  
ATOM    933  N1    A A  30     -18.365 -10.839  -6.112  1.00  0.00           N  
ATOM    934  C2    A A  30     -18.725  -9.600  -5.755  1.00  0.00           C  
ATOM    935  N3    A A  30     -18.921  -9.099  -4.537  1.00  0.00           N  
ATOM    936  C4    A A  30     -18.705 -10.037  -3.597  1.00  0.00           C  
ATOM    937  C5    A A  30     -18.331 -11.351  -3.809  1.00  0.00           C  
ATOM    938  C6    A A  30     -18.155 -11.757  -5.144  1.00  0.00           C  
ATOM    939  N6    A A  30     -17.796 -12.992  -5.501  1.00  0.00           N  
ATOM    940  N7    A A  30     -18.200 -12.025  -2.602  1.00  0.00           N  
ATOM    941  C8    A A  30     -18.493 -11.118  -1.703  1.00  0.00           C  
ATOM    942  N9    A A  30     -18.808  -9.892  -2.235  1.00  0.00           N  
ATOM    943  H5'   A A  30     -18.559  -9.943   1.909  1.00  0.00           H  
ATOM    944 H5''   A A  30     -19.968  -9.683   2.611  1.00  0.00           H  
ATOM    945  H4'   A A  30     -20.007  -8.026   1.140  1.00  0.00           H  
ATOM    946  H3'   A A  30     -21.111 -10.182  -0.348  1.00  0.00           H  
ATOM    947  H1'   A A  30     -18.775  -7.886  -1.957  1.00  0.00           H  
ATOM    948  H2'   A A  30     -21.139  -8.862  -2.233  1.00  0.00           H  
ATOM    949 HO2'   A A  30     -21.361  -6.760  -2.172  1.00  0.00           H  
ATOM    950  H2    A A  30     -18.865  -8.972  -6.495  1.00  0.00           H  
ATOM    951  H61   A A  30     -17.689 -13.216  -6.450  1.00  0.00           H  
ATOM    952  H62   A A  30     -17.638 -13.674  -4.816  1.00  0.00           H  
ATOM    953  H8    A A  30     -18.488 -11.299  -0.739  1.00  0.00           H  
ATOM    954  P     G A  31     -23.660  -9.472  -0.075  1.00  0.00           P  
ATOM    955  OP2   G A  31     -23.337 -10.819  -0.610  1.00  0.00           O  
ATOM    956  OP1   G A  31     -24.620  -9.341   1.051  1.00  0.00           O  
ATOM    957  O5'   G A  31     -24.190  -8.576  -1.281  1.00  0.00           O  
ATOM    958  C5'   G A  31     -24.204  -9.077  -2.610  1.00  0.00           C  
ATOM    959  C4'   G A  31     -24.913  -8.134  -3.550  1.00  0.00           C  
ATOM    960  O4'   G A  31     -23.947  -7.491  -4.422  1.00  0.00           O  
ATOM    961  C3'   G A  31     -25.910  -8.770  -4.507  1.00  0.00           C  
ATOM    962  O3'   G A  31     -27.169  -9.023  -3.907  1.00  0.00           O  
ATOM    963  C1'   G A  31     -24.510  -7.307  -5.724  1.00  0.00           C  
ATOM    964  C2'   G A  31     -25.968  -7.762  -5.645  1.00  0.00           C  
ATOM    965  O2'   G A  31     -26.781  -6.648  -5.307  1.00  0.00           O  
ATOM    966  N1    G A  31     -23.581  -8.016 -10.679  1.00  0.00           N  
ATOM    967  C2    G A  31     -24.439  -7.134 -10.067  1.00  0.00           C  
ATOM    968  N2    G A  31     -25.145  -6.333 -10.878  1.00  0.00           N  
ATOM    969  N3    G A  31     -24.594  -7.043  -8.757  1.00  0.00           N  
ATOM    970  C4    G A  31     -23.810  -7.919  -8.093  1.00  0.00           C  
ATOM    971  C5    G A  31     -22.921  -8.839  -8.607  1.00  0.00           C  
ATOM    972  C6    G A  31     -22.765  -8.927 -10.014  1.00  0.00           C  
ATOM    973  O6    G A  31     -22.027  -9.678 -10.662  1.00  0.00           O  
ATOM    974  N7    G A  31     -22.307  -9.553  -7.588  1.00  0.00           N  
ATOM    975  C8    G A  31     -22.825  -9.064  -6.493  1.00  0.00           C  
ATOM    976  N9    G A  31     -23.743  -8.069  -6.728  1.00  0.00           N  
ATOM    977  H5'   G A  31     -24.661  -9.943  -2.621  1.00  0.00           H  
ATOM    978 H5''   G A  31     -23.280  -9.199  -2.915  1.00  0.00           H  
ATOM    979  H4'   G A  31     -25.372  -7.446  -3.023  1.00  0.00           H  
ATOM    980  H3'   G A  31     -25.540  -9.613  -4.843  1.00  0.00           H  
ATOM    981  H1'   G A  31     -24.477  -6.352  -5.944  1.00  0.00           H  
ATOM    982  H2'   G A  31     -26.258  -8.181  -6.483  1.00  0.00           H  
ATOM    983 HO2'   G A  31     -27.310  -6.389  -6.089  1.00  0.00           H  
ATOM    984  H1    G A  31     -23.539  -8.005 -11.658  1.00  0.00           H  
ATOM    985  H22   G A  31     -25.774  -5.683 -10.498  1.00  0.00           H  
ATOM    986  H21   G A  31     -25.036  -6.394 -11.850  1.00  0.00           H  
ATOM    987  H8    G A  31     -22.582  -9.375  -5.597  1.00  0.00           H  
ATOM    988  P     G A  32     -28.082 -10.239  -4.428  1.00  0.00           P  
ATOM    989  OP2   G A  32     -27.204 -11.420  -4.628  1.00  0.00           O  
ATOM    990  OP1   G A  32     -29.263 -10.345  -3.533  1.00  0.00           O  
ATOM    991  O5'   G A  32     -28.590  -9.755  -5.859  1.00  0.00           O  
ATOM    992  C5'   G A  32     -29.580  -8.744  -5.977  1.00  0.00           C  
ATOM    993  C4'   G A  32     -29.891  -8.439  -7.421  1.00  0.00           C  
ATOM    994  O4'   G A  32     -28.693  -7.971  -8.094  1.00  0.00           O  
ATOM    995  C3'   G A  32     -30.355  -9.616  -8.266  1.00  0.00           C  
ATOM    996  O3'   G A  32     -31.730  -9.914  -8.094  1.00  0.00           O  
ATOM    997  C1'   G A  32     -28.675  -8.441  -9.443  1.00  0.00           C  
ATOM    998  C2'   G A  32     -29.998  -9.172  -9.678  1.00  0.00           C  
ATOM    999  O2'   G A  32     -30.951  -8.248 -10.184  1.00  0.00           O  
ATOM   1000  N1    G A  32     -25.665 -10.644 -12.907  1.00  0.00           N  
ATOM   1001  C2    G A  32     -26.751  -9.822 -13.089  1.00  0.00           C  
ATOM   1002  N2    G A  32     -27.083  -9.547 -14.359  1.00  0.00           N  
ATOM   1003  N3    G A  32     -27.460  -9.306 -12.098  1.00  0.00           N  
ATOM   1004  C4    G A  32     -26.991  -9.684 -10.891  1.00  0.00           C  
ATOM   1005  C5    G A  32     -25.917 -10.498 -10.601  1.00  0.00           C  
ATOM   1006  C6    G A  32     -25.165 -11.046 -11.672  1.00  0.00           C  
ATOM   1007  O6    G A  32     -24.178 -11.789 -11.620  1.00  0.00           O  
ATOM   1008  N7    G A  32     -25.762 -10.641  -9.229  1.00  0.00           N  
ATOM   1009  C8    G A  32     -26.727  -9.924  -8.719  1.00  0.00           C  
ATOM   1010  N9    G A  32     -27.510  -9.316  -9.671  1.00  0.00           N  
ATOM   1011  H5'   G A  32     -29.258  -7.928  -5.540  1.00  0.00           H  
ATOM   1012 H5''   G A  32     -30.399  -9.044  -5.529  1.00  0.00           H  
ATOM   1013  H4'   G A  32     -30.571  -7.734  -7.457  1.00  0.00           H  
ATOM   1014  H3'   G A  32     -29.823 -10.407  -8.035  1.00  0.00           H  
ATOM   1015  H1'   G A  32     -28.622  -7.664 -10.038  1.00  0.00           H  
ATOM   1016  H2'   G A  32     -29.882  -9.938 -10.278  1.00  0.00           H  
ATOM   1017 HO2'   G A  32     -31.121  -8.449 -11.127  1.00  0.00           H  
ATOM   1018  H1    G A  32     -25.206 -10.974 -13.708  1.00  0.00           H  
ATOM   1019  H22   G A  32     -27.849  -8.965 -14.549  1.00  0.00           H  
ATOM   1020  H21   G A  32     -26.563  -9.925 -15.097  1.00  0.00           H  
ATOM   1021  H8    G A  32     -26.877  -9.830  -7.756  1.00  0.00           H  
ATOM   1022  P     U A  33     -32.261 -11.418  -8.296  1.00  0.00           P  
ATOM   1023  OP2   U A  33     -31.318 -12.334  -7.606  1.00  0.00           O  
ATOM   1024  OP1   U A  33     -33.704 -11.447  -7.944  1.00  0.00           O  
ATOM   1025  O5'   U A  33     -32.130 -11.665  -9.864  1.00  0.00           O  
ATOM   1026  C5'   U A  33     -33.013 -11.033 -10.778  1.00  0.00           C  
ATOM   1027  C4'   U A  33     -32.710 -11.422 -12.204  1.00  0.00           C  
ATOM   1028  O4'   U A  33     -31.372 -10.987 -12.562  1.00  0.00           O  
ATOM   1029  C3'   U A  33     -32.706 -12.912 -12.507  1.00  0.00           C  
ATOM   1030  O3'   U A  33     -34.007 -13.440 -12.707  1.00  0.00           O  
ATOM   1031  C1'   U A  33     -30.757 -11.941 -13.424  1.00  0.00           C  
ATOM   1032  C2'   U A  33     -31.816 -12.999 -13.738  1.00  0.00           C  
ATOM   1033  O2'   U A  33     -32.518 -12.614 -14.911  1.00  0.00           O  
ATOM   1034  N1    U A  33     -29.555 -12.522 -12.778  1.00  0.00           N  
ATOM   1035  C2    U A  33     -28.625 -13.126 -13.604  1.00  0.00           C  
ATOM   1036  O2    U A  33     -28.754 -13.194 -14.814  1.00  0.00           O  
ATOM   1037  N3    U A  33     -27.529 -13.649 -12.963  1.00  0.00           N  
ATOM   1038  C4    U A  33     -27.271 -13.633 -11.608  1.00  0.00           C  
ATOM   1039  O4    U A  33     -26.236 -14.149 -11.183  1.00  0.00           O  
ATOM   1040  C5    U A  33     -28.277 -12.992 -10.816  1.00  0.00           C  
ATOM   1041  C6    U A  33     -29.353 -12.473 -11.415  1.00  0.00           C  
ATOM   1042  H5'   U A  33     -32.926 -10.062 -10.687  1.00  0.00           H  
ATOM   1043 H5''   U A  33     -33.934 -11.294 -10.566  1.00  0.00           H  
ATOM   1044  H4'   U A  33     -33.355 -10.980 -12.796  1.00  0.00           H  
ATOM   1045  H3'   U A  33     -32.276 -13.390 -11.766  1.00  0.00           H  
ATOM   1046  H1'   U A  33     -30.491 -11.489 -14.252  1.00  0.00           H  
ATOM   1047  H2'   U A  33     -31.415 -13.889 -13.831  1.00  0.00           H  
ATOM   1048 HO2'   U A  33     -33.481 -12.682 -14.744  1.00  0.00           H  
ATOM   1049  H3    U A  33     -26.857 -14.081 -13.529  1.00  0.00           H  
ATOM   1050  H5    U A  33     -28.175 -12.934  -9.843  1.00  0.00           H  
ATOM   1051  H6    U A  33     -30.027 -12.041 -10.851  1.00  0.00           H  
ATOM   1052  P     A A  34     -34.324 -14.972 -12.339  1.00  0.00           P  
ATOM   1053  OP2   A A  34     -33.674 -15.276 -11.040  1.00  0.00           O  
ATOM   1054  OP1   A A  34     -35.783 -15.191 -12.499  1.00  0.00           O  
ATOM   1055  O5'   A A  34     -33.573 -15.804 -13.472  1.00  0.00           O  
ATOM   1056  C5'   A A  34     -33.880 -17.172 -13.697  1.00  0.00           C  
ATOM   1057  C4'   A A  34     -32.892 -17.814 -14.638  1.00  0.00           C  
ATOM   1058  O4'   A A  34     -32.932 -17.108 -15.910  1.00  0.00           O  
ATOM   1059  C3'   A A  34     -31.436 -17.783 -14.200  1.00  0.00           C  
ATOM   1060  O3'   A A  34     -30.733 -18.969 -14.526  1.00  0.00           O  
ATOM   1061  C1'   A A  34     -31.623 -16.839 -16.333  1.00  0.00           C  
ATOM   1062  C2'   A A  34     -30.856 -16.638 -15.034  1.00  0.00           C  
ATOM   1063  O2'   A A  34     -29.467 -16.824 -15.268  1.00  0.00           O  
ATOM   1064  N1    A A  34     -34.212 -14.006 -19.771  1.00  0.00           N  
ATOM   1065  C2    A A  34     -34.512 -15.145 -19.134  1.00  0.00           C  
ATOM   1066  N3    A A  34     -33.790 -15.830 -18.250  1.00  0.00           N  
ATOM   1067  C4    A A  34     -32.613 -15.221 -18.025  1.00  0.00           C  
ATOM   1068  C5    A A  34     -32.163 -14.048 -18.601  1.00  0.00           C  
ATOM   1069  C6    A A  34     -33.022 -13.419 -19.521  1.00  0.00           C  
ATOM   1070  N6    A A  34     -32.723 -12.284 -20.156  1.00  0.00           N  
ATOM   1071  N7    A A  34     -30.899 -13.721 -18.128  1.00  0.00           N  
ATOM   1072  C8    A A  34     -30.618 -14.688 -17.290  1.00  0.00           C  
ATOM   1073  N9    A A  34     -31.611 -15.631 -17.178  1.00  0.00           N  
ATOM   1074  H5'   A A  34     -34.779 -17.238 -14.083  1.00  0.00           H  
ATOM   1075 H5''   A A  34     -33.864 -17.649 -12.841  1.00  0.00           H  
ATOM   1076  H4'   A A  34     -33.148 -18.750 -14.776  1.00  0.00           H  
ATOM   1077  H3'   A A  34     -31.391 -17.540 -13.251  1.00  0.00           H  
ATOM   1078  H1'   A A  34     -31.232 -17.589 -16.829  1.00  0.00           H  
ATOM   1079  H2'   A A  34     -31.043 -15.767 -14.627  1.00  0.00           H  
ATOM   1080 HO2'   A A  34     -29.013 -15.959 -15.191  1.00  0.00           H  
ATOM   1081  H2    A A  34     -35.388 -15.530 -19.351  1.00  0.00           H  
ATOM   1082  H61   A A  34     -33.363 -11.893 -20.787  1.00  0.00           H  
ATOM   1083  H62   A A  34     -31.865 -11.841 -19.990  1.00  0.00           H  
ATOM   1084  H8    A A  34     -29.777 -14.735 -16.789  1.00  0.00           H  
ATOM   1085  P     A A  35     -30.741 -20.218 -13.515  1.00  0.00           P  
ATOM   1086  OP2   A A  35     -31.871 -20.036 -12.569  1.00  0.00           O  
ATOM   1087  OP1   A A  35     -30.648 -21.462 -14.318  1.00  0.00           O  
ATOM   1088  O5'   A A  35     -29.383 -20.057 -12.695  1.00  0.00           O  
ATOM   1089  C5'   A A  35     -28.276 -20.910 -12.945  1.00  0.00           C  
ATOM   1090  C4'   A A  35     -27.057 -20.475 -12.171  1.00  0.00           C  
ATOM   1091  O4'   A A  35     -26.791 -19.080 -12.463  1.00  0.00           O  
ATOM   1092  C3'   A A  35     -27.158 -20.571 -10.656  1.00  0.00           C  
ATOM   1093  O3'   A A  35     -26.678 -21.802 -10.144  1.00  0.00           O  
ATOM   1094  C1'   A A  35     -26.571 -18.377 -11.281  1.00  0.00           C  
ATOM   1095  C2'   A A  35     -26.313 -19.404 -10.177  1.00  0.00           C  
ATOM   1096  O2'   A A  35     -24.933 -19.738 -10.166  1.00  0.00           O  
ATOM   1097  N1    A A  35     -28.668 -14.893  -8.116  1.00  0.00           N  
ATOM   1098  C2    A A  35     -27.483 -15.518  -8.109  1.00  0.00           C  
ATOM   1099  N3    A A  35     -27.001 -16.415  -8.966  1.00  0.00           N  
ATOM   1100  C4    A A  35     -27.893 -16.671  -9.939  1.00  0.00           C  
ATOM   1101  C5    A A  35     -29.148 -16.109 -10.080  1.00  0.00           C  
ATOM   1102  C6    A A  35     -29.541 -15.172  -9.108  1.00  0.00           C  
ATOM   1103  N6    A A  35     -30.722 -14.549  -9.113  1.00  0.00           N  
ATOM   1104  N7    A A  35     -29.787 -16.612 -11.206  1.00  0.00           N  
ATOM   1105  C8    A A  35     -28.918 -17.452 -11.711  1.00  0.00           C  
ATOM   1106  N9    A A  35     -27.749 -17.537 -10.996  1.00  0.00           N  
ATOM   1107  H5'   A A  35     -28.069 -20.894 -13.903  1.00  0.00           H  
ATOM   1108 H5''   A A  35     -28.511 -21.825 -12.684  1.00  0.00           H  
ATOM   1109  H4'   A A  35     -26.291 -21.019 -12.454  1.00  0.00           H  
ATOM   1110  H3'   A A  35     -28.088 -20.418 -10.386  1.00  0.00           H  
ATOM   1111  H1'   A A  35     -25.780 -17.806 -11.386  1.00  0.00           H  
ATOM   1112  H2'   A A  35     -26.614 -19.077  -9.303  1.00  0.00           H  
ATOM   1113 HO2'   A A  35     -24.509 -19.368 -10.969  1.00  0.00           H  
ATOM   1114  H2    A A  35     -26.886 -15.280  -7.369  1.00  0.00           H  
ATOM   1115  H61   A A  35     -30.939 -13.905  -8.408  1.00  0.00           H  
ATOM   1116  H62   A A  35     -31.371 -14.735  -9.823  1.00  0.00           H  
ATOM   1117  H8    A A  35     -29.087 -17.971 -12.525  1.00  0.00           H  
ATOM   1118  P     A A  36     -25.120 -22.116 -10.178  1.00  0.00           P  
ATOM   1119  OP2   A A  36     -24.998 -23.591 -10.064  1.00  0.00           O  
ATOM   1120  OP1   A A  36     -24.588 -21.426 -11.379  1.00  0.00           O  
ATOM   1121  O5'   A A  36     -24.438 -21.466  -8.893  1.00  0.00           O  
ATOM   1122  C5'   A A  36     -23.025 -21.391  -8.777  1.00  0.00           C  
ATOM   1123  C4'   A A  36     -22.459 -20.271  -9.614  1.00  0.00           C  
ATOM   1124  O4'   A A  36     -22.947 -19.020  -9.082  1.00  0.00           O  
ATOM   1125  C3'   A A  36     -20.942 -20.153  -9.633  1.00  0.00           C  
ATOM   1126  O3'   A A  36     -20.424 -19.881 -10.924  1.00  0.00           O  
ATOM   1127  C1'   A A  36     -21.863 -18.105  -8.906  1.00  0.00           C  
ATOM   1128  C2'   A A  36     -20.623 -18.970  -8.732  1.00  0.00           C  
ATOM   1129  O2'   A A  36     -19.493 -18.252  -9.205  1.00  0.00           O  
ATOM   1130  N1    A A  36     -24.154 -13.861  -7.090  1.00  0.00           N  
ATOM   1131  C2    A A  36     -24.081 -14.389  -8.319  1.00  0.00           C  
ATOM   1132  N3    A A  36     -23.466 -15.499  -8.722  1.00  0.00           N  
ATOM   1133  C4    A A  36     -22.862 -16.110  -7.687  1.00  0.00           C  
ATOM   1134  C5    A A  36     -22.848 -15.690  -6.370  1.00  0.00           C  
ATOM   1135  C6    A A  36     -23.536 -14.500  -6.074  1.00  0.00           C  
ATOM   1136  N6    A A  36     -23.609 -13.973  -4.849  1.00  0.00           N  
ATOM   1137  N7    A A  36     -22.125 -16.574  -5.581  1.00  0.00           N  
ATOM   1138  C8    A A  36     -21.724 -17.493  -6.424  1.00  0.00           C  
ATOM   1139  N9    A A  36     -22.134 -17.276  -7.717  1.00  0.00           N  
ATOM   1140  H5'   A A  36     -22.634 -22.240  -9.073  1.00  0.00           H  
ATOM   1141 H5''   A A  36     -22.787 -21.240  -7.839  1.00  0.00           H  
ATOM   1142  H4'   A A  36     -22.782 -20.358 -10.536  1.00  0.00           H  
ATOM   1143  H3'   A A  36     -20.547 -20.985  -9.298  1.00  0.00           H  
ATOM   1144  H1'   A A  36     -21.749 -17.526  -9.689  1.00  0.00           H  
ATOM   1145  H2'   A A  36     -20.511 -19.249  -7.799  1.00  0.00           H  
ATOM   1146 HO2'   A A  36     -18.942 -17.985  -8.440  1.00  0.00           H  
ATOM   1147  H2    A A  36     -24.545 -13.887  -9.021  1.00  0.00           H  
ATOM   1148  H61   A A  36     -24.104 -13.139  -4.704  1.00  0.00           H  
ATOM   1149  H62   A A  36     -23.169 -14.419  -4.096  1.00  0.00           H  
ATOM   1150  H8    A A  36     -21.181 -18.265  -6.157  1.00  0.00           H  
ATOM   1151  P     A A  37     -19.869 -21.078 -11.841  1.00  0.00           P  
ATOM   1152  OP2   A A  37     -18.548 -21.493 -11.306  1.00  0.00           O  
ATOM   1153  OP1   A A  37     -20.950 -22.084 -11.988  1.00  0.00           O  
ATOM   1154  O5'   A A  37     -19.633 -20.397 -13.262  1.00  0.00           O  
ATOM   1155  C5'   A A  37     -18.559 -20.805 -14.097  1.00  0.00           C  
ATOM   1156  C4'   A A  37     -19.031 -21.113 -15.496  1.00  0.00           C  
ATOM   1157  O4'   A A  37     -20.307 -21.796 -15.399  1.00  0.00           O  
ATOM   1158  C3'   A A  37     -19.322 -19.911 -16.381  1.00  0.00           C  
ATOM   1159  O3'   A A  37     -18.182 -19.453 -17.088  1.00  0.00           O  
ATOM   1160  C1'   A A  37     -21.149 -21.410 -16.474  1.00  0.00           C  
ATOM   1161  C2'   A A  37     -20.368 -20.437 -17.356  1.00  0.00           C  
ATOM   1162  O2'   A A  37     -19.764 -21.161 -18.418  1.00  0.00           O  
ATOM   1163  N1    A A  37     -25.685 -19.200 -17.520  1.00  0.00           N  
ATOM   1164  C2    A A  37     -24.720 -19.691 -18.307  1.00  0.00           C  
ATOM   1165  N3    A A  37     -23.562 -20.253 -17.968  1.00  0.00           N  
ATOM   1166  C4    A A  37     -23.426 -20.292 -16.631  1.00  0.00           C  
ATOM   1167  C5    A A  37     -24.330 -19.828 -15.693  1.00  0.00           C  
ATOM   1168  C6    A A  37     -25.517 -19.255 -16.181  1.00  0.00           C  
ATOM   1169  N6    A A  37     -26.479 -18.764 -15.396  1.00  0.00           N  
ATOM   1170  N7    A A  37     -23.852 -20.037 -14.406  1.00  0.00           N  
ATOM   1171  C8    A A  37     -22.690 -20.613 -14.592  1.00  0.00           C  
ATOM   1172  N9    A A  37     -22.369 -20.798 -15.914  1.00  0.00           N  
ATOM   1173  H5'   A A  37     -18.145 -21.608 -13.716  1.00  0.00           H  
ATOM   1174 H5''   A A  37     -17.892 -20.089 -14.134  1.00  0.00           H  
ATOM   1175  H4'   A A  37     -18.391 -21.697 -15.954  1.00  0.00           H  
ATOM   1176  H3'   A A  37     -19.684 -19.175 -15.844  1.00  0.00           H  
ATOM   1177  H1'   A A  37     -21.392 -22.202 -16.999  1.00  0.00           H  
ATOM   1178  H2'   A A  37     -20.944 -19.716 -17.689  1.00  0.00           H  
ATOM   1179 HO2'   A A  37     -20.226 -20.943 -19.255  1.00  0.00           H  
ATOM   1180  H2    A A  37     -24.890 -19.627 -19.271  1.00  0.00           H  
ATOM   1181  H61   A A  37     -27.286 -18.376 -15.795  1.00  0.00           H  
ATOM   1182  H62   A A  37     -26.380 -18.793 -14.422  1.00  0.00           H  
ATOM   1183  H8    A A  37     -22.104 -20.886 -13.855  1.00  0.00           H  
ATOM   1184  P     A A  38     -17.806 -17.891 -17.088  1.00  0.00           P  
ATOM   1185  OP2   A A  38     -17.801 -17.419 -15.681  1.00  0.00           O  
ATOM   1186  OP1   A A  38     -16.595 -17.709 -17.927  1.00  0.00           O  
ATOM   1187  O5'   A A  38     -19.031 -17.199 -17.835  1.00  0.00           O  
ATOM   1188  C5'   A A  38     -19.221 -17.366 -19.233  1.00  0.00           C  
ATOM   1189  C4'   A A  38     -20.598 -16.926 -19.661  1.00  0.00           C  
ATOM   1190  O4'   A A  38     -21.601 -17.584 -18.845  1.00  0.00           O  
ATOM   1191  C3'   A A  38     -20.906 -15.445 -19.501  1.00  0.00           C  
ATOM   1192  O3'   A A  38     -20.410 -14.657 -20.571  1.00  0.00           O  
ATOM   1193  C1'   A A  38     -22.678 -16.701 -18.572  1.00  0.00           C  
ATOM   1194  C2'   A A  38     -22.423 -15.431 -19.384  1.00  0.00           C  
ATOM   1195  O2'   A A  38     -23.040 -15.566 -20.657  1.00  0.00           O  
ATOM   1196  N1    A A  38     -25.625 -14.990 -14.706  1.00  0.00           N  
ATOM   1197  C2    A A  38     -25.852 -15.129 -16.019  1.00  0.00           C  
ATOM   1198  N3    A A  38     -25.039 -15.581 -16.970  1.00  0.00           N  
ATOM   1199  C4    A A  38     -23.846 -15.924 -16.452  1.00  0.00           C  
ATOM   1200  C5    A A  38     -23.463 -15.839 -15.126  1.00  0.00           C  
ATOM   1201  C6    A A  38     -24.416 -15.344 -14.218  1.00  0.00           C  
ATOM   1202  N6    A A  38     -24.190 -15.205 -12.910  1.00  0.00           N  
ATOM   1203  N7    A A  38     -22.158 -16.282 -14.963  1.00  0.00           N  
ATOM   1204  C8    A A  38     -21.787 -16.619 -16.174  1.00  0.00           C  
ATOM   1205  N9    A A  38     -22.759 -16.428 -17.124  1.00  0.00           N  
ATOM   1206  H5'   A A  38     -19.102 -18.311 -19.461  1.00  0.00           H  
ATOM   1207 H5''   A A  38     -18.552 -16.835 -19.712  1.00  0.00           H  
ATOM   1208  H4'   A A  38     -20.735 -17.178 -20.598  1.00  0.00           H  
ATOM   1209  H3'   A A  38     -20.516 -15.124 -18.660  1.00  0.00           H  
ATOM   1210  H1'   A A  38     -23.512 -17.119 -18.873  1.00  0.00           H  
ATOM   1211  H2'   A A  38     -22.740 -14.633 -18.911  1.00  0.00           H  
ATOM   1212 HO2'   A A  38     -23.817 -14.971 -20.700  1.00  0.00           H  
ATOM   1213  H2    A A  38     -26.745 -14.858 -16.322  1.00  0.00           H  
ATOM   1214  H61   A A  38     -24.894 -14.853 -12.326  1.00  0.00           H  
ATOM   1215  H62   A A  38     -23.321 -15.455 -12.534  1.00  0.00           H  
ATOM   1216  H8    A A  38     -20.897 -16.974 -16.381  1.00  0.00           H  
ATOM   1217  P     C A  39     -19.758 -13.218 -20.281  1.00  0.00           P  
ATOM   1218  OP2   C A  39     -19.063 -13.283 -18.970  1.00  0.00           O  
ATOM   1219  OP1   C A  39     -19.004 -12.802 -21.491  1.00  0.00           O  
ATOM   1220  O5'   C A  39     -21.013 -12.249 -20.126  1.00  0.00           O  
ATOM   1221  C5'   C A  39     -21.804 -11.894 -21.250  1.00  0.00           C  
ATOM   1222  C4'   C A  39     -23.064 -11.173 -20.840  1.00  0.00           C  
ATOM   1223  O4'   C A  39     -23.862 -12.024 -19.977  1.00  0.00           O  
ATOM   1224  C3'   C A  39     -22.874  -9.899 -20.030  1.00  0.00           C  
ATOM   1225  O3'   C A  39     -22.588  -8.768 -20.836  1.00  0.00           O  
ATOM   1226  C1'   C A  39     -24.481 -11.258 -18.954  1.00  0.00           C  
ATOM   1227  C2'   C A  39     -24.188  -9.790 -19.270  1.00  0.00           C  
ATOM   1228  O2'   C A  39     -25.223  -9.281 -20.098  1.00  0.00           O  
ATOM   1229  N1    C A  39     -23.965 -11.662 -17.623  1.00  0.00           N  
ATOM   1230  C2    C A  39     -24.672 -11.257 -16.485  1.00  0.00           C  
ATOM   1231  O2    C A  39     -25.701 -10.576 -16.621  1.00  0.00           O  
ATOM   1232  N3    C A  39     -24.223 -11.612 -15.259  1.00  0.00           N  
ATOM   1233  C4    C A  39     -23.115 -12.343 -15.140  1.00  0.00           C  
ATOM   1234  N4    C A  39     -22.709 -12.671 -13.910  1.00  0.00           N  
ATOM   1235  C5    C A  39     -22.373 -12.770 -16.277  1.00  0.00           C  
ATOM   1236  C6    C A  39     -22.827 -12.414 -17.484  1.00  0.00           C  
ATOM   1237  H5'   C A  39     -22.046 -12.708 -21.740  1.00  0.00           H  
ATOM   1238 H5''   C A  39     -21.279 -11.311 -21.838  1.00  0.00           H  
ATOM   1239  H4'   C A  39     -23.582 -10.962 -21.645  1.00  0.00           H  
ATOM   1240  H3'   C A  39     -22.143 -10.031 -19.390  1.00  0.00           H  
ATOM   1241  H1'   C A  39     -25.448 -11.412 -18.987  1.00  0.00           H  
ATOM   1242  H2'   C A  39     -24.087  -9.261 -18.450  1.00  0.00           H  
ATOM   1243 HO2'   C A  39     -25.770  -8.657 -19.579  1.00  0.00           H  
ATOM   1244  H42   C A  39     -21.899 -13.207 -13.789  1.00  0.00           H  
ATOM   1245  H41   C A  39     -23.223 -12.374 -13.130  1.00  0.00           H  
ATOM   1246  H5    C A  39     -21.559 -13.308 -16.179  1.00  0.00           H  
ATOM   1247  H6    C A  39     -22.331 -12.698 -18.279  1.00  0.00           H  
ATOM   1248  P     C A  40     -21.615  -7.612 -20.288  1.00  0.00           P  
ATOM   1249  OP2   C A  40     -20.521  -8.256 -19.519  1.00  0.00           O  
ATOM   1250  OP1   C A  40     -21.283  -6.715 -21.424  1.00  0.00           O  
ATOM   1251  O5'   C A  40     -22.523  -6.795 -19.266  1.00  0.00           O  
ATOM   1252  C5'   C A  40     -23.594  -5.985 -19.728  1.00  0.00           C  
ATOM   1253  C4'   C A  40     -24.389  -5.406 -18.583  1.00  0.00           C  
ATOM   1254  O4'   C A  40     -24.981  -6.478 -17.802  1.00  0.00           O  
ATOM   1255  C3'   C A  40     -23.604  -4.596 -17.563  1.00  0.00           C  
ATOM   1256  O3'   C A  40     -23.378  -3.258 -17.974  1.00  0.00           O  
ATOM   1257  C1'   C A  40     -24.961  -6.155 -16.419  1.00  0.00           C  
ATOM   1258  C2'   C A  40     -24.463  -4.713 -16.312  1.00  0.00           C  
ATOM   1259  O2'   C A  40     -25.577  -3.835 -16.368  1.00  0.00           O  
ATOM   1260  N1    C A  40     -24.093  -7.108 -15.684  1.00  0.00           N  
ATOM   1261  C2    C A  40     -24.194  -7.158 -14.288  1.00  0.00           C  
ATOM   1262  O2    C A  40     -24.999  -6.411 -13.711  1.00  0.00           O  
ATOM   1263  N3    C A  40     -23.414  -8.018 -13.594  1.00  0.00           N  
ATOM   1264  C4    C A  40     -22.556  -8.810 -14.237  1.00  0.00           C  
ATOM   1265  N4    C A  40     -21.807  -9.643 -13.511  1.00  0.00           N  
ATOM   1266  C5    C A  40     -22.429  -8.783 -15.654  1.00  0.00           C  
ATOM   1267  C6    C A  40     -23.207  -7.929 -16.331  1.00  0.00           C  
ATOM   1268  H5'   C A  40     -24.187  -6.528 -20.287  1.00  0.00           H  
ATOM   1269 H5''   C A  40     -23.230  -5.251 -20.266  1.00  0.00           H  
ATOM   1270  H4'   C A  40     -25.105  -4.846 -18.949  1.00  0.00           H  
ATOM   1271  H3'   C A  40     -22.741  -5.032 -17.401  1.00  0.00           H  
ATOM   1272  H1'   C A  40     -25.875  -6.211 -16.067  1.00  0.00           H  
ATOM   1273  H2'   C A  40     -23.934  -4.577 -15.498  1.00  0.00           H  
ATOM   1274 HO2'   C A  40     -25.718  -3.441 -15.482  1.00  0.00           H  
ATOM   1275  H42   C A  40     -21.167 -10.238 -13.954  1.00  0.00           H  
ATOM   1276  H41   C A  40     -21.896  -9.659 -12.535  1.00  0.00           H  
ATOM   1277  H5    C A  40     -21.796  -9.370 -16.119  1.00  0.00           H  
ATOM   1278  H6    C A  40     -23.134  -7.895 -17.307  1.00  0.00           H  
ATOM   1279  P     G A  41     -22.085  -2.459 -17.451  1.00  0.00           P  
ATOM   1280  OP2   G A  41     -20.896  -3.327 -17.648  1.00  0.00           O  
ATOM   1281  OP1   G A  41     -22.109  -1.100 -18.050  1.00  0.00           O  
ATOM   1282  O5'   G A  41     -22.331  -2.309 -15.883  1.00  0.00           O  
ATOM   1283  C5'   G A  41     -23.343  -1.448 -15.383  1.00  0.00           C  
ATOM   1284  C4'   G A  41     -23.390  -1.465 -13.876  1.00  0.00           C  
ATOM   1285  O4'   G A  41     -23.744  -2.779 -13.400  1.00  0.00           O  
ATOM   1286  C3'   G A  41     -22.081  -1.161 -13.163  1.00  0.00           C  
ATOM   1287  O3'   G A  41     -21.844   0.228 -13.010  1.00  0.00           O  
ATOM   1288  C1'   G A  41     -23.053  -3.099 -12.215  1.00  0.00           C  
ATOM   1289  C2'   G A  41     -22.273  -1.854 -11.815  1.00  0.00           C  
ATOM   1290  O2'   G A  41     -23.075  -1.070 -10.942  1.00  0.00           O  
ATOM   1291  N1    G A  41     -20.109  -6.781 -10.296  1.00  0.00           N  
ATOM   1292  C2    G A  41     -20.845  -5.822  -9.644  1.00  0.00           C  
ATOM   1293  N2    G A  41     -20.795  -5.842  -8.304  1.00  0.00           N  
ATOM   1294  N3    G A  41     -21.579  -4.910 -10.260  1.00  0.00           N  
ATOM   1295  C4    G A  41     -21.517  -5.033 -11.602  1.00  0.00           C  
ATOM   1296  C5    G A  41     -20.814  -5.953 -12.351  1.00  0.00           C  
ATOM   1297  C6    G A  41     -20.030  -6.926 -11.678  1.00  0.00           C  
ATOM   1298  O6    G A  41     -19.336  -7.826 -12.164  1.00  0.00           O  
ATOM   1299  N7    G A  41     -21.015  -5.742 -13.708  1.00  0.00           N  
ATOM   1300  C8    G A  41     -21.821  -4.716 -13.759  1.00  0.00           C  
ATOM   1301  N9    G A  41     -22.166  -4.237 -12.518  1.00  0.00           N  
ATOM   1302  H5'   G A  41     -24.211  -1.736 -15.734  1.00  0.00           H  
ATOM   1303 H5''   G A  41     -23.163  -0.533 -15.688  1.00  0.00           H  
ATOM   1304  H4'   G A  41     -24.070  -0.824 -13.579  1.00  0.00           H  
ATOM   1305  H3'   G A  41     -21.330  -1.564 -13.645  1.00  0.00           H  
ATOM   1306  H1'   G A  41     -23.667  -3.346 -11.492  1.00  0.00           H  
ATOM   1307  H2'   G A  41     -21.413  -2.088 -11.405  1.00  0.00           H  
ATOM   1308 HO2'   G A  41     -22.706  -1.124 -10.036  1.00  0.00           H  
ATOM   1309  H1    G A  41     -19.598  -7.413  -9.748  1.00  0.00           H  
ATOM   1310  H22   G A  41     -21.301  -5.181  -7.785  1.00  0.00           H  
ATOM   1311  H21   G A  41     -20.254  -6.515  -7.841  1.00  0.00           H  
ATOM   1312  H8    G A  41     -22.148  -4.329 -14.597  1.00  0.00           H  
ATOM   1313  P     A A  42     -20.416   0.852 -13.406  1.00  0.00           P  
ATOM   1314  OP2   A A  42     -19.995   0.253 -14.697  1.00  0.00           O  
ATOM   1315  OP1   A A  42     -20.506   2.327 -13.274  1.00  0.00           O  
ATOM   1316  O5'   A A  42     -19.434   0.315 -12.271  1.00  0.00           O  
ATOM   1317  C5'   A A  42     -19.835   0.295 -10.909  1.00  0.00           C  
ATOM   1318  C4'   A A  42     -18.890  -0.522 -10.065  1.00  0.00           C  
ATOM   1319  O4'   A A  42     -18.958  -1.922 -10.468  1.00  0.00           O  
ATOM   1320  C3'   A A  42     -17.420  -0.140 -10.150  1.00  0.00           C  
ATOM   1321  O3'   A A  42     -16.787  -0.086  -8.883  1.00  0.00           O  
ATOM   1322  C1'   A A  42     -17.680  -2.338 -10.987  1.00  0.00           C  
ATOM   1323  C2'   A A  42     -16.770  -1.120 -11.119  1.00  0.00           C  
ATOM   1324  O2'   A A  42     -15.463  -1.475 -10.692  1.00  0.00           O  
ATOM   1325  N1    A A  42     -16.756  -6.409 -14.008  1.00  0.00           N  
ATOM   1326  C2    A A  42     -16.338  -6.088 -12.777  1.00  0.00           C  
ATOM   1327  N3    A A  42     -16.618  -5.009 -12.048  1.00  0.00           N  
ATOM   1328  C4    A A  42     -17.440  -4.183 -12.719  1.00  0.00           C  
ATOM   1329  C5    A A  42     -17.954  -4.376 -13.987  1.00  0.00           C  
ATOM   1330  C6    A A  42     -17.582  -5.557 -14.653  1.00  0.00           C  
ATOM   1331  N6    A A  42     -17.999  -5.877 -15.881  1.00  0.00           N  
ATOM   1332  N7    A A  42     -18.768  -3.312 -14.354  1.00  0.00           N  
ATOM   1333  C8    A A  42     -18.728  -2.514 -13.315  1.00  0.00           C  
ATOM   1334  N9    A A  42     -17.944  -2.979 -12.289  1.00  0.00           N  
ATOM   1335  H5'   A A  42     -20.734  -0.090 -10.846  1.00  0.00           H  
ATOM   1336 H5''   A A  42     -19.857   1.213 -10.568  1.00  0.00           H  
ATOM   1337  H4'   A A  42     -19.181  -0.457  -9.131  1.00  0.00           H  
ATOM   1338  H3'   A A  42     -17.415   0.755 -10.549  1.00  0.00           H  
ATOM   1339  H1'   A A  42     -17.268  -2.989 -10.380  1.00  0.00           H  
ATOM   1340  H2'   A A  42     -16.772  -0.772 -12.035  1.00  0.00           H  
ATOM   1341 HO2'   A A  42     -14.874  -1.520 -11.474  1.00  0.00           H  
ATOM   1342  H2    A A  42     -15.740  -6.739 -12.353  1.00  0.00           H  
ATOM   1343  H61   A A  42     -17.705  -6.717 -16.294  1.00  0.00           H  
ATOM   1344  H62   A A  42     -18.599  -5.275 -16.368  1.00  0.00           H  
ATOM   1345  H8    A A  42     -19.214  -1.663 -13.275  1.00  0.00           H  
ATOM   1346  P     A A  43     -16.760   1.289  -8.051  1.00  0.00           P  
ATOM   1347  OP2   A A  43     -15.621   2.103  -8.546  1.00  0.00           O  
ATOM   1348  OP1   A A  43     -18.130   1.860  -8.061  1.00  0.00           O  
ATOM   1349  O5'   A A  43     -16.427   0.831  -6.562  1.00  0.00           O  
ATOM   1350  C5'   A A  43     -17.298   1.153  -5.488  1.00  0.00           C  
ATOM   1351  C4'   A A  43     -17.349   0.047  -4.464  1.00  0.00           C  
ATOM   1352  O4'   A A  43     -18.158  -1.034  -4.978  1.00  0.00           O  
ATOM   1353  C3'   A A  43     -16.026  -0.639  -4.158  1.00  0.00           C  
ATOM   1354  O3'   A A  43     -15.217   0.093  -3.255  1.00  0.00           O  
ATOM   1355  C1'   A A  43     -17.683  -2.260  -4.460  1.00  0.00           C  
ATOM   1356  C2'   A A  43     -16.473  -1.983  -3.596  1.00  0.00           C  
ATOM   1357  O2'   A A  43     -16.881  -1.864  -2.241  1.00  0.00           O  
ATOM   1358  N1    A A  43     -16.370  -7.044  -5.854  1.00  0.00           N  
ATOM   1359  C2    A A  43     -16.602  -6.486  -4.659  1.00  0.00           C  
ATOM   1360  N3    A A  43     -16.940  -5.232  -4.368  1.00  0.00           N  
ATOM   1361  C4    A A  43     -17.040  -4.494  -5.488  1.00  0.00           C  
ATOM   1362  C5    A A  43     -16.833  -4.925  -6.785  1.00  0.00           C  
ATOM   1363  C6    A A  43     -16.480  -6.275  -6.959  1.00  0.00           C  
ATOM   1364  N6    A A  43     -16.248  -6.832  -8.150  1.00  0.00           N  
ATOM   1365  N7    A A  43     -17.027  -3.885  -7.684  1.00  0.00           N  
ATOM   1366  C8    A A  43     -17.342  -2.867  -6.923  1.00  0.00           C  
ATOM   1367  N9    A A  43     -17.369  -3.164  -5.583  1.00  0.00           N  
ATOM   1368  H5'   A A  43     -18.200   1.302  -5.842  1.00  0.00           H  
ATOM   1369 H5''   A A  43     -16.985   1.975  -5.056  1.00  0.00           H  
ATOM   1370  H4'   A A  43     -17.736   0.377  -3.626  1.00  0.00           H  
ATOM   1371  H3'   A A  43     -15.529  -0.783  -4.991  1.00  0.00           H  
ATOM   1372  H1'   A A  43     -18.392  -2.656  -3.910  1.00  0.00           H  
ATOM   1373  H2'   A A  43     -15.781  -2.668  -3.709  1.00  0.00           H  
ATOM   1374 HO2'   A A  43     -16.560  -2.644  -1.743  1.00  0.00           H  
ATOM   1375  H2    A A  43     -16.509  -7.087  -3.890  1.00  0.00           H  
ATOM   1376  H61   A A  43     -16.005  -7.780  -8.209  1.00  0.00           H  
ATOM   1377  H62   A A  43     -16.322  -6.294  -8.966  1.00  0.00           H  
ATOM   1378  H8    A A  43     -17.539  -1.974  -7.278  1.00  0.00           H  
ATOM   1379  P     G A  44     -13.616   0.063  -3.398  1.00  0.00           P  
ATOM   1380  OP2   G A  44     -13.276   0.329  -4.819  1.00  0.00           O  
ATOM   1381  OP1   G A  44     -13.042   0.924  -2.332  1.00  0.00           O  
ATOM   1382  O5'   G A  44     -13.228  -1.448  -3.073  1.00  0.00           O  
ATOM   1383  C5'   G A  44     -13.489  -2.009  -1.796  1.00  0.00           C  
ATOM   1384  C4'   G A  44     -13.024  -3.442  -1.714  1.00  0.00           C  
ATOM   1385  O4'   G A  44     -13.924  -4.305  -2.447  1.00  0.00           O  
ATOM   1386  C3'   G A  44     -11.653  -3.733  -2.304  1.00  0.00           C  
ATOM   1387  O3'   G A  44     -10.596  -3.513  -1.385  1.00  0.00           O  
ATOM   1388  C1'   G A  44     -13.216  -5.276  -3.180  1.00  0.00           C  
ATOM   1389  C2'   G A  44     -11.769  -5.197  -2.702  1.00  0.00           C  
ATOM   1390  O2'   G A  44     -11.611  -6.050  -1.578  1.00  0.00           O  
ATOM   1391  N1    G A  44     -12.920  -7.012  -7.957  1.00  0.00           N  
ATOM   1392  C2    G A  44     -12.711  -7.674  -6.772  1.00  0.00           C  
ATOM   1393  N2    G A  44     -12.379  -8.970  -6.864  1.00  0.00           N  
ATOM   1394  N3    G A  44     -12.820  -7.108  -5.580  1.00  0.00           N  
ATOM   1395  C4    G A  44     -13.159  -5.805  -5.669  1.00  0.00           C  
ATOM   1396  C5    G A  44     -13.391  -5.051  -6.800  1.00  0.00           C  
ATOM   1397  C6    G A  44     -13.270  -5.670  -8.071  1.00  0.00           C  
ATOM   1398  O6    G A  44     -13.436  -5.170  -9.190  1.00  0.00           O  
ATOM   1399  N7    G A  44     -13.717  -3.745  -6.463  1.00  0.00           N  
ATOM   1400  C8    G A  44     -13.679  -3.729  -5.158  1.00  0.00           C  
ATOM   1401  N9    G A  44     -13.347  -4.946  -4.612  1.00  0.00           N  
ATOM   1402  H5'   G A  44     -14.453  -1.975  -1.622  1.00  0.00           H  
ATOM   1403 H5''   G A  44     -13.024  -1.481  -1.113  1.00  0.00           H  
ATOM   1404  H4'   G A  44     -13.028  -3.711  -0.771  1.00  0.00           H  
ATOM   1405  H3'   G A  44     -11.505  -3.181  -3.100  1.00  0.00           H  
ATOM   1406  H1'   G A  44     -13.564  -6.178  -3.020  1.00  0.00           H  
ATOM   1407  H2'   G A  44     -11.143  -5.424  -3.421  1.00  0.00           H  
ATOM   1408 HO2'   G A  44     -11.077  -6.829  -1.841  1.00  0.00           H  
ATOM   1409  H1    G A  44     -12.815  -7.521  -8.787  1.00  0.00           H  
ATOM   1410  H22   G A  44     -12.217  -9.494  -6.051  1.00  0.00           H  
ATOM   1411  H21   G A  44     -12.296  -9.396  -7.743  1.00  0.00           H  
ATOM   1412  H8    G A  44     -13.869  -2.930  -4.623  1.00  0.00           H  
ATOM   1413  P     G A  45      -9.174  -2.973  -1.903  1.00  0.00           P  
ATOM   1414  OP2   G A  45      -9.332  -1.544  -2.274  1.00  0.00           O  
ATOM   1415  OP1   G A  45      -8.143  -3.363  -0.908  1.00  0.00           O  
ATOM   1416  O5'   G A  45      -8.909  -3.803  -3.238  1.00  0.00           O  
ATOM   1417  C5'   G A  45      -7.825  -4.716  -3.326  1.00  0.00           C  
ATOM   1418  C4'   G A  45      -8.291  -6.090  -3.739  1.00  0.00           C  
ATOM   1419  O4'   G A  45      -8.141  -6.249  -5.174  1.00  0.00           O  
ATOM   1420  C3'   G A  45      -7.515  -7.261  -3.154  1.00  0.00           C  
ATOM   1421  O3'   G A  45      -7.931  -7.600  -1.842  1.00  0.00           O  
ATOM   1422  C1'   G A  45      -7.733  -7.574  -5.486  1.00  0.00           C  
ATOM   1423  C2'   G A  45      -7.757  -8.363  -4.176  1.00  0.00           C  
ATOM   1424  O2'   G A  45      -9.042  -8.945  -4.012  1.00  0.00           O  
ATOM   1425  N1    G A  45      -4.298 -10.208  -8.165  1.00  0.00           N  
ATOM   1426  C2    G A  45      -5.548 -10.583  -7.738  1.00  0.00           C  
ATOM   1427  N2    G A  45      -5.942 -11.823  -8.066  1.00  0.00           N  
ATOM   1428  N3    G A  45      -6.357  -9.801  -7.042  1.00  0.00           N  
ATOM   1429  C4    G A  45      -5.806  -8.593  -6.800  1.00  0.00           C  
ATOM   1430  C5    G A  45      -4.569  -8.119  -7.181  1.00  0.00           C  
ATOM   1431  C6    G A  45      -3.711  -8.969  -7.927  1.00  0.00           C  
ATOM   1432  O6    G A  45      -2.577  -8.732  -8.357  1.00  0.00           O  
ATOM   1433  N7    G A  45      -4.380  -6.819  -6.734  1.00  0.00           N  
ATOM   1434  C8    G A  45      -5.485  -6.532  -6.101  1.00  0.00           C  
ATOM   1435  N9    G A  45      -6.393  -7.563  -6.103  1.00  0.00           N  
ATOM   1436  H5'   G A  45      -7.386  -4.776  -2.452  1.00  0.00           H  
ATOM   1437 H5''   G A  45      -7.181  -4.384  -3.986  1.00  0.00           H  
ATOM   1438  H4'   G A  45      -9.238  -6.188  -3.504  1.00  0.00           H  
ATOM   1439  H3'   G A  45      -6.560  -7.039  -3.141  1.00  0.00           H  
ATOM   1440  H1'   G A  45      -8.378  -7.963  -6.113  1.00  0.00           H  
ATOM   1441  H2'   G A  45      -7.046  -9.038  -4.151  1.00  0.00           H  
ATOM   1442 HO2'   G A  45      -8.972  -9.914  -4.141  1.00  0.00           H  
ATOM   1443  H1    G A  45      -3.777 -10.862  -8.676  1.00  0.00           H  
ATOM   1444  H22   G A  45      -6.825 -12.146  -7.788  1.00  0.00           H  
ATOM   1445  H21   G A  45      -5.349 -12.408  -8.581  1.00  0.00           H  
ATOM   1446  H8    G A  45      -5.649  -5.667  -5.670  1.00  0.00           H  
ATOM   1447  P     A A  46      -6.854  -8.096  -0.757  1.00  0.00           P  
ATOM   1448  OP2   A A  46      -5.594  -7.343  -0.982  1.00  0.00           O  
ATOM   1449  OP1   A A  46      -7.499  -8.065   0.580  1.00  0.00           O  
ATOM   1450  O5'   A A  46      -6.592  -9.620  -1.143  1.00  0.00           O  
ATOM   1451  C5'   A A  46      -7.593 -10.606  -0.940  1.00  0.00           C  
ATOM   1452  C4'   A A  46      -7.193 -11.933  -1.534  1.00  0.00           C  
ATOM   1453  O4'   A A  46      -7.016 -11.795  -2.968  1.00  0.00           O  
ATOM   1454  C3'   A A  46      -5.870 -12.508  -1.051  1.00  0.00           C  
ATOM   1455  O3'   A A  46      -5.981 -13.187   0.189  1.00  0.00           O  
ATOM   1456  C1'   A A  46      -5.931 -12.596  -3.412  1.00  0.00           C  
ATOM   1457  C2'   A A  46      -5.459 -13.410  -2.206  1.00  0.00           C  
ATOM   1458  O2'   A A  46      -6.167 -14.641  -2.177  1.00  0.00           O  
ATOM   1459  N1    A A  46      -1.730 -12.381  -6.390  1.00  0.00           N  
ATOM   1460  C2    A A  46      -2.552 -13.387  -6.063  1.00  0.00           C  
ATOM   1461  N3    A A  46      -3.630 -13.373  -5.281  1.00  0.00           N  
ATOM   1462  C4    A A  46      -3.847 -12.138  -4.795  1.00  0.00           C  
ATOM   1463  C5    A A  46      -3.092 -11.006  -5.039  1.00  0.00           C  
ATOM   1464  C6    A A  46      -1.978 -11.154  -5.885  1.00  0.00           C  
ATOM   1465  N6    A A  46      -1.158 -10.152  -6.210  1.00  0.00           N  
ATOM   1466  N7    A A  46      -3.618  -9.911  -4.368  1.00  0.00           N  
ATOM   1467  C8    A A  46      -4.662 -10.397  -3.743  1.00  0.00           C  
ATOM   1468  N9    A A  46      -4.861 -11.739  -3.957  1.00  0.00           N  
ATOM   1469  H5'   A A  46      -8.427 -10.306  -1.359  1.00  0.00           H  
ATOM   1470 H5''   A A  46      -7.742 -10.718   0.022  1.00  0.00           H  
ATOM   1471  H4'   A A  46      -7.904 -12.585  -1.362  1.00  0.00           H  
ATOM   1472  H3'   A A  46      -5.217 -11.783  -0.963  1.00  0.00           H  
ATOM   1473  H1'   A A  46      -6.250 -13.204  -4.111  1.00  0.00           H  
ATOM   1474  H2'   A A  46      -4.489 -13.550  -2.226  1.00  0.00           H  
ATOM   1475 HO2'   A A  46      -6.904 -14.601  -2.820  1.00  0.00           H  
ATOM   1476  H2    A A  46      -2.329 -14.257  -6.456  1.00  0.00           H  
ATOM   1477  H61   A A  46      -0.396 -10.316  -6.804  1.00  0.00           H  
ATOM   1478  H62   A A  46      -1.318  -9.252  -5.855  1.00  0.00           H  
ATOM   1479  H8    A A  46      -5.247  -9.853  -3.175  1.00  0.00           H  
ATOM   1480  P     A A  47      -4.773 -13.136   1.248  1.00  0.00           P  
ATOM   1481  OP2   A A  47      -4.161 -11.785   1.182  1.00  0.00           O  
ATOM   1482  OP1   A A  47      -5.277 -13.651   2.546  1.00  0.00           O  
ATOM   1483  O5'   A A  47      -3.717 -14.184   0.678  1.00  0.00           O  
ATOM   1484  C5'   A A  47      -4.026 -15.568   0.610  1.00  0.00           C  
ATOM   1485  C4'   A A  47      -2.993 -16.328  -0.182  1.00  0.00           C  
ATOM   1486  O4'   A A  47      -2.975 -15.851  -1.553  1.00  0.00           O  
ATOM   1487  C3'   A A  47      -1.552 -16.177   0.281  1.00  0.00           C  
ATOM   1488  O3'   A A  47      -1.228 -17.027   1.369  1.00  0.00           O  
ATOM   1489  C1'   A A  47      -1.649 -15.840  -2.055  1.00  0.00           C  
ATOM   1490  C2'   A A  47      -0.763 -16.478  -0.985  1.00  0.00           C  
ATOM   1491  O2'   A A  47      -0.684 -17.875  -1.224  1.00  0.00           O  
ATOM   1492  N1    A A  47       1.631 -12.850  -4.674  1.00  0.00           N  
ATOM   1493  C2    A A  47       1.498 -14.180  -4.588  1.00  0.00           C  
ATOM   1494  N3    A A  47       0.620 -14.893  -3.885  1.00  0.00           N  
ATOM   1495  C4    A A  47      -0.208 -14.086  -3.198  1.00  0.00           C  
ATOM   1496  C5    A A  47      -0.195 -12.703  -3.187  1.00  0.00           C  
ATOM   1497  C6    A A  47       0.783 -12.068  -3.973  1.00  0.00           C  
ATOM   1498  N6    A A  47       0.917 -10.742  -4.059  1.00  0.00           N  
ATOM   1499  N7    A A  47      -1.198 -12.211  -2.363  1.00  0.00           N  
ATOM   1500  C8    A A  47      -1.785 -13.288  -1.903  1.00  0.00           C  
ATOM   1501  N9    A A  47      -1.237 -14.458  -2.368  1.00  0.00           N  
ATOM   1502  H5'   A A  47      -4.902 -15.679   0.183  1.00  0.00           H  
ATOM   1503 H5''   A A  47      -4.065 -15.932   1.518  1.00  0.00           H  
ATOM   1504  H4'   A A  47      -3.229 -17.280  -0.179  1.00  0.00           H  
ATOM   1505  H3'   A A  47      -1.395 -15.246   0.544  1.00  0.00           H  
ATOM   1506  H1'   A A  47      -1.617 -16.382  -2.871  1.00  0.00           H  
ATOM   1507  H2'   A A  47       0.126 -16.063  -0.962  1.00  0.00           H  
ATOM   1508 HO2'   A A  47       0.215 -18.094  -1.545  1.00  0.00           H  
ATOM   1509  H2    A A  47       2.137 -14.702  -5.116  1.00  0.00           H  
ATOM   1510  H61   A A  47       1.619 -10.357  -4.624  1.00  0.00           H  
ATOM   1511  H62   A A  47       0.313 -10.155  -3.559  1.00  0.00           H  
ATOM   1512  H8    A A  47      -2.545 -13.261  -1.284  1.00  0.00           H  
ATOM   1513  P     C A  48      -0.244 -16.512   2.531  1.00  0.00           P  
ATOM   1514  OP2   C A  48      -0.499 -15.065   2.743  1.00  0.00           O  
ATOM   1515  OP1   C A  48      -0.354 -17.451   3.676  1.00  0.00           O  
ATOM   1516  O5'   C A  48       1.211 -16.670   1.903  1.00  0.00           O  
ATOM   1517  C5'   C A  48       1.781 -17.953   1.696  1.00  0.00           C  
ATOM   1518  C4'   C A  48       3.068 -17.872   0.912  1.00  0.00           C  
ATOM   1519  O4'   C A  48       2.816 -17.291  -0.394  1.00  0.00           O  
ATOM   1520  C3'   C A  48       4.159 -16.992   1.504  1.00  0.00           C  
ATOM   1521  O3'   C A  48       4.911 -17.645   2.513  1.00  0.00           O  
ATOM   1522  C1'   C A  48       3.889 -16.447  -0.779  1.00  0.00           C  
ATOM   1523  C2'   C A  48       4.980 -16.611   0.281  1.00  0.00           C  
ATOM   1524  O2'   C A  48       5.845 -17.668  -0.109  1.00  0.00           O  
ATOM   1525  N1    C A  48       3.421 -15.043  -0.892  1.00  0.00           N  
ATOM   1526  C2    C A  48       4.221 -14.129  -1.588  1.00  0.00           C  
ATOM   1527  O2    C A  48       5.291 -14.515  -2.084  1.00  0.00           O  
ATOM   1528  N3    C A  48       3.817 -12.843  -1.706  1.00  0.00           N  
ATOM   1529  C4    C A  48       2.664 -12.453  -1.162  1.00  0.00           C  
ATOM   1530  N4    C A  48       2.305 -11.174  -1.304  1.00  0.00           N  
ATOM   1531  C5    C A  48       1.828 -13.357  -0.449  1.00  0.00           C  
ATOM   1532  C6    C A  48       2.238 -14.627  -0.340  1.00  0.00           C  
ATOM   1533  H5'   C A  48       1.142 -18.511   1.204  1.00  0.00           H  
ATOM   1534 H5''   C A  48       1.962 -18.366   2.566  1.00  0.00           H  
ATOM   1535  H4'   C A  48       3.422 -18.779   0.794  1.00  0.00           H  
ATOM   1536  H3'   C A  48       3.750 -16.184   1.880  1.00  0.00           H  
ATOM   1537  H1'   C A  48       4.231 -16.745  -1.648  1.00  0.00           H  
ATOM   1538  H2'   C A  48       5.471 -15.774   0.422  1.00  0.00           H  
ATOM   1539 HO2'   C A  48       6.708 -17.291  -0.379  1.00  0.00           H  
ATOM   1540  H42   C A  48       1.464 -10.857  -0.916  1.00  0.00           H  
ATOM   1541  H41   C A  48       2.884 -10.554  -1.795  1.00  0.00           H  
ATOM   1542  H5    C A  48       0.981 -13.061  -0.053  1.00  0.00           H  
ATOM   1543  H6    C A  48       1.676 -15.264   0.147  1.00  0.00           H  
ATOM   1544  P     G A  49       5.484 -16.810   3.761  1.00  0.00           P  
ATOM   1545  OP2   G A  49       4.466 -15.799   4.145  1.00  0.00           O  
ATOM   1546  OP1   G A  49       5.977 -17.778   4.775  1.00  0.00           O  
ATOM   1547  O5'   G A  49       6.744 -16.039   3.164  1.00  0.00           O  
ATOM   1548  C5'   G A  49       7.931 -16.738   2.819  1.00  0.00           C  
ATOM   1549  C4'   G A  49       8.946 -15.824   2.179  1.00  0.00           C  
ATOM   1550  O4'   G A  49       8.412 -15.285   0.942  1.00  0.00           O  
ATOM   1551  C3'   G A  49       9.335 -14.593   2.983  1.00  0.00           C  
ATOM   1552  O3'   G A  49      10.317 -14.861   3.969  1.00  0.00           O  
ATOM   1553  C1'   G A  49       8.820 -13.934   0.772  1.00  0.00           C  
ATOM   1554  C2'   G A  49       9.803 -13.626   1.904  1.00  0.00           C  
ATOM   1555  O2'   G A  49      11.118 -13.936   1.468  1.00  0.00           O  
ATOM   1556  N1    G A  49       7.037  -9.271  -0.224  1.00  0.00           N  
ATOM   1557  C2    G A  49       8.303  -9.778  -0.394  1.00  0.00           C  
ATOM   1558  N2    G A  49       9.219  -8.936  -0.896  1.00  0.00           N  
ATOM   1559  N3    G A  49       8.647 -11.020  -0.096  1.00  0.00           N  
ATOM   1560  C4    G A  49       7.609 -11.728   0.397  1.00  0.00           C  
ATOM   1561  C5    G A  49       6.309 -11.317   0.605  1.00  0.00           C  
ATOM   1562  C6    G A  49       5.953  -9.982   0.281  1.00  0.00           C  
ATOM   1563  O6    G A  49       4.853  -9.430   0.393  1.00  0.00           O  
ATOM   1564  N7    G A  49       5.544 -12.350   1.127  1.00  0.00           N  
ATOM   1565  C8    G A  49       6.376 -13.351   1.225  1.00  0.00           C  
ATOM   1566  N9    G A  49       7.645 -13.042   0.799  1.00  0.00           N  
ATOM   1567  H5'   G A  49       7.708 -17.457   2.192  1.00  0.00           H  
ATOM   1568 H5''   G A  49       8.318 -17.130   3.630  1.00  0.00           H  
ATOM   1569  H4'   G A  49       9.755 -16.340   1.979  1.00  0.00           H  
ATOM   1570  H3'   G A  49       8.536 -14.226   3.417  1.00  0.00           H  
ATOM   1571  H1'   G A  49       9.278 -13.846  -0.090  1.00  0.00           H  
ATOM   1572  H2'   G A  49       9.728 -12.694   2.199  1.00  0.00           H  
ATOM   1573 HO2'   G A  49      11.615 -13.103   1.334  1.00  0.00           H  
ATOM   1574  H1    G A  49       6.884  -8.337  -0.477  1.00  0.00           H  
ATOM   1575  H22   G A  49      10.139  -9.242  -1.039  1.00  0.00           H  
ATOM   1576  H21   G A  49       8.971  -8.015  -1.119  1.00  0.00           H  
ATOM   1577  H8    G A  49       6.121 -14.233   1.567  1.00  0.00           H  
ATOM   1578  P     C A  50      10.076 -14.409   5.493  1.00  0.00           P  
ATOM   1579  OP2   C A  50       8.630 -14.120   5.664  1.00  0.00           O  
ATOM   1580  OP1   C A  50      10.735 -15.403   6.377  1.00  0.00           O  
ATOM   1581  O5'   C A  50      10.872 -13.035   5.618  1.00  0.00           O  
ATOM   1582  C5'   C A  50      10.188 -11.815   5.861  1.00  0.00           C  
ATOM   1583  C4'   C A  50      10.452 -10.802   4.773  1.00  0.00           C  
ATOM   1584  O4'   C A  50       9.478 -10.970   3.712  1.00  0.00           O  
ATOM   1585  C3'   C A  50      10.337  -9.340   5.176  1.00  0.00           C  
ATOM   1586  O3'   C A  50      11.511  -8.844   5.795  1.00  0.00           O  
ATOM   1587  C1'   C A  50       9.222  -9.727   3.104  1.00  0.00           C  
ATOM   1588  C2'   C A  50      10.039  -8.662   3.846  1.00  0.00           C  
ATOM   1589  O2'   C A  50      11.231  -8.418   3.115  1.00  0.00           O  
ATOM   1590  N1    C A  50       7.763  -9.470   3.177  1.00  0.00           N  
ATOM   1591  C2    C A  50       7.265  -8.295   2.600  1.00  0.00           C  
ATOM   1592  O2    C A  50       8.052  -7.509   2.050  1.00  0.00           O  
ATOM   1593  N3    C A  50       5.938  -8.037   2.652  1.00  0.00           N  
ATOM   1594  C4    C A  50       5.113  -8.896   3.249  1.00  0.00           C  
ATOM   1595  N4    C A  50       3.811  -8.600   3.277  1.00  0.00           N  
ATOM   1596  C5    C A  50       5.587 -10.099   3.846  1.00  0.00           C  
ATOM   1597  C6    C A  50       6.902 -10.344   3.787  1.00  0.00           C  
ATOM   1598  H5'   C A  50      10.486 -11.447   6.719  1.00  0.00           H  
ATOM   1599 H5''   C A  50       9.226 -11.992   5.906  1.00  0.00           H  
ATOM   1600  H4'   C A  50      11.349 -10.955   4.411  1.00  0.00           H  
ATOM   1601  H3'   C A  50       9.568  -9.229   5.774  1.00  0.00           H  
ATOM   1602  H1'   C A  50       9.503  -9.751   2.166  1.00  0.00           H  
ATOM   1603  H2'   C A  50       9.516  -7.843   3.971  1.00  0.00           H  
ATOM   1604 HO2'   C A  50      11.163  -7.545   2.676  1.00  0.00           H  
ATOM   1605  H42   C A  50       3.179  -9.212   3.708  1.00  0.00           H  
ATOM   1606  H41   C A  50       3.488  -7.771   2.866  1.00  0.00           H  
ATOM   1607  H5    C A  50       4.973 -10.725   4.282  1.00  0.00           H  
ATOM   1608  H6    C A  50       7.248 -11.166   4.191  1.00  0.00           H  
ATOM   1609  P     A A  51      11.546  -8.598   7.383  1.00  0.00           P  
ATOM   1610  OP2   A A  51      10.150  -8.647   7.887  1.00  0.00           O  
ATOM   1611  OP1   A A  51      12.569  -9.500   7.966  1.00  0.00           O  
ATOM   1612  O5'   A A  51      12.069  -7.099   7.529  1.00  0.00           O  
ATOM   1613  C5'   A A  51      13.377  -6.828   8.010  1.00  0.00           C  
ATOM   1614  C4'   A A  51      14.088  -5.820   7.142  1.00  0.00           C  
ATOM   1615  O4'   A A  51      13.712  -5.934   5.745  1.00  0.00           O  
ATOM   1616  C3'   A A  51      13.837  -4.357   7.476  1.00  0.00           C  
ATOM   1617  O3'   A A  51      14.638  -3.887   8.547  1.00  0.00           O  
ATOM   1618  C1'   A A  51      13.766  -4.665   5.120  1.00  0.00           C  
ATOM   1619  C2'   A A  51      14.188  -3.644   6.181  1.00  0.00           C  
ATOM   1620  O2'   A A  51      15.588  -3.432   6.072  1.00  0.00           O  
ATOM   1621  N1    A A  51      10.870  -1.185   2.660  1.00  0.00           N  
ATOM   1622  C2    A A  51      12.144  -1.166   3.072  1.00  0.00           C  
ATOM   1623  N3    A A  51      12.836  -2.109   3.708  1.00  0.00           N  
ATOM   1624  C4    A A  51      12.072  -3.194   3.926  1.00  0.00           C  
ATOM   1625  C5    A A  51      10.749  -3.362   3.562  1.00  0.00           C  
ATOM   1626  C6    A A  51      10.130  -2.290   2.893  1.00  0.00           C  
ATOM   1627  N6    A A  51       8.860  -2.308   2.483  1.00  0.00           N  
ATOM   1628  N7    A A  51      10.288  -4.613   3.950  1.00  0.00           N  
ATOM   1629  C8    A A  51      11.326  -5.163   4.530  1.00  0.00           C  
ATOM   1630  N9    A A  51      12.440  -4.361   4.551  1.00  0.00           N  
ATOM   1631  H5'   A A  51      13.893  -7.661   8.021  1.00  0.00           H  
ATOM   1632 H5''   A A  51      13.316  -6.478   8.923  1.00  0.00           H  
ATOM   1633  H4'   A A  51      15.054  -5.973   7.205  1.00  0.00           H  
ATOM   1634  H3'   A A  51      12.883  -4.228   7.660  1.00  0.00           H  
ATOM   1635  H1'   A A  51      14.434  -4.683   4.401  1.00  0.00           H  
ATOM   1636  H2'   A A  51      13.685  -2.808   6.083  1.00  0.00           H  
ATOM   1637 HO2'   A A  51      15.746  -2.542   5.694  1.00  0.00           H  
ATOM   1638  H2    A A  51      12.637  -0.341   2.878  1.00  0.00           H  
ATOM   1639  H61   A A  51       8.484  -1.529   2.022  1.00  0.00           H  
ATOM   1640  H62   A A  51       8.304  -3.099   2.641  1.00  0.00           H  
ATOM   1641  H8    A A  51      11.308  -6.065   4.914  1.00  0.00           H  
ATOM   1642  P     U A  52      13.949  -3.378   9.907  1.00  0.00           P  
ATOM   1643  OP2   U A  52      13.085  -4.470  10.421  1.00  0.00           O  
ATOM   1644  OP1   U A  52      15.012  -2.811  10.776  1.00  0.00           O  
ATOM   1645  O5'   U A  52      13.007  -2.182   9.437  1.00  0.00           O  
ATOM   1646  C5'   U A  52      11.597  -2.342   9.386  1.00  0.00           C  
ATOM   1647  C4'   U A  52      10.964  -1.388   8.403  1.00  0.00           C  
ATOM   1648  O4'   U A  52      10.949  -1.994   7.085  1.00  0.00           O  
ATOM   1649  C3'   U A  52       9.505  -1.039   8.653  1.00  0.00           C  
ATOM   1650  O3'   U A  52       9.339   0.010   9.590  1.00  0.00           O  
ATOM   1651  C1'   U A  52       9.713  -1.803   6.457  1.00  0.00           C  
ATOM   1652  C2'   U A  52       9.003  -0.711   7.256  1.00  0.00           C  
ATOM   1653  O2'   U A  52       9.459   0.565   6.831  1.00  0.00           O  
ATOM   1654  N1    U A  52       8.997  -3.101   6.518  1.00  0.00           N  
ATOM   1655  C2    U A  52       7.684  -3.117   6.085  1.00  0.00           C  
ATOM   1656  O2    U A  52       7.109  -2.128   5.665  1.00  0.00           O  
ATOM   1657  N3    U A  52       7.061  -4.339   6.159  1.00  0.00           N  
ATOM   1658  C4    U A  52       7.603  -5.523   6.613  1.00  0.00           C  
ATOM   1659  O4    U A  52       6.911  -6.542   6.618  1.00  0.00           O  
ATOM   1660  C5    U A  52       8.965  -5.430   7.044  1.00  0.00           C  
ATOM   1661  C6    U A  52       9.596  -4.253   6.982  1.00  0.00           C  
ATOM   1662  H5'   U A  52      11.225  -2.175  10.277  1.00  0.00           H  
ATOM   1663 H5''   U A  52      11.388  -3.261   9.119  1.00  0.00           H  
ATOM   1664  H4'   U A  52      11.497  -0.567   8.372  1.00  0.00           H  
ATOM   1665  H3'   U A  52       9.035  -1.832   8.983  1.00  0.00           H  
ATOM   1666  H1'   U A  52       9.792  -1.520   5.522  1.00  0.00           H  
ATOM   1667  H2'   U A  52       8.028  -0.785   7.198  1.00  0.00           H  
ATOM   1668 HO2'   U A  52       8.735   1.020   6.352  1.00  0.00           H  
ATOM   1669  H3    U A  52       6.130  -4.373   5.858  1.00  0.00           H  
ATOM   1670  H5    U A  52       9.431  -6.224   7.381  1.00  0.00           H  
ATOM   1671  H6    U A  52      10.526  -4.215   7.283  1.00  0.00           H  
ATOM   1672  P     C A  53       8.622  -0.272  11.001  1.00  0.00           P  
ATOM   1673  OP2   C A  53       8.495  -1.741  11.168  1.00  0.00           O  
ATOM   1674  OP1   C A  53       9.322   0.527  12.039  1.00  0.00           O  
ATOM   1675  O5'   C A  53       7.160   0.333  10.818  1.00  0.00           O  
ATOM   1676  C5'   C A  53       6.789   0.995   9.618  1.00  0.00           C  
ATOM   1677  C4'   C A  53       5.361   0.692   9.233  1.00  0.00           C  
ATOM   1678  O4'   C A  53       5.386  -0.398   8.295  1.00  0.00           O  
ATOM   1679  C3'   C A  53       4.464   0.169  10.344  1.00  0.00           C  
ATOM   1680  O3'   C A  53       3.965   1.197  11.182  1.00  0.00           O  
ATOM   1681  C1'   C A  53       4.226  -1.180   8.454  1.00  0.00           C  
ATOM   1682  C2'   C A  53       3.382  -0.529   9.546  1.00  0.00           C  
ATOM   1683  O2'   C A  53       2.488   0.407   8.962  1.00  0.00           O  
ATOM   1684  N1    C A  53       4.629  -2.565   8.803  1.00  0.00           N  
ATOM   1685  C2    C A  53       3.684  -3.589   8.657  1.00  0.00           C  
ATOM   1686  O2    C A  53       2.548  -3.310   8.244  1.00  0.00           O  
ATOM   1687  N3    C A  53       4.026  -4.860   8.968  1.00  0.00           N  
ATOM   1688  C4    C A  53       5.253  -5.133   9.410  1.00  0.00           C  
ATOM   1689  N4    C A  53       5.546  -6.402   9.704  1.00  0.00           N  
ATOM   1690  C5    C A  53       6.236  -4.115   9.570  1.00  0.00           C  
ATOM   1691  C6    C A  53       5.887  -2.861   9.258  1.00  0.00           C  
ATOM   1692  H5'   C A  53       7.383   0.704   8.896  1.00  0.00           H  
ATOM   1693 H5''   C A  53       6.887   1.962   9.743  1.00  0.00           H  
ATOM   1694  H4'   C A  53       4.973   1.487   8.812  1.00  0.00           H  
ATOM   1695  H3'   C A  53       4.958  -0.490  10.875  1.00  0.00           H  
ATOM   1696  H1'   C A  53       3.717  -1.189   7.616  1.00  0.00           H  
ATOM   1697  H2'   C A  53       2.907  -1.192  10.089  1.00  0.00           H  
ATOM   1698 HO2'   C A  53       1.574   0.062   9.029  1.00  0.00           H  
ATOM   1699  H42   C A  53       6.440  -6.635  10.031  1.00  0.00           H  
ATOM   1700  H41   C A  53       4.867  -7.100   9.594  1.00  0.00           H  
ATOM   1701  H5    C A  53       7.136  -4.326   9.895  1.00  0.00           H  
ATOM   1702  H6    C A  53       6.549  -2.147   9.361  1.00  0.00           H  
TER                                                                             
