# Supplementary material for: Direct-Coupling Analysis of nucleotide coevolution facilitates RNA secondary and tertiary structure prediction
Source: Nucleic Acids Res. 2015 Sep 29;43(21):10444–55. doi: 10.1093/nar/gkv932 (PMC4666395; doi:10.1093/nar/gkv932)
Supplement: SUPPLEMENTARY DATA [file supp_gkv932_nar-01540-r-2015-File011.zip › blind_predictions_100dca/RF01739/cluster_03.pdb]

ATOM      1  C5'   A A   1       1.797  -0.027   3.234  1.00  0.00           C  
ATOM      2  C4'   A A   1       2.279   0.521   4.553  1.00  0.00           C  
ATOM      3  O4'   A A   1       2.210  -0.486   5.594  1.00  0.00           O  
ATOM      4  C3'   A A   1       3.710   1.036   4.579  1.00  0.00           C  
ATOM      5  O3'   A A   1       3.807   2.419   4.286  1.00  0.00           O  
ATOM      6  C1'   A A   1       3.261  -0.314   6.537  1.00  0.00           C  
ATOM      7  C2'   A A   1       4.151   0.803   6.021  1.00  0.00           C  
ATOM      8  O2'   A A   1       3.899   1.945   6.827  1.00  0.00           O  
ATOM      9  N1    A A   1       7.717  -2.784   5.764  1.00  0.00           N  
ATOM     10  C2    A A   1       7.339  -1.518   5.544  1.00  0.00           C  
ATOM     11  N3    A A   1       6.161  -0.941   5.769  1.00  0.00           N  
ATOM     12  C4    A A   1       5.290  -1.824   6.288  1.00  0.00           C  
ATOM     13  C5    A A   1       5.530  -3.156   6.570  1.00  0.00           C  
ATOM     14  C6    A A   1       6.818  -3.646   6.286  1.00  0.00           C  
ATOM     15  N6    A A   1       7.195  -4.908   6.504  1.00  0.00           N  
ATOM     16  N7    A A   1       4.396  -3.758   7.098  1.00  0.00           N  
ATOM     17  C8    A A   1       3.511  -2.793   7.124  1.00  0.00           C  
ATOM     18  N9    A A   1       3.984  -1.595   6.649  1.00  0.00           N  
ATOM     19  H4'   A A   1       1.674   1.254   4.794  1.00  0.00           H  
ATOM     20  H3'   A A   1       4.267   0.534   3.947  1.00  0.00           H  
ATOM     21  H1'   A A   1       2.901  -0.064   7.415  1.00  0.00           H  
ATOM     22  H2'   A A   1       5.089   0.523   6.070  1.00  0.00           H  
ATOM     23 HO2'   A A   1       4.653   2.074   7.440  1.00  0.00           H  
ATOM     24  H2    A A   1       8.029  -0.933   5.164  1.00  0.00           H  
ATOM     25  H61   A A   1       8.107  -5.191   6.286  1.00  0.00           H  
ATOM     26  H62   A A   1       6.560  -5.551   6.883  1.00  0.00           H  
ATOM     27  H8    A A   1       2.596  -2.915   7.452  1.00  0.00           H  
ATOM     28  P     U A   2       4.354   2.906   2.855  1.00  0.00           P  
ATOM     29  OP2   U A   2       3.312   2.608   1.841  1.00  0.00           O  
ATOM     30  OP1   U A   2       4.859   4.295   3.004  1.00  0.00           O  
ATOM     31  O5'   U A   2       5.601   1.955   2.576  1.00  0.00           O  
ATOM     32  C5'   U A   2       6.898   2.494   2.368  1.00  0.00           C  
ATOM     33  C4'   U A   2       7.809   1.506   1.683  1.00  0.00           C  
ATOM     34  O4'   U A   2       8.149   0.422   2.580  1.00  0.00           O  
ATOM     35  C3'   U A   2       7.221   0.770   0.488  1.00  0.00           C  
ATOM     36  O3'   U A   2       7.190   1.558  -0.688  1.00  0.00           O  
ATOM     37  C1'   U A   2       8.261  -0.773   1.844  1.00  0.00           C  
ATOM     38  C2'   U A   2       8.134  -0.390   0.369  1.00  0.00           C  
ATOM     39  O2'   U A   2       9.403   0.004  -0.136  1.00  0.00           O  
ATOM     40  N1    U A   2       7.180  -1.688   2.282  1.00  0.00           N  
ATOM     41  C2    U A   2       7.506  -3.023   2.435  1.00  0.00           C  
ATOM     42  O2    U A   2       8.623  -3.463   2.228  1.00  0.00           O  
ATOM     43  N3    U A   2       6.474  -3.832   2.843  1.00  0.00           N  
ATOM     44  C4    U A   2       5.175  -3.454   3.107  1.00  0.00           C  
ATOM     45  O4    U A   2       4.359  -4.304   3.466  1.00  0.00           O  
ATOM     46  C5    U A   2       4.910  -2.059   2.929  1.00  0.00           C  
ATOM     47  C6    U A   2       5.897  -1.248   2.533  1.00  0.00           C  
ATOM     48  H5'   U A   2       7.285   2.737   3.235  1.00  0.00           H  
ATOM     49 H5''   U A   2       6.825   3.299   1.814  1.00  0.00           H  
ATOM     50  H4'   U A   2       8.626   1.966   1.400  1.00  0.00           H  
ATOM     51  H3'   U A   2       6.315   0.455   0.688  1.00  0.00           H  
ATOM     52  H1'   U A   2       9.130  -1.203   1.992  1.00  0.00           H  
ATOM     53  H2'   U A   2       7.737  -1.106  -0.168  1.00  0.00           H  
ATOM     54 HO2'   U A   2       9.311   0.867  -0.592  1.00  0.00           H  
ATOM     55  H3    U A   2       6.684  -4.782   2.957  1.00  0.00           H  
ATOM     56  H5    U A   2       4.013  -1.701   3.095  1.00  0.00           H  
ATOM     57  H6    U A   2       5.691  -0.298   2.417  1.00  0.00           H  
ATOM     58  P     C A   3       6.309   1.096  -1.949  1.00  0.00           P  
ATOM     59  OP2   C A   3       5.422  -0.011  -1.511  1.00  0.00           O  
ATOM     60  OP1   C A   3       5.716   2.310  -2.565  1.00  0.00           O  
ATOM     61  O5'   C A   3       7.377   0.499  -2.969  1.00  0.00           O  
ATOM     62  C5'   C A   3       7.080  -0.652  -3.746  1.00  0.00           C  
ATOM     63  C4'   C A   3       8.164  -1.696  -3.633  1.00  0.00           C  
ATOM     64  O4'   C A   3       8.178  -2.252  -2.292  1.00  0.00           O  
ATOM     65  C3'   C A   3       8.021  -2.912  -4.536  1.00  0.00           C  
ATOM     66  O3'   C A   3       8.486  -2.680  -5.855  1.00  0.00           O  
ATOM     67  C1'   C A   3       8.474  -3.641  -2.334  1.00  0.00           C  
ATOM     68  C2'   C A   3       8.811  -3.976  -3.788  1.00  0.00           C  
ATOM     69  O2'   C A   3      10.209  -3.814  -3.985  1.00  0.00           O  
ATOM     70  N1    C A   3       7.324  -4.430  -1.826  1.00  0.00           N  
ATOM     71  C2    C A   3       7.549  -5.755  -1.433  1.00  0.00           C  
ATOM     72  O2    C A   3       8.693  -6.227  -1.520  1.00  0.00           O  
ATOM     73  N3    C A   3       6.518  -6.496  -0.966  1.00  0.00           N  
ATOM     74  C4    C A   3       5.298  -5.965  -0.882  1.00  0.00           C  
ATOM     75  N4    C A   3       4.311  -6.734  -0.415  1.00  0.00           N  
ATOM     76  C5    C A   3       5.037  -4.622  -1.274  1.00  0.00           C  
ATOM     77  C6    C A   3       6.065  -3.898  -1.733  1.00  0.00           C  
ATOM     78  H5'   C A   3       6.987  -0.388  -4.685  1.00  0.00           H  
ATOM     79 H5''   C A   3       6.233  -1.037  -3.436  1.00  0.00           H  
ATOM     80  H4'   C A   3       9.030  -1.271  -3.808  1.00  0.00           H  
ATOM     81  H3'   C A   3       7.078  -3.177  -4.569  1.00  0.00           H  
ATOM     82  H1'   C A   3       9.258  -3.810  -1.770  1.00  0.00           H  
ATOM     83  H2'   C A   3       8.513  -4.879  -4.025  1.00  0.00           H  
ATOM     84 HO2'   C A   3      10.619  -4.697  -4.094  1.00  0.00           H  
ATOM     85  H42   C A   3       3.403  -6.373  -0.342  1.00  0.00           H  
ATOM     86  H41   C A   3       4.495  -7.659  -0.147  1.00  0.00           H  
ATOM     87  H5    C A   3       4.136  -4.240  -1.208  1.00  0.00           H  
ATOM     88  H6    C A   3       5.905  -2.972  -2.008  1.00  0.00           H  
ATOM     89  P     G A   4       7.858  -3.499  -7.088  1.00  0.00           P  
ATOM     90  OP2   G A   4       6.384  -3.536  -6.912  1.00  0.00           O  
ATOM     91  OP1   G A   4       8.434  -2.953  -8.344  1.00  0.00           O  
ATOM     92  O5'   G A   4       8.415  -4.979  -6.893  1.00  0.00           O  
ATOM     93  C5'   G A   4       9.770  -5.292  -7.182  1.00  0.00           C  
ATOM     94  C4'   G A   4      10.077  -6.740  -6.894  1.00  0.00           C  
ATOM     95  O4'   G A   4       9.845  -7.022  -5.489  1.00  0.00           O  
ATOM     96  C3'   G A   4       9.220  -7.763  -7.623  1.00  0.00           C  
ATOM     97  O3'   G A   4       9.654  -8.004  -8.951  1.00  0.00           O  
ATOM     98  C1'   G A   4       9.315  -8.335  -5.333  1.00  0.00           C  
ATOM     99  C2'   G A   4       9.315  -8.983  -6.718  1.00  0.00           C  
ATOM    100  O2'   G A   4      10.544  -9.669  -6.906  1.00  0.00           O  
ATOM    101  N1    G A   4       5.590 -10.936  -3.036  1.00  0.00           N  
ATOM    102  C2    G A   4       6.817 -11.370  -3.474  1.00  0.00           C  
ATOM    103  N2    G A   4       7.095 -12.667  -3.277  1.00  0.00           N  
ATOM    104  N3    G A   4       7.710 -10.590  -4.062  1.00  0.00           N  
ATOM    105  C4    G A   4       7.270  -9.320  -4.182  1.00  0.00           C  
ATOM    106  C5    G A   4       6.065  -8.785  -3.779  1.00  0.00           C  
ATOM    107  C6    G A   4       5.116  -9.632  -3.150  1.00  0.00           C  
ATOM    108  O6    G A   4       3.992  -9.346  -2.721  1.00  0.00           O  
ATOM    109  N7    G A   4       5.999  -7.433  -4.084  1.00  0.00           N  
ATOM    110  C8    G A   4       7.144  -7.175  -4.657  1.00  0.00           C  
ATOM    111  N9    G A   4       7.962  -8.275  -4.748  1.00  0.00           N  
ATOM    112  H5'   G A   4      10.353  -4.726  -6.634  1.00  0.00           H  
ATOM    113 H5''   G A   4       9.945  -5.109  -8.129  1.00  0.00           H  
ATOM    114  H4'   G A   4      11.021  -6.911  -7.100  1.00  0.00           H  
ATOM    115  H3'   G A   4       8.291  -7.449  -7.641  1.00  0.00           H  
ATOM    116  H1'   G A   4       9.906  -8.841  -4.737  1.00  0.00           H  
ATOM    117  H2'   G A   4       8.545  -9.579  -6.835  1.00  0.00           H  
ATOM    118 HO2'   G A   4      10.378 -10.634  -6.883  1.00  0.00           H  
ATOM    119  H1    G A   4       5.000 -11.594  -2.612  1.00  0.00           H  
ATOM    120  H22   G A   4       7.957 -13.033  -3.568  1.00  0.00           H  
ATOM    121  H21   G A   4       6.440 -13.251  -2.842  1.00  0.00           H  
ATOM    122  H8    G A   4       7.393  -6.287  -4.987  1.00  0.00           H  
ATOM    123  P     U A   5       8.596  -8.443 -10.079  1.00  0.00           P  
ATOM    124  OP2   U A   5       7.399  -7.575  -9.949  1.00  0.00           O  
ATOM    125  OP1   U A   5       9.313  -8.517 -11.378  1.00  0.00           O  
ATOM    126  O5'   U A   5       8.181  -9.923  -9.661  1.00  0.00           O  
ATOM    127  C5'   U A   5       9.094 -11.002  -9.790  1.00  0.00           C  
ATOM    128  C4'   U A   5       8.503 -12.296  -9.287  1.00  0.00           C  
ATOM    129  O4'   U A   5       8.185 -12.179  -7.876  1.00  0.00           O  
ATOM    130  C3'   U A   5       7.193 -12.727  -9.926  1.00  0.00           C  
ATOM    131  O3'   U A   5       7.371 -13.370 -11.178  1.00  0.00           O  
ATOM    132  C1'   U A   5       6.991 -12.898  -7.578  1.00  0.00           C  
ATOM    133  C2'   U A   5       6.583 -13.626  -8.860  1.00  0.00           C  
ATOM    134  O2'   U A   5       7.181 -14.915  -8.869  1.00  0.00           O  
ATOM    135  N1    U A   5       5.936 -11.974  -7.096  1.00  0.00           N  
ATOM    136  C2    U A   5       4.870 -12.533  -6.417  1.00  0.00           C  
ATOM    137  O2    U A   5       4.769 -13.729  -6.204  1.00  0.00           O  
ATOM    138  N3    U A   5       3.919 -11.640  -5.989  1.00  0.00           N  
ATOM    139  C4    U A   5       3.922 -10.273  -6.167  1.00  0.00           C  
ATOM    140  O4    U A   5       2.988  -9.603  -5.721  1.00  0.00           O  
ATOM    141  C5    U A   5       5.055  -9.765  -6.877  1.00  0.00           C  
ATOM    142  C6    U A   5       5.997 -10.612  -7.304  1.00  0.00           C  
ATOM    143  H5'   U A   5       9.903 -10.799  -9.275  1.00  0.00           H  
ATOM    144 H5''   U A   5       9.334 -11.107 -10.734  1.00  0.00           H  
ATOM    145  H4'   U A   5       9.163 -13.011  -9.404  1.00  0.00           H  
ATOM    146  H3'   U A   5       6.620 -11.941 -10.048  1.00  0.00           H  
ATOM    147  H1'   U A   5       7.188 -13.556  -6.879  1.00  0.00           H  
ATOM    148  H2'   U A   5       5.608 -13.678  -8.947  1.00  0.00           H  
ATOM    149 HO2'   U A   5       6.485 -15.590  -8.726  1.00  0.00           H  
ATOM    150  H3    U A   5       3.154 -12.016  -5.505  1.00  0.00           H  
ATOM    151  H5    U A   5       5.140  -8.804  -7.049  1.00  0.00           H  
ATOM    152  H6    U A   5       6.762 -10.240  -7.789  1.00  0.00           H  
ATOM    153  P     U A   6       6.186 -13.372 -12.262  1.00  0.00           P  
ATOM    154  OP2   U A   6       5.656 -11.989 -12.366  1.00  0.00           O  
ATOM    155  OP1   U A   6       6.679 -14.063 -13.481  1.00  0.00           O  
ATOM    156  O5'   U A   6       5.060 -14.284 -11.600  1.00  0.00           O  
ATOM    157  C5'   U A   6       5.164 -15.700 -11.617  1.00  0.00           C  
ATOM    158  C4'   U A   6       3.943 -16.355 -11.021  1.00  0.00           C  
ATOM    159  O4'   U A   6       3.785 -15.943  -9.639  1.00  0.00           O  
ATOM    160  C3'   U A   6       2.611 -16.003 -11.666  1.00  0.00           C  
ATOM    161  O3'   U A   6       2.354 -16.743 -12.847  1.00  0.00           O  
ATOM    162  C1'   U A   6       2.400 -15.800  -9.321  1.00  0.00           C  
ATOM    163  C2'   U A   6       1.617 -16.276 -10.546  1.00  0.00           C  
ATOM    164  O2'   U A   6       1.358 -17.666 -10.415  1.00  0.00           O  
ATOM    165  N1    U A   6       2.090 -14.393  -8.967  1.00  0.00           N  
ATOM    166  C2    U A   6       0.945 -14.168  -8.225  1.00  0.00           C  
ATOM    167  O2    U A   6       0.201 -15.061  -7.860  1.00  0.00           O  
ATOM    168  N3    U A   6       0.698 -12.851  -7.921  1.00  0.00           N  
ATOM    169  C4    U A   6       1.461 -11.759  -8.274  1.00  0.00           C  
ATOM    170  O4    U A   6       1.104 -10.633  -7.923  1.00  0.00           O  
ATOM    171  C5    U A   6       2.630 -12.068  -9.040  1.00  0.00           C  
ATOM    172  C6    U A   6       2.895 -13.341  -9.350  1.00  0.00           C  
ATOM    173  H5'   U A   6       5.954 -15.968 -11.102  1.00  0.00           H  
ATOM    174 H5''   U A   6       5.269 -16.002 -12.543  1.00  0.00           H  
ATOM    175  H4'   U A   6       4.061 -17.328 -11.050  1.00  0.00           H  
ATOM    176  H3'   U A   6       2.600 -15.046 -11.878  1.00  0.00           H  
ATOM    177  H1'   U A   6       2.193 -16.378  -8.557  1.00  0.00           H  
ATOM    178  H2'   U A   6       0.791 -15.762 -10.665  1.00  0.00           H  
ATOM    179 HO2'   U A   6       0.403 -17.797 -10.238  1.00  0.00           H  
ATOM    180  H3    U A   6      -0.108 -12.669  -7.396  1.00  0.00           H  
ATOM    181  H5    U A   6       3.231 -11.352  -9.334  1.00  0.00           H  
ATOM    182  H6    U A   6       3.699 -13.527  -9.876  1.00  0.00           H  
ATOM    183  P     C A   7       1.359 -16.161 -13.967  1.00  0.00           P  
ATOM    184  OP2   C A   7       1.738 -14.750 -14.231  1.00  0.00           O  
ATOM    185  OP1   C A   7       1.314 -17.131 -15.090  1.00  0.00           O  
ATOM    186  O5'   C A   7      -0.066 -16.165 -13.256  1.00  0.00           O  
ATOM    187  C5'   C A   7      -0.832 -17.356 -13.163  1.00  0.00           C  
ATOM    188  C4'   C A   7      -2.181 -17.105 -12.533  1.00  0.00           C  
ATOM    189  O4'   C A   7      -2.009 -16.580 -11.191  1.00  0.00           O  
ATOM    190  C3'   C A   7      -3.061 -16.074 -13.223  1.00  0.00           C  
ATOM    191  O3'   C A   7      -3.750 -16.596 -14.346  1.00  0.00           O  
ATOM    192  C1'   C A   7      -3.027 -15.619 -10.904  1.00  0.00           C  
ATOM    193  C2'   C A   7      -3.981 -15.618 -12.099  1.00  0.00           C  
ATOM    194  O2'   C A   7      -5.015 -16.564 -11.865  1.00  0.00           O  
ATOM    195  N1    C A   7      -2.437 -14.281 -10.653  1.00  0.00           N  
ATOM    196  C2    C A   7      -3.189 -13.347  -9.931  1.00  0.00           C  
ATOM    197  O2    C A   7      -4.319 -13.662  -9.526  1.00  0.00           O  
ATOM    198  N3    C A   7      -2.674 -12.120  -9.688  1.00  0.00           N  
ATOM    199  C4    C A   7      -1.458 -11.806 -10.135  1.00  0.00           C  
ATOM    200  N4    C A   7      -0.990 -10.584  -9.872  1.00  0.00           N  
ATOM    201  C5    C A   7      -0.668 -12.733 -10.872  1.00  0.00           C  
ATOM    202  C6    C A   7      -1.188 -13.944 -11.105  1.00  0.00           C  
ATOM    203  H5'   C A   7      -0.342 -18.009 -12.620  1.00  0.00           H  
ATOM    204 H5''   C A   7      -0.963 -17.722 -14.063  1.00  0.00           H  
ATOM    205  H4'   C A   7      -2.668 -17.954 -12.481  1.00  0.00           H  
ATOM    206  H3'   C A   7      -2.506 -15.318 -13.509  1.00  0.00           H  
ATOM    207  H1'   C A   7      -3.509 -15.917 -10.103  1.00  0.00           H  
ATOM    208  H2'   C A   7      -4.341 -14.722 -12.270  1.00  0.00           H  
ATOM    209 HO2'   C A   7      -5.852 -16.085 -11.692  1.00  0.00           H  
ATOM    210  H42   C A   7      -0.099 -10.322 -10.186  1.00  0.00           H  
ATOM    211  H41   C A   7      -1.537  -9.948  -9.365  1.00  0.00           H  
ATOM    212  H5    C A   7       0.226 -12.493 -11.196  1.00  0.00           H  
ATOM    213  H6    C A   7      -0.660 -14.596 -11.610  1.00  0.00           H  
ATOM    214  P     A A   8      -4.145 -15.575 -15.491  1.00  0.00           P  
ATOM    215  OP2   A A   8      -3.600 -16.099 -16.768  1.00  0.00           O  
ATOM    216  OP1   A A   8      -5.600 -15.306 -15.368  1.00  0.00           O  
ATOM    217  O5'   A A   8      -3.363 -14.232 -15.136  1.00  0.00           O  
ATOM    218  C5'   A A   8      -3.089 -13.263 -16.137  1.00  0.00           C  
ATOM    219  C4'   A A   8      -2.275 -12.117 -15.590  1.00  0.00           C  
ATOM    220  O4'   A A   8      -1.123 -12.642 -14.920  1.00  0.00           O  
ATOM    221  C3'   A A   8      -1.665 -11.180 -16.621  1.00  0.00           C  
ATOM    222  O3'   A A   8      -2.546 -10.145 -17.021  1.00  0.00           O  
ATOM    223  C1'   A A   8      -0.028 -11.759 -15.067  1.00  0.00           C  
ATOM    224  C2'   A A   8      -0.485 -10.585 -15.910  1.00  0.00           C  
ATOM    225  O2'   A A   8      -0.882  -9.524 -15.053  1.00  0.00           O  
ATOM    226  N1    A A   8       5.027 -11.915 -16.052  1.00  0.00           N  
ATOM    227  C2    A A   8       4.265 -11.032 -15.394  1.00  0.00           C  
ATOM    228  N3    A A   8       2.952 -11.053 -15.175  1.00  0.00           N  
ATOM    229  C4    A A   8       2.396 -12.147 -15.726  1.00  0.00           C  
ATOM    230  C5    A A   8       3.048 -13.141 -16.431  1.00  0.00           C  
ATOM    231  C6    A A   8       4.438 -13.002 -16.593  1.00  0.00           C  
ATOM    232  N6    A A   8       5.198 -13.881 -17.250  1.00  0.00           N  
ATOM    233  N7    A A   8       2.150 -14.114 -16.849  1.00  0.00           N  
ATOM    234  C8    A A   8       0.996 -13.693 -16.395  1.00  0.00           C  
ATOM    235  N9    A A   8       1.071 -12.508 -15.706  1.00  0.00           N  
ATOM    236  H5'   A A   8      -3.936 -12.915 -16.486  1.00  0.00           H  
ATOM    237 H5''   A A   8      -2.594 -13.688 -16.867  1.00  0.00           H  
ATOM    238  H4'   A A   8      -2.823 -11.616 -14.950  1.00  0.00           H  
ATOM    239  H3'   A A   8      -1.338 -11.707 -17.381  1.00  0.00           H  
ATOM    240  H1'   A A   8       0.264 -11.436 -14.189  1.00  0.00           H  
ATOM    241  H2'   A A   8       0.210 -10.302 -16.541  1.00  0.00           H  
ATOM    242 HO2'   A A   8      -1.761  -9.198 -15.337  1.00  0.00           H  
ATOM    243  H2    A A   8       4.742 -10.261 -15.021  1.00  0.00           H  
ATOM    244  H61   A A   8       6.163 -13.730 -17.330  1.00  0.00           H  
ATOM    245  H62   A A   8       4.792 -14.678 -17.650  1.00  0.00           H  
ATOM    246  H8    A A   8       0.156 -14.179 -16.535  1.00  0.00           H  
ATOM    247  P     U A   9      -2.516  -9.596 -18.531  1.00  0.00           P  
ATOM    248  OP2   U A   9      -2.082 -10.707 -19.415  1.00  0.00           O  
ATOM    249  OP1   U A   9      -3.805  -8.907 -18.796  1.00  0.00           O  
ATOM    250  O5'   U A   9      -1.363  -8.497 -18.518  1.00  0.00           O  
ATOM    251  C5'   U A   9      -1.542  -7.260 -17.844  1.00  0.00           C  
ATOM    252  C4'   U A   9      -0.375  -6.330 -18.068  1.00  0.00           C  
ATOM    253  O4'   U A   9       0.783  -6.802 -17.331  1.00  0.00           O  
ATOM    254  C3'   U A   9       0.123  -6.212 -19.501  1.00  0.00           C  
ATOM    255  O3'   U A   9      -0.649  -5.316 -20.283  1.00  0.00           O  
ATOM    256  C1'   U A   9       1.972  -6.568 -18.073  1.00  0.00           C  
ATOM    257  C2'   U A   9       1.568  -5.772 -19.315  1.00  0.00           C  
ATOM    258  O2'   U A   9       1.651  -4.385 -19.020  1.00  0.00           O  
ATOM    259  N1    U A   9       2.620  -7.857 -18.418  1.00  0.00           N  
ATOM    260  C2    U A   9       3.945  -7.811 -18.810  1.00  0.00           C  
ATOM    261  O2    U A   9       4.584  -6.775 -18.881  1.00  0.00           O  
ATOM    262  N3    U A   9       4.504  -9.027 -19.119  1.00  0.00           N  
ATOM    263  C4    U A   9       3.888 -10.260 -19.078  1.00  0.00           C  
ATOM    264  O4    U A   9       4.527 -11.266 -19.388  1.00  0.00           O  
ATOM    265  C5    U A   9       2.518 -10.230 -18.663  1.00  0.00           C  
ATOM    266  C6    U A   9       1.950  -9.060 -18.356  1.00  0.00           C  
ATOM    267  H5'   U A   9      -1.635  -7.430 -16.884  1.00  0.00           H  
ATOM    268 H5''   U A   9      -2.359  -6.831 -18.174  1.00  0.00           H  
ATOM    269  H4'   U A   9      -0.615  -5.437 -17.742  1.00  0.00           H  
ATOM    270  H3'   U A   9       0.109  -7.098 -19.920  1.00  0.00           H  
ATOM    271  H1'   U A   9       2.587  -6.033 -17.529  1.00  0.00           H  
ATOM    272  H2'   U A   9       2.120  -6.011 -20.090  1.00  0.00           H  
ATOM    273 HO2'   U A   9       2.414  -4.002 -19.500  1.00  0.00           H  
ATOM    274  H3    U A   9       5.442  -9.018 -19.400  1.00  0.00           H  
ATOM    275  H5    U A   9       2.002 -11.062 -18.605  1.00  0.00           H  
ATOM    276  H6    U A   9       1.011  -9.066 -18.076  1.00  0.00           H  
ATOM    277  P     C A  10      -0.838  -5.574 -21.858  1.00  0.00           P  
ATOM    278  OP2   C A  10      -1.064  -7.027 -22.063  1.00  0.00           O  
ATOM    279  OP1   C A  10      -1.835  -4.598 -22.367  1.00  0.00           O  
ATOM    280  O5'   C A  10       0.579  -5.201 -22.484  1.00  0.00           O  
ATOM    281  C5'   C A  10       0.977  -3.847 -22.633  1.00  0.00           C  
ATOM    282  C4'   C A  10       2.371  -3.735 -23.200  1.00  0.00           C  
ATOM    283  O4'   C A  10       3.319  -4.384 -22.313  1.00  0.00           O  
ATOM    284  C3'   C A  10       2.605  -4.409 -24.544  1.00  0.00           C  
ATOM    285  O3'   C A  10       2.164  -3.626 -25.640  1.00  0.00           O  
ATOM    286  C1'   C A  10       4.346  -5.023 -23.069  1.00  0.00           C  
ATOM    287  C2'   C A  10       4.106  -4.657 -24.535  1.00  0.00           C  
ATOM    288  O2'   C A  10       4.827  -3.471 -24.838  1.00  0.00           O  
ATOM    289  N1    C A  10       4.324  -6.490 -22.844  1.00  0.00           N  
ATOM    290  C2    C A  10       5.469  -7.229 -23.164  1.00  0.00           C  
ATOM    291  O2    C A  10       6.461  -6.642 -23.624  1.00  0.00           O  
ATOM    292  N3    C A  10       5.476  -8.568 -22.968  1.00  0.00           N  
ATOM    293  C4    C A  10       4.398  -9.175 -22.473  1.00  0.00           C  
ATOM    294  N4    C A  10       4.449 -10.498 -22.296  1.00  0.00           N  
ATOM    295  C5    C A  10       3.218  -8.453 -22.138  1.00  0.00           C  
ATOM    296  C6    C A  10       3.224  -7.129 -22.335  1.00  0.00           C  
ATOM    297  H5'   C A  10       0.952  -3.408 -21.758  1.00  0.00           H  
ATOM    298 H5''   C A  10       0.350  -3.395 -23.236  1.00  0.00           H  
ATOM    299  H4'   C A  10       2.606  -2.787 -23.276  1.00  0.00           H  
ATOM    300  H3'   C A  10       2.137  -5.271 -24.557  1.00  0.00           H  
ATOM    301  H1'   C A  10       5.211  -4.664 -22.781  1.00  0.00           H  
ATOM    302  H2'   C A  10       4.353  -5.394 -25.133  1.00  0.00           H  
ATOM    303 HO2'   C A  10       5.580  -3.696 -25.421  1.00  0.00           H  
ATOM    304  H42   C A  10       3.673 -10.973 -21.934  1.00  0.00           H  
ATOM    305  H41   C A  10       5.263 -10.992 -22.528  1.00  0.00           H  
ATOM    306  H5    C A  10       2.430  -8.908 -21.774  1.00  0.00           H  
ATOM    307  H6    C A  10       2.421  -6.614 -22.111  1.00  0.00           H  
ATOM    308  P     C A  11       1.694  -4.336 -27.004  1.00  0.00           P  
ATOM    309  OP2   C A  11       0.844  -5.500 -26.648  1.00  0.00           O  
ATOM    310  OP1   C A  11       1.159  -3.286 -27.908  1.00  0.00           O  
ATOM    311  O5'   C A  11       3.046  -4.889 -27.638  1.00  0.00           O  
ATOM    312  C5'   C A  11       4.012  -4.002 -28.183  1.00  0.00           C  
ATOM    313  C4'   C A  11       5.232  -4.742 -28.677  1.00  0.00           C  
ATOM    314  O4'   C A  11       5.881  -5.419 -27.570  1.00  0.00           O  
ATOM    315  C3'   C A  11       4.980  -5.848 -29.690  1.00  0.00           C  
ATOM    316  O3'   C A  11       4.813  -5.362 -31.011  1.00  0.00           O  
ATOM    317  C1'   C A  11       6.423  -6.665 -28.006  1.00  0.00           C  
ATOM    318  C2'   C A  11       6.201  -6.740 -29.517  1.00  0.00           C  
ATOM    319  O2'   C A  11       7.335  -6.196 -30.177  1.00  0.00           O  
ATOM    320  N1    C A  11       5.780  -7.791 -27.285  1.00  0.00           N  
ATOM    321  C2    C A  11       6.426  -9.033 -27.279  1.00  0.00           C  
ATOM    322  O2    C A  11       7.509  -9.155 -27.873  1.00  0.00           O  
ATOM    323  N3    C A  11       5.861 -10.076 -26.629  1.00  0.00           N  
ATOM    324  C4    C A  11       4.697  -9.919 -25.999  1.00  0.00           C  
ATOM    325  N4    C A  11       4.177 -10.976 -25.370  1.00  0.00           N  
ATOM    326  C5    C A  11       4.014  -8.670 -25.986  1.00  0.00           C  
ATOM    327  C6    C A  11       4.584  -7.645 -26.632  1.00  0.00           C  
ATOM    328  H5'   C A  11       4.284  -3.362 -27.492  1.00  0.00           H  
ATOM    329 H5''   C A  11       3.610  -3.513 -28.932  1.00  0.00           H  
ATOM    330  H4'   C A  11       5.858  -4.094 -29.063  1.00  0.00           H  
ATOM    331  H3'   C A  11       4.178  -6.348 -29.428  1.00  0.00           H  
ATOM    332  H1'   C A  11       7.385  -6.666 -27.817  1.00  0.00           H  
ATOM    333  H2'   C A  11       6.019  -7.659 -29.807  1.00  0.00           H  
ATOM    334 HO2'   C A  11       7.833  -6.922 -30.606  1.00  0.00           H  
ATOM    335  H42   C A  11       3.323 -10.893 -24.898  1.00  0.00           H  
ATOM    336  H41   C A  11       4.650 -11.834 -25.382  1.00  0.00           H  
ATOM    337  H5    C A  11       3.159  -8.564 -25.520  1.00  0.00           H  
ATOM    338  H6    C A  11       4.129  -6.777 -26.635  1.00  0.00           H  
ATOM    339  P     U A  12       3.897  -6.168 -32.059  1.00  0.00           P  
ATOM    340  OP2   U A  12       2.619  -6.507 -31.384  1.00  0.00           O  
ATOM    341  OP1   U A  12       3.875  -5.405 -33.333  1.00  0.00           O  
ATOM    342  O5'   U A  12       4.698  -7.522 -32.308  1.00  0.00           O  
ATOM    343  C5'   U A  12       5.984  -7.509 -32.909  1.00  0.00           C  
ATOM    344  C4'   U A  12       6.619  -8.877 -32.896  1.00  0.00           C  
ATOM    345  O4'   U A  12       6.835  -9.309 -31.527  1.00  0.00           O  
ATOM    346  C3'   U A  12       5.802 -10.002 -33.513  1.00  0.00           C  
ATOM    347  O3'   U A  12       5.901 -10.048 -34.926  1.00  0.00           O  
ATOM    348  C1'   U A  12       6.617 -10.706 -31.409  1.00  0.00           C  
ATOM    349  C2'   U A  12       6.361 -11.237 -32.821  1.00  0.00           C  
ATOM    350  O2'   U A  12       7.598 -11.634 -33.395  1.00  0.00           O  
ATOM    351  N1    U A  12       5.479 -10.968 -30.495  1.00  0.00           N  
ATOM    352  C2    U A  12       5.376 -12.241 -29.964  1.00  0.00           C  
ATOM    353  O2    U A  12       6.169 -13.132 -30.214  1.00  0.00           O  
ATOM    354  N3    U A  12       4.309 -12.437 -29.123  1.00  0.00           N  
ATOM    355  C4    U A  12       3.351 -11.513 -28.765  1.00  0.00           C  
ATOM    356  O4    U A  12       2.448 -11.844 -27.995  1.00  0.00           O  
ATOM    357  C5    U A  12       3.520 -10.218 -29.352  1.00  0.00           C  
ATOM    358  C6    U A  12       4.552  -9.999 -30.173  1.00  0.00           C  
ATOM    359  H5'   U A  12       6.559  -6.885 -32.419  1.00  0.00           H  
ATOM    360 H5''   U A  12       5.900  -7.205 -33.837  1.00  0.00           H  
ATOM    361  H4'   U A  12       7.485  -8.828 -33.352  1.00  0.00           H  
ATOM    362  H3'   U A  12       4.861  -9.892 -33.260  1.00  0.00           H  
ATOM    363  H1'   U A  12       7.426 -11.123 -31.045  1.00  0.00           H  
ATOM    364  H2'   U A  12       5.711 -11.972 -32.815  1.00  0.00           H  
ATOM    365 HO2'   U A  12       7.624 -12.612 -33.451  1.00  0.00           H  
ATOM    366  H3    U A  12       4.217 -13.333 -28.736  1.00  0.00           H  
ATOM    367  H5    U A  12       2.886  -9.499 -29.151  1.00  0.00           H  
ATOM    368  H6    U A  12       4.646  -9.106 -30.562  1.00  0.00           H  
ATOM    369  P     U A  13       4.656 -10.550 -35.809  1.00  0.00           P  
ATOM    370  OP2   U A  13       3.411 -10.049 -35.174  1.00  0.00           O  
ATOM    371  OP1   U A  13       4.938 -10.224 -37.230  1.00  0.00           O  
ATOM    372  O5'   U A  13       4.686 -12.135 -35.651  1.00  0.00           O  
ATOM    373  C5'   U A  13       5.774 -12.897 -36.150  1.00  0.00           C  
ATOM    374  C4'   U A  13       5.763 -14.305 -35.608  1.00  0.00           C  
ATOM    375  O4'   U A  13       5.843 -14.279 -34.159  1.00  0.00           O  
ATOM    376  C3'   U A  13       4.513 -15.124 -35.893  1.00  0.00           C  
ATOM    377  O3'   U A  13       4.516 -15.707 -37.186  1.00  0.00           O  
ATOM    378  C1'   U A  13       5.037 -15.303 -33.596  1.00  0.00           C  
ATOM    379  C2'   U A  13       4.519 -16.144 -34.764  1.00  0.00           C  
ATOM    380  O2'   U A  13       5.440 -17.193 -35.021  1.00  0.00           O  
ATOM    381  N1    U A  13       3.937 -14.711 -32.797  1.00  0.00           N  
ATOM    382  C2    U A  13       3.309 -15.535 -31.881  1.00  0.00           C  
ATOM    383  O2    U A  13       3.620 -16.701 -31.712  1.00  0.00           O  
ATOM    384  N3    U A  13       2.298 -14.944 -31.164  1.00  0.00           N  
ATOM    385  C4    U A  13       1.857 -13.642 -31.265  1.00  0.00           C  
ATOM    386  O4    U A  13       0.932 -13.259 -30.547  1.00  0.00           O  
ATOM    387  C5    U A  13       2.553 -12.848 -32.232  1.00  0.00           C  
ATOM    388  C6    U A  13       3.543 -13.398 -32.943  1.00  0.00           C  
ATOM    389  H5'   U A  13       6.614 -12.463 -35.891  1.00  0.00           H  
ATOM    390 H5''   U A  13       5.719 -12.932 -37.127  1.00  0.00           H  
ATOM    391  H4'   U A  13       6.543 -14.785 -35.959  1.00  0.00           H  
ATOM    392  H3'   U A  13       3.724 -14.549 -35.802  1.00  0.00           H  
ATOM    393  H1'   U A  13       5.595 -15.861 -33.015  1.00  0.00           H  
ATOM    394  H2'   U A  13       3.618 -16.488 -34.585  1.00  0.00           H  
ATOM    395 HO2'   U A  13       5.043 -18.043 -34.739  1.00  0.00           H  
ATOM    396  H3    U A  13       1.839 -15.511 -30.509  1.00  0.00           H  
ATOM    397  H5    U A  13       2.306 -11.910 -32.370  1.00  0.00           H  
ATOM    398  H6    U A  13       4.002 -12.834 -33.599  1.00  0.00           H  
ATOM    399  P     G A  14       3.321 -15.398 -38.215  1.00  0.00           P  
ATOM    400  OP2   G A  14       2.678 -14.125 -37.804  1.00  0.00           O  
ATOM    401  OP1   G A  14       3.853 -15.540 -39.595  1.00  0.00           O  
ATOM    402  O5'   G A  14       2.281 -16.579 -37.965  1.00  0.00           O  
ATOM    403  C5'   G A  14       1.826 -17.389 -39.039  1.00  0.00           C  
ATOM    404  C4'   G A  14       1.637 -18.823 -38.610  1.00  0.00           C  
ATOM    405  O4'   G A  14       2.364 -19.092 -37.377  1.00  0.00           O  
ATOM    406  C3'   G A  14       0.232 -19.210 -38.172  1.00  0.00           C  
ATOM    407  O3'   G A  14      -0.638 -19.460 -39.263  1.00  0.00           O  
ATOM    408  C1'   G A  14       1.618 -19.955 -36.538  1.00  0.00           C  
ATOM    409  C2'   G A  14       0.447 -20.487 -37.385  1.00  0.00           C  
ATOM    410  O2'   G A  14       0.859 -21.550 -38.231  1.00  0.00           O  
ATOM    411  N1    G A  14      -1.172 -19.947 -32.280  1.00  0.00           N  
ATOM    412  C2    G A  14      -0.958 -20.960 -33.182  1.00  0.00           C  
ATOM    413  N2    G A  14      -1.564 -22.128 -32.922  1.00  0.00           N  
ATOM    414  N3    G A  14      -0.204 -20.840 -34.263  1.00  0.00           N  
ATOM    415  C4    G A  14       0.328 -19.604 -34.372  1.00  0.00           C  
ATOM    416  C5    G A  14       0.178 -18.524 -33.528  1.00  0.00           C  
ATOM    417  C6    G A  14      -0.634 -18.667 -32.373  1.00  0.00           C  
ATOM    418  O6    G A  14      -0.891 -17.827 -31.503  1.00  0.00           O  
ATOM    419  N7    G A  14       0.892 -17.430 -33.995  1.00  0.00           N  
ATOM    420  C8    G A  14       1.453 -17.856 -35.094  1.00  0.00           C  
ATOM    421  N9    G A  14       1.153 -19.166 -35.381  1.00  0.00           N  
ATOM    422  H5'   G A  14       2.482 -17.356 -39.765  1.00  0.00           H  
ATOM    423 H5''   G A  14       0.971 -17.037 -39.364  1.00  0.00           H  
ATOM    424  H4'   G A  14       1.987 -19.412 -39.311  1.00  0.00           H  
ATOM    425  H3'   G A  14      -0.116 -18.523 -37.568  1.00  0.00           H  
ATOM    426  H1'   G A  14       2.160 -20.708 -36.222  1.00  0.00           H  
ATOM    427  H2'   G A  14      -0.348 -20.725 -36.863  1.00  0.00           H  
ATOM    428 HO2'   G A  14       0.410 -22.375 -37.949  1.00  0.00           H  
ATOM    429  H1    G A  14      -1.748 -20.139 -31.510  1.00  0.00           H  
ATOM    430  H22   G A  14      -1.448 -22.887 -33.531  1.00  0.00           H  
ATOM    431  H21   G A  14      -2.124 -22.225 -32.124  1.00  0.00           H  
ATOM    432  H8    G A  14       2.030 -17.298 -35.656  1.00  0.00           H  
ATOM    433  P     U A  15      -2.084 -18.761 -39.318  1.00  0.00           P  
ATOM    434  OP2   U A  15      -1.903 -17.310 -39.063  1.00  0.00           O  
ATOM    435  OP1   U A  15      -2.765 -19.209 -40.561  1.00  0.00           O  
ATOM    436  O5'   U A  15      -2.862 -19.387 -38.077  1.00  0.00           O  
ATOM    437  C5'   U A  15      -4.045 -18.783 -37.577  1.00  0.00           C  
ATOM    438  C4'   U A  15      -4.082 -18.795 -36.069  1.00  0.00           C  
ATOM    439  O4'   U A  15      -2.848 -18.207 -35.575  1.00  0.00           O  
ATOM    440  C3'   U A  15      -5.219 -18.020 -35.421  1.00  0.00           C  
ATOM    441  O3'   U A  15      -5.677 -18.611 -34.218  1.00  0.00           O  
ATOM    442  C1'   U A  15      -3.156 -17.153 -34.682  1.00  0.00           C  
ATOM    443  C2'   U A  15      -4.558 -16.688 -35.067  1.00  0.00           C  
ATOM    444  O2'   U A  15      -5.178 -16.089 -33.939  1.00  0.00           O  
ATOM    445  N1    U A  15      -2.144 -16.081 -34.841  1.00  0.00           N  
ATOM    446  C2    U A  15      -2.043 -15.153 -33.821  1.00  0.00           C  
ATOM    447  O2    U A  15      -2.738 -15.185 -32.821  1.00  0.00           O  
ATOM    448  N3    U A  15      -1.093 -14.180 -34.011  1.00  0.00           N  
ATOM    449  C4    U A  15      -0.250 -14.039 -35.093  1.00  0.00           C  
ATOM    450  O4    U A  15       0.554 -13.106 -35.116  1.00  0.00           O  
ATOM    451  C5    U A  15      -0.411 -15.035 -36.109  1.00  0.00           C  
ATOM    452  C6    U A  15      -1.328 -15.995 -35.949  1.00  0.00           C  
ATOM    453  H5'   U A  15      -4.823 -19.273 -37.919  1.00  0.00           H  
ATOM    454 H5''   U A  15      -4.088 -17.856 -37.890  1.00  0.00           H  
ATOM    455  H4'   U A  15      -4.150 -19.722 -35.762  1.00  0.00           H  
ATOM    456  H3'   U A  15      -5.921 -17.860 -36.085  1.00  0.00           H  
ATOM    457  H1'   U A  15      -3.162 -17.459 -33.751  1.00  0.00           H  
ATOM    458  H2'   U A  15      -4.540 -16.080 -35.836  1.00  0.00           H  
ATOM    459 HO2'   U A  15      -5.248 -15.122 -34.088  1.00  0.00           H  
ATOM    460  H3    U A  15      -1.005 -13.512 -33.300  1.00  0.00           H  
ATOM    461  H5    U A  15       0.148 -15.013 -36.914  1.00  0.00           H  
ATOM    462  H6    U A  15      -1.419 -16.663 -36.659  1.00  0.00           H  
ATOM    463  P     U A  16      -7.217 -19.043 -34.063  1.00  0.00           P  
ATOM    464  OP2   U A  16      -8.042 -18.092 -34.849  1.00  0.00           O  
ATOM    465  OP1   U A  16      -7.316 -20.500 -34.335  1.00  0.00           O  
ATOM    466  O5'   U A  16      -7.529 -18.808 -32.519  1.00  0.00           O  
ATOM    467  C5'   U A  16      -6.478 -18.675 -31.573  1.00  0.00           C  
ATOM    468  C4'   U A  16      -6.980 -18.144 -30.253  1.00  0.00           C  
ATOM    469  O4'   U A  16      -7.204 -16.726 -30.416  1.00  0.00           O  
ATOM    470  C3'   U A  16      -8.285 -18.736 -29.744  1.00  0.00           C  
ATOM    471  O3'   U A  16      -8.348 -18.805 -28.331  1.00  0.00           O  
ATOM    472  C1'   U A  16      -8.572 -16.425 -30.162  1.00  0.00           C  
ATOM    473  C2'   U A  16      -9.335 -17.742 -30.232  1.00  0.00           C  
ATOM    474  O2'   U A  16     -10.439 -17.681 -29.341  1.00  0.00           O  
ATOM    475  N1    U A  16      -9.031 -15.454 -31.185  1.00  0.00           N  
ATOM    476  C2    U A  16      -9.917 -14.476 -30.773  1.00  0.00           C  
ATOM    477  O2    U A  16     -10.324 -14.385 -29.628  1.00  0.00           O  
ATOM    478  N3    U A  16     -10.314 -13.599 -31.753  1.00  0.00           N  
ATOM    479  C4    U A  16      -9.927 -13.599 -33.076  1.00  0.00           C  
ATOM    480  O4    U A  16     -10.375 -12.741 -33.838  1.00  0.00           O  
ATOM    481  C5    U A  16      -9.009 -14.639 -33.430  1.00  0.00           C  
ATOM    482  C6    U A  16      -8.605 -15.506 -32.495  1.00  0.00           C  
ATOM    483  H5'   U A  16      -5.804 -18.060 -31.930  1.00  0.00           H  
ATOM    484 H5''   U A  16      -6.066 -19.552 -31.428  1.00  0.00           H  
ATOM    485  H4'   U A  16      -6.295 -18.299 -29.570  1.00  0.00           H  
ATOM    486  H3'   U A  16      -8.441 -19.598 -30.183  1.00  0.00           H  
ATOM    487  H1'   U A  16      -8.684 -16.034 -29.270  1.00  0.00           H  
ATOM    488  H2'   U A  16      -9.620 -17.941 -31.148  1.00  0.00           H  
ATOM    489 HO2'   U A  16     -11.267 -17.618 -29.862  1.00  0.00           H  
ATOM    490  H3    U A  16     -10.943 -12.898 -31.482  1.00  0.00           H  
ATOM    491  H5    U A  16      -8.680 -14.715 -34.350  1.00  0.00           H  
ATOM    492  H6    U A  16      -7.978 -16.208 -32.763  1.00  0.00           H  
ATOM    493  P     U A  17      -7.105 -19.387 -27.511  1.00  0.00           P  
ATOM    494  OP2   U A  17      -6.433 -20.348 -28.421  1.00  0.00           O  
ATOM    495  OP1   U A  17      -6.359 -18.205 -27.009  1.00  0.00           O  
ATOM    496  O5'   U A  17      -7.649 -20.197 -26.252  1.00  0.00           O  
ATOM    497  C5'   U A  17      -6.753 -20.804 -25.333  1.00  0.00           C  
ATOM    498  C4'   U A  17      -5.761 -21.701 -26.031  1.00  0.00           C  
ATOM    499  O4'   U A  17      -5.683 -21.315 -27.430  1.00  0.00           O  
ATOM    500  C3'   U A  17      -4.320 -21.606 -25.554  1.00  0.00           C  
ATOM    501  O3'   U A  17      -4.059 -22.409 -24.417  1.00  0.00           O  
ATOM    502  C1'   U A  17      -4.356 -21.365 -27.880  1.00  0.00           C  
ATOM    503  C2'   U A  17      -3.562 -22.067 -26.781  1.00  0.00           C  
ATOM    504  O2'   U A  17      -3.663 -23.474 -26.950  1.00  0.00           O  
ATOM    505  N1    U A  17      -3.902 -19.970 -28.099  1.00  0.00           N  
ATOM    506  C2    U A  17      -3.098 -19.734 -29.199  1.00  0.00           C  
ATOM    507  O2    U A  17      -2.759 -20.610 -29.976  1.00  0.00           O  
ATOM    508  N3    U A  17      -2.703 -18.429 -29.362  1.00  0.00           N  
ATOM    509  C4    U A  17      -3.019 -17.357 -28.556  1.00  0.00           C  
ATOM    510  O4    U A  17      -2.583 -16.240 -28.836  1.00  0.00           O  
ATOM    511  C5    U A  17      -3.854 -17.676 -27.437  1.00  0.00           C  
ATOM    512  C6    U A  17      -4.254 -18.938 -27.255  1.00  0.00           C  
ATOM    513  H5'   U A  17      -7.267 -21.337 -24.690  1.00  0.00           H  
ATOM    514 H5''   U A  17      -6.266 -20.104 -24.851  1.00  0.00           H  
ATOM    515  H4'   U A  17      -6.053 -22.635 -25.973  1.00  0.00           H  
ATOM    516  H3'   U A  17      -4.083 -20.677 -25.353  1.00  0.00           H  
ATOM    517  H1'   U A  17      -4.268 -21.870 -28.716  1.00  0.00           H  
ATOM    518  H2'   U A  17      -2.628 -21.772 -26.758  1.00  0.00           H  
ATOM    519 HO2'   U A  17      -2.794 -23.824 -27.241  1.00  0.00           H  
ATOM    520  H3    U A  17      -2.132 -18.240 -30.136  1.00  0.00           H  
ATOM    521  H5    U A  17      -4.129 -16.974 -26.811  1.00  0.00           H  
ATOM    522  H6    U A  17      -4.824 -19.131 -26.482  1.00  0.00           H  
ATOM    523  P     G A  18      -3.204 -21.821 -23.190  1.00  0.00           P  
ATOM    524  OP2   G A  18      -3.778 -20.502 -22.820  1.00  0.00           O  
ATOM    525  OP1   G A  18      -3.084 -22.885 -22.160  1.00  0.00           O  
ATOM    526  O5'   G A  18      -1.758 -21.572 -23.811  1.00  0.00           O  
ATOM    527  C5'   G A  18      -0.620 -22.251 -23.303  1.00  0.00           C  
ATOM    528  C4'   G A  18       0.294 -22.709 -24.413  1.00  0.00           C  
ATOM    529  O4'   G A  18      -0.287 -22.370 -25.699  1.00  0.00           O  
ATOM    530  C3'   G A  18       1.673 -22.069 -24.449  1.00  0.00           C  
ATOM    531  O3'   G A  18       2.584 -22.664 -23.540  1.00  0.00           O  
ATOM    532  C1'   G A  18       0.742 -21.990 -26.619  1.00  0.00           C  
ATOM    533  C2'   G A  18       2.075 -22.228 -25.908  1.00  0.00           C  
ATOM    534  O2'   G A  18       2.513 -23.551 -26.182  1.00  0.00           O  
ATOM    535  N1    G A  18       2.234 -18.324 -29.822  1.00  0.00           N  
ATOM    536  C2    G A  18       2.652 -19.630 -29.731  1.00  0.00           C  
ATOM    537  N2    G A  18       3.592 -20.016 -30.607  1.00  0.00           N  
ATOM    538  N3    G A  18       2.184 -20.496 -28.848  1.00  0.00           N  
ATOM    539  C4    G A  18       1.249 -19.944 -28.046  1.00  0.00           C  
ATOM    540  C5    G A  18       0.761 -18.655 -28.054  1.00  0.00           C  
ATOM    541  C6    G A  18       1.272 -17.736 -29.007  1.00  0.00           C  
ATOM    542  O6    G A  18       0.967 -16.549 -29.173  1.00  0.00           O  
ATOM    543  N7    G A  18      -0.198 -18.485 -27.066  1.00  0.00           N  
ATOM    544  C8    G A  18      -0.274 -19.652 -26.486  1.00  0.00           C  
ATOM    545  N9    G A  18       0.576 -20.583 -27.031  1.00  0.00           N  
ATOM    546  H5'   G A  18      -0.915 -23.032 -22.790  1.00  0.00           H  
ATOM    547 H5''   G A  18      -0.125 -21.647 -22.710  1.00  0.00           H  
ATOM    548  H4'   G A  18       0.398 -23.683 -24.357  1.00  0.00           H  
ATOM    549  H3'   G A  18       1.590 -21.115 -24.241  1.00  0.00           H  
ATOM    550  H1'   G A  18       0.685 -22.570 -27.407  1.00  0.00           H  
ATOM    551  H2'   G A  18       2.746 -21.562 -26.172  1.00  0.00           H  
ATOM    552 HO2'   G A  18       3.285 -23.514 -26.783  1.00  0.00           H  
ATOM    553  H1    G A  18       2.643 -17.763 -30.513  1.00  0.00           H  
ATOM    554  H22   G A  18       3.929 -20.936 -30.590  1.00  0.00           H  
ATOM    555  H21   G A  18       3.944 -19.380 -31.265  1.00  0.00           H  
ATOM    556  H8    G A  18      -0.878 -19.843 -25.738  1.00  0.00           H  
ATOM    557  P     G A  19       3.825 -21.817 -22.970  1.00  0.00           P  
ATOM    558  OP2   G A  19       3.318 -20.485 -22.550  1.00  0.00           O  
ATOM    559  OP1   G A  19       4.552 -22.666 -21.992  1.00  0.00           O  
ATOM    560  O5'   G A  19       4.766 -21.608 -24.238  1.00  0.00           O  
ATOM    561  C5'   G A  19       5.453 -22.704 -24.824  1.00  0.00           C  
ATOM    562  C4'   G A  19       6.383 -22.252 -25.922  1.00  0.00           C  
ATOM    563  O4'   G A  19       5.613 -21.704 -27.024  1.00  0.00           O  
ATOM    564  C3'   G A  19       7.354 -21.139 -25.558  1.00  0.00           C  
ATOM    565  O3'   G A  19       8.495 -21.605 -24.859  1.00  0.00           O  
ATOM    566  C1'   G A  19       6.322 -20.612 -27.618  1.00  0.00           C  
ATOM    567  C2'   G A  19       7.676 -20.524 -26.913  1.00  0.00           C  
ATOM    568  O2'   G A  19       8.619 -21.311 -27.625  1.00  0.00           O  
ATOM    569  N1    G A  19       5.839 -15.764 -29.095  1.00  0.00           N  
ATOM    570  C2    G A  19       6.772 -16.702 -29.465  1.00  0.00           C  
ATOM    571  N2    G A  19       7.702 -16.302 -30.345  1.00  0.00           N  
ATOM    572  N3    G A  19       6.794 -17.943 -29.008  1.00  0.00           N  
ATOM    573  C4    G A  19       5.792 -18.177 -28.134  1.00  0.00           C  
ATOM    574  C5    G A  19       4.810 -17.312 -27.699  1.00  0.00           C  
ATOM    575  C6    G A  19       4.799 -15.983 -28.197  1.00  0.00           C  
ATOM    576  O6    G A  19       4.012 -15.068 -27.932  1.00  0.00           O  
ATOM    577  N7    G A  19       3.964 -17.941 -26.797  1.00  0.00           N  
ATOM    578  C8    G A  19       4.437 -19.154 -26.702  1.00  0.00           C  
ATOM    579  N9    G A  19       5.545 -19.365 -27.487  1.00  0.00           N  
ATOM    580  H5'   G A  19       4.798 -23.330 -25.197  1.00  0.00           H  
ATOM    581 H5''   G A  19       5.974 -23.162 -24.131  1.00  0.00           H  
ATOM    582  H4'   G A  19       6.894 -23.025 -26.244  1.00  0.00           H  
ATOM    583  H3'   G A  19       6.889 -20.474 -25.007  1.00  0.00           H  
ATOM    584  H1'   G A  19       6.461 -20.812 -28.567  1.00  0.00           H  
ATOM    585  H2'   G A  19       7.974 -19.593 -26.824  1.00  0.00           H  
ATOM    586 HO2'   G A  19       9.254 -20.718 -28.078  1.00  0.00           H  
ATOM    587  H1    G A  19       5.911 -14.871 -29.492  1.00  0.00           H  
ATOM    588  H22   G A  19       8.394 -16.928 -30.646  1.00  0.00           H  
ATOM    589  H21   G A  19       7.693 -15.384 -30.689  1.00  0.00           H  
ATOM    590  H8    G A  19       4.041 -19.843 -26.129  1.00  0.00           H  
ATOM    591  P     G A  20       9.222 -20.661 -23.780  1.00  0.00           P  
ATOM    592  OP2   G A  20       8.172 -20.039 -22.933  1.00  0.00           O  
ATOM    593  OP1   G A  20      10.311 -21.444 -23.143  1.00  0.00           O  
ATOM    594  O5'   G A  20       9.890 -19.513 -24.659  1.00  0.00           O  
ATOM    595  C5'   G A  20      10.955 -19.804 -25.551  1.00  0.00           C  
ATOM    596  C4'   G A  20      11.411 -18.572 -26.293  1.00  0.00           C  
ATOM    597  O4'   G A  20      10.343 -18.093 -27.152  1.00  0.00           O  
ATOM    598  C3'   G A  20      11.762 -17.368 -25.433  1.00  0.00           C  
ATOM    599  O3'   G A  20      13.072 -17.435 -24.894  1.00  0.00           O  
ATOM    600  C1'   G A  20      10.332 -16.671 -27.180  1.00  0.00           C  
ATOM    601  C2'   G A  20      11.556 -16.203 -26.392  1.00  0.00           C  
ATOM    602  O2'   G A  20      12.654 -16.067 -27.282  1.00  0.00           O  
ATOM    603  N1    G A  20       7.246 -12.656 -26.661  1.00  0.00           N  
ATOM    604  C2    G A  20       8.442 -12.759 -27.328  1.00  0.00           C  
ATOM    605  N2    G A  20       8.880 -11.648 -27.941  1.00  0.00           N  
ATOM    606  N3    G A  20       9.159 -13.869 -27.393  1.00  0.00           N  
ATOM    607  C4    G A  20       8.577 -14.886 -26.725  1.00  0.00           C  
ATOM    608  C5    G A  20       7.387 -14.889 -26.027  1.00  0.00           C  
ATOM    609  C6    G A  20       6.628 -13.691 -25.966  1.00  0.00           C  
ATOM    610  O6    G A  20       5.548 -13.492 -25.397  1.00  0.00           O  
ATOM    611  N7    G A  20       7.139 -16.139 -25.480  1.00  0.00           N  
ATOM    612  C8    G A  20       8.163 -16.861 -25.848  1.00  0.00           C  
ATOM    613  N9    G A  20       9.072 -16.163 -26.605  1.00  0.00           N  
ATOM    614  H5'   G A  20      10.656 -20.475 -26.199  1.00  0.00           H  
ATOM    615 H5''   G A  20      11.710 -20.168 -25.041  1.00  0.00           H  
ATOM    616  H4'   G A  20      12.186 -18.803 -26.847  1.00  0.00           H  
ATOM    617  H3'   G A  20      11.116 -17.297 -24.699  1.00  0.00           H  
ATOM    618  H1'   G A  20      10.410 -16.373 -28.111  1.00  0.00           H  
ATOM    619  H2'   G A  20      11.374 -15.369 -25.910  1.00  0.00           H  
ATOM    620 HO2'   G A  20      12.852 -15.116 -27.402  1.00  0.00           H  
ATOM    621  H1    G A  20       6.792 -11.788 -26.673  1.00  0.00           H  
ATOM    622  H22   G A  20       9.727 -11.662 -28.433  1.00  0.00           H  
ATOM    623  H21   G A  20       8.354 -10.822 -27.898  1.00  0.00           H  
ATOM    624  H8    G A  20       8.270 -17.805 -25.608  1.00  0.00           H  
ATOM    625  P     G A  21      13.381 -16.814 -23.444  1.00  0.00           P  
ATOM    626  OP2   G A  21      12.207 -17.074 -22.573  1.00  0.00           O  
ATOM    627  OP1   G A  21      14.727 -17.280 -23.021  1.00  0.00           O  
ATOM    628  O5'   G A  21      13.463 -15.245 -23.706  1.00  0.00           O  
ATOM    629  C5'   G A  21      14.548 -14.682 -24.429  1.00  0.00           C  
ATOM    630  C4'   G A  21      14.354 -13.203 -24.657  1.00  0.00           C  
ATOM    631  O4'   G A  21      13.156 -12.981 -25.445  1.00  0.00           O  
ATOM    632  C3'   G A  21      14.139 -12.358 -23.410  1.00  0.00           C  
ATOM    633  O3'   G A  21      15.349 -12.021 -22.754  1.00  0.00           O  
ATOM    634  C1'   G A  21      12.484 -11.807 -25.005  1.00  0.00           C  
ATOM    635  C2'   G A  21      13.382 -11.154 -23.952  1.00  0.00           C  
ATOM    636  O2'   G A  21      14.258 -10.240 -24.596  1.00  0.00           O  
ATOM    637  N1    G A  21       7.901 -10.057 -23.644  1.00  0.00           N  
ATOM    638  C2    G A  21       8.982  -9.376 -24.149  1.00  0.00           C  
ATOM    639  N2    G A  21       8.828  -8.054 -24.316  1.00  0.00           N  
ATOM    640  N3    G A  21      10.132  -9.948 -24.469  1.00  0.00           N  
ATOM    641  C4    G A  21      10.116 -11.278 -24.238  1.00  0.00           C  
ATOM    642  C5    G A  21       9.091 -12.053 -23.737  1.00  0.00           C  
ATOM    643  C6    G A  21       7.863 -11.427 -23.398  1.00  0.00           C  
ATOM    644  O6    G A  21       6.837 -11.941 -22.941  1.00  0.00           O  
ATOM    645  N7    G A  21       9.475 -13.383 -23.652  1.00  0.00           N  
ATOM    646  C8    G A  21      10.704 -13.393 -24.093  1.00  0.00           C  
ATOM    647  N9    G A  21      11.155 -12.150 -24.466  1.00  0.00           N  
ATOM    648  H5'   G A  21      14.623 -15.132 -25.295  1.00  0.00           H  
ATOM    649 H5''   G A  21      15.376 -14.822 -23.923  1.00  0.00           H  
ATOM    650  H4'   G A  21      15.127 -12.854 -25.147  1.00  0.00           H  
ATOM    651  H3'   G A  21      13.561 -12.846 -22.787  1.00  0.00           H  
ATOM    652  H1'   G A  21      12.381 -11.199 -25.767  1.00  0.00           H  
ATOM    653  H2'   G A  21      12.852 -10.717 -23.252  1.00  0.00           H  
ATOM    654 HO2'   G A  21      13.988  -9.326 -24.369  1.00  0.00           H  
ATOM    655  H1    G A  21       7.094  -9.541 -23.439  1.00  0.00           H  
ATOM    656  H22   G A  21       9.566  -7.517 -24.674  1.00  0.00           H  
ATOM    657  H21   G A  21       7.980  -7.624 -24.082  1.00  0.00           H  
ATOM    658  H8    G A  21      11.248 -14.206 -24.153  1.00  0.00           H  
ATOM    659  P     A A  22      15.379 -11.838 -21.158  1.00  0.00           P  
ATOM    660  OP2   A A  22      14.515 -12.887 -20.559  1.00  0.00           O  
ATOM    661  OP1   A A  22      16.796 -11.724 -20.733  1.00  0.00           O  
ATOM    662  O5'   A A  22      14.677 -10.428 -20.919  1.00  0.00           O  
ATOM    663  C5'   A A  22      15.314  -9.221 -21.310  1.00  0.00           C  
ATOM    664  C4'   A A  22      14.420  -8.026 -21.093  1.00  0.00           C  
ATOM    665  O4'   A A  22      13.231  -8.145 -21.917  1.00  0.00           O  
ATOM    666  C3'   A A  22      13.877  -7.847 -19.683  1.00  0.00           C  
ATOM    667  O3'   A A  22      14.798  -7.213 -18.811  1.00  0.00           O  
ATOM    668  C1'   A A  22      12.094  -7.655 -21.222  1.00  0.00           C  
ATOM    669  C2'   A A  22      12.606  -7.043 -19.916  1.00  0.00           C  
ATOM    670  O2'   A A  22      12.896  -5.670 -20.134  1.00  0.00           O  
ATOM    671  N1    A A  22       7.229  -8.889 -20.054  1.00  0.00           N  
ATOM    672  C2    A A  22       7.846  -7.711 -20.211  1.00  0.00           C  
ATOM    673  N3    A A  22       9.118  -7.462 -20.515  1.00  0.00           N  
ATOM    674  C4    A A  22       9.803  -8.609 -20.668  1.00  0.00           C  
ATOM    675  C5    A A  22       9.308  -9.893 -20.540  1.00  0.00           C  
ATOM    676  C6    A A  22       7.946 -10.022 -20.215  1.00  0.00           C  
ATOM    677  N6    A A  22       7.331 -11.196 -20.058  1.00  0.00           N  
ATOM    678  N7    A A  22      10.308 -10.829 -20.769  1.00  0.00           N  
ATOM    679  C8    A A  22      11.366 -10.102 -21.028  1.00  0.00           C  
ATOM    680  N9    A A  22      11.133  -8.749 -20.984  1.00  0.00           N  
ATOM    681  H5'   A A  22      15.548  -9.276 -22.260  1.00  0.00           H  
ATOM    682 H5''   A A  22      16.134  -9.107 -20.786  1.00  0.00           H  
ATOM    683  H4'   A A  22      14.906  -7.215 -21.351  1.00  0.00           H  
ATOM    684  H3'   A A  22      13.639  -8.724 -19.316  1.00  0.00           H  
ATOM    685  H1'   A A  22      11.667  -6.958 -21.763  1.00  0.00           H  
ATOM    686  H2'   A A  22      11.963  -7.167 -19.187  1.00  0.00           H  
ATOM    687 HO2'   A A  22      12.226  -5.125 -19.672  1.00  0.00           H  
ATOM    688  H2    A A  22       7.281  -6.920 -20.083  1.00  0.00           H  
ATOM    689  H61   A A  22       6.377 -11.223 -19.832  1.00  0.00           H  
ATOM    690  H62   A A  22       7.831 -12.031 -20.171  1.00  0.00           H  
ATOM    691  H8    A A  22      12.244 -10.488 -21.233  1.00  0.00           H  
ATOM    692  P     C A  23      14.992  -7.754 -17.310  1.00  0.00           P  
ATOM    693  OP2   C A  23      14.646  -9.197 -17.291  1.00  0.00           O  
ATOM    694  OP1   C A  23      16.327  -7.313 -16.831  1.00  0.00           O  
ATOM    695  O5'   C A  23      13.886  -6.970 -16.472  1.00  0.00           O  
ATOM    696  C5'   C A  23      12.582  -6.768 -16.995  1.00  0.00           C  
ATOM    697  C4'   C A  23      11.617  -6.315 -15.926  1.00  0.00           C  
ATOM    698  O4'   C A  23      10.342  -6.839 -16.326  1.00  0.00           O  
ATOM    699  C3'   C A  23      11.888  -6.824 -14.519  1.00  0.00           C  
ATOM    700  O3'   C A  23      12.498  -5.852 -13.687  1.00  0.00           O  
ATOM    701  C1'   C A  23       9.898  -7.815 -15.397  1.00  0.00           C  
ATOM    702  C2'   C A  23      10.663  -7.622 -14.096  1.00  0.00           C  
ATOM    703  O2'   C A  23       9.843  -6.875 -13.209  1.00  0.00           O  
ATOM    704  N1    C A  23      10.079  -9.176 -15.960  1.00  0.00           N  
ATOM    705  C2    C A  23       9.051 -10.111 -15.783  1.00  0.00           C  
ATOM    706  O2    C A  23       8.028  -9.778 -15.165  1.00  0.00           O  
ATOM    707  N3    C A  23       9.191 -11.359 -16.287  1.00  0.00           N  
ATOM    708  C4    C A  23      10.300 -11.692 -16.946  1.00  0.00           C  
ATOM    709  N4    C A  23      10.394 -12.935 -17.426  1.00  0.00           N  
ATOM    710  C5    C A  23      11.363 -10.766 -17.142  1.00  0.00           C  
ATOM    711  C6    C A  23      11.213  -9.534 -16.640  1.00  0.00           C  
ATOM    712  H5'   C A  23      12.259  -7.608 -17.381  1.00  0.00           H  
ATOM    713 H5''   C A  23      12.623  -6.087 -17.698  1.00  0.00           H  
ATOM    714  H4'   C A  23      11.606  -5.335 -15.907  1.00  0.00           H  
ATOM    715  H3'   C A  23      12.645  -7.446 -14.540  1.00  0.00           H  
ATOM    716  H1'   C A  23       8.945  -7.652 -15.237  1.00  0.00           H  
ATOM    717  H2'   C A  23      10.914  -8.488 -13.713  1.00  0.00           H  
ATOM    718 HO2'   C A  23       9.508  -7.468 -12.506  1.00  0.00           H  
ATOM    719  H42   C A  23      11.196 -13.211 -17.915  1.00  0.00           H  
ATOM    720  H41   C A  23       9.660 -13.571 -17.288  1.00  0.00           H  
ATOM    721  H5    C A  23      12.174 -11.021 -17.629  1.00  0.00           H  
ATOM    722  H6    C A  23      11.933  -8.882 -16.765  1.00  0.00           H  
ATOM    723  P     G A  24      11.639  -4.612 -13.154  1.00  0.00           P  
ATOM    724  OP2   G A  24      12.208  -4.263 -11.828  1.00  0.00           O  
ATOM    725  OP1   G A  24      11.654  -3.606 -14.247  1.00  0.00           O  
ATOM    726  O5'   G A  24      10.131  -5.080 -12.936  1.00  0.00           O  
ATOM    727  C5'   G A  24       9.050  -4.191 -13.174  1.00  0.00           C  
ATOM    728  C4'   G A  24       7.953  -4.853 -13.970  1.00  0.00           C  
ATOM    729  O4'   G A  24       7.533  -6.079 -13.328  1.00  0.00           O  
ATOM    730  C3'   G A  24       6.651  -4.076 -14.087  1.00  0.00           C  
ATOM    731  O3'   G A  24       6.726  -3.006 -15.014  1.00  0.00           O  
ATOM    732  C1'   G A  24       6.157  -6.296 -13.583  1.00  0.00           C  
ATOM    733  C2'   G A  24       5.676  -5.170 -14.485  1.00  0.00           C  
ATOM    734  O2'   G A  24       5.847  -5.542 -15.845  1.00  0.00           O  
ATOM    735  N1    G A  24       1.759  -7.105 -11.149  1.00  0.00           N  
ATOM    736  C2    G A  24       2.049  -7.209 -12.488  1.00  0.00           C  
ATOM    737  N2    G A  24       1.038  -7.576 -13.289  1.00  0.00           N  
ATOM    738  N3    G A  24       3.243  -6.971 -13.006  1.00  0.00           N  
ATOM    739  C4    G A  24       4.140  -6.613 -12.063  1.00  0.00           C  
ATOM    740  C5    G A  24       3.954  -6.480 -10.703  1.00  0.00           C  
ATOM    741  C6    G A  24       2.668  -6.738 -10.161  1.00  0.00           C  
ATOM    742  O6    G A  24       2.303  -6.675  -8.982  1.00  0.00           O  
ATOM    743  N7    G A  24       5.132  -6.093 -10.080  1.00  0.00           N  
ATOM    744  C8    G A  24       5.997  -5.999 -11.053  1.00  0.00           C  
ATOM    745  N9    G A  24       5.462  -6.301 -12.282  1.00  0.00           N  
ATOM    746  H5'   G A  24       9.379  -3.412 -13.669  1.00  0.00           H  
ATOM    747 H5''   G A  24       8.686  -3.892 -12.314  1.00  0.00           H  
ATOM    748  H4'   G A  24       8.286  -5.052 -14.871  1.00  0.00           H  
ATOM    749  H3'   G A  24       6.392  -3.723 -13.210  1.00  0.00           H  
ATOM    750  H1'   G A  24       6.016  -7.156 -14.032  1.00  0.00           H  
ATOM    751  H2'   G A  24       4.749  -4.913 -14.293  1.00  0.00           H  
ATOM    752 HO2'   G A  24       4.966  -5.690 -16.249  1.00  0.00           H  
ATOM    753  H1    G A  24       0.842  -7.303 -10.866  1.00  0.00           H  
ATOM    754  H22   G A  24       1.186  -7.667 -14.254  1.00  0.00           H  
ATOM    755  H21   G A  24       0.152  -7.754 -12.913  1.00  0.00           H  
ATOM    756  H8    G A  24       6.932  -5.741 -10.919  1.00  0.00           H  
ATOM    757  P     G A  25       6.003  -1.607 -14.692  1.00  0.00           P  
ATOM    758  OP2   G A  25       6.386  -1.197 -13.317  1.00  0.00           O  
ATOM    759  OP1   G A  25       6.255  -0.685 -15.830  1.00  0.00           O  
ATOM    760  O5'   G A  25       4.451  -1.966 -14.684  1.00  0.00           O  
ATOM    761  C5'   G A  25       3.733  -2.122 -15.899  1.00  0.00           C  
ATOM    762  C4'   G A  25       2.394  -2.778 -15.671  1.00  0.00           C  
ATOM    763  O4'   G A  25       2.520  -3.915 -14.775  1.00  0.00           O  
ATOM    764  C3'   G A  25       1.326  -1.909 -15.024  1.00  0.00           C  
ATOM    765  O3'   G A  25       0.646  -1.083 -15.955  1.00  0.00           O  
ATOM    766  C1'   G A  25       1.388  -4.009 -13.943  1.00  0.00           C  
ATOM    767  C2'   G A  25       0.392  -2.970 -14.453  1.00  0.00           C  
ATOM    768  O2'   G A  25      -0.406  -3.556 -15.471  1.00  0.00           O  
ATOM    769  N1    G A  25       0.057  -3.975  -9.029  1.00  0.00           N  
ATOM    770  C2    G A  25      -0.682  -4.326 -10.133  1.00  0.00           C  
ATOM    771  N2    G A  25      -1.943  -4.721  -9.904  1.00  0.00           N  
ATOM    772  N3    G A  25      -0.220  -4.293 -11.372  1.00  0.00           N  
ATOM    773  C4    G A  25       1.061  -3.873 -11.423  1.00  0.00           C  
ATOM    774  C5    G A  25       1.887  -3.501 -10.383  1.00  0.00           C  
ATOM    775  C6    G A  25       1.379  -3.540  -9.059  1.00  0.00           C  
ATOM    776  O6    G A  25       1.954  -3.248  -8.004  1.00  0.00           O  
ATOM    777  N7    G A  25       3.139  -3.132 -10.855  1.00  0.00           N  
ATOM    778  C8    G A  25       3.053  -3.285 -12.149  1.00  0.00           C  
ATOM    779  N9    G A  25       1.821  -3.732 -12.560  1.00  0.00           N  
ATOM    780  H5'   G A  25       4.259  -2.675 -16.514  1.00  0.00           H  
ATOM    781 H5''   G A  25       3.592  -1.240 -16.303  1.00  0.00           H  
ATOM    782  H4'   G A  25       2.064  -3.095 -16.539  1.00  0.00           H  
ATOM    783  H3'   G A  25       1.691  -1.351 -14.307  1.00  0.00           H  
ATOM    784  H1'   G A  25       0.981  -4.900 -13.985  1.00  0.00           H  
ATOM    785  H2'   G A  25      -0.157  -2.611 -13.724  1.00  0.00           H  
ATOM    786 HO2'   G A  25      -1.315  -3.689 -15.128  1.00  0.00           H  
ATOM    787  H1    G A  25      -0.378  -4.034  -8.153  1.00  0.00           H  
ATOM    788  H22   G A  25      -2.518  -4.983 -10.653  1.00  0.00           H  
ATOM    789  H21   G A  25      -2.293  -4.747  -8.989  1.00  0.00           H  
ATOM    790  H8    G A  25       3.794  -3.099 -12.763  1.00  0.00           H  
ATOM    791  P     A A  26       0.078   0.349 -15.498  1.00  0.00           P  
ATOM    792  OP2   A A  26       1.126   1.024 -14.691  1.00  0.00           O  
ATOM    793  OP1   A A  26      -0.478   1.028 -16.695  1.00  0.00           O  
ATOM    794  O5'   A A  26      -1.134  -0.010 -14.527  1.00  0.00           O  
ATOM    795  C5'   A A  26      -2.308  -0.632 -15.027  1.00  0.00           C  
ATOM    796  C4'   A A  26      -3.206  -1.100 -13.909  1.00  0.00           C  
ATOM    797  O4'   A A  26      -2.526  -2.079 -13.069  1.00  0.00           O  
ATOM    798  C3'   A A  26      -3.653  -0.034 -12.921  1.00  0.00           C  
ATOM    799  O3'   A A  26      -4.799   0.678 -13.354  1.00  0.00           O  
ATOM    800  C1'   A A  26      -2.798  -1.842 -11.691  1.00  0.00           C  
ATOM    801  C2'   A A  26      -3.943  -0.843 -11.648  1.00  0.00           C  
ATOM    802  O2'   A A  26      -5.179  -1.536 -11.749  1.00  0.00           O  
ATOM    803  N1    A A  26      -0.431  -0.640  -7.274  1.00  0.00           N  
ATOM    804  C2    A A  26      -1.642  -1.146  -7.538  1.00  0.00           C  
ATOM    805  N3    A A  26      -2.195  -1.435  -8.714  1.00  0.00           N  
ATOM    806  C4    A A  26      -1.351  -1.146  -9.720  1.00  0.00           C  
ATOM    807  C5    A A  26      -0.077  -0.622  -9.607  1.00  0.00           C  
ATOM    808  C6    A A  26       0.393  -0.361  -8.308  1.00  0.00           C  
ATOM    809  N6    A A  26       1.600   0.144  -8.045  1.00  0.00           N  
ATOM    810  N7    A A  26       0.498  -0.457 -10.860  1.00  0.00           N  
ATOM    811  C8    A A  26      -0.426  -0.878 -11.688  1.00  0.00           C  
ATOM    812  N9    A A  26      -1.572  -1.310 -11.066  1.00  0.00           N  
ATOM    813  H5'   A A  26      -2.053  -1.403 -15.576  1.00  0.00           H  
ATOM    814 H5''   A A  26      -2.798   0.008 -15.584  1.00  0.00           H  
ATOM    815  H4'   A A  26      -3.999  -1.514 -14.309  1.00  0.00           H  
ATOM    816  H3'   A A  26      -2.922   0.600 -12.760  1.00  0.00           H  
ATOM    817  H1'   A A  26      -3.066  -2.666 -11.233  1.00  0.00           H  
ATOM    818  H2'   A A  26      -3.907  -0.278 -10.847  1.00  0.00           H  
ATOM    819 HO2'   A A  26      -5.002  -2.471 -11.982  1.00  0.00           H  
ATOM    820  H2    A A  26      -2.201  -1.330  -6.753  1.00  0.00           H  
ATOM    821  H61   A A  26       1.872   0.305  -7.117  1.00  0.00           H  
ATOM    822  H62   A A  26       2.215   0.354  -8.778  1.00  0.00           H  
ATOM    823  H8    A A  26      -0.311  -0.883 -12.661  1.00  0.00           H  
ATOM    824  P     A A  27      -5.022   2.204 -12.899  1.00  0.00           P  
ATOM    825  OP2   A A  27      -3.732   2.922 -13.051  1.00  0.00           O  
ATOM    826  OP1   A A  27      -6.233   2.717 -13.587  1.00  0.00           O  
ATOM    827  O5'   A A  27      -5.345   2.098 -11.343  1.00  0.00           O  
ATOM    828  C5'   A A  27      -6.396   1.267 -10.872  1.00  0.00           C  
ATOM    829  C4'   A A  27      -6.477   1.277  -9.366  1.00  0.00           C  
ATOM    830  O4'   A A  27      -5.382   0.540  -8.768  1.00  0.00           O  
ATOM    831  C3'   A A  27      -6.387   2.642  -8.701  1.00  0.00           C  
ATOM    832  O3'   A A  27      -7.615   3.349  -8.716  1.00  0.00           O  
ATOM    833  C1'   A A  27      -4.956   1.143  -7.561  1.00  0.00           C  
ATOM    834  C2'   A A  27      -5.971   2.252  -7.295  1.00  0.00           C  
ATOM    835  O2'   A A  27      -7.062   1.707  -6.568  1.00  0.00           O  
ATOM    836  N1    A A  27      -0.451   2.611  -5.536  1.00  0.00           N  
ATOM    837  C2    A A  27      -1.573   2.133  -4.984  1.00  0.00           C  
ATOM    838  N3    A A  27      -2.711   1.770  -5.571  1.00  0.00           N  
ATOM    839  C4    A A  27      -2.634   1.941  -6.903  1.00  0.00           C  
ATOM    840  C5    A A  27      -1.551   2.422  -7.615  1.00  0.00           C  
ATOM    841  C6    A A  27      -0.406   2.770  -6.877  1.00  0.00           C  
ATOM    842  N6    A A  27       0.712   3.248  -7.427  1.00  0.00           N  
ATOM    843  N7    A A  27      -1.835   2.460  -8.974  1.00  0.00           N  
ATOM    844  C8    A A  27      -3.063   2.009  -9.051  1.00  0.00           C  
ATOM    845  N9    A A  27      -3.608   1.676  -7.835  1.00  0.00           N  
ATOM    846  H5'   A A  27      -6.240   0.349 -11.177  1.00  0.00           H  
ATOM    847 H5''   A A  27      -7.246   1.585 -11.240  1.00  0.00           H  
ATOM    848  H4'   A A  27      -7.326   0.857  -9.112  1.00  0.00           H  
ATOM    849  H3'   A A  27      -5.692   3.197  -9.113  1.00  0.00           H  
ATOM    850  H1'   A A  27      -4.919   0.543  -6.787  1.00  0.00           H  
ATOM    851  H2'   A A  27      -5.557   3.005  -6.822  1.00  0.00           H  
ATOM    852 HO2'   A A  27      -7.029   2.041  -5.647  1.00  0.00           H  
ATOM    853  H2    A A  27      -1.553   2.036  -4.008  1.00  0.00           H  
ATOM    854  H61   A A  27       1.480   3.473  -6.859  1.00  0.00           H  
ATOM    855  H62   A A  27       0.768   3.371  -8.397  1.00  0.00           H  
ATOM    856  H8    A A  27      -3.547   1.919  -9.898  1.00  0.00           H  
ATOM    857  P     G A  28      -7.622   4.955  -8.770  1.00  0.00           P  
ATOM    858  OP2   G A  28      -6.653   5.384  -9.810  1.00  0.00           O  
ATOM    859  OP1   G A  28      -9.035   5.407  -8.850  1.00  0.00           O  
ATOM    860  O5'   G A  28      -7.046   5.391  -7.349  1.00  0.00           O  
ATOM    861  C5'   G A  28      -7.752   5.094  -6.154  1.00  0.00           C  
ATOM    862  C4'   G A  28      -6.900   5.338  -4.933  1.00  0.00           C  
ATOM    863  O4'   G A  28      -5.706   4.504  -4.991  1.00  0.00           O  
ATOM    864  C3'   G A  28      -6.333   6.741  -4.784  1.00  0.00           C  
ATOM    865  O3'   G A  28      -7.253   7.652  -4.207  1.00  0.00           O  
ATOM    866  C1'   G A  28      -4.603   5.183  -4.441  1.00  0.00           C  
ATOM    867  C2'   G A  28      -5.145   6.491  -3.863  1.00  0.00           C  
ATOM    868  O2'   G A  28      -5.568   6.272  -2.525  1.00  0.00           O  
ATOM    869  N1    G A  28       0.186   6.317  -5.742  1.00  0.00           N  
ATOM    870  C2    G A  28      -0.371   6.176  -4.494  1.00  0.00           C  
ATOM    871  N2    G A  28       0.452   6.359  -3.450  1.00  0.00           N  
ATOM    872  N3    G A  28      -1.642   5.875  -4.282  1.00  0.00           N  
ATOM    873  C4    G A  28      -2.325   5.727  -5.436  1.00  0.00           C  
ATOM    874  C5    G A  28      -1.865   5.846  -6.730  1.00  0.00           C  
ATOM    875  C6    G A  28      -0.499   6.169  -6.944  1.00  0.00           C  
ATOM    876  O6    G A  28       0.098   6.318  -8.015  1.00  0.00           O  
ATOM    877  N7    G A  28      -2.887   5.615  -7.640  1.00  0.00           N  
ATOM    878  C8    G A  28      -3.930   5.364  -6.897  1.00  0.00           C  
ATOM    879  N9    G A  28      -3.660   5.415  -5.551  1.00  0.00           N  
ATOM    880  H5'   G A  28      -8.027   4.154  -6.170  1.00  0.00           H  
ATOM    881 H5''   G A  28      -8.551   5.660  -6.105  1.00  0.00           H  
ATOM    882  H4'   G A  28      -7.413   5.115  -4.127  1.00  0.00           H  
ATOM    883  H3'   G A  28      -6.026   7.096  -5.643  1.00  0.00           H  
ATOM    884  H1'   G A  28      -4.156   4.674  -3.733  1.00  0.00           H  
ATOM    885  H2'   G A  28      -4.486   7.214  -3.922  1.00  0.00           H  
ATOM    886 HO2'   G A  28      -4.947   6.724  -1.916  1.00  0.00           H  
ATOM    887  H1    G A  28       1.139   6.541  -5.791  1.00  0.00           H  
ATOM    888  H22   G A  28       0.110   6.270  -2.536  1.00  0.00           H  
ATOM    889  H21   G A  28       1.394   6.581  -3.599  1.00  0.00           H  
ATOM    890  H8    G A  28      -4.816   5.160  -7.263  1.00  0.00           H  
ATOM    891  P     U A  29      -6.953   9.231  -4.237  1.00  0.00           P  
ATOM    892  OP2   U A  29      -6.109   9.515  -5.425  1.00  0.00           O  
ATOM    893  OP1   U A  29      -8.242   9.948  -4.063  1.00  0.00           O  
ATOM    894  O5'   U A  29      -6.071   9.479  -2.934  1.00  0.00           O  
ATOM    895  C5'   U A  29      -5.278  10.649  -2.802  1.00  0.00           C  
ATOM    896  C4'   U A  29      -4.365  10.571  -1.603  1.00  0.00           C  
ATOM    897  O4'   U A  29      -3.502   9.414  -1.740  1.00  0.00           O  
ATOM    898  C3'   U A  29      -3.407  11.737  -1.413  1.00  0.00           C  
ATOM    899  O3'   U A  29      -3.998  12.835  -0.740  1.00  0.00           O  
ATOM    900  C1'   U A  29      -2.224   9.703  -1.219  1.00  0.00           C  
ATOM    901  C2'   U A  29      -2.294  11.098  -0.592  1.00  0.00           C  
ATOM    902  O2'   U A  29      -2.666  10.976   0.773  1.00  0.00           O  
ATOM    903  N1    U A  29      -1.249   9.636  -2.335  1.00  0.00           N  
ATOM    904  C2    U A  29       0.093   9.635  -2.000  1.00  0.00           C  
ATOM    905  O2    U A  29       0.492   9.685  -0.850  1.00  0.00           O  
ATOM    906  N3    U A  29       0.958   9.571  -3.065  1.00  0.00           N  
ATOM    907  C4    U A  29       0.629   9.510  -4.402  1.00  0.00           C  
ATOM    908  O4    U A  29       1.527   9.458  -5.244  1.00  0.00           O  
ATOM    909  C5    U A  29      -0.776   9.515  -4.673  1.00  0.00           C  
ATOM    910  C6    U A  29      -1.641   9.575  -3.655  1.00  0.00           C  
ATOM    911  H5'   U A  29      -5.867  11.426  -2.704  1.00  0.00           H  
ATOM    912 H5''   U A  29      -4.734  10.760  -3.610  1.00  0.00           H  
ATOM    913  H4'   U A  29      -4.902  10.467  -0.791  1.00  0.00           H  
ATOM    914  H3'   U A  29      -3.054  12.041  -2.274  1.00  0.00           H  
ATOM    915  H1'   U A  29      -1.974   9.052  -0.530  1.00  0.00           H  
ATOM    916  H2'   U A  29      -1.448  11.583  -0.695  1.00  0.00           H  
ATOM    917 HO2'   U A  29      -3.400  11.598   0.961  1.00  0.00           H  
ATOM    918  H3    U A  29       1.914   9.570  -2.850  1.00  0.00           H  
ATOM    919  H5    U A  29      -1.101   9.473  -5.597  1.00  0.00           H  
ATOM    920  H6    U A  29      -2.597   9.578  -3.866  1.00  0.00           H  
ATOM    921  P     A A  30      -4.628  14.053  -1.577  1.00  0.00           P  
ATOM    922  OP2   A A  30      -3.812  14.240  -2.803  1.00  0.00           O  
ATOM    923  OP1   A A  30      -6.090  13.823  -1.695  1.00  0.00           O  
ATOM    924  O5'   A A  30      -4.403  15.322  -0.638  1.00  0.00           O  
ATOM    925  C5'   A A  30      -5.474  15.867   0.119  1.00  0.00           C  
ATOM    926  C4'   A A  30      -4.973  16.600   1.338  1.00  0.00           C  
ATOM    927  O4'   A A  30      -4.478  15.627   2.295  1.00  0.00           O  
ATOM    928  C3'   A A  30      -3.788  17.529   1.118  1.00  0.00           C  
ATOM    929  O3'   A A  30      -4.164  18.796   0.607  1.00  0.00           O  
ATOM    930  C1'   A A  30      -3.332  16.148   2.969  1.00  0.00           C  
ATOM    931  C2'   A A  30      -3.172  17.597   2.507  1.00  0.00           C  
ATOM    932  O2'   A A  30      -3.925  18.444   3.363  1.00  0.00           O  
ATOM    933  N1    A A  30       1.347  14.504   4.369  1.00  0.00           N  
ATOM    934  C2    A A  30       0.465  15.320   4.960  1.00  0.00           C  
ATOM    935  N3    A A  30      -0.737  15.707   4.539  1.00  0.00           N  
ATOM    936  C4    A A  30      -1.024  15.153   3.347  1.00  0.00           C  
ATOM    937  C5    A A  30      -0.221  14.295   2.618  1.00  0.00           C  
ATOM    938  C6    A A  30       1.027  13.963   3.173  1.00  0.00           C  
ATOM    939  N6    A A  30       1.907  13.150   2.584  1.00  0.00           N  
ATOM    940  N7    A A  30      -0.847  13.925   1.435  1.00  0.00           N  
ATOM    941  C8    A A  30      -1.994  14.556   1.476  1.00  0.00           C  
ATOM    942  N9    A A  30      -2.168  15.317   2.605  1.00  0.00           N  
ATOM    943  H5'   A A  30      -6.066  15.140   0.404  1.00  0.00           H  
ATOM    944 H5''   A A  30      -5.979  16.489  -0.443  1.00  0.00           H  
ATOM    945  H4'   A A  30      -5.703  17.109   1.748  1.00  0.00           H  
ATOM    946  H3'   A A  30      -3.150  17.110   0.503  1.00  0.00           H  
ATOM    947  H1'   A A  30      -3.457  16.127   3.941  1.00  0.00           H  
ATOM    948  H2'   A A  30      -2.230  17.863   2.470  1.00  0.00           H  
ATOM    949 HO2'   A A  30      -3.308  18.969   3.915  1.00  0.00           H  
ATOM    950  H2    A A  30       0.745  15.686   5.826  1.00  0.00           H  
ATOM    951  H61   A A  30       2.763  12.955   3.020  1.00  0.00           H  
ATOM    952  H62   A A  30       1.697  12.746   1.716  1.00  0.00           H  
ATOM    953  H8    A A  30      -2.667  14.490   0.765  1.00  0.00           H  
ATOM    954  P     G A  31      -3.149  19.625  -0.322  1.00  0.00           P  
ATOM    955  OP2   G A  31      -3.689  19.627  -1.706  1.00  0.00           O  
ATOM    956  OP1   G A  31      -2.855  20.915   0.353  1.00  0.00           O  
ATOM    957  O5'   G A  31      -1.816  18.751  -0.315  1.00  0.00           O  
ATOM    958  C5'   G A  31      -0.562  19.332  -0.637  1.00  0.00           C  
ATOM    959  C4'   G A  31       0.435  19.154   0.481  1.00  0.00           C  
ATOM    960  O4'   G A  31       0.311  17.822   1.043  1.00  0.00           O  
ATOM    961  C3'   G A  31       1.902  19.256   0.090  1.00  0.00           C  
ATOM    962  O3'   G A  31       2.354  20.595  -0.019  1.00  0.00           O  
ATOM    963  C1'   G A  31       1.598  17.329   1.424  1.00  0.00           C  
ATOM    964  C2'   G A  31       2.594  18.466   1.191  1.00  0.00           C  
ATOM    965  O2'   G A  31       2.707  19.231   2.382  1.00  0.00           O  
ATOM    966  N1    G A  31       4.676  13.295   1.017  1.00  0.00           N  
ATOM    967  C2    G A  31       4.661  14.292   1.962  1.00  0.00           C  
ATOM    968  N2    G A  31       5.587  14.208   2.930  1.00  0.00           N  
ATOM    969  N3    G A  31       3.802  15.298   1.962  1.00  0.00           N  
ATOM    970  C4    G A  31       2.945  15.229   0.922  1.00  0.00           C  
ATOM    971  C5    G A  31       2.874  14.278  -0.075  1.00  0.00           C  
ATOM    972  C6    G A  31       3.802  13.205  -0.062  1.00  0.00           C  
ATOM    973  O6    G A  31       3.902  12.263  -0.857  1.00  0.00           O  
ATOM    974  N7    G A  31       1.846  14.568  -0.960  1.00  0.00           N  
ATOM    975  C8    G A  31       1.320  15.668  -0.495  1.00  0.00           C  
ATOM    976  N9    G A  31       1.938  16.124   0.644  1.00  0.00           N  
ATOM    977  H5'   G A  31      -0.686  20.289  -0.806  1.00  0.00           H  
ATOM    978 H5''   G A  31      -0.212  18.908  -1.449  1.00  0.00           H  
ATOM    979  H4'   G A  31       0.246  19.813   1.182  1.00  0.00           H  
ATOM    980  H3'   G A  31       2.038  18.800  -0.767  1.00  0.00           H  
ATOM    981  H1'   G A  31       1.575  17.106   2.378  1.00  0.00           H  
ATOM    982  H2'   G A  31       3.465  18.124   0.896  1.00  0.00           H  
ATOM    983 HO2'   G A  31       3.584  19.065   2.786  1.00  0.00           H  
ATOM    984  H1    G A  31       5.354  12.593   1.107  1.00  0.00           H  
ATOM    985  H22   G A  31       5.624  14.891   3.632  1.00  0.00           H  
ATOM    986  H21   G A  31       6.226  13.466   2.937  1.00  0.00           H  
ATOM    987  H8    G A  31       0.561  16.122  -0.917  1.00  0.00           H  
ATOM    988  P     G A  32       3.547  20.963  -1.032  1.00  0.00           P  
ATOM    989  OP2   G A  32       3.302  20.250  -2.311  1.00  0.00           O  
ATOM    990  OP1   G A  32       3.710  22.440  -1.034  1.00  0.00           O  
ATOM    991  O5'   G A  32       4.841  20.327  -0.353  1.00  0.00           O  
ATOM    992  C5'   G A  32       5.420  20.913   0.804  1.00  0.00           C  
ATOM    993  C4'   G A  32       6.621  20.133   1.277  1.00  0.00           C  
ATOM    994  O4'   G A  32       6.226  18.778   1.615  1.00  0.00           O  
ATOM    995  C3'   G A  32       7.741  19.951   0.263  1.00  0.00           C  
ATOM    996  O3'   G A  32       8.588  21.084   0.164  1.00  0.00           O  
ATOM    997  C1'   G A  32       7.268  17.865   1.266  1.00  0.00           C  
ATOM    998  C2'   G A  32       8.448  18.702   0.770  1.00  0.00           C  
ATOM    999  O2'   G A  32       9.297  19.000   1.868  1.00  0.00           O  
ATOM   1000  N1    G A  32       8.125  13.417  -1.058  1.00  0.00           N  
ATOM   1001  C2    G A  32       8.846  14.039  -0.068  1.00  0.00           C  
ATOM   1002  N2    G A  32       9.941  13.396   0.365  1.00  0.00           N  
ATOM   1003  N3    G A  32       8.519  15.206   0.462  1.00  0.00           N  
ATOM   1004  C4    G A  32       7.395  15.713  -0.087  1.00  0.00           C  
ATOM   1005  C5    G A  32       6.602  15.173  -1.078  1.00  0.00           C  
ATOM   1006  C6    G A  32       6.965  13.921  -1.637  1.00  0.00           C  
ATOM   1007  O6    G A  32       6.391  13.279  -2.525  1.00  0.00           O  
ATOM   1008  N7    G A  32       5.531  16.009  -1.361  1.00  0.00           N  
ATOM   1009  C8    G A  32       5.689  17.022  -0.553  1.00  0.00           C  
ATOM   1010  N9    G A  32       6.799  16.907   0.248  1.00  0.00           N  
ATOM   1011  H5'   G A  32       4.751  20.936   1.520  1.00  0.00           H  
ATOM   1012 H5''   G A  32       5.695  21.830   0.594  1.00  0.00           H  
ATOM   1013  H4'   G A  32       6.985  20.566   2.078  1.00  0.00           H  
ATOM   1014  H3'   G A  32       7.350  19.764  -0.616  1.00  0.00           H  
ATOM   1015  H1'   G A  32       7.532  17.378   2.075  1.00  0.00           H  
ATOM   1016  H2'   G A  32       8.933  18.246   0.050  1.00  0.00           H  
ATOM   1017 HO2'   G A  32      10.126  18.487   1.779  1.00  0.00           H  
ATOM   1018  H1    G A  32       8.452  12.553  -1.383  1.00  0.00           H  
ATOM   1019  H22   G A  32      10.495  13.792   1.071  1.00  0.00           H  
ATOM   1020  H21   G A  32      10.190  12.532  -0.022  1.00  0.00           H  
ATOM   1021  H8    G A  32       5.076  17.786  -0.522  1.00  0.00           H  
ATOM   1022  P     U A  33       9.342  21.409  -1.218  1.00  0.00           P  
ATOM   1023  OP2   U A  33       8.365  21.245  -2.323  1.00  0.00           O  
ATOM   1024  OP1   U A  33      10.059  22.699  -1.057  1.00  0.00           O  
ATOM   1025  O5'   U A  33      10.429  20.252  -1.344  1.00  0.00           O  
ATOM   1026  C5'   U A  33      11.576  20.234  -0.508  1.00  0.00           C  
ATOM   1027  C4'   U A  33      12.469  19.057  -0.812  1.00  0.00           C  
ATOM   1028  O4'   U A  33      11.759  17.817  -0.556  1.00  0.00           O  
ATOM   1029  C3'   U A  33      12.936  18.924  -2.253  1.00  0.00           C  
ATOM   1030  O3'   U A  33      14.041  19.758  -2.557  1.00  0.00           O  
ATOM   1031  C1'   U A  33      12.129  16.829  -1.514  1.00  0.00           C  
ATOM   1032  C2'   U A  33      13.244  17.437  -2.367  1.00  0.00           C  
ATOM   1033  O2'   U A  33      14.498  17.124  -1.778  1.00  0.00           O  
ATOM   1034  N1    U A  33      10.954  16.429  -2.326  1.00  0.00           N  
ATOM   1035  C2    U A  33      11.029  15.218  -2.989  1.00  0.00           C  
ATOM   1036  O2    U A  33      12.002  14.486  -2.931  1.00  0.00           O  
ATOM   1037  N3    U A  33       9.919  14.888  -3.727  1.00  0.00           N  
ATOM   1038  C4    U A  33       8.765  15.629  -3.869  1.00  0.00           C  
ATOM   1039  O4    U A  33       7.850  15.195  -4.572  1.00  0.00           O  
ATOM   1040  C5    U A  33       8.758  16.869  -3.155  1.00  0.00           C  
ATOM   1041  C6    U A  33       9.825  17.214  -2.427  1.00  0.00           C  
ATOM   1042  H5'   U A  33      11.289  20.184   0.428  1.00  0.00           H  
ATOM   1043 H5''   U A  33      12.083  21.062  -0.642  1.00  0.00           H  
ATOM   1044  H4'   U A  33      13.255  19.097  -0.227  1.00  0.00           H  
ATOM   1045  H3'   U A  33      12.192  19.144  -2.853  1.00  0.00           H  
ATOM   1046  H1'   U A  33      12.474  16.045  -1.037  1.00  0.00           H  
ATOM   1047  H2'   U A  33      13.192  17.129  -3.296  1.00  0.00           H  
ATOM   1048 HO2'   U A  33      14.958  16.467  -2.340  1.00  0.00           H  
ATOM   1049  H3    U A  33       9.951  14.034  -4.206  1.00  0.00           H  
ATOM   1050  H5    U A  33       7.977  17.459  -3.198  1.00  0.00           H  
ATOM   1051  H6    U A  33       9.797  18.068  -1.949  1.00  0.00           H  
ATOM   1052  P     A A  34      14.117  20.517  -3.972  1.00  0.00           P  
ATOM   1053  OP2   A A  34      13.001  21.495  -4.029  1.00  0.00           O  
ATOM   1054  OP1   A A  34      15.512  20.982  -4.170  1.00  0.00           O  
ATOM   1055  O5'   A A  34      13.822  19.372  -5.040  1.00  0.00           O  
ATOM   1056  C5'   A A  34      12.551  19.267  -5.664  1.00  0.00           C  
ATOM   1057  C4'   A A  34      12.639  18.534  -6.980  1.00  0.00           C  
ATOM   1058  O4'   A A  34      13.830  17.711  -6.940  1.00  0.00           O  
ATOM   1059  C3'   A A  34      11.493  17.583  -7.291  1.00  0.00           C  
ATOM   1060  O3'   A A  34      11.375  17.291  -8.673  1.00  0.00           O  
ATOM   1061  C1'   A A  34      13.465  16.356  -6.874  1.00  0.00           C  
ATOM   1062  C2'   A A  34      11.971  16.335  -6.556  1.00  0.00           C  
ATOM   1063  O2'   A A  34      11.395  15.161  -7.109  1.00  0.00           O  
ATOM   1064  N1    A A  34      15.306  11.956  -4.924  1.00  0.00           N  
ATOM   1065  C2    A A  34      14.543  12.217  -5.993  1.00  0.00           C  
ATOM   1066  N3    A A  34      14.099  13.389  -6.444  1.00  0.00           N  
ATOM   1067  C4    A A  34      14.525  14.393  -5.656  1.00  0.00           C  
ATOM   1068  C5    A A  34      15.314  14.282  -4.527  1.00  0.00           C  
ATOM   1069  C6    A A  34      15.717  12.987  -4.155  1.00  0.00           C  
ATOM   1070  N6    A A  34      16.478  12.726  -3.090  1.00  0.00           N  
ATOM   1071  N7    A A  34      15.553  15.531  -3.971  1.00  0.00           N  
ATOM   1072  C8    A A  34      14.914  16.355  -4.764  1.00  0.00           C  
ATOM   1073  N9    A A  34      14.270  15.734  -5.806  1.00  0.00           N  
ATOM   1074  H5'   A A  34      12.198  20.168  -5.824  1.00  0.00           H  
ATOM   1075 H5''   A A  34      11.940  18.786  -5.070  1.00  0.00           H  
ATOM   1076  H4'   A A  34      12.708  19.190  -7.704  1.00  0.00           H  
ATOM   1077  H3'   A A  34      10.672  17.923  -6.878  1.00  0.00           H  
ATOM   1078  H1'   A A  34      13.625  15.885  -7.720  1.00  0.00           H  
ATOM   1079  H2'   A A  34      11.808  16.402  -5.592  1.00  0.00           H  
ATOM   1080 HO2'   A A  34      11.159  14.549  -6.380  1.00  0.00           H  
ATOM   1081  H2    A A  34      14.271  11.435  -6.518  1.00  0.00           H  
ATOM   1082  H61   A A  34      16.728  11.801  -2.881  1.00  0.00           H  
ATOM   1083  H62   A A  34      16.788  13.458  -2.517  1.00  0.00           H  
ATOM   1084  H8    A A  34      14.898  17.326  -4.627  1.00  0.00           H  
ATOM   1085  P     A A  35      10.116  17.832  -9.491  1.00  0.00           P  
ATOM   1086  OP2   A A  35      10.349  19.285  -9.684  1.00  0.00           O  
ATOM   1087  OP1   A A  35       9.987  16.945 -10.675  1.00  0.00           O  
ATOM   1088  O5'   A A  35       8.807  17.658  -8.600  1.00  0.00           O  
ATOM   1089  C5'   A A  35       7.556  17.344  -9.194  1.00  0.00           C  
ATOM   1090  C4'   A A  35       7.388  15.857  -9.381  1.00  0.00           C  
ATOM   1091  O4'   A A  35       7.111  15.235  -8.101  1.00  0.00           O  
ATOM   1092  C3'   A A  35       6.239  15.422 -10.277  1.00  0.00           C  
ATOM   1093  O3'   A A  35       6.537  15.542 -11.658  1.00  0.00           O  
ATOM   1094  C1'   A A  35       6.317  14.092  -8.313  1.00  0.00           C  
ATOM   1095  C2'   A A  35       5.962  13.999  -9.798  1.00  0.00           C  
ATOM   1096  O2'   A A  35       6.835  13.067 -10.419  1.00  0.00           O  
ATOM   1097  N1    A A  35       3.406  11.647  -4.834  1.00  0.00           N  
ATOM   1098  C2    A A  35       4.525  11.295  -5.478  1.00  0.00           C  
ATOM   1099  N3    A A  35       5.233  11.981  -6.373  1.00  0.00           N  
ATOM   1100  C4    A A  35       4.672  13.182  -6.601  1.00  0.00           C  
ATOM   1101  C5    A A  35       3.525  13.685  -6.017  1.00  0.00           C  
ATOM   1102  C6    A A  35       2.869  12.861  -5.086  1.00  0.00           C  
ATOM   1103  N6    A A  35       1.752  13.211  -4.444  1.00  0.00           N  
ATOM   1104  N7    A A  35       3.249  14.959  -6.496  1.00  0.00           N  
ATOM   1105  C8    A A  35       4.219  15.194  -7.343  1.00  0.00           C  
ATOM   1106  N9    A A  35       5.117  14.161  -7.457  1.00  0.00           N  
ATOM   1107  H5'   A A  35       7.498  17.784 -10.069  1.00  0.00           H  
ATOM   1108 H5''   A A  35       6.836  17.678  -8.621  1.00  0.00           H  
ATOM   1109  H4'   A A  35       8.224  15.488  -9.735  1.00  0.00           H  
ATOM   1110  H3'   A A  35       5.457  15.976 -10.069  1.00  0.00           H  
ATOM   1111  H1'   A A  35       6.856  13.314  -8.057  1.00  0.00           H  
ATOM   1112  H2'   A A  35       5.021  13.755  -9.923  1.00  0.00           H  
ATOM   1113 HO2'   A A  35       6.319  12.281 -10.694  1.00  0.00           H  
ATOM   1114  H2    A A  35       4.874  10.405  -5.260  1.00  0.00           H  
ATOM   1115  H61   A A  35       1.340  12.593  -3.805  1.00  0.00           H  
ATOM   1116  H62   A A  35       1.345  14.087  -4.610  1.00  0.00           H  
ATOM   1117  H8    A A  35       4.297  16.029  -7.850  1.00  0.00           H  
ATOM   1118  P     A A  36       5.370  15.388 -12.752  1.00  0.00           P  
ATOM   1119  OP2   A A  36       4.272  14.595 -12.145  1.00  0.00           O  
ATOM   1120  OP1   A A  36       5.082  16.733 -13.310  1.00  0.00           O  
ATOM   1121  O5'   A A  36       6.034  14.508 -13.903  1.00  0.00           O  
ATOM   1122  C5'   A A  36       5.247  13.636 -14.699  1.00  0.00           C  
ATOM   1123  C4'   A A  36       6.010  12.391 -15.077  1.00  0.00           C  
ATOM   1124  O4'   A A  36       7.329  12.749 -15.567  1.00  0.00           O  
ATOM   1125  C3'   A A  36       6.287  11.410 -13.948  1.00  0.00           C  
ATOM   1126  O3'   A A  36       5.191  10.554 -13.676  1.00  0.00           O  
ATOM   1127  C1'   A A  36       8.269  11.778 -15.147  1.00  0.00           C  
ATOM   1128  C2'   A A  36       7.482  10.652 -14.501  1.00  0.00           C  
ATOM   1129  O2'   A A  36       7.087   9.727 -15.504  1.00  0.00           O  
ATOM   1130  N1    A A  36      12.903  11.491 -12.911  1.00  0.00           N  
ATOM   1131  C2    A A  36      12.280  10.702 -13.796  1.00  0.00           C  
ATOM   1132  N3    A A  36      11.071  10.837 -14.337  1.00  0.00           N  
ATOM   1133  C4    A A  36      10.463  11.943 -13.874  1.00  0.00           C  
ATOM   1134  C5    A A  36      10.975  12.850 -12.964  1.00  0.00           C  
ATOM   1135  C6    A A  36      12.265  12.595 -12.466  1.00  0.00           C  
ATOM   1136  N6    A A  36      12.886  13.380 -11.583  1.00  0.00           N  
ATOM   1137  N7    A A  36      10.064  13.869 -12.723  1.00  0.00           N  
ATOM   1138  C8    A A  36       9.040  13.562 -13.480  1.00  0.00           C  
ATOM   1139  N9    A A  36       9.213  12.408 -14.204  1.00  0.00           N  
ATOM   1140  H5'   A A  36       4.977  14.105 -15.517  1.00  0.00           H  
ATOM   1141 H5''   A A  36       4.445  13.380 -14.198  1.00  0.00           H  
ATOM   1142  H4'   A A  36       5.522  11.926 -15.789  1.00  0.00           H  
ATOM   1143  H3'   A A  36       6.542  11.878 -13.125  1.00  0.00           H  
ATOM   1144  H1'   A A  36       8.762  11.430 -15.920  1.00  0.00           H  
ATOM   1145  H2'   A A  36       7.994  10.217 -13.787  1.00  0.00           H  
ATOM   1146 HO2'   A A  36       7.600   8.900 -15.394  1.00  0.00           H  
ATOM   1147  H2    A A  36      12.786   9.914 -14.087  1.00  0.00           H  
ATOM   1148  H61   A A  36      13.787  13.150 -11.272  1.00  0.00           H  
ATOM   1149  H62   A A  36      12.443  14.186 -11.247  1.00  0.00           H  
ATOM   1150  H8    A A  36       8.225  14.105 -13.524  1.00  0.00           H  
ATOM   1151  P     A A  37       5.015   9.907 -12.215  1.00  0.00           P  
ATOM   1152  OP2   A A  37       5.019  11.009 -11.220  1.00  0.00           O  
ATOM   1153  OP1   A A  37       3.869   8.966 -12.263  1.00  0.00           O  
ATOM   1154  O5'   A A  37       6.346   9.054 -12.010  1.00  0.00           O  
ATOM   1155  C5'   A A  37       6.564   7.857 -12.741  1.00  0.00           C  
ATOM   1156  C4'   A A  37       7.926   7.275 -12.457  1.00  0.00           C  
ATOM   1157  O4'   A A  37       8.944   8.274 -12.724  1.00  0.00           O  
ATOM   1158  C3'   A A  37       8.185   6.852 -11.019  1.00  0.00           C  
ATOM   1159  O3'   A A  37       7.666   5.569 -10.716  1.00  0.00           O  
ATOM   1160  C1'   A A  37      10.042   8.071 -11.844  1.00  0.00           C  
ATOM   1161  C2'   A A  37       9.708   6.863 -10.962  1.00  0.00           C  
ATOM   1162  O2'   A A  37      10.254   5.694 -11.558  1.00  0.00           O  
ATOM   1163  N1    A A  37      13.271  10.700  -8.808  1.00  0.00           N  
ATOM   1164  C2    A A  37      13.378   9.516  -9.426  1.00  0.00           C  
ATOM   1165  N3    A A  37      12.497   8.890 -10.202  1.00  0.00           N  
ATOM   1166  C4    A A  37      11.374   9.619 -10.329  1.00  0.00           C  
ATOM   1167  C5    A A  37      11.116  10.850  -9.757  1.00  0.00           C  
ATOM   1168  C6    A A  37      12.130  11.406  -8.957  1.00  0.00           C  
ATOM   1169  N6    A A  37      12.024  12.586  -8.340  1.00  0.00           N  
ATOM   1170  N7    A A  37       9.851  11.300 -10.110  1.00  0.00           N  
ATOM   1171  C8    A A  37       9.380  10.347 -10.875  1.00  0.00           C  
ATOM   1172  N9    A A  37      10.249   9.298 -11.051  1.00  0.00           N  
ATOM   1173  H5'   A A  37       6.493   8.050 -13.700  1.00  0.00           H  
ATOM   1174 H5''   A A  37       5.879   7.201 -12.496  1.00  0.00           H  
ATOM   1175  H4'   A A  37       8.075   6.505 -13.045  1.00  0.00           H  
ATOM   1176  H3'   A A  37       7.817   7.505 -10.387  1.00  0.00           H  
ATOM   1177  H1'   A A  37      10.849   7.880 -12.367  1.00  0.00           H  
ATOM   1178  H2'   A A  37      10.033   6.989 -10.046  1.00  0.00           H  
ATOM   1179 HO2'   A A  37      11.013   5.388 -11.020  1.00  0.00           H  
ATOM   1180  H2    A A  37      14.226   9.044  -9.286  1.00  0.00           H  
ATOM   1181  H61   A A  37      12.766  12.922  -7.795  1.00  0.00           H  
ATOM   1182  H62   A A  37      11.205  13.116  -8.434  1.00  0.00           H  
ATOM   1183  H8    A A  37       8.490  10.379 -11.284  1.00  0.00           H  
ATOM   1184  P     A A  38       7.184   5.225  -9.222  1.00  0.00           P  
ATOM   1185  OP2   A A  38       6.049   6.122  -8.887  1.00  0.00           O  
ATOM   1186  OP1   A A  38       7.013   3.755  -9.120  1.00  0.00           O  
ATOM   1187  O5'   A A  38       8.424   5.642  -8.312  1.00  0.00           O  
ATOM   1188  C5'   A A  38       9.508   4.749  -8.105  1.00  0.00           C  
ATOM   1189  C4'   A A  38      10.667   5.433  -7.424  1.00  0.00           C  
ATOM   1190  O4'   A A  38      10.860   6.755  -7.991  1.00  0.00           O  
ATOM   1191  C3'   A A  38      10.509   5.689  -5.933  1.00  0.00           C  
ATOM   1192  O3'   A A  38      10.819   4.555  -5.140  1.00  0.00           O  
ATOM   1193  C1'   A A  38      11.236   7.678  -6.981  1.00  0.00           C  
ATOM   1194  C2'   A A  38      11.439   6.871  -5.698  1.00  0.00           C  
ATOM   1195  O2'   A A  38      12.795   6.453  -5.626  1.00  0.00           O  
ATOM   1196  N1    A A  38      10.129  12.380  -5.186  1.00  0.00           N  
ATOM   1197  C2    A A  38      11.253  11.653  -5.173  1.00  0.00           C  
ATOM   1198  N3    A A  38      11.472  10.433  -5.659  1.00  0.00           N  
ATOM   1199  C4    A A  38      10.355   9.939  -6.223  1.00  0.00           C  
ATOM   1200  C5    A A  38       9.126  10.566  -6.313  1.00  0.00           C  
ATOM   1201  C6    A A  38       9.025  11.854  -5.760  1.00  0.00           C  
ATOM   1202  N6    A A  38       7.905  12.579  -5.772  1.00  0.00           N  
ATOM   1203  N7    A A  38       8.208   9.752  -6.963  1.00  0.00           N  
ATOM   1204  C8    A A  38       8.891   8.670  -7.246  1.00  0.00           C  
ATOM   1205  N9    A A  38      10.198   8.715  -6.827  1.00  0.00           N  
ATOM   1206  H5'   A A  38       9.807   4.401  -8.971  1.00  0.00           H  
ATOM   1207 H5''   A A  38       9.206   4.001  -7.548  1.00  0.00           H  
ATOM   1208  H4'   A A  38      11.479   4.903  -7.570  1.00  0.00           H  
ATOM   1209  H3'   A A  38       9.586   5.966  -5.751  1.00  0.00           H  
ATOM   1210  H1'   A A  38      12.082   8.100  -7.239  1.00  0.00           H  
ATOM   1211  H2'   A A  38      11.175   7.385  -4.906  1.00  0.00           H  
ATOM   1212 HO2'   A A  38      13.247   6.958  -4.919  1.00  0.00           H  
ATOM   1213  H2    A A  38      12.025  12.079  -4.744  1.00  0.00           H  
ATOM   1214  H61   A A  38       7.895  13.473  -5.370  1.00  0.00           H  
ATOM   1215  H62   A A  38       7.092  12.219  -6.184  1.00  0.00           H  
ATOM   1216  H8    A A  38       8.504   7.900  -7.713  1.00  0.00           H  
ATOM   1217  P     C A  39       9.929   4.206  -3.848  1.00  0.00           P  
ATOM   1218  OP2   C A  39       8.528   4.603  -4.132  1.00  0.00           O  
ATOM   1219  OP1   C A  39      10.230   2.808  -3.448  1.00  0.00           O  
ATOM   1220  O5'   C A  39      10.496   5.174  -2.717  1.00  0.00           O  
ATOM   1221  C5'   C A  39      11.779   4.959  -2.148  1.00  0.00           C  
ATOM   1222  C4'   C A  39      12.206   6.119  -1.282  1.00  0.00           C  
ATOM   1223  O4'   C A  39      12.260   7.334  -2.074  1.00  0.00           O  
ATOM   1224  C3'   C A  39      11.280   6.470  -0.128  1.00  0.00           C  
ATOM   1225  O3'   C A  39      11.480   5.652   1.012  1.00  0.00           O  
ATOM   1226  C1'   C A  39      11.807   8.445  -1.314  1.00  0.00           C  
ATOM   1227  C2'   C A  39      11.592   7.940   0.114  1.00  0.00           C  
ATOM   1228  O2'   C A  39      12.799   8.098   0.845  1.00  0.00           O  
ATOM   1229  N1    C A  39      10.566   9.003  -1.907  1.00  0.00           N  
ATOM   1230  C2    C A  39      10.149  10.276  -1.500  1.00  0.00           C  
ATOM   1231  O2    C A  39      10.823  10.895  -0.662  1.00  0.00           O  
ATOM   1232  N3    C A  39       9.022  10.808  -2.025  1.00  0.00           N  
ATOM   1233  C4    C A  39       8.316  10.123  -2.924  1.00  0.00           C  
ATOM   1234  N4    C A  39       7.210  10.688  -3.416  1.00  0.00           N  
ATOM   1235  C5    C A  39       8.712   8.827  -3.359  1.00  0.00           C  
ATOM   1236  C6    C A  39       9.830   8.311  -2.833  1.00  0.00           C  
ATOM   1237  H5'   C A  39      12.432   4.842  -2.870  1.00  0.00           H  
ATOM   1238 H5''   C A  39      11.755   4.145  -1.603  1.00  0.00           H  
ATOM   1239  H4'   C A  39      13.100   5.932  -0.925  1.00  0.00           H  
ATOM   1240  H3'   C A  39      10.349   6.385  -0.425  1.00  0.00           H  
ATOM   1241  H1'   C A  39      12.505   9.133  -1.316  1.00  0.00           H  
ATOM   1242  H2'   C A  39      10.843   8.401   0.547  1.00  0.00           H  
ATOM   1243 HO2'   C A  39      12.686   8.819   1.497  1.00  0.00           H  
ATOM   1244  H42   C A  39       6.669  10.210  -4.078  1.00  0.00           H  
ATOM   1245  H41   C A  39       6.940  11.580  -3.114  1.00  0.00           H  
ATOM   1246  H5    C A  39       8.187   8.330  -4.021  1.00  0.00           H  
ATOM   1247  H6    C A  39      10.119   7.420  -3.119  1.00  0.00           H  
ATOM   1248  P     C A  40      10.238   5.261   1.954  1.00  0.00           P  
ATOM   1249  OP2   C A  40       9.057   5.027   1.086  1.00  0.00           O  
ATOM   1250  OP1   C A  40      10.687   4.194   2.886  1.00  0.00           O  
ATOM   1251  O5'   C A  40       9.971   6.579   2.808  1.00  0.00           O  
ATOM   1252  C5'   C A  40      10.886   6.998   3.809  1.00  0.00           C  
ATOM   1253  C4'   C A  40      10.494   8.331   4.399  1.00  0.00           C  
ATOM   1254  O4'   C A  40      10.506   9.351   3.367  1.00  0.00           O  
ATOM   1255  C3'   C A  40       9.095   8.417   4.989  1.00  0.00           C  
ATOM   1256  O3'   C A  40       9.016   7.902   6.307  1.00  0.00           O  
ATOM   1257  C1'   C A  40       9.439  10.268   3.561  1.00  0.00           C  
ATOM   1258  C2'   C A  40       8.786   9.905   4.895  1.00  0.00           C  
ATOM   1259  O2'   C A  40       9.425  10.631   5.934  1.00  0.00           O  
ATOM   1260  N1    C A  40       8.486  10.190   2.426  1.00  0.00           N  
ATOM   1261  C2    C A  40       7.553  11.223   2.270  1.00  0.00           C  
ATOM   1262  O2    C A  40       7.550  12.164   3.078  1.00  0.00           O  
ATOM   1263  N3    C A  40       6.672  11.176   1.244  1.00  0.00           N  
ATOM   1264  C4    C A  40       6.696  10.154   0.390  1.00  0.00           C  
ATOM   1265  N4    C A  40       5.808  10.150  -0.608  1.00  0.00           N  
ATOM   1266  C5    C A  40       7.631   9.088   0.521  1.00  0.00           C  
ATOM   1267  C6    C A  40       8.497   9.146   1.540  1.00  0.00           C  
ATOM   1268  H5'   C A  40      11.779   7.074   3.413  1.00  0.00           H  
ATOM   1269 H5''   C A  40      10.908   6.327   4.523  1.00  0.00           H  
ATOM   1270  H4'   C A  40      11.145   8.571   5.092  1.00  0.00           H  
ATOM   1271  H3'   C A  40       8.472   7.924   4.414  1.00  0.00           H  
ATOM   1272  H1'   C A  40       9.807  11.175   3.614  1.00  0.00           H  
ATOM   1273  H2'   C A  40       7.820  10.071   4.877  1.00  0.00           H  
ATOM   1274 HO2'   C A  40       8.813  11.320   6.266  1.00  0.00           H  
ATOM   1275  H42   C A  40       5.799   9.412  -1.252  1.00  0.00           H  
ATOM   1276  H41   C A  40       5.165  10.885  -0.695  1.00  0.00           H  
ATOM   1277  H5    C A  40       7.640   8.340  -0.112  1.00  0.00           H  
ATOM   1278  H6    C A  40       9.149   8.422   1.647  1.00  0.00           H  
ATOM   1279  P     G A  41       8.129   6.597   6.614  1.00  0.00           P  
ATOM   1280  OP2   G A  41       8.080   5.774   5.379  1.00  0.00           O  
ATOM   1281  OP1   G A  41       8.619   5.994   7.880  1.00  0.00           O  
ATOM   1282  O5'   G A  41       6.668   7.176   6.878  1.00  0.00           O  
ATOM   1283  C5'   G A  41       6.379   7.916   8.054  1.00  0.00           C  
ATOM   1284  C4'   G A  41       5.074   8.664   7.932  1.00  0.00           C  
ATOM   1285  O4'   G A  41       5.208   9.744   6.973  1.00  0.00           O  
ATOM   1286  C3'   G A  41       3.897   7.869   7.387  1.00  0.00           C  
ATOM   1287  O3'   G A  41       3.267   7.069   8.373  1.00  0.00           O  
ATOM   1288  C1'   G A  41       4.014   9.928   6.255  1.00  0.00           C  
ATOM   1289  C2'   G A  41       2.990   8.983   6.887  1.00  0.00           C  
ATOM   1290  O2'   G A  41       2.345   9.646   7.964  1.00  0.00           O  
ATOM   1291  N1    G A  41       2.182   9.702   1.511  1.00  0.00           N  
ATOM   1292  C2    G A  41       1.567  10.116   2.667  1.00  0.00           C  
ATOM   1293  N2    G A  41       0.295  10.527   2.550  1.00  0.00           N  
ATOM   1294  N3    G A  41       2.154  10.130   3.852  1.00  0.00           N  
ATOM   1295  C4    G A  41       3.427   9.686   3.790  1.00  0.00           C  
ATOM   1296  C5    G A  41       4.134   9.250   2.690  1.00  0.00           C  
ATOM   1297  C6    G A  41       3.492   9.241   1.424  1.00  0.00           C  
ATOM   1298  O6    G A  41       3.951   8.891   0.331  1.00  0.00           O  
ATOM   1299  N7    G A  41       5.422   8.878   3.048  1.00  0.00           N  
ATOM   1300  C8    G A  41       5.473   9.089   4.335  1.00  0.00           C  
ATOM   1301  N9    G A  41       4.298   9.580   4.850  1.00  0.00           N  
ATOM   1302  H5'   G A  41       7.102   8.558   8.215  1.00  0.00           H  
ATOM   1303 H5''   G A  41       6.324   7.300   8.815  1.00  0.00           H  
ATOM   1304  H4'   G A  41       4.831   9.034   8.807  1.00  0.00           H  
ATOM   1305  H3'   G A  41       4.171   7.300   6.639  1.00  0.00           H  
ATOM   1306  H1'   G A  41       3.683  10.849   6.303  1.00  0.00           H  
ATOM   1307  H2'   G A  41       2.346   8.653   6.226  1.00  0.00           H  
ATOM   1308 HO2'   G A  41       1.418   9.839   7.711  1.00  0.00           H  
ATOM   1309  H1    G A  41       1.660   9.731   0.682  1.00  0.00           H  
ATOM   1310  H22   G A  41      -0.195  10.835   3.342  1.00  0.00           H  
ATOM   1311  H21   G A  41      -0.147  10.520   1.676  1.00  0.00           H  
ATOM   1312  H8    G A  41       6.271   8.916   4.878  1.00  0.00           H  
ATOM   1313  P     A A  42       2.605   5.661   7.967  1.00  0.00           P  
ATOM   1314  OP2   A A  42       3.507   4.991   6.997  1.00  0.00           O  
ATOM   1315  OP1   A A  42       2.216   4.958   9.215  1.00  0.00           O  
ATOM   1316  O5'   A A  42       1.271   6.071   7.197  1.00  0.00           O  
ATOM   1317  C5'   A A  42       0.241   6.792   7.856  1.00  0.00           C  
ATOM   1318  C4'   A A  42      -0.814   7.263   6.887  1.00  0.00           C  
ATOM   1319  O4'   A A  42      -0.208   7.974   5.778  1.00  0.00           O  
ATOM   1320  C3'   A A  42      -1.583   6.173   6.155  1.00  0.00           C  
ATOM   1321  O3'   A A  42      -2.527   5.513   6.979  1.00  0.00           O  
ATOM   1322  C1'   A A  42      -1.015   7.887   4.638  1.00  0.00           C  
ATOM   1323  C2'   A A  42      -2.182   6.961   5.001  1.00  0.00           C  
ATOM   1324  O2'   A A  42      -3.283   7.748   5.432  1.00  0.00           O  
ATOM   1325  N1    A A  42      -0.866   6.686  -0.371  1.00  0.00           N  
ATOM   1326  C2    A A  42      -1.829   7.203   0.403  1.00  0.00           C  
ATOM   1327  N3    A A  42      -1.800   7.490   1.702  1.00  0.00           N  
ATOM   1328  C4    A A  42      -0.601   7.188   2.229  1.00  0.00           C  
ATOM   1329  C5    A A  42       0.486   6.653   1.563  1.00  0.00           C  
ATOM   1330  C6    A A  42       0.328   6.395   0.190  1.00  0.00           C  
ATOM   1331  N6    A A  42       1.287   5.879  -0.582  1.00  0.00           N  
ATOM   1332  N7    A A  42       1.555   6.475   2.431  1.00  0.00           N  
ATOM   1333  C8    A A  42       1.098   6.901   3.583  1.00  0.00           C  
ATOM   1334  N9    A A  42      -0.199   7.346   3.534  1.00  0.00           N  
ATOM   1335  H5'   A A  42       0.632   7.571   8.306  1.00  0.00           H  
ATOM   1336 H5''   A A  42      -0.177   6.214   8.527  1.00  0.00           H  
ATOM   1337  H4'   A A  42      -1.452   7.844   7.352  1.00  0.00           H  
ATOM   1338  H3'   A A  42      -0.959   5.512   5.788  1.00  0.00           H  
ATOM   1339  H1'   A A  42      -1.364   8.768   4.385  1.00  0.00           H  
ATOM   1340  H2'   A A  42      -2.424   6.375   4.254  1.00  0.00           H  
ATOM   1341 HO2'   A A  42      -3.985   7.713   4.749  1.00  0.00           H  
ATOM   1342  H2    A A  42      -2.676   7.396  -0.052  1.00  0.00           H  
ATOM   1343  H61   A A  42       1.118   5.721  -1.535  1.00  0.00           H  
ATOM   1344  H62   A A  42       2.161   5.660  -0.197  1.00  0.00           H  
ATOM   1345  H8    A A  42       1.634   6.900   4.404  1.00  0.00           H  
ATOM   1346  P     A A  43      -2.807   3.941   6.788  1.00  0.00           P  
ATOM   1347  OP2   A A  43      -1.517   3.280   6.469  1.00  0.00           O  
ATOM   1348  OP1   A A  43      -3.605   3.472   7.948  1.00  0.00           O  
ATOM   1349  O5'   A A  43      -3.731   3.870   5.492  1.00  0.00           O  
ATOM   1350  C5'   A A  43      -3.618   2.791   4.576  1.00  0.00           C  
ATOM   1351  C4'   A A  43      -3.839   3.246   3.155  1.00  0.00           C  
ATOM   1352  O4'   A A  43      -2.695   4.022   2.729  1.00  0.00           O  
ATOM   1353  C3'   A A  43      -3.953   2.145   2.112  1.00  0.00           C  
ATOM   1354  O3'   A A  43      -5.254   1.590   2.032  1.00  0.00           O  
ATOM   1355  C1'   A A  43      -2.519   3.851   1.349  1.00  0.00           C  
ATOM   1356  C2'   A A  43      -3.589   2.883   0.837  1.00  0.00           C  
ATOM   1357  O2'   A A  43      -4.691   3.629   0.341  1.00  0.00           O  
ATOM   1358  N1    A A  43       1.022   2.605  -2.181  1.00  0.00           N  
ATOM   1359  C2    A A  43      -0.228   3.073  -2.286  1.00  0.00           C  
ATOM   1360  N3    A A  43      -1.096   3.376  -1.324  1.00  0.00           N  
ATOM   1361  C4    A A  43      -0.560   3.151  -0.111  1.00  0.00           C  
ATOM   1362  C5    A A  43       0.709   2.672   0.157  1.00  0.00           C  
ATOM   1363  C6    A A  43       1.531   2.390  -0.949  1.00  0.00           C  
ATOM   1364  N6    A A  43       2.777   1.922  -0.845  1.00  0.00           N  
ATOM   1365  N7    A A  43       0.915   2.567   1.526  1.00  0.00           N  
ATOM   1366  C8    A A  43      -0.216   2.978   2.046  1.00  0.00           C  
ATOM   1367  N9    A A  43      -1.153   3.347   1.112  1.00  0.00           N  
ATOM   1368  H5'   A A  43      -4.286   2.110   4.800  1.00  0.00           H  
ATOM   1369 H5''   A A  43      -2.724   2.398   4.651  1.00  0.00           H  
ATOM   1370  H4'   A A  43      -4.639   3.810   3.109  1.00  0.00           H  
ATOM   1371  H3'   A A  43      -3.308   1.427   2.285  1.00  0.00           H  
ATOM   1372  H1'   A A  43      -2.627   4.720   0.907  1.00  0.00           H  
ATOM   1373  H2'   A A  43      -3.228   2.273   0.159  1.00  0.00           H  
ATOM   1374 HO2'   A A  43      -4.714   3.551  -0.635  1.00  0.00           H  
ATOM   1375  H2    A A  43      -0.550   3.212  -3.202  1.00  0.00           H  
ATOM   1376  H61   A A  43       3.302   1.744  -1.653  1.00  0.00           H  
ATOM   1377  H62   A A  43       3.167   1.759   0.039  1.00  0.00           H  
ATOM   1378  H8    A A  43      -0.377   3.017   3.012  1.00  0.00           H  
ATOM   1379  P     G A  44      -5.447   0.022   1.733  1.00  0.00           P  
ATOM   1380  OP2   G A  44      -4.523  -0.732   2.618  1.00  0.00           O  
ATOM   1381  OP1   G A  44      -6.902  -0.277   1.764  1.00  0.00           O  
ATOM   1382  O5'   G A  44      -4.941  -0.150   0.231  1.00  0.00           O  
ATOM   1383  C5'   G A  44      -5.743   0.274  -0.861  1.00  0.00           C  
ATOM   1384  C4'   G A  44      -5.065   0.010  -2.182  1.00  0.00           C  
ATOM   1385  O4'   G A  44      -3.850   0.808  -2.265  1.00  0.00           O  
ATOM   1386  C3'   G A  44      -4.557  -1.407  -2.400  1.00  0.00           C  
ATOM   1387  O3'   G A  44      -5.571  -2.298  -2.831  1.00  0.00           O  
ATOM   1388  C1'   G A  44      -2.853   0.103  -2.987  1.00  0.00           C  
ATOM   1389  C2'   G A  44      -3.498  -1.195  -3.472  1.00  0.00           C  
ATOM   1390  O2'   G A  44      -4.090  -0.977  -4.745  1.00  0.00           O  
ATOM   1391  N1    G A  44       2.070  -1.103  -2.513  1.00  0.00           N  
ATOM   1392  C2    G A  44       1.313  -0.949  -3.649  1.00  0.00           C  
ATOM   1393  N2    G A  44       1.946  -1.141  -4.816  1.00  0.00           N  
ATOM   1394  N3    G A  44       0.029  -0.631  -3.644  1.00  0.00           N  
ATOM   1395  C4    G A  44      -0.447  -0.476  -2.391  1.00  0.00           C  
ATOM   1396  C5    G A  44       0.222  -0.605  -1.192  1.00  0.00           C  
ATOM   1397  C6    G A  44       1.599  -0.948  -1.212  1.00  0.00           C  
ATOM   1398  O6    G A  44       2.367  -1.109  -0.257  1.00  0.00           O  
ATOM   1399  N7    G A  44      -0.628  -0.363  -0.123  1.00  0.00           N  
ATOM   1400  C8    G A  44      -1.778  -0.095  -0.680  1.00  0.00           C  
ATOM   1401  N9    G A  44      -1.739  -0.146  -2.053  1.00  0.00           N  
ATOM   1402  H5'   G A  44      -5.918   1.234  -0.777  1.00  0.00           H  
ATOM   1403 H5''   G A  44      -6.597  -0.208  -0.837  1.00  0.00           H  
ATOM   1404  H4'   G A  44      -5.663   0.251  -2.920  1.00  0.00           H  
ATOM   1405  H3'   G A  44      -4.144  -1.760  -1.585  1.00  0.00           H  
ATOM   1406  H1'   G A  44      -2.525   0.612  -3.758  1.00  0.00           H  
ATOM   1407  H2'   G A  44      -2.855  -1.935  -3.493  1.00  0.00           H  
ATOM   1408 HO2'   G A  44      -4.092  -0.015  -4.934  1.00  0.00           H  
ATOM   1409  H1    G A  44       3.014  -1.340  -2.624  1.00  0.00           H  
ATOM   1410  H22   G A  44       1.457  -1.045  -5.660  1.00  0.00           H  
ATOM   1411  H21   G A  44       2.897  -1.377  -4.828  1.00  0.00           H  
ATOM   1412  H8    G A  44      -2.586   0.120  -0.170  1.00  0.00           H  
ATOM   1413  P     G A  45      -5.630  -3.796  -2.251  1.00  0.00           P  
ATOM   1414  OP2   G A  45      -4.242  -4.319  -2.187  1.00  0.00           O  
ATOM   1415  OP1   G A  45      -6.467  -3.782  -1.024  1.00  0.00           O  
ATOM   1416  O5'   G A  45      -6.413  -4.614  -3.372  1.00  0.00           O  
ATOM   1417  C5'   G A  45      -7.829  -4.716  -3.344  1.00  0.00           C  
ATOM   1418  C4'   G A  45      -8.294  -6.091  -3.757  1.00  0.00           C  
ATOM   1419  O4'   G A  45      -8.143  -6.250  -5.192  1.00  0.00           O  
ATOM   1420  C3'   G A  45      -7.519  -7.261  -3.171  1.00  0.00           C  
ATOM   1421  O3'   G A  45      -7.936  -7.601  -1.859  1.00  0.00           O  
ATOM   1422  C1'   G A  45      -7.734  -7.575  -5.503  1.00  0.00           C  
ATOM   1423  C2'   G A  45      -7.759  -8.364  -4.192  1.00  0.00           C  
ATOM   1424  O2'   G A  45      -9.044  -8.946  -4.030  1.00  0.00           O  
ATOM   1425  N1    G A  45      -4.296 -10.210  -8.177  1.00  0.00           N  
ATOM   1426  C2    G A  45      -5.547 -10.586  -7.752  1.00  0.00           C  
ATOM   1427  N2    G A  45      -5.940 -11.826  -8.079  1.00  0.00           N  
ATOM   1428  N3    G A  45      -6.356  -9.803  -7.057  1.00  0.00           N  
ATOM   1429  C4    G A  45      -5.806  -8.595  -6.814  1.00  0.00           C  
ATOM   1430  C5    G A  45      -4.568  -8.121  -7.194  1.00  0.00           C  
ATOM   1431  C6    G A  45      -3.710  -8.971  -7.939  1.00  0.00           C  
ATOM   1432  O6    G A  45      -2.575  -8.734  -8.368  1.00  0.00           O  
ATOM   1433  N7    G A  45      -4.380  -6.821  -6.747  1.00  0.00           N  
ATOM   1434  C8    G A  45      -5.486  -6.533  -6.116  1.00  0.00           C  
ATOM   1435  N9    G A  45      -6.394  -7.564  -6.119  1.00  0.00           N  
ATOM   1436  H5'   G A  45      -8.210  -4.052  -3.955  1.00  0.00           H  
ATOM   1437 H5''   G A  45      -8.145  -4.531  -2.434  1.00  0.00           H  
ATOM   1438  H4'   G A  45      -9.241  -6.189  -3.524  1.00  0.00           H  
ATOM   1439  H3'   G A  45      -6.564  -7.040  -3.157  1.00  0.00           H  
ATOM   1440  H1'   G A  45      -8.379  -7.965  -6.130  1.00  0.00           H  
ATOM   1441  H2'   G A  45      -7.049  -9.039  -4.167  1.00  0.00           H  
ATOM   1442 HO2'   G A  45      -8.974  -9.915  -4.159  1.00  0.00           H  
ATOM   1443  H1    G A  45      -3.774 -10.864  -8.688  1.00  0.00           H  
ATOM   1444  H22   G A  45      -6.823 -12.149  -7.803  1.00  0.00           H  
ATOM   1445  H21   G A  45      -5.346 -12.411  -8.594  1.00  0.00           H  
ATOM   1446  H8    G A  45      -5.650  -5.669  -5.685  1.00  0.00           H  
ATOM   1447  P     A A  46      -6.860  -8.096  -0.773  1.00  0.00           P  
ATOM   1448  OP2   A A  46      -5.601  -7.343  -0.997  1.00  0.00           O  
ATOM   1449  OP1   A A  46      -7.507  -8.064   0.563  1.00  0.00           O  
ATOM   1450  O5'   A A  46      -6.598  -9.620  -1.158  1.00  0.00           O  
ATOM   1451  C5'   A A  46      -7.599 -10.606  -0.955  1.00  0.00           C  
ATOM   1452  C4'   A A  46      -7.198 -11.933  -1.549  1.00  0.00           C  
ATOM   1453  O4'   A A  46      -7.020 -11.796  -2.983  1.00  0.00           O  
ATOM   1454  C3'   A A  46      -5.876 -12.509  -1.065  1.00  0.00           C  
ATOM   1455  O3'   A A  46      -5.988 -13.186   0.175  1.00  0.00           O  
ATOM   1456  C1'   A A  46      -5.934 -12.597  -3.425  1.00  0.00           C  
ATOM   1457  C2'   A A  46      -5.464 -13.411  -2.219  1.00  0.00           C  
ATOM   1458  O2'   A A  46      -6.172 -14.642  -2.190  1.00  0.00           O  
ATOM   1459  N1    A A  46      -1.730 -12.383  -6.398  1.00  0.00           N  
ATOM   1460  C2    A A  46      -2.553 -13.389  -6.073  1.00  0.00           C  
ATOM   1461  N3    A A  46      -3.631 -13.374  -5.292  1.00  0.00           N  
ATOM   1462  C4    A A  46      -3.849 -12.139  -4.806  1.00  0.00           C  
ATOM   1463  C5    A A  46      -3.094 -11.008  -5.050  1.00  0.00           C  
ATOM   1464  C6    A A  46      -1.978 -11.155  -5.894  1.00  0.00           C  
ATOM   1465  N6    A A  46      -1.158 -10.153  -6.218  1.00  0.00           N  
ATOM   1466  N7    A A  46      -3.621  -9.912  -4.380  1.00  0.00           N  
ATOM   1467  C8    A A  46      -4.665 -10.398  -3.756  1.00  0.00           C  
ATOM   1468  N9    A A  46      -4.863 -11.740  -3.969  1.00  0.00           N  
ATOM   1469  H5'   A A  46      -8.433 -10.306  -1.376  1.00  0.00           H  
ATOM   1470 H5''   A A  46      -7.749 -10.718   0.006  1.00  0.00           H  
ATOM   1471  H4'   A A  46      -7.910 -12.585  -1.378  1.00  0.00           H  
ATOM   1472  H3'   A A  46      -5.223 -11.783  -0.976  1.00  0.00           H  
ATOM   1473  H1'   A A  46      -6.253 -13.205  -4.125  1.00  0.00           H  
ATOM   1474  H2'   A A  46      -4.494 -13.551  -2.238  1.00  0.00           H  
ATOM   1475 HO2'   A A  46      -5.559 -15.368  -2.427  1.00  0.00           H  
ATOM   1476  H2    A A  46      -2.329 -14.259  -6.465  1.00  0.00           H  
ATOM   1477  H61   A A  46      -0.396 -10.317  -6.812  1.00  0.00           H  
ATOM   1478  H62   A A  46      -1.318  -9.254  -5.864  1.00  0.00           H  
ATOM   1479  H8    A A  46      -5.251  -9.854  -3.189  1.00  0.00           H  
ATOM   1480  P     A A  47      -4.782 -13.135   1.236  1.00  0.00           P  
ATOM   1481  OP2   A A  47      -4.169 -11.784   1.171  1.00  0.00           O  
ATOM   1482  OP1   A A  47      -5.287 -13.650   2.533  1.00  0.00           O  
ATOM   1483  O5'   A A  47      -3.724 -14.183   0.668  1.00  0.00           O  
ATOM   1484  C5'   A A  47      -4.034 -15.567   0.600  1.00  0.00           C  
ATOM   1485  C4'   A A  47      -3.000 -16.328  -0.191  1.00  0.00           C  
ATOM   1486  O4'   A A  47      -2.980 -15.851  -1.562  1.00  0.00           O  
ATOM   1487  C3'   A A  47      -1.560 -16.177   0.274  1.00  0.00           C  
ATOM   1488  O3'   A A  47      -1.237 -17.026   1.363  1.00  0.00           O  
ATOM   1489  C1'   A A  47      -1.654 -15.840  -2.063  1.00  0.00           C  
ATOM   1490  C2'   A A  47      -0.768 -16.477  -0.991  1.00  0.00           C  
ATOM   1491  O2'   A A  47      -0.690 -17.875  -1.229  1.00  0.00           O  
ATOM   1492  N1    A A  47       1.629 -12.851  -4.679  1.00  0.00           N  
ATOM   1493  C2    A A  47       1.496 -14.181  -4.592  1.00  0.00           C  
ATOM   1494  N3    A A  47       0.617 -14.894  -3.890  1.00  0.00           N  
ATOM   1495  C4    A A  47      -0.211 -14.086  -3.205  1.00  0.00           C  
ATOM   1496  C5    A A  47      -0.198 -12.704  -3.193  1.00  0.00           C  
ATOM   1497  C6    A A  47       0.780 -12.069  -3.978  1.00  0.00           C  
ATOM   1498  N6    A A  47       0.914 -10.743  -4.065  1.00  0.00           N  
ATOM   1499  N7    A A  47      -1.202 -12.211  -2.371  1.00  0.00           N  
ATOM   1500  C8    A A  47      -1.790 -13.288  -1.912  1.00  0.00           C  
ATOM   1501  N9    A A  47      -1.241 -14.458  -2.375  1.00  0.00           N  
ATOM   1502  H5'   A A  47      -4.909 -15.679   0.172  1.00  0.00           H  
ATOM   1503 H5''   A A  47      -4.074 -15.931   1.508  1.00  0.00           H  
ATOM   1504  H4'   A A  47      -3.235 -17.280  -0.188  1.00  0.00           H  
ATOM   1505  H3'   A A  47      -1.403 -15.245   0.536  1.00  0.00           H  
ATOM   1506  H1'   A A  47      -1.621 -16.383  -2.878  1.00  0.00           H  
ATOM   1507  H2'   A A  47       0.120 -16.063  -0.967  1.00  0.00           H  
ATOM   1508 HO2'   A A  47       0.210 -18.094  -1.550  1.00  0.00           H  
ATOM   1509  H2    A A  47       2.136 -14.703  -5.120  1.00  0.00           H  
ATOM   1510  H61   A A  47       1.617 -10.358  -4.630  1.00  0.00           H  
ATOM   1511  H62   A A  47       0.310 -10.155  -3.566  1.00  0.00           H  
ATOM   1512  H8    A A  47      -2.550 -13.261  -1.294  1.00  0.00           H  
ATOM   1513  P     C A  48      -0.254 -16.510   2.525  1.00  0.00           P  
ATOM   1514  OP2   C A  48      -0.510 -15.063   2.736  1.00  0.00           O  
ATOM   1515  OP1   C A  48      -0.365 -17.450   3.670  1.00  0.00           O  
ATOM   1516  O5'   C A  48       1.202 -16.669   1.899  1.00  0.00           O  
ATOM   1517  C5'   C A  48       1.772 -17.952   1.693  1.00  0.00           C  
ATOM   1518  C4'   C A  48       3.060 -17.871   0.911  1.00  0.00           C  
ATOM   1519  O4'   C A  48       2.809 -17.290  -0.395  1.00  0.00           O  
ATOM   1520  C3'   C A  48       4.150 -16.991   1.504  1.00  0.00           C  
ATOM   1521  O3'   C A  48       4.901 -17.643   2.514  1.00  0.00           O  
ATOM   1522  C1'   C A  48       3.883 -16.446  -0.780  1.00  0.00           C  
ATOM   1523  C2'   C A  48       4.972 -16.610   0.281  1.00  0.00           C  
ATOM   1524  O2'   C A  48       5.838 -17.667  -0.107  1.00  0.00           O  
ATOM   1525  N1    C A  48       3.414 -15.043  -0.894  1.00  0.00           N  
ATOM   1526  C2    C A  48       4.216 -14.128  -1.589  1.00  0.00           C  
ATOM   1527  O2    C A  48       5.286 -14.515  -2.084  1.00  0.00           O  
ATOM   1528  N3    C A  48       3.812 -12.843  -1.708  1.00  0.00           N  
ATOM   1529  C4    C A  48       2.658 -12.453  -1.166  1.00  0.00           C  
ATOM   1530  N4    C A  48       2.300 -11.174  -1.308  1.00  0.00           N  
ATOM   1531  C5    C A  48       1.821 -13.357  -0.453  1.00  0.00           C  
ATOM   1532  C6    C A  48       2.231 -14.626  -0.343  1.00  0.00           C  
ATOM   1533  H5'   C A  48       1.134 -18.510   1.201  1.00  0.00           H  
ATOM   1534 H5''   C A  48       1.952 -18.365   2.563  1.00  0.00           H  
ATOM   1535  H4'   C A  48       3.414 -18.778   0.794  1.00  0.00           H  
ATOM   1536  H3'   C A  48       3.741 -16.182   1.879  1.00  0.00           H  
ATOM   1537  H1'   C A  48       4.226 -16.745  -1.648  1.00  0.00           H  
ATOM   1538  H2'   C A  48       5.463 -15.773   0.423  1.00  0.00           H  
ATOM   1539 HO2'   C A  48       6.701 -17.290  -0.377  1.00  0.00           H  
ATOM   1540  H42   C A  48       1.458 -10.856  -0.922  1.00  0.00           H  
ATOM   1541  H41   C A  48       2.879 -10.554  -1.799  1.00  0.00           H  
ATOM   1542  H5    C A  48       0.974 -13.061  -0.059  1.00  0.00           H  
ATOM   1543  H6    C A  48       1.669 -15.264   0.144  1.00  0.00           H  
ATOM   1544  P     G A  49       5.473 -16.808   3.762  1.00  0.00           P  
ATOM   1545  OP2   G A  49       4.454 -15.797   4.144  1.00  0.00           O  
ATOM   1546  OP1   G A  49       5.964 -17.775   4.777  1.00  0.00           O  
ATOM   1547  O5'   G A  49       6.733 -16.037   3.166  1.00  0.00           O  
ATOM   1548  C5'   G A  49       7.920 -16.736   2.823  1.00  0.00           C  
ATOM   1549  C4'   G A  49       8.937 -15.823   2.184  1.00  0.00           C  
ATOM   1550  O4'   G A  49       8.404 -15.284   0.946  1.00  0.00           O  
ATOM   1551  C3'   G A  49       9.325 -14.591   2.987  1.00  0.00           C  
ATOM   1552  O3'   G A  49      10.305 -14.859   3.975  1.00  0.00           O  
ATOM   1553  C1'   G A  49       8.812 -13.933   0.776  1.00  0.00           C  
ATOM   1554  C2'   G A  49       9.793 -13.625   1.909  1.00  0.00           C  
ATOM   1555  O2'   G A  49      11.110 -13.935   1.475  1.00  0.00           O  
ATOM   1556  N1    G A  49       7.030  -9.270  -0.224  1.00  0.00           N  
ATOM   1557  C2    G A  49       8.296  -9.777  -0.392  1.00  0.00           C  
ATOM   1558  N2    G A  49       9.212  -8.935  -0.893  1.00  0.00           N  
ATOM   1559  N3    G A  49       8.640 -11.019  -0.093  1.00  0.00           N  
ATOM   1560  C4    G A  49       7.601 -11.727   0.398  1.00  0.00           C  
ATOM   1561  C5    G A  49       6.301 -11.316   0.605  1.00  0.00           C  
ATOM   1562  C6    G A  49       5.945  -9.982   0.280  1.00  0.00           C  
ATOM   1563  O6    G A  49       4.845  -9.429   0.391  1.00  0.00           O  
ATOM   1564  N7    G A  49       5.535 -12.349   1.127  1.00  0.00           N  
ATOM   1565  C8    G A  49       6.368 -13.350   1.226  1.00  0.00           C  
ATOM   1566  N9    G A  49       7.637 -13.041   0.801  1.00  0.00           N  
ATOM   1567  H5'   G A  49       7.698 -17.456   2.196  1.00  0.00           H  
ATOM   1568 H5''   G A  49       8.307 -17.128   3.634  1.00  0.00           H  
ATOM   1569  H4'   G A  49       9.746 -16.339   1.985  1.00  0.00           H  
ATOM   1570  H3'   G A  49       8.525 -14.224   3.420  1.00  0.00           H  
ATOM   1571  H1'   G A  49       9.271 -13.845  -0.085  1.00  0.00           H  
ATOM   1572  H2'   G A  49       9.719 -12.692   2.203  1.00  0.00           H  
ATOM   1573 HO2'   G A  49      11.606 -13.101   1.341  1.00  0.00           H  
ATOM   1574  H1    G A  49       6.877  -8.336  -0.477  1.00  0.00           H  
ATOM   1575  H22   G A  49      10.133  -9.242  -1.035  1.00  0.00           H  
ATOM   1576  H21   G A  49       8.965  -8.014  -1.117  1.00  0.00           H  
ATOM   1577  H8    G A  49       6.112 -14.232   1.568  1.00  0.00           H  
ATOM   1578  P     C A  50      10.461 -13.885   5.244  1.00  0.00           P  
ATOM   1579  OP2   C A  50       9.160 -13.206   5.466  1.00  0.00           O  
ATOM   1580  OP1   C A  50      11.080 -14.663   6.347  1.00  0.00           O  
ATOM   1581  O5'   C A  50      11.514 -12.790   4.764  1.00  0.00           O  
ATOM   1582  C5'   C A  50      11.305 -11.411   5.029  1.00  0.00           C  
ATOM   1583  C4'   C A  50      11.270 -10.598   3.757  1.00  0.00           C  
ATOM   1584  O4'   C A  50       9.914 -10.558   3.247  1.00  0.00           O  
ATOM   1585  C3'   C A  50      11.679  -9.139   3.884  1.00  0.00           C  
ATOM   1586  O3'   C A  50      13.084  -8.955   3.854  1.00  0.00           O  
ATOM   1587  C1'   C A  50       9.698  -9.342   2.573  1.00  0.00           C  
ATOM   1588  C2'   C A  50      10.976  -8.503   2.693  1.00  0.00           C  
ATOM   1589  O2'   C A  50      11.733  -8.663   1.502  1.00  0.00           O  
ATOM   1590  N1    C A  50       8.526  -8.674   3.192  1.00  0.00           N  
ATOM   1591  C2    C A  50       8.099  -7.451   2.659  1.00  0.00           C  
ATOM   1592  O2    C A  50       8.709  -6.965   1.694  1.00  0.00           O  
ATOM   1593  N3    C A  50       7.033  -6.822   3.204  1.00  0.00           N  
ATOM   1594  C4    C A  50       6.396  -7.365   4.241  1.00  0.00           C  
ATOM   1595  N4    C A  50       5.349  -6.708   4.747  1.00  0.00           N  
ATOM   1596  C5    C A  50       6.805  -8.605   4.807  1.00  0.00           C  
ATOM   1597  C6    C A  50       7.860  -9.219   4.258  1.00  0.00           C  
ATOM   1598  H5'   C A  50      12.031 -11.082   5.599  1.00  0.00           H  
ATOM   1599 H5''   C A  50      10.453 -11.302   5.500  1.00  0.00           H  
ATOM   1600  H4'   C A  50      11.850 -11.027   3.094  1.00  0.00           H  
ATOM   1601  H3'   C A  50      11.309  -8.770   4.712  1.00  0.00           H  
ATOM   1602  H1'   C A  50       9.513  -9.514   1.627  1.00  0.00           H  
ATOM   1603  H2'   C A  50      10.763  -7.562   2.863  1.00  0.00           H  
ATOM   1604 HO2'   C A  50      11.673  -7.842   0.972  1.00  0.00           H  
ATOM   1605  H42   C A  50       4.859  -7.080   5.510  1.00  0.00           H  
ATOM   1606  H41   C A  50       5.071  -5.853   4.356  1.00  0.00           H  
ATOM   1607  H5    C A  50       6.329  -8.997   5.569  1.00  0.00           H  
ATOM   1608  H6    C A  50       8.157 -10.074   4.633  1.00  0.00           H  
ATOM   1609  P     A A  51      13.884  -8.613   5.207  1.00  0.00           P  
ATOM   1610  OP2   A A  51      12.892  -8.225   6.241  1.00  0.00           O  
ATOM   1611  OP1   A A  51      14.829  -9.726   5.476  1.00  0.00           O  
ATOM   1612  O5'   A A  51      14.737  -7.320   4.833  1.00  0.00           O  
ATOM   1613  C5'   A A  51      16.145  -7.399   4.669  1.00  0.00           C  
ATOM   1614  C4'   A A  51      16.596  -6.702   3.410  1.00  0.00           C  
ATOM   1615  O4'   A A  51      15.617  -6.806   2.343  1.00  0.00           O  
ATOM   1616  C3'   A A  51      16.856  -5.208   3.530  1.00  0.00           C  
ATOM   1617  O3'   A A  51      18.135  -4.910   4.063  1.00  0.00           O  
ATOM   1618  C1'   A A  51      15.667  -5.655   1.521  1.00  0.00           C  
ATOM   1619  C2'   A A  51      16.737  -4.722   2.096  1.00  0.00           C  
ATOM   1620  O2'   A A  51      17.947  -4.926   1.380  1.00  0.00           O  
ATOM   1621  N1    A A  51      12.836  -1.682  -0.139  1.00  0.00           N  
ATOM   1622  C2    A A  51      14.127  -1.997  -0.302  1.00  0.00           C  
ATOM   1623  N3    A A  51      14.800  -3.050   0.159  1.00  0.00           N  
ATOM   1624  C4    A A  51      13.994  -3.852   0.876  1.00  0.00           C  
ATOM   1625  C5    A A  51      12.649  -3.662   1.131  1.00  0.00           C  
ATOM   1626  C6    A A  51      12.054  -2.510   0.586  1.00  0.00           C  
ATOM   1627  N6    A A  51      10.767  -2.194   0.749  1.00  0.00           N  
ATOM   1628  N7    A A  51      12.145  -4.697   1.907  1.00  0.00           N  
ATOM   1629  C8    A A  51      13.180  -5.477   2.100  1.00  0.00           C  
ATOM   1630  N9    A A  51      14.332  -5.027   1.504  1.00  0.00           N  
ATOM   1631  H5'   A A  51      16.410  -8.342   4.625  1.00  0.00           H  
ATOM   1632 H5''   A A  51      16.582  -6.981   5.440  1.00  0.00           H  
ATOM   1633  H4'   A A  51      17.425  -7.120   3.096  1.00  0.00           H  
ATOM   1634  H3'   A A  51      16.143  -4.800   4.064  1.00  0.00           H  
ATOM   1635  H1'   A A  51      15.917  -5.915   0.609  1.00  0.00           H  
ATOM   1636  H2'   A A  51      16.445  -3.787   2.057  1.00  0.00           H  
ATOM   1637 HO2'   A A  51      18.113  -4.149   0.807  1.00  0.00           H  
ATOM   1638  H2    A A  51      14.651  -1.364  -0.836  1.00  0.00           H  
ATOM   1639  H61   A A  51      10.409  -1.376   0.345  1.00  0.00           H  
ATOM   1640  H62   A A  51      10.181  -2.780   1.271  1.00  0.00           H  
ATOM   1641  H8    A A  51      13.135  -6.306   2.622  1.00  0.00           H  
ATOM   1642  P     U A  52      18.266  -4.127   5.461  1.00  0.00           P  
ATOM   1643  OP2   U A  52      17.505  -4.886   6.485  1.00  0.00           O  
ATOM   1644  OP1   U A  52      19.702  -3.825   5.687  1.00  0.00           O  
ATOM   1645  O5'   U A  52      17.507  -2.750   5.203  1.00  0.00           O  
ATOM   1646  C5'   U A  52      16.230  -2.503   5.771  1.00  0.00           C  
ATOM   1647  C4'   U A  52      15.453  -1.483   4.974  1.00  0.00           C  
ATOM   1648  O4'   U A  52      14.713  -2.154   3.923  1.00  0.00           O  
ATOM   1649  C3'   U A  52      14.382  -0.715   5.732  1.00  0.00           C  
ATOM   1650  O3'   U A  52      14.895   0.403   6.435  1.00  0.00           O  
ATOM   1651  C1'   U A  52      13.404  -1.665   3.838  1.00  0.00           C  
ATOM   1652  C2'   U A  52      13.394  -0.361   4.633  1.00  0.00           C  
ATOM   1653  O2'   U A  52      13.884   0.698   3.822  1.00  0.00           O  
ATOM   1654  N1    U A  52      12.522  -2.696   4.437  1.00  0.00           N  
ATOM   1655  C2    U A  52      11.188  -2.368   4.597  1.00  0.00           C  
ATOM   1656  O2    U A  52      10.723  -1.290   4.272  1.00  0.00           O  
ATOM   1657  N3    U A  52      10.409  -3.353   5.154  1.00  0.00           N  
ATOM   1658  C4    U A  52      10.817  -4.605   5.561  1.00  0.00           C  
ATOM   1659  O4    U A  52       9.993  -5.381   6.047  1.00  0.00           O  
ATOM   1660  C5    U A  52      12.209  -4.874   5.365  1.00  0.00           C  
ATOM   1661  C6    U A  52      12.990  -3.934   4.823  1.00  0.00           C  
ATOM   1662  H5'   U A  52      16.345  -2.173   6.686  1.00  0.00           H  
ATOM   1663 H5''   U A  52      15.723  -3.341   5.795  1.00  0.00           H  
ATOM   1664  H4'   U A  52      16.084  -0.853   4.569  1.00  0.00           H  
ATOM   1665  H3'   U A  52      13.947  -1.315   6.373  1.00  0.00           H  
ATOM   1666  H1'   U A  52      13.115  -1.485   2.919  1.00  0.00           H  
ATOM   1667  H2'   U A  52      12.508  -0.157   4.999  1.00  0.00           H  
ATOM   1668 HO2'   U A  52      13.144   1.304   3.608  1.00  0.00           H  
ATOM   1669  H3    U A  52       9.461  -3.141   5.277  1.00  0.00           H  
ATOM   1670  H5    U A  52      12.585  -5.741   5.624  1.00  0.00           H  
ATOM   1671  H6    U A  52      13.939  -4.142   4.700  1.00  0.00           H  
ATOM   1672  P     C A  53      14.846   0.442   8.041  1.00  0.00           P  
ATOM   1673  OP2   C A  53      14.482  -0.914   8.524  1.00  0.00           O  
ATOM   1674  OP1   C A  53      16.097   1.081   8.523  1.00  0.00           O  
ATOM   1675  O5'   C A  53      13.635   1.424   8.366  1.00  0.00           O  
ATOM   1676  C5'   C A  53      12.923   2.075   7.325  1.00  0.00           C  
ATOM   1677  C4'   C A  53      11.447   2.165   7.630  1.00  0.00           C  
ATOM   1678  O4'   C A  53      10.803   1.047   6.993  1.00  0.00           O  
ATOM   1679  C3'   C A  53      11.054   2.002   9.090  1.00  0.00           C  
ATOM   1680  O3'   C A  53      11.230   3.188   9.845  1.00  0.00           O  
ATOM   1681  C1'   C A  53       9.696   0.643   7.763  1.00  0.00           C  
ATOM   1682  C2'   C A  53       9.603   1.586   8.960  1.00  0.00           C  
ATOM   1683  O2'   C A  53       8.778   2.693   8.630  1.00  0.00           O  
ATOM   1684  N1    C A  53       9.891  -0.770   8.173  1.00  0.00           N  
ATOM   1685  C2    C A  53       8.780  -1.489   8.629  1.00  0.00           C  
ATOM   1686  O2    C A  53       7.674  -0.929   8.678  1.00  0.00           O  
ATOM   1687  N3    C A  53       8.930  -2.779   9.009  1.00  0.00           N  
ATOM   1688  C4    C A  53      10.129  -3.358   8.947  1.00  0.00           C  
ATOM   1689  N4    C A  53      10.230  -4.633   9.332  1.00  0.00           N  
ATOM   1690  C5    C A  53      11.279  -2.654   8.489  1.00  0.00           C  
ATOM   1691  C6    C A  53      11.117  -1.379   8.115  1.00  0.00           C  
ATOM   1692  H5'   C A  53      13.047   1.574   6.492  1.00  0.00           H  
ATOM   1693 H5''   C A  53      13.281   2.980   7.210  1.00  0.00           H  
ATOM   1694  H4'   C A  53      11.100   3.004   7.263  1.00  0.00           H  
ATOM   1695  H3'   C A  53      11.572   1.270   9.485  1.00  0.00           H  
ATOM   1696  H1'   C A  53       8.878   0.718   7.230  1.00  0.00           H  
ATOM   1697  H2'   C A  53       9.289   1.127   9.766  1.00  0.00           H  
ATOM   1698 HO2'   C A  53       7.940   2.629   9.133  1.00  0.00           H  
ATOM   1699  H42   C A  53      11.098  -5.086   9.298  1.00  0.00           H  
ATOM   1700  H41   C A  53       9.437  -5.114   9.647  1.00  0.00           H  
ATOM   1701  H5    C A  53      12.156  -3.088   8.446  1.00  0.00           H  
ATOM   1702  H6    C A  53      11.896  -0.878   7.797  1.00  0.00           H  
TER                                                                             
