# Supplementary material for: Direct-Coupling Analysis of nucleotide coevolution facilitates RNA secondary and tertiary structure prediction
Source: Nucleic Acids Res. 2015 Sep 29;43(21):10444–55. doi: 10.1093/nar/gkv932 (PMC4666395; doi:10.1093/nar/gkv932)
Supplement: SUPPLEMENTARY DATA [file supp_gkv932_nar-01540-r-2015-File011.zip › blind_predictions_100dca/RF01739/cluster_08.pdb]

ATOM      1  C5'   A A   1      -4.089  -1.550  -0.054  1.00  0.00           C  
ATOM      2  C4'   A A   1      -3.284  -0.874   1.027  1.00  0.00           C  
ATOM      3  O4'   A A   1      -3.308  -1.702   2.222  1.00  0.00           O  
ATOM      4  C3'   A A   1      -1.800  -0.697   0.741  1.00  0.00           C  
ATOM      5  O3'   A A   1      -1.521   0.437  -0.062  1.00  0.00           O  
ATOM      6  C1'   A A   1      -2.074  -1.594   2.894  1.00  0.00           C  
ATOM      7  C2'   A A   1      -1.226  -0.572   2.143  1.00  0.00           C  
ATOM      8  O2'   A A   1      -1.465   0.720   2.684  1.00  0.00           O  
ATOM      9  N1    A A   1       2.138  -4.275   4.168  1.00  0.00           N  
ATOM     10  C2    A A   1       1.837  -2.973   4.261  1.00  0.00           C  
ATOM     11  N3    A A   1       0.719  -2.341   3.910  1.00  0.00           N  
ATOM     12  C4    A A   1      -0.175  -3.207   3.400  1.00  0.00           C  
ATOM     13  C5    A A   1      -0.011  -4.570   3.240  1.00  0.00           C  
ATOM     14  C6    A A   1       1.217  -5.117   3.652  1.00  0.00           C  
ATOM     15  N6    A A   1       1.518  -6.414   3.558  1.00  0.00           N  
ATOM     16  N7    A A   1      -1.148  -5.139   2.682  1.00  0.00           N  
ATOM     17  C8    A A   1      -1.960  -4.123   2.519  1.00  0.00           C  
ATOM     18  N9    A A   1      -1.436  -2.923   2.933  1.00  0.00           N  
ATOM     19  H4'   A A   1      -3.673   0.001   1.235  1.00  0.00           H  
ATOM     20  H3'   A A   1      -1.436  -1.496   0.306  1.00  0.00           H  
ATOM     21  H1'   A A   1      -2.229  -1.279   3.810  1.00  0.00           H  
ATOM     22  H2'   A A   1      -0.275  -0.804   2.164  1.00  0.00           H  
ATOM     23 HO2'   A A   1      -0.668   1.012   3.174  1.00  0.00           H  
ATOM     24  H2    A A   1       2.539  -2.405   4.643  1.00  0.00           H  
ATOM     25  H61   A A   1       2.393  -6.737   3.862  1.00  0.00           H  
ATOM     26  H62   A A   1       0.866  -7.043   3.187  1.00  0.00           H  
ATOM     27  H8    A A   1      -2.858  -4.212   2.137  1.00  0.00           H  
ATOM     28  P     U A   2      -0.873   0.254  -1.521  1.00  0.00           P  
ATOM     29  OP2   U A   2      -1.353  -1.036  -2.078  1.00  0.00           O  
ATOM     30  OP1   U A   2      -1.092   1.510  -2.282  1.00  0.00           O  
ATOM     31  O5'   U A   2       0.688   0.117  -1.234  1.00  0.00           O  
ATOM     32  C5'   U A   2       1.264   0.659  -0.055  1.00  0.00           C  
ATOM     33  C4'   U A   2       2.591   0.017   0.263  1.00  0.00           C  
ATOM     34  O4'   U A   2       2.368  -1.030   1.237  1.00  0.00           O  
ATOM     35  C3'   U A   2       3.286  -0.693  -0.889  1.00  0.00           C  
ATOM     36  O3'   U A   2       4.078   0.176  -1.678  1.00  0.00           O  
ATOM     37  C1'   U A   2       3.075  -2.201   0.903  1.00  0.00           C  
ATOM     38  C2'   U A   2       4.068  -1.789  -0.180  1.00  0.00           C  
ATOM     39  O2'   U A   2       5.241  -1.271   0.432  1.00  0.00           O  
ATOM     40  N1    U A   2       2.076  -3.178   0.408  1.00  0.00           N  
ATOM     41  C2    U A   2       2.367  -4.519   0.577  1.00  0.00           C  
ATOM     42  O2    U A   2       3.391  -4.916   1.107  1.00  0.00           O  
ATOM     43  N3    U A   2       1.414  -5.387   0.105  1.00  0.00           N  
ATOM     44  C4    U A   2       0.223  -5.060  -0.508  1.00  0.00           C  
ATOM     45  O4    U A   2      -0.532  -5.960  -0.880  1.00  0.00           O  
ATOM     46  C5    U A   2      -0.012  -3.656  -0.649  1.00  0.00           C  
ATOM     47  C6    U A   2       0.899  -2.788  -0.197  1.00  0.00           C  
ATOM     48  H5'   U A   2       0.651   0.514   0.696  1.00  0.00           H  
ATOM     49 H5''   U A   2       1.396   1.622  -0.178  1.00  0.00           H  
ATOM     50  H4'   U A   2       3.206   0.677   0.644  1.00  0.00           H  
ATOM     51  H3'   U A   2       2.606  -1.112  -1.457  1.00  0.00           H  
ATOM     52  H1'   U A   2       3.564  -2.590   1.658  1.00  0.00           H  
ATOM     53  H2'   U A   2       4.274  -2.532  -0.785  1.00  0.00           H  
ATOM     54 HO2'   U A   2       5.803  -2.017   0.729  1.00  0.00           H  
ATOM     55  H3    U A   2       1.601  -6.342   0.214  1.00  0.00           H  
ATOM     56  H5    U A   2      -0.835  -3.333  -1.073  1.00  0.00           H  
ATOM     57  H6    U A   2       0.716  -1.833  -0.306  1.00  0.00           H  
ATOM     58  P     C A   3       4.549  -0.269  -3.149  1.00  0.00           P  
ATOM     59  OP2   C A   3       3.610  -1.309  -3.638  1.00  0.00           O  
ATOM     60  OP1   C A   3       4.765   0.960  -3.954  1.00  0.00           O  
ATOM     61  O5'   C A   3       5.966  -0.956  -2.909  1.00  0.00           O  
ATOM     62  C5'   C A   3       7.075  -0.649  -3.740  1.00  0.00           C  
ATOM     63  C4'   C A   3       8.161  -1.692  -3.628  1.00  0.00           C  
ATOM     64  O4'   C A   3       8.174  -2.250  -2.288  1.00  0.00           O  
ATOM     65  C3'   C A   3       8.019  -2.907  -4.532  1.00  0.00           C  
ATOM     66  O3'   C A   3       8.484  -2.674  -5.851  1.00  0.00           O  
ATOM     67  C1'   C A   3       8.471  -3.638  -2.331  1.00  0.00           C  
ATOM     68  C2'   C A   3       8.810  -3.971  -3.785  1.00  0.00           C  
ATOM     69  O2'   C A   3      10.207  -3.808  -3.982  1.00  0.00           O  
ATOM     70  N1    C A   3       7.322  -4.428  -1.824  1.00  0.00           N  
ATOM     71  C2    C A   3       7.548  -5.754  -1.432  1.00  0.00           C  
ATOM     72  O2    C A   3       8.693  -6.225  -1.520  1.00  0.00           O  
ATOM     73  N3    C A   3       6.518  -6.496  -0.967  1.00  0.00           N  
ATOM     74  C4    C A   3       5.298  -5.967  -0.883  1.00  0.00           C  
ATOM     75  N4    C A   3       4.311  -6.737  -0.417  1.00  0.00           N  
ATOM     76  C5    C A   3       5.035  -4.624  -1.274  1.00  0.00           C  
ATOM     77  C6    C A   3       6.062  -3.898  -1.732  1.00  0.00           C  
ATOM     78  H5'   C A   3       7.440   0.222  -3.477  1.00  0.00           H  
ATOM     79 H5''   C A   3       6.773  -0.602  -4.671  1.00  0.00           H  
ATOM     80  H4'   C A   3       9.026  -1.266  -3.802  1.00  0.00           H  
ATOM     81  H3'   C A   3       7.076  -3.174  -4.566  1.00  0.00           H  
ATOM     82  H1'   C A   3       9.255  -3.807  -1.767  1.00  0.00           H  
ATOM     83  H2'   C A   3       8.513  -4.875  -4.023  1.00  0.00           H  
ATOM     84 HO2'   C A   3      10.619  -4.690  -4.091  1.00  0.00           H  
ATOM     85  H42   C A   3       3.403  -6.377  -0.343  1.00  0.00           H  
ATOM     86  H41   C A   3       4.495  -7.662  -0.150  1.00  0.00           H  
ATOM     87  H5    C A   3       4.134  -4.243  -1.208  1.00  0.00           H  
ATOM     88  H6    C A   3       5.902  -2.972  -2.006  1.00  0.00           H  
ATOM     89  P     G A   4       7.857  -3.492  -7.085  1.00  0.00           P  
ATOM     90  OP2   G A   4       6.383  -3.531  -6.910  1.00  0.00           O  
ATOM     91  OP1   G A   4       8.433  -2.944  -8.340  1.00  0.00           O  
ATOM     92  O5'   G A   4       8.416  -4.971  -6.891  1.00  0.00           O  
ATOM     93  C5'   G A   4       9.771  -5.283  -7.180  1.00  0.00           C  
ATOM     94  C4'   G A   4      10.080  -6.731  -6.893  1.00  0.00           C  
ATOM     95  O4'   G A   4       9.847  -7.014  -5.489  1.00  0.00           O  
ATOM     96  C3'   G A   4       9.223  -7.754  -7.624  1.00  0.00           C  
ATOM     97  O3'   G A   4       9.658  -7.993  -8.952  1.00  0.00           O  
ATOM     98  C1'   G A   4       9.318  -8.328  -5.334  1.00  0.00           C  
ATOM     99  C2'   G A   4       9.320  -8.975  -6.720  1.00  0.00           C  
ATOM    100  O2'   G A   4      10.550  -9.660  -6.908  1.00  0.00           O  
ATOM    101  N1    G A   4       5.595 -10.935  -3.042  1.00  0.00           N  
ATOM    102  C2    G A   4       6.823 -11.368  -3.479  1.00  0.00           C  
ATOM    103  N2    G A   4       7.102 -12.665  -3.283  1.00  0.00           N  
ATOM    104  N3    G A   4       7.715 -10.586  -4.066  1.00  0.00           N  
ATOM    105  C4    G A   4       7.274  -9.316  -4.185  1.00  0.00           C  
ATOM    106  C5    G A   4       6.068  -8.783  -3.782  1.00  0.00           C  
ATOM    107  C6    G A   4       5.120  -9.632  -3.154  1.00  0.00           C  
ATOM    108  O6    G A   4       3.996  -9.347  -2.726  1.00  0.00           O  
ATOM    109  N7    G A   4       6.001  -7.431  -4.086  1.00  0.00           N  
ATOM    110  C8    G A   4       7.146  -7.171  -4.658  1.00  0.00           C  
ATOM    111  N9    G A   4       7.965  -8.270  -4.749  1.00  0.00           N  
ATOM    112  H5'   G A   4      10.353  -4.717  -6.632  1.00  0.00           H  
ATOM    113 H5''   G A   4       9.946  -5.099  -8.127  1.00  0.00           H  
ATOM    114  H4'   G A   4      11.023  -6.901  -7.099  1.00  0.00           H  
ATOM    115  H3'   G A   4       8.294  -7.441  -7.642  1.00  0.00           H  
ATOM    116  H1'   G A   4       9.910  -8.834  -4.738  1.00  0.00           H  
ATOM    117  H2'   G A   4       8.551  -9.571  -6.838  1.00  0.00           H  
ATOM    118 HO2'   G A   4      10.384 -10.625  -6.886  1.00  0.00           H  
ATOM    119  H1    G A   4       5.005 -11.594  -2.618  1.00  0.00           H  
ATOM    120  H22   G A   4       7.964 -13.030  -3.575  1.00  0.00           H  
ATOM    121  H21   G A   4       6.447 -13.250  -2.849  1.00  0.00           H  
ATOM    122  H8    G A   4       7.394  -6.282  -4.987  1.00  0.00           H  
ATOM    123  P     U A   5       8.602  -8.433 -10.081  1.00  0.00           P  
ATOM    124  OP2   U A   5       7.404  -7.566  -9.950  1.00  0.00           O  
ATOM    125  OP1   U A   5       9.319  -8.504 -11.379  1.00  0.00           O  
ATOM    126  O5'   U A   5       8.187  -9.913  -9.664  1.00  0.00           O  
ATOM    127  C5'   U A   5       9.102 -10.991  -9.794  1.00  0.00           C  
ATOM    128  C4'   U A   5       8.512 -12.286  -9.292  1.00  0.00           C  
ATOM    129  O4'   U A   5       8.193 -12.171  -7.881  1.00  0.00           O  
ATOM    130  C3'   U A   5       7.202 -12.718  -9.933  1.00  0.00           C  
ATOM    131  O3'   U A   5       7.382 -13.359 -11.184  1.00  0.00           O  
ATOM    132  C1'   U A   5       7.000 -12.892  -7.585  1.00  0.00           C  
ATOM    133  C2'   U A   5       6.593 -13.619  -8.868  1.00  0.00           C  
ATOM    134  O2'   U A   5       7.192 -14.907  -8.877  1.00  0.00           O  
ATOM    135  N1    U A   5       5.944 -11.969  -7.102  1.00  0.00           N  
ATOM    136  C2    U A   5       4.878 -12.530  -6.424  1.00  0.00           C  
ATOM    137  O2    U A   5       4.778 -13.726  -6.213  1.00  0.00           O  
ATOM    138  N3    U A   5       3.926 -11.638  -5.995  1.00  0.00           N  
ATOM    139  C4    U A   5       3.927 -10.271  -6.172  1.00  0.00           C  
ATOM    140  O4    U A   5       2.993  -9.602  -5.726  1.00  0.00           O  
ATOM    141  C5    U A   5       5.061  -9.761  -6.882  1.00  0.00           C  
ATOM    142  C6    U A   5       6.003 -10.607  -7.309  1.00  0.00           C  
ATOM    143  H5'   U A   5       9.910 -10.787  -9.278  1.00  0.00           H  
ATOM    144 H5''   U A   5       9.343 -11.095 -10.738  1.00  0.00           H  
ATOM    145  H4'   U A   5       9.173 -13.001  -9.410  1.00  0.00           H  
ATOM    146  H3'   U A   5       6.629 -11.932 -10.054  1.00  0.00           H  
ATOM    147  H1'   U A   5       7.197 -13.550  -6.886  1.00  0.00           H  
ATOM    148  H2'   U A   5       5.618 -13.672  -8.955  1.00  0.00           H  
ATOM    149 HO2'   U A   5       6.497 -15.583  -8.736  1.00  0.00           H  
ATOM    150  H3    U A   5       3.161 -12.015  -5.512  1.00  0.00           H  
ATOM    151  H5    U A   5       5.144  -8.799  -7.052  1.00  0.00           H  
ATOM    152  H6    U A   5       6.768 -10.234  -7.793  1.00  0.00           H  
ATOM    153  P     U A   6       6.197 -13.362 -12.270  1.00  0.00           P  
ATOM    154  OP2   U A   6       5.665 -11.980 -12.373  1.00  0.00           O  
ATOM    155  OP1   U A   6       6.691 -14.051 -13.489  1.00  0.00           O  
ATOM    156  O5'   U A   6       5.072 -14.275 -11.609  1.00  0.00           O  
ATOM    157  C5'   U A   6       5.178 -15.691 -11.627  1.00  0.00           C  
ATOM    158  C4'   U A   6       3.957 -16.348 -11.032  1.00  0.00           C  
ATOM    159  O4'   U A   6       3.797 -15.938  -9.649  1.00  0.00           O  
ATOM    160  C3'   U A   6       2.625 -15.997 -11.677  1.00  0.00           C  
ATOM    161  O3'   U A   6       2.369 -16.736 -12.859  1.00  0.00           O  
ATOM    162  C1'   U A   6       2.412 -15.796  -9.332  1.00  0.00           C  
ATOM    163  C2'   U A   6       1.631 -16.272 -10.558  1.00  0.00           C  
ATOM    164  O2'   U A   6       1.372 -17.662 -10.428  1.00  0.00           O  
ATOM    165  N1    U A   6       2.100 -14.390  -8.977  1.00  0.00           N  
ATOM    166  C2    U A   6       0.955 -14.166  -8.235  1.00  0.00           C  
ATOM    167  O2    U A   6       0.212 -15.061  -7.872  1.00  0.00           O  
ATOM    168  N3    U A   6       0.707 -12.851  -7.930  1.00  0.00           N  
ATOM    169  C4    U A   6       1.469 -11.757  -8.282  1.00  0.00           C  
ATOM    170  O4    U A   6       1.111 -10.632  -7.930  1.00  0.00           O  
ATOM    171  C5    U A   6       2.638 -12.064  -9.048  1.00  0.00           C  
ATOM    172  C6    U A   6       2.904 -13.337  -9.359  1.00  0.00           C  
ATOM    173  H5'   U A   6       5.967 -15.959 -11.112  1.00  0.00           H  
ATOM    174 H5''   U A   6       5.283 -15.992 -12.553  1.00  0.00           H  
ATOM    175  H4'   U A   6       4.075 -17.321 -11.062  1.00  0.00           H  
ATOM    176  H3'   U A   6       2.612 -15.039 -11.888  1.00  0.00           H  
ATOM    177  H1'   U A   6       2.206 -16.375  -8.569  1.00  0.00           H  
ATOM    178  H2'   U A   6       0.804 -15.759 -10.676  1.00  0.00           H  
ATOM    179 HO2'   U A   6       0.418 -17.795 -10.252  1.00  0.00           H  
ATOM    180  H3    U A   6      -0.100 -12.670  -7.405  1.00  0.00           H  
ATOM    181  H5    U A   6       3.239 -11.347  -9.341  1.00  0.00           H  
ATOM    182  H6    U A   6       3.710 -13.521  -9.884  1.00  0.00           H  
ATOM    183  P     C A   7       1.374 -16.154 -13.979  1.00  0.00           P  
ATOM    184  OP2   C A   7       1.751 -14.742 -14.242  1.00  0.00           O  
ATOM    185  OP1   C A   7       1.330 -17.123 -15.103  1.00  0.00           O  
ATOM    186  O5'   C A   7      -0.052 -16.160 -13.268  1.00  0.00           O  
ATOM    187  C5'   C A   7      -0.817 -17.352 -13.177  1.00  0.00           C  
ATOM    188  C4'   C A   7      -2.166 -17.103 -12.547  1.00  0.00           C  
ATOM    189  O4'   C A   7      -1.995 -16.578 -11.205  1.00  0.00           O  
ATOM    190  C3'   C A   7      -3.047 -16.072 -13.236  1.00  0.00           C  
ATOM    191  O3'   C A   7      -3.734 -16.593 -14.361  1.00  0.00           O  
ATOM    192  C1'   C A   7      -3.015 -15.620 -10.917  1.00  0.00           C  
ATOM    193  C2'   C A   7      -3.968 -15.618 -12.113  1.00  0.00           C  
ATOM    194  O2'   C A   7      -5.001 -16.565 -11.880  1.00  0.00           O  
ATOM    195  N1    C A   7      -2.425 -14.281 -10.665  1.00  0.00           N  
ATOM    196  C2    C A   7      -3.179 -13.348  -9.942  1.00  0.00           C  
ATOM    197  O2    C A   7      -4.309 -13.664  -9.538  1.00  0.00           O  
ATOM    198  N3    C A   7      -2.665 -12.121  -9.698  1.00  0.00           N  
ATOM    199  C4    C A   7      -1.449 -11.806 -10.144  1.00  0.00           C  
ATOM    200  N4    C A   7      -0.982 -10.583  -9.879  1.00  0.00           N  
ATOM    201  C5    C A   7      -0.658 -12.731 -10.882  1.00  0.00           C  
ATOM    202  C6    C A   7      -1.177 -13.942 -11.116  1.00  0.00           C  
ATOM    203  H5'   C A   7      -0.327 -18.005 -12.635  1.00  0.00           H  
ATOM    204 H5''   C A   7      -0.947 -17.717 -14.077  1.00  0.00           H  
ATOM    205  H4'   C A   7      -2.652 -17.952 -12.496  1.00  0.00           H  
ATOM    206  H3'   C A   7      -2.493 -15.315 -13.521  1.00  0.00           H  
ATOM    207  H1'   C A   7      -3.496 -15.918 -10.117  1.00  0.00           H  
ATOM    208  H2'   C A   7      -4.329 -14.722 -12.282  1.00  0.00           H  
ATOM    209 HO2'   C A   7      -5.839 -16.087 -11.707  1.00  0.00           H  
ATOM    210  H42   C A   7      -0.092 -10.320 -10.193  1.00  0.00           H  
ATOM    211  H41   C A   7      -1.530  -9.948  -9.372  1.00  0.00           H  
ATOM    212  H5    C A   7       0.235 -12.490 -11.205  1.00  0.00           H  
ATOM    213  H6    C A   7      -0.648 -14.593 -11.622  1.00  0.00           H  
ATOM    214  P     A A   8      -3.533 -15.864 -15.801  1.00  0.00           P  
ATOM    215  OP2   A A   8      -2.651 -14.675 -15.691  1.00  0.00           O  
ATOM    216  OP1   A A   8      -3.302 -16.851 -16.885  1.00  0.00           O  
ATOM    217  O5'   A A   8      -5.038 -15.351 -15.912  1.00  0.00           O  
ATOM    218  C5'   A A   8      -5.995 -15.680 -14.917  1.00  0.00           C  
ATOM    219  C4'   A A   8      -6.891 -14.509 -14.601  1.00  0.00           C  
ATOM    220  O4'   A A   8      -6.516 -13.932 -13.327  1.00  0.00           O  
ATOM    221  C3'   A A   8      -6.821 -13.336 -15.567  1.00  0.00           C  
ATOM    222  O3'   A A   8      -7.607 -13.528 -16.731  1.00  0.00           O  
ATOM    223  C1'   A A   8      -6.731 -12.542 -13.338  1.00  0.00           C  
ATOM    224  C2'   A A   8      -7.324 -12.181 -14.707  1.00  0.00           C  
ATOM    225  O2'   A A   8      -8.741 -12.188 -14.613  1.00  0.00           O  
ATOM    226  N1    A A   8      -4.353  -8.384 -11.437  1.00  0.00           N  
ATOM    227  C2    A A   8      -5.646  -8.726 -11.513  1.00  0.00           C  
ATOM    228  N3    A A   8      -6.196  -9.826 -12.022  1.00  0.00           N  
ATOM    229  C4    A A   8      -5.250 -10.651 -12.504  1.00  0.00           C  
ATOM    230  C5    A A   8      -3.884 -10.439 -12.497  1.00  0.00           C  
ATOM    231  C6    A A   8      -3.428  -9.236 -11.929  1.00  0.00           C  
ATOM    232  N6    A A   8      -2.140  -8.895 -11.853  1.00  0.00           N  
ATOM    233  N7    A A   8      -3.218 -11.509 -13.079  1.00  0.00           N  
ATOM    234  C8    A A   8      -4.181 -12.331 -13.419  1.00  0.00           C  
ATOM    235  N9    A A   8      -5.436 -11.875 -13.100  1.00  0.00           N  
ATOM    236  H5'   A A   8      -5.527 -15.953 -14.100  1.00  0.00           H  
ATOM    237 H5''   A A   8      -6.544 -16.427 -15.234  1.00  0.00           H  
ATOM    238  H4'   A A   8      -7.818 -14.824 -14.547  1.00  0.00           H  
ATOM    239  H3'   A A   8      -5.885 -13.175 -15.810  1.00  0.00           H  
ATOM    240  H1'   A A   8      -7.363 -12.289 -12.632  1.00  0.00           H  
ATOM    241  H2'   A A   8      -6.985 -11.319 -15.029  1.00  0.00           H  
ATOM    242 HO2'   A A   8      -9.107 -12.715 -15.354  1.00  0.00           H  
ATOM    243  H2    A A   8      -6.276  -8.073 -11.141  1.00  0.00           H  
ATOM    244  H61   A A   8      -1.883  -8.041 -11.445  1.00  0.00           H  
ATOM    245  H62   A A   8      -1.451  -9.497 -12.203  1.00  0.00           H  
ATOM    246  H8    A A   8      -4.020 -13.191 -13.860  1.00  0.00           H  
ATOM    247  P     U A   9      -6.926 -13.461 -18.185  1.00  0.00           P  
ATOM    248  OP2   U A   9      -5.642 -12.726 -18.058  1.00  0.00           O  
ATOM    249  OP1   U A   9      -6.935 -14.830 -18.761  1.00  0.00           O  
ATOM    250  O5'   U A   9      -7.927 -12.561 -19.037  1.00  0.00           O  
ATOM    251  C5'   U A   9      -8.895 -13.153 -19.890  1.00  0.00           C  
ATOM    252  C4'   U A   9     -10.235 -12.470 -19.770  1.00  0.00           C  
ATOM    253  O4'   U A   9     -10.595 -12.327 -18.371  1.00  0.00           O  
ATOM    254  C3'   U A   9     -10.318 -11.053 -20.318  1.00  0.00           C  
ATOM    255  O3'   U A   9     -10.504 -11.013 -21.723  1.00  0.00           O  
ATOM    256  C1'   U A   9     -11.269 -11.094 -18.156  1.00  0.00           C  
ATOM    257  C2'   U A   9     -11.477 -10.459 -19.531  1.00  0.00           C  
ATOM    258  O2'   U A   9     -12.727 -10.887 -20.053  1.00  0.00           O  
ATOM    259  N1    U A   9     -10.475 -10.229 -17.250  1.00  0.00           N  
ATOM    260  C2    U A   9     -11.133  -9.169 -16.653  1.00  0.00           C  
ATOM    261  O2    U A   9     -12.313  -8.928 -16.839  1.00  0.00           O  
ATOM    262  N3    U A   9     -10.359  -8.396 -15.823  1.00  0.00           N  
ATOM    263  C4    U A   9      -9.021  -8.567 -15.535  1.00  0.00           C  
ATOM    264  O4    U A   9      -8.463  -7.783 -14.766  1.00  0.00           O  
ATOM    265  C5    U A   9      -8.407  -9.683 -16.188  1.00  0.00           C  
ATOM    266  C6    U A   9      -9.138 -10.453 -17.000  1.00  0.00           C  
ATOM    267  H5'   U A   9      -8.996 -14.098 -19.650  1.00  0.00           H  
ATOM    268 H5''   U A   9      -8.587 -13.088 -20.817  1.00  0.00           H  
ATOM    269  H4'   U A   9     -10.912 -13.022 -20.215  1.00  0.00           H  
ATOM    270  H3'   U A   9      -9.495 -10.572 -20.089  1.00  0.00           H  
ATOM    271  H1'   U A   9     -12.141 -11.276 -17.746  1.00  0.00           H  
ATOM    272  H2'   U A   9     -11.418  -9.481 -19.487  1.00  0.00           H  
ATOM    273 HO2'   U A   9     -13.353 -10.134 -20.041  1.00  0.00           H  
ATOM    274  H3    U A   9     -10.805  -7.640 -15.390  1.00  0.00           H  
ATOM    275  H5    U A   9      -7.458  -9.880 -16.040  1.00  0.00           H  
ATOM    276  H6    U A   9      -8.694 -11.209 -17.436  1.00  0.00           H  
ATOM    277  P     C A  10      -9.886  -9.808 -22.587  1.00  0.00           P  
ATOM    278  OP2   C A  10      -8.524  -9.522 -22.072  1.00  0.00           O  
ATOM    279  OP1   C A  10     -10.073 -10.130 -24.025  1.00  0.00           O  
ATOM    280  O5'   C A  10     -10.818  -8.564 -22.237  1.00  0.00           O  
ATOM    281  C5'   C A  10     -12.120  -8.449 -22.789  1.00  0.00           C  
ATOM    282  C4'   C A  10     -12.835  -7.221 -22.281  1.00  0.00           C  
ATOM    283  O4'   C A  10     -12.967  -7.289 -20.837  1.00  0.00           O  
ATOM    284  C3'   C A  10     -12.140  -5.891 -22.526  1.00  0.00           C  
ATOM    285  O3'   C A  10     -12.345  -5.391 -23.836  1.00  0.00           O  
ATOM    286  C1'   C A  10     -12.830  -5.987 -20.268  1.00  0.00           C  
ATOM    287  C2'   C A  10     -12.724  -5.005 -21.435  1.00  0.00           C  
ATOM    288  O2'   C A  10     -14.027  -4.555 -21.779  1.00  0.00           O  
ATOM    289  N1    C A  10     -11.647  -5.930 -19.374  1.00  0.00           N  
ATOM    290  C2    C A  10     -11.574  -4.897 -18.432  1.00  0.00           C  
ATOM    291  O2    C A  10     -12.492  -4.064 -18.373  1.00  0.00           O  
ATOM    292  N3    C A  10     -10.506  -4.822 -17.605  1.00  0.00           N  
ATOM    293  C4    C A  10      -9.532  -5.728 -17.689  1.00  0.00           C  
ATOM    294  N4    C A  10      -8.497  -5.615 -16.853  1.00  0.00           N  
ATOM    295  C5    C A  10      -9.576  -6.791 -18.636  1.00  0.00           C  
ATOM    296  C6    C A  10     -10.638  -6.855 -19.448  1.00  0.00           C  
ATOM    297  H5'   C A  10     -12.640  -9.245 -22.549  1.00  0.00           H  
ATOM    298 H5''   C A  10     -12.049  -8.396 -23.765  1.00  0.00           H  
ATOM    299  H4'   C A  10     -13.730  -7.190 -22.679  1.00  0.00           H  
ATOM    300  H3'   C A  10     -11.177  -5.998 -22.370  1.00  0.00           H  
ATOM    301  H1'   C A  10     -13.638  -5.791 -19.749  1.00  0.00           H  
ATOM    302  H2'   C A  10     -12.127  -4.257 -21.220  1.00  0.00           H  
ATOM    303 HO2'   C A  10     -14.123  -3.619 -21.508  1.00  0.00           H  
ATOM    304  H42   C A  10      -7.765  -6.266 -16.889  1.00  0.00           H  
ATOM    305  H41   C A  10      -8.470  -4.882 -16.203  1.00  0.00           H  
ATOM    306  H5    C A  10      -8.855  -7.453 -18.689  1.00  0.00           H  
ATOM    307  H6    C A  10     -10.687  -7.578 -20.106  1.00  0.00           H  
ATOM    308  P     C A  11     -11.246  -4.438 -24.519  1.00  0.00           P  
ATOM    309  OP2   C A  11      -9.904  -5.007 -24.240  1.00  0.00           O  
ATOM    310  OP1   C A  11     -11.660  -4.192 -25.924  1.00  0.00           O  
ATOM    311  O5'   C A  11     -11.376  -3.065 -23.721  1.00  0.00           O  
ATOM    312  C5'   C A  11     -12.512  -2.230 -23.886  1.00  0.00           C  
ATOM    313  C4'   C A  11     -12.444  -1.014 -22.994  1.00  0.00           C  
ATOM    314  O4'   C A  11     -12.438  -1.423 -21.601  1.00  0.00           O  
ATOM    315  C3'   C A  11     -11.199  -0.151 -23.131  1.00  0.00           C  
ATOM    316  O3'   C A  11     -11.258   0.736 -24.235  1.00  0.00           O  
ATOM    317  C1'   C A  11     -11.606  -0.551 -20.837  1.00  0.00           C  
ATOM    318  C2'   C A  11     -11.134   0.554 -21.784  1.00  0.00           C  
ATOM    319  O2'   C A  11     -12.053   1.636 -21.723  1.00  0.00           O  
ATOM    320  N1    C A  11     -10.474  -1.304 -20.242  1.00  0.00           N  
ATOM    321  C2    C A  11      -9.785  -0.729 -19.167  1.00  0.00           C  
ATOM    322  O2    C A  11     -10.137   0.384 -18.747  1.00  0.00           O  
ATOM    323  N3    C A  11      -8.750  -1.395 -18.606  1.00  0.00           N  
ATOM    324  C4    C A  11      -8.391  -2.590 -19.076  1.00  0.00           C  
ATOM    325  N4    C A  11      -7.363  -3.210 -18.491  1.00  0.00           N  
ATOM    326  C5    C A  11      -9.070  -3.201 -20.168  1.00  0.00           C  
ATOM    327  C6    C A  11     -10.093  -2.533 -20.714  1.00  0.00           C  
ATOM    328  H5'   C A  11     -13.318  -2.742 -23.667  1.00  0.00           H  
ATOM    329 H5''   C A  11     -12.561  -1.938 -24.820  1.00  0.00           H  
ATOM    330  H4'   C A  11     -13.235  -0.459 -23.157  1.00  0.00           H  
ATOM    331  H3'   C A  11     -10.415  -0.732 -23.227  1.00  0.00           H  
ATOM    332  H1'   C A  11     -12.146  -0.158 -20.120  1.00  0.00           H  
ATOM    333  H2'   C A  11     -10.221   0.842 -21.571  1.00  0.00           H  
ATOM    334 HO2'   C A  11     -11.630   2.388 -21.260  1.00  0.00           H  
ATOM    335  H42   C A  11      -7.075  -4.089 -18.813  1.00  0.00           H  
ATOM    336  H41   C A  11      -6.897  -2.786 -17.740  1.00  0.00           H  
ATOM    337  H5    C A  11      -8.799  -4.080 -20.506  1.00  0.00           H  
ATOM    338  H6    C A  11     -10.573  -2.937 -21.466  1.00  0.00           H  
ATOM    339  P     U A  12      -9.907   1.198 -24.974  1.00  0.00           P  
ATOM    340  OP2   U A  12      -9.085  -0.012 -25.227  1.00  0.00           O  
ATOM    341  OP1   U A  12     -10.282   2.082 -26.107  1.00  0.00           O  
ATOM    342  O5'   U A  12      -9.157   2.085 -23.884  1.00  0.00           O  
ATOM    343  C5'   U A  12      -9.727   3.296 -23.411  1.00  0.00           C  
ATOM    344  C4'   U A  12      -8.929   3.879 -22.270  1.00  0.00           C  
ATOM    345  O4'   U A  12      -8.949   2.973 -21.137  1.00  0.00           O  
ATOM    346  C3'   U A  12      -7.448   4.106 -22.535  1.00  0.00           C  
ATOM    347  O3'   U A  12      -7.189   5.309 -23.239  1.00  0.00           O  
ATOM    348  C1'   U A  12      -7.700   2.993 -20.466  1.00  0.00           C  
ATOM    349  C2'   U A  12      -6.852   4.076 -21.135  1.00  0.00           C  
ATOM    350  O2'   U A  12      -7.061   5.308 -20.459  1.00  0.00           O  
ATOM    351  N1    U A  12      -7.062   1.656 -20.537  1.00  0.00           N  
ATOM    352  C2    U A  12      -6.056   1.388 -19.627  1.00  0.00           C  
ATOM    353  O2    U A  12      -5.685   2.191 -18.789  1.00  0.00           O  
ATOM    354  N3    U A  12      -5.495   0.138 -19.729  1.00  0.00           N  
ATOM    355  C4    U A  12      -5.828  -0.851 -20.629  1.00  0.00           C  
ATOM    356  O4    U A  12      -5.228  -1.927 -20.595  1.00  0.00           O  
ATOM    357  C5    U A  12      -6.876  -0.504 -21.540  1.00  0.00           C  
ATOM    358  C6    U A  12      -7.441   0.706 -21.461  1.00  0.00           C  
ATOM    359  H5'   U A  12     -10.641   3.120 -23.103  1.00  0.00           H  
ATOM    360 H5''   U A  12      -9.755   3.945 -24.144  1.00  0.00           H  
ATOM    361  H4'   U A  12      -9.336   4.730 -22.002  1.00  0.00           H  
ATOM    362  H3'   U A  12      -7.095   3.350 -23.050  1.00  0.00           H  
ATOM    363  H1'   U A  12      -7.849   3.230 -19.526  1.00  0.00           H  
ATOM    364  H2'   U A  12      -5.904   3.829 -21.153  1.00  0.00           H  
ATOM    365 HO2'   U A  12      -6.254   5.536 -19.954  1.00  0.00           H  
ATOM    366  H3    U A  12      -4.780  -0.072 -19.094  1.00  0.00           H  
ATOM    367  H5    U A  12      -7.178  -1.148 -22.214  1.00  0.00           H  
ATOM    368  H6    U A  12      -8.155   0.920 -22.096  1.00  0.00           H  
ATOM    369  P     U A  13      -5.948   5.400 -24.256  1.00  0.00           P  
ATOM    370  OP2   U A  13      -5.833   4.097 -24.958  1.00  0.00           O  
ATOM    371  OP1   U A  13      -6.092   6.650 -25.046  1.00  0.00           O  
ATOM    372  O5'   U A  13      -4.681   5.561 -23.304  1.00  0.00           O  
ATOM    373  C5'   U A  13      -4.524   6.711 -22.486  1.00  0.00           C  
ATOM    374  C4'   U A  13      -3.456   6.509 -21.440  1.00  0.00           C  
ATOM    375  O4'   U A  13      -3.800   5.382 -20.592  1.00  0.00           O  
ATOM    376  C3'   U A  13      -2.066   6.170 -21.957  1.00  0.00           C  
ATOM    377  O3'   U A  13      -1.335   7.313 -22.368  1.00  0.00           O  
ATOM    378  C1'   U A  13      -2.638   4.646 -20.243  1.00  0.00           C  
ATOM    379  C2'   U A  13      -1.443   5.437 -20.778  1.00  0.00           C  
ATOM    380  O2'   U A  13      -1.007   6.346 -19.777  1.00  0.00           O  
ATOM    381  N1    U A  13      -2.705   3.277 -20.810  1.00  0.00           N  
ATOM    382  C2    U A  13      -1.870   2.325 -20.257  1.00  0.00           C  
ATOM    383  O2    U A  13      -1.099   2.564 -19.343  1.00  0.00           O  
ATOM    384  N3    U A  13      -1.967   1.072 -20.812  1.00  0.00           N  
ATOM    385  C4    U A  13      -2.795   0.681 -21.842  1.00  0.00           C  
ATOM    386  O4    U A  13      -2.765  -0.487 -22.232  1.00  0.00           O  
ATOM    387  C5    U A  13      -3.631   1.719 -22.364  1.00  0.00           C  
ATOM    388  C6    U A  13      -3.558   2.947 -21.842  1.00  0.00           C  
ATOM    389  H5'   U A  13      -5.375   6.904 -22.040  1.00  0.00           H  
ATOM    390 H5''   U A  13      -4.278   7.473 -23.050  1.00  0.00           H  
ATOM    391  H4'   U A  13      -3.400   7.315 -20.885  1.00  0.00           H  
ATOM    392  H3'   U A  13      -2.147   5.551 -22.713  1.00  0.00           H  
ATOM    393  H1'   U A  13      -2.580   4.589 -19.267  1.00  0.00           H  
ATOM    394  H2'   U A  13      -0.719   4.841 -21.066  1.00  0.00           H  
ATOM    395 HO2'   U A  13      -0.148   6.040 -19.419  1.00  0.00           H  
ATOM    396  H3    U A  13      -1.383   0.382 -20.435  1.00  0.00           H  
ATOM    397  H5    U A  13      -4.253   1.530 -23.098  1.00  0.00           H  
ATOM    398  H6    U A  13      -4.139   3.640 -22.217  1.00  0.00           H  
ATOM    399  P     G A  14      -0.158   7.173 -23.453  1.00  0.00           P  
ATOM    400  OP2   G A  14      -0.308   5.858 -24.127  1.00  0.00           O  
ATOM    401  OP1   G A  14      -0.130   8.416 -24.266  1.00  0.00           O  
ATOM    402  O5'   G A  14       1.172   7.128 -22.576  1.00  0.00           O  
ATOM    403  C5'   G A  14       2.297   6.370 -22.996  1.00  0.00           C  
ATOM    404  C4'   G A  14       2.979   5.699 -21.829  1.00  0.00           C  
ATOM    405  O4'   G A  14       1.976   4.963 -21.100  1.00  0.00           O  
ATOM    406  C3'   G A  14       4.030   4.657 -22.181  1.00  0.00           C  
ATOM    407  O3'   G A  14       5.337   5.197 -22.272  1.00  0.00           O  
ATOM    408  C1'   G A  14       2.416   3.671 -20.780  1.00  0.00           C  
ATOM    409  C2'   G A  14       3.920   3.664 -21.039  1.00  0.00           C  
ATOM    410  O2'   G A  14       4.592   4.135 -19.879  1.00  0.00           O  
ATOM    411  N1    G A  14       1.858  -1.199 -22.152  1.00  0.00           N  
ATOM    412  C2    G A  14       2.705  -0.644 -21.224  1.00  0.00           C  
ATOM    413  N2    G A  14       3.512  -1.493 -20.571  1.00  0.00           N  
ATOM    414  N3    G A  14       2.758   0.650 -20.952  1.00  0.00           N  
ATOM    415  C4    G A  14       1.882   1.358 -21.696  1.00  0.00           C  
ATOM    416  C5    G A  14       0.994   0.902 -22.648  1.00  0.00           C  
ATOM    417  C6    G A  14       0.948  -0.489 -22.929  1.00  0.00           C  
ATOM    418  O6    G A  14       0.230  -1.087 -23.738  1.00  0.00           O  
ATOM    419  N7    G A  14       0.267   1.953 -23.187  1.00  0.00           N  
ATOM    420  C8    G A  14       0.717   3.009 -22.566  1.00  0.00           C  
ATOM    421  N9    G A  14       1.697   2.720 -21.649  1.00  0.00           N  
ATOM    422  H5'   G A  14       2.935   6.964 -23.442  1.00  0.00           H  
ATOM    423 H5''   G A  14       2.001   5.685 -23.631  1.00  0.00           H  
ATOM    424  H4'   G A  14       3.373   6.388 -21.253  1.00  0.00           H  
ATOM    425  H3'   G A  14       3.775   4.211 -23.014  1.00  0.00           H  
ATOM    426  H1'   G A  14       2.245   3.448 -19.840  1.00  0.00           H  
ATOM    427  H2'   G A  14       4.235   2.774 -21.304  1.00  0.00           H  
ATOM    428 HO2'   G A  14       5.057   3.385 -19.454  1.00  0.00           H  
ATOM    429  H1    G A  14       1.896  -2.170 -22.278  1.00  0.00           H  
ATOM    430  H22   G A  14       4.138  -1.154 -19.897  1.00  0.00           H  
ATOM    431  H21   G A  14       3.479  -2.453 -20.766  1.00  0.00           H  
ATOM    432  H8    G A  14       0.387   3.916 -22.738  1.00  0.00           H  
ATOM    433  P     U A  15       6.375   4.623 -23.357  1.00  0.00           P  
ATOM    434  OP2   U A  15       5.669   4.524 -24.659  1.00  0.00           O  
ATOM    435  OP1   U A  15       7.628   5.414 -23.259  1.00  0.00           O  
ATOM    436  O5'   U A  15       6.684   3.145 -22.849  1.00  0.00           O  
ATOM    437  C5'   U A  15       7.618   2.912 -21.806  1.00  0.00           C  
ATOM    438  C4'   U A  15       7.622   1.467 -21.374  1.00  0.00           C  
ATOM    439  O4'   U A  15       6.256   0.990 -21.279  1.00  0.00           O  
ATOM    440  C3'   U A  15       8.292   0.485 -22.324  1.00  0.00           C  
ATOM    441  O3'   U A  15       9.698   0.433 -22.165  1.00  0.00           O  
ATOM    442  C1'   U A  15       6.183  -0.346 -21.727  1.00  0.00           C  
ATOM    443  C2'   U A  15       7.605  -0.834 -21.951  1.00  0.00           C  
ATOM    444  O2'   U A  15       8.123  -1.359 -20.737  1.00  0.00           O  
ATOM    445  N1    U A  15       5.368  -0.401 -22.965  1.00  0.00           N  
ATOM    446  C2    U A  15       5.183  -1.643 -23.543  1.00  0.00           C  
ATOM    447  O2    U A  15       5.653  -2.669 -23.082  1.00  0.00           O  
ATOM    448  N3    U A  15       4.421  -1.646 -24.686  1.00  0.00           N  
ATOM    449  C4    U A  15       3.839  -0.558 -25.300  1.00  0.00           C  
ATOM    450  O4    U A  15       3.181  -0.724 -26.328  1.00  0.00           O  
ATOM    451  C5    U A  15       4.073   0.694 -24.646  1.00  0.00           C  
ATOM    452  C6    U A  15       4.810   0.725 -23.531  1.00  0.00           C  
ATOM    453  H5'   U A  15       7.385   3.474 -21.037  1.00  0.00           H  
ATOM    454 H5''   U A  15       8.514   3.154 -22.119  1.00  0.00           H  
ATOM    455  H4'   U A  15       8.047   1.401 -20.494  1.00  0.00           H  
ATOM    456  H3'   U A  15       8.061   0.721 -23.246  1.00  0.00           H  
ATOM    457  H1'   U A  15       5.759  -0.895 -21.034  1.00  0.00           H  
ATOM    458  H2'   U A  15       7.659  -1.486 -22.680  1.00  0.00           H  
ATOM    459 HO2'   U A  15       9.002  -0.958 -20.565  1.00  0.00           H  
ATOM    460  H3    U A  15       4.277  -2.516 -25.112  1.00  0.00           H  
ATOM    461  H5    U A  15       3.695   1.521 -25.013  1.00  0.00           H  
ATOM    462  H6    U A  15       4.956   1.594 -23.103  1.00  0.00           H  
ATOM    463  P     U A  16      10.600  -0.393 -23.207  1.00  0.00           P  
ATOM    464  OP2   U A  16       9.863  -0.469 -24.493  1.00  0.00           O  
ATOM    465  OP1   U A  16      11.972   0.175 -23.179  1.00  0.00           O  
ATOM    466  O5'   U A  16      10.661  -1.859 -22.585  1.00  0.00           O  
ATOM    467  C5'   U A  16      11.731  -2.248 -21.738  1.00  0.00           C  
ATOM    468  C4'   U A  16      11.703  -3.728 -21.449  1.00  0.00           C  
ATOM    469  O4'   U A  16      12.613  -4.048 -20.385  1.00  0.00           O  
ATOM    470  C3'   U A  16      10.399  -4.278 -20.891  1.00  0.00           C  
ATOM    471  O3'   U A  16      10.268  -5.677 -21.064  1.00  0.00           O  
ATOM    472  C1'   U A  16      11.998  -3.825 -19.129  1.00  0.00           C  
ATOM    473  C2'   U A  16      10.526  -3.787 -19.446  1.00  0.00           C  
ATOM    474  O2'   U A  16       9.885  -4.676 -18.542  1.00  0.00           O  
ATOM    475  N1    U A  16      12.484  -2.546 -18.558  1.00  0.00           N  
ATOM    476  C2    U A  16      13.358  -2.624 -17.489  1.00  0.00           C  
ATOM    477  O2    U A  16      13.735  -3.680 -17.013  1.00  0.00           O  
ATOM    478  N3    U A  16      13.782  -1.415 -16.994  1.00  0.00           N  
ATOM    479  C4    U A  16      13.428  -0.161 -17.445  1.00  0.00           C  
ATOM    480  O4    U A  16      13.895   0.835 -16.890  1.00  0.00           O  
ATOM    481  C5    U A  16      12.521  -0.158 -18.552  1.00  0.00           C  
ATOM    482  C6    U A  16      12.094  -1.320 -19.055  1.00  0.00           C  
ATOM    483  H5'   U A  16      11.664  -1.756 -20.892  1.00  0.00           H  
ATOM    484 H5''   U A  16      12.581  -2.024 -22.171  1.00  0.00           H  
ATOM    485  H4'   U A  16      11.981  -4.213 -22.253  1.00  0.00           H  
ATOM    486  H3'   U A  16       9.646  -3.837 -21.336  1.00  0.00           H  
ATOM    487  H1'   U A  16      12.173  -4.552 -18.494  1.00  0.00           H  
ATOM    488  H2'   U A  16      10.196  -2.870 -19.348  1.00  0.00           H  
ATOM    489 HO2'   U A  16       9.421  -4.152 -17.855  1.00  0.00           H  
ATOM    490  H3    U A  16      14.402  -1.448 -16.236  1.00  0.00           H  
ATOM    491  H5    U A  16      12.217   0.690 -18.937  1.00  0.00           H  
ATOM    492  H6    U A  16      11.473  -1.291 -19.811  1.00  0.00           H  
ATOM    493  P     U A  17       8.888  -6.285 -21.603  1.00  0.00           P  
ATOM    494  OP2   U A  17       7.852  -5.264 -21.304  1.00  0.00           O  
ATOM    495  OP1   U A  17       9.141  -6.683 -23.011  1.00  0.00           O  
ATOM    496  O5'   U A  17       8.539  -7.600 -20.774  1.00  0.00           O  
ATOM    497  C5'   U A  17       7.351  -7.681 -20.000  1.00  0.00           C  
ATOM    498  C4'   U A  17       6.723  -6.324 -19.799  1.00  0.00           C  
ATOM    499  O4'   U A  17       6.151  -5.881 -21.047  1.00  0.00           O  
ATOM    500  C3'   U A  17       5.556  -6.263 -18.827  1.00  0.00           C  
ATOM    501  O3'   U A  17       5.965  -6.124 -17.478  1.00  0.00           O  
ATOM    502  C1'   U A  17       4.963  -5.148 -20.810  1.00  0.00           C  
ATOM    503  C2'   U A  17       4.806  -5.027 -19.299  1.00  0.00           C  
ATOM    504  O2'   U A  17       5.445  -3.837 -18.858  1.00  0.00           O  
ATOM    505  N1    U A  17       3.832  -5.875 -21.437  1.00  0.00           N  
ATOM    506  C2    U A  17       2.755  -5.120 -21.863  1.00  0.00           C  
ATOM    507  O2    U A  17       2.704  -3.908 -21.746  1.00  0.00           O  
ATOM    508  N3    U A  17       1.733  -5.836 -22.437  1.00  0.00           N  
ATOM    509  C4    U A  17       1.676  -7.200 -22.624  1.00  0.00           C  
ATOM    510  O4    U A  17       0.682  -7.696 -23.158  1.00  0.00           O  
ATOM    511  C5    U A  17       2.824  -7.916 -22.159  1.00  0.00           C  
ATOM    512  C6    U A  17       3.835  -7.245 -21.597  1.00  0.00           C  
ATOM    513  H5'   U A  17       7.566  -8.066 -19.125  1.00  0.00           H  
ATOM    514 H5''   U A  17       6.711  -8.264 -20.458  1.00  0.00           H  
ATOM    515  H4'   U A  17       7.405  -5.680 -19.516  1.00  0.00           H  
ATOM    516  H3'   U A  17       4.989  -7.058 -18.910  1.00  0.00           H  
ATOM    517  H1'   U A  17       5.028  -4.250 -21.201  1.00  0.00           H  
ATOM    518  H2'   U A  17       3.864  -5.053 -19.030  1.00  0.00           H  
ATOM    519 HO2'   U A  17       6.027  -4.051 -18.098  1.00  0.00           H  
ATOM    520  H3    U A  17       0.960  -5.320 -22.746  1.00  0.00           H  
ATOM    521  H5    U A  17       2.869  -8.891 -22.253  1.00  0.00           H  
ATOM    522  H6    U A  17       4.608  -7.757 -21.286  1.00  0.00           H  
ATOM    523  P     G A  18       5.253  -6.985 -16.323  1.00  0.00           P  
ATOM    524  OP2   G A  18       4.572  -8.139 -16.964  1.00  0.00           O  
ATOM    525  OP1   G A  18       6.248  -7.225 -15.247  1.00  0.00           O  
ATOM    526  O5'   G A  18       4.132  -6.009 -15.749  1.00  0.00           O  
ATOM    527  C5'   G A  18       4.101  -5.666 -14.372  1.00  0.00           C  
ATOM    528  C4'   G A  18       4.215  -4.175 -14.169  1.00  0.00           C  
ATOM    529  O4'   G A  18       4.487  -3.526 -15.438  1.00  0.00           O  
ATOM    530  C3'   G A  18       2.967  -3.474 -13.654  1.00  0.00           C  
ATOM    531  O3'   G A  18       2.806  -3.588 -12.251  1.00  0.00           O  
ATOM    532  C1'   G A  18       3.810  -2.266 -15.503  1.00  0.00           C  
ATOM    533  C2'   G A  18       3.170  -2.043 -14.131  1.00  0.00           C  
ATOM    534  O2'   G A  18       4.090  -1.348 -13.301  1.00  0.00           O  
ATOM    535  N1    G A  18       0.609   0.533 -18.301  1.00  0.00           N  
ATOM    536  C2    G A  18       1.453   0.920 -17.289  1.00  0.00           C  
ATOM    537  N2    G A  18       1.449   2.225 -16.977  1.00  0.00           N  
ATOM    538  N3    G A  18       2.246   0.091 -16.630  1.00  0.00           N  
ATOM    539  C4    G A  18       2.125  -1.179 -17.069  1.00  0.00           C  
ATOM    540  C5    G A  18       1.314  -1.671 -18.070  1.00  0.00           C  
ATOM    541  C6    G A  18       0.468  -0.770 -18.769  1.00  0.00           C  
ATOM    542  O6    G A  18      -0.323  -1.012 -19.688  1.00  0.00           O  
ATOM    543  N7    G A  18       1.485  -3.040 -18.217  1.00  0.00           N  
ATOM    544  C8    G A  18       2.380  -3.351 -17.319  1.00  0.00           C  
ATOM    545  N9    G A  18       2.811  -2.270 -16.588  1.00  0.00           N  
ATOM    546  H5'   G A  18       4.845  -6.109 -13.914  1.00  0.00           H  
ATOM    547 H5''   G A  18       3.256  -5.978 -13.984  1.00  0.00           H  
ATOM    548  H4'   G A  18       4.957  -3.995 -13.553  1.00  0.00           H  
ATOM    549  H3'   G A  18       2.180  -3.852 -14.100  1.00  0.00           H  
ATOM    550  H1'   G A  18       4.473  -1.565 -15.671  1.00  0.00           H  
ATOM    551  H2'   G A  18       2.317  -1.565 -14.208  1.00  0.00           H  
ATOM    552 HO2'   G A  18       3.770  -0.432 -13.168  1.00  0.00           H  
ATOM    553  H1    G A  18       0.062   1.226 -18.727  1.00  0.00           H  
ATOM    554  H22   G A  18       2.031   2.560 -16.263  1.00  0.00           H  
ATOM    555  H21   G A  18       0.865   2.845 -17.460  1.00  0.00           H  
ATOM    556  H8    G A  18       2.711  -4.262 -17.181  1.00  0.00           H  
ATOM    557  P     G A  19       1.342  -3.490 -11.595  1.00  0.00           P  
ATOM    558  OP2   G A  19       0.424  -4.343 -12.392  1.00  0.00           O  
ATOM    559  OP1   G A  19       1.475  -3.719 -10.134  1.00  0.00           O  
ATOM    560  O5'   G A  19       0.921  -1.970 -11.819  1.00  0.00           O  
ATOM    561  C5'   G A  19       1.581  -0.921 -11.127  1.00  0.00           C  
ATOM    562  C4'   G A  19       0.931   0.414 -11.391  1.00  0.00           C  
ATOM    563  O4'   G A  19       1.094   0.772 -12.789  1.00  0.00           O  
ATOM    564  C3'   G A  19      -0.572   0.481 -11.165  1.00  0.00           C  
ATOM    565  O3'   G A  19      -0.921   0.644  -9.801  1.00  0.00           O  
ATOM    566  C1'   G A  19      -0.068   1.465 -13.254  1.00  0.00           C  
ATOM    567  C2'   G A  19      -0.989   1.650 -12.046  1.00  0.00           C  
ATOM    568  O2'   G A  19      -0.694   2.893 -11.427  1.00  0.00           O  
ATOM    569  N1    G A  19      -3.547   1.553 -16.969  1.00  0.00           N  
ATOM    570  C2    G A  19      -3.188   2.540 -16.084  1.00  0.00           C  
ATOM    571  N2    G A  19      -3.838   3.708 -16.200  1.00  0.00           N  
ATOM    572  N3    G A  19      -2.259   2.396 -15.154  1.00  0.00           N  
ATOM    573  C4    G A  19      -1.708   1.165 -15.176  1.00  0.00           C  
ATOM    574  C5    G A  19      -1.994   0.109 -16.016  1.00  0.00           C  
ATOM    575  C6    G A  19      -2.993   0.277 -17.010  1.00  0.00           C  
ATOM    576  O6    G A  19      -3.389  -0.540 -17.849  1.00  0.00           O  
ATOM    577  N7    G A  19      -1.203  -0.990 -15.714  1.00  0.00           N  
ATOM    578  C8    G A  19      -0.464  -0.591 -14.714  1.00  0.00           C  
ATOM    579  N9    G A  19      -0.719   0.706 -14.338  1.00  0.00           N  
ATOM    580  H5'   G A  19       2.516  -0.884 -11.417  1.00  0.00           H  
ATOM    581 H5''   G A  19       1.553  -1.105 -10.164  1.00  0.00           H  
ATOM    582  H4'   G A  19       1.365   1.095 -10.836  1.00  0.00           H  
ATOM    583  H3'   G A  19      -0.985  -0.341 -11.506  1.00  0.00           H  
ATOM    584  H1'   G A  19       0.208   2.344 -13.590  1.00  0.00           H  
ATOM    585  H2'   G A  19      -1.933   1.588 -12.303  1.00  0.00           H  
ATOM    586 HO2'   G A  19      -1.431   3.516 -11.593  1.00  0.00           H  
ATOM    587  H1    G A  19      -4.248   1.760 -17.622  1.00  0.00           H  
ATOM    588  H22   G A  19      -3.623   4.450 -15.596  1.00  0.00           H  
ATOM    589  H21   G A  19      -4.527   3.823 -16.887  1.00  0.00           H  
ATOM    590  H8    G A  19       0.204  -1.159 -14.277  1.00  0.00           H  
ATOM    591  P     G A  20      -2.293   0.025  -9.239  1.00  0.00           P  
ATOM    592  OP2   G A  20      -2.421  -1.359  -9.762  1.00  0.00           O  
ATOM    593  OP1   G A  20      -2.339   0.263  -7.773  1.00  0.00           O  
ATOM    594  O5'   G A  20      -3.426   0.916  -9.918  1.00  0.00           O  
ATOM    595  C5'   G A  20      -3.571   2.288  -9.586  1.00  0.00           C  
ATOM    596  C4'   G A  20      -4.687   2.933 -10.369  1.00  0.00           C  
ATOM    597  O4'   G A  20      -4.358   2.938 -11.782  1.00  0.00           O  
ATOM    598  C3'   G A  20      -6.037   2.234 -10.306  1.00  0.00           C  
ATOM    599  O3'   G A  20      -6.773   2.553  -9.137  1.00  0.00           O  
ATOM    600  C1'   G A  20      -5.524   2.712 -12.563  1.00  0.00           C  
ATOM    601  C2'   G A  20      -6.708   2.690 -11.594  1.00  0.00           C  
ATOM    602  O2'   G A  20      -7.225   4.007 -11.467  1.00  0.00           O  
ATOM    603  N1    G A  20      -7.333  -0.143 -16.370  1.00  0.00           N  
ATOM    604  C2    G A  20      -7.747   1.091 -15.930  1.00  0.00           C  
ATOM    605  N2    G A  20      -8.778   1.642 -16.586  1.00  0.00           N  
ATOM    606  N3    G A  20      -7.191   1.739 -14.919  1.00  0.00           N  
ATOM    607  C4    G A  20      -6.171   1.044 -14.373  1.00  0.00           C  
ATOM    608  C5    G A  20      -5.679  -0.192 -14.736  1.00  0.00           C  
ATOM    609  C6    G A  20      -6.285  -0.877 -15.822  1.00  0.00           C  
ATOM    610  O6    G A  20      -5.993  -1.981 -16.295  1.00  0.00           O  
ATOM    611  N7    G A  20      -4.618  -0.559 -13.922  1.00  0.00           N  
ATOM    612  C8    G A  20      -4.486   0.441 -13.093  1.00  0.00           C  
ATOM    613  N9    G A  20      -5.396   1.447 -13.311  1.00  0.00           N  
ATOM    614  H5'   G A  20      -2.732   2.756  -9.781  1.00  0.00           H  
ATOM    615 H5''   G A  20      -3.764   2.367  -8.628  1.00  0.00           H  
ATOM    616  H4'   G A  20      -4.796   3.859 -10.064  1.00  0.00           H  
ATOM    617  H3'   G A  20      -5.898   1.264 -10.343  1.00  0.00           H  
ATOM    618  H1'   G A  20      -5.633   3.455 -13.193  1.00  0.00           H  
ATOM    619  H2'   G A  20      -7.397   2.056 -11.884  1.00  0.00           H  
ATOM    620 HO2'   G A  20      -8.094   4.053 -11.916  1.00  0.00           H  
ATOM    621  H1    G A  20      -7.811  -0.539 -17.128  1.00  0.00           H  
ATOM    622  H22   G A  20      -9.116   2.522 -16.317  1.00  0.00           H  
ATOM    623  H21   G A  20      -9.195   1.168 -17.336  1.00  0.00           H  
ATOM    624  H8    G A  20      -3.806   0.470 -12.388  1.00  0.00           H  
ATOM    625  P     G A  21      -7.730   1.454  -8.460  1.00  0.00           P  
ATOM    626  OP2   G A  21      -7.066   0.131  -8.579  1.00  0.00           O  
ATOM    627  OP1   G A  21      -8.132   1.955  -7.121  1.00  0.00           O  
ATOM    628  O5'   G A  21      -9.023   1.442  -9.391  1.00  0.00           O  
ATOM    629  C5'   G A  21      -9.919   2.543  -9.407  1.00  0.00           C  
ATOM    630  C4'   G A  21     -10.999   2.364 -10.445  1.00  0.00           C  
ATOM    631  O4'   G A  21     -10.402   2.283 -11.766  1.00  0.00           O  
ATOM    632  C3'   G A  21     -11.827   1.094 -10.334  1.00  0.00           C  
ATOM    633  O3'   G A  21     -12.870   1.193  -9.378  1.00  0.00           O  
ATOM    634  C1'   G A  21     -11.107   1.346 -12.571  1.00  0.00           C  
ATOM    635  C2'   G A  21     -12.323   0.895 -11.759  1.00  0.00           C  
ATOM    636  O2'   G A  21     -13.416   1.754 -12.050  1.00  0.00           O  
ATOM    637  N1    G A  21     -10.414  -2.648 -15.650  1.00  0.00           N  
ATOM    638  C2    G A  21     -11.448  -1.744 -15.610  1.00  0.00           C  
ATOM    639  N2    G A  21     -12.430  -1.923 -16.506  1.00  0.00           N  
ATOM    640  N3    G A  21     -11.516  -0.737 -14.754  1.00  0.00           N  
ATOM    641  C4    G A  21     -10.450  -0.705 -13.927  1.00  0.00           C  
ATOM    642  C5    G A  21      -9.367  -1.557 -13.884  1.00  0.00           C  
ATOM    643  C6    G A  21      -9.307  -2.633 -14.807  1.00  0.00           C  
ATOM    644  O6    G A  21      -8.429  -3.495 -14.929  1.00  0.00           O  
ATOM    645  N7    G A  21      -8.483  -1.180 -12.884  1.00  0.00           N  
ATOM    646  C8    G A  21      -9.034  -0.126 -12.345  1.00  0.00           C  
ATOM    647  N9    G A  21     -10.229   0.217 -12.930  1.00  0.00           N  
ATOM    648  H5'   G A  21      -9.418   3.362  -9.604  1.00  0.00           H  
ATOM    649 H5''   G A  21     -10.336   2.630  -8.523  1.00  0.00           H  
ATOM    650  H4'   G A  21     -11.600   3.138 -10.415  1.00  0.00           H  
ATOM    651  H3'   G A  21     -11.240   0.347 -10.092  1.00  0.00           H  
ATOM    652  H1'   G A  21     -11.409   1.798 -13.386  1.00  0.00           H  
ATOM    653  H2'   G A  21     -12.543  -0.044 -11.936  1.00  0.00           H  
ATOM    654 HO2'   G A  21     -14.076   1.263 -12.582  1.00  0.00           H  
ATOM    655  H1    G A  21     -10.458  -3.359 -16.323  1.00  0.00           H  
ATOM    656  H22   G A  21     -13.194  -1.309 -16.524  1.00  0.00           H  
ATOM    657  H21   G A  21     -12.387  -2.666 -17.142  1.00  0.00           H  
ATOM    658  H8    G A  21      -8.635   0.369 -11.600  1.00  0.00           H  
ATOM    659  P     A A  22     -13.345  -0.108  -8.564  1.00  0.00           P  
ATOM    660  OP2   A A  22     -12.138  -0.900  -8.218  1.00  0.00           O  
ATOM    661  OP1   A A  22     -14.266   0.334  -7.487  1.00  0.00           O  
ATOM    662  O5'   A A  22     -14.192  -0.940  -9.627  1.00  0.00           O  
ATOM    663  C5'   A A  22     -15.451  -0.469 -10.084  1.00  0.00           C  
ATOM    664  C4'   A A  22     -16.014  -1.356 -11.167  1.00  0.00           C  
ATOM    665  O4'   A A  22     -15.131  -1.345 -12.319  1.00  0.00           O  
ATOM    666  C3'   A A  22     -16.150  -2.830 -10.818  1.00  0.00           C  
ATOM    667  O3'   A A  22     -17.327  -3.119 -10.083  1.00  0.00           O  
ATOM    668  C1'   A A  22     -15.075  -2.634 -12.913  1.00  0.00           C  
ATOM    669  C2'   A A  22     -16.103  -3.500 -12.184  1.00  0.00           C  
ATOM    670  O2'   A A  22     -17.351  -3.396 -12.853  1.00  0.00           O  
ATOM    671  N1    A A  22     -11.723  -6.121 -14.691  1.00  0.00           N  
ATOM    672  C2    A A  22     -12.993  -5.847 -15.014  1.00  0.00           C  
ATOM    673  N3    A A  22     -13.809  -4.923 -14.510  1.00  0.00           N  
ATOM    674  C4    A A  22     -13.189  -4.215 -13.549  1.00  0.00           C  
ATOM    675  C5    A A  22     -11.889  -4.380 -13.107  1.00  0.00           C  
ATOM    676  C6    A A  22     -11.130  -5.391 -13.722  1.00  0.00           C  
ATOM    677  N6    A A  22      -9.864  -5.666 -13.399  1.00  0.00           N  
ATOM    678  N7    A A  22     -11.594  -3.468 -12.103  1.00  0.00           N  
ATOM    679  C8    A A  22     -12.703  -2.784 -11.963  1.00  0.00           C  
ATOM    680  N9    A A  22     -13.710  -3.183 -12.807  1.00  0.00           N  
ATOM    681  H5'   A A  22     -15.344   0.438 -10.438  1.00  0.00           H  
ATOM    682 H5''   A A  22     -16.077  -0.446  -9.332  1.00  0.00           H  
ATOM    683  H4'   A A  22     -16.892  -1.011 -11.435  1.00  0.00           H  
ATOM    684  H3'   A A  22     -15.369  -3.111 -10.296  1.00  0.00           H  
ATOM    685  H1'   A A  22     -15.324  -2.559 -13.858  1.00  0.00           H  
ATOM    686  H2'   A A  22     -15.804  -4.432 -12.118  1.00  0.00           H  
ATOM    687 HO2'   A A  22     -17.540  -4.241 -13.310  1.00  0.00           H  
ATOM    688  H2    A A  22     -13.377  -6.405 -15.723  1.00  0.00           H  
ATOM    689  H61   A A  22      -9.385  -6.384 -13.864  1.00  0.00           H  
ATOM    690  H62   A A  22      -9.413  -5.149 -12.700  1.00  0.00           H  
ATOM    691  H8    A A  22     -12.804  -2.055 -11.315  1.00  0.00           H  
ATOM    692  P     C A  23     -17.401  -4.433  -9.161  1.00  0.00           P  
ATOM    693  OP2   C A  23     -16.342  -4.330  -8.125  1.00  0.00           O  
ATOM    694  OP1   C A  23     -18.815  -4.626  -8.747  1.00  0.00           O  
ATOM    695  O5'   C A  23     -17.012  -5.621 -10.148  1.00  0.00           O  
ATOM    696  C5'   C A  23     -17.975  -6.187 -11.024  1.00  0.00           C  
ATOM    697  C4'   C A  23     -17.363  -7.229 -11.928  1.00  0.00           C  
ATOM    698  O4'   C A  23     -16.117  -6.752 -12.507  1.00  0.00           O  
ATOM    699  C3'   C A  23     -16.956  -8.536 -11.265  1.00  0.00           C  
ATOM    700  O3'   C A  23     -18.065  -9.349 -10.921  1.00  0.00           O  
ATOM    701  C1'   C A  23     -15.273  -7.859 -12.742  1.00  0.00           C  
ATOM    702  C2'   C A  23     -16.037  -9.119 -12.330  1.00  0.00           C  
ATOM    703  O2'   C A  23     -16.778  -9.611 -13.437  1.00  0.00           O  
ATOM    704  N1    C A  23     -14.022  -7.679 -11.965  1.00  0.00           N  
ATOM    705  C2    C A  23     -12.920  -8.481 -12.284  1.00  0.00           C  
ATOM    706  O2    C A  23     -13.020  -9.313 -13.199  1.00  0.00           O  
ATOM    707  N3    C A  23     -11.767  -8.336 -11.591  1.00  0.00           N  
ATOM    708  C4    C A  23     -11.685  -7.436 -10.611  1.00  0.00           C  
ATOM    709  N4    C A  23     -10.527  -7.328  -9.954  1.00  0.00           N  
ATOM    710  C5    C A  23     -12.787  -6.606 -10.262  1.00  0.00           C  
ATOM    711  C6    C A  23     -13.922  -6.757 -10.956  1.00  0.00           C  
ATOM    712  H5'   C A  23     -18.364  -5.475 -11.574  1.00  0.00           H  
ATOM    713 H5''   C A  23     -18.685  -6.604 -10.492  1.00  0.00           H  
ATOM    714  H4'   C A  23     -17.987  -7.419 -12.658  1.00  0.00           H  
ATOM    715  H3'   C A  23     -16.444  -8.341 -10.453  1.00  0.00           H  
ATOM    716  H1'   C A  23     -15.060  -7.910 -13.697  1.00  0.00           H  
ATOM    717  H2'   C A  23     -15.445  -9.804 -11.956  1.00  0.00           H  
ATOM    718 HO2'   C A  23     -17.704  -9.767 -13.157  1.00  0.00           H  
ATOM    719  H42   C A  23     -10.435  -6.676  -9.229  1.00  0.00           H  
ATOM    720  H41   C A  23      -9.771  -7.902 -10.197  1.00  0.00           H  
ATOM    721  H5    C A  23     -12.718  -5.946  -9.541  1.00  0.00           H  
ATOM    722  H6    C A  23     -14.692  -6.196 -10.730  1.00  0.00           H  
ATOM    723  P     G A  24     -17.882 -10.572  -9.894  1.00  0.00           P  
ATOM    724  OP2   G A  24     -17.383 -10.021  -8.608  1.00  0.00           O  
ATOM    725  OP1   G A  24     -19.129 -11.379  -9.912  1.00  0.00           O  
ATOM    726  O5'   G A  24     -16.719 -11.449 -10.539  1.00  0.00           O  
ATOM    727  C5'   G A  24     -16.989 -12.348 -11.604  1.00  0.00           C  
ATOM    728  C4'   G A  24     -15.804 -13.235 -11.895  1.00  0.00           C  
ATOM    729  O4'   G A  24     -14.698 -12.366 -12.183  1.00  0.00           O  
ATOM    730  C3'   G A  24     -15.268 -14.039 -10.720  1.00  0.00           C  
ATOM    731  O3'   G A  24     -16.000 -15.230 -10.485  1.00  0.00           O  
ATOM    732  C1'   G A  24     -13.485 -12.935 -11.731  1.00  0.00           C  
ATOM    733  C2'   G A  24     -13.842 -14.295 -11.159  1.00  0.00           C  
ATOM    734  O2'   G A  24     -13.787 -15.271 -12.190  1.00  0.00           O  
ATOM    735  N1    G A  24      -9.377 -11.670  -9.004  1.00  0.00           N  
ATOM    736  C2    G A  24      -9.531 -12.659  -9.945  1.00  0.00           C  
ATOM    737  N2    G A  24      -8.451 -13.414 -10.198  1.00  0.00           N  
ATOM    738  N3    G A  24     -10.660 -12.892 -10.594  1.00  0.00           N  
ATOM    739  C4    G A  24     -11.641 -12.045 -10.219  1.00  0.00           C  
ATOM    740  C5    G A  24     -11.592 -11.025  -9.292  1.00  0.00           C  
ATOM    741  C6    G A  24     -10.374 -10.786  -8.604  1.00  0.00           C  
ATOM    742  O6    G A  24     -10.129  -9.930  -7.746  1.00  0.00           O  
ATOM    743  N7    G A  24     -12.818 -10.384  -9.198  1.00  0.00           N  
ATOM    744  C8    G A  24     -13.578 -11.013 -10.053  1.00  0.00           C  
ATOM    745  N9    G A  24     -12.927 -12.031 -10.708  1.00  0.00           N  
ATOM    746  H5'   G A  24     -17.210 -11.835 -12.409  1.00  0.00           H  
ATOM    747 H5''   G A  24     -17.757 -12.908 -11.362  1.00  0.00           H  
ATOM    748  H4'   G A  24     -16.010 -13.794 -12.673  1.00  0.00           H  
ATOM    749  H3'   G A  24     -15.269 -13.477  -9.918  1.00  0.00           H  
ATOM    750  H1'   G A  24     -12.836 -13.046 -12.457  1.00  0.00           H  
ATOM    751  H2'   G A  24     -13.269 -14.535 -10.401  1.00  0.00           H  
ATOM    752 HO2'   G A  24     -13.006 -15.845 -12.044  1.00  0.00           H  
ATOM    753  H1    G A  24      -8.498 -11.579  -8.581  1.00  0.00           H  
ATOM    754  H22   G A  24      -8.502 -14.135 -10.861  1.00  0.00           H  
ATOM    755  H21   G A  24      -7.611 -13.247  -9.722  1.00  0.00           H  
ATOM    756  H8    G A  24     -14.517 -10.781 -10.212  1.00  0.00           H  
ATOM    757  P     G A  25     -15.975 -15.920  -9.033  1.00  0.00           P  
ATOM    758  OP2   G A  25     -16.281 -14.876  -8.023  1.00  0.00           O  
ATOM    759  OP1   G A  25     -16.806 -17.150  -9.094  1.00  0.00           O  
ATOM    760  O5'   G A  25     -14.456 -16.361  -8.842  1.00  0.00           O  
ATOM    761  C5'   G A  25     -13.865 -17.331  -9.694  1.00  0.00           C  
ATOM    762  C4'   G A  25     -12.368 -17.387  -9.516  1.00  0.00           C  
ATOM    763  O4'   G A  25     -11.808 -16.047  -9.425  1.00  0.00           O  
ATOM    764  C3'   G A  25     -11.872 -18.041  -8.236  1.00  0.00           C  
ATOM    765  O3'   G A  25     -11.915 -19.457  -8.285  1.00  0.00           O  
ATOM    766  C1'   G A  25     -10.640 -16.068  -8.636  1.00  0.00           C  
ATOM    767  C2'   G A  25     -10.442 -17.519  -8.180  1.00  0.00           C  
ATOM    768  O2'   G A  25      -9.610 -18.191  -9.114  1.00  0.00           O  
ATOM    769  N1    G A  25      -8.403 -13.180  -5.090  1.00  0.00           N  
ATOM    770  C2    G A  25      -7.835 -13.963  -6.065  1.00  0.00           C  
ATOM    771  N2    G A  25      -6.495 -13.984  -6.107  1.00  0.00           N  
ATOM    772  N3    G A  25      -8.529 -14.675  -6.938  1.00  0.00           N  
ATOM    773  C4    G A  25      -9.860 -14.540  -6.755  1.00  0.00           C  
ATOM    774  C5    G A  25     -10.528 -13.785  -5.814  1.00  0.00           C  
ATOM    775  C6    G A  25      -9.771 -13.027  -4.884  1.00  0.00           C  
ATOM    776  O6    G A  25     -10.178 -12.295  -3.974  1.00  0.00           O  
ATOM    777  N7    G A  25     -11.901 -13.917  -5.961  1.00  0.00           N  
ATOM    778  C8    G A  25     -12.041 -14.734  -6.969  1.00  0.00           C  
ATOM    779  N9    G A  25     -10.843 -15.151  -7.498  1.00  0.00           N  
ATOM    780  H5'   G A  25     -14.069 -17.105 -10.625  1.00  0.00           H  
ATOM    781 H5''   G A  25     -14.245 -18.211  -9.488  1.00  0.00           H  
ATOM    782  H4'   G A  25     -11.973 -17.835 -10.294  1.00  0.00           H  
ATOM    783  H3'   G A  25     -12.383 -17.691  -7.477  1.00  0.00           H  
ATOM    784  H1'   G A  25      -9.859 -15.778  -9.153  1.00  0.00           H  
ATOM    785  H2'   G A  25     -10.078 -17.565  -7.271  1.00  0.00           H  
ATOM    786 HO2'   G A  25      -8.737 -18.359  -8.702  1.00  0.00           H  
ATOM    787  H1    G A  25      -7.800 -12.691  -4.492  1.00  0.00           H  
ATOM    788  H22   G A  25      -6.034 -14.525  -6.783  1.00  0.00           H  
ATOM    789  H21   G A  25      -5.974 -13.459  -5.464  1.00  0.00           H  
ATOM    790  H8    G A  25     -12.913 -15.021  -7.313  1.00  0.00           H  
ATOM    791  P     A A  26     -12.320 -20.298  -6.976  1.00  0.00           P  
ATOM    792  OP2   A A  26     -12.810 -19.344  -5.950  1.00  0.00           O  
ATOM    793  OP1   A A  26     -13.185 -21.426  -7.403  1.00  0.00           O  
ATOM    794  O5'   A A  26     -10.937 -20.903  -6.465  1.00  0.00           O  
ATOM    795  C5'   A A  26      -9.964 -21.376  -7.385  1.00  0.00           C  
ATOM    796  C4'   A A  26      -8.894 -22.183  -6.693  1.00  0.00           C  
ATOM    797  O4'   A A  26      -7.767 -21.345  -6.305  1.00  0.00           O  
ATOM    798  C3'   A A  26      -9.329 -22.942  -5.449  1.00  0.00           C  
ATOM    799  O3'   A A  26      -8.567 -24.114  -5.219  1.00  0.00           O  
ATOM    800  C1'   A A  26      -7.573 -21.501  -4.905  1.00  0.00           C  
ATOM    801  C2'   A A  26      -8.885 -22.007  -4.323  1.00  0.00           C  
ATOM    802  O2'   A A  26      -8.630 -22.728  -3.126  1.00  0.00           O  
ATOM    803  N1    A A  26      -9.186 -16.721  -3.853  1.00  0.00           N  
ATOM    804  C2    A A  26      -9.807 -17.787  -4.375  1.00  0.00           C  
ATOM    805  N3    A A  26      -9.326 -19.003  -4.622  1.00  0.00           N  
ATOM    806  C4    A A  26      -8.031 -19.083  -4.269  1.00  0.00           C  
ATOM    807  C5    A A  26      -7.258 -18.076  -3.721  1.00  0.00           C  
ATOM    808  C6    A A  26      -7.885 -16.835  -3.508  1.00  0.00           C  
ATOM    809  N6    A A  26      -7.267 -15.773  -2.988  1.00  0.00           N  
ATOM    810  N7    A A  26      -5.966 -18.523  -3.484  1.00  0.00           N  
ATOM    811  C8    A A  26      -5.986 -19.770  -3.888  1.00  0.00           C  
ATOM    812  N9    A A  26      -7.204 -20.175  -4.374  1.00  0.00           N  
ATOM    813  H5'   A A  26      -9.547 -20.610  -7.832  1.00  0.00           H  
ATOM    814 H5''   A A  26     -10.404 -21.938  -8.056  1.00  0.00           H  
ATOM    815  H4'   A A  26      -8.566 -22.870  -7.310  1.00  0.00           H  
ATOM    816  H3'   A A  26     -10.307 -23.013  -5.442  1.00  0.00           H  
ATOM    817  H1'   A A  26      -6.859 -22.143  -4.706  1.00  0.00           H  
ATOM    818  H2'   A A  26      -9.530 -21.283  -4.181  1.00  0.00           H  
ATOM    819 HO2'   A A  26      -8.078 -22.176  -2.534  1.00  0.00           H  
ATOM    820  H2    A A  26     -10.750 -17.651  -4.608  1.00  0.00           H  
ATOM    821  H61   A A  26      -7.757 -14.933  -2.863  1.00  0.00           H  
ATOM    822  H62   A A  26      -6.323 -15.832  -2.730  1.00  0.00           H  
ATOM    823  H8    A A  26      -5.203 -20.358  -3.846  1.00  0.00           H  
ATOM    824  P     A A  27      -8.968 -25.494  -5.939  1.00  0.00           P  
ATOM    825  OP2   A A  27     -10.230 -25.981  -5.328  1.00  0.00           O  
ATOM    826  OP1   A A  27      -8.896 -25.285  -7.407  1.00  0.00           O  
ATOM    827  O5'   A A  27      -7.801 -26.497  -5.526  1.00  0.00           O  
ATOM    828  C5'   A A  27      -7.360 -26.586  -4.179  1.00  0.00           C  
ATOM    829  C4'   A A  27      -5.886 -26.288  -4.058  1.00  0.00           C  
ATOM    830  O4'   A A  27      -5.294 -26.262  -5.375  1.00  0.00           O  
ATOM    831  C3'   A A  27      -5.525 -24.964  -3.402  1.00  0.00           C  
ATOM    832  O3'   A A  27      -4.332 -25.030  -2.639  1.00  0.00           O  
ATOM    833  C1'   A A  27      -4.561 -25.072  -5.555  1.00  0.00           C  
ATOM    834  C2'   A A  27      -5.186 -24.070  -4.588  1.00  0.00           C  
ATOM    835  O2'   A A  27      -4.211 -23.098  -4.238  1.00  0.00           O  
ATOM    836  N1    A A  27      -2.129 -23.660  -9.874  1.00  0.00           N  
ATOM    837  C2    A A  27      -1.681 -24.006  -8.660  1.00  0.00           C  
ATOM    838  N3    A A  27      -2.371 -24.363  -7.579  1.00  0.00           N  
ATOM    839  C4    A A  27      -3.692 -24.345  -7.831  1.00  0.00           C  
ATOM    840  C5    A A  27      -4.303 -24.013  -9.026  1.00  0.00           C  
ATOM    841  C6    A A  27      -3.462 -23.653 -10.094  1.00  0.00           C  
ATOM    842  N6    A A  27      -3.908 -23.308 -11.304  1.00  0.00           N  
ATOM    843  N7    A A  27      -5.683 -24.109  -8.914  1.00  0.00           N  
ATOM    844  C8    A A  27      -5.872 -24.491  -7.675  1.00  0.00           C  
ATOM    845  N9    A A  27      -4.710 -24.654  -6.962  1.00  0.00           N  
ATOM    846  H5'   A A  27      -7.530 -27.492  -3.845  1.00  0.00           H  
ATOM    847 H5''   A A  27      -7.862 -25.946  -3.634  1.00  0.00           H  
ATOM    848  H4'   A A  27      -5.462 -26.995  -3.529  1.00  0.00           H  
ATOM    849  H3'   A A  27      -6.317 -24.603  -2.950  1.00  0.00           H  
ATOM    850  H1'   A A  27      -3.608 -25.177  -5.345  1.00  0.00           H  
ATOM    851  H2'   A A  27      -5.989 -23.658  -4.969  1.00  0.00           H  
ATOM    852 HO2'   A A  27      -4.445 -22.246  -4.662  1.00  0.00           H  
ATOM    853  H2    A A  27      -0.707 -23.994  -8.553  1.00  0.00           H  
ATOM    854  H61   A A  27      -3.272 -23.067 -12.010  1.00  0.00           H  
ATOM    855  H62   A A  27      -4.870 -23.296 -11.487  1.00  0.00           H  
ATOM    856  H8    A A  27      -6.762 -24.646  -7.293  1.00  0.00           H  
ATOM    857  P     G A  28      -4.385 -25.464  -1.093  1.00  0.00           P  
ATOM    858  OP2   G A  28      -5.809 -25.498  -0.673  1.00  0.00           O  
ATOM    859  OP1   G A  28      -3.542 -26.676  -0.925  1.00  0.00           O  
ATOM    860  O5'   G A  28      -3.674 -24.260  -0.329  1.00  0.00           O  
ATOM    861  C5'   G A  28      -2.509 -23.647  -0.860  1.00  0.00           C  
ATOM    862  C4'   G A  28      -2.294 -22.270  -0.282  1.00  0.00           C  
ATOM    863  O4'   G A  28      -2.929 -21.298  -1.151  1.00  0.00           O  
ATOM    864  C3'   G A  28      -2.917 -22.015   1.082  1.00  0.00           C  
ATOM    865  O3'   G A  28      -2.088 -22.427   2.155  1.00  0.00           O  
ATOM    866  C1'   G A  28      -3.558 -20.280  -0.389  1.00  0.00           C  
ATOM    867  C2'   G A  28      -3.164 -20.514   1.071  1.00  0.00           C  
ATOM    868  O2'   G A  28      -1.972 -19.793   1.348  1.00  0.00           O  
ATOM    869  N1    G A  28      -8.102 -18.061   0.197  1.00  0.00           N  
ATOM    870  C2    G A  28      -6.854 -17.604   0.546  1.00  0.00           C  
ATOM    871  N2    G A  28      -6.804 -16.397   1.129  1.00  0.00           N  
ATOM    872  N3    G A  28      -5.736 -18.279   0.339  1.00  0.00           N  
ATOM    873  C4    G A  28      -5.967 -19.470  -0.253  1.00  0.00           C  
ATOM    874  C5    G A  28      -7.170 -20.019  -0.643  1.00  0.00           C  
ATOM    875  C6    G A  28      -8.362 -19.284  -0.415  1.00  0.00           C  
ATOM    876  O6    G A  28      -9.526 -19.599  -0.688  1.00  0.00           O  
ATOM    877  N7    G A  28      -6.979 -21.266  -1.219  1.00  0.00           N  
ATOM    878  C8    G A  28      -5.688 -21.450  -1.171  1.00  0.00           C  
ATOM    879  N9    G A  28      -5.013 -20.399  -0.598  1.00  0.00           N  
ATOM    880  H5'   G A  28      -2.600 -23.575  -1.833  1.00  0.00           H  
ATOM    881 H5''   G A  28      -1.731 -24.206  -0.653  1.00  0.00           H  
ATOM    882  H4'   G A  28      -1.331 -22.090  -0.240  1.00  0.00           H  
ATOM    883  H3'   G A  28      -3.779 -22.477   1.134  1.00  0.00           H  
ATOM    884  H1'   G A  28      -3.260 -19.389  -0.669  1.00  0.00           H  
ATOM    885  H2'   G A  28      -3.889 -20.265   1.681  1.00  0.00           H  
ATOM    886 HO2'   G A  28      -2.172 -18.834   1.348  1.00  0.00           H  
ATOM    887  H1    G A  28      -8.869 -17.483   0.393  1.00  0.00           H  
ATOM    888  H22   G A  28      -5.941 -16.019   1.400  1.00  0.00           H  
ATOM    889  H21   G A  28      -7.628 -15.890   1.285  1.00  0.00           H  
ATOM    890  H8    G A  28      -5.245 -22.256  -1.511  1.00  0.00           H  
ATOM    891  P     U A  29      -2.731 -22.770   3.587  1.00  0.00           P  
ATOM    892  OP2   U A  29      -3.877 -23.688   3.368  1.00  0.00           O  
ATOM    893  OP1   U A  29      -1.632 -23.172   4.501  1.00  0.00           O  
ATOM    894  O5'   U A  29      -3.307 -21.374   4.094  1.00  0.00           O  
ATOM    895  C5'   U A  29      -2.439 -20.348   4.549  1.00  0.00           C  
ATOM    896  C4'   U A  29      -3.205 -19.193   5.146  1.00  0.00           C  
ATOM    897  O4'   U A  29      -4.047 -18.587   4.134  1.00  0.00           O  
ATOM    898  C3'   U A  29      -4.183 -19.540   6.257  1.00  0.00           C  
ATOM    899  O3'   U A  29      -3.546 -19.783   7.499  1.00  0.00           O  
ATOM    900  C1'   U A  29      -5.224 -18.102   4.734  1.00  0.00           C  
ATOM    901  C2'   U A  29      -5.117 -18.338   6.239  1.00  0.00           C  
ATOM    902  O2'   U A  29      -4.516 -17.210   6.858  1.00  0.00           O  
ATOM    903  N1    U A  29      -6.392 -18.793   4.137  1.00  0.00           N  
ATOM    904  C2    U A  29      -7.626 -18.184   4.280  1.00  0.00           C  
ATOM    905  O2    U A  29      -7.782 -17.127   4.865  1.00  0.00           O  
ATOM    906  N3    U A  29      -8.678 -18.859   3.712  1.00  0.00           N  
ATOM    907  C4    U A  29      -8.627 -20.056   3.029  1.00  0.00           C  
ATOM    908  O4    U A  29      -9.666 -20.537   2.575  1.00  0.00           O  
ATOM    909  C5    U A  29      -7.319 -20.627   2.919  1.00  0.00           C  
ATOM    910  C6    U A  29      -6.277 -19.990   3.463  1.00  0.00           C  
ATOM    911  H5'   U A  29      -1.907 -20.021   3.793  1.00  0.00           H  
ATOM    912 H5''   U A  29      -1.836 -20.716   5.228  1.00  0.00           H  
ATOM    913  H4'   U A  29      -2.566 -18.524   5.469  1.00  0.00           H  
ATOM    914  H3'   U A  29      -4.684 -20.344   6.007  1.00  0.00           H  
ATOM    915  H1'   U A  29      -5.293 -17.139   4.562  1.00  0.00           H  
ATOM    916  H2'   U A  29      -5.985 -18.552   6.642  1.00  0.00           H  
ATOM    917 HO2'   U A  29      -5.191 -16.741   7.393  1.00  0.00           H  
ATOM    918  H3    U A  29      -9.561 -18.445   3.802  1.00  0.00           H  
ATOM    919  H5    U A  29      -7.190 -21.477   2.449  1.00  0.00           H  
ATOM    920  H6    U A  29      -5.393 -20.402   3.375  1.00  0.00           H  
ATOM    921  P     A A  30      -4.353 -20.486   8.698  1.00  0.00           P  
ATOM    922  OP2   A A  30      -5.536 -21.169   8.118  1.00  0.00           O  
ATOM    923  OP1   A A  30      -3.384 -21.262   9.512  1.00  0.00           O  
ATOM    924  O5'   A A  30      -4.872 -19.265   9.581  1.00  0.00           O  
ATOM    925  C5'   A A  30      -5.738 -19.481  10.686  1.00  0.00           C  
ATOM    926  C4'   A A  30      -6.913 -18.536  10.662  1.00  0.00           C  
ATOM    927  O4'   A A  30      -7.242 -18.234   9.287  1.00  0.00           O  
ATOM    928  C3'   A A  30      -8.213 -19.073  11.241  1.00  0.00           C  
ATOM    929  O3'   A A  30      -8.265 -18.995  12.655  1.00  0.00           O  
ATOM    930  C1'   A A  30      -8.626 -18.045   9.171  1.00  0.00           C  
ATOM    931  C2'   A A  30      -9.259 -18.214  10.553  1.00  0.00           C  
ATOM    932  O2'   A A  30      -9.371 -16.942  11.176  1.00  0.00           O  
ATOM    933  N1    A A  30     -12.631 -19.368   6.211  1.00  0.00           N  
ATOM    934  C2    A A  30     -12.435 -18.349   7.058  1.00  0.00           C  
ATOM    935  N3    A A  30     -11.366 -18.065   7.798  1.00  0.00           N  
ATOM    936  C4    A A  30     -10.398 -18.979   7.606  1.00  0.00           C  
ATOM    937  C5    A A  30     -10.452 -20.078   6.770  1.00  0.00           C  
ATOM    938  C6    A A  30     -11.639 -20.268   6.041  1.00  0.00           C  
ATOM    939  N6    A A  30     -11.835 -21.284   5.197  1.00  0.00           N  
ATOM    940  N7    A A  30      -9.266 -20.798   6.830  1.00  0.00           N  
ATOM    941  C8    A A  30      -8.534 -20.127   7.685  1.00  0.00           C  
ATOM    942  N9    A A  30      -9.157 -19.015   8.195  1.00  0.00           N  
ATOM    943  H5'   A A  30      -5.236 -19.346  11.516  1.00  0.00           H  
ATOM    944 H5''   A A  30      -6.068 -20.403  10.659  1.00  0.00           H  
ATOM    945  H4'   A A  30      -6.664 -17.709  11.126  1.00  0.00           H  
ATOM    946  H3'   A A  30      -8.329 -20.005  10.960  1.00  0.00           H  
ATOM    947  H1'   A A  30      -8.788 -17.134   8.848  1.00  0.00           H  
ATOM    948  H2'   A A  30     -10.124 -18.672  10.503  1.00  0.00           H  
ATOM    949 HO2'   A A  30     -10.316 -16.689  11.215  1.00  0.00           H  
ATOM    950  H2    A A  30     -13.186 -17.725   7.145  1.00  0.00           H  
ATOM    951  H61   A A  30     -12.685 -21.363   4.716  1.00  0.00           H  
ATOM    952  H62   A A  30     -11.129 -21.949   5.058  1.00  0.00           H  
ATOM    953  H8    A A  30      -7.626 -20.396   7.939  1.00  0.00           H  
ATOM    954  P     G A  31      -8.406 -20.334  13.533  1.00  0.00           P  
ATOM    955  OP2   G A  31      -7.533 -21.373  12.931  1.00  0.00           O  
ATOM    956  OP1   G A  31      -8.234 -19.967  14.962  1.00  0.00           O  
ATOM    957  O5'   G A  31      -9.921 -20.779  13.317  1.00  0.00           O  
ATOM    958  C5'   G A  31     -10.985 -19.856  13.498  1.00  0.00           C  
ATOM    959  C4'   G A  31     -12.258 -20.343  12.852  1.00  0.00           C  
ATOM    960  O4'   G A  31     -12.134 -20.272  11.407  1.00  0.00           O  
ATOM    961  C3'   G A  31     -12.630 -21.793  13.121  1.00  0.00           C  
ATOM    962  O3'   G A  31     -13.266 -21.979  14.374  1.00  0.00           O  
ATOM    963  C1'   G A  31     -12.816 -21.373  10.803  1.00  0.00           C  
ATOM    964  C2'   G A  31     -13.514 -22.136  11.930  1.00  0.00           C  
ATOM    965  O2'   G A  31     -14.825 -21.616  12.096  1.00  0.00           O  
ATOM    966  N1    G A  31     -12.266 -25.091   7.369  1.00  0.00           N  
ATOM    967  C2    G A  31     -13.413 -24.508   7.850  1.00  0.00           C  
ATOM    968  N2    G A  31     -14.570 -24.973   7.354  1.00  0.00           N  
ATOM    969  N3    G A  31     -13.428 -23.539   8.751  1.00  0.00           N  
ATOM    970  C4    G A  31     -12.183 -23.194   9.141  1.00  0.00           C  
ATOM    971  C5    G A  31     -10.975 -23.712   8.724  1.00  0.00           C  
ATOM    972  C6    G A  31     -10.973 -24.751   7.757  1.00  0.00           C  
ATOM    973  O6    G A  31     -10.007 -25.340   7.261  1.00  0.00           O  
ATOM    974  N7    G A  31      -9.919 -23.082   9.368  1.00  0.00           N  
ATOM    975  C8    G A  31     -10.494 -22.209  10.151  1.00  0.00           C  
ATOM    976  N9    G A  31     -11.865 -22.224  10.063  1.00  0.00           N  
ATOM    977  H5'   G A  31     -10.733 -18.996  13.101  1.00  0.00           H  
ATOM    978 H5''   G A  31     -11.140 -19.731  14.458  1.00  0.00           H  
ATOM    979  H4'   G A  31     -12.998 -19.767  13.136  1.00  0.00           H  
ATOM    980  H3'   G A  31     -11.819 -22.345  13.087  1.00  0.00           H  
ATOM    981  H1'   G A  31     -13.489 -21.020  10.183  1.00  0.00           H  
ATOM    982  H2'   G A  31     -13.526 -23.101  11.756  1.00  0.00           H  
ATOM    983 HO2'   G A  31     -15.473 -22.276  11.774  1.00  0.00           H  
ATOM    984  H1    G A  31     -12.363 -25.802   6.702  1.00  0.00           H  
ATOM    985  H22   G A  31     -15.421 -24.594   7.660  1.00  0.00           H  
ATOM    986  H21   G A  31     -14.567 -25.690   6.687  1.00  0.00           H  
ATOM    987  H8    G A  31      -9.996 -21.605  10.741  1.00  0.00           H  
ATOM    988  P     G A  32     -13.119 -23.377  15.154  1.00  0.00           P  
ATOM    989  OP2   G A  32     -11.699 -23.802  15.073  1.00  0.00           O  
ATOM    990  OP1   G A  32     -13.768 -23.233  16.483  1.00  0.00           O  
ATOM    991  O5'   G A  32     -13.989 -24.395  14.290  1.00  0.00           O  
ATOM    992  C5'   G A  32     -15.408 -24.342  14.311  1.00  0.00           C  
ATOM    993  C4'   G A  32     -16.015 -25.387  13.408  1.00  0.00           C  
ATOM    994  O4'   G A  32     -15.581 -25.166  12.041  1.00  0.00           O  
ATOM    995  C3'   G A  32     -15.619 -26.827  13.694  1.00  0.00           C  
ATOM    996  O3'   G A  32     -16.357 -27.404  14.759  1.00  0.00           O  
ATOM    997  C1'   G A  32     -15.402 -26.418  11.377  1.00  0.00           C  
ATOM    998  C2'   G A  32     -15.850 -27.508  12.353  1.00  0.00           C  
ATOM    999  O2'   G A  32     -17.229 -27.777  12.142  1.00  0.00           O  
ATOM   1000  N1    G A  32     -12.161 -28.982   8.403  1.00  0.00           N  
ATOM   1001  C2    G A  32     -13.523 -29.115   8.531  1.00  0.00           C  
ATOM   1002  N2    G A  32     -14.103 -30.053   7.768  1.00  0.00           N  
ATOM   1003  N3    G A  32     -14.263 -28.382   9.346  1.00  0.00           N  
ATOM   1004  C4    G A  32     -13.523 -27.490  10.037  1.00  0.00           C  
ATOM   1005  C5    G A  32     -12.161 -27.277   9.984  1.00  0.00           C  
ATOM   1006  C6    G A  32     -11.379 -28.070   9.105  1.00  0.00           C  
ATOM   1007  O6    G A  32     -10.158 -28.032   8.915  1.00  0.00           O  
ATOM   1008  N7    G A  32     -11.787 -26.263  10.854  1.00  0.00           N  
ATOM   1009  C8    G A  32     -12.906 -25.886  11.411  1.00  0.00           C  
ATOM   1010  N9    G A  32     -13.997 -26.588  10.961  1.00  0.00           N  
ATOM   1011  H5'   G A  32     -15.699 -23.454  14.015  1.00  0.00           H  
ATOM   1012 H5''   G A  32     -15.719 -24.491  15.228  1.00  0.00           H  
ATOM   1013  H4'   G A  32     -16.991 -25.311  13.448  1.00  0.00           H  
ATOM   1014  H3'   G A  32     -14.663 -26.861  13.910  1.00  0.00           H  
ATOM   1015  H1'   G A  32     -15.981 -26.431  10.586  1.00  0.00           H  
ATOM   1016  H2'   G A  32     -15.304 -28.317  12.261  1.00  0.00           H  
ATOM   1017 HO2'   G A  32     -17.321 -28.658  11.723  1.00  0.00           H  
ATOM   1018  H1    G A  32     -11.704 -29.574   7.770  1.00  0.00           H  
ATOM   1019  H22   G A  32     -15.073 -30.193   7.817  1.00  0.00           H  
ATOM   1020  H21   G A  32     -13.562 -30.600   7.162  1.00  0.00           H  
ATOM   1021  H8    G A  32     -12.961 -25.174  12.081  1.00  0.00           H  
ATOM   1022  P     U A  33     -15.702 -28.562  15.660  1.00  0.00           P  
ATOM   1023  OP2   U A  33     -14.314 -28.155  15.994  1.00  0.00           O  
ATOM   1024  OP1   U A  33     -16.654 -28.888  16.753  1.00  0.00           O  
ATOM   1025  O5'   U A  33     -15.626 -29.816  14.681  1.00  0.00           O  
ATOM   1026  C5'   U A  33     -16.801 -30.518  14.303  1.00  0.00           C  
ATOM   1027  C4'   U A  33     -16.488 -31.671  13.381  1.00  0.00           C  
ATOM   1028  O4'   U A  33     -15.895 -31.177  12.153  1.00  0.00           O  
ATOM   1029  C3'   U A  33     -15.478 -32.686  13.896  1.00  0.00           C  
ATOM   1030  O3'   U A  33     -16.047 -33.633  14.784  1.00  0.00           O  
ATOM   1031  C1'   U A  33     -14.898 -32.082  11.686  1.00  0.00           C  
ATOM   1032  C2'   U A  33     -14.940 -33.299  12.612  1.00  0.00           C  
ATOM   1033  O2'   U A  33     -15.845 -34.254  12.077  1.00  0.00           O  
ATOM   1034  N1    U A  33     -13.567 -31.428  11.678  1.00  0.00           N  
ATOM   1035  C2    U A  33     -12.590 -31.995  10.881  1.00  0.00           C  
ATOM   1036  O2    U A  33     -12.779 -32.990  10.202  1.00  0.00           O  
ATOM   1037  N3    U A  33     -11.375 -31.356  10.904  1.00  0.00           N  
ATOM   1038  C4    U A  33     -11.041 -30.230  11.627  1.00  0.00           C  
ATOM   1039  O4    U A  33      -9.900 -29.773  11.541  1.00  0.00           O  
ATOM   1040  C5    U A  33     -12.101 -29.698  12.428  1.00  0.00           C  
ATOM   1041  C6    U A  33     -13.295 -30.300  12.423  1.00  0.00           C  
ATOM   1042  H5'   U A  33     -17.409 -29.900  13.846  1.00  0.00           H  
ATOM   1043 H5''   U A  33     -17.240 -30.863  15.108  1.00  0.00           H  
ATOM   1044  H4'   U A  33     -17.323 -32.138  13.164  1.00  0.00           H  
ATOM   1045  H3'   U A  33     -14.752 -32.212  14.354  1.00  0.00           H  
ATOM   1046  H1'   U A  33     -15.128 -32.358  10.774  1.00  0.00           H  
ATOM   1047  H2'   U A  33     -14.046 -33.681  12.742  1.00  0.00           H  
ATOM   1048 HO2'   U A  33     -15.338 -35.018  11.735  1.00  0.00           H  
ATOM   1049  H3    U A  33     -10.668 -31.742  10.346  1.00  0.00           H  
ATOM   1050  H5    U A  33     -11.953 -28.897  12.974  1.00  0.00           H  
ATOM   1051  H6    U A  33     -14.003 -29.917  12.980  1.00  0.00           H  
ATOM   1052  P     A A  34     -15.237 -34.110  16.087  1.00  0.00           P  
ATOM   1053  OP2   A A  34     -15.082 -32.939  16.986  1.00  0.00           O  
ATOM   1054  OP1   A A  34     -15.875 -35.349  16.598  1.00  0.00           O  
ATOM   1055  O5'   A A  34     -13.796 -34.493  15.525  1.00  0.00           O  
ATOM   1056  C5'   A A  34     -12.690 -33.620  15.700  1.00  0.00           C  
ATOM   1057  C4'   A A  34     -11.379 -34.363  15.618  1.00  0.00           C  
ATOM   1058  O4'   A A  34     -11.615 -35.578  14.866  1.00  0.00           O  
ATOM   1059  C3'   A A  34     -10.250 -33.645  14.896  1.00  0.00           C  
ATOM   1060  O3'   A A  34      -8.968 -34.143  15.238  1.00  0.00           O  
ATOM   1061  C1'   A A  34     -10.975 -35.492  13.618  1.00  0.00           C  
ATOM   1062  C2'   A A  34     -10.565 -34.030  13.454  1.00  0.00           C  
ATOM   1063  O2'   A A  34      -9.404 -33.963  12.638  1.00  0.00           O  
ATOM   1064  N1    A A  34     -11.637 -37.241   8.816  1.00  0.00           N  
ATOM   1065  C2    A A  34     -10.540 -36.926   9.517  1.00  0.00           C  
ATOM   1066  N3    A A  34     -10.440 -36.475  10.765  1.00  0.00           N  
ATOM   1067  C4    A A  34     -11.657 -36.348  11.324  1.00  0.00           C  
ATOM   1068  C5    A A  34     -12.873 -36.632  10.732  1.00  0.00           C  
ATOM   1069  C6    A A  34     -12.844 -37.102   9.407  1.00  0.00           C  
ATOM   1070  N6    A A  34     -13.937 -37.416   8.709  1.00  0.00           N  
ATOM   1071  N7    A A  34     -13.917 -36.381  11.612  1.00  0.00           N  
ATOM   1072  C8    A A  34     -13.318 -35.959  12.698  1.00  0.00           C  
ATOM   1073  N9    A A  34     -11.949 -35.914  12.594  1.00  0.00           N  
ATOM   1074  H5'   A A  34     -12.758 -33.189  16.577  1.00  0.00           H  
ATOM   1075 H5''   A A  34     -12.711 -32.932  15.003  1.00  0.00           H  
ATOM   1076  H4'   A A  34     -11.082 -34.582  16.526  1.00  0.00           H  
ATOM   1077  H3'   A A  34     -10.354 -32.678  15.017  1.00  0.00           H  
ATOM   1078  H1'   A A  34     -10.179 -36.062  13.566  1.00  0.00           H  
ATOM   1079  H2'   A A  34     -11.297 -33.489  13.090  1.00  0.00           H  
ATOM   1080 HO2'   A A  34      -9.648 -33.583  11.768  1.00  0.00           H  
ATOM   1081  H2    A A  34      -9.690 -37.044   9.042  1.00  0.00           H  
ATOM   1082  H61   A A  34     -13.854 -37.739   7.787  1.00  0.00           H  
ATOM   1083  H62   A A  34     -14.823 -37.324   9.117  1.00  0.00           H  
ATOM   1084  H8    A A  34     -13.802 -35.698  13.510  1.00  0.00           H  
ATOM   1085  P     A A  35      -7.963 -33.230  16.078  1.00  0.00           P  
ATOM   1086  OP2   A A  35      -8.480 -33.229  17.470  1.00  0.00           O  
ATOM   1087  OP1   A A  35      -6.603 -33.756  15.800  1.00  0.00           O  
ATOM   1088  O5'   A A  35      -8.037 -31.737  15.525  1.00  0.00           O  
ATOM   1089  C5'   A A  35      -6.882 -30.911  15.499  1.00  0.00           C  
ATOM   1090  C4'   A A  35      -6.074 -31.127  14.244  1.00  0.00           C  
ATOM   1091  O4'   A A  35      -6.741 -30.496  13.122  1.00  0.00           O  
ATOM   1092  C3'   A A  35      -4.673 -30.536  14.242  1.00  0.00           C  
ATOM   1093  O3'   A A  35      -3.737 -31.325  14.956  1.00  0.00           O  
ATOM   1094  C1'   A A  35      -5.772 -30.092  12.185  1.00  0.00           C  
ATOM   1095  C2'   A A  35      -4.380 -30.378  12.751  1.00  0.00           C  
ATOM   1096  O2'   A A  35      -3.898 -31.591  12.190  1.00  0.00           O  
ATOM   1097  N1    A A  35      -6.336 -26.587   8.450  1.00  0.00           N  
ATOM   1098  C2    A A  35      -6.172 -27.916   8.420  1.00  0.00           C  
ATOM   1099  N3    A A  35      -6.031 -28.769   9.433  1.00  0.00           N  
ATOM   1100  C4    A A  35      -6.070 -28.119  10.610  1.00  0.00           C  
ATOM   1101  C5    A A  35      -6.232 -26.760  10.801  1.00  0.00           C  
ATOM   1102  C6    A A  35      -6.372 -25.966   9.648  1.00  0.00           C  
ATOM   1103  N6    A A  35      -6.534 -24.641   9.677  1.00  0.00           N  
ATOM   1104  N7    A A  35      -6.224 -26.450  12.154  1.00  0.00           N  
ATOM   1105  C8    A A  35      -6.060 -27.610  12.741  1.00  0.00           C  
ATOM   1106  N9    A A  35      -5.960 -28.664  11.866  1.00  0.00           N  
ATOM   1107  H5'   A A  35      -6.323 -31.118  16.278  1.00  0.00           H  
ATOM   1108 H5''   A A  35      -7.157 -29.973  15.545  1.00  0.00           H  
ATOM   1109  H4'   A A  35      -6.012 -32.090  14.071  1.00  0.00           H  
ATOM   1110  H3'   A A  35      -4.713 -29.643  14.644  1.00  0.00           H  
ATOM   1111  H1'   A A  35      -5.911 -30.628  11.376  1.00  0.00           H  
ATOM   1112  H2'   A A  35      -3.767 -29.631  12.583  1.00  0.00           H  
ATOM   1113 HO2'   A A  35      -3.141 -31.391  11.602  1.00  0.00           H  
ATOM   1114  H2    A A  35      -6.154 -28.318   7.526  1.00  0.00           H  
ATOM   1115  H61   A A  35      -6.626 -24.141   8.839  1.00  0.00           H  
ATOM   1116  H62   A A  35      -6.563 -24.169  10.535  1.00  0.00           H  
ATOM   1117  H8    A A  35      -6.013 -27.715  13.714  1.00  0.00           H  
ATOM   1118  P     A A  36      -2.278 -30.740  15.293  1.00  0.00           P  
ATOM   1119  OP2   A A  36      -1.973 -29.671  14.309  1.00  0.00           O  
ATOM   1120  OP1   A A  36      -2.228 -30.438  16.745  1.00  0.00           O  
ATOM   1121  O5'   A A  36      -1.298 -31.965  15.010  1.00  0.00           O  
ATOM   1122  C5'   A A  36       0.035 -31.745  14.572  1.00  0.00           C  
ATOM   1123  C4'   A A  36       0.491 -32.824  13.622  1.00  0.00           C  
ATOM   1124  O4'   A A  36       0.164 -34.131  14.164  1.00  0.00           O  
ATOM   1125  C3'   A A  36      -0.158 -32.820  12.246  1.00  0.00           C  
ATOM   1126  O3'   A A  36       0.441 -31.897  11.353  1.00  0.00           O  
ATOM   1127  C1'   A A  36      -0.210 -34.999  13.111  1.00  0.00           C  
ATOM   1128  C2'   A A  36       0.058 -34.260  11.813  1.00  0.00           C  
ATOM   1129  O2'   A A  36       1.404 -34.483  11.419  1.00  0.00           O  
ATOM   1130  N1    A A  36      -3.948 -38.330  11.892  1.00  0.00           N  
ATOM   1131  C2    A A  36      -2.649 -38.277  11.569  1.00  0.00           C  
ATOM   1132  N3    A A  36      -1.731 -37.379  11.922  1.00  0.00           N  
ATOM   1133  C4    A A  36      -2.271 -36.433  12.711  1.00  0.00           C  
ATOM   1134  C5    A A  36      -3.586 -36.354  13.128  1.00  0.00           C  
ATOM   1135  C6    A A  36      -4.458 -37.365  12.686  1.00  0.00           C  
ATOM   1136  N6    A A  36      -5.752 -37.419  13.007  1.00  0.00           N  
ATOM   1137  N7    A A  36      -3.779 -35.240  13.935  1.00  0.00           N  
ATOM   1138  C8    A A  36      -2.595 -34.681  13.986  1.00  0.00           C  
ATOM   1139  N9    A A  36      -1.635 -35.350  13.268  1.00  0.00           N  
ATOM   1140  H5'   A A  36       0.630 -31.733  15.351  1.00  0.00           H  
ATOM   1141 H5''   A A  36       0.084 -30.878  14.118  1.00  0.00           H  
ATOM   1142  H4'   A A  36       1.463 -32.759  13.514  1.00  0.00           H  
ATOM   1143  H3'   A A  36      -1.118 -32.631  12.307  1.00  0.00           H  
ATOM   1144  H1'   A A  36       0.332 -35.815  13.140  1.00  0.00           H  
ATOM   1145  H2'   A A  36      -0.574 -34.523  11.111  1.00  0.00           H  
ATOM   1146 HO2'   A A  36       1.413 -35.064  10.630  1.00  0.00           H  
ATOM   1147  H2    A A  36      -2.329 -39.000  10.990  1.00  0.00           H  
ATOM   1148  H61   A A  36      -6.311 -38.150  12.668  1.00  0.00           H  
ATOM   1149  H62   A A  36      -6.144 -36.729  13.582  1.00  0.00           H  
ATOM   1150  H8    A A  36      -2.412 -33.860  14.490  1.00  0.00           H  
ATOM   1151  P     A A  37      -0.407 -31.290  10.130  1.00  0.00           P  
ATOM   1152  OP2   A A  37      -1.644 -30.684  10.684  1.00  0.00           O  
ATOM   1153  OP1   A A  37       0.507 -30.466   9.300  1.00  0.00           O  
ATOM   1154  O5'   A A  37      -0.826 -32.571   9.279  1.00  0.00           O  
ATOM   1155  C5'   A A  37       0.138 -33.292   8.525  1.00  0.00           C  
ATOM   1156  C4'   A A  37      -0.464 -34.516   7.883  1.00  0.00           C  
ATOM   1157  O4'   A A  37      -1.090 -35.338   8.902  1.00  0.00           O  
ATOM   1158  C3'   A A  37      -1.574 -34.263   6.874  1.00  0.00           C  
ATOM   1159  O3'   A A  37      -1.087 -33.931   5.586  1.00  0.00           O  
ATOM   1160  C1'   A A  37      -2.206 -36.015   8.339  1.00  0.00           C  
ATOM   1161  C2'   A A  37      -2.297 -35.606   6.864  1.00  0.00           C  
ATOM   1162  O2'   A A  37      -1.599 -36.561   6.078  1.00  0.00           O  
ATOM   1163  N1    A A  37      -7.112 -37.196   9.383  1.00  0.00           N  
ATOM   1164  C2    A A  37      -6.197 -37.769   8.590  1.00  0.00           C  
ATOM   1165  N3    A A  37      -4.935 -37.409   8.365  1.00  0.00           N  
ATOM   1166  C4    A A  37      -4.623 -36.307   9.070  1.00  0.00           C  
ATOM   1167  C5    A A  37      -5.454 -35.607   9.925  1.00  0.00           C  
ATOM   1168  C6    A A  37      -6.765 -36.092  10.078  1.00  0.00           C  
ATOM   1169  N6    A A  37      -7.678 -35.520  10.867  1.00  0.00           N  
ATOM   1170  N7    A A  37      -4.787 -34.523  10.479  1.00  0.00           N  
ATOM   1171  C8    A A  37      -3.588 -34.591   9.956  1.00  0.00           C  
ATOM   1172  N9    A A  37      -3.418 -35.647   9.094  1.00  0.00           N  
ATOM   1173  H5'   A A  37       0.867 -33.568   9.119  1.00  0.00           H  
ATOM   1174 H5''   A A  37       0.499 -32.709   7.826  1.00  0.00           H  
ATOM   1175  H4'   A A  37       0.246 -35.034   7.450  1.00  0.00           H  
ATOM   1176  H3'   A A  37      -2.178 -33.555   7.182  1.00  0.00           H  
ATOM   1177  H1'   A A  37      -2.065 -36.984   8.400  1.00  0.00           H  
ATOM   1178  H2'   A A  37      -3.229 -35.510   6.577  1.00  0.00           H  
ATOM   1179 HO2'   A A  37      -2.248 -37.090   5.570  1.00  0.00           H  
ATOM   1180  H2    A A  37      -6.499 -38.568   8.108  1.00  0.00           H  
ATOM   1181  H61   A A  37      -8.577 -35.904  10.933  1.00  0.00           H  
ATOM   1182  H62   A A  37      -7.449 -34.719  11.381  1.00  0.00           H  
ATOM   1183  H8    A A  37      -2.877 -33.947  10.160  1.00  0.00           H  
ATOM   1184  P     A A  38      -1.945 -32.976   4.619  1.00  0.00           P  
ATOM   1185  OP2   A A  38      -2.066 -31.648   5.273  1.00  0.00           O  
ATOM   1186  OP1   A A  38      -1.375 -33.072   3.252  1.00  0.00           O  
ATOM   1187  O5'   A A  38      -3.390 -33.647   4.599  1.00  0.00           O  
ATOM   1188  C5'   A A  38      -3.686 -34.714   3.710  1.00  0.00           C  
ATOM   1189  C4'   A A  38      -5.015 -35.351   4.032  1.00  0.00           C  
ATOM   1190  O4'   A A  38      -5.161 -35.487   5.469  1.00  0.00           O  
ATOM   1191  C3'   A A  38      -6.249 -34.569   3.607  1.00  0.00           C  
ATOM   1192  O3'   A A  38      -6.582 -34.757   2.242  1.00  0.00           O  
ATOM   1193  C1'   A A  38      -6.504 -35.243   5.857  1.00  0.00           C  
ATOM   1194  C2'   A A  38      -7.312 -35.078   4.570  1.00  0.00           C  
ATOM   1195  O2'   A A  38      -7.805 -36.348   4.169  1.00  0.00           O  
ATOM   1196  N1    A A  38      -9.307 -32.614   9.290  1.00  0.00           N  
ATOM   1197  C2    A A  38      -9.529 -33.762   8.636  1.00  0.00           C  
ATOM   1198  N3    A A  38      -8.755 -34.390   7.754  1.00  0.00           N  
ATOM   1199  C4    A A  38      -7.613 -33.708   7.553  1.00  0.00           C  
ATOM   1200  C5    A A  38      -7.243 -32.518   8.150  1.00  0.00           C  
ATOM   1201  C6    A A  38      -8.150 -31.955   9.066  1.00  0.00           C  
ATOM   1202  N6    A A  38      -7.930 -30.811   9.718  1.00  0.00           N  
ATOM   1203  N7    A A  38      -5.995 -32.110   7.700  1.00  0.00           N  
ATOM   1204  C8    A A  38      -5.644 -33.048   6.855  1.00  0.00           C  
ATOM   1205  N9    A A  38      -6.577 -34.047   6.717  1.00  0.00           N  
ATOM   1206  H5'   A A  38      -2.982 -35.393   3.779  1.00  0.00           H  
ATOM   1207 H5''   A A  38      -3.709 -34.371   2.793  1.00  0.00           H  
ATOM   1208  H4'   A A  38      -5.048 -36.241   3.622  1.00  0.00           H  
ATOM   1209  H3'   A A  38      -6.098 -33.614   3.772  1.00  0.00           H  
ATOM   1210  H1'   A A  38      -6.835 -36.022   6.353  1.00  0.00           H  
ATOM   1211  H2'   A A  38      -8.037 -34.427   4.683  1.00  0.00           H  
ATOM   1212 HO2'   A A  38      -8.774 -36.375   4.314  1.00  0.00           H  
ATOM   1213  H2    A A  38     -10.383 -34.201   8.834  1.00  0.00           H  
ATOM   1214  H61   A A  38      -8.601 -30.468  10.345  1.00  0.00           H  
ATOM   1215  H62   A A  38      -7.098 -30.315   9.571  1.00  0.00           H  
ATOM   1216  H8    A A  38      -4.794 -33.037   6.366  1.00  0.00           H  
ATOM   1217  P     C A  39      -7.095 -33.517   1.358  1.00  0.00           P  
ATOM   1218  OP2   C A  39      -6.402 -32.294   1.833  1.00  0.00           O  
ATOM   1219  OP1   C A  39      -7.003 -33.904  -0.073  1.00  0.00           O  
ATOM   1220  O5'   C A  39      -8.638 -33.388   1.733  1.00  0.00           O  
ATOM   1221  C5'   C A  39      -9.579 -34.357   1.296  1.00  0.00           C  
ATOM   1222  C4'   C A  39     -10.922 -34.170   1.960  1.00  0.00           C  
ATOM   1223  O4'   C A  39     -10.782 -34.291   3.400  1.00  0.00           O  
ATOM   1224  C3'   C A  39     -11.582 -32.813   1.766  1.00  0.00           C  
ATOM   1225  O3'   C A  39     -12.270 -32.704   0.531  1.00  0.00           O  
ATOM   1226  C1'   C A  39     -11.630 -33.366   4.063  1.00  0.00           C  
ATOM   1227  C2'   C A  39     -12.490 -32.709   2.982  1.00  0.00           C  
ATOM   1228  O2'   C A  39     -13.675 -33.472   2.808  1.00  0.00           O  
ATOM   1229  N1    C A  39     -10.823 -32.377   4.819  1.00  0.00           N  
ATOM   1230  C2    C A  39     -11.467 -31.591   5.783  1.00  0.00           C  
ATOM   1231  O2    C A  39     -12.683 -31.742   5.974  1.00  0.00           O  
ATOM   1232  N3    C A  39     -10.754 -30.682   6.487  1.00  0.00           N  
ATOM   1233  C4    C A  39      -9.448 -30.539   6.263  1.00  0.00           C  
ATOM   1234  N4    C A  39      -8.784 -29.630   6.981  1.00  0.00           N  
ATOM   1235  C5    C A  39      -8.764 -31.322   5.290  1.00  0.00           C  
ATOM   1236  C6    C A  39      -9.480 -32.218   4.600  1.00  0.00           C  
ATOM   1237  H5'   C A  39      -9.239 -35.251   1.510  1.00  0.00           H  
ATOM   1238 H5''   C A  39      -9.689 -34.280   0.326  1.00  0.00           H  
ATOM   1239  H4'   C A  39     -11.531 -34.868   1.640  1.00  0.00           H  
ATOM   1240  H3'   C A  39     -10.898 -32.113   1.815  1.00  0.00           H  
ATOM   1241  H1'   C A  39     -12.207 -33.857   4.684  1.00  0.00           H  
ATOM   1242  H2'   C A  39     -12.690 -31.774   3.203  1.00  0.00           H  
ATOM   1243 HO2'   C A  39     -14.435 -32.970   3.170  1.00  0.00           H  
ATOM   1244  H42   C A  39      -7.824 -29.500   6.840  1.00  0.00           H  
ATOM   1245  H41   C A  39      -9.259 -29.092   7.650  1.00  0.00           H  
ATOM   1246  H5    C A  39      -7.803 -31.209   5.132  1.00  0.00           H  
ATOM   1247  H6    C A  39      -9.027 -32.766   3.927  1.00  0.00           H  
ATOM   1248  P     C A  40     -12.329 -31.295  -0.239  1.00  0.00           P  
ATOM   1249  OP2   C A  40     -11.015 -30.624  -0.073  1.00  0.00           O  
ATOM   1250  OP1   C A  40     -12.860 -31.539  -1.604  1.00  0.00           O  
ATOM   1251  O5'   C A  40     -13.416 -30.458   0.570  1.00  0.00           O  
ATOM   1252  C5'   C A  40     -14.792 -30.801   0.512  1.00  0.00           C  
ATOM   1253  C4'   C A  40     -15.618 -29.954   1.449  1.00  0.00           C  
ATOM   1254  O4'   C A  40     -15.190 -30.171   2.818  1.00  0.00           O  
ATOM   1255  C3'   C A  40     -15.510 -28.448   1.262  1.00  0.00           C  
ATOM   1256  O3'   C A  40     -16.338 -27.958   0.220  1.00  0.00           O  
ATOM   1257  C1'   C A  40     -15.235 -28.957   3.553  1.00  0.00           C  
ATOM   1258  C2'   C A  40     -15.881 -27.915   2.638  1.00  0.00           C  
ATOM   1259  O2'   C A  40     -17.287 -27.935   2.838  1.00  0.00           O  
ATOM   1260  N1    C A  40     -13.868 -28.564   3.976  1.00  0.00           N  
ATOM   1261  C2    C A  40     -13.735 -27.586   4.969  1.00  0.00           C  
ATOM   1262  O2    C A  40     -14.755 -27.078   5.461  1.00  0.00           O  
ATOM   1263  N3    C A  40     -12.500 -27.210   5.374  1.00  0.00           N  
ATOM   1264  C4    C A  40     -11.420 -27.770   4.829  1.00  0.00           C  
ATOM   1265  N4    C A  40     -10.221 -27.368   5.260  1.00  0.00           N  
ATOM   1266  C5    C A  40     -11.521 -28.767   3.818  1.00  0.00           C  
ATOM   1267  C6    C A  40     -12.748 -29.131   3.427  1.00  0.00           C  
ATOM   1268  H5'   C A  40     -14.897 -31.744   0.757  1.00  0.00           H  
ATOM   1269 H5''   C A  40     -15.115 -30.671  -0.405  1.00  0.00           H  
ATOM   1270  H4'   C A  40     -16.559 -30.217   1.363  1.00  0.00           H  
ATOM   1271  H3'   C A  40     -14.578 -28.214   1.068  1.00  0.00           H  
ATOM   1272  H1'   C A  40     -15.796 -29.086   4.346  1.00  0.00           H  
ATOM   1273  H2'   C A  40     -15.506 -27.022   2.792  1.00  0.00           H  
ATOM   1274 HO2'   C A  40     -17.555 -27.119   3.308  1.00  0.00           H  
ATOM   1275  H42   C A  40      -9.408 -27.761   4.880  1.00  0.00           H  
ATOM   1276  H41   C A  40     -10.155 -26.681   5.956  1.00  0.00           H  
ATOM   1277  H5    C A  40     -10.721 -29.173   3.424  1.00  0.00           H  
ATOM   1278  H6    C A  40     -12.839 -29.816   2.732  1.00  0.00           H  
ATOM   1279  P     G A  41     -16.228 -26.423  -0.246  1.00  0.00           P  
ATOM   1280  OP2   G A  41     -15.191 -26.338  -1.305  1.00  0.00           O  
ATOM   1281  OP1   G A  41     -17.600 -25.925  -0.519  1.00  0.00           O  
ATOM   1282  O5'   G A  41     -15.678 -25.666   1.044  1.00  0.00           O  
ATOM   1283  C5'   G A  41     -16.509 -24.782   1.781  1.00  0.00           C  
ATOM   1284  C4'   G A  41     -15.697 -23.821   2.612  1.00  0.00           C  
ATOM   1285  O4'   G A  41     -14.800 -24.524   3.511  1.00  0.00           O  
ATOM   1286  C3'   G A  41     -14.771 -22.891   1.843  1.00  0.00           C  
ATOM   1287  O3'   G A  41     -15.454 -21.807   1.237  1.00  0.00           O  
ATOM   1288  C1'   G A  41     -13.598 -23.806   3.683  1.00  0.00           C  
ATOM   1289  C2'   G A  41     -13.790 -22.482   2.938  1.00  0.00           C  
ATOM   1290  O2'   G A  41     -14.372 -21.535   3.823  1.00  0.00           O  
ATOM   1291  N1    G A  41      -8.604 -24.789   3.586  1.00  0.00           N  
ATOM   1292  C2    G A  41      -9.299 -23.870   4.334  1.00  0.00           C  
ATOM   1293  N2    G A  41      -8.575 -23.110   5.168  1.00  0.00           N  
ATOM   1294  N3    G A  41     -10.611 -23.707   4.271  1.00  0.00           N  
ATOM   1295  C4    G A  41     -11.182 -24.549   3.384  1.00  0.00           C  
ATOM   1296  C5    G A  41     -10.580 -25.502   2.590  1.00  0.00           C  
ATOM   1297  C6    G A  41      -9.172 -25.666   2.667  1.00  0.00           C  
ATOM   1298  O6    G A  41      -8.453 -26.456   2.045  1.00  0.00           O  
ATOM   1299  N7    G A  41     -11.520 -26.163   1.813  1.00  0.00           N  
ATOM   1300  C8    G A  41     -12.656 -25.611   2.143  1.00  0.00           C  
ATOM   1301  N9    G A  41     -12.524 -24.625   3.090  1.00  0.00           N  
ATOM   1302  H5'   G A  41     -17.089 -25.305   2.372  1.00  0.00           H  
ATOM   1303 H5''   G A  41     -17.067 -24.273   1.155  1.00  0.00           H  
ATOM   1304  H4'   G A  41     -16.306 -23.277   3.154  1.00  0.00           H  
ATOM   1305  H3'   G A  41     -14.301 -23.403   1.153  1.00  0.00           H  
ATOM   1306  H1'   G A  41     -13.389 -23.625   4.623  1.00  0.00           H  
ATOM   1307  H2'   G A  41     -12.946 -22.156   2.562  1.00  0.00           H  
ATOM   1308 HO2'   G A  41     -14.282 -20.639   3.436  1.00  0.00           H  
ATOM   1309  H1    G A  41      -7.632 -24.831   3.707  1.00  0.00           H  
ATOM   1310  H22   G A  41      -9.017 -22.437   5.727  1.00  0.00           H  
ATOM   1311  H21   G A  41      -7.603 -23.225   5.221  1.00  0.00           H  
ATOM   1312  H8    G A  41     -13.516 -25.874   1.753  1.00  0.00           H  
ATOM   1313  P     A A  42     -14.942 -21.212  -0.166  1.00  0.00           P  
ATOM   1314  OP2   A A  42     -14.017 -22.202  -0.774  1.00  0.00           O  
ATOM   1315  OP1   A A  42     -16.127 -20.749  -0.930  1.00  0.00           O  
ATOM   1316  O5'   A A  42     -14.089 -19.931   0.247  1.00  0.00           O  
ATOM   1317  C5'   A A  42     -14.397 -18.650  -0.281  1.00  0.00           C  
ATOM   1318  C4'   A A  42     -15.167 -17.813   0.710  1.00  0.00           C  
ATOM   1319  O4'   A A  42     -14.861 -18.272   2.046  1.00  0.00           O  
ATOM   1320  C3'   A A  42     -14.830 -16.330   0.735  1.00  0.00           C  
ATOM   1321  O3'   A A  42     -15.535 -15.584  -0.243  1.00  0.00           O  
ATOM   1322  C1'   A A  42     -14.844 -17.181   2.934  1.00  0.00           C  
ATOM   1323  C2'   A A  42     -15.230 -15.926   2.147  1.00  0.00           C  
ATOM   1324  O2'   A A  42     -16.633 -15.728   2.248  1.00  0.00           O  
ATOM   1325  N1    A A  42     -11.866 -14.788   6.392  1.00  0.00           N  
ATOM   1326  C2    A A  42     -13.158 -14.651   6.069  1.00  0.00           C  
ATOM   1327  N3    A A  42     -13.871 -15.308   5.156  1.00  0.00           N  
ATOM   1328  C4    A A  42     -13.108 -16.215   4.520  1.00  0.00           C  
ATOM   1329  C5    A A  42     -11.768 -16.472   4.742  1.00  0.00           C  
ATOM   1330  C6    A A  42     -11.128 -15.709   5.735  1.00  0.00           C  
ATOM   1331  N6    A A  42      -9.840 -15.845   6.058  1.00  0.00           N  
ATOM   1332  N7    A A  42     -11.315 -17.477   3.898  1.00  0.00           N  
ATOM   1333  C8    A A  42     -12.374 -17.799   3.197  1.00  0.00           C  
ATOM   1334  N9    A A  42     -13.495 -17.075   3.521  1.00  0.00           N  
ATOM   1335  H5'   A A  42     -14.935 -18.759  -1.093  1.00  0.00           H  
ATOM   1336 H5''   A A  42     -13.563 -18.188  -0.509  1.00  0.00           H  
ATOM   1337  H4'   A A  42     -16.126 -17.922   0.540  1.00  0.00           H  
ATOM   1338  H3'   A A  42     -13.861 -16.218   0.631  1.00  0.00           H  
ATOM   1339  H1'   A A  42     -15.500 -17.333   3.647  1.00  0.00           H  
ATOM   1340  H2'   A A  42     -14.729 -15.141   2.452  1.00  0.00           H  
ATOM   1341 HO2'   A A  42     -16.804 -14.947   2.814  1.00  0.00           H  
ATOM   1342  H2    A A  42     -13.648 -13.970   6.575  1.00  0.00           H  
ATOM   1343  H61   A A  42      -9.449 -15.284   6.760  1.00  0.00           H  
ATOM   1344  H62   A A  42      -9.286 -16.506   5.594  1.00  0.00           H  
ATOM   1345  H8    A A  42     -12.366 -18.493   2.504  1.00  0.00           H  
ATOM   1346  P     A A  43     -14.811 -14.371  -1.010  1.00  0.00           P  
ATOM   1347  OP2   A A  43     -13.468 -14.834  -1.438  1.00  0.00           O  
ATOM   1348  OP1   A A  43     -15.759 -13.834  -2.019  1.00  0.00           O  
ATOM   1349  O5'   A A  43     -14.613 -13.265   0.119  1.00  0.00           O  
ATOM   1350  C5'   A A  43     -15.729 -12.716   0.805  1.00  0.00           C  
ATOM   1351  C4'   A A  43     -15.304 -11.669   1.805  1.00  0.00           C  
ATOM   1352  O4'   A A  43     -14.839 -12.333   3.002  1.00  0.00           O  
ATOM   1353  C3'   A A  43     -14.152 -10.771   1.382  1.00  0.00           C  
ATOM   1354  O3'   A A  43     -14.578  -9.614   0.684  1.00  0.00           O  
ATOM   1355  C1'   A A  43     -13.657 -11.730   3.464  1.00  0.00           C  
ATOM   1356  C2'   A A  43     -13.526 -10.405   2.718  1.00  0.00           C  
ATOM   1357  O2'   A A  43     -14.287  -9.411   3.388  1.00  0.00           O  
ATOM   1358  N1    A A  43      -8.838 -13.102   4.667  1.00  0.00           N  
ATOM   1359  C2    A A  43      -9.651 -12.154   5.149  1.00  0.00           C  
ATOM   1360  N3    A A  43     -10.896 -11.850   4.789  1.00  0.00           N  
ATOM   1361  C4    A A  43     -11.315 -12.658   3.798  1.00  0.00           C  
ATOM   1362  C5    A A  43     -10.596 -13.676   3.201  1.00  0.00           C  
ATOM   1363  C6    A A  43      -9.289 -13.897   3.673  1.00  0.00           C  
ATOM   1364  N6    A A  43      -8.478 -14.842   3.192  1.00  0.00           N  
ATOM   1365  N7    A A  43     -11.351 -14.296   2.214  1.00  0.00           N  
ATOM   1366  C8    A A  43     -12.490 -13.650   2.238  1.00  0.00           C  
ATOM   1367  N9    A A  43     -12.538 -12.645   3.173  1.00  0.00           N  
ATOM   1368  H5'   A A  43     -16.200 -13.435   1.276  1.00  0.00           H  
ATOM   1369 H5''   A A  43     -16.337 -12.308   0.154  1.00  0.00           H  
ATOM   1370  H4'   A A  43     -16.077 -11.107   2.023  1.00  0.00           H  
ATOM   1371  H3'   A A  43     -13.511 -11.296   0.857  1.00  0.00           H  
ATOM   1372  H1'   A A  43     -13.696 -11.557   4.429  1.00  0.00           H  
ATOM   1373  H2'   A A  43     -12.589 -10.137   2.614  1.00  0.00           H  
ATOM   1374 HO2'   A A  43     -13.676  -8.776   3.814  1.00  0.00           H  
ATOM   1375  H2    A A  43      -9.276 -11.605   5.870  1.00  0.00           H  
ATOM   1376  H61   A A  43      -7.577 -14.948   3.562  1.00  0.00           H  
ATOM   1377  H62   A A  43      -8.784 -15.430   2.471  1.00  0.00           H  
ATOM   1378  H8    A A  43     -13.239 -13.863   1.643  1.00  0.00           H  
ATOM   1379  P     G A  44     -13.626  -8.944  -0.425  1.00  0.00           P  
ATOM   1380  OP2   G A  44     -12.477  -9.855  -0.656  1.00  0.00           O  
ATOM   1381  OP1   G A  44     -14.476  -8.528  -1.570  1.00  0.00           O  
ATOM   1382  O5'   G A  44     -13.076  -7.626   0.284  1.00  0.00           O  
ATOM   1383  C5'   G A  44     -13.181  -6.360  -0.350  1.00  0.00           C  
ATOM   1384  C4'   G A  44     -12.469  -5.287   0.436  1.00  0.00           C  
ATOM   1385  O4'   G A  44     -12.439  -5.653   1.835  1.00  0.00           O  
ATOM   1386  C3'   G A  44     -11.023  -5.022   0.046  1.00  0.00           C  
ATOM   1387  O3'   G A  44     -10.896  -4.068  -0.995  1.00  0.00           O  
ATOM   1388  C1'   G A  44     -11.206  -5.274   2.400  1.00  0.00           C  
ATOM   1389  C2'   G A  44     -10.437  -4.476   1.331  1.00  0.00           C  
ATOM   1390  O2'   G A  44     -10.737  -3.097   1.489  1.00  0.00           O  
ATOM   1391  N1    G A  44      -7.016  -7.146   4.603  1.00  0.00           N  
ATOM   1392  C2    G A  44      -7.373  -5.840   4.371  1.00  0.00           C  
ATOM   1393  N2    G A  44      -6.502  -4.904   4.779  1.00  0.00           N  
ATOM   1394  N3    G A  44      -8.501  -5.475   3.784  1.00  0.00           N  
ATOM   1395  C4    G A  44      -9.257  -6.538   3.439  1.00  0.00           C  
ATOM   1396  C5    G A  44      -8.994  -7.879   3.624  1.00  0.00           C  
ATOM   1397  C6    G A  44      -7.780  -8.256   4.255  1.00  0.00           C  
ATOM   1398  O6    G A  44      -7.365  -9.393   4.510  1.00  0.00           O  
ATOM   1399  N7    G A  44     -10.028  -8.658   3.127  1.00  0.00           N  
ATOM   1400  C8    G A  44     -10.886  -7.793   2.657  1.00  0.00           C  
ATOM   1401  N9    G A  44     -10.481  -6.490   2.814  1.00  0.00           N  
ATOM   1402  H5'   G A  44     -14.127  -6.121  -0.434  1.00  0.00           H  
ATOM   1403 H5''   G A  44     -12.785  -6.417  -1.245  1.00  0.00           H  
ATOM   1404  H4'   G A  44     -12.959  -4.444   0.336  1.00  0.00           H  
ATOM   1405  H3'   G A  44     -10.587  -5.872  -0.171  1.00  0.00           H  
ATOM   1406  H1'   G A  44     -11.362  -4.704   3.182  1.00  0.00           H  
ATOM   1407  H2'   G A  44      -9.473  -4.646   1.387  1.00  0.00           H  
ATOM   1408 HO2'   G A  44      -9.950  -2.638   1.851  1.00  0.00           H  
ATOM   1409  H1    G A  44      -6.157  -7.311   5.045  1.00  0.00           H  
ATOM   1410  H22   G A  44      -6.704  -3.954   4.641  1.00  0.00           H  
ATOM   1411  H21   G A  44      -5.665  -5.166   5.214  1.00  0.00           H  
ATOM   1412  H8    G A  44     -11.733  -8.049   2.237  1.00  0.00           H  
ATOM   1413  P     G A  45     -10.264  -4.504  -2.397  1.00  0.00           P  
ATOM   1414  OP2   G A  45     -10.394  -5.982  -2.460  1.00  0.00           O  
ATOM   1415  OP1   G A  45     -10.931  -3.665  -3.425  1.00  0.00           O  
ATOM   1416  O5'   G A  45      -8.711  -4.145  -2.400  1.00  0.00           O  
ATOM   1417  C5'   G A  45      -7.830  -4.729  -3.348  1.00  0.00           C  
ATOM   1418  C4'   G A  45      -8.293  -6.103  -3.763  1.00  0.00           C  
ATOM   1419  O4'   G A  45      -8.141  -6.261  -5.198  1.00  0.00           O  
ATOM   1420  C3'   G A  45      -7.518  -7.273  -3.178  1.00  0.00           C  
ATOM   1421  O3'   G A  45      -7.935  -7.615  -1.866  1.00  0.00           O  
ATOM   1422  C1'   G A  45      -7.731  -7.585  -5.510  1.00  0.00           C  
ATOM   1423  C2'   G A  45      -7.756  -8.375  -4.200  1.00  0.00           C  
ATOM   1424  O2'   G A  45      -9.041  -8.959  -4.039  1.00  0.00           O  
ATOM   1425  N1    G A  45      -4.290 -10.214  -8.186  1.00  0.00           N  
ATOM   1426  C2    G A  45      -5.540 -10.591  -7.761  1.00  0.00           C  
ATOM   1427  N2    G A  45      -5.932 -11.832  -8.090  1.00  0.00           N  
ATOM   1428  N3    G A  45      -6.351  -9.811  -7.065  1.00  0.00           N  
ATOM   1429  C4    G A  45      -5.802  -8.602  -6.822  1.00  0.00           C  
ATOM   1430  C5    G A  45      -4.564  -8.126  -7.200  1.00  0.00           C  
ATOM   1431  C6    G A  45      -3.705  -8.974  -7.946  1.00  0.00           C  
ATOM   1432  O6    G A  45      -2.570  -8.736  -8.374  1.00  0.00           O  
ATOM   1433  N7    G A  45      -4.377  -6.827  -6.752  1.00  0.00           N  
ATOM   1434  C8    G A  45      -5.484  -6.541  -6.121  1.00  0.00           C  
ATOM   1435  N9    G A  45      -6.391  -7.572  -6.125  1.00  0.00           N  
ATOM   1436  H5'   G A  45      -6.936  -4.798  -2.954  1.00  0.00           H  
ATOM   1437 H5''   G A  45      -7.786  -4.153  -4.140  1.00  0.00           H  
ATOM   1438  H4'   G A  45      -9.240  -6.202  -3.530  1.00  0.00           H  
ATOM   1439  H3'   G A  45      -6.563  -7.051  -3.163  1.00  0.00           H  
ATOM   1440  H1'   G A  45      -8.375  -7.975  -6.138  1.00  0.00           H  
ATOM   1441  H2'   G A  45      -7.045  -9.050  -4.175  1.00  0.00           H  
ATOM   1442 HO2'   G A  45      -8.970  -9.927  -4.169  1.00  0.00           H  
ATOM   1443  H1    G A  45      -3.767 -10.867  -8.696  1.00  0.00           H  
ATOM   1444  H22   G A  45      -6.815 -12.155  -7.814  1.00  0.00           H  
ATOM   1445  H21   G A  45      -5.338 -12.415  -8.605  1.00  0.00           H  
ATOM   1446  H8    G A  45      -5.650  -5.677  -5.690  1.00  0.00           H  
ATOM   1447  P     A A  46      -6.859  -8.110  -0.780  1.00  0.00           P  
ATOM   1448  OP2   A A  46      -5.600  -7.355  -1.003  1.00  0.00           O  
ATOM   1449  OP1   A A  46      -7.506  -8.080   0.556  1.00  0.00           O  
ATOM   1450  O5'   A A  46      -6.595  -9.633  -1.166  1.00  0.00           O  
ATOM   1451  C5'   A A  46      -7.595 -10.620  -0.965  1.00  0.00           C  
ATOM   1452  C4'   A A  46      -7.193 -11.946  -1.560  1.00  0.00           C  
ATOM   1453  O4'   A A  46      -7.014 -11.808  -2.994  1.00  0.00           O  
ATOM   1454  C3'   A A  46      -5.870 -12.521  -1.076  1.00  0.00           C  
ATOM   1455  O3'   A A  46      -5.982 -13.200   0.163  1.00  0.00           O  
ATOM   1456  C1'   A A  46      -5.927 -12.607  -3.437  1.00  0.00           C  
ATOM   1457  C2'   A A  46      -5.457 -13.422  -2.231  1.00  0.00           C  
ATOM   1458  O2'   A A  46      -6.163 -14.654  -2.203  1.00  0.00           O  
ATOM   1459  N1    A A  46      -1.723 -12.386  -6.408  1.00  0.00           N  
ATOM   1460  C2    A A  46      -2.544 -13.393  -6.083  1.00  0.00           C  
ATOM   1461  N3    A A  46      -3.622 -13.380  -5.303  1.00  0.00           N  
ATOM   1462  C4    A A  46      -3.842 -12.146  -4.816  1.00  0.00           C  
ATOM   1463  C5    A A  46      -3.088 -11.014  -5.059  1.00  0.00           C  
ATOM   1464  C6    A A  46      -1.972 -11.159  -5.902  1.00  0.00           C  
ATOM   1465  N6    A A  46      -1.153 -10.156  -6.225  1.00  0.00           N  
ATOM   1466  N7    A A  46      -3.616  -9.919  -4.387  1.00  0.00           N  
ATOM   1467  C8    A A  46      -4.660 -10.407  -3.765  1.00  0.00           C  
ATOM   1468  N9    A A  46      -4.857 -11.749  -3.979  1.00  0.00           N  
ATOM   1469  H5'   A A  46      -8.429 -10.321  -1.386  1.00  0.00           H  
ATOM   1470 H5''   A A  46      -7.746 -10.733  -0.004  1.00  0.00           H  
ATOM   1471  H4'   A A  46      -7.904 -12.599  -1.390  1.00  0.00           H  
ATOM   1472  H3'   A A  46      -5.218 -11.795  -0.986  1.00  0.00           H  
ATOM   1473  H1'   A A  46      -6.245 -13.215  -4.137  1.00  0.00           H  
ATOM   1474  H2'   A A  46      -4.486 -13.561  -2.249  1.00  0.00           H  
ATOM   1475 HO2'   A A  46      -6.517 -14.798  -1.301  1.00  0.00           H  
ATOM   1476  H2    A A  46      -2.319 -14.263  -6.476  1.00  0.00           H  
ATOM   1477  H61   A A  46      -0.390 -10.319  -6.819  1.00  0.00           H  
ATOM   1478  H62   A A  46      -1.314  -9.257  -5.871  1.00  0.00           H  
ATOM   1479  H8    A A  46      -5.247  -9.864  -3.197  1.00  0.00           H  
ATOM   1480  P     A A  47      -4.776 -13.149   1.225  1.00  0.00           P  
ATOM   1481  OP2   A A  47      -4.165 -11.797   1.161  1.00  0.00           O  
ATOM   1482  OP1   A A  47      -5.281 -13.665   2.521  1.00  0.00           O  
ATOM   1483  O5'   A A  47      -3.718 -14.195   0.656  1.00  0.00           O  
ATOM   1484  C5'   A A  47      -4.026 -15.579   0.587  1.00  0.00           C  
ATOM   1485  C4'   A A  47      -2.990 -16.339  -0.205  1.00  0.00           C  
ATOM   1486  O4'   A A  47      -2.971 -15.861  -1.575  1.00  0.00           O  
ATOM   1487  C3'   A A  47      -1.551 -16.186   0.261  1.00  0.00           C  
ATOM   1488  O3'   A A  47      -1.227 -17.036   1.349  1.00  0.00           O  
ATOM   1489  C1'   A A  47      -1.644 -15.847  -2.076  1.00  0.00           C  
ATOM   1490  C2'   A A  47      -0.759 -16.485  -1.004  1.00  0.00           C  
ATOM   1491  O2'   A A  47      -0.678 -17.882  -1.244  1.00  0.00           O  
ATOM   1492  N1    A A  47       1.636 -12.853  -4.688  1.00  0.00           N  
ATOM   1493  C2    A A  47       1.505 -14.183  -4.602  1.00  0.00           C  
ATOM   1494  N3    A A  47       0.627 -14.897  -3.901  1.00  0.00           N  
ATOM   1495  C4    A A  47      -0.203 -14.091  -3.215  1.00  0.00           C  
ATOM   1496  C5    A A  47      -0.191 -12.709  -3.203  1.00  0.00           C  
ATOM   1497  C6    A A  47       0.787 -12.072  -3.987  1.00  0.00           C  
ATOM   1498  N6    A A  47       0.919 -10.746  -4.072  1.00  0.00           N  
ATOM   1499  N7    A A  47      -1.196 -12.217  -2.380  1.00  0.00           N  
ATOM   1500  C8    A A  47      -1.783 -13.296  -1.922  1.00  0.00           C  
ATOM   1501  N9    A A  47      -1.233 -14.465  -2.387  1.00  0.00           N  
ATOM   1502  H5'   A A  47      -4.900 -15.691   0.158  1.00  0.00           H  
ATOM   1503 H5''   A A  47      -4.066 -15.945   1.494  1.00  0.00           H  
ATOM   1504  H4'   A A  47      -3.225 -17.290  -0.203  1.00  0.00           H  
ATOM   1505  H3'   A A  47      -1.395 -15.254   0.524  1.00  0.00           H  
ATOM   1506  H1'   A A  47      -1.610 -16.389  -2.891  1.00  0.00           H  
ATOM   1507  H2'   A A  47       0.129 -16.069  -0.979  1.00  0.00           H  
ATOM   1508 HO2'   A A  47      -0.860 -18.361  -0.409  1.00  0.00           H  
ATOM   1509  H2    A A  47       2.145 -14.704  -5.130  1.00  0.00           H  
ATOM   1510  H61   A A  47       1.622 -10.359  -4.636  1.00  0.00           H  
ATOM   1511  H62   A A  47       0.314 -10.159  -3.572  1.00  0.00           H  
ATOM   1512  H8    A A  47      -2.544 -13.270  -1.304  1.00  0.00           H  
ATOM   1513  P     C A  48      -0.246 -16.521   2.512  1.00  0.00           P  
ATOM   1514  OP2   C A  48      -0.503 -15.074   2.725  1.00  0.00           O  
ATOM   1515  OP1   C A  48      -0.356 -17.461   3.656  1.00  0.00           O  
ATOM   1516  O5'   C A  48       1.211 -16.677   1.886  1.00  0.00           O  
ATOM   1517  C5'   C A  48       1.782 -17.960   1.679  1.00  0.00           C  
ATOM   1518  C4'   C A  48       3.071 -17.876   0.898  1.00  0.00           C  
ATOM   1519  O4'   C A  48       2.820 -17.295  -0.408  1.00  0.00           O  
ATOM   1520  C3'   C A  48       4.159 -16.996   1.492  1.00  0.00           C  
ATOM   1521  O3'   C A  48       4.911 -17.648   2.502  1.00  0.00           O  
ATOM   1522  C1'   C A  48       3.893 -16.449  -0.791  1.00  0.00           C  
ATOM   1523  C2'   C A  48       4.982 -16.613   0.270  1.00  0.00           C  
ATOM   1524  O2'   C A  48       5.849 -17.669  -0.119  1.00  0.00           O  
ATOM   1525  N1    C A  48       3.423 -15.046  -0.904  1.00  0.00           N  
ATOM   1526  C2    C A  48       4.224 -14.130  -1.598  1.00  0.00           C  
ATOM   1527  O2    C A  48       5.294 -14.515  -2.093  1.00  0.00           O  
ATOM   1528  N3    C A  48       3.818 -12.845  -1.715  1.00  0.00           N  
ATOM   1529  C4    C A  48       2.664 -12.457  -1.174  1.00  0.00           C  
ATOM   1530  N4    C A  48       2.304 -11.178  -1.315  1.00  0.00           N  
ATOM   1531  C5    C A  48       1.828 -13.362  -0.462  1.00  0.00           C  
ATOM   1532  C6    C A  48       2.239 -14.631  -0.353  1.00  0.00           C  
ATOM   1533  H5'   C A  48       1.145 -18.517   1.186  1.00  0.00           H  
ATOM   1534 H5''   C A  48       1.963 -18.373   2.549  1.00  0.00           H  
ATOM   1535  H4'   C A  48       3.426 -18.783   0.780  1.00  0.00           H  
ATOM   1536  H3'   C A  48       3.750 -16.188   1.868  1.00  0.00           H  
ATOM   1537  H1'   C A  48       4.236 -16.747  -1.660  1.00  0.00           H  
ATOM   1538  H2'   C A  48       5.472 -15.776   0.413  1.00  0.00           H  
ATOM   1539 HO2'   C A  48       6.711 -17.291  -0.388  1.00  0.00           H  
ATOM   1540  H42   C A  48       1.462 -10.862  -0.929  1.00  0.00           H  
ATOM   1541  H41   C A  48       2.883 -10.558  -1.805  1.00  0.00           H  
ATOM   1542  H5    C A  48       0.980 -13.067  -0.068  1.00  0.00           H  
ATOM   1543  H6    C A  48       1.677 -15.270   0.133  1.00  0.00           H  
ATOM   1544  P     G A  49       5.481 -16.814   3.751  1.00  0.00           P  
ATOM   1545  OP2   G A  49       4.461 -15.805   4.134  1.00  0.00           O  
ATOM   1546  OP1   G A  49       5.973 -17.782   4.765  1.00  0.00           O  
ATOM   1547  O5'   G A  49       6.741 -16.041   3.156  1.00  0.00           O  
ATOM   1548  C5'   G A  49       7.929 -16.739   2.813  1.00  0.00           C  
ATOM   1549  C4'   G A  49       8.945 -15.824   2.175  1.00  0.00           C  
ATOM   1550  O4'   G A  49       8.412 -15.284   0.938  1.00  0.00           O  
ATOM   1551  C3'   G A  49       9.331 -14.592   2.980  1.00  0.00           C  
ATOM   1552  O3'   G A  49      10.312 -14.861   3.968  1.00  0.00           O  
ATOM   1553  C1'   G A  49       8.819 -13.933   0.769  1.00  0.00           C  
ATOM   1554  C2'   G A  49       9.799 -13.624   1.902  1.00  0.00           C  
ATOM   1555  O2'   G A  49      11.116 -13.933   1.469  1.00  0.00           O  
ATOM   1556  N1    G A  49       7.032  -9.271  -0.227  1.00  0.00           N  
ATOM   1557  C2    G A  49       8.299  -9.776  -0.395  1.00  0.00           C  
ATOM   1558  N2    G A  49       9.215  -8.933  -0.895  1.00  0.00           N  
ATOM   1559  N3    G A  49       8.644 -11.018  -0.097  1.00  0.00           N  
ATOM   1560  C4    G A  49       7.606 -11.727   0.393  1.00  0.00           C  
ATOM   1561  C5    G A  49       6.305 -11.318   0.600  1.00  0.00           C  
ATOM   1562  C6    G A  49       5.948  -9.984   0.276  1.00  0.00           C  
ATOM   1563  O6    G A  49       4.847  -9.432   0.387  1.00  0.00           O  
ATOM   1564  N7    G A  49       5.540 -12.352   1.120  1.00  0.00           N  
ATOM   1565  C8    G A  49       6.374 -13.353   1.219  1.00  0.00           C  
ATOM   1566  N9    G A  49       7.643 -13.042   0.795  1.00  0.00           N  
ATOM   1567  H5'   G A  49       7.708 -17.458   2.185  1.00  0.00           H  
ATOM   1568 H5''   G A  49       8.315 -17.131   3.624  1.00  0.00           H  
ATOM   1569  H4'   G A  49       9.755 -16.339   1.976  1.00  0.00           H  
ATOM   1570  H3'   G A  49       8.531 -14.227   3.413  1.00  0.00           H  
ATOM   1571  H1'   G A  49       9.278 -13.843  -0.092  1.00  0.00           H  
ATOM   1572  H2'   G A  49       9.724 -12.692   2.198  1.00  0.00           H  
ATOM   1573 HO2'   G A  49      11.612 -13.099   1.336  1.00  0.00           H  
ATOM   1574  H1    G A  49       6.879  -8.336  -0.479  1.00  0.00           H  
ATOM   1575  H22   G A  49      10.136  -9.239  -1.037  1.00  0.00           H  
ATOM   1576  H21   G A  49       8.967  -8.012  -1.119  1.00  0.00           H  
ATOM   1577  H8    G A  49       6.118 -14.235   1.560  1.00  0.00           H  
ATOM   1578  P     C A  50      10.243 -14.123   5.395  1.00  0.00           P  
ATOM   1579  OP2   C A  50       8.872 -13.581   5.568  1.00  0.00           O  
ATOM   1580  OP1   C A  50      10.801 -15.046   6.416  1.00  0.00           O  
ATOM   1581  O5'   C A  50      11.245 -12.894   5.243  1.00  0.00           O  
ATOM   1582  C5'   C A  50      10.908 -11.611   5.748  1.00  0.00           C  
ATOM   1583  C4'   C A  50      10.881 -10.571   4.655  1.00  0.00           C  
ATOM   1584  O4'   C A  50       9.918 -10.959   3.643  1.00  0.00           O  
ATOM   1585  C3'   C A  50      10.461  -9.171   5.073  1.00  0.00           C  
ATOM   1586  O3'   C A  50      11.523  -8.420   5.636  1.00  0.00           O  
ATOM   1587  C1'   C A  50       9.358  -9.807   3.057  1.00  0.00           C  
ATOM   1588  C2'   C A  50       9.953  -8.583   3.764  1.00  0.00           C  
ATOM   1589  O2'   C A  50      11.022  -8.082   2.975  1.00  0.00           O  
ATOM   1590  N1    C A  50       7.883  -9.877   3.197  1.00  0.00           N  
ATOM   1591  C2    C A  50       7.115  -8.829   2.675  1.00  0.00           C  
ATOM   1592  O2    C A  50       7.685  -7.879   2.116  1.00  0.00           O  
ATOM   1593  N3    C A  50       5.767  -8.868   2.788  1.00  0.00           N  
ATOM   1594  C4    C A  50       5.178  -9.899   3.394  1.00  0.00           C  
ATOM   1595  N4    C A  50       3.846  -9.896   3.483  1.00  0.00           N  
ATOM   1596  C5    C A  50       5.930 -10.979   3.936  1.00  0.00           C  
ATOM   1597  C6    C A  50       7.262 -10.930   3.816  1.00  0.00           C  
ATOM   1598  H5'   C A  50      11.569 -11.350   6.423  1.00  0.00           H  
ATOM   1599 H5''   C A  50      10.023 -11.656   6.168  1.00  0.00           H  
ATOM   1600  H4'   C A  50      11.770 -10.519   4.248  1.00  0.00           H  
ATOM   1601  H3'   C A  50       9.718  -9.232   5.709  1.00  0.00           H  
ATOM   1602  H1'   C A  50       9.595  -9.776   2.107  1.00  0.00           H  
ATOM   1603  H2'   C A  50       9.267  -7.901   3.920  1.00  0.00           H  
ATOM   1604 HO2'   C A  50      10.744  -7.241   2.557  1.00  0.00           H  
ATOM   1605  H42   C A  50       3.383 -10.639   3.922  1.00  0.00           H  
ATOM   1606  H41   C A  50       3.331  -9.149   3.110  1.00  0.00           H  
ATOM   1607  H5    C A  50       5.488 -11.734   4.379  1.00  0.00           H  
ATOM   1608  H6    C A  50       7.797 -11.664   4.183  1.00  0.00           H  
ATOM   1609  P     A A  51      11.401  -7.843   7.132  1.00  0.00           P  
ATOM   1610  OP2   A A  51      10.054  -8.192   7.651  1.00  0.00           O  
ATOM   1611  OP1   A A  51      12.609  -8.260   7.886  1.00  0.00           O  
ATOM   1612  O5'   A A  51      11.460  -6.262   6.941  1.00  0.00           O  
ATOM   1613  C5'   A A  51      12.700  -5.572   6.961  1.00  0.00           C  
ATOM   1614  C4'   A A  51      12.722  -4.443   5.961  1.00  0.00           C  
ATOM   1615  O4'   A A  51      12.217  -4.915   4.685  1.00  0.00           O  
ATOM   1616  C3'   A A  51      11.840  -3.247   6.285  1.00  0.00           C  
ATOM   1617  O3'   A A  51      12.472  -2.307   7.137  1.00  0.00           O  
ATOM   1618  C1'   A A  51      11.438  -3.917   4.057  1.00  0.00           C  
ATOM   1619  C2'   A A  51      11.578  -2.656   4.907  1.00  0.00           C  
ATOM   1620  O2'   A A  51      12.695  -1.911   4.444  1.00  0.00           O  
ATOM   1621  N1    A A  51       6.865  -3.520   1.714  1.00  0.00           N  
ATOM   1622  C2    A A  51       8.034  -2.896   1.519  1.00  0.00           C  
ATOM   1623  N3    A A  51       9.187  -3.048   2.167  1.00  0.00           N  
ATOM   1624  C4    A A  51       9.070  -3.975   3.134  1.00  0.00           C  
ATOM   1625  C5    A A  51       7.937  -4.700   3.454  1.00  0.00           C  
ATOM   1626  C6    A A  51       6.782  -4.447   2.693  1.00  0.00           C  
ATOM   1627  N6    A A  51       5.616  -5.067   2.888  1.00  0.00           N  
ATOM   1628  N7    A A  51       8.190  -5.567   4.509  1.00  0.00           N  
ATOM   1629  C8    A A  51       9.450  -5.350   4.797  1.00  0.00           C  
ATOM   1630  N9    A A  51      10.044  -4.400   4.004  1.00  0.00           N  
ATOM   1631  H5'   A A  51      13.421  -6.201   6.748  1.00  0.00           H  
ATOM   1632 H5''   A A  51      12.850  -5.207   7.858  1.00  0.00           H  
ATOM   1633  H4'   A A  51      13.647  -4.138   5.846  1.00  0.00           H  
ATOM   1634  H3'   A A  51      10.995  -3.564   6.667  1.00  0.00           H  
ATOM   1635  H1'   A A  51      11.754  -3.734   3.147  1.00  0.00           H  
ATOM   1636  H2'   A A  51      10.755  -2.123   4.895  1.00  0.00           H  
ATOM   1637 HO2'   A A  51      12.374  -1.103   3.994  1.00  0.00           H  
ATOM   1638  H2    A A  51       8.041  -2.234   0.796  1.00  0.00           H  
ATOM   1639  H61   A A  51       4.844  -4.848   2.324  1.00  0.00           H  
ATOM   1640  H62   A A  51       5.532  -5.743   3.592  1.00  0.00           H  
ATOM   1641  H8    A A  51       9.924  -5.823   5.513  1.00  0.00           H  
ATOM   1642  P     U A  52      11.744  -1.819   8.484  1.00  0.00           P  
ATOM   1643  OP2   U A  52      11.856  -2.909   9.486  1.00  0.00           O  
ATOM   1644  OP1   U A  52      12.248  -0.462   8.815  1.00  0.00           O  
ATOM   1645  O5'   U A  52      10.212  -1.688   8.067  1.00  0.00           O  
ATOM   1646  C5'   U A  52       9.582  -0.418   7.994  1.00  0.00           C  
ATOM   1647  C4'   U A  52       8.642  -0.329   6.817  1.00  0.00           C  
ATOM   1648  O4'   U A  52       8.411  -1.641   6.255  1.00  0.00           O  
ATOM   1649  C3'   U A  52       7.230   0.147   7.121  1.00  0.00           C  
ATOM   1650  O3'   U A  52       7.131   1.557   7.222  1.00  0.00           O  
ATOM   1651  C1'   U A  52       7.196  -1.644   5.549  1.00  0.00           C  
ATOM   1652  C2'   U A  52       6.465  -0.334   5.887  1.00  0.00           C  
ATOM   1653  O2'   U A  52       6.619   0.569   4.801  1.00  0.00           O  
ATOM   1654  N1    U A  52       6.429  -2.842   5.969  1.00  0.00           N  
ATOM   1655  C2    U A  52       5.236  -3.088   5.314  1.00  0.00           C  
ATOM   1656  O2    U A  52       4.805  -2.375   4.426  1.00  0.00           O  
ATOM   1657  N3    U A  52       4.561  -4.207   5.736  1.00  0.00           N  
ATOM   1658  C4    U A  52       4.945  -5.087   6.725  1.00  0.00           C  
ATOM   1659  O4    U A  52       4.225  -6.051   6.990  1.00  0.00           O  
ATOM   1660  C5    U A  52       6.188  -4.770   7.358  1.00  0.00           C  
ATOM   1661  C6    U A  52       6.868  -3.687   6.966  1.00  0.00           C  
ATOM   1662  H5'   U A  52      10.270   0.275   7.906  1.00  0.00           H  
ATOM   1663 H5''   U A  52       9.076  -0.264   8.819  1.00  0.00           H  
ATOM   1664  H4'   U A  52       9.050   0.237   6.130  1.00  0.00           H  
ATOM   1665  H3'   U A  52       6.895  -0.321   7.913  1.00  0.00           H  
ATOM   1666  H1'   U A  52       7.356  -1.684   4.582  1.00  0.00           H  
ATOM   1667  H2'   U A  52       5.521  -0.497   6.091  1.00  0.00           H  
ATOM   1668 HO2'   U A  52       5.761   0.657   4.335  1.00  0.00           H  
ATOM   1669  H3    U A  52       3.713  -4.400   5.285  1.00  0.00           H  
ATOM   1670  H5    U A  52       6.539  -5.342   8.072  1.00  0.00           H  
ATOM   1671  H6    U A  52       7.715  -3.490   7.416  1.00  0.00           H  
ATOM   1672  P     C A  53       6.039   2.223   8.194  1.00  0.00           P  
ATOM   1673  OP2   C A  53       6.371   1.844   9.590  1.00  0.00           O  
ATOM   1674  OP1   C A  53       5.918   3.659   7.832  1.00  0.00           O  
ATOM   1675  O5'   C A  53       4.676   1.500   7.796  1.00  0.00           O  
ATOM   1676  C5'   C A  53       3.844   2.024   6.773  1.00  0.00           C  
ATOM   1677  C4'   C A  53       2.529   1.287   6.692  1.00  0.00           C  
ATOM   1678  O4'   C A  53       2.742  -0.101   6.326  1.00  0.00           O  
ATOM   1679  C3'   C A  53       1.734   1.192   7.985  1.00  0.00           C  
ATOM   1680  O3'   C A  53       0.970   2.356   8.252  1.00  0.00           O  
ATOM   1681  C1'   C A  53       1.788  -0.924   6.949  1.00  0.00           C  
ATOM   1682  C2'   C A  53       0.830   0.004   7.699  1.00  0.00           C  
ATOM   1683  O2'   C A  53      -0.238   0.366   6.836  1.00  0.00           O  
ATOM   1684  N1    C A  53       2.507  -1.848   7.861  1.00  0.00           N  
ATOM   1685  C2    C A  53       1.870  -3.035   8.243  1.00  0.00           C  
ATOM   1686  O2    C A  53       0.732  -3.277   7.812  1.00  0.00           O  
ATOM   1687  N3    C A  53       2.503  -3.895   9.073  1.00  0.00           N  
ATOM   1688  C4    C A  53       3.725  -3.611   9.523  1.00  0.00           C  
ATOM   1689  N4    C A  53       4.312  -4.489  10.341  1.00  0.00           N  
ATOM   1690  C5    C A  53       4.400  -2.413   9.155  1.00  0.00           C  
ATOM   1691  C6    C A  53       3.764  -1.570   8.332  1.00  0.00           C  
ATOM   1692  H5'   C A  53       4.307   1.946   5.913  1.00  0.00           H  
ATOM   1693 H5''   C A  53       3.668   2.971   6.957  1.00  0.00           H  
ATOM   1694  H4'   C A  53       1.973   1.708   6.004  1.00  0.00           H  
ATOM   1695  H3'   C A  53       2.341   0.971   8.722  1.00  0.00           H  
ATOM   1696  H1'   C A  53       1.284  -1.444   6.290  1.00  0.00           H  
ATOM   1697  H2'   C A  53       0.504  -0.406   8.527  1.00  0.00           H  
ATOM   1698 HO2'   C A  53      -1.056  -0.083   7.133  1.00  0.00           H  
ATOM   1699  H42   C A  53       5.210  -4.309  10.688  1.00  0.00           H  
ATOM   1700  H41   C A  53       3.844  -5.312  10.593  1.00  0.00           H  
ATOM   1701  H5    C A  53       5.299  -2.213   9.490  1.00  0.00           H  
ATOM   1702  H6    C A  53       4.211  -0.741   8.066  1.00  0.00           H  
TER                                                                             
