# Supplementary material for: Direct-Coupling Analysis of nucleotide coevolution facilitates RNA secondary and tertiary structure prediction
Source: Nucleic Acids Res. 2015 Sep 29;43(21):10444–55. doi: 10.1093/nar/gkv932 (PMC4666395; doi:10.1093/nar/gkv932)
Supplement: SUPPLEMENTARY DATA [file supp_gkv932_nar-01540-r-2015-File011.zip › blind_predictions_100dca/RF01739/cluster_04.pdb]

ATOM      1  C5'   A A   1      -0.162  -3.729   1.418  1.00  0.00           C  
ATOM      2  C4'   A A   1      -0.255  -3.171   2.816  1.00  0.00           C  
ATOM      3  O4'   A A   1      -0.239  -4.261   3.772  1.00  0.00           O  
ATOM      4  C3'   A A   1       0.894  -2.277   3.256  1.00  0.00           C  
ATOM      5  O3'   A A   1       0.747  -0.934   2.829  1.00  0.00           O  
ATOM      6  C1'   A A   1       0.346  -3.814   4.971  1.00  0.00           C  
ATOM      7  C2'   A A   1       0.814  -2.369   4.776  1.00  0.00           C  
ATOM      8  O2'   A A   1      -0.176  -1.491   5.293  1.00  0.00           O  
ATOM      9  N1    A A   1       5.419  -4.225   5.780  1.00  0.00           N  
ATOM     10  C2    A A   1       4.643  -3.190   5.435  1.00  0.00           C  
ATOM     11  N3    A A   1       3.327  -3.153   5.240  1.00  0.00           N  
ATOM     12  C4    A A   1       2.783  -4.367   5.440  1.00  0.00           C  
ATOM     13  C5    A A   1       3.449  -5.524   5.797  1.00  0.00           C  
ATOM     14  C6    A A   1       4.841  -5.431   5.973  1.00  0.00           C  
ATOM     15  N6    A A   1       5.615  -6.463   6.316  1.00  0.00           N  
ATOM     16  N7    A A   1       2.561  -6.585   5.914  1.00  0.00           N  
ATOM     17  C8    A A   1       1.397  -6.054   5.629  1.00  0.00           C  
ATOM     18  N9    A A   1       1.458  -4.714   5.333  1.00  0.00           N  
ATOM     19  H4'   A A   1      -1.096  -2.676   2.912  1.00  0.00           H  
ATOM     20  H3'   A A   1       1.752  -2.624   2.934  1.00  0.00           H  
ATOM     21  H1'   A A   1      -0.339  -3.843   5.672  1.00  0.00           H  
ATOM     22  H2'   A A   1       1.688  -2.217   5.192  1.00  0.00           H  
ATOM     23 HO2'   A A   1       0.163  -1.080   6.116  1.00  0.00           H  
ATOM     24  H2    A A   1       5.111  -2.338   5.307  1.00  0.00           H  
ATOM     25  H61   A A   1       6.581  -6.336   6.424  1.00  0.00           H  
ATOM     26  H62   A A   1       5.217  -7.346   6.462  1.00  0.00           H  
ATOM     27  H8    A A   1       0.561  -6.565   5.627  1.00  0.00           H  
ATOM     28  P     U A   2       1.807  -0.290   1.808  1.00  0.00           P  
ATOM     29  OP2   U A   2       2.089  -1.290   0.748  1.00  0.00           O  
ATOM     30  OP1   U A   2       1.321   1.062   1.432  1.00  0.00           O  
ATOM     31  O5'   U A   2       3.127  -0.114   2.683  1.00  0.00           O  
ATOM     32  C5'   U A   2       4.085   0.883   2.365  1.00  0.00           C  
ATOM     33  C4'   U A   2       5.440   0.283   2.082  1.00  0.00           C  
ATOM     34  O4'   U A   2       5.674  -0.815   2.998  1.00  0.00           O  
ATOM     35  C3'   U A   2       5.617  -0.359   0.714  1.00  0.00           C  
ATOM     36  O3'   U A   2       5.852   0.585  -0.315  1.00  0.00           O  
ATOM     37  C1'   U A   2       6.448  -1.814   2.368  1.00  0.00           C  
ATOM     38  C2'   U A   2       6.785  -1.298   0.966  1.00  0.00           C  
ATOM     39  O2'   U A   2       8.015  -0.589   1.012  1.00  0.00           O  
ATOM     40  N1    U A   2       5.639  -3.056   2.331  1.00  0.00           N  
ATOM     41  C2    U A   2       6.298  -4.246   2.577  1.00  0.00           C  
ATOM     42  O2    U A   2       7.491  -4.309   2.818  1.00  0.00           O  
ATOM     43  N3    U A   2       5.509  -5.369   2.533  1.00  0.00           N  
ATOM     44  C4    U A   2       4.156  -5.426   2.272  1.00  0.00           C  
ATOM     45  O4    U A   2       3.587  -6.518   2.267  1.00  0.00           O  
ATOM     46  C5    U A   2       3.541  -4.157   2.027  1.00  0.00           C  
ATOM     47  C6    U A   2       4.286  -3.047   2.065  1.00  0.00           C  
ATOM     48  H5'   U A   2       4.163   1.504   3.119  1.00  0.00           H  
ATOM     49 H5''   U A   2       3.784   1.377   1.574  1.00  0.00           H  
ATOM     50  H4'   U A   2       6.138   0.959   2.206  1.00  0.00           H  
ATOM     51  H3'   U A   2       4.826  -0.891   0.488  1.00  0.00           H  
ATOM     52  H1'   U A   2       7.280  -1.983   2.858  1.00  0.00           H  
ATOM     53  H2'   U A   2       6.810  -2.024   0.309  1.00  0.00           H  
ATOM     54 HO2'   U A   2       7.902   0.276   0.563  1.00  0.00           H  
ATOM     55  H3    U A   2       5.957  -6.224   2.704  1.00  0.00           H  
ATOM     56  H5    U A   2       2.582  -4.103   1.834  1.00  0.00           H  
ATOM     57  H6    U A   2       3.841  -2.192   1.893  1.00  0.00           H  
ATOM     58  P     C A   3       5.507   0.221  -1.842  1.00  0.00           P  
ATOM     59  OP2   C A   3       4.845  -1.108  -1.860  1.00  0.00           O  
ATOM     60  OP1   C A   3       4.821   1.390  -2.449  1.00  0.00           O  
ATOM     61  O5'   C A   3       6.933   0.072  -2.535  1.00  0.00           O  
ATOM     62  C5'   C A   3       7.085  -0.659  -3.742  1.00  0.00           C  
ATOM     63  C4'   C A   3       8.169  -1.703  -3.629  1.00  0.00           C  
ATOM     64  O4'   C A   3       8.181  -2.260  -2.289  1.00  0.00           O  
ATOM     65  C3'   C A   3       8.025  -2.919  -4.532  1.00  0.00           C  
ATOM     66  O3'   C A   3       8.490  -2.688  -5.851  1.00  0.00           O  
ATOM     67  C1'   C A   3       8.476  -3.648  -2.330  1.00  0.00           C  
ATOM     68  C2'   C A   3       8.814  -3.984  -3.783  1.00  0.00           C  
ATOM     69  O2'   C A   3      10.212  -3.823  -3.980  1.00  0.00           O  
ATOM     70  N1    C A   3       7.326  -4.437  -1.822  1.00  0.00           N  
ATOM     71  C2    C A   3       7.550  -5.762  -1.429  1.00  0.00           C  
ATOM     72  O2    C A   3       8.694  -6.235  -1.516  1.00  0.00           O  
ATOM     73  N3    C A   3       6.518  -6.502  -0.962  1.00  0.00           N  
ATOM     74  C4    C A   3       5.299  -5.971  -0.879  1.00  0.00           C  
ATOM     75  N4    C A   3       4.311  -6.739  -0.412  1.00  0.00           N  
ATOM     76  C5    C A   3       5.038  -4.627  -1.271  1.00  0.00           C  
ATOM     77  C6    C A   3       6.067  -3.904  -1.730  1.00  0.00           C  
ATOM     78  H5'   C A   3       7.314  -0.038  -4.465  1.00  0.00           H  
ATOM     79 H5''   C A   3       6.237  -1.101  -3.957  1.00  0.00           H  
ATOM     80  H4'   C A   3       9.035  -1.279  -3.804  1.00  0.00           H  
ATOM     81  H3'   C A   3       7.082  -3.185  -4.565  1.00  0.00           H  
ATOM     82  H1'   C A   3       9.260  -3.818  -1.765  1.00  0.00           H  
ATOM     83  H2'   C A   3       8.516  -4.887  -4.021  1.00  0.00           H  
ATOM     84 HO2'   C A   3      10.622  -4.706  -4.089  1.00  0.00           H  
ATOM     85  H42   C A   3       3.403  -6.377  -0.339  1.00  0.00           H  
ATOM     86  H41   C A   3       4.494  -7.663  -0.144  1.00  0.00           H  
ATOM     87  H5    C A   3       4.138  -4.245  -1.206  1.00  0.00           H  
ATOM     88  H6    C A   3       5.908  -2.978  -2.005  1.00  0.00           H  
ATOM     89  P     G A   4       7.862  -3.507  -7.084  1.00  0.00           P  
ATOM     90  OP2   G A   4       6.388  -3.543  -6.909  1.00  0.00           O  
ATOM     91  OP1   G A   4       8.439  -2.962  -8.340  1.00  0.00           O  
ATOM     92  O5'   G A   4       8.419  -4.987  -6.888  1.00  0.00           O  
ATOM     93  C5'   G A   4       9.773  -5.301  -7.177  1.00  0.00           C  
ATOM     94  C4'   G A   4      10.080  -6.749  -6.888  1.00  0.00           C  
ATOM     95  O4'   G A   4       9.847  -7.031  -5.484  1.00  0.00           O  
ATOM     96  C3'   G A   4       9.222  -7.771  -7.618  1.00  0.00           C  
ATOM     97  O3'   G A   4       9.656  -8.013  -8.946  1.00  0.00           O  
ATOM     98  C1'   G A   4       9.316  -8.344  -5.327  1.00  0.00           C  
ATOM     99  C2'   G A   4       9.316  -8.991  -6.713  1.00  0.00           C  
ATOM    100  O2'   G A   4      10.545  -9.679  -6.900  1.00  0.00           O  
ATOM    101  N1    G A   4       5.588 -10.942  -3.032  1.00  0.00           N  
ATOM    102  C2    G A   4       6.815 -11.377  -3.469  1.00  0.00           C  
ATOM    103  N2    G A   4       7.092 -12.674  -3.272  1.00  0.00           N  
ATOM    104  N3    G A   4       7.708 -10.598  -4.057  1.00  0.00           N  
ATOM    105  C4    G A   4       7.269  -9.327  -4.177  1.00  0.00           C  
ATOM    106  C5    G A   4       6.064  -8.791  -3.775  1.00  0.00           C  
ATOM    107  C6    G A   4       5.115  -9.638  -3.146  1.00  0.00           C  
ATOM    108  O6    G A   4       3.991  -9.351  -2.718  1.00  0.00           O  
ATOM    109  N7    G A   4       6.000  -7.439  -4.080  1.00  0.00           N  
ATOM    110  C8    G A   4       7.145  -7.182  -4.652  1.00  0.00           C  
ATOM    111  N9    G A   4       7.963  -8.283  -4.743  1.00  0.00           N  
ATOM    112  H5'   G A   4      10.356  -4.735  -6.629  1.00  0.00           H  
ATOM    113 H5''   G A   4       9.949  -5.119  -8.124  1.00  0.00           H  
ATOM    114  H4'   G A   4      11.023  -6.921  -7.094  1.00  0.00           H  
ATOM    115  H3'   G A   4       8.293  -7.457  -7.636  1.00  0.00           H  
ATOM    116  H1'   G A   4       9.907  -8.850  -4.731  1.00  0.00           H  
ATOM    117  H2'   G A   4       8.546  -9.587  -6.830  1.00  0.00           H  
ATOM    118 HO2'   G A   4      10.923  -9.426  -7.768  1.00  0.00           H  
ATOM    119  H1    G A   4       4.997 -11.599  -2.608  1.00  0.00           H  
ATOM    120  H22   G A   4       7.954 -13.041  -3.563  1.00  0.00           H  
ATOM    121  H21   G A   4       6.436 -13.257  -2.837  1.00  0.00           H  
ATOM    122  H8    G A   4       7.395  -6.294  -4.982  1.00  0.00           H  
ATOM    123  P     U A   5       8.599  -8.452 -10.074  1.00  0.00           P  
ATOM    124  OP2   U A   5       7.402  -7.583  -9.944  1.00  0.00           O  
ATOM    125  OP1   U A   5       9.316  -8.526 -11.373  1.00  0.00           O  
ATOM    126  O5'   U A   5       8.182  -9.932  -9.656  1.00  0.00           O  
ATOM    127  C5'   U A   5       9.095 -11.011  -9.784  1.00  0.00           C  
ATOM    128  C4'   U A   5       8.503 -12.304  -9.281  1.00  0.00           C  
ATOM    129  O4'   U A   5       8.184 -12.187  -7.870  1.00  0.00           O  
ATOM    130  C3'   U A   5       7.192 -12.735  -9.921  1.00  0.00           C  
ATOM    131  O3'   U A   5       7.371 -13.378 -11.172  1.00  0.00           O  
ATOM    132  C1'   U A   5       6.990 -12.906  -7.573  1.00  0.00           C  
ATOM    133  C2'   U A   5       6.582 -13.634  -8.855  1.00  0.00           C  
ATOM    134  O2'   U A   5       7.179 -14.922  -8.863  1.00  0.00           O  
ATOM    135  N1    U A   5       5.935 -11.981  -7.092  1.00  0.00           N  
ATOM    136  C2    U A   5       4.868 -12.539  -6.412  1.00  0.00           C  
ATOM    137  O2    U A   5       4.767 -13.735  -6.200  1.00  0.00           O  
ATOM    138  N3    U A   5       3.918 -11.645  -5.985  1.00  0.00           N  
ATOM    139  C4    U A   5       3.921 -10.278  -6.163  1.00  0.00           C  
ATOM    140  O4    U A   5       2.988  -9.608  -5.718  1.00  0.00           O  
ATOM    141  C5    U A   5       5.056  -9.771  -6.874  1.00  0.00           C  
ATOM    142  C6    U A   5       5.997 -10.619  -7.300  1.00  0.00           C  
ATOM    143  H5'   U A   5       9.904 -10.808  -9.269  1.00  0.00           H  
ATOM    144 H5''   U A   5       9.336 -11.116 -10.728  1.00  0.00           H  
ATOM    145  H4'   U A   5       9.163 -13.020  -9.398  1.00  0.00           H  
ATOM    146  H3'   U A   5       6.620 -11.948 -10.043  1.00  0.00           H  
ATOM    147  H1'   U A   5       7.186 -13.563  -6.873  1.00  0.00           H  
ATOM    148  H2'   U A   5       5.606 -13.685  -8.943  1.00  0.00           H  
ATOM    149 HO2'   U A   5       6.483 -15.597  -8.721  1.00  0.00           H  
ATOM    150  H3    U A   5       3.152 -12.020  -5.502  1.00  0.00           H  
ATOM    151  H5    U A   5       5.141  -8.810  -7.045  1.00  0.00           H  
ATOM    152  H6    U A   5       6.762 -10.248  -7.785  1.00  0.00           H  
ATOM    153  P     U A   6       6.186 -13.380 -12.258  1.00  0.00           P  
ATOM    154  OP2   U A   6       5.657 -11.997 -12.362  1.00  0.00           O  
ATOM    155  OP1   U A   6       6.680 -14.071 -13.476  1.00  0.00           O  
ATOM    156  O5'   U A   6       5.060 -14.291 -11.596  1.00  0.00           O  
ATOM    157  C5'   U A   6       5.163 -15.706 -11.612  1.00  0.00           C  
ATOM    158  C4'   U A   6       3.941 -16.361 -11.017  1.00  0.00           C  
ATOM    159  O4'   U A   6       3.782 -15.949  -9.634  1.00  0.00           O  
ATOM    160  C3'   U A   6       2.610 -16.008 -11.662  1.00  0.00           C  
ATOM    161  O3'   U A   6       2.353 -16.748 -12.844  1.00  0.00           O  
ATOM    162  C1'   U A   6       2.398 -15.804  -9.317  1.00  0.00           C  
ATOM    163  C2'   U A   6       1.615 -16.281 -10.543  1.00  0.00           C  
ATOM    164  O2'   U A   6       1.354 -17.670 -10.411  1.00  0.00           O  
ATOM    165  N1    U A   6       2.088 -14.398  -8.964  1.00  0.00           N  
ATOM    166  C2    U A   6       0.943 -14.171  -8.223  1.00  0.00           C  
ATOM    167  O2    U A   6       0.198 -15.064  -7.858  1.00  0.00           O  
ATOM    168  N3    U A   6       0.697 -12.855  -7.918  1.00  0.00           N  
ATOM    169  C4    U A   6       1.461 -11.763  -8.272  1.00  0.00           C  
ATOM    170  O4    U A   6       1.104 -10.637  -7.921  1.00  0.00           O  
ATOM    171  C5    U A   6       2.630 -12.073  -9.037  1.00  0.00           C  
ATOM    172  C6    U A   6       2.894 -13.346  -9.347  1.00  0.00           C  
ATOM    173  H5'   U A   6       5.952 -15.975 -11.097  1.00  0.00           H  
ATOM    174 H5''   U A   6       5.268 -16.009 -12.538  1.00  0.00           H  
ATOM    175  H4'   U A   6       4.058 -17.334 -11.045  1.00  0.00           H  
ATOM    176  H3'   U A   6       2.599 -15.051 -11.874  1.00  0.00           H  
ATOM    177  H1'   U A   6       2.190 -16.382  -8.553  1.00  0.00           H  
ATOM    178  H2'   U A   6       0.789 -15.766 -10.662  1.00  0.00           H  
ATOM    179 HO2'   U A   6       0.400 -17.801 -10.235  1.00  0.00           H  
ATOM    180  H3    U A   6      -0.110 -12.672  -7.394  1.00  0.00           H  
ATOM    181  H5    U A   6       3.231 -11.357  -9.331  1.00  0.00           H  
ATOM    182  H6    U A   6       3.699 -13.532  -9.872  1.00  0.00           H  
ATOM    183  P     C A   7       1.359 -16.166 -13.964  1.00  0.00           P  
ATOM    184  OP2   C A   7       1.738 -14.755 -14.228  1.00  0.00           O  
ATOM    185  OP1   C A   7       1.313 -17.136 -15.087  1.00  0.00           O  
ATOM    186  O5'   C A   7      -0.067 -16.169 -13.253  1.00  0.00           O  
ATOM    187  C5'   C A   7      -0.834 -17.360 -13.161  1.00  0.00           C  
ATOM    188  C4'   C A   7      -2.182 -17.107 -12.531  1.00  0.00           C  
ATOM    189  O4'   C A   7      -2.011 -16.582 -11.189  1.00  0.00           O  
ATOM    190  C3'   C A   7      -3.062 -16.076 -13.221  1.00  0.00           C  
ATOM    191  O3'   C A   7      -3.750 -16.597 -14.345  1.00  0.00           O  
ATOM    192  C1'   C A   7      -3.029 -15.621 -10.903  1.00  0.00           C  
ATOM    193  C2'   C A   7      -3.983 -15.619 -12.099  1.00  0.00           C  
ATOM    194  O2'   C A   7      -5.017 -16.564 -11.864  1.00  0.00           O  
ATOM    195  N1    C A   7      -2.438 -14.283 -10.652  1.00  0.00           N  
ATOM    196  C2    C A   7      -3.190 -13.348  -9.930  1.00  0.00           C  
ATOM    197  O2    C A   7      -4.320 -13.662  -9.526  1.00  0.00           O  
ATOM    198  N3    C A   7      -2.674 -12.122  -9.688  1.00  0.00           N  
ATOM    199  C4    C A   7      -1.457 -11.809 -10.134  1.00  0.00           C  
ATOM    200  N4    C A   7      -0.988 -10.586  -9.870  1.00  0.00           N  
ATOM    201  C5    C A   7      -0.668 -12.736 -10.870  1.00  0.00           C  
ATOM    202  C6    C A   7      -1.188 -13.947 -11.103  1.00  0.00           C  
ATOM    203  H5'   C A   7      -0.345 -18.013 -12.618  1.00  0.00           H  
ATOM    204 H5''   C A   7      -0.965 -17.726 -14.060  1.00  0.00           H  
ATOM    205  H4'   C A   7      -2.670 -17.956 -12.479  1.00  0.00           H  
ATOM    206  H3'   C A   7      -2.506 -15.320 -13.507  1.00  0.00           H  
ATOM    207  H1'   C A   7      -3.511 -15.918 -10.102  1.00  0.00           H  
ATOM    208  H2'   C A   7      -4.342 -14.723 -12.269  1.00  0.00           H  
ATOM    209 HO2'   C A   7      -5.854 -16.085 -11.692  1.00  0.00           H  
ATOM    210  H42   C A   7      -0.098 -10.326 -10.185  1.00  0.00           H  
ATOM    211  H41   C A   7      -1.535  -9.950  -9.364  1.00  0.00           H  
ATOM    212  H5    C A   7       0.226 -12.497 -11.194  1.00  0.00           H  
ATOM    213  H6    C A   7      -0.661 -14.599 -11.608  1.00  0.00           H  
ATOM    214  P     A A   8      -3.911 -15.344 -15.443  1.00  0.00           P  
ATOM    215  OP2   A A   8      -2.669 -15.373 -16.254  1.00  0.00           O  
ATOM    216  OP1   A A   8      -5.223 -15.566 -16.101  1.00  0.00           O  
ATOM    217  O5'   A A   8      -3.971 -13.944 -14.685  1.00  0.00           O  
ATOM    218  C5'   A A   8      -5.091 -13.083 -14.831  1.00  0.00           C  
ATOM    219  C4'   A A   8      -4.882 -11.775 -14.110  1.00  0.00           C  
ATOM    220  O4'   A A   8      -3.886 -11.994 -13.076  1.00  0.00           O  
ATOM    221  C3'   A A   8      -4.348 -10.626 -14.952  1.00  0.00           C  
ATOM    222  O3'   A A   8      -5.374  -9.822 -15.507  1.00  0.00           O  
ATOM    223  C1'   A A   8      -3.009 -10.893 -13.005  1.00  0.00           C  
ATOM    224  C2'   A A   8      -3.549  -9.808 -13.939  1.00  0.00           C  
ATOM    225  O2'   A A   8      -4.394  -8.945 -13.193  1.00  0.00           O  
ATOM    226  N1    A A   8       1.945  -9.591 -13.568  1.00  0.00           N  
ATOM    227  C2    A A   8       0.874  -8.901 -13.155  1.00  0.00           C  
ATOM    228  N3    A A   8      -0.389  -9.303 -13.033  1.00  0.00           N  
ATOM    229  C4    A A   8      -0.515 -10.592 -13.396  1.00  0.00           C  
ATOM    230  C5    A A   8       0.491 -11.429 -13.840  1.00  0.00           C  
ATOM    231  C6    A A   8       1.784 -10.884 -13.924  1.00  0.00           C  
ATOM    232  N6    A A   8       2.852 -11.571 -14.337  1.00  0.00           N  
ATOM    233  N7    A A   8      -0.011 -12.693 -14.122  1.00  0.00           N  
ATOM    234  C8    A A   8      -1.288 -12.592 -13.846  1.00  0.00           C  
ATOM    235  N9    A A   8      -1.662 -11.348 -13.401  1.00  0.00           N  
ATOM    236  H5'   A A   8      -5.885 -13.526 -14.465  1.00  0.00           H  
ATOM    237 H5''   A A   8      -5.236 -12.904 -15.783  1.00  0.00           H  
ATOM    238  H4'   A A   8      -5.730 -11.497 -13.704  1.00  0.00           H  
ATOM    239  H3'   A A   8      -3.735 -10.982 -15.630  1.00  0.00           H  
ATOM    240  H1'   A A   8      -2.981 -10.549 -12.088  1.00  0.00           H  
ATOM    241  H2'   A A   8      -2.818  -9.318 -14.371  1.00  0.00           H  
ATOM    242 HO2'   A A   8      -3.943  -8.084 -13.072  1.00  0.00           H  
ATOM    243  H2    A A   8       1.045  -7.968 -12.908  1.00  0.00           H  
ATOM    244  H61   A A   8       3.730 -11.136 -14.374  1.00  0.00           H  
ATOM    245  H62   A A   8       2.759 -12.510 -14.600  1.00  0.00           H  
ATOM    246  H8    A A   8      -1.918 -13.336 -13.948  1.00  0.00           H  
ATOM    247  P     U A   9      -5.060  -8.859 -16.756  1.00  0.00           P  
ATOM    248  OP2   U A   9      -4.773  -9.715 -17.934  1.00  0.00           O  
ATOM    249  OP1   U A   9      -6.138  -7.840 -16.833  1.00  0.00           O  
ATOM    250  O5'   U A   9      -3.711  -8.120 -16.342  1.00  0.00           O  
ATOM    251  C5'   U A   9      -3.586  -6.711 -16.457  1.00  0.00           C  
ATOM    252  C4'   U A   9      -2.527  -6.325 -17.460  1.00  0.00           C  
ATOM    253  O4'   U A   9      -1.215  -6.694 -16.961  1.00  0.00           O  
ATOM    254  C3'   U A   9      -2.610  -7.006 -18.817  1.00  0.00           C  
ATOM    255  O3'   U A   9      -3.551  -6.398 -19.686  1.00  0.00           O  
ATOM    256  C1'   U A   9      -0.388  -7.143 -18.025  1.00  0.00           C  
ATOM    257  C2'   U A   9      -1.175  -6.924 -19.318  1.00  0.00           C  
ATOM    258  O2'   U A   9      -0.879  -5.630 -19.825  1.00  0.00           O  
ATOM    259  N1    U A   9      -0.023  -8.566 -17.824  1.00  0.00           N  
ATOM    260  C2    U A   9       1.050  -9.051 -18.549  1.00  0.00           C  
ATOM    261  O2    U A   9       1.690  -8.368 -19.329  1.00  0.00           O  
ATOM    262  N3    U A   9       1.351 -10.373 -18.330  1.00  0.00           N  
ATOM    263  C4    U A   9       0.705 -11.243 -17.478  1.00  0.00           C  
ATOM    264  O4    U A   9       1.098 -12.408 -17.392  1.00  0.00           O  
ATOM    265  C5    U A   9      -0.393 -10.672 -16.760  1.00  0.00           C  
ATOM    266  C6    U A   9      -0.708  -9.388 -16.954  1.00  0.00           C  
ATOM    267  H5'   U A   9      -3.348  -6.339 -15.582  1.00  0.00           H  
ATOM    268 H5''   U A   9      -4.446  -6.336 -16.741  1.00  0.00           H  
ATOM    269  H4'   U A   9      -2.554  -5.354 -17.590  1.00  0.00           H  
ATOM    270  H3'   U A   9      -2.852  -7.948 -18.691  1.00  0.00           H  
ATOM    271  H1'   U A   9       0.428  -6.600 -18.045  1.00  0.00           H  
ATOM    272  H2'   U A   9      -0.983  -7.624 -19.978  1.00  0.00           H  
ATOM    273 HO2'   U A   9      -1.717  -5.172 -20.040  1.00  0.00           H  
ATOM    274  H3    U A   9       2.108 -10.737 -18.835  1.00  0.00           H  
ATOM    275  H5    U A   9      -0.910 -11.219 -16.131  1.00  0.00           H  
ATOM    276  H6    U A   9      -1.465  -9.021 -16.452  1.00  0.00           H  
ATOM    277  P     C A  10      -4.350  -7.284 -20.762  1.00  0.00           P  
ATOM    278  OP2   C A  10      -4.748  -8.555 -20.108  1.00  0.00           O  
ATOM    279  OP1   C A  10      -5.387  -6.423 -21.386  1.00  0.00           O  
ATOM    280  O5'   C A  10      -3.258  -7.620 -21.872  1.00  0.00           O  
ATOM    281  C5'   C A  10      -2.845  -6.639 -22.811  1.00  0.00           C  
ATOM    282  C4'   C A  10      -1.771  -7.166 -23.731  1.00  0.00           C  
ATOM    283  O4'   C A  10      -0.607  -7.561 -22.958  1.00  0.00           O  
ATOM    284  C3'   C A  10      -2.124  -8.411 -24.530  1.00  0.00           C  
ATOM    285  O3'   C A  10      -2.890  -8.128 -25.689  1.00  0.00           O  
ATOM    286  C1'   C A  10      -0.002  -8.718 -23.535  1.00  0.00           C  
ATOM    287  C2'   C A  10      -0.757  -9.010 -24.832  1.00  0.00           C  
ATOM    288  O2'   C A  10      -0.120  -8.326 -25.901  1.00  0.00           O  
ATOM    289  N1    C A  10      -0.049  -9.859 -22.587  1.00  0.00           N  
ATOM    290  C2    C A  10       0.825 -10.933 -22.795  1.00  0.00           C  
ATOM    291  O2    C A  10       1.606 -10.900 -23.759  1.00  0.00           O  
ATOM    292  N3    C A  10       0.803 -11.985 -21.945  1.00  0.00           N  
ATOM    293  C4    C A  10      -0.045 -11.996 -20.918  1.00  0.00           C  
ATOM    294  N4    C A  10      -0.032 -13.055 -20.105  1.00  0.00           N  
ATOM    295  C5    C A  10      -0.947 -10.920 -20.679  1.00  0.00           C  
ATOM    296  C6    C A  10      -0.915  -9.884 -21.525  1.00  0.00           C  
ATOM    297  H5'   C A  10      -2.498  -5.861 -22.327  1.00  0.00           H  
ATOM    298 H5''   C A  10      -3.618  -6.365 -23.346  1.00  0.00           H  
ATOM    299  H4'   C A  10      -1.511  -6.453 -24.352  1.00  0.00           H  
ATOM    300  H3'   C A  10      -2.625  -9.029 -23.957  1.00  0.00           H  
ATOM    301  H1'   C A  10       0.932  -8.506 -23.742  1.00  0.00           H  
ATOM    302  H2'   C A  10      -0.817  -9.974 -25.003  1.00  0.00           H  
ATOM    303 HO2'   C A  10       0.333  -8.979 -26.474  1.00  0.00           H  
ATOM    304  H42   C A  10      -0.643 -13.093 -19.340  1.00  0.00           H  
ATOM    305  H41   C A  10       0.590 -13.794 -20.273  1.00  0.00           H  
ATOM    306  H5    C A  10      -1.567 -10.937 -19.920  1.00  0.00           H  
ATOM    307  H6    C A  10      -1.528  -9.135 -21.378  1.00  0.00           H  
ATOM    308  P     C A  11      -3.901  -9.230 -26.279  1.00  0.00           P  
ATOM    309  OP2   C A  11      -4.636  -9.837 -25.141  1.00  0.00           O  
ATOM    310  OP1   C A  11      -4.659  -8.607 -27.393  1.00  0.00           O  
ATOM    311  O5'   C A  11      -2.942 -10.341 -26.897  1.00  0.00           O  
ATOM    312  C5'   C A  11      -2.194 -10.086 -28.077  1.00  0.00           C  
ATOM    313  C4'   C A  11      -1.319 -11.259 -28.446  1.00  0.00           C  
ATOM    314  O4'   C A  11      -0.348 -11.502 -27.395  1.00  0.00           O  
ATOM    315  C3'   C A  11      -2.024 -12.596 -28.613  1.00  0.00           C  
ATOM    316  O3'   C A  11      -2.648 -12.739 -29.878  1.00  0.00           O  
ATOM    317  C1'   C A  11      -0.113 -12.902 -27.257  1.00  0.00           C  
ATOM    318  C2'   C A  11      -0.903 -13.596 -28.368  1.00  0.00           C  
ATOM    319  O2'   C A  11      -0.071 -13.728 -29.512  1.00  0.00           O  
ATOM    320  N1    C A  11      -0.515 -13.365 -25.906  1.00  0.00           N  
ATOM    321  C2    C A  11      -0.013 -14.589 -25.446  1.00  0.00           C  
ATOM    322  O2    C A  11       0.746 -15.246 -26.176  1.00  0.00           O  
ATOM    323  N3    C A  11      -0.363 -15.034 -24.218  1.00  0.00           N  
ATOM    324  C4    C A  11      -1.180 -14.310 -23.453  1.00  0.00           C  
ATOM    325  N4    C A  11      -1.499 -14.789 -22.248  1.00  0.00           N  
ATOM    326  C5    C A  11      -1.708 -13.063 -23.891  1.00  0.00           C  
ATOM    327  C6    C A  11      -1.353 -12.632 -25.108  1.00  0.00           C  
ATOM    328  H5'   C A  11      -1.630  -9.298 -27.933  1.00  0.00           H  
ATOM    329 H5''   C A  11      -2.814  -9.906 -28.814  1.00  0.00           H  
ATOM    330  H4'   C A  11      -0.840 -11.046 -29.275  1.00  0.00           H  
ATOM    331  H3'   C A  11      -2.699 -12.693 -27.909  1.00  0.00           H  
ATOM    332  H1'   C A  11       0.845 -13.068 -27.386  1.00  0.00           H  
ATOM    333  H2'   C A  11      -1.252 -14.463 -28.071  1.00  0.00           H  
ATOM    334 HO2'   C A  11       0.167 -14.672 -29.626  1.00  0.00           H  
ATOM    335  H42   C A  11      -2.097 -14.281 -21.662  1.00  0.00           H  
ATOM    336  H41   C A  11      -1.135 -15.649 -21.950  1.00  0.00           H  
ATOM    337  H5    C A  11      -2.308 -12.537 -23.322  1.00  0.00           H  
ATOM    338  H6    C A  11      -1.706 -11.776 -25.428  1.00  0.00           H  
ATOM    339  P     U A  12      -3.955 -13.662 -30.035  1.00  0.00           P  
ATOM    340  OP2   U A  12      -4.898 -13.311 -28.944  1.00  0.00           O  
ATOM    341  OP1   U A  12      -4.405 -13.586 -31.448  1.00  0.00           O  
ATOM    342  O5'   U A  12      -3.418 -15.138 -29.767  1.00  0.00           O  
ATOM    343  C5'   U A  12      -2.464 -15.736 -30.632  1.00  0.00           C  
ATOM    344  C4'   U A  12      -1.980 -17.061 -30.097  1.00  0.00           C  
ATOM    345  O4'   U A  12      -1.288 -16.863 -28.836  1.00  0.00           O  
ATOM    346  C3'   U A  12      -3.055 -18.086 -29.771  1.00  0.00           C  
ATOM    347  O3'   U A  12      -3.510 -18.794 -30.912  1.00  0.00           O  
ATOM    348  C1'   U A  12      -1.552 -17.942 -27.953  1.00  0.00           C  
ATOM    349  C2'   U A  12      -2.370 -18.969 -28.738  1.00  0.00           C  
ATOM    350  O2'   U A  12      -1.483 -19.891 -29.354  1.00  0.00           O  
ATOM    351  N1    U A  12      -2.268 -17.452 -26.750  1.00  0.00           N  
ATOM    352  C2    U A  12      -2.256 -18.268 -25.634  1.00  0.00           C  
ATOM    353  O2    U A  12      -1.692 -19.348 -25.604  1.00  0.00           O  
ATOM    354  N3    U A  12      -2.931 -17.774 -24.545  1.00  0.00           N  
ATOM    355  C4    U A  12      -3.604 -16.574 -24.457  1.00  0.00           C  
ATOM    356  O4    U A  12      -4.165 -16.271 -23.403  1.00  0.00           O  
ATOM    357  C5    U A  12      -3.573 -15.783 -25.649  1.00  0.00           C  
ATOM    358  C6    U A  12      -2.923 -16.239 -26.724  1.00  0.00           C  
ATOM    359  H5'   U A  12      -1.699 -15.132 -30.730  1.00  0.00           H  
ATOM    360 H5''   U A  12      -2.874 -15.877 -31.511  1.00  0.00           H  
ATOM    361  H4'   U A  12      -1.354 -17.452 -30.742  1.00  0.00           H  
ATOM    362  H3'   U A  12      -3.815 -17.631 -29.351  1.00  0.00           H  
ATOM    363  H1'   U A  12      -0.700 -18.343 -27.681  1.00  0.00           H  
ATOM    364  H2'   U A  12      -3.022 -19.422 -28.163  1.00  0.00           H  
ATOM    365 HO2'   U A  12      -1.556 -20.756 -28.901  1.00  0.00           H  
ATOM    366  H3    U A  12      -2.936 -18.337 -23.743  1.00  0.00           H  
ATOM    367  H5    U A  12      -4.025 -14.913 -25.676  1.00  0.00           H  
ATOM    368  H6    U A  12      -2.917 -15.680 -27.528  1.00  0.00           H  
ATOM    369  P     U A  13      -5.033 -19.297 -30.998  1.00  0.00           P  
ATOM    370  OP2   U A  13      -5.896 -18.257 -30.384  1.00  0.00           O  
ATOM    371  OP1   U A  13      -5.294 -19.740 -32.391  1.00  0.00           O  
ATOM    372  O5'   U A  13      -5.067 -20.583 -30.058  1.00  0.00           O  
ATOM    373  C5'   U A  13      -4.316 -21.743 -30.381  1.00  0.00           C  
ATOM    374  C4'   U A  13      -4.226 -22.693 -29.213  1.00  0.00           C  
ATOM    375  O4'   U A  13      -3.594 -22.033 -28.085  1.00  0.00           O  
ATOM    376  C3'   U A  13      -5.549 -23.194 -28.653  1.00  0.00           C  
ATOM    377  O3'   U A  13      -6.088 -24.278 -29.390  1.00  0.00           O  
ATOM    378  C1'   U A  13      -4.198 -22.438 -26.867  1.00  0.00           C  
ATOM    379  C2'   U A  13      -5.189 -23.550 -27.217  1.00  0.00           C  
ATOM    380  O2'   U A  13      -4.520 -24.801 -27.149  1.00  0.00           O  
ATOM    381  N1    U A  13      -4.858 -21.284 -26.210  1.00  0.00           N  
ATOM    382  C2    U A  13      -5.148 -21.405 -24.864  1.00  0.00           C  
ATOM    383  O2    U A  13      -4.887 -22.402 -24.214  1.00  0.00           O  
ATOM    384  N3    U A  13      -5.758 -20.312 -24.298  1.00  0.00           N  
ATOM    385  C4    U A  13      -6.102 -19.134 -24.926  1.00  0.00           C  
ATOM    386  O4    U A  13      -6.648 -18.241 -24.277  1.00  0.00           O  
ATOM    387  C5    U A  13      -5.772 -19.080 -26.317  1.00  0.00           C  
ATOM    388  C6    U A  13      -5.177 -20.129 -26.893  1.00  0.00           C  
ATOM    389  H5'   U A  13      -3.411 -21.475 -30.644  1.00  0.00           H  
ATOM    390 H5''   U A  13      -4.744 -22.203 -31.133  1.00  0.00           H  
ATOM    391  H4'   U A  13      -3.680 -23.465 -29.473  1.00  0.00           H  
ATOM    392  H3'   U A  13      -6.195 -22.457 -28.647  1.00  0.00           H  
ATOM    393  H1'   U A  13      -3.505 -22.795 -26.273  1.00  0.00           H  
ATOM    394  H2'   U A  13      -5.975 -23.527 -26.632  1.00  0.00           H  
ATOM    395 HO2'   U A  13      -4.843 -25.293 -26.366  1.00  0.00           H  
ATOM    396  H3    U A  13      -5.972 -20.378 -23.344  1.00  0.00           H  
ATOM    397  H5    U A  13      -5.980 -18.279 -26.843  1.00  0.00           H  
ATOM    398  H6    U A  13      -4.962 -20.068 -27.847  1.00  0.00           H  
ATOM    399  P     G A  14      -7.636 -24.676 -29.230  1.00  0.00           P  
ATOM    400  OP2   G A  14      -8.455 -23.494 -29.603  1.00  0.00           O  
ATOM    401  OP1   G A  14      -7.854 -25.969 -29.927  1.00  0.00           O  
ATOM    402  O5'   G A  14      -7.812 -24.923 -27.666  1.00  0.00           O  
ATOM    403  C5'   G A  14      -8.353 -26.141 -27.177  1.00  0.00           C  
ATOM    404  C4'   G A  14      -8.198 -26.256 -25.681  1.00  0.00           C  
ATOM    405  O4'   G A  14      -7.326 -25.229 -25.152  1.00  0.00           O  
ATOM    406  C3'   G A  14      -9.465 -26.064 -24.861  1.00  0.00           C  
ATOM    407  O3'   G A  14     -10.309 -27.203 -24.873  1.00  0.00           O  
ATOM    408  C1'   G A  14      -7.752 -24.792 -23.887  1.00  0.00           C  
ATOM    409  C2'   G A  14      -8.891 -25.727 -23.493  1.00  0.00           C  
ATOM    410  O2'   G A  14      -8.355 -26.880 -22.860  1.00  0.00           O  
ATOM    411  N1    G A  14      -9.673 -20.668 -21.601  1.00  0.00           N  
ATOM    412  C2    G A  14      -9.348 -21.892 -21.068  1.00  0.00           C  
ATOM    413  N2    G A  14      -9.561 -22.043 -19.752  1.00  0.00           N  
ATOM    414  N3    G A  14      -8.850 -22.896 -21.771  1.00  0.00           N  
ATOM    415  C4    G A  14      -8.701 -22.575 -23.074  1.00  0.00           C  
ATOM    416  C5    G A  14      -8.993 -21.385 -23.706  1.00  0.00           C  
ATOM    417  C6    G A  14      -9.527 -20.316 -22.940  1.00  0.00           C  
ATOM    418  O6    G A  14      -9.851 -19.184 -23.317  1.00  0.00           O  
ATOM    419  N7    G A  14      -8.694 -21.459 -25.059  1.00  0.00           N  
ATOM    420  C8    G A  14      -8.233 -22.670 -25.222  1.00  0.00           C  
ATOM    421  N9    G A  14      -8.210 -23.400 -24.058  1.00  0.00           N  
ATOM    422  H5'   G A  14      -7.891 -26.891 -27.605  1.00  0.00           H  
ATOM    423 H5''   G A  14      -9.306 -26.182 -27.404  1.00  0.00           H  
ATOM    424  H4'   G A  14      -7.801 -27.127 -25.469  1.00  0.00           H  
ATOM    425  H3'   G A  14      -9.959 -25.293 -25.209  1.00  0.00           H  
ATOM    426  H1'   G A  14      -7.053 -24.823 -23.201  1.00  0.00           H  
ATOM    427  H2'   G A  14      -9.553 -25.277 -22.926  1.00  0.00           H  
ATOM    428 HO2'   G A  14      -8.582 -26.855 -21.907  1.00  0.00           H  
ATOM    429  H1    G A  14     -10.035 -19.990 -20.994  1.00  0.00           H  
ATOM    430  H22   G A  14      -9.348 -22.895 -19.316  1.00  0.00           H  
ATOM    431  H21   G A  14      -9.929 -21.304 -19.224  1.00  0.00           H  
ATOM    432  H8    G A  14      -7.934 -23.020 -26.086  1.00  0.00           H  
ATOM    433  P     U A  15     -11.864 -27.052 -25.251  1.00  0.00           P  
ATOM    434  OP2   U A  15     -11.968 -26.112 -26.396  1.00  0.00           O  
ATOM    435  OP1   U A  15     -12.444 -28.414 -25.364  1.00  0.00           O  
ATOM    436  O5'   U A  15     -12.504 -26.347 -23.974  1.00  0.00           O  
ATOM    437  C5'   U A  15     -13.482 -27.011 -23.188  1.00  0.00           C  
ATOM    438  C4'   U A  15     -13.044 -27.145 -21.751  1.00  0.00           C  
ATOM    439  O4'   U A  15     -11.860 -26.344 -21.532  1.00  0.00           O  
ATOM    440  C3'   U A  15     -14.055 -26.717 -20.699  1.00  0.00           C  
ATOM    441  O3'   U A  15     -14.849 -27.790 -20.224  1.00  0.00           O  
ATOM    442  C1'   U A  15     -11.991 -25.633 -20.324  1.00  0.00           C  
ATOM    443  C2'   U A  15     -13.163 -26.270 -19.568  1.00  0.00           C  
ATOM    444  O2'   U A  15     -12.680 -27.380 -18.825  1.00  0.00           O  
ATOM    445  N1    U A  15     -12.242 -24.209 -20.654  1.00  0.00           N  
ATOM    446  C2    U A  15     -12.462 -23.346 -19.597  1.00  0.00           C  
ATOM    447  O2    U A  15     -12.456 -23.704 -18.432  1.00  0.00           O  
ATOM    448  N3    U A  15     -12.689 -22.038 -19.950  1.00  0.00           N  
ATOM    449  C4    U A  15     -12.720 -21.514 -21.225  1.00  0.00           C  
ATOM    450  O4    U A  15     -12.939 -20.312 -21.379  1.00  0.00           O  
ATOM    451  C5    U A  15     -12.484 -22.465 -22.268  1.00  0.00           C  
ATOM    452  C6    U A  15     -12.259 -23.745 -21.952  1.00  0.00           C  
ATOM    453  H5'   U A  15     -13.637 -27.904 -23.559  1.00  0.00           H  
ATOM    454 H5''   U A  15     -14.318 -26.501 -23.220  1.00  0.00           H  
ATOM    455  H4'   U A  15     -12.831 -28.085 -21.572  1.00  0.00           H  
ATOM    456  H3'   U A  15     -14.562 -25.948 -21.033  1.00  0.00           H  
ATOM    457  H1'   U A  15     -11.179 -25.701 -19.777  1.00  0.00           H  
ATOM    458  H2'   U A  15     -13.613 -25.618 -18.993  1.00  0.00           H  
ATOM    459 HO2'   U A  15     -11.765 -27.583 -19.113  1.00  0.00           H  
ATOM    460  H3    U A  15     -12.848 -21.409 -19.216  1.00  0.00           H  
ATOM    461  H5    U A  15     -12.487 -22.180 -23.206  1.00  0.00           H  
ATOM    462  H6    U A  15     -12.101 -24.376 -22.684  1.00  0.00           H  
ATOM    463  P     U A  16     -15.803 -27.587 -18.948  1.00  0.00           P  
ATOM    464  OP2   U A  16     -16.568 -26.329 -19.141  1.00  0.00           O  
ATOM    465  OP1   U A  16     -16.531 -28.860 -18.711  1.00  0.00           O  
ATOM    466  O5'   U A  16     -14.789 -27.368 -17.740  1.00  0.00           O  
ATOM    467  C5'   U A  16     -15.223 -26.789 -16.518  1.00  0.00           C  
ATOM    468  C4'   U A  16     -14.929 -25.310 -16.466  1.00  0.00           C  
ATOM    469  O4'   U A  16     -15.612 -24.647 -17.546  1.00  0.00           O  
ATOM    470  C3'   U A  16     -15.446 -24.567 -15.244  1.00  0.00           C  
ATOM    471  O3'   U A  16     -14.560 -24.630 -14.142  1.00  0.00           O  
ATOM    472  C1'   U A  16     -15.672 -23.284 -17.252  1.00  0.00           C  
ATOM    473  C2'   U A  16     -15.517 -23.113 -15.734  1.00  0.00           C  
ATOM    474  O2'   U A  16     -14.301 -22.425 -15.478  1.00  0.00           O  
ATOM    475  N1    U A  16     -16.953 -22.731 -17.752  1.00  0.00           N  
ATOM    476  C2    U A  16     -17.087 -21.355 -17.758  1.00  0.00           C  
ATOM    477  O2    U A  16     -16.210 -20.599 -17.376  1.00  0.00           O  
ATOM    478  N3    U A  16     -18.289 -20.888 -18.230  1.00  0.00           N  
ATOM    479  C4    U A  16     -19.351 -21.639 -18.687  1.00  0.00           C  
ATOM    480  O4    U A  16     -20.370 -21.068 -19.080  1.00  0.00           O  
ATOM    481  C5    U A  16     -19.142 -23.054 -18.653  1.00  0.00           C  
ATOM    482  C6    U A  16     -17.980 -23.536 -18.199  1.00  0.00           C  
ATOM    483  H5'   U A  16     -14.764 -27.232 -15.774  1.00  0.00           H  
ATOM    484 H5''   U A  16     -16.189 -26.926 -16.425  1.00  0.00           H  
ATOM    485  H4'   U A  16     -13.964 -25.176 -16.568  1.00  0.00           H  
ATOM    486  H3'   U A  16     -16.353 -24.876 -15.038  1.00  0.00           H  
ATOM    487  H1'   U A  16     -14.926 -22.837 -17.705  1.00  0.00           H  
ATOM    488  H2'   U A  16     -16.287 -22.643 -15.353  1.00  0.00           H  
ATOM    489 HO2'   U A  16     -13.772 -22.394 -16.303  1.00  0.00           H  
ATOM    490  H3    U A  16     -18.405 -19.915 -18.242  1.00  0.00           H  
ATOM    491  H5    U A  16     -19.845 -23.665 -18.960  1.00  0.00           H  
ATOM    492  H6    U A  16     -17.862 -24.508 -18.184  1.00  0.00           H  
ATOM    493  P     U A  17     -14.701 -23.571 -12.946  1.00  0.00           P  
ATOM    494  OP2   U A  17     -16.156 -23.453 -12.680  1.00  0.00           O  
ATOM    495  OP1   U A  17     -13.794 -24.050 -11.872  1.00  0.00           O  
ATOM    496  O5'   U A  17     -14.173 -22.153 -13.441  1.00  0.00           O  
ATOM    497  C5'   U A  17     -12.843 -21.734 -13.171  1.00  0.00           C  
ATOM    498  C4'   U A  17     -11.910 -22.076 -14.307  1.00  0.00           C  
ATOM    499  O4'   U A  17     -12.334 -21.394 -15.509  1.00  0.00           O  
ATOM    500  C3'   U A  17     -10.456 -21.669 -14.125  1.00  0.00           C  
ATOM    501  O3'   U A  17      -9.707 -22.610 -13.377  1.00  0.00           O  
ATOM    502  C1'   U A  17     -11.182 -20.988 -16.272  1.00  0.00           C  
ATOM    503  C2'   U A  17      -9.957 -21.538 -15.551  1.00  0.00           C  
ATOM    504  O2'   U A  17      -9.636 -22.807 -16.103  1.00  0.00           O  
ATOM    505  N1    U A  17     -11.188 -19.506 -16.323  1.00  0.00           N  
ATOM    506  C2    U A  17     -10.776 -18.914 -17.502  1.00  0.00           C  
ATOM    507  O2    U A  17     -10.418 -19.551 -18.478  1.00  0.00           O  
ATOM    508  N3    U A  17     -10.798 -17.541 -17.504  1.00  0.00           N  
ATOM    509  C4    U A  17     -11.180 -16.714 -16.469  1.00  0.00           C  
ATOM    510  O4    U A  17     -11.144 -15.493 -16.625  1.00  0.00           O  
ATOM    511  C5    U A  17     -11.594 -17.396 -15.280  1.00  0.00           C  
ATOM    512  C6    U A  17     -11.583 -18.733 -15.252  1.00  0.00           C  
ATOM    513  H5'   U A  17     -12.529 -22.176 -12.355  1.00  0.00           H  
ATOM    514 H5''   U A  17     -12.835 -20.764 -13.033  1.00  0.00           H  
ATOM    515  H4'   U A  17     -11.951 -23.042 -14.466  1.00  0.00           H  
ATOM    516  H3'   U A  17     -10.414 -20.798 -13.679  1.00  0.00           H  
ATOM    517  H1'   U A  17     -11.206 -21.345 -17.185  1.00  0.00           H  
ATOM    518  H2'   U A  17      -9.203 -20.915 -15.612  1.00  0.00           H  
ATOM    519 HO2'   U A  17      -9.498 -23.446 -15.373  1.00  0.00           H  
ATOM    520  H3    U A  17     -10.510 -17.101 -18.330  1.00  0.00           H  
ATOM    521  H5    U A  17     -11.883 -16.887 -14.495  1.00  0.00           H  
ATOM    522  H6    U A  17     -11.870 -19.176 -14.427  1.00  0.00           H  
ATOM    523  P     G A  18      -8.463 -22.127 -12.481  1.00  0.00           P  
ATOM    524  OP2   G A  18      -8.850 -20.863 -11.803  1.00  0.00           O  
ATOM    525  OP1   G A  18      -8.001 -23.283 -11.672  1.00  0.00           O  
ATOM    526  O5'   G A  18      -7.329 -21.786 -13.547  1.00  0.00           O  
ATOM    527  C5'   G A  18      -5.986 -22.200 -13.340  1.00  0.00           C  
ATOM    528  C4'   G A  18      -5.607 -23.333 -14.261  1.00  0.00           C  
ATOM    529  O4'   G A  18      -6.609 -23.477 -15.301  1.00  0.00           O  
ATOM    530  C3'   G A  18      -4.303 -23.164 -15.025  1.00  0.00           C  
ATOM    531  O3'   G A  18      -3.161 -23.495 -14.252  1.00  0.00           O  
ATOM    532  C1'   G A  18      -5.987 -23.840 -16.538  1.00  0.00           C  
ATOM    533  C2'   G A  18      -4.505 -24.068 -16.233  1.00  0.00           C  
ATOM    534  O2'   G A  18      -4.309 -25.433 -15.894  1.00  0.00           O  
ATOM    535  N1    G A  18      -5.562 -22.564 -21.448  1.00  0.00           N  
ATOM    536  C2    G A  18      -5.242 -23.744 -20.821  1.00  0.00           C  
ATOM    537  N2    G A  18      -4.743 -24.716 -21.599  1.00  0.00           N  
ATOM    538  N3    G A  18      -5.400 -23.957 -19.525  1.00  0.00           N  
ATOM    539  C4    G A  18      -5.911 -22.879 -18.894  1.00  0.00           C  
ATOM    540  C5    G A  18      -6.264 -21.657 -19.426  1.00  0.00           C  
ATOM    541  C6    G A  18      -6.089 -21.441 -20.818  1.00  0.00           C  
ATOM    542  O6    G A  18      -6.342 -20.427 -21.477  1.00  0.00           O  
ATOM    543  N7    G A  18      -6.754 -20.813 -18.440  1.00  0.00           N  
ATOM    544  C8    G A  18      -6.691 -21.523 -17.346  1.00  0.00           C  
ATOM    545  N9    G A  18      -6.189 -22.786 -17.550  1.00  0.00           N  
ATOM    546  H5'   G A  18      -5.882 -22.494 -12.411  1.00  0.00           H  
ATOM    547 H5''   G A  18      -5.389 -21.441 -13.504  1.00  0.00           H  
ATOM    548  H4'   G A  18      -5.565 -24.164 -13.742  1.00  0.00           H  
ATOM    549  H3'   G A  18      -4.226 -22.235 -15.329  1.00  0.00           H  
ATOM    550  H1'   G A  18      -6.386 -24.678 -16.854  1.00  0.00           H  
ATOM    551  H2'   G A  18      -3.938 -23.796 -16.985  1.00  0.00           H  
ATOM    552 HO2'   G A  18      -3.826 -25.876 -16.622  1.00  0.00           H  
ATOM    553  H1    G A  18      -5.407 -22.507 -22.414  1.00  0.00           H  
ATOM    554  H22   G A  18      -4.497 -25.580 -21.206  1.00  0.00           H  
ATOM    555  H21   G A  18      -4.623 -24.565 -22.559  1.00  0.00           H  
ATOM    556  H8    G A  18      -6.974 -21.189 -16.470  1.00  0.00           H  
ATOM    557  P     G A  19      -1.736 -22.838 -14.595  1.00  0.00           P  
ATOM    558  OP2   G A  19      -1.939 -21.381 -14.800  1.00  0.00           O  
ATOM    559  OP1   G A  19      -0.756 -23.307 -13.581  1.00  0.00           O  
ATOM    560  O5'   G A  19      -1.340 -23.483 -15.997  1.00  0.00           O  
ATOM    561  C5'   G A  19      -1.017 -24.862 -16.100  1.00  0.00           C  
ATOM    562  C4'   G A  19      -0.548 -25.219 -17.489  1.00  0.00           C  
ATOM    563  O4'   G A  19      -1.637 -25.052 -18.434  1.00  0.00           O  
ATOM    564  C3'   G A  19       0.570 -24.358 -18.057  1.00  0.00           C  
ATOM    565  O3'   G A  19       1.853 -24.735 -17.587  1.00  0.00           O  
ATOM    566  C1'   G A  19      -1.130 -24.577 -19.684  1.00  0.00           C  
ATOM    567  C2'   G A  19       0.394 -24.534 -19.559  1.00  0.00           C  
ATOM    568  O2'   G A  19       0.927 -25.775 -19.999  1.00  0.00           O  
ATOM    569  N1    G A  19      -1.768 -20.994 -23.244  1.00  0.00           N  
ATOM    570  C2    G A  19      -1.124 -22.205 -23.328  1.00  0.00           C  
ATOM    571  N2    G A  19      -0.575 -22.506 -24.514  1.00  0.00           N  
ATOM    572  N3    G A  19      -1.024 -23.059 -22.323  1.00  0.00           N  
ATOM    573  C4    G A  19      -1.629 -22.600 -21.207  1.00  0.00           C  
ATOM    574  C5    G A  19      -2.298 -21.409 -21.019  1.00  0.00           C  
ATOM    575  C6    G A  19      -2.397 -20.501 -22.105  1.00  0.00           C  
ATOM    576  O6    G A  19      -2.949 -19.396 -22.137  1.00  0.00           O  
ATOM    577  N7    G A  19      -2.779 -21.314 -19.721  1.00  0.00           N  
ATOM    578  C8    G A  19      -2.400 -22.427 -19.154  1.00  0.00           C  
ATOM    579  N9    G A  19      -1.699 -23.253 -19.999  1.00  0.00           N  
ATOM    580  H5'   G A  19      -1.811 -25.393 -15.884  1.00  0.00           H  
ATOM    581 H5''   G A  19      -0.307 -25.072 -15.458  1.00  0.00           H  
ATOM    582  H4'   G A  19      -0.261 -26.156 -17.496  1.00  0.00           H  
ATOM    583  H3'   G A  19       0.405 -23.420 -17.823  1.00  0.00           H  
ATOM    584  H1'   G A  19      -1.381 -25.215 -20.384  1.00  0.00           H  
ATOM    585  H2'   G A  19       0.773 -23.780 -20.057  1.00  0.00           H  
ATOM    586 HO2'   G A  19       1.383 -25.641 -20.855  1.00  0.00           H  
ATOM    587  H1    G A  19      -1.786 -20.433 -24.047  1.00  0.00           H  
ATOM    588  H22   G A  19      -0.103 -23.357 -24.633  1.00  0.00           H  
ATOM    589  H21   G A  19      -0.645 -21.879 -25.263  1.00  0.00           H  
ATOM    590  H8    G A  19      -2.597 -22.650 -18.220  1.00  0.00           H  
ATOM    591  P     G A  20       3.008 -23.630 -17.421  1.00  0.00           P  
ATOM    592  OP2   G A  20       2.416 -22.442 -16.756  1.00  0.00           O  
ATOM    593  OP1   G A  20       4.195 -24.292 -16.821  1.00  0.00           O  
ATOM    594  O5'   G A  20       3.374 -23.226 -18.918  1.00  0.00           O  
ATOM    595  C5'   G A  20       3.990 -24.158 -19.795  1.00  0.00           C  
ATOM    596  C4'   G A  20       4.218 -23.565 -21.163  1.00  0.00           C  
ATOM    597  O4'   G A  20       2.943 -23.269 -21.790  1.00  0.00           O  
ATOM    598  C3'   G A  20       4.965 -22.240 -21.199  1.00  0.00           C  
ATOM    599  O3'   G A  20       6.372 -22.394 -21.113  1.00  0.00           O  
ATOM    600  C1'   G A  20       3.031 -22.068 -22.547  1.00  0.00           C  
ATOM    601  C2'   G A  20       4.496 -21.630 -22.513  1.00  0.00           C  
ATOM    602  O2'   G A  20       5.175 -22.206 -23.620  1.00  0.00           O  
ATOM    603  N1    G A  20       0.700 -17.607 -23.310  1.00  0.00           N  
ATOM    604  C2    G A  20       1.537 -18.311 -24.143  1.00  0.00           C  
ATOM    605  N2    G A  20       1.789 -17.757 -25.338  1.00  0.00           N  
ATOM    606  N3    G A  20       2.086 -19.472 -23.829  1.00  0.00           N  
ATOM    607  C4    G A  20       1.729 -19.883 -22.594  1.00  0.00           C  
ATOM    608  C5    G A  20       0.901 -19.257 -21.685  1.00  0.00           C  
ATOM    609  C6    G A  20       0.319 -18.012 -22.034  1.00  0.00           C  
ATOM    610  O6    G A  20      -0.441 -17.302 -21.366  1.00  0.00           O  
ATOM    611  N7    G A  20       0.787 -20.009 -20.524  1.00  0.00           N  
ATOM    612  C8    G A  20       1.532 -21.058 -20.744  1.00  0.00           C  
ATOM    613  N9    G A  20       2.132 -21.045 -21.980  1.00  0.00           N  
ATOM    614  H5'   G A  20       3.413 -24.946 -19.880  1.00  0.00           H  
ATOM    615 H5''   G A  20       4.851 -24.432 -19.417  1.00  0.00           H  
ATOM    616  H4'   G A  20       4.701 -24.216 -21.715  1.00  0.00           H  
ATOM    617  H3'   G A  20       4.658 -21.677 -20.457  1.00  0.00           H  
ATOM    618  H1'   G A  20       2.769 -22.257 -23.472  1.00  0.00           H  
ATOM    619  H2'   G A  20       4.578 -20.653 -22.506  1.00  0.00           H  
ATOM    620 HO2'   G A  20       5.384 -21.502 -24.267  1.00  0.00           H  
ATOM    621  H1    G A  20       0.345 -16.755 -23.638  1.00  0.00           H  
ATOM    622  H22   G A  20       2.379 -18.214 -25.975  1.00  0.00           H  
ATOM    623  H21   G A  20       1.386 -16.897 -25.579  1.00  0.00           H  
ATOM    624  H8    G A  20       1.650 -21.781 -20.093  1.00  0.00           H  
ATOM    625  P     G A  21       7.260 -21.287 -20.360  1.00  0.00           P  
ATOM    626  OP2   G A  21       6.494 -20.806 -19.182  1.00  0.00           O  
ATOM    627  OP1   G A  21       8.625 -21.842 -20.171  1.00  0.00           O  
ATOM    628  O5'   G A  21       7.356 -20.090 -21.408  1.00  0.00           O  
ATOM    629  C5'   G A  21       8.120 -20.223 -22.598  1.00  0.00           C  
ATOM    630  C4'   G A  21       7.968 -19.017 -23.491  1.00  0.00           C  
ATOM    631  O4'   G A  21       6.580 -18.873 -23.890  1.00  0.00           O  
ATOM    632  C3'   G A  21       8.313 -17.674 -22.865  1.00  0.00           C  
ATOM    633  O3'   G A  21       9.705 -17.404 -22.866  1.00  0.00           O  
ATOM    634  C1'   G A  21       6.221 -17.498 -23.949  1.00  0.00           C  
ATOM    635  C2'   G A  21       7.501 -16.698 -23.703  1.00  0.00           C  
ATOM    636  O2'   G A  21       8.131 -16.441 -24.950  1.00  0.00           O  
ATOM    637  N1    G A  21       2.661 -14.194 -22.424  1.00  0.00           N  
ATOM    638  C2    G A  21       3.514 -14.125 -23.499  1.00  0.00           C  
ATOM    639  N2    G A  21       3.410 -13.036 -24.274  1.00  0.00           N  
ATOM    640  N3    G A  21       4.405 -15.058 -23.795  1.00  0.00           N  
ATOM    641  C4    G A  21       4.377 -16.081 -22.915  1.00  0.00           C  
ATOM    642  C5    G A  21       3.567 -16.246 -21.812  1.00  0.00           C  
ATOM    643  C6    G A  21       2.615 -15.238 -21.506  1.00  0.00           C  
ATOM    644  O6    G A  21       1.807 -15.201 -20.571  1.00  0.00           O  
ATOM    645  N7    G A  21       3.851 -17.440 -21.166  1.00  0.00           N  
ATOM    646  C8    G A  21       4.811 -17.970 -21.874  1.00  0.00           C  
ATOM    647  N9    G A  21       5.178 -17.198 -22.950  1.00  0.00           N  
ATOM    648  H5'   G A  21       7.821 -21.020 -23.083  1.00  0.00           H  
ATOM    649 H5''   G A  21       9.065 -20.328 -22.361  1.00  0.00           H  
ATOM    650  H4'   G A  21       8.518 -19.144 -24.292  1.00  0.00           H  
ATOM    651  H3'   G A  21       7.983 -17.656 -21.942  1.00  0.00           H  
ATOM    652  H1'   G A  21       5.880 -17.300 -24.846  1.00  0.00           H  
ATOM    653  H2'   G A  21       7.317 -15.869 -23.213  1.00  0.00           H  
ATOM    654 HO2'   G A  21       8.040 -15.489 -25.164  1.00  0.00           H  
ATOM    655  H1    G A  21       2.037 -13.450 -22.292  1.00  0.00           H  
ATOM    656  H22   G A  21       3.993 -12.933 -25.055  1.00  0.00           H  
ATOM    657  H21   G A  21       2.752 -12.341 -24.061  1.00  0.00           H  
ATOM    658  H8    G A  21       5.226 -18.831 -21.659  1.00  0.00           H  
ATOM    659  P     A A  22      10.359 -16.531 -21.686  1.00  0.00           P  
ATOM    660  OP2   A A  22       9.713 -16.926 -20.409  1.00  0.00           O  
ATOM    661  OP1   A A  22      11.835 -16.610 -21.818  1.00  0.00           O  
ATOM    662  O5'   A A  22       9.914 -15.038 -22.020  1.00  0.00           O  
ATOM    663  C5'   A A  22      10.443 -14.354 -23.147  1.00  0.00           C  
ATOM    664  C4'   A A  22       9.795 -13.005 -23.330  1.00  0.00           C  
ATOM    665  O4'   A A  22       8.376 -13.170 -23.584  1.00  0.00           O  
ATOM    666  C3'   A A  22       9.851 -12.069 -22.132  1.00  0.00           C  
ATOM    667  O3'   A A  22      11.082 -11.374 -22.028  1.00  0.00           O  
ATOM    668  C1'   A A  22       7.634 -12.140 -22.947  1.00  0.00           C  
ATOM    669  C2'   A A  22       8.653 -11.160 -22.365  1.00  0.00           C  
ATOM    670  O2'   A A  22       8.942 -10.165 -23.336  1.00  0.00           O  
ATOM    671  N1    A A  22       3.511 -11.391 -19.949  1.00  0.00           N  
ATOM    672  C2    A A  22       4.109 -10.620 -20.866  1.00  0.00           C  
ATOM    673  N3    A A  22       5.182 -10.878 -21.611  1.00  0.00           N  
ATOM    674  C4    A A  22       5.666 -12.103 -21.339  1.00  0.00           C  
ATOM    675  C5    A A  22       5.161 -13.009 -20.426  1.00  0.00           C  
ATOM    676  C6    A A  22       4.022 -12.617 -19.700  1.00  0.00           C  
ATOM    677  N6    A A  22       3.425 -13.384 -18.786  1.00  0.00           N  
ATOM    678  N7    A A  22       5.920 -14.172 -20.417  1.00  0.00           N  
ATOM    679  C8    A A  22       6.851 -13.946 -21.310  1.00  0.00           C  
ATOM    680  N9    A A  22       6.757 -12.713 -21.908  1.00  0.00           N  
ATOM    681  H5'   A A  22      10.289 -14.894 -23.950  1.00  0.00           H  
ATOM    682 H5''   A A  22      11.407 -14.233 -23.024  1.00  0.00           H  
ATOM    683  H4'   A A  22      10.206 -12.558 -24.100  1.00  0.00           H  
ATOM    684  H3'   A A  22       9.705 -12.588 -21.313  1.00  0.00           H  
ATOM    685  H1'   A A  22       7.087 -11.682 -23.619  1.00  0.00           H  
ATOM    686  H2'   A A  22       8.332 -10.765 -21.527  1.00  0.00           H  
ATOM    687 HO2'   A A  22       8.544  -9.316 -23.052  1.00  0.00           H  
ATOM    688  H2    A A  22       3.699  -9.741 -21.008  1.00  0.00           H  
ATOM    689  H61   A A  22       2.633 -13.055 -18.312  1.00  0.00           H  
ATOM    690  H62   A A  22       3.778 -14.277 -18.589  1.00  0.00           H  
ATOM    691  H8    A A  22       7.550 -14.597 -21.531  1.00  0.00           H  
ATOM    692  P     C A  23      11.776 -11.169 -20.593  1.00  0.00           P  
ATOM    693  OP2   C A  23      11.554 -12.401 -19.795  1.00  0.00           O  
ATOM    694  OP1   C A  23      13.160 -10.680 -20.818  1.00  0.00           O  
ATOM    695  O5'   C A  23      10.940  -9.990 -19.925  1.00  0.00           O  
ATOM    696  C5'   C A  23      11.149  -8.639 -20.307  1.00  0.00           C  
ATOM    697  C4'   C A  23      10.374  -7.685 -19.431  1.00  0.00           C  
ATOM    698  O4'   C A  23       8.945  -7.897 -19.619  1.00  0.00           O  
ATOM    699  C3'   C A  23      10.549  -7.859 -17.931  1.00  0.00           C  
ATOM    700  O3'   C A  23      11.745  -7.278 -17.443  1.00  0.00           O  
ATOM    701  C1'   C A  23       8.265  -7.627 -18.412  1.00  0.00           C  
ATOM    702  C2'   C A  23       9.313  -7.136 -17.413  1.00  0.00           C  
ATOM    703  O2'   C A  23       9.454  -5.728 -17.528  1.00  0.00           O  
ATOM    704  N1    C A  23       7.599  -8.875 -17.962  1.00  0.00           N  
ATOM    705  C2    C A  23       6.562  -8.775 -17.026  1.00  0.00           C  
ATOM    706  O2    C A  23       6.234  -7.657 -16.602  1.00  0.00           O  
ATOM    707  N3    C A  23       5.939  -9.898 -16.601  1.00  0.00           N  
ATOM    708  C4    C A  23       6.311 -11.088 -17.071  1.00  0.00           C  
ATOM    709  N4    C A  23       5.667 -12.169 -16.622  1.00  0.00           N  
ATOM    710  C5    C A  23       7.361 -11.223 -18.023  1.00  0.00           C  
ATOM    711  C6    C A  23       7.970 -10.105 -18.437  1.00  0.00           C  
ATOM    712  H5'   C A  23      10.864  -8.523 -21.237  1.00  0.00           H  
ATOM    713 H5''   C A  23      12.105  -8.432 -20.236  1.00  0.00           H  
ATOM    714  H4'   C A  23      10.595  -6.767 -19.692  1.00  0.00           H  
ATOM    715  H3'   C A  23      10.494  -8.812 -17.708  1.00  0.00           H  
ATOM    716  H1'   C A  23       7.592  -6.927 -18.542  1.00  0.00           H  
ATOM    717  H2'   C A  23       9.099  -7.405 -16.495  1.00  0.00           H  
ATOM    718 HO2'   C A  23       8.592  -5.340 -17.786  1.00  0.00           H  
ATOM    719  H42   C A  23       5.917 -13.058 -16.949  1.00  0.00           H  
ATOM    720  H41   C A  23       4.945 -12.072 -15.967  1.00  0.00           H  
ATOM    721  H5    C A  23       7.627 -12.103 -18.363  1.00  0.00           H  
ATOM    722  H6    C A  23       8.695 -10.177 -19.092  1.00  0.00           H  
ATOM    723  P     G A  24      12.180  -7.489 -15.910  1.00  0.00           P  
ATOM    724  OP2   G A  24      11.183  -8.383 -15.268  1.00  0.00           O  
ATOM    725  OP1   G A  24      13.619  -7.856 -15.885  1.00  0.00           O  
ATOM    726  O5'   G A  24      12.031  -6.040 -15.263  1.00  0.00           O  
ATOM    727  C5'   G A  24      12.965  -5.570 -14.303  1.00  0.00           C  
ATOM    728  C4'   G A  24      12.430  -5.699 -12.899  1.00  0.00           C  
ATOM    729  O4'   G A  24      11.627  -6.905 -12.817  1.00  0.00           O  
ATOM    730  C3'   G A  24      13.469  -5.866 -11.801  1.00  0.00           C  
ATOM    731  O3'   G A  24      14.021  -4.634 -11.369  1.00  0.00           O  
ATOM    732  C1'   G A  24      11.776  -7.489 -11.544  1.00  0.00           C  
ATOM    733  C2'   G A  24      12.670  -6.562 -10.710  1.00  0.00           C  
ATOM    734  O2'   G A  24      11.852  -5.640 -10.003  1.00  0.00           O  
ATOM    735  N1    G A  24      13.075 -11.853  -9.267  1.00  0.00           N  
ATOM    736  C2    G A  24      12.489 -10.731  -8.735  1.00  0.00           C  
ATOM    737  N2    G A  24      12.209 -10.770  -7.424  1.00  0.00           N  
ATOM    738  N3    G A  24      12.197  -9.647  -9.436  1.00  0.00           N  
ATOM    739  C4    G A  24      12.544  -9.776 -10.734  1.00  0.00           C  
ATOM    740  C5    G A  24      13.133 -10.852 -11.365  1.00  0.00           C  
ATOM    741  C6    G A  24      13.441 -12.008 -10.601  1.00  0.00           C  
ATOM    742  O6    G A  24      13.964 -13.063 -10.978  1.00  0.00           O  
ATOM    743  N7    G A  24      13.327 -10.587 -12.713  1.00  0.00           N  
ATOM    744  C8    G A  24      12.862  -9.378 -12.874  1.00  0.00           C  
ATOM    745  N9    G A  24      12.372  -8.828 -11.715  1.00  0.00           N  
ATOM    746  H5'   G A  24      13.165  -4.628 -14.485  1.00  0.00           H  
ATOM    747 H5''   G A  24      13.792  -6.092 -14.380  1.00  0.00           H  
ATOM    748  H4'   G A  24      11.869  -4.919 -12.701  1.00  0.00           H  
ATOM    749  H3'   G A  24      14.177  -6.465 -12.116  1.00  0.00           H  
ATOM    750  H1'   G A  24      10.901  -7.574 -11.112  1.00  0.00           H  
ATOM    751  H2'   G A  24      13.252  -7.069 -10.106  1.00  0.00           H  
ATOM    752 HO2'   G A  24      12.200  -4.734 -10.140  1.00  0.00           H  
ATOM    753  H1    G A  24      13.251 -12.604  -8.663  1.00  0.00           H  
ATOM    754  H22   G A  24      11.790  -9.997  -6.990  1.00  0.00           H  
ATOM    755  H21   G A  24      12.422 -11.568  -6.898  1.00  0.00           H  
ATOM    756  H8    G A  24      12.863  -8.911 -13.736  1.00  0.00           H  
ATOM    757  P     G A  25      15.534  -4.570 -10.832  1.00  0.00           P  
ATOM    758  OP2   G A  25      15.682  -5.583  -9.755  1.00  0.00           O  
ATOM    759  OP1   G A  25      16.442  -4.610 -12.007  1.00  0.00           O  
ATOM    760  O5'   G A  25      15.649  -3.126 -10.169  1.00  0.00           O  
ATOM    761  C5'   G A  25      15.717  -2.974  -8.759  1.00  0.00           C  
ATOM    762  C4'   G A  25      14.358  -3.113  -8.120  1.00  0.00           C  
ATOM    763  O4'   G A  25      14.527  -3.687  -6.800  1.00  0.00           O  
ATOM    764  C3'   G A  25      13.596  -1.817  -7.883  1.00  0.00           C  
ATOM    765  O3'   G A  25      12.887  -1.375  -9.028  1.00  0.00           O  
ATOM    766  C1'   G A  25      13.549  -3.149  -5.943  1.00  0.00           C  
ATOM    767  C2'   G A  25      12.646  -2.242  -6.777  1.00  0.00           C  
ATOM    768  O2'   G A  25      11.566  -3.008  -7.292  1.00  0.00           O  
ATOM    769  N1    G A  25      13.996  -2.568  -0.905  1.00  0.00           N  
ATOM    770  C2    G A  25      13.199  -3.430  -1.618  1.00  0.00           C  
ATOM    771  N2    G A  25      12.416  -4.249  -0.900  1.00  0.00           N  
ATOM    772  N3    G A  25      13.171  -3.488  -2.940  1.00  0.00           N  
ATOM    773  C4    G A  25      14.017  -2.600  -3.502  1.00  0.00           C  
ATOM    774  C5    G A  25      14.855  -1.696  -2.882  1.00  0.00           C  
ATOM    775  C6    G A  25      14.874  -1.644  -1.464  1.00  0.00           C  
ATOM    776  O6    G A  25      15.548  -0.913  -0.729  1.00  0.00           O  
ATOM    777  N7    G A  25      15.565  -0.960  -3.819  1.00  0.00           N  
ATOM    778  C8    G A  25      15.155  -1.420  -4.970  1.00  0.00           C  
ATOM    779  N9    G A  25      14.216  -2.416  -4.851  1.00  0.00           N  
ATOM    780  H5'   G A  25      16.081  -2.088  -8.550  1.00  0.00           H  
ATOM    781 H5''   G A  25      16.315  -3.659  -8.392  1.00  0.00           H  
ATOM    782  H4'   G A  25      13.809  -3.711  -8.670  1.00  0.00           H  
ATOM    783  H3'   G A  25      14.216  -1.137  -7.546  1.00  0.00           H  
ATOM    784  H1'   G A  25      13.018  -3.882  -5.567  1.00  0.00           H  
ATOM    785  H2'   G A  25      12.330  -1.472  -6.259  1.00  0.00           H  
ATOM    786 HO2'   G A  25      10.741  -2.745  -6.832  1.00  0.00           H  
ATOM    787  H1    G A  25      13.943  -2.604   0.073  1.00  0.00           H  
ATOM    788  H22   G A  25      11.826  -4.886  -1.355  1.00  0.00           H  
ATOM    789  H21   G A  25      12.431  -4.212   0.079  1.00  0.00           H  
ATOM    790  H8    G A  25      15.485  -1.087  -5.830  1.00  0.00           H  
ATOM    791  P     A A  26      12.178   0.057  -9.012  1.00  0.00           P  
ATOM    792  OP2   A A  26      12.616   0.715  -7.756  1.00  0.00           O  
ATOM    793  OP1   A A  26      12.496   0.684 -10.319  1.00  0.00           O  
ATOM    794  O5'   A A  26      10.600  -0.149  -8.935  1.00  0.00           O  
ATOM    795  C5'   A A  26       9.789  -0.012 -10.093  1.00  0.00           C  
ATOM    796  C4'   A A  26      10.207  -0.972 -11.178  1.00  0.00           C  
ATOM    797  O4'   A A  26      10.036  -2.334 -10.714  1.00  0.00           O  
ATOM    798  C3'   A A  26       9.400  -0.916 -12.466  1.00  0.00           C  
ATOM    799  O3'   A A  26       9.829   0.109 -13.346  1.00  0.00           O  
ATOM    800  C1'   A A  26       9.630  -3.166 -11.793  1.00  0.00           C  
ATOM    801  C2'   A A  26       9.605  -2.303 -13.055  1.00  0.00           C  
ATOM    802  O2'   A A  26      10.861  -2.404 -13.709  1.00  0.00           O  
ATOM    803  N1    A A  26       6.046  -6.644 -13.062  1.00  0.00           N  
ATOM    804  C2    A A  26       7.245  -6.356 -13.584  1.00  0.00           C  
ATOM    805  N3    A A  26       8.128  -5.436 -13.203  1.00  0.00           N  
ATOM    806  C4    A A  26       7.671  -4.748 -12.142  1.00  0.00           C  
ATOM    807  C5    A A  26       6.462  -4.928 -11.496  1.00  0.00           C  
ATOM    808  C6    A A  26       5.617  -5.935 -11.996  1.00  0.00           C  
ATOM    809  N6    A A  26       4.421  -6.223 -11.476  1.00  0.00           N  
ATOM    810  N7    A A  26       6.332  -4.036 -10.441  1.00  0.00           N  
ATOM    811  C8    A A  26       7.446  -3.348 -10.471  1.00  0.00           C  
ATOM    812  N9    A A  26       8.303  -3.726 -11.475  1.00  0.00           N  
ATOM    813  H5'   A A  26       9.866   0.905 -10.430  1.00  0.00           H  
ATOM    814 H5''   A A  26       8.856  -0.187  -9.853  1.00  0.00           H  
ATOM    815  H4'   A A  26      11.153  -0.825 -11.390  1.00  0.00           H  
ATOM    816  H3'   A A  26       8.452  -0.781 -12.255  1.00  0.00           H  
ATOM    817  H1'   A A  26      10.273  -3.898 -11.912  1.00  0.00           H  
ATOM    818  H2'   A A  26       8.865  -2.555 -13.647  1.00  0.00           H  
ATOM    819 HO2'   A A  26      10.750  -2.923 -14.533  1.00  0.00           H  
ATOM    820  H2    A A  26       7.509  -6.899 -14.356  1.00  0.00           H  
ATOM    821  H61   A A  26       3.875  -6.937 -11.868  1.00  0.00           H  
ATOM    822  H62   A A  26       4.089  -5.721 -10.703  1.00  0.00           H  
ATOM    823  H8    A A  26       7.649  -2.630  -9.836  1.00  0.00           H  
ATOM    824  P     A A  27       8.794   0.770 -14.383  1.00  0.00           P  
ATOM    825  OP2   A A  27       7.682   1.368 -13.603  1.00  0.00           O  
ATOM    826  OP1   A A  27       9.566   1.614 -15.328  1.00  0.00           O  
ATOM    827  O5'   A A  27       8.214  -0.474 -15.192  1.00  0.00           O  
ATOM    828  C5'   A A  27       8.913  -1.009 -16.306  1.00  0.00           C  
ATOM    829  C4'   A A  27       8.225  -2.232 -16.858  1.00  0.00           C  
ATOM    830  O4'   A A  27       7.864  -3.045 -15.719  1.00  0.00           O  
ATOM    831  C3'   A A  27       6.910  -1.988 -17.583  1.00  0.00           C  
ATOM    832  O3'   A A  27       7.079  -1.738 -18.968  1.00  0.00           O  
ATOM    833  C1'   A A  27       6.638  -3.703 -15.983  1.00  0.00           C  
ATOM    834  C2'   A A  27       6.172  -3.307 -17.382  1.00  0.00           C  
ATOM    835  O2'   A A  27       6.610  -4.289 -18.310  1.00  0.00           O  
ATOM    836  N1    A A  27       2.014  -4.594 -13.891  1.00  0.00           N  
ATOM    837  C2    A A  27       2.666  -5.166 -14.911  1.00  0.00           C  
ATOM    838  N3    A A  27       3.870  -4.884 -15.404  1.00  0.00           N  
ATOM    839  C4    A A  27       4.437  -3.872 -14.723  1.00  0.00           C  
ATOM    840  C5    A A  27       3.892  -3.185 -13.654  1.00  0.00           C  
ATOM    841  C6    A A  27       2.612  -3.580 -13.228  1.00  0.00           C  
ATOM    842  N6    A A  27       1.961  -3.010 -12.212  1.00  0.00           N  
ATOM    843  N7    A A  27       4.766  -2.204 -13.205  1.00  0.00           N  
ATOM    844  C8    A A  27       5.801  -2.319 -13.999  1.00  0.00           C  
ATOM    845  N9    A A  27       5.670  -3.308 -14.942  1.00  0.00           N  
ATOM    846  H5'   A A  27       9.821  -1.252 -16.027  1.00  0.00           H  
ATOM    847 H5''   A A  27       8.967  -0.328 -17.008  1.00  0.00           H  
ATOM    848  H4'   A A  27       8.817  -2.752 -17.441  1.00  0.00           H  
ATOM    849  H3'   A A  27       6.416  -1.243 -17.181  1.00  0.00           H  
ATOM    850  H1'   A A  27       6.777  -4.674 -15.948  1.00  0.00           H  
ATOM    851  H2'   A A  27       5.200  -3.184 -17.415  1.00  0.00           H  
ATOM    852 HO2'   A A  27       7.473  -4.645 -18.014  1.00  0.00           H  
ATOM    853  H2    A A  27       2.189  -5.897 -15.358  1.00  0.00           H  
ATOM    854  H61   A A  27       1.069  -3.329 -11.961  1.00  0.00           H  
ATOM    855  H62   A A  27       2.375  -2.273 -11.716  1.00  0.00           H  
ATOM    856  H8    A A  27       6.597  -1.749 -13.927  1.00  0.00           H  
ATOM    857  P     G A  28       6.129  -0.682 -19.720  1.00  0.00           P  
ATOM    858  OP2   G A  28       6.122   0.575 -18.929  1.00  0.00           O  
ATOM    859  OP1   G A  28       6.523  -0.646 -21.152  1.00  0.00           O  
ATOM    860  O5'   G A  28       4.678  -1.333 -19.625  1.00  0.00           O  
ATOM    861  C5'   G A  28       4.260  -2.322 -20.554  1.00  0.00           C  
ATOM    862  C4'   G A  28       2.900  -2.872 -20.204  1.00  0.00           C  
ATOM    863  O4'   G A  28       2.887  -3.395 -18.847  1.00  0.00           O  
ATOM    864  C3'   G A  28       1.758  -1.866 -20.185  1.00  0.00           C  
ATOM    865  O3'   G A  28       1.228  -1.606 -21.473  1.00  0.00           O  
ATOM    866  C1'   G A  28       1.632  -3.191 -18.245  1.00  0.00           C  
ATOM    867  C2'   G A  28       0.737  -2.611 -19.338  1.00  0.00           C  
ATOM    868  O2'   G A  28       0.141  -3.675 -20.067  1.00  0.00           O  
ATOM    869  N1    G A  28      -0.358  -1.139 -14.032  1.00  0.00           N  
ATOM    870  C2    G A  28      -0.892  -2.075 -14.885  1.00  0.00           C  
ATOM    871  N2    G A  28      -2.117  -2.527 -14.581  1.00  0.00           N  
ATOM    872  N3    G A  28      -0.271  -2.535 -15.959  1.00  0.00           N  
ATOM    873  C4    G A  28       0.947  -1.976 -16.116  1.00  0.00           C  
ATOM    874  C5    G A  28       1.572  -1.036 -15.324  1.00  0.00           C  
ATOM    875  C6    G A  28       0.894  -0.550 -14.176  1.00  0.00           C  
ATOM    876  O6    G A  28       1.280   0.284 -13.349  1.00  0.00           O  
ATOM    877  N7    G A  28       2.825  -0.719 -15.830  1.00  0.00           N  
ATOM    878  C8    G A  28       2.937  -1.458 -16.900  1.00  0.00           C  
ATOM    879  N9    G A  28       1.835  -2.244 -17.132  1.00  0.00           N  
ATOM    880  H5'   G A  28       4.911  -3.054 -20.556  1.00  0.00           H  
ATOM    881 H5''   G A  28       4.224  -1.925 -21.450  1.00  0.00           H  
ATOM    882  H4'   G A  28       2.680  -3.590 -20.834  1.00  0.00           H  
ATOM    883  H3'   G A  28       2.010  -1.018 -19.764  1.00  0.00           H  
ATOM    884  H1'   G A  28       1.233  -4.018 -17.901  1.00  0.00           H  
ATOM    885  H2'   G A  28       0.063  -2.002 -18.969  1.00  0.00           H  
ATOM    886 HO2'   G A  28       0.266  -3.514 -21.025  1.00  0.00           H  
ATOM    887  H1    G A  28      -0.900  -0.864 -13.263  1.00  0.00           H  
ATOM    888  H22   G A  28      -2.549  -3.196 -15.153  1.00  0.00           H  
ATOM    889  H21   G A  28      -2.584  -2.191 -13.787  1.00  0.00           H  
ATOM    890  H8    G A  28       3.728  -1.452 -17.478  1.00  0.00           H  
ATOM    891  P     U A  29       0.200  -0.390 -21.693  1.00  0.00           P  
ATOM    892  OP2   U A  29       0.928   0.878 -21.436  1.00  0.00           O  
ATOM    893  OP1   U A  29      -0.482  -0.594 -22.997  1.00  0.00           O  
ATOM    894  O5'   U A  29      -0.878  -0.584 -20.537  1.00  0.00           O  
ATOM    895  C5'   U A  29      -1.998  -1.437 -20.719  1.00  0.00           C  
ATOM    896  C4'   U A  29      -3.090  -1.145 -19.719  1.00  0.00           C  
ATOM    897  O4'   U A  29      -2.539  -1.236 -18.375  1.00  0.00           O  
ATOM    898  C3'   U A  29      -3.697   0.249 -19.777  1.00  0.00           C  
ATOM    899  O3'   U A  29      -4.710   0.371 -20.760  1.00  0.00           O  
ATOM    900  C1'   U A  29      -3.158  -0.283 -17.535  1.00  0.00           C  
ATOM    901  C2'   U A  29      -4.229   0.437 -18.358  1.00  0.00           C  
ATOM    902  O2'   U A  29      -5.472  -0.228 -18.183  1.00  0.00           O  
ATOM    903  N1    U A  29      -2.112   0.644 -17.039  1.00  0.00           N  
ATOM    904  C2    U A  29      -2.473   1.523 -16.035  1.00  0.00           C  
ATOM    905  O2    U A  29      -3.592   1.561 -15.554  1.00  0.00           O  
ATOM    906  N3    U A  29      -1.472   2.361 -15.607  1.00  0.00           N  
ATOM    907  C4    U A  29      -0.175   2.412 -16.070  1.00  0.00           C  
ATOM    908  O4    U A  29       0.610   3.226 -15.582  1.00  0.00           O  
ATOM    909  C5    U A  29       0.127   1.474 -17.108  1.00  0.00           C  
ATOM    910  C6    U A  29      -0.828   0.645 -17.543  1.00  0.00           C  
ATOM    911  H5'   U A  29      -1.711  -2.368 -20.615  1.00  0.00           H  
ATOM    912 H5''   U A  29      -2.353  -1.311 -21.624  1.00  0.00           H  
ATOM    913  H4'   U A  29      -3.806  -1.806 -19.812  1.00  0.00           H  
ATOM    914  H3'   U A  29      -2.996   0.910 -19.955  1.00  0.00           H  
ATOM    915  H1'   U A  29      -3.583  -0.731 -16.773  1.00  0.00           H  
ATOM    916  H2'   U A  29      -4.289   1.385 -18.119  1.00  0.00           H  
ATOM    917 HO2'   U A  29      -6.063   0.338 -17.643  1.00  0.00           H  
ATOM    918  H3    U A  29      -1.707   2.992 -14.896  1.00  0.00           H  
ATOM    919  H5    U A  29       1.026   1.439 -17.496  1.00  0.00           H  
ATOM    920  H6    U A  29      -0.597   0.014 -18.255  1.00  0.00           H  
ATOM    921  P     A A  30      -5.042   1.804 -21.405  1.00  0.00           P  
ATOM    922  OP2   A A  30      -3.759   2.445 -21.789  1.00  0.00           O  
ATOM    923  OP1   A A  30      -6.102   1.615 -22.427  1.00  0.00           O  
ATOM    924  O5'   A A  30      -5.665   2.636 -20.197  1.00  0.00           O  
ATOM    925  C5'   A A  30      -7.031   2.488 -19.839  1.00  0.00           C  
ATOM    926  C4'   A A  30      -7.430   3.467 -18.763  1.00  0.00           C  
ATOM    927  O4'   A A  30      -6.517   3.353 -17.642  1.00  0.00           O  
ATOM    928  C3'   A A  30      -7.356   4.939 -19.140  1.00  0.00           C  
ATOM    929  O3'   A A  30      -8.535   5.411 -19.770  1.00  0.00           O  
ATOM    930  C1'   A A  30      -6.312   4.597 -17.044  1.00  0.00           C  
ATOM    931  C2'   A A  30      -7.193   5.608 -17.780  1.00  0.00           C  
ATOM    932  O2'   A A  30      -8.438   5.710 -17.104  1.00  0.00           O  
ATOM    933  N1    A A  30      -2.442   7.583 -15.414  1.00  0.00           N  
ATOM    934  C2    A A  30      -3.738   7.531 -15.084  1.00  0.00           C  
ATOM    935  N3    A A  30      -4.692   6.726 -15.549  1.00  0.00           N  
ATOM    936  C4    A A  30      -4.196   5.884 -16.473  1.00  0.00           C  
ATOM    937  C5    A A  30      -2.888   5.818 -16.915  1.00  0.00           C  
ATOM    938  C6    A A  30      -1.975   6.723 -16.345  1.00  0.00           C  
ATOM    939  N6    A A  30      -0.683   6.777 -16.674  1.00  0.00           N  
ATOM    940  N7    A A  30      -2.745   4.825 -17.875  1.00  0.00           N  
ATOM    941  C8    A A  30      -3.949   4.321 -17.988  1.00  0.00           C  
ATOM    942  N9    A A  30      -4.877   4.915 -17.169  1.00  0.00           N  
ATOM    943  H5'   A A  30      -7.180   1.576 -19.511  1.00  0.00           H  
ATOM    944 H5''   A A  30      -7.588   2.638 -20.630  1.00  0.00           H  
ATOM    945  H4'   A A  30      -8.340   3.264 -18.459  1.00  0.00           H  
ATOM    946  H3'   A A  30      -6.587   5.126 -19.718  1.00  0.00           H  
ATOM    947  H1'   A A  30      -6.561   4.577 -16.095  1.00  0.00           H  
ATOM    948  H2'   A A  30      -6.749   6.478 -17.858  1.00  0.00           H  
ATOM    949 HO2'   A A  30      -8.486   6.579 -16.655  1.00  0.00           H  
ATOM    950  H2    A A  30      -4.026   8.176 -14.405  1.00  0.00           H  
ATOM    951  H61   A A  30      -0.094   7.430 -16.241  1.00  0.00           H  
ATOM    952  H62   A A  30      -0.322   6.162 -17.346  1.00  0.00           H  
ATOM    953  H8    A A  30      -4.167   3.589 -18.602  1.00  0.00           H  
ATOM    954  P     G A  31      -8.456   6.095 -21.222  1.00  0.00           P  
ATOM    955  OP2   G A  31      -7.640   5.219 -22.100  1.00  0.00           O  
ATOM    956  OP1   G A  31      -9.835   6.466 -21.632  1.00  0.00           O  
ATOM    957  O5'   G A  31      -7.639   7.440 -20.971  1.00  0.00           O  
ATOM    958  C5'   G A  31      -8.061   8.378 -19.992  1.00  0.00           C  
ATOM    959  C4'   G A  31      -6.919   9.247 -19.529  1.00  0.00           C  
ATOM    960  O4'   G A  31      -5.844   8.416 -19.018  1.00  0.00           O  
ATOM    961  C3'   G A  31      -6.252  10.099 -20.598  1.00  0.00           C  
ATOM    962  O3'   G A  31      -6.965  11.291 -20.881  1.00  0.00           O  
ATOM    963  C1'   G A  31      -4.579   8.994 -19.346  1.00  0.00           C  
ATOM    964  C2'   G A  31      -4.867  10.340 -20.014  1.00  0.00           C  
ATOM    965  O2'   G A  31      -4.896  11.352 -19.018  1.00  0.00           O  
ATOM    966  N1    G A  31      -0.027   7.915 -21.353  1.00  0.00           N  
ATOM    967  C2    G A  31      -0.388   8.929 -20.500  1.00  0.00           C  
ATOM    968  N2    G A  31       0.589   9.770 -20.128  1.00  0.00           N  
ATOM    969  N3    G A  31      -1.616   9.107 -20.042  1.00  0.00           N  
ATOM    970  C4    G A  31      -2.471   8.176 -20.514  1.00  0.00           C  
ATOM    971  C5    G A  31      -2.213   7.124 -21.368  1.00  0.00           C  
ATOM    972  C6    G A  31      -0.891   6.945 -21.852  1.00  0.00           C  
ATOM    973  O6    G A  31      -0.462   6.073 -22.617  1.00  0.00           O  
ATOM    974  N7    G A  31      -3.367   6.393 -21.612  1.00  0.00           N  
ATOM    975  C8    G A  31      -4.288   7.001 -20.915  1.00  0.00           C  
ATOM    976  N9    G A  31      -3.813   8.090 -20.225  1.00  0.00           N  
ATOM    977  H5'   G A  31      -8.428   7.895 -19.223  1.00  0.00           H  
ATOM    978 H5''   G A  31      -8.761   8.947 -20.376  1.00  0.00           H  
ATOM    979  H4'   G A  31      -7.237   9.832 -18.809  1.00  0.00           H  
ATOM    980  H3'   G A  31      -6.166   9.573 -21.421  1.00  0.00           H  
ATOM    981  H1'   G A  31      -4.080   9.143 -18.516  1.00  0.00           H  
ATOM    982  H2'   G A  31      -4.210  10.539 -20.715  1.00  0.00           H  
ATOM    983 HO2'   G A  31      -4.100  11.916 -19.113  1.00  0.00           H  
ATOM    984  H1    G A  31       0.911   7.870 -21.634  1.00  0.00           H  
ATOM    985  H22   G A  31       0.390  10.513 -19.519  1.00  0.00           H  
ATOM    986  H21   G A  31       1.501   9.645 -20.462  1.00  0.00           H  
ATOM    987  H8    G A  31      -5.223   6.709 -20.887  1.00  0.00           H  
ATOM    988  P     G A  32      -6.882  11.952 -22.344  1.00  0.00           P  
ATOM    989  OP2   G A  32      -7.002  10.865 -23.348  1.00  0.00           O  
ATOM    990  OP1   G A  32      -7.827  13.097 -22.386  1.00  0.00           O  
ATOM    991  O5'   G A  32      -5.400  12.534 -22.422  1.00  0.00           O  
ATOM    992  C5'   G A  32      -5.035  13.697 -21.694  1.00  0.00           C  
ATOM    993  C4'   G A  32      -3.584  14.051 -21.908  1.00  0.00           C  
ATOM    994  O4'   G A  32      -2.740  12.960 -21.457  1.00  0.00           O  
ATOM    995  C3'   G A  32      -3.158  14.277 -23.351  1.00  0.00           C  
ATOM    996  O3'   G A  32      -3.483  15.571 -23.829  1.00  0.00           O  
ATOM    997  C1'   G A  32      -1.596  12.844 -22.305  1.00  0.00           C  
ATOM    998  C2'   G A  32      -1.661  14.002 -23.302  1.00  0.00           C  
ATOM    999  O2'   G A  32      -0.951  15.110 -22.768  1.00  0.00           O  
ATOM   1000  N1    G A  32       1.195   9.447 -24.871  1.00  0.00           N  
ATOM   1001  C2    G A  32       1.559  10.668 -24.358  1.00  0.00           C  
ATOM   1002  N2    G A  32       2.834  11.038 -24.549  1.00  0.00           N  
ATOM   1003  N3    G A  32       0.735  11.469 -23.702  1.00  0.00           N  
ATOM   1004  C4    G A  32      -0.504  10.944 -23.600  1.00  0.00           C  
ATOM   1005  C5    G A  32      -0.970   9.737 -24.076  1.00  0.00           C  
ATOM   1006  C6    G A  32      -0.076   8.887 -24.778  1.00  0.00           C  
ATOM   1007  O6    G A  32      -0.298   7.778 -25.276  1.00  0.00           O  
ATOM   1008  N7    G A  32      -2.311   9.567 -23.762  1.00  0.00           N  
ATOM   1009  C8    G A  32      -2.631  10.654 -23.113  1.00  0.00           C  
ATOM   1010  N9    G A  32      -1.582  11.531 -22.979  1.00  0.00           N  
ATOM   1011  H5'   G A  32      -5.188  13.539 -20.740  1.00  0.00           H  
ATOM   1012 H5''   G A  32      -5.594  14.447 -21.988  1.00  0.00           H  
ATOM   1013  H4'   G A  32      -3.373  14.853 -21.385  1.00  0.00           H  
ATOM   1014  H3'   G A  32      -3.588  13.606 -23.922  1.00  0.00           H  
ATOM   1015  H1'   G A  32      -0.793  12.935 -21.751  1.00  0.00           H  
ATOM   1016  H2'   G A  32      -1.315  13.739 -24.181  1.00  0.00           H  
ATOM   1017 HO2'   G A  32      -0.122  15.232 -23.275  1.00  0.00           H  
ATOM   1018  H1    G A  32       1.882   8.929 -25.341  1.00  0.00           H  
ATOM   1019  H22   G A  32       3.151  11.900 -24.205  1.00  0.00           H  
ATOM   1020  H21   G A  32       3.450  10.451 -25.034  1.00  0.00           H  
ATOM   1021  H8    G A  32      -3.527  10.825 -22.758  1.00  0.00           H  
ATOM   1022  P     U A  33      -3.772  15.805 -25.392  1.00  0.00           P  
ATOM   1023  OP2   U A  33      -4.656  14.710 -25.865  1.00  0.00           O  
ATOM   1024  OP1   U A  33      -4.190  17.218 -25.576  1.00  0.00           O  
ATOM   1025  O5'   U A  33      -2.346  15.620 -26.079  1.00  0.00           O  
ATOM   1026  C5'   U A  33      -1.331  16.601 -25.930  1.00  0.00           C  
ATOM   1027  C4'   U A  33      -0.075  16.220 -26.673  1.00  0.00           C  
ATOM   1028  O4'   U A  33       0.467  14.987 -26.131  1.00  0.00           O  
ATOM   1029  C3'   U A  33      -0.235  15.931 -28.157  1.00  0.00           C  
ATOM   1030  O3'   U A  33      -0.271  17.106 -28.950  1.00  0.00           O  
ATOM   1031  C1'   U A  33       1.031  14.196 -27.173  1.00  0.00           C  
ATOM   1032  C2'   U A  33       0.957  15.032 -28.452  1.00  0.00           C  
ATOM   1033  O2'   U A  33       2.153  15.787 -28.579  1.00  0.00           O  
ATOM   1034  N1    U A  33       0.304  12.910 -27.299  1.00  0.00           N  
ATOM   1035  C2    U A  33       0.957  11.876 -27.945  1.00  0.00           C  
ATOM   1036  O2    U A  33       2.081  11.982 -28.402  1.00  0.00           O  
ATOM   1037  N3    U A  33       0.246  10.705 -28.037  1.00  0.00           N  
ATOM   1038  C4    U A  33      -1.026  10.464 -27.561  1.00  0.00           C  
ATOM   1039  O4    U A  33      -1.532   9.353 -27.724  1.00  0.00           O  
ATOM   1040  C5    U A  33      -1.639  11.578 -26.905  1.00  0.00           C  
ATOM   1041  C6    U A  33      -0.969  12.730 -26.800  1.00  0.00           C  
ATOM   1042  H5'   U A  33      -1.121  16.701 -24.978  1.00  0.00           H  
ATOM   1043 H5''   U A  33      -1.660  17.456 -26.276  1.00  0.00           H  
ATOM   1044  H4'   U A  33       0.588  16.933 -26.559  1.00  0.00           H  
ATOM   1045  H3'   U A  33      -1.062  15.423 -28.298  1.00  0.00           H  
ATOM   1046  H1'   U A  33       1.970  14.016 -26.956  1.00  0.00           H  
ATOM   1047  H2'   U A  33       0.798  14.469 -29.239  1.00  0.00           H  
ATOM   1048 HO2'   U A  33       2.686  15.419 -29.314  1.00  0.00           H  
ATOM   1049  H3    U A  33       0.690   9.959 -28.492  1.00  0.00           H  
ATOM   1050  H5    U A  33      -2.543  11.496 -26.534  1.00  0.00           H  
ATOM   1051  H6    U A  33      -1.411  13.477 -26.347  1.00  0.00           H  
ATOM   1052  P     A A  34      -1.287  17.214 -30.190  1.00  0.00           P  
ATOM   1053  OP2   A A  34      -2.671  17.194 -29.654  1.00  0.00           O  
ATOM   1054  OP1   A A  34      -0.848  18.344 -31.047  1.00  0.00           O  
ATOM   1055  O5'   A A  34      -1.054  15.861 -30.999  1.00  0.00           O  
ATOM   1056  C5'   A A  34      -1.979  14.788 -30.907  1.00  0.00           C  
ATOM   1057  C4'   A A  34      -1.897  13.882 -32.109  1.00  0.00           C  
ATOM   1058  O4'   A A  34      -0.583  14.052 -32.695  1.00  0.00           O  
ATOM   1059  C3'   A A  34      -2.032  12.392 -31.833  1.00  0.00           C  
ATOM   1060  O3'   A A  34      -2.411  11.647 -32.977  1.00  0.00           O  
ATOM   1061  C1'   A A  34       0.178  12.888 -32.494  1.00  0.00           C  
ATOM   1062  C2'   A A  34      -0.590  12.053 -31.471  1.00  0.00           C  
ATOM   1063  O2'   A A  34      -0.314  10.678 -31.694  1.00  0.00           O  
ATOM   1064  N1    A A  34       5.119  11.574 -31.852  1.00  0.00           N  
ATOM   1065  C2    A A  34       4.077  10.925 -32.387  1.00  0.00           C  
ATOM   1066  N3    A A  34       2.815  11.327 -32.522  1.00  0.00           N  
ATOM   1067  C4    A A  34       2.655  12.567 -32.026  1.00  0.00           C  
ATOM   1068  C5    A A  34       3.629  13.358 -31.446  1.00  0.00           C  
ATOM   1069  C6    A A  34       4.925  12.818 -31.363  1.00  0.00           C  
ATOM   1070  N6    A A  34       5.964  13.464 -30.830  1.00  0.00           N  
ATOM   1071  N7    A A  34       3.098  14.578 -31.050  1.00  0.00           N  
ATOM   1072  C8    A A  34       1.836  14.498 -31.393  1.00  0.00           C  
ATOM   1073  N9    A A  34       1.499  13.308 -31.989  1.00  0.00           N  
ATOM   1074  H5'   A A  34      -2.886  15.152 -30.842  1.00  0.00           H  
ATOM   1075 H5''   A A  34      -1.786  14.267 -30.100  1.00  0.00           H  
ATOM   1076  H4'   A A  34      -2.588  14.145 -32.753  1.00  0.00           H  
ATOM   1077  H3'   A A  34      -2.614  12.261 -31.054  1.00  0.00           H  
ATOM   1078  H1'   A A  34       0.292  12.370 -33.318  1.00  0.00           H  
ATOM   1079  H2'   A A  34      -0.377  12.322 -30.553  1.00  0.00           H  
ATOM   1080 HO2'   A A  34       0.246  10.343 -30.963  1.00  0.00           H  
ATOM   1081  H2    A A  34       4.270  10.026 -32.728  1.00  0.00           H  
ATOM   1082  H61   A A  34       6.845  13.034 -30.800  1.00  0.00           H  
ATOM   1083  H62   A A  34       5.847  14.367 -30.469  1.00  0.00           H  
ATOM   1084  H8    A A  34       1.192  15.221 -31.238  1.00  0.00           H  
ATOM   1085  P     A A  35      -3.856  10.972 -33.040  1.00  0.00           P  
ATOM   1086  OP2   A A  35      -4.813  12.081 -33.282  1.00  0.00           O  
ATOM   1087  OP1   A A  35      -3.748   9.867 -34.025  1.00  0.00           O  
ATOM   1088  O5'   A A  35      -4.191  10.335 -31.618  1.00  0.00           O  
ATOM   1089  C5'   A A  35      -4.945   9.137 -31.516  1.00  0.00           C  
ATOM   1090  C4'   A A  35      -4.066   7.917 -31.635  1.00  0.00           C  
ATOM   1091  O4'   A A  35      -3.318   7.735 -30.407  1.00  0.00           O  
ATOM   1092  C3'   A A  35      -4.785   6.594 -31.848  1.00  0.00           C  
ATOM   1093  O3'   A A  35      -5.203   6.399 -33.188  1.00  0.00           O  
ATOM   1094  C1'   A A  35      -3.069   6.362 -30.224  1.00  0.00           C  
ATOM   1095  C2'   A A  35      -3.770   5.576 -31.335  1.00  0.00           C  
ATOM   1096  O2'   A A  35      -2.816   5.250 -32.335  1.00  0.00           O  
ATOM   1097  N1    A A  35      -1.805   3.992 -25.827  1.00  0.00           N  
ATOM   1098  C2    A A  35      -1.121   4.222 -26.954  1.00  0.00           C  
ATOM   1099  N3    A A  35      -1.512   4.846 -28.063  1.00  0.00           N  
ATOM   1100  C4    A A  35      -2.782   5.271 -27.946  1.00  0.00           C  
ATOM   1101  C5    A A  35      -3.612   5.111 -26.852  1.00  0.00           C  
ATOM   1102  C6    A A  35      -3.079   4.433 -25.742  1.00  0.00           C  
ATOM   1103  N6    A A  35      -3.761   4.203 -24.617  1.00  0.00           N  
ATOM   1104  N7    A A  35      -4.855   5.680 -27.092  1.00  0.00           N  
ATOM   1105  C8    A A  35      -4.751   6.164 -28.305  1.00  0.00           C  
ATOM   1106  N9    A A  35      -3.523   5.953 -28.882  1.00  0.00           N  
ATOM   1107  H5'   A A  35      -5.616   9.118 -32.231  1.00  0.00           H  
ATOM   1108 H5''   A A  35      -5.402   9.118 -30.649  1.00  0.00           H  
ATOM   1109  H4'   A A  35      -3.433   8.056 -32.370  1.00  0.00           H  
ATOM   1110  H3'   A A  35      -5.570   6.571 -31.260  1.00  0.00           H  
ATOM   1111  H1'   A A  35      -2.099   6.232 -30.295  1.00  0.00           H  
ATOM   1112  H2'   A A  35      -4.211   4.776 -30.979  1.00  0.00           H  
ATOM   1113 HO2'   A A  35      -2.675   4.280 -32.337  1.00  0.00           H  
ATOM   1114  H2    A A  35      -0.201   3.882 -26.965  1.00  0.00           H  
ATOM   1115  H61   A A  35      -3.335   3.724 -23.875  1.00  0.00           H  
ATOM   1116  H62   A A  35      -4.686   4.514 -24.533  1.00  0.00           H  
ATOM   1117  H8    A A  35      -5.482   6.634 -28.759  1.00  0.00           H  
ATOM   1118  P     A A  36      -6.206   5.198 -33.555  1.00  0.00           P  
ATOM   1119  OP2   A A  36      -6.082   4.158 -32.503  1.00  0.00           O  
ATOM   1120  OP1   A A  36      -7.536   5.783 -33.856  1.00  0.00           O  
ATOM   1121  O5'   A A  36      -5.611   4.601 -34.908  1.00  0.00           O  
ATOM   1122  C5'   A A  36      -5.766   3.227 -35.228  1.00  0.00           C  
ATOM   1123  C4'   A A  36      -4.568   2.693 -35.972  1.00  0.00           C  
ATOM   1124  O4'   A A  36      -4.208   3.601 -37.047  1.00  0.00           O  
ATOM   1125  C3'   A A  36      -3.289   2.550 -35.162  1.00  0.00           C  
ATOM   1126  O3'   A A  36      -3.245   1.355 -34.401  1.00  0.00           O  
ATOM   1127  C1'   A A  36      -2.800   3.639 -37.180  1.00  0.00           C  
ATOM   1128  C2'   A A  36      -2.239   2.570 -36.260  1.00  0.00           C  
ATOM   1129  O2'   A A  36      -2.197   1.332 -36.955  1.00  0.00           O  
ATOM   1130  N1    A A  36       1.028   7.066 -37.573  1.00  0.00           N  
ATOM   1131  C2    A A  36       0.880   5.823 -38.050  1.00  0.00           C  
ATOM   1132  N3    A A  36      -0.145   4.985 -37.909  1.00  0.00           N  
ATOM   1133  C4    A A  36      -1.120   5.547 -37.173  1.00  0.00           C  
ATOM   1134  C5    A A  36      -1.113   6.812 -36.616  1.00  0.00           C  
ATOM   1135  C6    A A  36       0.030   7.601 -36.838  1.00  0.00           C  
ATOM   1136  N6    A A  36       0.178   8.839 -36.363  1.00  0.00           N  
ATOM   1137  N7    A A  36      -2.292   7.049 -35.922  1.00  0.00           N  
ATOM   1138  C8    A A  36      -2.974   5.940 -36.073  1.00  0.00           C  
ATOM   1139  N9    A A  36      -2.324   4.988 -36.820  1.00  0.00           N  
ATOM   1140  H5'   A A  36      -6.564   3.116 -35.787  1.00  0.00           H  
ATOM   1141 H5''   A A  36      -5.883   2.716 -34.401  1.00  0.00           H  
ATOM   1142  H4'   A A  36      -4.799   1.821 -36.357  1.00  0.00           H  
ATOM   1143  H3'   A A  36      -3.160   3.316 -34.564  1.00  0.00           H  
ATOM   1144  H1'   A A  36      -2.544   3.439 -38.106  1.00  0.00           H  
ATOM   1145  H2'   A A  36      -1.358   2.820 -35.910  1.00  0.00           H  
ATOM   1146 HO2'   A A  36      -1.263   1.103 -37.141  1.00  0.00           H  
ATOM   1147  H2    A A  36       1.633   5.482 -38.577  1.00  0.00           H  
ATOM   1148  H61   A A  36       0.999   9.341 -36.551  1.00  0.00           H  
ATOM   1149  H62   A A  36      -0.533   9.248 -35.827  1.00  0.00           H  
ATOM   1150  H8    A A  36      -3.865   5.804 -35.689  1.00  0.00           H  
ATOM   1151  P     A A  37      -2.350   1.279 -33.068  1.00  0.00           P  
ATOM   1152  OP2   A A  37      -2.756   2.396 -32.178  1.00  0.00           O  
ATOM   1153  OP1   A A  37      -2.395  -0.116 -32.563  1.00  0.00           O  
ATOM   1154  O5'   A A  37      -0.870   1.570 -33.580  1.00  0.00           O  
ATOM   1155  C5'   A A  37      -0.165   0.613 -34.357  1.00  0.00           C  
ATOM   1156  C4'   A A  37       1.172   1.142 -34.809  1.00  0.00           C  
ATOM   1157  O4'   A A  37       0.982   2.392 -35.521  1.00  0.00           O  
ATOM   1158  C3'   A A  37       2.161   1.488 -33.706  1.00  0.00           C  
ATOM   1159  O3'   A A  37       2.867   0.359 -33.220  1.00  0.00           O  
ATOM   1160  C1'   A A  37       2.114   3.227 -35.315  1.00  0.00           C  
ATOM   1161  C2'   A A  37       3.094   2.461 -34.419  1.00  0.00           C  
ATOM   1162  O2'   A A  37       4.026   1.773 -35.240  1.00  0.00           O  
ATOM   1163  N1    A A  37       3.334   8.115 -34.230  1.00  0.00           N  
ATOM   1164  C2    A A  37       4.005   7.136 -34.851  1.00  0.00           C  
ATOM   1165  N3    A A  37       3.626   5.884 -35.100  1.00  0.00           N  
ATOM   1166  C4    A A  37       2.388   5.659 -34.627  1.00  0.00           C  
ATOM   1167  C5    A A  37       1.576   6.563 -33.968  1.00  0.00           C  
ATOM   1168  C6    A A  37       2.092   7.856 -33.767  1.00  0.00           C  
ATOM   1169  N6    A A  37       1.425   8.831 -33.147  1.00  0.00           N  
ATOM   1170  N7    A A  37       0.364   5.977 -33.627  1.00  0.00           N  
ATOM   1171  C8    A A  37       0.469   4.752 -34.081  1.00  0.00           C  
ATOM   1172  N9    A A  37       1.668   4.491 -34.697  1.00  0.00           N  
ATOM   1173  H5'   A A  37      -0.701   0.383 -35.145  1.00  0.00           H  
ATOM   1174 H5''   A A  37      -0.025  -0.194 -33.820  1.00  0.00           H  
ATOM   1175  H4'   A A  37       1.587   0.492 -35.414  1.00  0.00           H  
ATOM   1176  H3'   A A  37       1.713   1.934 -32.956  1.00  0.00           H  
ATOM   1177  H1'   A A  37       2.541   3.417 -36.177  1.00  0.00           H  
ATOM   1178  H2'   A A  37       3.541   3.060 -33.785  1.00  0.00           H  
ATOM   1179 HO2'   A A  37       4.900   2.208 -35.164  1.00  0.00           H  
ATOM   1180  H2    A A  37       4.901   7.375 -35.168  1.00  0.00           H  
ATOM   1181  H61   A A  37       1.838   9.714 -33.037  1.00  0.00           H  
ATOM   1182  H62   A A  37       0.522   8.667 -32.804  1.00  0.00           H  
ATOM   1183  H8    A A  37      -0.243   4.084 -33.988  1.00  0.00           H  
ATOM   1184  P     A A  38       3.374   0.319 -31.696  1.00  0.00           P  
ATOM   1185  OP2   A A  38       2.182   0.360 -30.813  1.00  0.00           O  
ATOM   1186  OP1   A A  38       4.347  -0.794 -31.564  1.00  0.00           O  
ATOM   1187  O5'   A A  38       4.167   1.690 -31.517  1.00  0.00           O  
ATOM   1188  C5'   A A  38       5.528   1.801 -31.906  1.00  0.00           C  
ATOM   1189  C4'   A A  38       5.997   3.234 -31.878  1.00  0.00           C  
ATOM   1190  O4'   A A  38       4.969   4.099 -32.428  1.00  0.00           O  
ATOM   1191  C3'   A A  38       6.275   3.818 -30.501  1.00  0.00           C  
ATOM   1192  O3'   A A  38       7.556   3.475 -30.002  1.00  0.00           O  
ATOM   1193  C1'   A A  38       4.919   5.325 -31.716  1.00  0.00           C  
ATOM   1194  C2'   A A  38       6.089   5.312 -30.730  1.00  0.00           C  
ATOM   1195  O2'   A A  38       7.227   5.883 -31.358  1.00  0.00           O  
ATOM   1196  N1    A A  38       1.601   8.569 -29.475  1.00  0.00           N  
ATOM   1197  C2    A A  38       2.797   8.758 -30.047  1.00  0.00           C  
ATOM   1198  N3    A A  38       3.609   7.867 -30.612  1.00  0.00           N  
ATOM   1199  C4    A A  38       3.074   6.634 -30.555  1.00  0.00           C  
ATOM   1200  C5    A A  38       1.858   6.283 -30.001  1.00  0.00           C  
ATOM   1201  C6    A A  38       1.093   7.319 -29.435  1.00  0.00           C  
ATOM   1202  N6    A A  38      -0.099   7.131 -28.864  1.00  0.00           N  
ATOM   1203  N7    A A  38       1.637   4.918 -30.126  1.00  0.00           N  
ATOM   1204  C8    A A  38       2.707   4.482 -30.743  1.00  0.00           C  
ATOM   1205  N9    A A  38       3.619   5.467 -31.033  1.00  0.00           N  
ATOM   1206  H5'   A A  38       5.631   1.449 -32.815  1.00  0.00           H  
ATOM   1207 H5''   A A  38       6.080   1.272 -31.294  1.00  0.00           H  
ATOM   1208  H4'   A A  38       6.806   3.314 -32.426  1.00  0.00           H  
ATOM   1209  H3'   A A  38       5.591   3.503 -29.874  1.00  0.00           H  
ATOM   1210  H1'   A A  38       5.036   6.063 -32.350  1.00  0.00           H  
ATOM   1211  H2'   A A  38       5.861   5.778 -29.898  1.00  0.00           H  
ATOM   1212 HO2'   A A  38       7.407   6.758 -30.958  1.00  0.00           H  
ATOM   1213  H2    A A  38       3.120   9.683 -30.050  1.00  0.00           H  
ATOM   1214  H61   A A  38      -0.587   7.893 -28.486  1.00  0.00           H  
ATOM   1215  H62   A A  38      -0.488   6.233 -28.823  1.00  0.00           H  
ATOM   1216  H8    A A  38       2.844   3.539 -30.975  1.00  0.00           H  
ATOM   1217  P     C A  39       7.747   3.110 -28.449  1.00  0.00           P  
ATOM   1218  OP2   C A  39       6.516   2.424 -27.982  1.00  0.00           O  
ATOM   1219  OP1   C A  39       9.064   2.441 -28.293  1.00  0.00           O  
ATOM   1220  O5'   C A  39       7.827   4.528 -27.726  1.00  0.00           O  
ATOM   1221  C5'   C A  39       8.963   5.364 -27.883  1.00  0.00           C  
ATOM   1222  C4'   C A  39       8.724   6.741 -27.314  1.00  0.00           C  
ATOM   1223  O4'   C A  39       7.604   7.368 -27.992  1.00  0.00           O  
ATOM   1224  C3'   C A  39       8.347   6.802 -25.842  1.00  0.00           C  
ATOM   1225  O3'   C A  39       9.469   6.731 -24.979  1.00  0.00           O  
ATOM   1226  C1'   C A  39       6.829   8.128 -27.076  1.00  0.00           C  
ATOM   1227  C2'   C A  39       7.587   8.118 -25.748  1.00  0.00           C  
ATOM   1228  O2'   C A  39       8.475   9.225 -25.715  1.00  0.00           O  
ATOM   1229  N1    C A  39       5.467   7.553 -26.953  1.00  0.00           N  
ATOM   1230  C2    C A  39       4.468   8.332 -26.356  1.00  0.00           C  
ATOM   1231  O2    C A  39       4.749   9.471 -25.950  1.00  0.00           O  
ATOM   1232  N3    C A  39       3.218   7.832 -26.231  1.00  0.00           N  
ATOM   1233  C4    C A  39       2.941   6.606 -26.675  1.00  0.00           C  
ATOM   1234  N4    C A  39       1.693   6.153 -26.531  1.00  0.00           N  
ATOM   1235  C5    C A  39       3.934   5.789 -27.286  1.00  0.00           C  
ATOM   1236  C6    C A  39       5.167   6.295 -27.404  1.00  0.00           C  
ATOM   1237  H5'   C A  39       9.171   5.444 -28.837  1.00  0.00           H  
ATOM   1238 H5''   C A  39       9.725   4.956 -27.422  1.00  0.00           H  
ATOM   1239  H4'   C A  39       9.527   7.284 -27.458  1.00  0.00           H  
ATOM   1240  H3'   C A  39       7.735   6.064 -25.636  1.00  0.00           H  
ATOM   1241  H1'   C A  39       6.764   9.048 -27.407  1.00  0.00           H  
ATOM   1242  H2'   C A  39       6.971   8.124 -24.985  1.00  0.00           H  
ATOM   1243 HO2'   C A  39       8.140   9.885 -25.073  1.00  0.00           H  
ATOM   1244  H42   C A  39       1.458   5.256 -26.846  1.00  0.00           H  
ATOM   1245  H41   C A  39       1.013   6.719 -26.109  1.00  0.00           H  
ATOM   1246  H5    C A  39       3.721   4.888 -27.609  1.00  0.00           H  
ATOM   1247  H6    C A  39       5.864   5.748 -27.822  1.00  0.00           H  
ATOM   1248  P     C A  40       9.347   5.999 -23.553  1.00  0.00           P  
ATOM   1249  OP2   C A  40       8.477   4.808 -23.720  1.00  0.00           O  
ATOM   1250  OP1   C A  40      10.716   5.836 -23.002  1.00  0.00           O  
ATOM   1251  O5'   C A  40       8.572   7.053 -22.643  1.00  0.00           O  
ATOM   1252  C5'   C A  40       9.200   8.255 -22.223  1.00  0.00           C  
ATOM   1253  C4'   C A  40       8.243   9.153 -21.479  1.00  0.00           C  
ATOM   1254  O4'   C A  40       7.146   9.535 -22.349  1.00  0.00           O  
ATOM   1255  C3'   C A  40       7.557   8.543 -20.266  1.00  0.00           C  
ATOM   1256  O3'   C A  40       8.364   8.573 -19.100  1.00  0.00           O  
ATOM   1257  C1'   C A  40       5.928   9.587 -21.622  1.00  0.00           C  
ATOM   1258  C2'   C A  40       6.286   9.372 -20.150  1.00  0.00           C  
ATOM   1259  O2'   C A  40       6.546  10.633 -19.551  1.00  0.00           O  
ATOM   1260  N1    C A  40       4.986   8.558 -22.128  1.00  0.00           N  
ATOM   1261  C2    C A  40       3.636   8.657 -21.767  1.00  0.00           C  
ATOM   1262  O2    C A  40       3.270   9.593 -21.040  1.00  0.00           O  
ATOM   1263  N3    C A  40       2.757   7.732 -22.216  1.00  0.00           N  
ATOM   1264  C4    C A  40       3.175   6.735 -22.995  1.00  0.00           C  
ATOM   1265  N4    C A  40       2.272   5.845 -23.415  1.00  0.00           N  
ATOM   1266  C5    C A  40       4.540   6.606 -23.380  1.00  0.00           C  
ATOM   1267  C6    C A  40       5.401   7.528 -22.931  1.00  0.00           C  
ATOM   1268  H5'   C A  40       9.538   8.730 -23.011  1.00  0.00           H  
ATOM   1269 H5''   C A  40       9.953   8.033 -21.636  1.00  0.00           H  
ATOM   1270  H4'   C A  40       8.723   9.960 -21.199  1.00  0.00           H  
ATOM   1271  H3'   C A  40       7.317   7.614 -20.466  1.00  0.00           H  
ATOM   1272  H1'   C A  40       5.529  10.475 -21.734  1.00  0.00           H  
ATOM   1273  H2'   C A  40       5.580   8.884 -19.677  1.00  0.00           H  
ATOM   1274 HO2'   C A  40       5.814  10.852 -18.937  1.00  0.00           H  
ATOM   1275  H42   C A  40       2.548   5.101 -23.989  1.00  0.00           H  
ATOM   1276  H41   C A  40       1.333   5.937 -23.147  1.00  0.00           H  
ATOM   1277  H5    C A  40       4.838   5.870 -23.954  1.00  0.00           H  
ATOM   1278  H6    C A  40       6.344   7.457 -23.184  1.00  0.00           H  
ATOM   1279  P     G A  41       7.948   7.713 -17.807  1.00  0.00           P  
ATOM   1280  OP2   G A  41       8.089   6.274 -18.147  1.00  0.00           O  
ATOM   1281  OP1   G A  41       8.672   8.265 -16.634  1.00  0.00           O  
ATOM   1282  O5'   G A  41       6.396   8.024 -17.619  1.00  0.00           O  
ATOM   1283  C5'   G A  41       5.954   8.966 -16.653  1.00  0.00           C  
ATOM   1284  C4'   G A  41       4.512   8.735 -16.273  1.00  0.00           C  
ATOM   1285  O4'   G A  41       3.700   8.794 -17.476  1.00  0.00           O  
ATOM   1286  C3'   G A  41       4.194   7.384 -15.651  1.00  0.00           C  
ATOM   1287  O3'   G A  41       4.392   7.361 -14.247  1.00  0.00           O  
ATOM   1288  C1'   G A  41       2.694   7.785 -17.440  1.00  0.00           C  
ATOM   1289  C2'   G A  41       2.739   7.158 -16.044  1.00  0.00           C  
ATOM   1290  O2'   G A  41       1.857   7.873 -15.191  1.00  0.00           O  
ATOM   1291  N1    G A  41       0.850   4.231 -20.585  1.00  0.00           N  
ATOM   1292  C2    G A  41       0.194   5.001 -19.655  1.00  0.00           C  
ATOM   1293  N2    G A  41      -1.128   4.803 -19.544  1.00  0.00           N  
ATOM   1294  N3    G A  41       0.789   5.901 -18.889  1.00  0.00           N  
ATOM   1295  C4    G A  41       2.115   5.972 -19.130  1.00  0.00           C  
ATOM   1296  C5    G A  41       2.866   5.250 -20.034  1.00  0.00           C  
ATOM   1297  C6    G A  41       2.215   4.288 -20.849  1.00  0.00           C  
ATOM   1298  O6    G A  41       2.706   3.549 -21.710  1.00  0.00           O  
ATOM   1299  N7    G A  41       4.201   5.622 -19.974  1.00  0.00           N  
ATOM   1300  C8    G A  41       4.238   6.545 -19.052  1.00  0.00           C  
ATOM   1301  N9    G A  41       3.008   6.807 -18.499  1.00  0.00           N  
ATOM   1302  H5'   G A  41       6.048   9.869 -17.020  1.00  0.00           H  
ATOM   1303 H5''   G A  41       6.512   8.887 -15.851  1.00  0.00           H  
ATOM   1304  H4'   G A  41       4.217   9.444 -15.664  1.00  0.00           H  
ATOM   1305  H3'   G A  41       4.756   6.698 -16.066  1.00  0.00           H  
ATOM   1306  H1'   G A  41       1.804   8.164 -17.599  1.00  0.00           H  
ATOM   1307  H2'   G A  41       2.519   6.203 -16.074  1.00  0.00           H  
ATOM   1308 HO2'   G A  41       1.744   7.372 -14.356  1.00  0.00           H  
ATOM   1309  H1    G A  41       0.317   3.592 -21.103  1.00  0.00           H  
ATOM   1310  H22   G A  41      -1.648   5.324 -18.896  1.00  0.00           H  
ATOM   1311  H21   G A  41      -1.575   4.138 -20.107  1.00  0.00           H  
ATOM   1312  H8    G A  41       5.060   7.005 -18.783  1.00  0.00           H  
ATOM   1313  P     A A  42       4.764   5.983 -13.507  1.00  0.00           P  
ATOM   1314  OP2   A A  42       5.496   5.126 -14.473  1.00  0.00           O  
ATOM   1315  OP1   A A  42       5.387   6.316 -12.202  1.00  0.00           O  
ATOM   1316  O5'   A A  42       3.350   5.306 -13.221  1.00  0.00           O  
ATOM   1317  C5'   A A  42       3.049   4.758 -11.946  1.00  0.00           C  
ATOM   1318  C4'   A A  42       2.134   5.660 -11.157  1.00  0.00           C  
ATOM   1319  O4'   A A  42       1.196   6.297 -12.053  1.00  0.00           O  
ATOM   1320  C3'   A A  42       1.276   4.980 -10.101  1.00  0.00           C  
ATOM   1321  O3'   A A  42       1.916   4.892  -8.839  1.00  0.00           O  
ATOM   1322  C1'   A A  42      -0.064   6.435 -11.424  1.00  0.00           C  
ATOM   1323  C2'   A A  42       0.079   5.922  -9.992  1.00  0.00           C  
ATOM   1324  O2'   A A  42       0.366   7.025  -9.144  1.00  0.00           O  
ATOM   1325  N1    A A  42      -5.047   5.274 -12.039  1.00  0.00           N  
ATOM   1326  C2    A A  42      -4.409   6.079 -11.179  1.00  0.00           C  
ATOM   1327  N3    A A  42      -3.107   6.335 -11.074  1.00  0.00           N  
ATOM   1328  C4    A A  42      -2.412   5.648 -11.998  1.00  0.00           C  
ATOM   1329  C5    A A  42      -2.925   4.785 -12.948  1.00  0.00           C  
ATOM   1330  C6    A A  42      -4.319   4.600 -12.956  1.00  0.00           C  
ATOM   1331  N6    A A  42      -4.955   3.798 -13.812  1.00  0.00           N  
ATOM   1332  N7    A A  42      -1.908   4.258 -13.733  1.00  0.00           N  
ATOM   1333  C8    A A  42      -0.821   4.806 -13.248  1.00  0.00           C  
ATOM   1334  N9    A A  42      -1.052   5.659 -12.196  1.00  0.00           N  
ATOM   1335  H5'   A A  42       3.884   4.633 -11.446  1.00  0.00           H  
ATOM   1336 H5''   A A  42       2.616   3.888 -12.066  1.00  0.00           H  
ATOM   1337  H4'   A A  42       2.674   6.355 -10.727  1.00  0.00           H  
ATOM   1338  H3'   A A  42       1.000   4.083 -10.384  1.00  0.00           H  
ATOM   1339  H1'   A A  42      -0.330   7.378 -11.407  1.00  0.00           H  
ATOM   1340  H2'   A A  42      -0.729   5.445  -9.708  1.00  0.00           H  
ATOM   1341 HO2'   A A  42      -0.423   7.219  -8.597  1.00  0.00           H  
ATOM   1342  H2    A A  42      -4.983   6.545 -10.535  1.00  0.00           H  
ATOM   1343  H61   A A  42      -5.930   3.709 -13.769  1.00  0.00           H  
ATOM   1344  H62   A A  42      -4.448   3.299 -14.486  1.00  0.00           H  
ATOM   1345  H8    A A  42       0.075   4.624 -13.603  1.00  0.00           H  
ATOM   1346  P     A A  43       1.615   3.648  -7.867  1.00  0.00           P  
ATOM   1347  OP2   A A  43       2.045   2.408  -8.560  1.00  0.00           O  
ATOM   1348  OP1   A A  43       2.166   3.969  -6.526  1.00  0.00           O  
ATOM   1349  O5'   A A  43       0.026   3.623  -7.754  1.00  0.00           O  
ATOM   1350  C5'   A A  43      -0.624   3.954  -6.535  1.00  0.00           C  
ATOM   1351  C4'   A A  43      -2.102   4.171  -6.736  1.00  0.00           C  
ATOM   1352  O4'   A A  43      -2.352   4.577  -8.107  1.00  0.00           O  
ATOM   1353  C3'   A A  43      -2.989   2.951  -6.537  1.00  0.00           C  
ATOM   1354  O3'   A A  43      -3.414   2.788  -5.196  1.00  0.00           O  
ATOM   1355  C1'   A A  43      -3.503   3.941  -8.629  1.00  0.00           C  
ATOM   1356  C2'   A A  43      -4.162   3.186  -7.477  1.00  0.00           C  
ATOM   1357  O2'   A A  43      -5.138   4.027  -6.882  1.00  0.00           O  
ATOM   1358  N1    A A  43      -5.006   0.680 -12.325  1.00  0.00           N  
ATOM   1359  C2    A A  43      -5.691   1.406 -11.432  1.00  0.00           C  
ATOM   1360  N3    A A  43      -5.235   2.236 -10.496  1.00  0.00           N  
ATOM   1361  C4    A A  43      -3.892   2.291 -10.523  1.00  0.00           C  
ATOM   1362  C5    A A  43      -3.052   1.605 -11.381  1.00  0.00           C  
ATOM   1363  C6    A A  43      -3.658   0.759 -12.326  1.00  0.00           C  
ATOM   1364  N6    A A  43      -2.976   0.035 -13.216  1.00  0.00           N  
ATOM   1365  N7    A A  43      -1.724   1.912 -11.116  1.00  0.00           N  
ATOM   1366  C8    A A  43      -1.790   2.762 -10.121  1.00  0.00           C  
ATOM   1367  N9    A A  43      -3.072   3.037  -9.712  1.00  0.00           N  
ATOM   1368  H5'   A A  43      -0.227   4.774  -6.173  1.00  0.00           H  
ATOM   1369 H5''   A A  43      -0.491   3.226  -5.893  1.00  0.00           H  
ATOM   1370  H4'   A A  43      -2.404   4.884  -6.135  1.00  0.00           H  
ATOM   1371  H3'   A A  43      -2.490   2.154  -6.815  1.00  0.00           H  
ATOM   1372  H1'   A A  43      -4.133   4.602  -8.987  1.00  0.00           H  
ATOM   1373  H2'   A A  43      -4.549   2.340  -7.786  1.00  0.00           H  
ATOM   1374 HO2'   A A  43      -6.030   3.691  -7.111  1.00  0.00           H  
ATOM   1375  H2    A A  43      -6.666   1.313 -11.473  1.00  0.00           H  
ATOM   1376  H61   A A  43      -3.455  -0.538 -13.852  1.00  0.00           H  
ATOM   1377  H62   A A  43      -1.998   0.077 -13.236  1.00  0.00           H  
ATOM   1378  H8    A A  43      -0.997   3.164  -9.707  1.00  0.00           H  
ATOM   1379  P     G A  44      -2.816   1.597  -4.297  1.00  0.00           P  
ATOM   1380  OP2   G A  44      -1.804   0.873  -5.109  1.00  0.00           O  
ATOM   1381  OP1   G A  44      -2.430   2.164  -2.979  1.00  0.00           O  
ATOM   1382  O5'   G A  44      -4.056   0.623  -4.071  1.00  0.00           O  
ATOM   1383  C5'   G A  44      -5.387   1.088  -4.232  1.00  0.00           C  
ATOM   1384  C4'   G A  44      -6.226   0.108  -5.013  1.00  0.00           C  
ATOM   1385  O4'   G A  44      -6.148   0.386  -6.435  1.00  0.00           O  
ATOM   1386  C3'   G A  44      -5.826  -1.355  -4.897  1.00  0.00           C  
ATOM   1387  O3'   G A  44      -6.414  -2.002  -3.781  1.00  0.00           O  
ATOM   1388  C1'   G A  44      -6.140  -0.794  -7.188  1.00  0.00           C  
ATOM   1389  C2'   G A  44      -6.378  -1.934  -6.191  1.00  0.00           C  
ATOM   1390  O2'   G A  44      -7.776  -2.167  -6.096  1.00  0.00           O  
ATOM   1391  N1    G A  44      -3.510  -2.415 -11.234  1.00  0.00           N  
ATOM   1392  C2    G A  44      -4.853  -2.522 -10.964  1.00  0.00           C  
ATOM   1393  N2    G A  44      -5.599  -3.141 -11.891  1.00  0.00           N  
ATOM   1394  N3    G A  44      -5.425  -2.055  -9.866  1.00  0.00           N  
ATOM   1395  C4    G A  44      -4.533  -1.464  -9.044  1.00  0.00           C  
ATOM   1396  C5    G A  44      -3.174  -1.305  -9.219  1.00  0.00           C  
ATOM   1397  C6    G A  44      -2.574  -1.811 -10.401  1.00  0.00           C  
ATOM   1398  O6    G A  44      -1.385  -1.768 -10.740  1.00  0.00           O  
ATOM   1399  N7    G A  44      -2.613  -0.640  -8.139  1.00  0.00           N  
ATOM   1400  C8    G A  44      -3.620  -0.411  -7.341  1.00  0.00           C  
ATOM   1401  N9    G A  44      -4.815  -0.884  -7.829  1.00  0.00           N  
ATOM   1402  H5'   G A  44      -5.372   1.945  -4.706  1.00  0.00           H  
ATOM   1403 H5''   G A  44      -5.789   1.220  -3.347  1.00  0.00           H  
ATOM   1404  H4'   G A  44      -7.157   0.207  -4.722  1.00  0.00           H  
ATOM   1405  H3'   G A  44      -4.853  -1.461  -4.853  1.00  0.00           H  
ATOM   1406  H1'   G A  44      -6.837  -0.811  -7.876  1.00  0.00           H  
ATOM   1407  H2'   G A  44      -5.893  -2.743  -6.459  1.00  0.00           H  
ATOM   1408 HO2'   G A  44      -7.989  -3.015  -6.540  1.00  0.00           H  
ATOM   1409  H1    G A  44      -3.185  -2.794 -12.077  1.00  0.00           H  
ATOM   1410  H22   G A  44      -6.564  -3.246 -11.753  1.00  0.00           H  
ATOM   1411  H21   G A  44      -5.183  -3.489 -12.707  1.00  0.00           H  
ATOM   1412  H8    G A  44      -3.533   0.052  -6.482  1.00  0.00           H  
ATOM   1413  P     G A  45      -5.670  -3.245  -3.084  1.00  0.00           P  
ATOM   1414  OP2   G A  45      -4.279  -3.298  -3.602  1.00  0.00           O  
ATOM   1415  OP1   G A  45      -5.905  -3.160  -1.619  1.00  0.00           O  
ATOM   1416  O5'   G A  45      -6.450  -4.521  -3.634  1.00  0.00           O  
ATOM   1417  C5'   G A  45      -7.827  -4.714  -3.346  1.00  0.00           C  
ATOM   1418  C4'   G A  45      -8.292  -6.088  -3.759  1.00  0.00           C  
ATOM   1419  O4'   G A  45      -8.141  -6.247  -5.194  1.00  0.00           O  
ATOM   1420  C3'   G A  45      -7.519  -7.259  -3.173  1.00  0.00           C  
ATOM   1421  O3'   G A  45      -7.936  -7.598  -1.861  1.00  0.00           O  
ATOM   1422  C1'   G A  45      -7.733  -7.573  -5.505  1.00  0.00           C  
ATOM   1423  C2'   G A  45      -7.759  -8.361  -4.194  1.00  0.00           C  
ATOM   1424  O2'   G A  45      -9.045  -8.943  -4.032  1.00  0.00           O  
ATOM   1425  N1    G A  45      -4.295 -10.210  -8.178  1.00  0.00           N  
ATOM   1426  C2    G A  45      -5.547 -10.585  -7.752  1.00  0.00           C  
ATOM   1427  N2    G A  45      -5.940 -11.825  -8.080  1.00  0.00           N  
ATOM   1428  N3    G A  45      -6.356  -9.802  -7.058  1.00  0.00           N  
ATOM   1429  C4    G A  45      -5.805  -8.594  -6.815  1.00  0.00           C  
ATOM   1430  C5    G A  45      -4.566  -8.121  -7.194  1.00  0.00           C  
ATOM   1431  C6    G A  45      -3.708  -8.971  -7.939  1.00  0.00           C  
ATOM   1432  O6    G A  45      -2.573  -8.736  -8.368  1.00  0.00           O  
ATOM   1433  N7    G A  45      -4.377  -6.821  -6.748  1.00  0.00           N  
ATOM   1434  C8    G A  45      -5.483  -6.532  -6.117  1.00  0.00           C  
ATOM   1435  N9    G A  45      -6.392  -7.563  -6.120  1.00  0.00           N  
ATOM   1436  H5'   G A  45      -8.352  -4.040  -3.826  1.00  0.00           H  
ATOM   1437 H5''   G A  45      -7.970  -4.603  -2.383  1.00  0.00           H  
ATOM   1438  H4'   G A  45      -9.240  -6.185  -3.526  1.00  0.00           H  
ATOM   1439  H3'   G A  45      -6.563  -7.038  -3.158  1.00  0.00           H  
ATOM   1440  H1'   G A  45      -8.377  -7.962  -6.132  1.00  0.00           H  
ATOM   1441  H2'   G A  45      -7.049  -9.037  -4.169  1.00  0.00           H  
ATOM   1442 HO2'   G A  45      -8.975  -9.911  -4.161  1.00  0.00           H  
ATOM   1443  H1    G A  45      -3.774 -10.865  -8.687  1.00  0.00           H  
ATOM   1444  H22   G A  45      -6.824 -12.147  -7.803  1.00  0.00           H  
ATOM   1445  H21   G A  45      -5.347 -12.410  -8.594  1.00  0.00           H  
ATOM   1446  H8    G A  45      -5.648  -5.668  -5.686  1.00  0.00           H  
ATOM   1447  P     A A  46      -6.861  -8.093  -0.774  1.00  0.00           P  
ATOM   1448  OP2   A A  46      -5.601  -7.341  -0.998  1.00  0.00           O  
ATOM   1449  OP1   A A  46      -7.508  -8.061   0.561  1.00  0.00           O  
ATOM   1450  O5'   A A  46      -6.599  -9.618  -1.159  1.00  0.00           O  
ATOM   1451  C5'   A A  46      -7.602 -10.603  -0.957  1.00  0.00           C  
ATOM   1452  C4'   A A  46      -7.201 -11.930  -1.550  1.00  0.00           C  
ATOM   1453  O4'   A A  46      -7.022 -11.794  -2.984  1.00  0.00           O  
ATOM   1454  C3'   A A  46      -5.880 -12.507  -1.065  1.00  0.00           C  
ATOM   1455  O3'   A A  46      -5.993 -13.184   0.175  1.00  0.00           O  
ATOM   1456  C1'   A A  46      -5.937 -12.595  -3.426  1.00  0.00           C  
ATOM   1457  C2'   A A  46      -5.468 -13.409  -2.219  1.00  0.00           C  
ATOM   1458  O2'   A A  46      -6.176 -14.640  -2.190  1.00  0.00           O  
ATOM   1459  N1    A A  46      -1.732 -12.385  -6.397  1.00  0.00           N  
ATOM   1460  C2    A A  46      -2.555 -13.390  -6.072  1.00  0.00           C  
ATOM   1461  N3    A A  46      -3.633 -13.374  -5.291  1.00  0.00           N  
ATOM   1462  C4    A A  46      -3.851 -12.139  -4.805  1.00  0.00           C  
ATOM   1463  C5    A A  46      -3.095 -11.008  -5.049  1.00  0.00           C  
ATOM   1464  C6    A A  46      -1.979 -11.157  -5.893  1.00  0.00           C  
ATOM   1465  N6    A A  46      -1.158 -10.155  -6.217  1.00  0.00           N  
ATOM   1466  N7    A A  46      -3.621  -9.912  -4.379  1.00  0.00           N  
ATOM   1467  C8    A A  46      -4.666 -10.397  -3.756  1.00  0.00           C  
ATOM   1468  N9    A A  46      -4.865 -11.739  -3.970  1.00  0.00           N  
ATOM   1469  H5'   A A  46      -8.435 -10.303  -1.378  1.00  0.00           H  
ATOM   1470 H5''   A A  46      -7.752 -10.714   0.004  1.00  0.00           H  
ATOM   1471  H4'   A A  46      -7.913 -12.582  -1.379  1.00  0.00           H  
ATOM   1472  H3'   A A  46      -5.226 -11.781  -0.976  1.00  0.00           H  
ATOM   1473  H1'   A A  46      -6.255 -13.203  -4.125  1.00  0.00           H  
ATOM   1474  H2'   A A  46      -4.497 -13.550  -2.237  1.00  0.00           H  
ATOM   1475 HO2'   A A  46      -5.564 -15.367  -2.427  1.00  0.00           H  
ATOM   1476  H2    A A  46      -2.331 -14.260  -6.464  1.00  0.00           H  
ATOM   1477  H61   A A  46      -0.395 -10.320  -6.811  1.00  0.00           H  
ATOM   1478  H62   A A  46      -1.318  -9.256  -5.863  1.00  0.00           H  
ATOM   1479  H8    A A  46      -5.252  -9.853  -3.189  1.00  0.00           H  
ATOM   1480  P     A A  47      -4.787 -13.134   1.236  1.00  0.00           P  
ATOM   1481  OP2   A A  47      -4.173 -11.783   1.171  1.00  0.00           O  
ATOM   1482  OP1   A A  47      -5.293 -13.648   2.533  1.00  0.00           O  
ATOM   1483  O5'   A A  47      -3.730 -14.182   0.668  1.00  0.00           O  
ATOM   1484  C5'   A A  47      -4.040 -15.566   0.601  1.00  0.00           C  
ATOM   1485  C4'   A A  47      -3.006 -16.328  -0.190  1.00  0.00           C  
ATOM   1486  O4'   A A  47      -2.986 -15.852  -1.560  1.00  0.00           O  
ATOM   1487  C3'   A A  47      -1.566 -16.177   0.276  1.00  0.00           C  
ATOM   1488  O3'   A A  47      -1.244 -17.026   1.365  1.00  0.00           O  
ATOM   1489  C1'   A A  47      -1.659 -15.841  -2.061  1.00  0.00           C  
ATOM   1490  C2'   A A  47      -0.775 -16.479  -0.988  1.00  0.00           C  
ATOM   1491  O2'   A A  47      -0.697 -17.877  -1.227  1.00  0.00           O  
ATOM   1492  N1    A A  47       1.626 -12.855  -4.676  1.00  0.00           N  
ATOM   1493  C2    A A  47       1.492 -14.184  -4.589  1.00  0.00           C  
ATOM   1494  N3    A A  47       0.613 -14.897  -3.888  1.00  0.00           N  
ATOM   1495  C4    A A  47      -0.215 -14.088  -3.203  1.00  0.00           C  
ATOM   1496  C5    A A  47      -0.201 -12.706  -3.191  1.00  0.00           C  
ATOM   1497  C6    A A  47       0.778 -12.071  -3.976  1.00  0.00           C  
ATOM   1498  N6    A A  47       0.913 -10.746  -4.063  1.00  0.00           N  
ATOM   1499  N7    A A  47      -1.205 -12.212  -2.369  1.00  0.00           N  
ATOM   1500  C8    A A  47      -1.793 -13.289  -1.910  1.00  0.00           C  
ATOM   1501  N9    A A  47      -1.246 -14.460  -2.374  1.00  0.00           N  
ATOM   1502  H5'   A A  47      -4.915 -15.677   0.173  1.00  0.00           H  
ATOM   1503 H5''   A A  47      -4.081 -15.930   1.509  1.00  0.00           H  
ATOM   1504  H4'   A A  47      -3.243 -17.279  -0.187  1.00  0.00           H  
ATOM   1505  H3'   A A  47      -1.409 -15.246   0.538  1.00  0.00           H  
ATOM   1506  H1'   A A  47      -1.626 -16.384  -2.876  1.00  0.00           H  
ATOM   1507  H2'   A A  47       0.114 -16.065  -0.964  1.00  0.00           H  
ATOM   1508 HO2'   A A  47       0.203 -18.096  -1.547  1.00  0.00           H  
ATOM   1509  H2    A A  47       2.132 -14.707  -5.117  1.00  0.00           H  
ATOM   1510  H61   A A  47       1.616 -10.361  -4.627  1.00  0.00           H  
ATOM   1511  H62   A A  47       0.309 -10.158  -3.564  1.00  0.00           H  
ATOM   1512  H8    A A  47      -2.554 -13.261  -1.293  1.00  0.00           H  
ATOM   1513  P     C A  48      -0.262 -16.512   2.528  1.00  0.00           P  
ATOM   1514  OP2   C A  48      -0.517 -15.064   2.739  1.00  0.00           O  
ATOM   1515  OP1   C A  48      -0.374 -17.451   3.673  1.00  0.00           O  
ATOM   1516  O5'   C A  48       1.194 -16.671   1.902  1.00  0.00           O  
ATOM   1517  C5'   C A  48       1.764 -17.955   1.696  1.00  0.00           C  
ATOM   1518  C4'   C A  48       3.052 -17.875   0.915  1.00  0.00           C  
ATOM   1519  O4'   C A  48       2.802 -17.294  -0.391  1.00  0.00           O  
ATOM   1520  C3'   C A  48       4.142 -16.995   1.508  1.00  0.00           C  
ATOM   1521  O3'   C A  48       4.892 -17.648   2.519  1.00  0.00           O  
ATOM   1522  C1'   C A  48       3.876 -16.451  -0.776  1.00  0.00           C  
ATOM   1523  C2'   C A  48       4.965 -16.615   0.286  1.00  0.00           C  
ATOM   1524  O2'   C A  48       5.831 -17.673  -0.102  1.00  0.00           O  
ATOM   1525  N1    C A  48       3.409 -15.047  -0.890  1.00  0.00           N  
ATOM   1526  C2    C A  48       4.212 -14.133  -1.585  1.00  0.00           C  
ATOM   1527  O2    C A  48       5.281 -14.520  -2.080  1.00  0.00           O  
ATOM   1528  N3    C A  48       3.808 -12.847  -1.704  1.00  0.00           N  
ATOM   1529  C4    C A  48       2.655 -12.456  -1.163  1.00  0.00           C  
ATOM   1530  N4    C A  48       2.297 -11.178  -1.306  1.00  0.00           N  
ATOM   1531  C5    C A  48       1.817 -13.360  -0.450  1.00  0.00           C  
ATOM   1532  C6    C A  48       2.226 -14.630  -0.340  1.00  0.00           C  
ATOM   1533  H5'   C A  48       1.125 -18.512   1.204  1.00  0.00           H  
ATOM   1534 H5''   C A  48       1.943 -18.368   2.567  1.00  0.00           H  
ATOM   1535  H4'   C A  48       3.406 -18.782   0.798  1.00  0.00           H  
ATOM   1536  H3'   C A  48       3.734 -16.186   1.883  1.00  0.00           H  
ATOM   1537  H1'   C A  48       4.219 -16.750  -1.644  1.00  0.00           H  
ATOM   1538  H2'   C A  48       5.456 -15.779   0.428  1.00  0.00           H  
ATOM   1539 HO2'   C A  48       6.694 -17.297  -0.371  1.00  0.00           H  
ATOM   1540  H42   C A  48       1.455 -10.859  -0.919  1.00  0.00           H  
ATOM   1541  H41   C A  48       2.877 -10.558  -1.796  1.00  0.00           H  
ATOM   1542  H5    C A  48       0.970 -13.063  -0.056  1.00  0.00           H  
ATOM   1543  H6    C A  48       1.663 -15.267   0.147  1.00  0.00           H  
ATOM   1544  P     G A  49       5.464 -16.813   3.767  1.00  0.00           P  
ATOM   1545  OP2   G A  49       4.446 -15.801   4.149  1.00  0.00           O  
ATOM   1546  OP1   G A  49       5.955 -17.780   4.782  1.00  0.00           O  
ATOM   1547  O5'   G A  49       6.726 -16.043   3.172  1.00  0.00           O  
ATOM   1548  C5'   G A  49       7.912 -16.743   2.829  1.00  0.00           C  
ATOM   1549  C4'   G A  49       8.930 -15.830   2.190  1.00  0.00           C  
ATOM   1550  O4'   G A  49       8.398 -15.291   0.952  1.00  0.00           O  
ATOM   1551  C3'   G A  49       9.318 -14.598   2.994  1.00  0.00           C  
ATOM   1552  O3'   G A  49      10.298 -14.867   3.982  1.00  0.00           O  
ATOM   1553  C1'   G A  49       8.807 -13.940   0.782  1.00  0.00           C  
ATOM   1554  C2'   G A  49       9.788 -13.632   1.915  1.00  0.00           C  
ATOM   1555  O2'   G A  49      11.104 -13.944   1.482  1.00  0.00           O  
ATOM   1556  N1    G A  49       7.028  -9.277  -0.220  1.00  0.00           N  
ATOM   1557  C2    G A  49       8.294  -9.784  -0.387  1.00  0.00           C  
ATOM   1558  N2    G A  49       9.211  -8.943  -0.888  1.00  0.00           N  
ATOM   1559  N3    G A  49       8.637 -11.026  -0.087  1.00  0.00           N  
ATOM   1560  C4    G A  49       7.597 -11.733   0.403  1.00  0.00           C  
ATOM   1561  C5    G A  49       6.297 -11.322   0.610  1.00  0.00           C  
ATOM   1562  C6    G A  49       5.943  -9.987   0.284  1.00  0.00           C  
ATOM   1563  O6    G A  49       4.843  -9.434   0.394  1.00  0.00           O  
ATOM   1564  N7    G A  49       5.531 -12.354   1.131  1.00  0.00           N  
ATOM   1565  C8    G A  49       6.363 -13.356   1.231  1.00  0.00           C  
ATOM   1566  N9    G A  49       7.632 -13.048   0.806  1.00  0.00           N  
ATOM   1567  H5'   G A  49       7.690 -17.462   2.202  1.00  0.00           H  
ATOM   1568 H5''   G A  49       8.298 -17.134   3.641  1.00  0.00           H  
ATOM   1569  H4'   G A  49       9.739 -16.346   1.991  1.00  0.00           H  
ATOM   1570  H3'   G A  49       8.518 -14.231   3.426  1.00  0.00           H  
ATOM   1571  H1'   G A  49       9.266 -13.853  -0.079  1.00  0.00           H  
ATOM   1572  H2'   G A  49       9.713 -12.700   2.209  1.00  0.00           H  
ATOM   1573 HO2'   G A  49      11.601 -13.110   1.348  1.00  0.00           H  
ATOM   1574  H1    G A  49       6.876  -8.342  -0.473  1.00  0.00           H  
ATOM   1575  H22   G A  49      10.131  -9.250  -1.029  1.00  0.00           H  
ATOM   1576  H21   G A  49       8.964  -8.022  -1.112  1.00  0.00           H  
ATOM   1577  H8    G A  49       6.106 -14.237   1.573  1.00  0.00           H  
ATOM   1578  P     C A  50      10.242 -14.113   5.400  1.00  0.00           P  
ATOM   1579  OP2   C A  50       8.972 -13.348   5.466  1.00  0.00           O  
ATOM   1580  OP1   C A  50      10.557 -15.104   6.460  1.00  0.00           O  
ATOM   1581  O5'   C A  50      11.444 -13.069   5.330  1.00  0.00           O  
ATOM   1582  C5'   C A  50      11.286 -11.742   5.807  1.00  0.00           C  
ATOM   1583  C4'   C A  50      11.493 -10.727   4.709  1.00  0.00           C  
ATOM   1584  O4'   C A  50      10.500 -10.929   3.672  1.00  0.00           O  
ATOM   1585  C3'   C A  50      11.342  -9.267   5.109  1.00  0.00           C  
ATOM   1586  O3'   C A  50      12.518  -8.730   5.691  1.00  0.00           O  
ATOM   1587  C1'   C A  50      10.154  -9.689   3.086  1.00  0.00           C  
ATOM   1588  C2'   C A  50      10.984  -8.606   3.786  1.00  0.00           C  
ATOM   1589  O2'   C A  50      12.144  -8.353   3.006  1.00  0.00           O  
ATOM   1590  N1    C A  50       8.695  -9.480   3.260  1.00  0.00           N  
ATOM   1591  C2    C A  50       8.113  -8.343   2.687  1.00  0.00           C  
ATOM   1592  O2    C A  50       8.828  -7.548   2.056  1.00  0.00           O  
ATOM   1593  N3    C A  50       6.785  -8.129   2.830  1.00  0.00           N  
ATOM   1594  C4    C A  50       6.038  -8.998   3.512  1.00  0.00           C  
ATOM   1595  N4    C A  50       4.732  -8.746   3.628  1.00  0.00           N  
ATOM   1596  C5    C A  50       6.600 -10.163   4.107  1.00  0.00           C  
ATOM   1597  C6    C A  50       7.914 -10.364   3.958  1.00  0.00           C  
ATOM   1598  H5'   C A  50      11.939 -11.579   6.520  1.00  0.00           H  
ATOM   1599 H5''   C A  50      10.382 -11.639   6.171  1.00  0.00           H  
ATOM   1600  H4'   C A  50      12.385 -10.853   4.327  1.00  0.00           H  
ATOM   1601  H3'   C A  50      10.589  -9.178   5.729  1.00  0.00           H  
ATOM   1602  H1'   C A  50      10.371  -9.694   2.131  1.00  0.00           H  
ATOM   1603  H2'   C A  50      10.455  -7.793   3.923  1.00  0.00           H  
ATOM   1604 HO2'   C A  50      12.054  -7.479   2.574  1.00  0.00           H  
ATOM   1605  H42   C A  50       4.157  -9.365   4.123  1.00  0.00           H  
ATOM   1606  H41   C A  50       4.349  -7.943   3.218  1.00  0.00           H  
ATOM   1607  H5    C A  50       6.043 -10.796   4.607  1.00  0.00           H  
ATOM   1608  H6    C A  50       8.319 -11.160   4.359  1.00  0.00           H  
ATOM   1609  P     A A  51      12.514  -8.250   7.225  1.00  0.00           P  
ATOM   1610  OP2   A A  51      11.109  -8.254   7.705  1.00  0.00           O  
ATOM   1611  OP1   A A  51      13.542  -9.034   7.955  1.00  0.00           O  
ATOM   1612  O5'   A A  51      13.006  -6.736   7.156  1.00  0.00           O  
ATOM   1613  C5'   A A  51      14.115  -6.294   7.925  1.00  0.00           C  
ATOM   1614  C4'   A A  51      14.880  -5.204   7.219  1.00  0.00           C  
ATOM   1615  O4'   A A  51      14.657  -5.357   5.797  1.00  0.00           O  
ATOM   1616  C3'   A A  51      14.445  -3.778   7.524  1.00  0.00           C  
ATOM   1617  O3'   A A  51      15.118  -3.219   8.638  1.00  0.00           O  
ATOM   1618  C1'   A A  51      14.574  -4.076   5.176  1.00  0.00           C  
ATOM   1619  C2'   A A  51      14.840  -3.028   6.261  1.00  0.00           C  
ATOM   1620  O2'   A A  51      16.225  -2.713   6.261  1.00  0.00           O  
ATOM   1621  N1    A A  51      11.440  -1.036   2.439  1.00  0.00           N  
ATOM   1622  C2    A A  51      12.702  -0.882   2.860  1.00  0.00           C  
ATOM   1623  N3    A A  51      13.459  -1.716   3.571  1.00  0.00           N  
ATOM   1624  C4    A A  51      12.783  -2.842   3.861  1.00  0.00           C  
ATOM   1625  C5    A A  51      11.484  -3.145   3.498  1.00  0.00           C  
ATOM   1626  C6    A A  51      10.790  -2.179   2.747  1.00  0.00           C  
ATOM   1627  N6    A A  51       9.532  -2.332   2.327  1.00  0.00           N  
ATOM   1628  N7    A A  51      11.121  -4.398   3.974  1.00  0.00           N  
ATOM   1629  C8    A A  51      12.192  -4.817   4.602  1.00  0.00           C  
ATOM   1630  N9    A A  51      13.236  -3.925   4.574  1.00  0.00           N  
ATOM   1631  H5'   A A  51      14.715  -7.052   8.087  1.00  0.00           H  
ATOM   1632 H5''   A A  51      13.793  -5.953   8.785  1.00  0.00           H  
ATOM   1633  H4'   A A  51      15.834  -5.304   7.420  1.00  0.00           H  
ATOM   1634  H3'   A A  51      13.470  -3.753   7.617  1.00  0.00           H  
ATOM   1635  H1'   A A  51      15.257  -4.002   4.477  1.00  0.00           H  
ATOM   1636  H2'   A A  51      14.286  -2.231   6.128  1.00  0.00           H  
ATOM   1637 HO2'   A A  51      16.346  -1.811   5.899  1.00  0.00           H  
ATOM   1638  H2    A A  51      13.128  -0.036   2.611  1.00  0.00           H  
ATOM   1639  H61   A A  51       9.100  -1.623   1.806  1.00  0.00           H  
ATOM   1640  H62   A A  51       9.041  -3.153   2.538  1.00  0.00           H  
ATOM   1641  H8    A A  51      12.242  -5.686   5.052  1.00  0.00           H  
ATOM   1642  P     U A  52      14.286  -2.477   9.796  1.00  0.00           P  
ATOM   1643  OP2   U A  52      13.642  -3.517  10.637  1.00  0.00           O  
ATOM   1644  OP1   U A  52      15.174  -1.468  10.427  1.00  0.00           O  
ATOM   1645  O5'   U A  52      13.140  -1.701   9.008  1.00  0.00           O  
ATOM   1646  C5'   U A  52      13.296  -0.336   8.651  1.00  0.00           C  
ATOM   1647  C4'   U A  52      12.131   0.163   7.832  1.00  0.00           C  
ATOM   1648  O4'   U A  52      11.884  -0.732   6.716  1.00  0.00           O  
ATOM   1649  C3'   U A  52      10.796   0.259   8.553  1.00  0.00           C  
ATOM   1650  O3'   U A  52      10.660   1.449   9.310  1.00  0.00           O  
ATOM   1651  C1'   U A  52      10.492  -0.757   6.432  1.00  0.00           C  
ATOM   1652  C2'   U A  52       9.797   0.202   7.400  1.00  0.00           C  
ATOM   1653  O2'   U A  52       9.662   1.469   6.773  1.00  0.00           O  
ATOM   1654  N1    U A  52       9.989  -2.146   6.558  1.00  0.00           N  
ATOM   1655  C2    U A  52       8.691  -2.386   6.146  1.00  0.00           C  
ATOM   1656  O2    U A  52       7.965  -1.519   5.693  1.00  0.00           O  
ATOM   1657  N3    U A  52       8.269  -3.686   6.280  1.00  0.00           N  
ATOM   1658  C4    U A  52       8.994  -4.750   6.775  1.00  0.00           C  
ATOM   1659  O4    U A  52       8.470  -5.863   6.833  1.00  0.00           O  
ATOM   1660  C5    U A  52      10.327  -4.426   7.182  1.00  0.00           C  
ATOM   1661  C6    U A  52      10.765  -3.169   7.061  1.00  0.00           C  
ATOM   1662  H5'   U A  52      14.119  -0.234   8.130  1.00  0.00           H  
ATOM   1663 H5''   U A  52      13.365   0.203   9.467  1.00  0.00           H  
ATOM   1664  H4'   U A  52      12.349   1.050   7.480  1.00  0.00           H  
ATOM   1665  H3'   U A  52      10.677  -0.531   9.120  1.00  0.00           H  
ATOM   1666  H1'   U A  52      10.354  -0.443   5.513  1.00  0.00           H  
ATOM   1667  H2'   U A  52       8.931  -0.152   7.691  1.00  0.00           H  
ATOM   1668 HO2'   U A  52       8.719   1.618   6.553  1.00  0.00           H  
ATOM   1669  H3    U A  52       7.352  -3.879   5.994  1.00  0.00           H  
ATOM   1670  H5    U A  52      10.914  -5.122   7.545  1.00  0.00           H  
ATOM   1671  H6    U A  52      11.680  -2.973   7.347  1.00  0.00           H  
ATOM   1672  P     C A  53       9.639   1.508  10.549  1.00  0.00           P  
ATOM   1673  OP2   C A  53       9.795   0.258  11.334  1.00  0.00           O  
ATOM   1674  OP1   C A  53       9.808   2.822  11.221  1.00  0.00           O  
ATOM   1675  O5'   C A  53       8.200   1.487   9.867  1.00  0.00           O  
ATOM   1676  C5'   C A  53       7.076   0.955  10.551  1.00  0.00           C  
ATOM   1677  C4'   C A  53       5.919   0.707   9.614  1.00  0.00           C  
ATOM   1678  O4'   C A  53       6.320  -0.379   8.712  1.00  0.00           O  
ATOM   1679  C3'   C A  53       4.627   0.225  10.256  1.00  0.00           C  
ATOM   1680  O3'   C A  53       3.805   1.287  10.707  1.00  0.00           O  
ATOM   1681  C1'   C A  53       5.198  -1.172   8.387  1.00  0.00           C  
ATOM   1682  C2'   C A  53       3.995  -0.579   9.122  1.00  0.00           C  
ATOM   1683  O2'   C A  53       3.300   0.267   8.217  1.00  0.00           O  
ATOM   1684  N1    C A  53       5.482  -2.567   8.806  1.00  0.00           N  
ATOM   1685  C2    C A  53       4.416  -3.473   8.868  1.00  0.00           C  
ATOM   1686  O2    C A  53       3.274  -3.086   8.574  1.00  0.00           O  
ATOM   1687  N3    C A  53       4.647  -4.751   9.246  1.00  0.00           N  
ATOM   1688  C4    C A  53       5.883  -5.142   9.556  1.00  0.00           C  
ATOM   1689  N4    C A  53       6.065  -6.413   9.924  1.00  0.00           N  
ATOM   1690  C5    C A  53       6.988  -4.246   9.504  1.00  0.00           C  
ATOM   1691  C6    C A  53       6.747  -2.985   9.128  1.00  0.00           C  
ATOM   1692  H5'   C A  53       6.796   1.588  11.245  1.00  0.00           H  
ATOM   1693 H5''   C A  53       7.331   0.108  10.974  1.00  0.00           H  
ATOM   1694  H4'   C A  53       5.747   1.525   9.103  1.00  0.00           H  
ATOM   1695  H3'   C A  53       4.841  -0.375  11.000  1.00  0.00           H  
ATOM   1696  H1'   C A  53       5.030  -1.149   7.423  1.00  0.00           H  
ATOM   1697  H2'   C A  53       3.418  -1.292   9.467  1.00  0.00           H  
ATOM   1698 HO2'   C A  53       2.467  -0.171   7.946  1.00  0.00           H  
ATOM   1699  H42   C A  53       6.961  -6.731  10.159  1.00  0.00           H  
ATOM   1700  H41   C A  53       5.301  -7.027   9.960  1.00  0.00           H  
ATOM   1701  H5    C A  53       7.894  -4.543   9.734  1.00  0.00           H  
ATOM   1702  H6    C A  53       7.494  -2.353   9.085  1.00  0.00           H  
TER                                                                             
