# Supplementary material for: Direct-Coupling Analysis of nucleotide coevolution facilitates RNA secondary and tertiary structure prediction
Source: Nucleic Acids Res. 2015 Sep 29;43(21):10444–55. doi: 10.1093/nar/gkv932 (PMC4666395; doi:10.1093/nar/gkv932)
Supplement: SUPPLEMENTARY DATA [file supp_gkv932_nar-01540-r-2015-File011.zip › blind_predictions_100dca/RF01739/cluster_07.pdb]

ATOM      1  C5'   A A   1      -0.287  -2.307   1.129  1.00  0.00           C  
ATOM      2  C4'   A A   1      -0.460  -1.804   2.540  1.00  0.00           C  
ATOM      3  O4'   A A   1      -0.663  -2.903   3.463  1.00  0.00           O  
ATOM      4  C3'   A A   1       0.701  -1.003   3.110  1.00  0.00           C  
ATOM      5  O3'   A A   1       0.570   0.392   2.895  1.00  0.00           O  
ATOM      6  C1'   A A   1      -0.098  -2.608   4.736  1.00  0.00           C  
ATOM      7  C2'   A A   1       0.629  -1.281   4.608  1.00  0.00           C  
ATOM      8  O2'   A A   1      -0.158  -0.306   5.276  1.00  0.00           O  
ATOM      9  N1    A A   1       4.780  -3.985   5.662  1.00  0.00           N  
ATOM     10  C2    A A   1       4.223  -2.812   5.335  1.00  0.00           C  
ATOM     11  N3    A A   1       2.943  -2.524   5.107  1.00  0.00           N  
ATOM     12  C4    A A   1       2.177  -3.620   5.248  1.00  0.00           C  
ATOM     13  C5    A A   1       2.604  -4.892   5.580  1.00  0.00           C  
ATOM     14  C6    A A   1       3.982  -5.066   5.796  1.00  0.00           C  
ATOM     15  N6    A A   1       4.539  -6.235   6.121  1.00  0.00           N  
ATOM     16  N7    A A   1       1.530  -5.771   5.634  1.00  0.00           N  
ATOM     17  C8    A A   1       0.496  -5.023   5.339  1.00  0.00           C  
ATOM     18  N9    A A   1       0.814  -3.710   5.093  1.00  0.00           N  
ATOM     19  H4'   A A   1      -1.264  -1.245   2.545  1.00  0.00           H  
ATOM     20  H3'   A A   1       1.550  -1.309   2.727  1.00  0.00           H  
ATOM     21  H1'   A A   1      -0.800  -2.531   5.417  1.00  0.00           H  
ATOM     22  H2'   A A   1       1.524  -1.359   5.002  1.00  0.00           H  
ATOM     23 HO2'   A A   1       0.269  -0.082   6.129  1.00  0.00           H  
ATOM     24  H2    A A   1       4.845  -2.060   5.250  1.00  0.00           H  
ATOM     25  H61   A A   1       5.508  -6.295   6.259  1.00  0.00           H  
ATOM     26  H62   A A   1       3.980  -7.033   6.224  1.00  0.00           H  
ATOM     27  H8    A A   1      -0.420  -5.370   5.296  1.00  0.00           H  
ATOM     28  P     U A   2       1.468   1.125   1.782  1.00  0.00           P  
ATOM     29  OP2   U A   2       0.967   0.717   0.445  1.00  0.00           O  
ATOM     30  OP1   U A   2       1.544   2.567   2.128  1.00  0.00           O  
ATOM     31  O5'   U A   2       2.917   0.494   1.979  1.00  0.00           O  
ATOM     32  C5'   U A   2       4.036   1.314   2.283  1.00  0.00           C  
ATOM     33  C4'   U A   2       5.338   0.616   1.976  1.00  0.00           C  
ATOM     34  O4'   U A   2       5.574  -0.456   2.921  1.00  0.00           O  
ATOM     35  C3'   U A   2       5.414  -0.103   0.639  1.00  0.00           C  
ATOM     36  O3'   U A   2       5.629   0.775  -0.451  1.00  0.00           O  
ATOM     37  C1'   U A   2       6.222  -1.519   2.264  1.00  0.00           C  
ATOM     38  C2'   U A   2       6.553  -1.024   0.856  1.00  0.00           C  
ATOM     39  O2'   U A   2       7.788  -0.322   0.871  1.00  0.00           O  
ATOM     40  N1    U A   2       5.303  -2.682   2.250  1.00  0.00           N  
ATOM     41  C2    U A   2       5.855  -3.926   2.496  1.00  0.00           C  
ATOM     42  O2    U A   2       7.041  -4.096   2.718  1.00  0.00           O  
ATOM     43  N3    U A   2       4.966  -4.973   2.474  1.00  0.00           N  
ATOM     44  C4    U A   2       3.610  -4.907   2.235  1.00  0.00           C  
ATOM     45  O4    U A   2       2.943  -5.943   2.248  1.00  0.00           O  
ATOM     46  C5    U A   2       3.109  -3.589   1.990  1.00  0.00           C  
ATOM     47  C6    U A   2       3.952  -2.552   2.006  1.00  0.00           C  
ATOM     48  H5'   U A   2       4.013   1.545   3.235  1.00  0.00           H  
ATOM     49 H5''   U A   2       3.982   2.137   1.753  1.00  0.00           H  
ATOM     50  H4'   U A   2       6.070   1.265   2.029  1.00  0.00           H  
ATOM     51  H3'   U A   2       4.599  -0.621   0.478  1.00  0.00           H  
ATOM     52  H1'   U A   2       7.053  -1.768   2.722  1.00  0.00           H  
ATOM     53  H2'   U A   2       6.558  -1.751   0.198  1.00  0.00           H  
ATOM     54 HO2'   U A   2       7.668   0.543   0.426  1.00  0.00           H  
ATOM     55  H3    U A   2       5.336  -5.863   2.645  1.00  0.00           H  
ATOM     56  H5    U A   2       2.155  -3.449   1.811  1.00  0.00           H  
ATOM     57  H6    U A   2       3.585  -1.661   1.834  1.00  0.00           H  
ATOM     58  P     C A   3       5.400   0.266  -1.958  1.00  0.00           P  
ATOM     59  OP2   C A   3       4.701  -1.042  -1.901  1.00  0.00           O  
ATOM     60  OP1   C A   3       4.804   1.383  -2.735  1.00  0.00           O  
ATOM     61  O5'   C A   3       6.873   0.015  -2.509  1.00  0.00           O  
ATOM     62  C5'   C A   3       7.087  -0.653  -3.743  1.00  0.00           C  
ATOM     63  C4'   C A   3       8.171  -1.697  -3.632  1.00  0.00           C  
ATOM     64  O4'   C A   3       8.184  -2.254  -2.292  1.00  0.00           O  
ATOM     65  C3'   C A   3       8.026  -2.913  -4.535  1.00  0.00           C  
ATOM     66  O3'   C A   3       8.489  -2.681  -5.854  1.00  0.00           O  
ATOM     67  C1'   C A   3       8.480  -3.643  -2.334  1.00  0.00           C  
ATOM     68  C2'   C A   3       8.816  -3.978  -3.788  1.00  0.00           C  
ATOM     69  O2'   C A   3      10.213  -3.817  -3.986  1.00  0.00           O  
ATOM     70  N1    C A   3       7.330  -4.431  -1.825  1.00  0.00           N  
ATOM     71  C2    C A   3       7.554  -5.757  -1.432  1.00  0.00           C  
ATOM     72  O2    C A   3       8.697  -6.230  -1.521  1.00  0.00           O  
ATOM     73  N3    C A   3       6.523  -6.497  -0.965  1.00  0.00           N  
ATOM     74  C4    C A   3       5.303  -5.965  -0.880  1.00  0.00           C  
ATOM     75  N4    C A   3       4.316  -6.733  -0.413  1.00  0.00           N  
ATOM     76  C5    C A   3       5.042  -4.622  -1.272  1.00  0.00           C  
ATOM     77  C6    C A   3       6.071  -3.899  -1.731  1.00  0.00           C  
ATOM     78  H5'   C A   3       7.346   0.005  -4.422  1.00  0.00           H  
ATOM     79 H5''   C A   3       6.253  -1.086  -4.020  1.00  0.00           H  
ATOM     80  H4'   C A   3       9.037  -1.273  -3.807  1.00  0.00           H  
ATOM     81  H3'   C A   3       7.082  -3.178  -4.568  1.00  0.00           H  
ATOM     82  H1'   C A   3       9.264  -3.813  -1.770  1.00  0.00           H  
ATOM     83  H2'   C A   3       8.517  -4.881  -4.025  1.00  0.00           H  
ATOM     84 HO2'   C A   3      10.623  -4.700  -4.096  1.00  0.00           H  
ATOM     85  H42   C A   3       3.408  -6.372  -0.338  1.00  0.00           H  
ATOM     86  H41   C A   3       4.499  -7.658  -0.145  1.00  0.00           H  
ATOM     87  H5    C A   3       4.142  -4.239  -1.205  1.00  0.00           H  
ATOM     88  H6    C A   3       5.911  -2.972  -2.006  1.00  0.00           H  
ATOM     89  P     G A   4       7.860  -3.499  -7.087  1.00  0.00           P  
ATOM     90  OP2   G A   4       6.386  -3.535  -6.910  1.00  0.00           O  
ATOM     91  OP1   G A   4       8.435  -2.954  -8.343  1.00  0.00           O  
ATOM     92  O5'   G A   4       8.416  -4.980  -6.893  1.00  0.00           O  
ATOM     93  C5'   G A   4       9.770  -5.293  -7.183  1.00  0.00           C  
ATOM     94  C4'   G A   4      10.077  -6.742  -6.895  1.00  0.00           C  
ATOM     95  O4'   G A   4       9.846  -7.024  -5.491  1.00  0.00           O  
ATOM     96  C3'   G A   4       9.218  -7.764  -7.625  1.00  0.00           C  
ATOM     97  O3'   G A   4       9.651  -8.005  -8.953  1.00  0.00           O  
ATOM     98  C1'   G A   4       9.315  -8.337  -5.334  1.00  0.00           C  
ATOM     99  C2'   G A   4       9.313  -8.984  -6.720  1.00  0.00           C  
ATOM    100  O2'   G A   4      10.542  -9.671  -6.909  1.00  0.00           O  
ATOM    101  N1    G A   4       5.589 -10.936  -3.036  1.00  0.00           N  
ATOM    102  C2    G A   4       6.816 -11.371  -3.475  1.00  0.00           C  
ATOM    103  N2    G A   4       7.093 -12.668  -3.278  1.00  0.00           N  
ATOM    104  N3    G A   4       7.709 -10.591  -4.063  1.00  0.00           N  
ATOM    105  C4    G A   4       7.270  -9.321  -4.182  1.00  0.00           C  
ATOM    106  C5    G A   4       6.065  -8.784  -3.778  1.00  0.00           C  
ATOM    107  C6    G A   4       5.117  -9.632  -3.148  1.00  0.00           C  
ATOM    108  O6    G A   4       3.993  -9.345  -2.719  1.00  0.00           O  
ATOM    109  N7    G A   4       6.000  -7.432  -4.083  1.00  0.00           N  
ATOM    110  C8    G A   4       7.145  -7.176  -4.656  1.00  0.00           C  
ATOM    111  N9    G A   4       7.962  -8.276  -4.748  1.00  0.00           N  
ATOM    112  H5'   G A   4      10.354  -4.728  -6.636  1.00  0.00           H  
ATOM    113 H5''   G A   4       9.945  -5.111  -8.130  1.00  0.00           H  
ATOM    114  H4'   G A   4      11.020  -6.914  -7.102  1.00  0.00           H  
ATOM    115  H3'   G A   4       8.289  -7.449  -7.642  1.00  0.00           H  
ATOM    116  H1'   G A   4       9.906  -8.843  -4.739  1.00  0.00           H  
ATOM    117  H2'   G A   4       8.543  -9.580  -6.837  1.00  0.00           H  
ATOM    118 HO2'   G A   4      10.374 -10.636  -6.886  1.00  0.00           H  
ATOM    119  H1    G A   4       4.999 -11.593  -2.611  1.00  0.00           H  
ATOM    120  H22   G A   4       7.954 -13.035  -3.570  1.00  0.00           H  
ATOM    121  H21   G A   4       6.438 -13.251  -2.842  1.00  0.00           H  
ATOM    122  H8    G A   4       7.395  -6.288  -4.986  1.00  0.00           H  
ATOM    123  P     U A   5       8.592  -8.443 -10.080  1.00  0.00           P  
ATOM    124  OP2   U A   5       7.396  -7.574  -9.949  1.00  0.00           O  
ATOM    125  OP1   U A   5       9.308  -8.517 -11.380  1.00  0.00           O  
ATOM    126  O5'   U A   5       8.176  -9.923  -9.662  1.00  0.00           O  
ATOM    127  C5'   U A   5       9.089 -11.002  -9.792  1.00  0.00           C  
ATOM    128  C4'   U A   5       8.497 -12.296  -9.289  1.00  0.00           C  
ATOM    129  O4'   U A   5       8.180 -12.179  -7.877  1.00  0.00           O  
ATOM    130  C3'   U A   5       7.185 -12.726  -9.927  1.00  0.00           C  
ATOM    131  O3'   U A   5       7.362 -13.368 -11.179  1.00  0.00           O  
ATOM    132  C1'   U A   5       6.985 -12.898  -7.579  1.00  0.00           C  
ATOM    133  C2'   U A   5       6.576 -13.625  -8.861  1.00  0.00           C  
ATOM    134  O2'   U A   5       7.172 -14.914  -8.870  1.00  0.00           O  
ATOM    135  N1    U A   5       5.932 -11.973  -7.096  1.00  0.00           N  
ATOM    136  C2    U A   5       4.865 -12.532  -6.416  1.00  0.00           C  
ATOM    137  O2    U A   5       4.764 -13.727  -6.204  1.00  0.00           O  
ATOM    138  N3    U A   5       3.915 -11.638  -5.987  1.00  0.00           N  
ATOM    139  C4    U A   5       3.919 -10.270  -6.164  1.00  0.00           C  
ATOM    140  O4    U A   5       2.987  -9.600  -5.718  1.00  0.00           O  
ATOM    141  C5    U A   5       5.053  -9.763  -6.876  1.00  0.00           C  
ATOM    142  C6    U A   5       5.993 -10.611  -7.304  1.00  0.00           C  
ATOM    143  H5'   U A   5       9.898 -10.800  -9.277  1.00  0.00           H  
ATOM    144 H5''   U A   5       9.328 -11.107 -10.736  1.00  0.00           H  
ATOM    145  H4'   U A   5       9.156 -13.012  -9.407  1.00  0.00           H  
ATOM    146  H3'   U A   5       6.613 -11.939 -10.048  1.00  0.00           H  
ATOM    147  H1'   U A   5       7.183 -13.556  -6.880  1.00  0.00           H  
ATOM    148  H2'   U A   5       5.600 -13.676  -8.947  1.00  0.00           H  
ATOM    149 HO2'   U A   5       6.477 -15.589  -8.728  1.00  0.00           H  
ATOM    150  H3    U A   5       3.151 -12.013  -5.503  1.00  0.00           H  
ATOM    151  H5    U A   5       5.138  -8.802  -7.047  1.00  0.00           H  
ATOM    152  H6    U A   5       6.758 -10.240  -7.789  1.00  0.00           H  
ATOM    153  P     U A   6       6.176 -13.370 -12.263  1.00  0.00           P  
ATOM    154  OP2   U A   6       5.647 -11.987 -12.366  1.00  0.00           O  
ATOM    155  OP1   U A   6       6.668 -14.061 -13.482  1.00  0.00           O  
ATOM    156  O5'   U A   6       5.050 -14.281 -11.600  1.00  0.00           O  
ATOM    157  C5'   U A   6       5.154 -15.697 -11.617  1.00  0.00           C  
ATOM    158  C4'   U A   6       3.932 -16.352 -11.021  1.00  0.00           C  
ATOM    159  O4'   U A   6       3.775 -15.940  -9.638  1.00  0.00           O  
ATOM    160  C3'   U A   6       2.600 -15.998 -11.664  1.00  0.00           C  
ATOM    161  O3'   U A   6       2.342 -16.738 -12.846  1.00  0.00           O  
ATOM    162  C1'   U A   6       2.391 -15.795  -9.319  1.00  0.00           C  
ATOM    163  C2'   U A   6       1.607 -16.271 -10.543  1.00  0.00           C  
ATOM    164  O2'   U A   6       1.346 -17.661 -10.413  1.00  0.00           O  
ATOM    165  N1    U A   6       2.082 -14.389  -8.965  1.00  0.00           N  
ATOM    166  C2    U A   6       0.938 -14.162  -8.222  1.00  0.00           C  
ATOM    167  O2    U A   6       0.193 -15.055  -7.857  1.00  0.00           O  
ATOM    168  N3    U A   6       0.693 -12.846  -7.917  1.00  0.00           N  
ATOM    169  C4    U A   6       1.456 -11.754  -8.271  1.00  0.00           C  
ATOM    170  O4    U A   6       1.100 -10.628  -7.919  1.00  0.00           O  
ATOM    171  C5    U A   6       2.624 -12.064  -9.038  1.00  0.00           C  
ATOM    172  C6    U A   6       2.887 -13.337  -9.348  1.00  0.00           C  
ATOM    173  H5'   U A   6       5.943 -15.966 -11.103  1.00  0.00           H  
ATOM    174 H5''   U A   6       5.257 -15.999 -12.544  1.00  0.00           H  
ATOM    175  H4'   U A   6       4.049 -17.324 -11.050  1.00  0.00           H  
ATOM    176  H3'   U A   6       2.589 -15.041 -11.876  1.00  0.00           H  
ATOM    177  H1'   U A   6       2.184 -16.374  -8.555  1.00  0.00           H  
ATOM    178  H2'   U A   6       0.781 -15.756 -10.661  1.00  0.00           H  
ATOM    179 HO2'   U A   6       0.392 -17.791 -10.235  1.00  0.00           H  
ATOM    180  H3    U A   6      -0.114 -12.663  -7.391  1.00  0.00           H  
ATOM    181  H5    U A   6       3.225 -11.348  -9.332  1.00  0.00           H  
ATOM    182  H6    U A   6       3.692 -13.523  -9.874  1.00  0.00           H  
ATOM    183  P     C A   7       1.346 -16.155 -13.964  1.00  0.00           P  
ATOM    184  OP2   C A   7       1.726 -14.744 -14.229  1.00  0.00           O  
ATOM    185  OP1   C A   7       1.299 -17.124 -15.088  1.00  0.00           O  
ATOM    186  O5'   C A   7      -0.079 -16.157 -13.252  1.00  0.00           O  
ATOM    187  C5'   C A   7      -0.846 -17.349 -13.159  1.00  0.00           C  
ATOM    188  C4'   C A   7      -2.193 -17.096 -12.528  1.00  0.00           C  
ATOM    189  O4'   C A   7      -2.020 -16.571 -11.186  1.00  0.00           O  
ATOM    190  C3'   C A   7      -3.073 -16.064 -13.217  1.00  0.00           C  
ATOM    191  O3'   C A   7      -3.763 -16.585 -14.340  1.00  0.00           O  
ATOM    192  C1'   C A   7      -3.038 -15.610 -10.898  1.00  0.00           C  
ATOM    193  C2'   C A   7      -3.993 -15.608 -12.093  1.00  0.00           C  
ATOM    194  O2'   C A   7      -5.027 -16.553 -11.857  1.00  0.00           O  
ATOM    195  N1    C A   7      -2.446 -14.273 -10.647  1.00  0.00           N  
ATOM    196  C2    C A   7      -3.197 -13.338  -9.924  1.00  0.00           C  
ATOM    197  O2    C A   7      -4.327 -13.652  -9.518  1.00  0.00           O  
ATOM    198  N3    C A   7      -2.680 -12.112  -9.682  1.00  0.00           N  
ATOM    199  C4    C A   7      -1.465 -11.799 -10.129  1.00  0.00           C  
ATOM    200  N4    C A   7      -0.995 -10.576  -9.866  1.00  0.00           N  
ATOM    201  C5    C A   7      -0.676 -12.726 -10.867  1.00  0.00           C  
ATOM    202  C6    C A   7      -1.197 -13.936 -11.100  1.00  0.00           C  
ATOM    203  H5'   C A   7      -0.356 -18.002 -12.617  1.00  0.00           H  
ATOM    204 H5''   C A   7      -0.978 -17.714 -14.059  1.00  0.00           H  
ATOM    205  H4'   C A   7      -2.681 -17.945 -12.475  1.00  0.00           H  
ATOM    206  H3'   C A   7      -2.518 -15.308 -13.503  1.00  0.00           H  
ATOM    207  H1'   C A   7      -3.518 -15.907 -10.097  1.00  0.00           H  
ATOM    208  H2'   C A   7      -4.352 -14.712 -12.262  1.00  0.00           H  
ATOM    209 HO2'   C A   7      -5.126 -17.121 -12.649  1.00  0.00           H  
ATOM    210  H42   C A   7      -0.105 -10.316 -10.181  1.00  0.00           H  
ATOM    211  H41   C A   7      -1.542  -9.940  -9.358  1.00  0.00           H  
ATOM    212  H5    C A   7       0.218 -12.487 -11.191  1.00  0.00           H  
ATOM    213  H6    C A   7      -0.670 -14.588 -11.606  1.00  0.00           H  
ATOM    214  P     A A   8      -3.507 -15.952 -15.794  1.00  0.00           P  
ATOM    215  OP2   A A   8      -3.770 -14.493 -15.714  1.00  0.00           O  
ATOM    216  OP1   A A   8      -2.192 -16.435 -16.283  1.00  0.00           O  
ATOM    217  O5'   A A   8      -4.642 -16.607 -16.701  1.00  0.00           O  
ATOM    218  C5'   A A   8      -4.846 -18.012 -16.711  1.00  0.00           C  
ATOM    219  C4'   A A   8      -6.314 -18.360 -16.708  1.00  0.00           C  
ATOM    220  O4'   A A   8      -6.845 -18.146 -15.376  1.00  0.00           O  
ATOM    221  C3'   A A   8      -7.201 -17.511 -17.605  1.00  0.00           C  
ATOM    222  O3'   A A   8      -7.224 -17.961 -18.949  1.00  0.00           O  
ATOM    223  C1'   A A   8      -8.139 -17.583 -15.445  1.00  0.00           C  
ATOM    224  C2'   A A   8      -8.557 -17.578 -16.915  1.00  0.00           C  
ATOM    225  O2'   A A   8      -9.227 -18.795 -17.213  1.00  0.00           O  
ATOM    226  N1    A A   8     -10.829 -13.524 -13.758  1.00  0.00           N  
ATOM    227  C2    A A   8     -11.205 -14.712 -14.250  1.00  0.00           C  
ATOM    228  N3    A A   8     -10.450 -15.725 -14.671  1.00  0.00           N  
ATOM    229  C4    A A   8      -9.144 -15.427 -14.550  1.00  0.00           C  
ATOM    230  C5    A A   8      -8.605 -14.251 -14.063  1.00  0.00           C  
ATOM    231  C6    A A   8      -9.510 -13.257 -13.649  1.00  0.00           C  
ATOM    232  N6    A A   8      -9.136 -12.073 -13.159  1.00  0.00           N  
ATOM    233  N7    A A   8      -7.217 -14.301 -14.086  1.00  0.00           N  
ATOM    234  C8    A A   8      -6.954 -15.486 -14.577  1.00  0.00           C  
ATOM    235  N9    A A   8      -8.073 -16.222 -14.881  1.00  0.00           N  
ATOM    236  H5'   A A   8      -4.424 -18.403 -15.916  1.00  0.00           H  
ATOM    237 H5''   A A   8      -4.429 -18.391 -17.512  1.00  0.00           H  
ATOM    238  H4'   A A   8      -6.417 -19.303 -16.952  1.00  0.00           H  
ATOM    239  H3'   A A   8      -6.884 -16.583 -17.588  1.00  0.00           H  
ATOM    240  H1'   A A   8      -8.774 -18.121 -14.927  1.00  0.00           H  
ATOM    241  H2'   A A   8      -9.109 -16.797 -17.131  1.00  0.00           H  
ATOM    242 HO2'   A A   8     -10.179 -18.609 -17.351  1.00  0.00           H  
ATOM    243  H2    A A   8     -12.172 -14.856 -14.308  1.00  0.00           H  
ATOM    244  H61   A A   8      -9.814 -11.420 -12.887  1.00  0.00           H  
ATOM    245  H62   A A   8      -8.184 -11.857 -13.071  1.00  0.00           H  
ATOM    246  H8    A A   8      -6.042 -15.817 -14.716  1.00  0.00           H  
ATOM    247  P     U A   9      -7.240 -16.900 -20.156  1.00  0.00           P  
ATOM    248  OP2   U A   9      -6.221 -15.860 -19.867  1.00  0.00           O  
ATOM    249  OP1   U A   9      -7.178 -17.655 -21.433  1.00  0.00           O  
ATOM    250  O5'   U A   9      -8.678 -16.222 -20.054  1.00  0.00           O  
ATOM    251  C5'   U A   9      -9.859 -16.978 -20.281  1.00  0.00           C  
ATOM    252  C4'   U A   9     -11.100 -16.135 -20.116  1.00  0.00           C  
ATOM    253  O4'   U A   9     -11.299 -15.816 -18.715  1.00  0.00           O  
ATOM    254  C3'   U A   9     -11.086 -14.779 -20.805  1.00  0.00           C  
ATOM    255  O3'   U A   9     -11.407 -14.854 -22.184  1.00  0.00           O  
ATOM    256  C1'   U A   9     -11.813 -14.499 -18.574  1.00  0.00           C  
ATOM    257  C2'   U A   9     -12.090 -13.981 -19.987  1.00  0.00           C  
ATOM    258  O2'   U A   9     -13.425 -14.309 -20.345  1.00  0.00           O  
ATOM    259  N1    U A   9     -10.845 -13.648 -17.842  1.00  0.00           N  
ATOM    260  C2    U A   9     -11.322 -12.466 -17.306  1.00  0.00           C  
ATOM    261  O2    U A   9     -12.483 -12.109 -17.411  1.00  0.00           O  
ATOM    262  N3    U A   9     -10.391 -11.711 -16.637  1.00  0.00           N  
ATOM    263  C4    U A   9      -9.057 -12.008 -16.453  1.00  0.00           C  
ATOM    264  O4    U A   9      -8.344 -11.223 -15.825  1.00  0.00           O  
ATOM    265  C5    U A   9      -8.634 -13.245 -17.034  1.00  0.00           C  
ATOM    266  C6    U A   9      -9.520 -14.000 -17.690  1.00  0.00           C  
ATOM    267  H5'   U A   9      -9.890 -17.721 -19.643  1.00  0.00           H  
ATOM    268 H5''   U A   9      -9.837 -17.339 -21.192  1.00  0.00           H  
ATOM    269  H4'   U A   9     -11.873 -16.645 -20.437  1.00  0.00           H  
ATOM    270  H3'   U A   9     -10.197 -14.376 -20.704  1.00  0.00           H  
ATOM    271  H1'   U A   9     -12.654 -14.538 -18.071  1.00  0.00           H  
ATOM    272  H2'   U A   9     -11.924 -13.016 -20.053  1.00  0.00           H  
ATOM    273 HO2'   U A   9     -13.962 -13.490 -20.359  1.00  0.00           H  
ATOM    274  H3    U A   9     -10.708 -10.869 -16.250  1.00  0.00           H  
ATOM    275  H5    U A   9      -7.701 -13.536 -16.950  1.00  0.00           H  
ATOM    276  H6    U A   9      -9.206 -14.842 -18.079  1.00  0.00           H  
ATOM    277  P     C A  10     -10.755 -13.818 -23.225  1.00  0.00           P  
ATOM    278  OP2   C A  10      -9.325 -13.644 -22.866  1.00  0.00           O  
ATOM    279  OP1   C A  10     -11.119 -14.255 -24.596  1.00  0.00           O  
ATOM    280  O5'   C A  10     -11.509 -12.447 -22.928  1.00  0.00           O  
ATOM    281  C5'   C A  10     -12.840 -12.236 -23.371  1.00  0.00           C  
ATOM    282  C4'   C A  10     -13.366 -10.889 -22.937  1.00  0.00           C  
ATOM    283  O4'   C A  10     -13.359 -10.800 -21.488  1.00  0.00           O  
ATOM    284  C3'   C A  10     -12.561  -9.679 -23.385  1.00  0.00           C  
ATOM    285  O3'   C A  10     -12.843  -9.288 -24.718  1.00  0.00           O  
ATOM    286  C1'   C A  10     -13.027  -9.474 -21.077  1.00  0.00           C  
ATOM    287  C2'   C A  10     -12.935  -8.629 -22.348  1.00  0.00           C  
ATOM    288  O2'   C A  10     -14.211  -8.067 -22.621  1.00  0.00           O  
ATOM    289  N1    C A  10     -11.760  -9.469 -20.304  1.00  0.00           N  
ATOM    290  C2    C A  10     -11.483  -8.364 -19.489  1.00  0.00           C  
ATOM    291  O2    C A  10     -12.297  -7.429 -19.439  1.00  0.00           O  
ATOM    292  N3    C A  10     -10.336  -8.334 -18.774  1.00  0.00           N  
ATOM    293  C4    C A  10      -9.477  -9.351 -18.846  1.00  0.00           C  
ATOM    294  N4    C A  10      -8.357  -9.279 -18.122  1.00  0.00           N  
ATOM    295  C5    C A  10      -9.729 -10.488 -19.665  1.00  0.00           C  
ATOM    296  C6    C A  10     -10.868 -10.507 -20.367  1.00  0.00           C  
ATOM    297  H5'   C A  10     -13.415 -12.938 -23.001  1.00  0.00           H  
ATOM    298 H5''   C A  10     -12.863 -12.286 -24.350  1.00  0.00           H  
ATOM    299  H4'   C A  10     -14.288 -10.793 -23.255  1.00  0.00           H  
ATOM    300  H3'   C A  10     -11.605  -9.881 -23.305  1.00  0.00           H  
ATOM    301  H1'   C A  10     -13.753  -9.136 -20.512  1.00  0.00           H  
ATOM    302  H2'   C A  10     -12.244  -7.938 -22.270  1.00  0.00           H  
ATOM    303 HO2'   C A  10     -14.179  -7.104 -22.445  1.00  0.00           H  
ATOM    304  H42   C A  10      -7.706 -10.010 -18.154  1.00  0.00           H  
ATOM    305  H41   C A  10      -8.187  -8.494 -17.560  1.00  0.00           H  
ATOM    306  H5    C A  10      -9.092 -11.232 -19.711  1.00  0.00           H  
ATOM    307  H6    C A  10     -11.060 -11.281 -20.936  1.00  0.00           H  
ATOM    308  P     C A  11     -11.723  -8.540 -25.595  1.00  0.00           P  
ATOM    309  OP2   C A  11     -10.428  -9.232 -25.377  1.00  0.00           O  
ATOM    310  OP1   C A  11     -12.249  -8.385 -26.976  1.00  0.00           O  
ATOM    311  O5'   C A  11     -11.625  -7.090 -24.941  1.00  0.00           O  
ATOM    312  C5'   C A  11     -12.677  -6.149 -25.093  1.00  0.00           C  
ATOM    313  C4'   C A  11     -12.391  -4.869 -24.347  1.00  0.00           C  
ATOM    314  O4'   C A  11     -12.288  -5.138 -22.924  1.00  0.00           O  
ATOM    315  C3'   C A  11     -11.081  -4.173 -24.687  1.00  0.00           C  
ATOM    316  O3'   C A  11     -11.157  -3.397 -25.870  1.00  0.00           O  
ATOM    317  C1'   C A  11     -11.295  -4.298 -22.336  1.00  0.00           C  
ATOM    318  C2'   C A  11     -10.806  -3.353 -23.435  1.00  0.00           C  
ATOM    319  O2'   C A  11     -11.594  -2.171 -23.409  1.00  0.00           O  
ATOM    320  N1    C A  11     -10.196  -5.117 -21.767  1.00  0.00           N  
ATOM    321  C2    C A  11      -9.345  -4.524 -20.825  1.00  0.00           C  
ATOM    322  O2    C A  11      -9.533  -3.342 -20.498  1.00  0.00           O  
ATOM    323  N3    C A  11      -8.335  -5.248 -20.291  1.00  0.00           N  
ATOM    324  C4    C A  11      -8.154  -6.516 -20.659  1.00  0.00           C  
ATOM    325  N4    C A  11      -7.145  -7.192 -20.105  1.00  0.00           N  
ATOM    326  C5    C A  11      -9.001  -7.147 -21.614  1.00  0.00           C  
ATOM    327  C6    C A  11      -9.997  -6.421 -22.135  1.00  0.00           C  
ATOM    328  H5'   C A  11     -13.507  -6.540 -24.749  1.00  0.00           H  
ATOM    329 H5''   C A  11     -12.789  -5.946 -26.045  1.00  0.00           H  
ATOM    330  H4'   C A  11     -13.131  -4.243 -24.498  1.00  0.00           H  
ATOM    331  H3'   C A  11     -10.377  -4.848 -24.789  1.00  0.00           H  
ATOM    332  H1'   C A  11     -11.716  -3.777 -21.621  1.00  0.00           H  
ATOM    333  H2'   C A  11      -9.851  -3.154 -23.337  1.00  0.00           H  
ATOM    334 HO2'   C A  11     -11.049  -1.431 -23.070  1.00  0.00           H  
ATOM    335  H42   C A  11      -6.985  -8.126 -20.355  1.00  0.00           H  
ATOM    336  H41   C A  11      -6.563  -6.754 -19.449  1.00  0.00           H  
ATOM    337  H5    C A  11      -8.860  -8.080 -21.878  1.00  0.00           H  
ATOM    338  H6    C A  11     -10.591  -6.838 -22.794  1.00  0.00           H  
ATOM    339  P     U A  12      -9.845  -3.169 -26.772  1.00  0.00           P  
ATOM    340  OP2   U A  12      -9.186  -4.485 -26.966  1.00  0.00           O  
ATOM    341  OP1   U A  12     -10.236  -2.362 -27.956  1.00  0.00           O  
ATOM    342  O5'   U A  12      -8.899  -2.273 -25.855  1.00  0.00           O  
ATOM    343  C5'   U A  12      -9.287  -0.964 -25.467  1.00  0.00           C  
ATOM    344  C4'   U A  12      -8.321  -0.369 -24.472  1.00  0.00           C  
ATOM    345  O4'   U A  12      -8.323  -1.153 -23.250  1.00  0.00           O  
ATOM    346  C3'   U A  12      -6.858  -0.343 -24.890  1.00  0.00           C  
ATOM    347  O3'   U A  12      -6.544   0.747 -25.740  1.00  0.00           O  
ATOM    348  C1'   U A  12      -7.017  -1.213 -22.699  1.00  0.00           C  
ATOM    349  C2'   U A  12      -6.131  -0.306 -23.554  1.00  0.00           C  
ATOM    350  O2'   U A  12      -6.139   1.002 -22.999  1.00  0.00           O  
ATOM    351  N1    U A  12      -6.535  -2.616 -22.682  1.00  0.00           N  
ATOM    352  C2    U A  12      -5.477  -2.909 -21.842  1.00  0.00           C  
ATOM    353  O2    U A  12      -4.940  -2.077 -21.132  1.00  0.00           O  
ATOM    354  N3    U A  12      -5.066  -4.219 -21.859  1.00  0.00           N  
ATOM    355  C4    U A  12      -5.591  -5.246 -22.614  1.00  0.00           C  
ATOM    356  O4    U A  12      -5.108  -6.376 -22.517  1.00  0.00           O  
ATOM    357  C5    U A  12      -6.682  -4.869 -23.459  1.00  0.00           C  
ATOM    358  C6    U A  12      -7.104  -3.601 -23.461  1.00  0.00           C  
ATOM    359  H5'   U A  12     -10.178  -1.002 -25.062  1.00  0.00           H  
ATOM    360 H5''   U A  12      -9.320  -0.391 -26.261  1.00  0.00           H  
ATOM    361  H4'   U A  12      -8.606   0.545 -24.262  1.00  0.00           H  
ATOM    362  H3'   U A  12      -6.641  -1.182 -25.350  1.00  0.00           H  
ATOM    363  H1'   U A  12      -7.045  -0.870 -21.781  1.00  0.00           H  
ATOM    364  H2'   U A  12      -5.220  -0.662 -23.630  1.00  0.00           H  
ATOM    365 HO2'   U A  12      -5.265   1.182 -22.595  1.00  0.00           H  
ATOM    366  H3    U A  12      -4.316  -4.449 -21.270  1.00  0.00           H  
ATOM    367  H5    U A  12      -7.117  -5.537 -24.030  1.00  0.00           H  
ATOM    368  H6    U A  12      -7.852  -3.368 -24.049  1.00  0.00           H  
ATOM    369  P     U A  13      -5.410   0.594 -26.868  1.00  0.00           P  
ATOM    370  OP2   U A  13      -5.506  -0.775 -27.432  1.00  0.00           O  
ATOM    371  OP1   U A  13      -5.499   1.769 -27.772  1.00  0.00           O  
ATOM    372  O5'   U A  13      -4.044   0.699 -26.055  1.00  0.00           O  
ATOM    373  C5'   U A  13      -3.684   1.897 -25.384  1.00  0.00           C  
ATOM    374  C4'   U A  13      -2.543   1.674 -24.421  1.00  0.00           C  
ATOM    375  O4'   U A  13      -2.918   0.683 -23.430  1.00  0.00           O  
ATOM    376  C3'   U A  13      -1.257   1.128 -25.021  1.00  0.00           C  
ATOM    377  O3'   U A  13      -0.453   2.133 -25.616  1.00  0.00           O  
ATOM    378  C1'   U A  13      -1.811  -0.145 -23.109  1.00  0.00           C  
ATOM    379  C2'   U A  13      -0.599   0.446 -23.830  1.00  0.00           C  
ATOM    380  O2'   U A  13       0.030   1.391 -22.976  1.00  0.00           O  
ATOM    381  N1    U A  13      -2.081  -1.545 -23.516  1.00  0.00           N  
ATOM    382  C2    U A  13      -1.300  -2.531 -22.941  1.00  0.00           C  
ATOM    383  O2    U A  13      -0.420  -2.295 -22.130  1.00  0.00           O  
ATOM    384  N3    U A  13      -1.585  -3.811 -23.346  1.00  0.00           N  
ATOM    385  C4    U A  13      -2.550  -4.202 -24.251  1.00  0.00           C  
ATOM    386  O4    U A  13      -2.684  -5.398 -24.513  1.00  0.00           O  
ATOM    387  C5    U A  13      -3.319  -3.130 -24.805  1.00  0.00           C  
ATOM    388  C6    U A  13      -3.063  -1.873 -24.426  1.00  0.00           C  
ATOM    389  H5'   U A  13      -4.460   2.230 -24.887  1.00  0.00           H  
ATOM    390 H5''   U A  13      -3.416   2.567 -26.046  1.00  0.00           H  
ATOM    391  H4'   U A  13      -2.346   2.519 -23.964  1.00  0.00           H  
ATOM    392  H3'   U A  13      -1.478   0.452 -25.695  1.00  0.00           H  
ATOM    393  H1'   U A  13      -1.662  -0.113 -22.141  1.00  0.00           H  
ATOM    394  H2'   U A  13       0.024  -0.255 -24.116  1.00  0.00           H  
ATOM    395 HO2'   U A  13       0.883   1.023 -22.665  1.00  0.00           H  
ATOM    396  H3    U A  13      -1.043  -4.525 -22.951  1.00  0.00           H  
ATOM    397  H5    U A  13      -4.028  -3.316 -25.456  1.00  0.00           H  
ATOM    398  H6    U A  13      -3.603  -1.157 -24.820  1.00  0.00           H  
ATOM    399  P     G A  14       0.475   1.783 -26.881  1.00  0.00           P  
ATOM    400  OP2   G A  14      -0.388   1.195 -27.936  1.00  0.00           O  
ATOM    401  OP1   G A  14       1.302   2.977 -27.190  1.00  0.00           O  
ATOM    402  O5'   G A  14       1.445   0.638 -26.343  1.00  0.00           O  
ATOM    403  C5'   G A  14       2.845   0.854 -26.249  1.00  0.00           C  
ATOM    404  C4'   G A  14       3.480  -0.061 -25.231  1.00  0.00           C  
ATOM    405  O4'   G A  14       2.425  -0.752 -24.507  1.00  0.00           O  
ATOM    406  C3'   G A  14       4.295  -1.218 -25.789  1.00  0.00           C  
ATOM    407  O3'   G A  14       5.617  -0.844 -26.139  1.00  0.00           O  
ATOM    408  C1'   G A  14       2.848  -2.029 -24.130  1.00  0.00           C  
ATOM    409  C2'   G A  14       4.299  -2.157 -24.598  1.00  0.00           C  
ATOM    410  O2'   G A  14       5.166  -1.689 -23.575  1.00  0.00           O  
ATOM    411  N1    G A  14       1.728  -6.943 -24.848  1.00  0.00           N  
ATOM    412  C2    G A  14       2.717  -6.375 -24.082  1.00  0.00           C  
ATOM    413  N2    G A  14       3.516  -7.222 -23.417  1.00  0.00           N  
ATOM    414  N3    G A  14       2.909  -5.070 -23.974  1.00  0.00           N  
ATOM    415  C4    G A  14       2.021  -4.366 -24.706  1.00  0.00           C  
ATOM    416  C5    G A  14       0.998  -4.835 -25.503  1.00  0.00           C  
ATOM    417  C6    G A  14       0.802  -6.237 -25.610  1.00  0.00           C  
ATOM    418  O6    G A  14      -0.049  -6.848 -26.266  1.00  0.00           O  
ATOM    419  N7    G A  14       0.307  -3.784 -26.089  1.00  0.00           N  
ATOM    420  C8    G A  14       0.912  -2.714 -25.646  1.00  0.00           C  
ATOM    421  N9    G A  14       1.959  -2.995 -24.803  1.00  0.00           N  
ATOM    422  H5'   G A  14       3.009   1.784 -25.990  1.00  0.00           H  
ATOM    423 H5''   G A  14       3.253   0.690 -27.125  1.00  0.00           H  
ATOM    424  H4'   G A  14       4.007   0.479 -24.605  1.00  0.00           H  
ATOM    425  H3'   G A  14       3.807  -1.625 -26.534  1.00  0.00           H  
ATOM    426  H1'   G A  14       2.804  -2.166 -23.160  1.00  0.00           H  
ATOM    427  H2'   G A  14       4.516  -3.075 -24.865  1.00  0.00           H  
ATOM    428 HO2'   G A  14       5.645  -2.451 -23.188  1.00  0.00           H  
ATOM    429  H1    G A  14       1.669  -7.921 -24.861  1.00  0.00           H  
ATOM    430  H22   G A  14       4.239  -6.874 -22.854  1.00  0.00           H  
ATOM    431  H21   G A  14       3.379  -8.189 -23.492  1.00  0.00           H  
ATOM    432  H8    G A  14       0.644  -1.804 -25.891  1.00  0.00           H  
ATOM    433  P     U A  15       6.465  -1.742 -27.168  1.00  0.00           P  
ATOM    434  OP2   U A  15       5.617  -1.997 -28.360  1.00  0.00           O  
ATOM    435  OP1   U A  15       7.800  -1.114 -27.336  1.00  0.00           O  
ATOM    436  O5'   U A  15       6.663  -3.123 -26.399  1.00  0.00           O  
ATOM    437  C5'   U A  15       7.662  -3.266 -25.401  1.00  0.00           C  
ATOM    438  C4'   U A  15       7.746  -4.685 -24.895  1.00  0.00           C  
ATOM    439  O4'   U A  15       6.420  -5.200 -24.607  1.00  0.00           O  
ATOM    440  C3'   U A  15       8.292  -5.714 -25.872  1.00  0.00           C  
ATOM    441  O3'   U A  15       9.707  -5.724 -25.931  1.00  0.00           O  
ATOM    442  C1'   U A  15       6.356  -6.583 -24.848  1.00  0.00           C  
ATOM    443  C2'   U A  15       7.768  -7.007 -25.260  1.00  0.00           C  
ATOM    444  O2'   U A  15       8.506  -7.363 -24.099  1.00  0.00           O  
ATOM    445  N1    U A  15       5.367  -6.796 -25.933  1.00  0.00           N  
ATOM    446  C2    U A  15       5.104  -8.103 -26.300  1.00  0.00           C  
ATOM    447  O2    U A  15       5.643  -9.062 -25.777  1.00  0.00           O  
ATOM    448  N3    U A  15       4.182  -8.251 -27.307  1.00  0.00           N  
ATOM    449  C4    U A  15       3.509  -7.248 -27.973  1.00  0.00           C  
ATOM    450  O4    U A  15       2.707  -7.544 -28.860  1.00  0.00           O  
ATOM    451  C5    U A  15       3.831  -5.923 -27.540  1.00  0.00           C  
ATOM    452  C6    U A  15       4.724  -5.750 -26.561  1.00  0.00           C  
ATOM    453  H5'   U A  15       7.451  -2.671 -24.651  1.00  0.00           H  
ATOM    454 H5''   U A  15       8.530  -3.010 -25.778  1.00  0.00           H  
ATOM    455  H4'   U A  15       8.270  -4.694 -24.067  1.00  0.00           H  
ATOM    456  H3'   U A  15       7.881  -5.575 -26.750  1.00  0.00           H  
ATOM    457  H1'   U A  15       6.084  -7.093 -24.056  1.00  0.00           H  
ATOM    458  H2'   U A  15       7.752  -7.734 -25.916  1.00  0.00           H  
ATOM    459 HO2'   U A  15       8.153  -8.205 -23.742  1.00  0.00           H  
ATOM    460  H3    U A  15       3.981  -9.169 -27.583  1.00  0.00           H  
ATOM    461  H5    U A  15       3.398  -5.149 -27.958  1.00  0.00           H  
ATOM    462  H6    U A  15       4.928  -4.833 -26.283  1.00  0.00           H  
ATOM    463  P     U A  16      10.482  -6.981 -26.565  1.00  0.00           P  
ATOM    464  OP2   U A  16       9.879  -7.271 -27.891  1.00  0.00           O  
ATOM    465  OP1   U A  16      11.941  -6.722 -26.464  1.00  0.00           O  
ATOM    466  O5'   U A  16      10.126  -8.187 -25.587  1.00  0.00           O  
ATOM    467  C5'   U A  16       9.863  -9.486 -26.095  1.00  0.00           C  
ATOM    468  C4'   U A  16      10.680 -10.537 -25.386  1.00  0.00           C  
ATOM    469  O4'   U A  16      12.002 -10.019 -25.102  1.00  0.00           O  
ATOM    470  C3'   U A  16      10.150 -11.002 -24.038  1.00  0.00           C  
ATOM    471  O3'   U A  16       9.191 -12.038 -24.147  1.00  0.00           O  
ATOM    472  C1'   U A  16      12.453 -10.509 -23.857  1.00  0.00           C  
ATOM    473  C2'   U A  16      11.409 -11.501 -23.344  1.00  0.00           C  
ATOM    474  O2'   U A  16      11.756 -12.806 -23.785  1.00  0.00           O  
ATOM    475  N1    U A  16      12.650  -9.370 -22.928  1.00  0.00           N  
ATOM    476  C2    U A  16      13.702  -9.459 -22.035  1.00  0.00           C  
ATOM    477  O2    U A  16      14.454 -10.417 -21.986  1.00  0.00           O  
ATOM    478  N3    U A  16      13.847  -8.382 -21.196  1.00  0.00           N  
ATOM    479  C4    U A  16      13.065  -7.247 -21.156  1.00  0.00           C  
ATOM    480  O4    U A  16      13.323  -6.362 -20.339  1.00  0.00           O  
ATOM    481  C5    U A  16      11.996  -7.224 -22.108  1.00  0.00           C  
ATOM    482  C6    U A  16      11.833  -8.259 -22.938  1.00  0.00           C  
ATOM    483  H5'   U A  16      10.079  -9.504 -27.051  1.00  0.00           H  
ATOM    484 H5''   U A  16       8.911  -9.689 -25.978  1.00  0.00           H  
ATOM    485  H4'   U A  16      10.764 -11.319 -25.970  1.00  0.00           H  
ATOM    486  H3'   U A  16       9.799 -10.231 -23.546  1.00  0.00           H  
ATOM    487  H1'   U A  16      13.306 -10.976 -23.984  1.00  0.00           H  
ATOM    488  H2'   U A  16      11.322 -11.459 -22.369  1.00  0.00           H  
ATOM    489 HO2'   U A  16      12.471 -12.738 -24.452  1.00  0.00           H  
ATOM    490  H3    U A  16      14.586  -8.425 -20.554  1.00  0.00           H  
ATOM    491  H5    U A  16      11.390  -6.455 -22.151  1.00  0.00           H  
ATOM    492  H6    U A  16      11.094  -8.220 -23.580  1.00  0.00           H  
ATOM    493  P     U A  17       9.094 -13.153 -23.002  1.00  0.00           P  
ATOM    494  OP2   U A  17      10.236 -14.072 -23.234  1.00  0.00           O  
ATOM    495  OP1   U A  17       8.998 -12.410 -21.719  1.00  0.00           O  
ATOM    496  O5'   U A  17       7.747 -13.980 -23.194  1.00  0.00           O  
ATOM    497  C5'   U A  17       6.642 -13.790 -22.323  1.00  0.00           C  
ATOM    498  C4'   U A  17       6.197 -12.348 -22.295  1.00  0.00           C  
ATOM    499  O4'   U A  17       5.518 -12.054 -23.538  1.00  0.00           O  
ATOM    500  C3'   U A  17       5.169 -11.985 -21.234  1.00  0.00           C  
ATOM    501  O3'   U A  17       5.744 -11.759 -19.960  1.00  0.00           O  
ATOM    502  C1'   U A  17       4.502 -11.096 -23.311  1.00  0.00           C  
ATOM    503  C2'   U A  17       4.555 -10.728 -21.833  1.00  0.00           C  
ATOM    504  O2'   U A  17       5.410  -9.606 -21.664  1.00  0.00           O  
ATOM    505  N1    U A  17       3.204 -11.703 -23.694  1.00  0.00           N  
ATOM    506  C2    U A  17       2.223 -10.849 -24.163  1.00  0.00           C  
ATOM    507  O2    U A  17       2.383  -9.646 -24.271  1.00  0.00           O  
ATOM    508  N3    U A  17       1.039 -11.455 -24.505  1.00  0.00           N  
ATOM    509  C4    U A  17       0.739 -12.798 -24.428  1.00  0.00           C  
ATOM    510  O4    U A  17      -0.377 -13.189 -24.775  1.00  0.00           O  
ATOM    511  C5    U A  17       1.801 -13.620 -23.935  1.00  0.00           C  
ATOM    512  C6    U A  17       2.965 -13.057 -23.595  1.00  0.00           C  
ATOM    513  H5'   U A  17       6.900 -14.062 -21.417  1.00  0.00           H  
ATOM    514 H5''   U A  17       5.896 -14.348 -22.625  1.00  0.00           H  
ATOM    515  H4'   U A  17       6.969 -11.753 -22.204  1.00  0.00           H  
ATOM    516  H3'   U A  17       4.483 -12.680 -21.158  1.00  0.00           H  
ATOM    517  H1'   U A  17       4.656 -10.292 -23.850  1.00  0.00           H  
ATOM    518  H2'   U A  17       3.660 -10.558 -21.472  1.00  0.00           H  
ATOM    519 HO2'   U A  17       5.381  -9.321 -20.727  1.00  0.00           H  
ATOM    520  H3    U A  17       0.329 -10.867 -24.840  1.00  0.00           H  
ATOM    521  H5    U A  17       1.675 -14.589 -23.848  1.00  0.00           H  
ATOM    522  H6    U A  17       3.675 -13.641 -23.259  1.00  0.00           H  
ATOM    523  P     G A  18       5.008 -12.289 -18.634  1.00  0.00           P  
ATOM    524  OP2   G A  18       4.032 -13.333 -19.037  1.00  0.00           O  
ATOM    525  OP1   G A  18       6.050 -12.609 -17.625  1.00  0.00           O  
ATOM    526  O5'   G A  18       4.191 -11.025 -18.113  1.00  0.00           O  
ATOM    527  C5'   G A  18       4.349 -10.551 -16.784  1.00  0.00           C  
ATOM    528  C4'   G A  18       4.641  -9.071 -16.755  1.00  0.00           C  
ATOM    529  O4'   G A  18       4.852  -8.585 -18.106  1.00  0.00           O  
ATOM    530  C3'   G A  18       3.534  -8.183 -16.209  1.00  0.00           C  
ATOM    531  O3'   G A  18       3.503  -8.141 -14.793  1.00  0.00           O  
ATOM    532  C1'   G A  18       4.309  -7.267 -18.245  1.00  0.00           C  
ATOM    533  C2'   G A  18       3.838  -6.838 -16.854  1.00  0.00           C  
ATOM    534  O2'   G A  18       4.905  -6.178 -16.189  1.00  0.00           O  
ATOM    535  N1    G A  18       1.158  -4.400 -21.032  1.00  0.00           N  
ATOM    536  C2    G A  18       2.137  -4.016 -20.147  1.00  0.00           C  
ATOM    537  N2    G A  18       2.303  -2.696 -19.978  1.00  0.00           N  
ATOM    538  N3    G A  18       2.899  -4.864 -19.476  1.00  0.00           N  
ATOM    539  C4    G A  18       2.600  -6.149 -19.763  1.00  0.00           C  
ATOM    540  C5    G A  18       1.645  -6.637 -20.629  1.00  0.00           C  
ATOM    541  C6    G A  18       0.834  -5.717 -21.342  1.00  0.00           C  
ATOM    542  O6    G A  18      -0.067  -5.953 -22.155  1.00  0.00           O  
ATOM    543  N7    G A  18       1.654  -8.025 -20.642  1.00  0.00           N  
ATOM    544  C8    G A  18       2.597  -8.349 -19.799  1.00  0.00           C  
ATOM    545  N9    G A  18       3.212  -7.259 -19.230  1.00  0.00           N  
ATOM    546  H5'   G A  18       5.089 -11.032 -16.359  1.00  0.00           H  
ATOM    547 H5''   G A  18       3.525 -10.725 -16.283  1.00  0.00           H  
ATOM    548  H4'   G A  18       5.456  -8.919 -16.231  1.00  0.00           H  
ATOM    549  H3'   G A  18       2.669  -8.508 -16.539  1.00  0.00           H  
ATOM    550  H1'   G A  18       5.023  -6.667 -18.546  1.00  0.00           H  
ATOM    551  H2'   G A  18       3.038  -6.274 -16.905  1.00  0.00           H  
ATOM    552 HO2'   G A  18       4.700  -5.222 -16.127  1.00  0.00           H  
ATOM    553  H1    G A  18       0.648  -3.693 -21.479  1.00  0.00           H  
ATOM    554  H22   G A  18       2.987  -2.364 -19.359  1.00  0.00           H  
ATOM    555  H21   G A  18       1.742  -2.062 -20.471  1.00  0.00           H  
ATOM    556  H8    G A  18       2.841  -9.275 -19.594  1.00  0.00           H  
ATOM    557  P     G A  19       2.132  -7.810 -14.024  1.00  0.00           P  
ATOM    558  OP2   G A  19       1.052  -8.624 -14.639  1.00  0.00           O  
ATOM    559  OP1   G A  19       2.386  -7.910 -12.564  1.00  0.00           O  
ATOM    560  O5'   G A  19       1.854  -6.280 -14.371  1.00  0.00           O  
ATOM    561  C5'   G A  19       2.689  -5.252 -13.858  1.00  0.00           C  
ATOM    562  C4'   G A  19       2.160  -3.883 -14.206  1.00  0.00           C  
ATOM    563  O4'   G A  19       2.219  -3.684 -15.643  1.00  0.00           O  
ATOM    564  C3'   G A  19       0.704  -3.621 -13.855  1.00  0.00           C  
ATOM    565  O3'   G A  19       0.514  -3.286 -12.491  1.00  0.00           O  
ATOM    566  C1'   G A  19       1.096  -2.909 -16.074  1.00  0.00           C  
ATOM    567  C2'   G A  19       0.327  -2.502 -14.816  1.00  0.00           C  
ATOM    568  O2'   G A  19       0.813  -1.247 -14.364  1.00  0.00           O  
ATOM    569  N1    G A  19      -2.710  -2.779 -19.452  1.00  0.00           N  
ATOM    570  C2    G A  19      -2.161  -1.759 -18.715  1.00  0.00           C  
ATOM    571  N2    G A  19      -2.691  -0.540 -18.897  1.00  0.00           N  
ATOM    572  N3    G A  19      -1.163  -1.919 -17.861  1.00  0.00           N  
ATOM    573  C4    G A  19      -0.752  -3.203 -17.799  1.00  0.00           C  
ATOM    574  C5    G A  19      -1.231  -4.294 -18.492  1.00  0.00           C  
ATOM    575  C6    G A  19      -2.302  -4.109 -19.405  1.00  0.00           C  
ATOM    576  O6    G A  19      -2.865  -4.951 -20.112  1.00  0.00           O  
ATOM    577  N7    G A  19      -0.535  -5.443 -18.144  1.00  0.00           N  
ATOM    578  C8    G A  19       0.339  -5.037 -17.263  1.00  0.00           C  
ATOM    579  N9    G A  19       0.263  -3.689 -17.008  1.00  0.00           N  
ATOM    580  H5'   G A  19       3.588  -5.353 -14.233  1.00  0.00           H  
ATOM    581 H5''   G A  19       2.738  -5.338 -12.883  1.00  0.00           H  
ATOM    582  H4'   G A  19       2.719  -3.207 -13.768  1.00  0.00           H  
ATOM    583  H3'   G A  19       0.173  -4.418 -14.068  1.00  0.00           H  
ATOM    584  H1'   G A  19       1.429  -2.105 -16.527  1.00  0.00           H  
ATOM    585  H2'   G A  19      -0.640  -2.479 -14.980  1.00  0.00           H  
ATOM    586 HO2'   G A  19       0.133  -0.562 -14.530  1.00  0.00           H  
ATOM    587  H1    G A  19      -3.447  -2.556 -20.058  1.00  0.00           H  
ATOM    588  H22   G A  19      -2.339   0.227 -18.398  1.00  0.00           H  
ATOM    589  H21   G A  19      -3.430  -0.414 -19.528  1.00  0.00           H  
ATOM    590  H8    G A  19       0.983  -5.634 -16.829  1.00  0.00           H  
ATOM    591  P     G A  20      -0.853  -3.684 -11.745  1.00  0.00           P  
ATOM    592  OP2   G A  20      -1.180  -5.088 -12.102  1.00  0.00           O  
ATOM    593  OP1   G A  20      -0.726  -3.301 -10.315  1.00  0.00           O  
ATOM    594  O5'   G A  20      -1.947  -2.738 -12.413  1.00  0.00           O  
ATOM    595  C5'   G A  20      -1.911  -1.332 -12.219  1.00  0.00           C  
ATOM    596  C4'   G A  20      -3.026  -0.641 -12.964  1.00  0.00           C  
ATOM    597  O4'   G A  20      -2.842  -0.812 -14.393  1.00  0.00           O  
ATOM    598  C3'   G A  20      -4.429  -1.170 -12.706  1.00  0.00           C  
ATOM    599  O3'   G A  20      -5.005  -0.655 -11.517  1.00  0.00           O  
ATOM    600  C1'   G A  20      -4.099  -0.976 -15.038  1.00  0.00           C  
ATOM    601  C2'   G A  20      -5.174  -0.766 -13.970  1.00  0.00           C  
ATOM    602  O2'   G A  20      -5.533   0.608 -13.941  1.00  0.00           O  
ATOM    603  N1    G A  20      -6.575  -3.958 -18.338  1.00  0.00           N  
ATOM    604  C2    G A  20      -6.809  -2.647 -17.998  1.00  0.00           C  
ATOM    605  N2    G A  20      -7.836  -2.046 -18.616  1.00  0.00           N  
ATOM    606  N3    G A  20      -6.088  -1.973 -17.117  1.00  0.00           N  
ATOM    607  C4    G A  20      -5.098  -2.725 -16.593  1.00  0.00           C  
ATOM    608  C5    G A  20      -4.779  -4.039 -16.863  1.00  0.00           C  
ATOM    609  C6    G A  20      -5.561  -4.751 -17.810  1.00  0.00           C  
ATOM    610  O6    G A  20      -5.437  -5.923 -18.186  1.00  0.00           O  
ATOM    611  N7    G A  20      -3.687  -4.447 -16.112  1.00  0.00           N  
ATOM    612  C8    G A  20      -3.366  -3.393 -15.410  1.00  0.00           C  
ATOM    613  N9    G A  20      -4.181  -2.314 -15.653  1.00  0.00           N  
ATOM    614  H5'   G A  20      -1.052  -0.987 -12.537  1.00  0.00           H  
ATOM    615 H5''   G A  20      -1.998  -1.139 -11.262  1.00  0.00           H  
ATOM    616  H4'   G A  20      -3.004   0.316 -12.752  1.00  0.00           H  
ATOM    617  H3'   G A  20      -4.399  -2.148 -12.650  1.00  0.00           H  
ATOM    618  H1'   G A  20      -4.191  -0.290 -15.732  1.00  0.00           H  
ATOM    619  H2'   G A  20      -5.953  -1.341 -14.128  1.00  0.00           H  
ATOM    620 HO2'   G A  20      -6.433   0.711 -14.313  1.00  0.00           H  
ATOM    621  H1    G A  20      -7.167  -4.367 -19.003  1.00  0.00           H  
ATOM    622  H22   G A  20      -8.050  -1.111 -18.414  1.00  0.00           H  
ATOM    623  H21   G A  20      -8.375  -2.539 -19.270  1.00  0.00           H  
ATOM    624  H8    G A  20      -2.620  -3.374 -14.776  1.00  0.00           H  
ATOM    625  P     G A  21      -6.001  -1.565 -10.643  1.00  0.00           P  
ATOM    626  OP2   G A  21      -5.497  -2.961 -10.678  1.00  0.00           O  
ATOM    627  OP1   G A  21      -6.211  -0.892  -9.335  1.00  0.00           O  
ATOM    628  O5'   G A  21      -7.375  -1.516 -11.448  1.00  0.00           O  
ATOM    629  C5'   G A  21      -8.146  -0.325 -11.502  1.00  0.00           C  
ATOM    630  C4'   G A  21      -9.338  -0.478 -12.415  1.00  0.00           C  
ATOM    631  O4'   G A  21      -8.889  -0.756 -13.767  1.00  0.00           O  
ATOM    632  C3'   G A  21     -10.281  -1.626 -12.094  1.00  0.00           C  
ATOM    633  O3'   G A  21     -11.205  -1.314 -11.065  1.00  0.00           O  
ATOM    634  C1'   G A  21      -9.767  -1.678 -14.400  1.00  0.00           C  
ATOM    635  C2'   G A  21     -10.936  -1.904 -13.440  1.00  0.00           C  
ATOM    636  O2'   G A  21     -11.955  -0.956 -13.723  1.00  0.00           O  
ATOM    637  N1    G A  21      -9.817  -6.006 -17.081  1.00  0.00           N  
ATOM    638  C2    G A  21     -10.739  -4.989 -17.046  1.00  0.00           C  
ATOM    639  N2    G A  21     -11.820  -5.138 -17.826  1.00  0.00           N  
ATOM    640  N3    G A  21     -10.613  -3.902 -16.301  1.00  0.00           N  
ATOM    641  C4    G A  21      -9.472  -3.914 -15.580  1.00  0.00           C  
ATOM    642  C5    G A  21      -8.487  -4.877 -15.543  1.00  0.00           C  
ATOM    643  C6    G A  21      -8.635  -6.038 -16.346  1.00  0.00           C  
ATOM    644  O6    G A  21      -7.871  -7.004 -16.452  1.00  0.00           O  
ATOM    645  N7    G A  21      -7.471  -4.511 -14.672  1.00  0.00           N  
ATOM    646  C8    G A  21      -7.850  -3.352 -14.203  1.00  0.00           C  
ATOM    647  N9    G A  21      -9.055  -2.931 -14.713  1.00  0.00           N  
ATOM    648  H5'   G A  21      -7.583   0.406 -11.831  1.00  0.00           H  
ATOM    649 H5''   G A  21      -8.460  -0.106 -10.600  1.00  0.00           H  
ATOM    650  H4'   G A  21      -9.847   0.360 -12.415  1.00  0.00           H  
ATOM    651  H3'   G A  21      -9.755  -2.409 -11.826  1.00  0.00           H  
ATOM    652  H1'   G A  21     -10.100  -1.276 -15.230  1.00  0.00           H  
ATOM    653  H2'   G A  21     -11.272  -2.824 -13.494  1.00  0.00           H  
ATOM    654 HO2'   G A  21     -12.714  -1.417 -14.137  1.00  0.00           H  
ATOM    655  H1    G A  21     -10.003  -6.769 -17.666  1.00  0.00           H  
ATOM    656  H22   G A  21     -12.512  -4.444 -17.842  1.00  0.00           H  
ATOM    657  H21   G A  21     -11.921  -5.940 -18.380  1.00  0.00           H  
ATOM    658  H8    G A  21      -7.328  -2.836 -13.555  1.00  0.00           H  
ATOM    659  P     A A  22     -11.732  -2.466 -10.076  1.00  0.00           P  
ATOM    660  OP2   A A  22     -10.588  -3.356  -9.756  1.00  0.00           O  
ATOM    661  OP1   A A  22     -12.488  -1.818  -8.975  1.00  0.00           O  
ATOM    662  O5'   A A  22     -12.765  -3.293 -10.964  1.00  0.00           O  
ATOM    663  C5'   A A  22     -14.007  -2.726 -11.355  1.00  0.00           C  
ATOM    664  C4'   A A  22     -14.767  -3.642 -12.281  1.00  0.00           C  
ATOM    665  O4'   A A  22     -14.009  -3.847 -13.502  1.00  0.00           O  
ATOM    666  C3'   A A  22     -15.023  -5.050 -11.764  1.00  0.00           C  
ATOM    667  O3'   A A  22     -16.145  -5.128 -10.900  1.00  0.00           O  
ATOM    668  C1'   A A  22     -14.150  -5.185 -13.956  1.00  0.00           C  
ATOM    669  C2'   A A  22     -15.186  -5.851 -13.049  1.00  0.00           C  
ATOM    670  O2'   A A  22     -16.477  -5.667 -13.611  1.00  0.00           O  
ATOM    671  N1    A A  22     -11.384  -9.194 -15.639  1.00  0.00           N  
ATOM    672  C2    A A  22     -12.644  -8.806 -15.876  1.00  0.00           C  
ATOM    673  N3    A A  22     -13.302  -7.750 -15.403  1.00  0.00           N  
ATOM    674  C4    A A  22     -12.517  -7.029 -14.584  1.00  0.00           C  
ATOM    675  C5    A A  22     -11.204  -7.299 -14.244  1.00  0.00           C  
ATOM    676  C6    A A  22     -10.622  -8.447 -14.812  1.00  0.00           C  
ATOM    677  N6    A A  22      -9.367  -8.834 -14.576  1.00  0.00           N  
ATOM    678  N7    A A  22     -10.714  -6.334 -13.375  1.00  0.00           N  
ATOM    679  C8    A A  22     -11.724  -5.516 -13.211  1.00  0.00           C  
ATOM    680  N9    A A  22     -12.847  -5.876 -13.913  1.00  0.00           N  
ATOM    681  H5'   A A  22     -13.840  -1.876 -11.813  1.00  0.00           H  
ATOM    682 H5''   A A  22     -14.548  -2.558 -10.556  1.00  0.00           H  
ATOM    683  H4'   A A  22     -15.626  -3.226 -12.505  1.00  0.00           H  
ATOM    684  H3'   A A  22     -14.228  -5.367 -11.287  1.00  0.00           H  
ATOM    685  H1'   A A  22     -14.483  -5.173 -14.878  1.00  0.00           H  
ATOM    686  H2'   A A  22     -14.982  -6.800 -12.910  1.00  0.00           H  
ATOM    687 HO2'   A A  22     -16.800  -6.525 -13.956  1.00  0.00           H  
ATOM    688  H2    A A  22     -13.155  -9.383 -16.483  1.00  0.00           H  
ATOM    689  H61   A A  22      -9.016  -9.645 -15.001  1.00  0.00           H  
ATOM    690  H62   A A  22      -8.795  -8.307 -13.979  1.00  0.00           H  
ATOM    691  H8    A A  22     -11.681  -4.721 -12.639  1.00  0.00           H  
ATOM    692  P     C A  23     -16.080  -6.031  -9.572  1.00  0.00           P  
ATOM    693  OP2   C A  23     -14.776  -5.782  -8.909  1.00  0.00           O  
ATOM    694  OP1   C A  23     -17.340  -5.823  -8.814  1.00  0.00           O  
ATOM    695  O5'   C A  23     -16.077  -7.526 -10.122  1.00  0.00           O  
ATOM    696  C5'   C A  23     -17.108  -7.990 -10.979  1.00  0.00           C  
ATOM    697  C4'   C A  23     -16.725  -9.279 -11.665  1.00  0.00           C  
ATOM    698  O4'   C A  23     -15.678  -9.045 -12.638  1.00  0.00           O  
ATOM    699  C3'   C A  23     -16.105 -10.350 -10.781  1.00  0.00           C  
ATOM    700  O3'   C A  23     -17.062 -11.042  -9.998  1.00  0.00           O  
ATOM    701  C1'   C A  23     -14.849 -10.169 -12.750  1.00  0.00           C  
ATOM    702  C2'   C A  23     -15.481 -11.235 -11.858  1.00  0.00           C  
ATOM    703  O2'   C A  23     -16.477 -11.938 -12.586  1.00  0.00           O  
ATOM    704  N1    C A  23     -13.499  -9.770 -12.281  1.00  0.00           N  
ATOM    705  C2    C A  23     -12.408 -10.576 -12.629  1.00  0.00           C  
ATOM    706  O2    C A  23     -12.600 -11.593 -13.313  1.00  0.00           O  
ATOM    707  N3    C A  23     -11.167 -10.234 -12.214  1.00  0.00           N  
ATOM    708  C4    C A  23     -10.987  -9.136 -11.479  1.00  0.00           C  
ATOM    709  N4    C A  23      -9.744  -8.838 -11.092  1.00  0.00           N  
ATOM    710  C5    C A  23     -12.075  -8.296 -11.108  1.00  0.00           C  
ATOM    711  C6    C A  23     -13.298  -8.644 -11.525  1.00  0.00           C  
ATOM    712  H5'   C A  23     -17.289  -7.308 -11.659  1.00  0.00           H  
ATOM    713 H5''   C A  23     -17.920  -8.139 -10.451  1.00  0.00           H  
ATOM    714  H4'   C A  23     -17.510  -9.634 -12.131  1.00  0.00           H  
ATOM    715  H3'   C A  23     -15.407  -9.945 -10.225  1.00  0.00           H  
ATOM    716  H1'   C A  23     -14.788 -10.511 -13.666  1.00  0.00           H  
ATOM    717  H2'   C A  23     -14.813 -11.843 -11.478  1.00  0.00           H  
ATOM    718 HO2'   C A  23     -16.164 -12.850 -12.757  1.00  0.00           H  
ATOM    719  H42   C A  23      -9.579  -8.038 -10.551  1.00  0.00           H  
ATOM    720  H41   C A  23      -8.998  -9.419 -11.349  1.00  0.00           H  
ATOM    721  H5    C A  23     -11.933  -7.491 -10.568  1.00  0.00           H  
ATOM    722  H6    C A  23     -14.060  -8.079 -11.280  1.00  0.00           H  
ATOM    723  P     G A  24     -16.593 -11.908  -8.727  1.00  0.00           P  
ATOM    724  OP2   G A  24     -15.781 -11.030  -7.847  1.00  0.00           O  
ATOM    725  OP1   G A  24     -17.787 -12.599  -8.175  1.00  0.00           O  
ATOM    726  O5'   G A  24     -15.628 -13.013  -9.348  1.00  0.00           O  
ATOM    727  C5'   G A  24     -16.151 -14.105 -10.089  1.00  0.00           C  
ATOM    728  C4'   G A  24     -15.052 -14.938 -10.700  1.00  0.00           C  
ATOM    729  O4'   G A  24     -14.004 -14.105 -11.244  1.00  0.00           O  
ATOM    730  C3'   G A  24     -14.272 -15.823  -9.740  1.00  0.00           C  
ATOM    731  O3'   G A  24     -14.953 -17.023  -9.416  1.00  0.00           O  
ATOM    732  C1'   G A  24     -12.754 -14.777 -11.213  1.00  0.00           C  
ATOM    733  C2'   G A  24     -13.045 -16.140 -10.584  1.00  0.00           C  
ATOM    734  O2'   G A  24     -13.354 -17.068 -11.614  1.00  0.00           O  
ATOM    735  N1    G A  24      -7.957 -13.935  -9.732  1.00  0.00           N  
ATOM    736  C2    G A  24      -8.450 -14.873 -10.607  1.00  0.00           C  
ATOM    737  N2    G A  24      -7.551 -15.698 -11.164  1.00  0.00           N  
ATOM    738  N3    G A  24      -9.731 -14.994 -10.915  1.00  0.00           N  
ATOM    739  C4    G A  24     -10.494 -14.089 -10.267  1.00  0.00           C  
ATOM    740  C5    G A  24     -10.102 -13.112  -9.376  1.00  0.00           C  
ATOM    741  C6    G A  24      -8.725 -12.993  -9.054  1.00  0.00           C  
ATOM    742  O6    G A  24      -8.179 -12.192  -8.287  1.00  0.00           O  
ATOM    743  N7    G A  24     -11.195 -12.383  -8.931  1.00  0.00           N  
ATOM    744  C8    G A  24     -12.213 -12.919  -9.548  1.00  0.00           C  
ATOM    745  N9    G A  24     -11.859 -13.958 -10.374  1.00  0.00           N  
ATOM    746  H5'   G A  24     -16.726 -13.760 -10.804  1.00  0.00           H  
ATOM    747 H5''   G A  24     -16.687 -14.669  -9.493  1.00  0.00           H  
ATOM    748  H4'   G A  24     -15.428 -15.472 -11.431  1.00  0.00           H  
ATOM    749  H3'   G A  24     -14.012 -15.295  -8.957  1.00  0.00           H  
ATOM    750  H1'   G A  24     -12.348 -14.905 -12.096  1.00  0.00           H  
ATOM    751  H2'   G A  24     -12.297 -16.448 -10.030  1.00  0.00           H  
ATOM    752 HO2'   G A  24     -12.614 -17.705 -11.701  1.00  0.00           H  
ATOM    753  H1    G A  24      -6.990 -13.928  -9.571  1.00  0.00           H  
ATOM    754  H22   G A  24      -7.845 -16.387 -11.796  1.00  0.00           H  
ATOM    755  H21   G A  24      -6.601 -15.614 -10.941  1.00  0.00           H  
ATOM    756  H8    G A  24     -13.136 -12.610  -9.433  1.00  0.00           H  
ATOM    757  P     G A  25     -14.690 -17.746  -8.005  1.00  0.00           P  
ATOM    758  OP2   G A  25     -14.476 -16.691  -6.982  1.00  0.00           O  
ATOM    759  OP1   G A  25     -15.756 -18.761  -7.802  1.00  0.00           O  
ATOM    760  O5'   G A  25     -13.311 -18.515  -8.216  1.00  0.00           O  
ATOM    761  C5'   G A  25     -13.194 -19.550  -9.181  1.00  0.00           C  
ATOM    762  C4'   G A  25     -11.800 -20.126  -9.209  1.00  0.00           C  
ATOM    763  O4'   G A  25     -10.901 -19.123  -9.730  1.00  0.00           O  
ATOM    764  C3'   G A  25     -11.200 -20.488  -7.859  1.00  0.00           C  
ATOM    765  O3'   G A  25     -11.634 -21.749  -7.381  1.00  0.00           O  
ATOM    766  C1'   G A  25      -9.643 -19.252  -9.093  1.00  0.00           C  
ATOM    767  C2'   G A  25      -9.715 -20.455  -8.160  1.00  0.00           C  
ATOM    768  O2'   G A  25      -9.306 -21.620  -8.863  1.00  0.00           O  
ATOM    769  N1    G A  25      -6.069 -16.400  -6.855  1.00  0.00           N  
ATOM    770  C2    G A  25      -5.951 -17.617  -7.482  1.00  0.00           C  
ATOM    771  N2    G A  25      -4.720 -18.149  -7.522  1.00  0.00           N  
ATOM    772  N3    G A  25      -6.964 -18.266  -8.032  1.00  0.00           N  
ATOM    773  C4    G A  25      -8.126 -17.592  -7.902  1.00  0.00           C  
ATOM    774  C5    G A  25      -8.352 -16.374  -7.296  1.00  0.00           C  
ATOM    775  C6    G A  25      -7.256 -15.689  -6.709  1.00  0.00           C  
ATOM    776  O6    G A  25      -7.253 -14.599  -6.126  1.00  0.00           O  
ATOM    777  N7    G A  25      -9.692 -16.024  -7.376  1.00  0.00           N  
ATOM    778  C8    G A  25     -10.247 -17.017  -8.017  1.00  0.00           C  
ATOM    779  N9    G A  25      -9.354 -18.002  -8.366  1.00  0.00           N  
ATOM    780  H5'   G A  25     -13.409 -19.188 -10.066  1.00  0.00           H  
ATOM    781 H5''   G A  25     -13.831 -20.263  -8.964  1.00  0.00           H  
ATOM    782  H4'   G A  25     -11.793 -20.910  -9.798  1.00  0.00           H  
ATOM    783  H3'   G A  25     -11.416 -19.785  -7.213  1.00  0.00           H  
ATOM    784  H1'   G A  25      -8.949 -19.404  -9.769  1.00  0.00           H  
ATOM    785  H2'   G A  25      -9.186 -20.318  -7.347  1.00  0.00           H  
ATOM    786 HO2'   G A  25      -8.436 -21.911  -8.518  1.00  0.00           H  
ATOM    787  H1    G A  25      -5.256 -16.002  -6.479  1.00  0.00           H  
ATOM    788  H22   G A  25      -4.575 -19.015  -7.957  1.00  0.00           H  
ATOM    789  H21   G A  25      -3.965 -17.674  -7.117  1.00  0.00           H  
ATOM    790  H8    G A  25     -11.203 -17.055  -8.228  1.00  0.00           H  
ATOM    791  P     A A  26     -12.041 -21.931  -5.836  1.00  0.00           P  
ATOM    792  OP2   A A  26     -12.573 -20.634  -5.346  1.00  0.00           O  
ATOM    793  OP1   A A  26     -12.871 -23.156  -5.720  1.00  0.00           O  
ATOM    794  O5'   A A  26     -10.654 -22.203  -5.102  1.00  0.00           O  
ATOM    795  C5'   A A  26      -9.953 -23.423  -5.296  1.00  0.00           C  
ATOM    796  C4'   A A  26      -8.544 -23.343  -4.764  1.00  0.00           C  
ATOM    797  O4'   A A  26      -7.822 -22.302  -5.461  1.00  0.00           O  
ATOM    798  C3'   A A  26      -8.404 -22.948  -3.302  1.00  0.00           C  
ATOM    799  O3'   A A  26      -8.579 -24.038  -2.413  1.00  0.00           O  
ATOM    800  C1'   A A  26      -6.941 -21.617  -4.581  1.00  0.00           C  
ATOM    801  C2'   A A  26      -7.000 -22.367  -3.256  1.00  0.00           C  
ATOM    802  O2'   A A  26      -6.019 -23.393  -3.261  1.00  0.00           O  
ATOM    803  N1    A A  26      -5.788 -16.812  -3.122  1.00  0.00           N  
ATOM    804  C2    A A  26      -5.082 -17.950  -3.110  1.00  0.00           C  
ATOM    805  N3    A A  26      -5.445 -19.168  -3.506  1.00  0.00           N  
ATOM    806  C4    A A  26      -6.709 -19.162  -3.965  1.00  0.00           C  
ATOM    807  C5    A A  26      -7.558 -18.074  -4.040  1.00  0.00           C  
ATOM    808  C6    A A  26      -7.054 -16.840  -3.591  1.00  0.00           C  
ATOM    809  N6    A A  26      -7.757 -15.705  -3.601  1.00  0.00           N  
ATOM    810  N7    A A  26      -8.786 -18.445  -4.569  1.00  0.00           N  
ATOM    811  C8    A A  26      -8.654 -19.728  -4.799  1.00  0.00           C  
ATOM    812  N9    A A  26      -7.422 -20.229  -4.457  1.00  0.00           N  
ATOM    813  H5'   A A  26      -9.922 -23.625  -6.255  1.00  0.00           H  
ATOM    814 H5''   A A  26     -10.429 -24.143  -4.834  1.00  0.00           H  
ATOM    815  H4'   A A  26      -8.097 -24.201  -4.920  1.00  0.00           H  
ATOM    816  H3'   A A  26      -9.052 -22.241  -3.097  1.00  0.00           H  
ATOM    817  H1'   A A  26      -6.018 -21.615  -4.913  1.00  0.00           H  
ATOM    818  H2'   A A  26      -6.888 -21.760  -2.495  1.00  0.00           H  
ATOM    819 HO2'   A A  26      -5.291 -23.140  -2.656  1.00  0.00           H  
ATOM    820  H2    A A  26      -4.169 -17.875  -2.761  1.00  0.00           H  
ATOM    821  H61   A A  26      -7.351 -14.875  -3.274  1.00  0.00           H  
ATOM    822  H62   A A  26      -8.677 -15.702  -3.937  1.00  0.00           H  
ATOM    823  H8    A A  26      -9.370 -20.280  -5.179  1.00  0.00           H  
ATOM    824  P     A A  27      -9.190 -23.794  -0.947  1.00  0.00           P  
ATOM    825  OP2   A A  27     -10.612 -23.398  -1.100  1.00  0.00           O  
ATOM    826  OP1   A A  27      -8.840 -24.964  -0.103  1.00  0.00           O  
ATOM    827  O5'   A A  27      -8.384 -22.532  -0.399  1.00  0.00           O  
ATOM    828  C5'   A A  27      -7.048 -22.665   0.061  1.00  0.00           C  
ATOM    829  C4'   A A  27      -6.567 -21.405   0.736  1.00  0.00           C  
ATOM    830  O4'   A A  27      -6.538 -20.331  -0.238  1.00  0.00           O  
ATOM    831  C3'   A A  27      -7.453 -20.863   1.848  1.00  0.00           C  
ATOM    832  O3'   A A  27      -7.189 -21.458   3.107  1.00  0.00           O  
ATOM    833  C1'   A A  27      -6.877 -19.106   0.380  1.00  0.00           C  
ATOM    834  C2'   A A  27      -7.066 -19.390   1.871  1.00  0.00           C  
ATOM    835  O2'   A A  27      -5.829 -19.192   2.540  1.00  0.00           O  
ATOM    836  N1    A A  27      -9.787 -14.910  -0.313  1.00  0.00           N  
ATOM    837  C2    A A  27      -8.644 -15.113   0.355  1.00  0.00           C  
ATOM    838  N3    A A  27      -7.939 -16.233   0.495  1.00  0.00           N  
ATOM    839  C4    A A  27      -8.530 -17.250  -0.157  1.00  0.00           C  
ATOM    840  C5    A A  27      -9.703 -17.197  -0.886  1.00  0.00           C  
ATOM    841  C6    A A  27     -10.354 -15.953  -0.957  1.00  0.00           C  
ATOM    842  N6    A A  27     -11.493 -15.750  -1.622  1.00  0.00           N  
ATOM    843  N7    A A  27     -10.006 -18.443  -1.419  1.00  0.00           N  
ATOM    844  C8    A A  27      -9.025 -19.208  -1.008  1.00  0.00           C  
ATOM    845  N9    A A  27      -8.096 -18.551  -0.239  1.00  0.00           N  
ATOM    846  H5'   A A  27      -6.464 -22.861  -0.701  1.00  0.00           H  
ATOM    847 H5''   A A  27      -7.001 -23.407   0.699  1.00  0.00           H  
ATOM    848  H4'   A A  27      -5.662 -21.555   1.081  1.00  0.00           H  
ATOM    849  H3'   A A  27      -8.392 -20.948   1.580  1.00  0.00           H  
ATOM    850  H1'   A A  27      -6.134 -18.476   0.260  1.00  0.00           H  
ATOM    851  H2'   A A  27      -7.779 -18.837   2.254  1.00  0.00           H  
ATOM    852 HO2'   A A  27      -5.889 -18.381   3.087  1.00  0.00           H  
ATOM    853  H2    A A  27      -8.275 -14.324   0.805  1.00  0.00           H  
ATOM    854  H61   A A  27     -11.900 -14.858  -1.637  1.00  0.00           H  
ATOM    855  H62   A A  27     -11.922 -16.492  -2.098  1.00  0.00           H  
ATOM    856  H8    A A  27      -8.961 -20.161  -1.228  1.00  0.00           H  
ATOM    857  P     G A  28      -8.290 -21.397   4.276  1.00  0.00           P  
ATOM    858  OP2   G A  28      -9.615 -21.160   3.648  1.00  0.00           O  
ATOM    859  OP1   G A  28      -8.095 -22.579   5.154  1.00  0.00           O  
ATOM    860  O5'   G A  28      -7.899 -20.095   5.108  1.00  0.00           O  
ATOM    861  C5'   G A  28      -8.842 -19.466   5.962  1.00  0.00           C  
ATOM    862  C4'   G A  28      -8.522 -18.005   6.159  1.00  0.00           C  
ATOM    863  O4'   G A  28      -8.218 -17.415   4.867  1.00  0.00           O  
ATOM    864  C3'   G A  28      -9.648 -17.143   6.711  1.00  0.00           C  
ATOM    865  O3'   G A  28      -9.726 -17.175   8.126  1.00  0.00           O  
ATOM    866  C1'   G A  28      -8.781 -16.119   4.785  1.00  0.00           C  
ATOM    867  C2'   G A  28      -9.282 -15.766   6.184  1.00  0.00           C  
ATOM    868  O2'   G A  28      -8.220 -15.193   6.932  1.00  0.00           O  
ATOM    869  N1    G A  28     -12.482 -13.513   2.455  1.00  0.00           N  
ATOM    870  C2    G A  28     -11.582 -13.094   3.404  1.00  0.00           C  
ATOM    871  N2    G A  28     -11.674 -11.811   3.787  1.00  0.00           N  
ATOM    872  N3    G A  28     -10.656 -13.873   3.939  1.00  0.00           N  
ATOM    873  C4    G A  28     -10.703 -15.127   3.444  1.00  0.00           C  
ATOM    874  C5    G A  28     -11.560 -15.647   2.496  1.00  0.00           C  
ATOM    875  C6    G A  28     -12.548 -14.800   1.930  1.00  0.00           C  
ATOM    876  O6    G A  28     -13.400 -15.073   1.077  1.00  0.00           O  
ATOM    877  N7    G A  28     -11.280 -16.985   2.259  1.00  0.00           N  
ATOM    878  C8    G A  28     -10.277 -17.250   3.052  1.00  0.00           C  
ATOM    879  N9    G A  28      -9.877 -16.168   3.798  1.00  0.00           N  
ATOM    880  H5'   G A  28      -8.836 -19.915   6.833  1.00  0.00           H  
ATOM    881 H5''   G A  28      -9.735 -19.547   5.567  1.00  0.00           H  
ATOM    882  H4'   G A  28      -7.739 -17.928   6.744  1.00  0.00           H  
ATOM    883  H3'   G A  28     -10.495 -17.428   6.312  1.00  0.00           H  
ATOM    884  H1'   G A  28      -8.115 -15.459   4.500  1.00  0.00           H  
ATOM    885  H2'   G A  28     -10.064 -15.174   6.152  1.00  0.00           H  
ATOM    886 HO2'   G A  28      -8.399 -14.238   7.061  1.00  0.00           H  
ATOM    887  H1    G A  28     -13.128 -12.857   2.121  1.00  0.00           H  
ATOM    888  H22   G A  28     -11.058 -11.456   4.462  1.00  0.00           H  
ATOM    889  H21   G A  28     -12.357 -11.228   3.395  1.00  0.00           H  
ATOM    890  H8    G A  28      -9.852 -18.131   3.107  1.00  0.00           H  
ATOM    891  P     U A  29     -11.142 -17.408   8.851  1.00  0.00           P  
ATOM    892  OP2   U A  29     -12.061 -18.040   7.871  1.00  0.00           O  
ATOM    893  OP1   U A  29     -10.888 -18.073  10.154  1.00  0.00           O  
ATOM    894  O5'   U A  29     -11.671 -15.934   9.144  1.00  0.00           O  
ATOM    895  C5'   U A  29     -10.902 -15.023   9.916  1.00  0.00           C  
ATOM    896  C4'   U A  29     -11.361 -13.600   9.717  1.00  0.00           C  
ATOM    897  O4'   U A  29     -11.238 -13.220   8.316  1.00  0.00           O  
ATOM    898  C3'   U A  29     -12.824 -13.318  10.021  1.00  0.00           C  
ATOM    899  O3'   U A  29     -13.081 -13.154  11.404  1.00  0.00           O  
ATOM    900  C1'   U A  29     -12.235 -12.301   7.982  1.00  0.00           C  
ATOM    901  C2'   U A  29     -13.046 -12.024   9.247  1.00  0.00           C  
ATOM    902  O2'   U A  29     -12.483 -10.913   9.930  1.00  0.00           O  
ATOM    903  N1    U A  29     -13.057 -12.914   6.911  1.00  0.00           N  
ATOM    904  C2    U A  29     -13.983 -12.102   6.283  1.00  0.00           C  
ATOM    905  O2    U A  29     -14.143 -10.929   6.571  1.00  0.00           O  
ATOM    906  N3    U A  29     -14.720 -12.712   5.297  1.00  0.00           N  
ATOM    907  C4    U A  29     -14.630 -14.024   4.883  1.00  0.00           C  
ATOM    908  O4    U A  29     -15.366 -14.425   3.981  1.00  0.00           O  
ATOM    909  C5    U A  29     -13.651 -14.804   5.577  1.00  0.00           C  
ATOM    910  C6    U A  29     -12.919 -14.235   6.540  1.00  0.00           C  
ATOM    911  H5'   U A  29      -9.961 -15.095   9.651  1.00  0.00           H  
ATOM    912 H5''   U A  29     -10.987 -15.256  10.864  1.00  0.00           H  
ATOM    913  H4'   U A  29     -10.794 -13.007  10.253  1.00  0.00           H  
ATOM    914  H3'   U A  29     -13.377 -14.029   9.636  1.00  0.00           H  
ATOM    915  H1'   U A  29     -11.851 -11.460   7.655  1.00  0.00           H  
ATOM    916  H2'   U A  29     -13.994 -11.883   9.047  1.00  0.00           H  
ATOM    917 HO2'   U A  29     -13.091 -10.148   9.851  1.00  0.00           H  
ATOM    918  H3    U A  29     -15.382 -12.154   4.840  1.00  0.00           H  
ATOM    919  H5    U A  29     -13.519 -15.748   5.347  1.00  0.00           H  
ATOM    920  H6    U A  29     -12.257 -14.790   7.000  1.00  0.00           H  
ATOM    921  P     A A  30     -14.227 -14.021  12.123  1.00  0.00           P  
ATOM    922  OP2   A A  30     -14.365 -15.302  11.386  1.00  0.00           O  
ATOM    923  OP1   A A  30     -13.945 -14.039  13.580  1.00  0.00           O  
ATOM    924  O5'   A A  30     -15.555 -13.173  11.889  1.00  0.00           O  
ATOM    925  C5'   A A  30     -15.742 -11.919  12.528  1.00  0.00           C  
ATOM    926  C4'   A A  30     -16.714 -11.050  11.771  1.00  0.00           C  
ATOM    927  O4'   A A  30     -16.259 -10.833  10.414  1.00  0.00           O  
ATOM    928  C3'   A A  30     -18.117 -11.611  11.599  1.00  0.00           C  
ATOM    929  O3'   A A  30     -18.951 -11.374  12.720  1.00  0.00           O  
ATOM    930  C1'   A A  30     -17.342 -10.784   9.519  1.00  0.00           C  
ATOM    931  C2'   A A  30     -18.595 -10.800  10.396  1.00  0.00           C  
ATOM    932  O2'   A A  30     -18.913  -9.467  10.768  1.00  0.00           O  
ATOM    933  N1    A A  30     -19.407 -13.429   5.609  1.00  0.00           N  
ATOM    934  C2    A A  30     -19.754 -12.279   6.200  1.00  0.00           C  
ATOM    935  N3    A A  30     -19.171 -11.646   7.215  1.00  0.00           N  
ATOM    936  C4    A A  30     -18.093 -12.327   7.644  1.00  0.00           C  
ATOM    937  C5    A A  30     -17.613 -13.520   7.138  1.00  0.00           C  
ATOM    938  C6    A A  30     -18.319 -14.088   6.063  1.00  0.00           C  
ATOM    939  N6    A A  30     -17.975 -15.235   5.474  1.00  0.00           N  
ATOM    940  N7    A A  30     -16.480 -13.926   7.831  1.00  0.00           N  
ATOM    941  C8    A A  30     -16.304 -12.984   8.724  1.00  0.00           C  
ATOM    942  N9    A A  30     -17.244 -11.984   8.668  1.00  0.00           N  
ATOM    943  H5'   A A  30     -14.879 -11.458  12.586  1.00  0.00           H  
ATOM    944 H5''   A A  30     -16.085 -12.069  13.433  1.00  0.00           H  
ATOM    945  H4'   A A  30     -16.779 -10.181  12.219  1.00  0.00           H  
ATOM    946  H3'   A A  30     -18.057 -12.560  11.360  1.00  0.00           H  
ATOM    947  H1'   A A  30     -17.351  -9.982   8.954  1.00  0.00           H  
ATOM    948  H2'   A A  30     -19.344 -11.239   9.941  1.00  0.00           H  
ATOM    949 HO2'   A A  30     -19.722  -9.188  10.291  1.00  0.00           H  
ATOM    950  H2    A A  30     -20.550 -11.840   5.833  1.00  0.00           H  
ATOM    951  H61   A A  30     -18.507 -15.582   4.727  1.00  0.00           H  
ATOM    952  H62   A A  30     -17.189 -15.730   5.787  1.00  0.00           H  
ATOM    953  H8    A A  30     -15.569 -12.992   9.373  1.00  0.00           H  
ATOM    954  P     G A  31     -19.887 -12.548  13.293  1.00  0.00           P  
ATOM    955  OP2   G A  31     -19.087 -13.799  13.327  1.00  0.00           O  
ATOM    956  OP1   G A  31     -20.533 -12.056  14.537  1.00  0.00           O  
ATOM    957  O5'   G A  31     -21.018 -12.716  12.184  1.00  0.00           O  
ATOM    958  C5'   G A  31     -21.845 -11.623  11.814  1.00  0.00           C  
ATOM    959  C4'   G A  31     -22.965 -12.059  10.902  1.00  0.00           C  
ATOM    960  O4'   G A  31     -22.468 -12.194   9.545  1.00  0.00           O  
ATOM    961  C3'   G A  31     -23.585 -13.414  11.206  1.00  0.00           C  
ATOM    962  O3'   G A  31     -24.539 -13.364  12.254  1.00  0.00           O  
ATOM    963  C1'   G A  31     -23.115 -13.290   8.894  1.00  0.00           C  
ATOM    964  C2'   G A  31     -24.174 -13.819   9.863  1.00  0.00           C  
ATOM    965  O2'   G A  31     -25.402 -13.149   9.614  1.00  0.00           O  
ATOM    966  N1    G A  31     -22.213 -17.470   6.132  1.00  0.00           N  
ATOM    967  C2    G A  31     -23.356 -16.713   6.224  1.00  0.00           C  
ATOM    968  N2    G A  31     -24.399 -17.118   5.484  1.00  0.00           N  
ATOM    969  N3    G A  31     -23.469 -15.636   6.984  1.00  0.00           N  
ATOM    970  C4    G A  31     -22.330 -15.372   7.658  1.00  0.00           C  
ATOM    971  C5    G A  31     -21.137 -16.063   7.637  1.00  0.00           C  
ATOM    972  C6    G A  31     -21.029 -17.217   6.818  1.00  0.00           C  
ATOM    973  O6    G A  31     -20.056 -17.963   6.663  1.00  0.00           O  
ATOM    974  N7    G A  31     -20.206 -15.465   8.475  1.00  0.00           N  
ATOM    975  C8    G A  31     -20.838 -14.441   8.981  1.00  0.00           C  
ATOM    976  N9    G A  31     -22.130 -14.326   8.528  1.00  0.00           N  
ATOM    977  H5'   G A  31     -21.301 -10.951  11.354  1.00  0.00           H  
ATOM    978 H5''   G A  31     -22.229 -11.224  12.624  1.00  0.00           H  
ATOM    979  H4'   G A  31     -23.669 -11.376  10.915  1.00  0.00           H  
ATOM    980  H3'   G A  31     -22.875 -14.045  11.448  1.00  0.00           H  
ATOM    981  H1'   G A  31     -23.553 -12.955   8.083  1.00  0.00           H  
ATOM    982  H2'   G A  31     -24.271 -14.792   9.791  1.00  0.00           H  
ATOM    983 HO2'   G A  31     -26.029 -13.776   9.199  1.00  0.00           H  
ATOM    984  H1    G A  31     -22.232 -18.250   5.539  1.00  0.00           H  
ATOM    985  H22   G A  31     -25.241 -16.616   5.509  1.00  0.00           H  
ATOM    986  H21   G A  31     -24.323 -17.914   4.919  1.00  0.00           H  
ATOM    987  H8    G A  31     -20.431 -13.818   9.618  1.00  0.00           H  
ATOM    988  P     G A  32     -24.787 -14.652  13.182  1.00  0.00           P  
ATOM    989  OP2   G A  32     -23.464 -15.229  13.531  1.00  0.00           O  
ATOM    990  OP1   G A  32     -25.727 -14.266  14.265  1.00  0.00           O  
ATOM    991  O5'   G A  32     -25.536 -15.681  12.223  1.00  0.00           O  
ATOM    992  C5'   G A  32     -26.893 -15.480  11.856  1.00  0.00           C  
ATOM    993  C4'   G A  32     -27.384 -16.567  10.933  1.00  0.00           C  
ATOM    994  O4'   G A  32     -26.590 -16.577   9.718  1.00  0.00           O  
ATOM    995  C3'   G A  32     -27.273 -17.990  11.460  1.00  0.00           C  
ATOM    996  O3'   G A  32     -28.329 -18.340  12.340  1.00  0.00           O  
ATOM    997  C1'   G A  32     -26.419 -17.919   9.258  1.00  0.00           C  
ATOM    998  C2'   G A  32     -27.243 -18.816  10.183  1.00  0.00           C  
ATOM    999  O2'   G A  32     -28.546 -18.968   9.636  1.00  0.00           O  
ATOM   1000  N1    G A  32     -22.902 -21.178   7.546  1.00  0.00           N  
ATOM   1001  C2    G A  32     -24.256 -21.151   7.314  1.00  0.00           C  
ATOM   1002  N2    G A  32     -24.744 -22.118   6.522  1.00  0.00           N  
ATOM   1003  N3    G A  32     -25.075 -20.243   7.821  1.00  0.00           N  
ATOM   1004  C4    G A  32     -24.421 -19.349   8.591  1.00  0.00           C  
ATOM   1005  C5    G A  32     -23.076 -19.286   8.886  1.00  0.00           C  
ATOM   1006  C6    G A  32     -22.209 -20.266   8.336  1.00  0.00           C  
ATOM   1007  O6    G A  32     -20.987 -20.380   8.479  1.00  0.00           O  
ATOM   1008  N7    G A  32     -22.803 -18.209   9.717  1.00  0.00           N  
ATOM   1009  C8    G A  32     -23.965 -17.648   9.911  1.00  0.00           C  
ATOM   1010  N9    G A  32     -24.990 -18.287   9.256  1.00  0.00           N  
ATOM   1011  H5'   G A  32     -26.977 -14.614  11.404  1.00  0.00           H  
ATOM   1012 H5''   G A  32     -27.445 -15.472  12.665  1.00  0.00           H  
ATOM   1013  H4'   G A  32     -28.319 -16.387  10.700  1.00  0.00           H  
ATOM   1014  H3'   G A  32     -26.418 -18.093  11.929  1.00  0.00           H  
ATOM   1015  H1'   G A  32     -26.772 -17.978   8.346  1.00  0.00           H  
ATOM   1016  H2'   G A  32     -26.807 -19.683  10.324  1.00  0.00           H  
ATOM   1017 HO2'   G A  32     -28.646 -19.882   9.300  1.00  0.00           H  
ATOM   1018  H1    G A  32     -22.383 -21.893   7.123  1.00  0.00           H  
ATOM   1019  H22   G A  32     -25.703 -22.149   6.322  1.00  0.00           H  
ATOM   1020  H21   G A  32     -24.144 -22.794   6.144  1.00  0.00           H  
ATOM   1021  H8    G A  32     -24.093 -16.850  10.465  1.00  0.00           H  
ATOM   1022  P     U A  33     -28.088 -19.428  13.497  1.00  0.00           P  
ATOM   1023  OP2   U A  33     -26.789 -19.126  14.149  1.00  0.00           O  
ATOM   1024  OP1   U A  33     -29.322 -19.506  14.320  1.00  0.00           O  
ATOM   1025  O5'   U A  33     -27.935 -20.803  12.707  1.00  0.00           O  
ATOM   1026  C5'   U A  33     -29.058 -21.424  12.100  1.00  0.00           C  
ATOM   1027  C4'   U A  33     -28.678 -22.716  11.419  1.00  0.00           C  
ATOM   1028  O4'   U A  33     -27.730 -22.454  10.352  1.00  0.00           O  
ATOM   1029  C3'   U A  33     -27.980 -23.752  12.287  1.00  0.00           C  
ATOM   1030  O3'   U A  33     -28.879 -24.508  13.080  1.00  0.00           O  
ATOM   1031  C1'   U A  33     -26.779 -23.512  10.266  1.00  0.00           C  
ATOM   1032  C2'   U A  33     -27.219 -24.584  11.265  1.00  0.00           C  
ATOM   1033  O2'   U A  33     -28.079 -25.503  10.605  1.00  0.00           O  
ATOM   1034  N1    U A  33     -25.414 -23.006  10.550  1.00  0.00           N  
ATOM   1035  C2    U A  33     -24.352 -23.773  10.109  1.00  0.00           C  
ATOM   1036  O2    U A  33     -24.494 -24.824   9.509  1.00  0.00           O  
ATOM   1037  N3    U A  33     -23.108 -23.264  10.393  1.00  0.00           N  
ATOM   1038  C4    U A  33     -22.821 -22.093  11.061  1.00  0.00           C  
ATOM   1039  O4    U A  33     -21.646 -21.772  11.240  1.00  0.00           O  
ATOM   1040  C5    U A  33     -23.969 -21.352  11.488  1.00  0.00           C  
ATOM   1041  C6    U A  33     -25.191 -21.823  11.223  1.00  0.00           C  
ATOM   1042  H5'   U A  33     -29.440 -20.814  11.435  1.00  0.00           H  
ATOM   1043 H5''   U A  33     -29.730 -21.611  12.787  1.00  0.00           H  
ATOM   1044  H4'   U A  33     -29.485 -23.119  11.033  1.00  0.00           H  
ATOM   1045  H3'   U A  33     -27.338 -23.299  12.873  1.00  0.00           H  
ATOM   1046  H1'   U A  33     -26.803 -23.882   9.359  1.00  0.00           H  
ATOM   1047  H2'   U A  33     -26.448 -25.035  11.669  1.00  0.00           H  
ATOM   1048 HO2'   U A  33     -27.609 -26.354  10.492  1.00  0.00           H  
ATOM   1049  H3    U A  33     -22.341 -23.793  10.089  1.00  0.00           H  
ATOM   1050  H5    U A  33     -23.858 -20.505  11.970  1.00  0.00           H  
ATOM   1051  H6    U A  33     -25.960 -21.298  11.527  1.00  0.00           H  
ATOM   1052  P     A A  34     -28.500 -24.888  14.595  1.00  0.00           P  
ATOM   1053  OP2   A A  34     -28.423 -23.629  15.379  1.00  0.00           O  
ATOM   1054  OP1   A A  34     -29.409 -25.975  15.038  1.00  0.00           O  
ATOM   1055  O5'   A A  34     -27.029 -25.489  14.484  1.00  0.00           O  
ATOM   1056  C5'   A A  34     -25.897 -24.720  14.861  1.00  0.00           C  
ATOM   1057  C4'   A A  34     -24.722 -25.598  15.212  1.00  0.00           C  
ATOM   1058  O4'   A A  34     -24.919 -26.872  14.552  1.00  0.00           O  
ATOM   1059  C3'   A A  34     -23.359 -25.104  14.752  1.00  0.00           C  
ATOM   1060  O3'   A A  34     -22.286 -25.681  15.476  1.00  0.00           O  
ATOM   1061  C1'   A A  34     -23.976 -27.020  13.520  1.00  0.00           C  
ATOM   1062  C2'   A A  34     -23.344 -25.643  13.325  1.00  0.00           C  
ATOM   1063  O2'   A A  34     -22.016 -25.806  12.850  1.00  0.00           O  
ATOM   1064  N1    A A  34     -23.620 -29.317   8.921  1.00  0.00           N  
ATOM   1065  C2    A A  34     -22.706 -29.026   9.856  1.00  0.00           C  
ATOM   1066  N3    A A  34     -22.868 -28.426  11.033  1.00  0.00           N  
ATOM   1067  C4    A A  34     -24.158 -28.100  11.227  1.00  0.00           C  
ATOM   1068  C5    A A  34     -25.210 -28.333  10.361  1.00  0.00           C  
ATOM   1069  C6    A A  34     -24.908 -28.977   9.148  1.00  0.00           C  
ATOM   1070  N6    A A  34     -25.818 -29.266   8.216  1.00  0.00           N  
ATOM   1071  N7    A A  34     -26.401 -27.860  10.897  1.00  0.00           N  
ATOM   1072  C8    A A  34     -26.047 -27.361  12.055  1.00  0.00           C  
ATOM   1073  N9    A A  34     -24.705 -27.472  12.320  1.00  0.00           N  
ATOM   1074  H5'   A A  34     -26.128 -24.170  15.639  1.00  0.00           H  
ATOM   1075 H5''   A A  34     -25.646 -24.132  14.119  1.00  0.00           H  
ATOM   1076  H4'   A A  34     -24.698 -25.723  16.184  1.00  0.00           H  
ATOM   1077  H3'   A A  34     -23.359 -24.124  14.741  1.00  0.00           H  
ATOM   1078  H1'   A A  34     -23.278 -27.671  13.743  1.00  0.00           H  
ATOM   1079  H2'   A A  34     -23.879 -25.083  12.724  1.00  0.00           H  
ATOM   1080 HO2'   A A  34     -21.976 -25.522  11.913  1.00  0.00           H  
ATOM   1081  H2    A A  34     -21.787 -29.294   9.643  1.00  0.00           H  
ATOM   1082  H61   A A  34     -25.546 -29.717   7.389  1.00  0.00           H  
ATOM   1083  H62   A A  34     -26.758 -29.030   8.358  1.00  0.00           H  
ATOM   1084  H8    A A  34     -26.683 -26.946  12.676  1.00  0.00           H  
ATOM   1085  P     A A  35     -21.415 -24.772  16.459  1.00  0.00           P  
ATOM   1086  OP2   A A  35     -22.265 -24.532  17.652  1.00  0.00           O  
ATOM   1087  OP1   A A  35     -20.114 -25.469  16.613  1.00  0.00           O  
ATOM   1088  O5'   A A  35     -21.143 -23.367  15.758  1.00  0.00           O  
ATOM   1089  C5'   A A  35     -19.919 -22.676  15.960  1.00  0.00           C  
ATOM   1090  C4'   A A  35     -18.855 -23.140  14.998  1.00  0.00           C  
ATOM   1091  O4'   A A  35     -19.122 -22.599  13.680  1.00  0.00           O  
ATOM   1092  C3'   A A  35     -17.433 -22.702  15.314  1.00  0.00           C  
ATOM   1093  O3'   A A  35     -16.826 -23.481  16.330  1.00  0.00           O  
ATOM   1094  C1'   A A  35     -17.900 -22.426  13.003  1.00  0.00           C  
ATOM   1095  C2'   A A  35     -16.751 -22.776  13.950  1.00  0.00           C  
ATOM   1096  O2'   A A  35     -16.310 -24.096  13.665  1.00  0.00           O  
ATOM   1097  N1    A A  35     -17.014 -19.413   8.918  1.00  0.00           N  
ATOM   1098  C2    A A  35     -17.029 -20.743   9.068  1.00  0.00           C  
ATOM   1099  N3    A A  35     -17.268 -21.463  10.163  1.00  0.00           N  
ATOM   1100  C4    A A  35     -17.518 -20.662  11.213  1.00  0.00           C  
ATOM   1101  C5    A A  35     -17.538 -19.279  11.214  1.00  0.00           C  
ATOM   1102  C6    A A  35     -17.270 -18.637   9.993  1.00  0.00           C  
ATOM   1103  N6    A A  35     -17.255 -17.310   9.842  1.00  0.00           N  
ATOM   1104  N7    A A  35     -17.834 -18.794  12.481  1.00  0.00           N  
ATOM   1105  C8    A A  35     -17.983 -19.876  13.205  1.00  0.00           C  
ATOM   1106  N9    A A  35     -17.806 -21.042  12.502  1.00  0.00           N  
ATOM   1107  H5'   A A  35     -19.611 -22.834  16.877  1.00  0.00           H  
ATOM   1108 H5''   A A  35     -20.068 -21.716  15.834  1.00  0.00           H  
ATOM   1109  H4'   A A  35     -18.881 -24.119  14.947  1.00  0.00           H  
ATOM   1110  H3'   A A  35     -17.454 -21.764  15.598  1.00  0.00           H  
ATOM   1111  H1'   A A  35     -17.899 -23.049  12.245  1.00  0.00           H  
ATOM   1112  H2'   A A  35     -16.021 -22.126  13.877  1.00  0.00           H  
ATOM   1113 HO2'   A A  35     -15.408 -24.056  13.286  1.00  0.00           H  
ATOM   1114  H2    A A  35     -16.837 -21.261   8.258  1.00  0.00           H  
ATOM   1115  H61   A A  35     -17.061 -16.920   8.964  1.00  0.00           H  
ATOM   1116  H62   A A  35     -17.438 -16.727  10.608  1.00  0.00           H  
ATOM   1117  H8    A A  35     -18.201 -19.855  14.161  1.00  0.00           H  
ATOM   1118  P     A A  36     -15.437 -23.011  16.987  1.00  0.00           P  
ATOM   1119  OP2   A A  36     -14.749 -22.120  16.019  1.00  0.00           O  
ATOM   1120  OP1   A A  36     -15.718 -22.524  18.360  1.00  0.00           O  
ATOM   1121  O5'   A A  36     -14.591 -24.356  17.104  1.00  0.00           O  
ATOM   1122  C5'   A A  36     -13.174 -24.336  17.022  1.00  0.00           C  
ATOM   1123  C4'   A A  36     -12.640 -25.574  16.345  1.00  0.00           C  
ATOM   1124  O4'   A A  36     -13.268 -26.756  16.909  1.00  0.00           O  
ATOM   1125  C3'   A A  36     -12.909 -25.687  14.852  1.00  0.00           C  
ATOM   1126  O3'   A A  36     -11.983 -24.958  14.065  1.00  0.00           O  
ATOM   1127  C1'   A A  36     -13.474 -27.713  15.888  1.00  0.00           C  
ATOM   1128  C2'   A A  36     -12.786 -27.186  14.642  1.00  0.00           C  
ATOM   1129  O2'   A A  36     -11.427 -27.598  14.651  1.00  0.00           O  
ATOM   1130  N1    A A  36     -17.190 -30.774  14.051  1.00  0.00           N  
ATOM   1131  C2    A A  36     -15.857 -30.898  14.086  1.00  0.00           C  
ATOM   1132  N3    A A  36     -14.948 -30.061  14.581  1.00  0.00           N  
ATOM   1133  C4    A A  36     -15.538 -28.967  15.094  1.00  0.00           C  
ATOM   1134  C5    A A  36     -16.893 -28.697  15.132  1.00  0.00           C  
ATOM   1135  C6    A A  36     -17.751 -29.663  14.576  1.00  0.00           C  
ATOM   1136  N6    A A  36     -19.080 -29.540  14.539  1.00  0.00           N  
ATOM   1137  N7    A A  36     -17.133 -27.472  15.739  1.00  0.00           N  
ATOM   1138  C8    A A  36     -15.938 -27.037  16.050  1.00  0.00           C  
ATOM   1139  N9    A A  36     -14.925 -27.891  15.690  1.00  0.00           N  
ATOM   1140  H5'   A A  36     -12.801 -24.281  17.927  1.00  0.00           H  
ATOM   1141 H5''   A A  36     -12.893 -23.547  16.513  1.00  0.00           H  
ATOM   1142  H4'   A A  36     -11.673 -25.624  16.497  1.00  0.00           H  
ATOM   1143  H3'   A A  36     -13.819 -25.393  14.632  1.00  0.00           H  
ATOM   1144  H1'   A A  36     -13.072 -28.570  16.145  1.00  0.00           H  
ATOM   1145  H2'   A A  36     -13.248 -27.473  13.826  1.00  0.00           H  
ATOM   1146 HO2'   A A  36     -11.295 -28.277  13.957  1.00  0.00           H  
ATOM   1147  H2    A A  36     -15.501 -31.722  13.693  1.00  0.00           H  
ATOM   1148  H61   A A  36     -19.627 -30.248  14.138  1.00  0.00           H  
ATOM   1149  H62   A A  36     -19.509 -28.743  14.915  1.00  0.00           H  
ATOM   1150  H8    A A  36     -15.781 -26.179  16.499  1.00  0.00           H  
ATOM   1151  P     A A  37     -12.401 -24.436  12.604  1.00  0.00           P  
ATOM   1152  OP2   A A  37     -13.644 -23.636  12.739  1.00  0.00           O  
ATOM   1153  OP1   A A  37     -11.203 -23.829  11.972  1.00  0.00           O  
ATOM   1154  O5'   A A  37     -12.757 -25.768  11.806  1.00  0.00           O  
ATOM   1155  C5'   A A  37     -11.740 -26.679  11.417  1.00  0.00           C  
ATOM   1156  C4'   A A  37     -12.317 -27.910  10.764  1.00  0.00           C  
ATOM   1157  O4'   A A  37     -13.287 -28.519  11.655  1.00  0.00           O  
ATOM   1158  C3'   A A  37     -13.088 -27.681   9.473  1.00  0.00           C  
ATOM   1159  O3'   A A  37     -12.248 -27.575   8.337  1.00  0.00           O  
ATOM   1160  C1'   A A  37     -14.303 -29.147  10.883  1.00  0.00           C  
ATOM   1161  C2'   A A  37     -13.959 -28.931   9.405  1.00  0.00           C  
ATOM   1162  O2'   A A  37     -13.218 -30.049   8.938  1.00  0.00           O  
ATOM   1163  N1    A A  37     -19.426 -29.665  10.680  1.00  0.00           N  
ATOM   1164  C2    A A  37     -18.425 -30.430  10.226  1.00  0.00           C  
ATOM   1165  N3    A A  37     -17.111 -30.235  10.314  1.00  0.00           N  
ATOM   1166  C4    A A  37     -16.843 -29.087  10.962  1.00  0.00           C  
ATOM   1167  C5    A A  37     -17.763 -28.197  11.485  1.00  0.00           C  
ATOM   1168  C6    A A  37     -19.123 -28.519  11.327  1.00  0.00           C  
ATOM   1169  N6    A A  37     -20.121 -27.756  11.778  1.00  0.00           N  
ATOM   1170  N7    A A  37     -17.119 -27.123  12.085  1.00  0.00           N  
ATOM   1171  C8    A A  37     -15.847 -27.384  11.914  1.00  0.00           C  
ATOM   1172  N9    A A  37     -15.607 -28.557  11.242  1.00  0.00           N  
ATOM   1173  H5'   A A  37     -11.230 -26.948  12.210  1.00  0.00           H  
ATOM   1174 H5''   A A  37     -11.136 -26.236  10.786  1.00  0.00           H  
ATOM   1175  H4'   A A  37     -11.596 -28.552  10.593  1.00  0.00           H  
ATOM   1176  H3'   A A  37     -13.649 -26.879   9.533  1.00  0.00           H  
ATOM   1177  H1'   A A  37     -14.315 -30.108  11.078  1.00  0.00           H  
ATOM   1178  H2'   A A  37     -14.765 -28.778   8.869  1.00  0.00           H  
ATOM   1179 HO2'   A A  37     -13.781 -30.572   8.330  1.00  0.00           H  
ATOM   1180  H2    A A  37     -18.699 -31.250   9.764  1.00  0.00           H  
ATOM   1181  H61   A A  37     -21.051 -28.033  11.638  1.00  0.00           H  
ATOM   1182  H62   A A  37     -19.925 -26.921  12.251  1.00  0.00           H  
ATOM   1183  H8    A A  37     -15.132 -26.795  12.236  1.00  0.00           H  
ATOM   1184  P     A A  38     -12.694 -26.675   7.083  1.00  0.00           P  
ATOM   1185  OP2   A A  38     -12.797 -25.267   7.541  1.00  0.00           O  
ATOM   1186  OP1   A A  38     -11.812 -27.011   5.937  1.00  0.00           O  
ATOM   1187  O5'   A A  38     -14.163 -27.190   6.742  1.00  0.00           O  
ATOM   1188  C5'   A A  38     -14.363 -28.330   5.920  1.00  0.00           C  
ATOM   1189  C4'   A A  38     -15.804 -28.777   5.934  1.00  0.00           C  
ATOM   1190  O4'   A A  38     -16.328 -28.704   7.285  1.00  0.00           O  
ATOM   1191  C3'   A A  38     -16.771 -27.936   5.115  1.00  0.00           C  
ATOM   1192  O3'   A A  38     -16.766 -28.269   3.737  1.00  0.00           O  
ATOM   1193  C1'   A A  38     -17.680 -28.274   7.270  1.00  0.00           C  
ATOM   1194  C2'   A A  38     -18.104 -28.199   5.802  1.00  0.00           C  
ATOM   1195  O2'   A A  38     -18.645 -29.454   5.414  1.00  0.00           O  
ATOM   1196  N1    A A  38     -20.886 -24.934   9.534  1.00  0.00           N  
ATOM   1197  C2    A A  38     -21.086 -26.130   8.964  1.00  0.00           C  
ATOM   1198  N3    A A  38     -20.205 -26.947   8.392  1.00  0.00           N  
ATOM   1199  C4    A A  38     -18.969 -26.420   8.438  1.00  0.00           C  
ATOM   1200  C5    A A  38     -18.606 -25.205   8.989  1.00  0.00           C  
ATOM   1201  C6    A A  38     -19.632 -24.434   9.564  1.00  0.00           C  
ATOM   1202  N6    A A  38     -19.434 -23.242  10.131  1.00  0.00           N  
ATOM   1203  N7    A A  38     -17.241 -24.992   8.853  1.00  0.00           N  
ATOM   1204  C8    A A  38     -16.816 -26.065   8.234  1.00  0.00           C  
ATOM   1205  N9    A A  38     -17.808 -26.972   7.952  1.00  0.00           N  
ATOM   1206  H5'   A A  38     -13.798 -29.062   6.245  1.00  0.00           H  
ATOM   1207 H5''   A A  38     -14.105 -28.111   5.001  1.00  0.00           H  
ATOM   1208  H4'   A A  38     -15.850 -29.706   5.624  1.00  0.00           H  
ATOM   1209  H3'   A A  38     -16.540 -26.989   5.217  1.00  0.00           H  
ATOM   1210  H1'   A A  38     -18.229 -28.941   7.734  1.00  0.00           H  
ATOM   1211  H2'   A A  38     -18.738 -27.468   5.649  1.00  0.00           H  
ATOM   1212 HO2'   A A  38     -19.612 -29.361   5.294  1.00  0.00           H  
ATOM   1213  H2    A A  38     -22.014 -26.448   8.968  1.00  0.00           H  
ATOM   1214  H61   A A  38     -20.190 -22.750  10.516  1.00  0.00           H  
ATOM   1215  H62   A A  38     -18.532 -22.859  10.165  1.00  0.00           H  
ATOM   1216  H8    A A  38     -15.876 -26.208   7.994  1.00  0.00           H  
ATOM   1217  P     C A  39     -16.865 -27.113   2.626  1.00  0.00           P  
ATOM   1218  OP2   C A  39     -16.158 -25.915   3.143  1.00  0.00           O  
ATOM   1219  OP1   C A  39     -16.463 -27.695   1.320  1.00  0.00           O  
ATOM   1220  O5'   C A  39     -18.421 -26.776   2.556  1.00  0.00           O  
ATOM   1221  C5'   C A  39     -19.340 -27.693   1.983  1.00  0.00           C  
ATOM   1222  C4'   C A  39     -20.770 -27.280   2.237  1.00  0.00           C  
ATOM   1223  O4'   C A  39     -21.020 -27.222   3.666  1.00  0.00           O  
ATOM   1224  C3'   C A  39     -21.170 -25.901   1.735  1.00  0.00           C  
ATOM   1225  O3'   C A  39     -21.498 -25.887   0.356  1.00  0.00           O  
ATOM   1226  C1'   C A  39     -21.877 -26.134   3.978  1.00  0.00           C  
ATOM   1227  C2'   C A  39     -22.336 -25.542   2.644  1.00  0.00           C  
ATOM   1228  O2'   C A  39     -23.529 -26.195   2.236  1.00  0.00           O  
ATOM   1229  N1    C A  39     -21.164 -25.142   4.820  1.00  0.00           N  
ATOM   1230  C2    C A  39     -21.920 -24.172   5.489  1.00  0.00           C  
ATOM   1231  O2    C A  39     -23.154 -24.169   5.359  1.00  0.00           O  
ATOM   1232  N3    C A  39     -21.295 -23.255   6.263  1.00  0.00           N  
ATOM   1233  C4    C A  39     -19.968 -23.279   6.386  1.00  0.00           C  
ATOM   1234  N4    C A  39     -19.393 -22.355   7.160  1.00  0.00           N  
ATOM   1235  C5    C A  39     -19.170 -24.251   5.718  1.00  0.00           C  
ATOM   1236  C6    C A  39     -19.800 -25.153   4.956  1.00  0.00           C  
ATOM   1237  H5'   C A  39     -19.190 -28.580   2.370  1.00  0.00           H  
ATOM   1238 H5''   C A  39     -19.188 -27.735   1.016  1.00  0.00           H  
ATOM   1239  H4'   C A  39     -21.366 -27.948   1.837  1.00  0.00           H  
ATOM   1240  H3'   C A  39     -20.433 -25.275   1.896  1.00  0.00           H  
ATOM   1241  H1'   C A  39     -22.654 -26.476   4.467  1.00  0.00           H  
ATOM   1242  H2'   C A  39     -22.457 -24.571   2.707  1.00  0.00           H  
ATOM   1243 HO2'   C A  39     -24.280 -25.574   2.326  1.00  0.00           H  
ATOM   1244  H42   C A  39     -18.420 -22.345   7.271  1.00  0.00           H  
ATOM   1245  H41   C A  39     -19.946 -21.687   7.618  1.00  0.00           H  
ATOM   1246  H5    C A  39     -18.195 -24.260   5.815  1.00  0.00           H  
ATOM   1247  H6    C A  39     -19.269 -25.830   4.488  1.00  0.00           H  
ATOM   1248  P     C A  40     -21.168 -24.595  -0.540  1.00  0.00           P  
ATOM   1249  OP2   C A  40     -19.862 -24.047  -0.095  1.00  0.00           O  
ATOM   1250  OP1   C A  40     -21.361 -24.964  -1.966  1.00  0.00           O  
ATOM   1251  O5'   C A  40     -22.303 -23.550  -0.144  1.00  0.00           O  
ATOM   1252  C5'   C A  40     -23.652 -23.754  -0.536  1.00  0.00           C  
ATOM   1253  C4'   C A  40     -24.567 -22.708   0.052  1.00  0.00           C  
ATOM   1254  O4'   C A  40     -24.536 -22.784   1.501  1.00  0.00           O  
ATOM   1255  C3'   C A  40     -24.213 -21.260  -0.250  1.00  0.00           C  
ATOM   1256  O3'   C A  40     -24.673 -20.831  -1.521  1.00  0.00           O  
ATOM   1257  C1'   C A  40     -24.603 -21.484   2.069  1.00  0.00           C  
ATOM   1258  C2'   C A  40     -24.848 -20.513   0.914  1.00  0.00           C  
ATOM   1259  O2'   C A  40     -26.247 -20.361   0.727  1.00  0.00           O  
ATOM   1260  N1    C A  40     -23.350 -21.182   2.804  1.00  0.00           N  
ATOM   1261  C2    C A  40     -23.343 -20.098   3.691  1.00  0.00           C  
ATOM   1262  O2    C A  40     -24.377 -19.427   3.835  1.00  0.00           O  
ATOM   1263  N3    C A  40     -22.214 -19.802   4.373  1.00  0.00           N  
ATOM   1264  C4    C A  40     -21.116 -20.538   4.200  1.00  0.00           C  
ATOM   1265  N4    C A  40     -20.024 -20.208   4.895  1.00  0.00           N  
ATOM   1266  C5    C A  40     -21.089 -21.645   3.306  1.00  0.00           C  
ATOM   1267  C6    C A  40     -22.213 -21.929   2.637  1.00  0.00           C  
ATOM   1268  H5'   C A  40     -23.942 -24.640  -0.233  1.00  0.00           H  
ATOM   1269 H5''   C A  40     -23.709 -23.715  -1.514  1.00  0.00           H  
ATOM   1270  H4'   C A  40     -25.481 -22.882  -0.256  1.00  0.00           H  
ATOM   1271  H3'   C A  40     -23.239 -21.152  -0.208  1.00  0.00           H  
ATOM   1272  H1'   C A  40     -25.360 -21.448   2.691  1.00  0.00           H  
ATOM   1273  H2'   C A  40     -24.407 -19.651   1.071  1.00  0.00           H  
ATOM   1274 HO2'   C A  40     -26.513 -19.466   1.023  1.00  0.00           H  
ATOM   1275  H42   C A  40     -19.202 -20.729   4.790  1.00  0.00           H  
ATOM   1276  H41   C A  40     -20.046 -19.444   5.509  1.00  0.00           H  
ATOM   1277  H5    C A  40     -20.278 -22.181   3.186  1.00  0.00           H  
ATOM   1278  H6    C A  40     -22.215 -22.688   2.017  1.00  0.00           H  
ATOM   1279  P     G A  41     -23.705 -19.989  -2.489  1.00  0.00           P  
ATOM   1280  OP2   G A  41     -22.302 -20.265  -2.090  1.00  0.00           O  
ATOM   1281  OP1   G A  41     -24.131 -20.231  -3.891  1.00  0.00           O  
ATOM   1282  O5'   G A  41     -24.029 -18.470  -2.132  1.00  0.00           O  
ATOM   1283  C5'   G A  41     -25.279 -17.891  -2.474  1.00  0.00           C  
ATOM   1284  C4'   G A  41     -25.533 -16.622  -1.699  1.00  0.00           C  
ATOM   1285  O4'   G A  41     -25.535 -16.877  -0.246  1.00  0.00           O  
ATOM   1286  C3'   G A  41     -24.497 -15.520  -1.863  1.00  0.00           C  
ATOM   1287  O3'   G A  41     -24.708 -14.731  -3.021  1.00  0.00           O  
ATOM   1288  C1'   G A  41     -24.995 -15.797   0.446  1.00  0.00           C  
ATOM   1289  C2'   G A  41     -24.800 -14.712  -0.617  1.00  0.00           C  
ATOM   1290  O2'   G A  41     -26.017 -13.992  -0.753  1.00  0.00           O  
ATOM   1291  N1    G A  41     -21.274 -14.708   3.745  1.00  0.00           N  
ATOM   1292  C2    G A  41     -22.408 -13.995   3.441  1.00  0.00           C  
ATOM   1293  N2    G A  41     -22.579 -12.839   4.099  1.00  0.00           N  
ATOM   1294  N3    G A  41     -23.311 -14.386   2.556  1.00  0.00           N  
ATOM   1295  C4    G A  41     -22.984 -15.566   1.988  1.00  0.00           C  
ATOM   1296  C5    G A  41     -21.878 -16.357   2.221  1.00  0.00           C  
ATOM   1297  C6    G A  41     -20.917 -15.925   3.173  1.00  0.00           C  
ATOM   1298  O6    G A  41     -19.871 -16.485   3.519  1.00  0.00           O  
ATOM   1299  N7    G A  41     -21.912 -17.497   1.432  1.00  0.00           N  
ATOM   1300  C8    G A  41     -23.017 -17.382   0.746  1.00  0.00           C  
ATOM   1301  N9    G A  41     -23.715 -16.235   1.035  1.00  0.00           N  
ATOM   1302  H5'   G A  41     -25.993 -18.533  -2.280  1.00  0.00           H  
ATOM   1303 H5''   G A  41     -25.286 -17.687  -3.433  1.00  0.00           H  
ATOM   1304  H4'   G A  41     -26.413 -16.268  -1.949  1.00  0.00           H  
ATOM   1305  H3'   G A  41     -23.601 -15.911  -1.809  1.00  0.00           H  
ATOM   1306  H1'   G A  41     -25.581 -15.457   1.155  1.00  0.00           H  
ATOM   1307  H2'   G A  41     -24.053 -14.122  -0.381  1.00  0.00           H  
ATOM   1308 HO2'   G A  41     -25.906 -13.102  -0.358  1.00  0.00           H  
ATOM   1309  H1    G A  41     -20.667 -14.331   4.416  1.00  0.00           H  
ATOM   1310  H22   G A  41     -23.371 -12.288   3.923  1.00  0.00           H  
ATOM   1311  H21   G A  41     -21.915 -12.543   4.755  1.00  0.00           H  
ATOM   1312  H8    G A  41     -23.317 -18.048   0.092  1.00  0.00           H  
ATOM   1313  P     A A  42     -23.486 -13.921  -3.680  1.00  0.00           P  
ATOM   1314  OP2   A A  42     -22.287 -14.794  -3.651  1.00  0.00           O  
ATOM   1315  OP1   A A  42     -23.952 -13.355  -4.971  1.00  0.00           O  
ATOM   1316  O5'   A A  42     -23.238 -12.711  -2.672  1.00  0.00           O  
ATOM   1317  C5'   A A  42     -24.181 -11.656  -2.553  1.00  0.00           C  
ATOM   1318  C4'   A A  42     -23.714 -10.603  -1.580  1.00  0.00           C  
ATOM   1319  O4'   A A  42     -23.583 -11.181  -0.257  1.00  0.00           O  
ATOM   1320  C3'   A A  42     -22.322 -10.039  -1.824  1.00  0.00           C  
ATOM   1321  O3'   A A  42     -22.292  -9.059  -2.848  1.00  0.00           O  
ATOM   1322  C1'   A A  42     -22.531 -10.559   0.439  1.00  0.00           C  
ATOM   1323  C2'   A A  42     -22.022  -9.438  -0.460  1.00  0.00           C  
ATOM   1324  O2'   A A  42     -22.785  -8.261  -0.236  1.00  0.00           O  
ATOM   1325  N1    A A  42     -18.218 -11.766   2.989  1.00  0.00           N  
ATOM   1326  C2    A A  42     -18.979 -10.664   2.977  1.00  0.00           C  
ATOM   1327  N3    A A  42     -20.091 -10.416   2.288  1.00  0.00           N  
ATOM   1328  C4    A A  42     -20.422 -11.473   1.525  1.00  0.00           C  
ATOM   1329  C5    A A  42     -19.741 -12.672   1.431  1.00  0.00           C  
ATOM   1330  C6    A A  42     -18.579 -12.809   2.211  1.00  0.00           C  
ATOM   1331  N6    A A  42     -17.820 -13.907   2.222  1.00  0.00           N  
ATOM   1332  N7    A A  42     -20.378 -13.530   0.544  1.00  0.00           N  
ATOM   1333  C8    A A  42     -21.412 -12.841   0.130  1.00  0.00           C  
ATOM   1334  N9    A A  42     -21.501 -11.587   0.683  1.00  0.00           N  
ATOM   1335  H5'   A A  42     -25.035 -12.023  -2.241  1.00  0.00           H  
ATOM   1336 H5''   A A  42     -24.313 -11.244  -3.432  1.00  0.00           H  
ATOM   1337  H4'   A A  42     -24.379  -9.883  -1.549  1.00  0.00           H  
ATOM   1338  H3'   A A  42     -21.704 -10.777  -2.007  1.00  0.00           H  
ATOM   1339  H1'   A A  42     -22.825 -10.182   1.296  1.00  0.00           H  
ATOM   1340  H2'   A A  42     -21.062  -9.276  -0.343  1.00  0.00           H  
ATOM   1341 HO2'   A A  42     -23.555  -8.484   0.328  1.00  0.00           H  
ATOM   1342  H2    A A  42     -18.673  -9.936   3.559  1.00  0.00           H  
ATOM   1343  H61   A A  42     -17.020 -13.944   2.788  1.00  0.00           H  
ATOM   1344  H62   A A  42     -18.062 -14.677   1.667  1.00  0.00           H  
ATOM   1345  H8    A A  42     -22.063 -13.188  -0.517  1.00  0.00           H  
ATOM   1346  P     A A  43     -20.930  -8.771  -3.650  1.00  0.00           P  
ATOM   1347  OP2   A A  43     -20.350 -10.077  -4.055  1.00  0.00           O  
ATOM   1348  OP1   A A  43     -21.212  -7.742  -4.682  1.00  0.00           O  
ATOM   1349  O5'   A A  43     -19.969  -8.123  -2.557  1.00  0.00           O  
ATOM   1350  C5'   A A  43     -20.315  -6.907  -1.911  1.00  0.00           C  
ATOM   1351  C4'   A A  43     -19.291  -6.519  -0.874  1.00  0.00           C  
ATOM   1352  O4'   A A  43     -19.246  -7.512   0.190  1.00  0.00           O  
ATOM   1353  C3'   A A  43     -17.850  -6.442  -1.355  1.00  0.00           C  
ATOM   1354  O3'   A A  43     -17.515  -5.178  -1.902  1.00  0.00           O  
ATOM   1355  C1'   A A  43     -17.914  -7.745   0.615  1.00  0.00           C  
ATOM   1356  C2'   A A  43     -17.043  -6.715  -0.092  1.00  0.00           C  
ATOM   1357  O2'   A A  43     -16.952  -5.555   0.722  1.00  0.00           O  
ATOM   1358  N1    A A  43     -14.700 -11.691   1.427  1.00  0.00           N  
ATOM   1359  C2    A A  43     -14.776 -10.466   1.964  1.00  0.00           C  
ATOM   1360  N3    A A  43     -15.640  -9.487   1.706  1.00  0.00           N  
ATOM   1361  C4    A A  43     -16.521  -9.867   0.763  1.00  0.00           C  
ATOM   1362  C5    A A  43     -16.569 -11.089   0.119  1.00  0.00           C  
ATOM   1363  C6    A A  43     -15.600 -12.040   0.483  1.00  0.00           C  
ATOM   1364  N6    A A  43     -15.523 -13.260  -0.053  1.00  0.00           N  
ATOM   1365  N7    A A  43     -17.615 -11.121  -0.793  1.00  0.00           N  
ATOM   1366  C8    A A  43     -18.166  -9.938  -0.682  1.00  0.00           C  
ATOM   1367  N9    A A  43     -17.554  -9.127   0.242  1.00  0.00           N  
ATOM   1368  H5'   A A  43     -21.187  -7.013  -1.476  1.00  0.00           H  
ATOM   1369 H5''   A A  43     -20.377  -6.195  -2.581  1.00  0.00           H  
ATOM   1370  H4'   A A  43     -19.544  -5.655  -0.486  1.00  0.00           H  
ATOM   1371  H3'   A A  43     -17.686  -7.166  -1.996  1.00  0.00           H  
ATOM   1372  H1'   A A  43     -17.826  -7.636   1.585  1.00  0.00           H  
ATOM   1373  H2'   A A  43     -16.158  -7.081  -0.303  1.00  0.00           H  
ATOM   1374 HO2'   A A  43     -16.048  -5.497   1.094  1.00  0.00           H  
ATOM   1375  H2    A A  43     -14.100 -10.263   2.645  1.00  0.00           H  
ATOM   1376  H61   A A  43     -14.823 -13.881   0.242  1.00  0.00           H  
ATOM   1377  H62   A A  43     -16.165 -13.536  -0.739  1.00  0.00           H  
ATOM   1378  H8    A A  43     -18.943  -9.657  -1.211  1.00  0.00           H  
ATOM   1379  P     G A  44     -16.455  -5.074  -3.106  1.00  0.00           P  
ATOM   1380  OP2   G A  44     -16.763  -6.149  -4.083  1.00  0.00           O  
ATOM   1381  OP1   G A  44     -16.410  -3.661  -3.559  1.00  0.00           O  
ATOM   1382  O5'   G A  44     -15.058  -5.417  -2.421  1.00  0.00           O  
ATOM   1383  C5'   G A  44     -14.477  -4.537  -1.470  1.00  0.00           C  
ATOM   1384  C4'   G A  44     -13.344  -5.197  -0.723  1.00  0.00           C  
ATOM   1385  O4'   G A  44     -13.789  -6.424  -0.094  1.00  0.00           O  
ATOM   1386  C3'   G A  44     -12.140  -5.603  -1.560  1.00  0.00           C  
ATOM   1387  O3'   G A  44     -11.217  -4.544  -1.751  1.00  0.00           O  
ATOM   1388  C1'   G A  44     -12.782  -7.405  -0.152  1.00  0.00           C  
ATOM   1389  C2'   G A  44     -11.535  -6.734  -0.726  1.00  0.00           C  
ATOM   1390  O2'   G A  44     -10.756  -6.223   0.346  1.00  0.00           O  
ATOM   1391  N1    G A  44     -12.247 -12.287  -1.493  1.00  0.00           N  
ATOM   1392  C2    G A  44     -11.544 -11.552  -0.569  1.00  0.00           C  
ATOM   1393  N2    G A  44     -10.569 -12.197   0.088  1.00  0.00           N  
ATOM   1394  N3    G A  44     -11.780 -10.277  -0.306  1.00  0.00           N  
ATOM   1395  C4    G A  44     -12.790  -9.785  -1.054  1.00  0.00           C  
ATOM   1396  C5    G A  44     -13.555 -10.433  -2.001  1.00  0.00           C  
ATOM   1397  C6    G A  44     -13.291 -11.800  -2.273  1.00  0.00           C  
ATOM   1398  O6    G A  44     -13.859 -12.549  -3.077  1.00  0.00           O  
ATOM   1399  N7    G A  44     -14.497  -9.572  -2.546  1.00  0.00           N  
ATOM   1400  C8    G A  44     -14.292  -8.438  -1.933  1.00  0.00           C  
ATOM   1401  N9    G A  44     -13.272  -8.497  -1.014  1.00  0.00           N  
ATOM   1402  H5'   G A  44     -15.164  -4.260  -0.829  1.00  0.00           H  
ATOM   1403 H5''   G A  44     -14.135  -3.744  -1.935  1.00  0.00           H  
ATOM   1404  H4'   G A  44     -13.028  -4.588  -0.024  1.00  0.00           H  
ATOM   1405  H3'   G A  44     -12.450  -5.962  -2.416  1.00  0.00           H  
ATOM   1406  H1'   G A  44     -12.582  -7.758   0.740  1.00  0.00           H  
ATOM   1407  H2'   G A  44     -11.021  -7.356  -1.284  1.00  0.00           H  
ATOM   1408 HO2'   G A  44      -9.949  -6.771   0.444  1.00  0.00           H  
ATOM   1409  H1    G A  44     -11.995 -13.226  -1.613  1.00  0.00           H  
ATOM   1410  H22   G A  44     -10.034 -11.723   0.759  1.00  0.00           H  
ATOM   1411  H21   G A  44     -10.389 -13.141  -0.101  1.00  0.00           H  
ATOM   1412  H8    G A  44     -14.814  -7.628  -2.110  1.00  0.00           H  
ATOM   1413  P     G A  45     -10.415  -4.334  -3.150  1.00  0.00           P  
ATOM   1414  OP2   G A  45     -10.402  -5.672  -3.793  1.00  0.00           O  
ATOM   1415  OP1   G A  45     -11.101  -3.202  -3.824  1.00  0.00           O  
ATOM   1416  O5'   G A  45      -8.905  -3.903  -2.879  1.00  0.00           O  
ATOM   1417  C5'   G A  45      -7.825  -4.706  -3.331  1.00  0.00           C  
ATOM   1418  C4'   G A  45      -8.291  -6.080  -3.744  1.00  0.00           C  
ATOM   1419  O4'   G A  45      -8.141  -6.239  -5.179  1.00  0.00           O  
ATOM   1420  C3'   G A  45      -7.517  -7.251  -3.159  1.00  0.00           C  
ATOM   1421  O3'   G A  45      -7.933  -7.590  -1.847  1.00  0.00           O  
ATOM   1422  C1'   G A  45      -7.734  -7.564  -5.491  1.00  0.00           C  
ATOM   1423  C2'   G A  45      -7.759  -8.353  -4.181  1.00  0.00           C  
ATOM   1424  O2'   G A  45      -9.044  -8.934  -4.017  1.00  0.00           O  
ATOM   1425  N1    G A  45      -4.300 -10.201  -8.169  1.00  0.00           N  
ATOM   1426  C2    G A  45      -5.551 -10.576  -7.742  1.00  0.00           C  
ATOM   1427  N2    G A  45      -5.945 -11.815  -8.070  1.00  0.00           N  
ATOM   1428  N3    G A  45      -6.359  -9.793  -7.046  1.00  0.00           N  
ATOM   1429  C4    G A  45      -5.808  -8.585  -6.804  1.00  0.00           C  
ATOM   1430  C5    G A  45      -4.570  -8.112  -7.184  1.00  0.00           C  
ATOM   1431  C6    G A  45      -3.712  -8.962  -7.931  1.00  0.00           C  
ATOM   1432  O6    G A  45      -2.578  -8.726  -8.361  1.00  0.00           O  
ATOM   1433  N7    G A  45      -4.380  -6.812  -6.738  1.00  0.00           N  
ATOM   1434  C8    G A  45      -5.485  -6.524  -6.106  1.00  0.00           C  
ATOM   1435  N9    G A  45      -6.394  -7.554  -6.108  1.00  0.00           N  
ATOM   1436  H5'   G A  45      -7.168  -4.794  -2.610  1.00  0.00           H  
ATOM   1437 H5''   G A  45      -7.400  -4.267  -4.098  1.00  0.00           H  
ATOM   1438  H4'   G A  45      -9.238  -6.177  -3.510  1.00  0.00           H  
ATOM   1439  H3'   G A  45      -6.562  -7.030  -3.146  1.00  0.00           H  
ATOM   1440  H1'   G A  45      -8.379  -7.953  -6.118  1.00  0.00           H  
ATOM   1441  H2'   G A  45      -7.049  -9.029  -4.156  1.00  0.00           H  
ATOM   1442 HO2'   G A  45      -8.975  -9.903  -4.146  1.00  0.00           H  
ATOM   1443  H1    G A  45      -3.779 -10.855  -8.679  1.00  0.00           H  
ATOM   1444  H22   G A  45      -6.829 -12.137  -7.793  1.00  0.00           H  
ATOM   1445  H21   G A  45      -5.352 -12.401  -8.585  1.00  0.00           H  
ATOM   1446  H8    G A  45      -5.649  -5.659  -5.674  1.00  0.00           H  
ATOM   1447  P     A A  46      -6.857  -8.087  -0.761  1.00  0.00           P  
ATOM   1448  OP2   A A  46      -5.597  -7.335  -0.986  1.00  0.00           O  
ATOM   1449  OP1   A A  46      -7.502  -8.055   0.575  1.00  0.00           O  
ATOM   1450  O5'   A A  46      -6.596  -9.611  -1.147  1.00  0.00           O  
ATOM   1451  C5'   A A  46      -7.598 -10.596  -0.944  1.00  0.00           C  
ATOM   1452  C4'   A A  46      -7.198 -11.923  -1.539  1.00  0.00           C  
ATOM   1453  O4'   A A  46      -7.021 -11.786  -2.973  1.00  0.00           O  
ATOM   1454  C3'   A A  46      -5.876 -12.500  -1.055  1.00  0.00           C  
ATOM   1455  O3'   A A  46      -5.988 -13.178   0.184  1.00  0.00           O  
ATOM   1456  C1'   A A  46      -5.936 -12.587  -3.416  1.00  0.00           C  
ATOM   1457  C2'   A A  46      -5.466 -13.402  -2.210  1.00  0.00           C  
ATOM   1458  O2'   A A  46      -6.174 -14.633  -2.181  1.00  0.00           O  
ATOM   1459  N1    A A  46      -1.735 -12.376  -6.392  1.00  0.00           N  
ATOM   1460  C2    A A  46      -2.557 -13.381  -6.066  1.00  0.00           C  
ATOM   1461  N3    A A  46      -3.635 -13.366  -5.284  1.00  0.00           N  
ATOM   1462  C4    A A  46      -3.852 -12.131  -4.798  1.00  0.00           C  
ATOM   1463  C5    A A  46      -3.096 -11.000  -5.043  1.00  0.00           C  
ATOM   1464  C6    A A  46      -1.981 -11.148  -5.887  1.00  0.00           C  
ATOM   1465  N6    A A  46      -1.160 -10.147  -6.212  1.00  0.00           N  
ATOM   1466  N7    A A  46      -3.621  -9.904  -4.371  1.00  0.00           N  
ATOM   1467  C8    A A  46      -4.666 -10.390  -3.747  1.00  0.00           C  
ATOM   1468  N9    A A  46      -4.865 -11.731  -3.961  1.00  0.00           N  
ATOM   1469  H5'   A A  46      -8.431 -10.296  -1.364  1.00  0.00           H  
ATOM   1470 H5''   A A  46      -7.747 -10.708   0.017  1.00  0.00           H  
ATOM   1471  H4'   A A  46      -7.910 -12.575  -1.367  1.00  0.00           H  
ATOM   1472  H3'   A A  46      -5.222 -11.775  -0.967  1.00  0.00           H  
ATOM   1473  H1'   A A  46      -6.256 -13.195  -4.116  1.00  0.00           H  
ATOM   1474  H2'   A A  46      -4.495 -13.543  -2.230  1.00  0.00           H  
ATOM   1475 HO2'   A A  46      -5.562 -15.359  -2.419  1.00  0.00           H  
ATOM   1476  H2    A A  46      -2.335 -14.252  -6.459  1.00  0.00           H  
ATOM   1477  H61   A A  46      -0.398 -10.311  -6.807  1.00  0.00           H  
ATOM   1478  H62   A A  46      -1.320  -9.247  -5.858  1.00  0.00           H  
ATOM   1479  H8    A A  46      -5.251  -9.845  -3.179  1.00  0.00           H  
ATOM   1480  P     A A  47      -4.781 -13.128   1.244  1.00  0.00           P  
ATOM   1481  OP2   A A  47      -4.167 -11.778   1.179  1.00  0.00           O  
ATOM   1482  OP1   A A  47      -5.285 -13.643   2.542  1.00  0.00           O  
ATOM   1483  O5'   A A  47      -3.725 -14.176   0.675  1.00  0.00           O  
ATOM   1484  C5'   A A  47      -4.035 -15.560   0.607  1.00  0.00           C  
ATOM   1485  C4'   A A  47      -3.002 -16.322  -0.185  1.00  0.00           C  
ATOM   1486  O4'   A A  47      -2.983 -15.845  -1.556  1.00  0.00           O  
ATOM   1487  C3'   A A  47      -1.561 -16.172   0.279  1.00  0.00           C  
ATOM   1488  O3'   A A  47      -1.238 -17.021   1.367  1.00  0.00           O  
ATOM   1489  C1'   A A  47      -1.657 -15.834  -2.058  1.00  0.00           C  
ATOM   1490  C2'   A A  47      -0.772 -16.473  -0.987  1.00  0.00           C  
ATOM   1491  O2'   A A  47      -0.694 -17.871  -1.226  1.00  0.00           O  
ATOM   1492  N1    A A  47       1.626 -12.847  -4.676  1.00  0.00           N  
ATOM   1493  C2    A A  47       1.491 -14.177  -4.589  1.00  0.00           C  
ATOM   1494  N3    A A  47       0.613 -14.890  -3.887  1.00  0.00           N  
ATOM   1495  C4    A A  47      -0.214 -14.081  -3.200  1.00  0.00           C  
ATOM   1496  C5    A A  47      -0.200 -12.699  -3.189  1.00  0.00           C  
ATOM   1497  C6    A A  47       0.778 -12.064  -3.974  1.00  0.00           C  
ATOM   1498  N6    A A  47       0.913 -10.739  -4.061  1.00  0.00           N  
ATOM   1499  N7    A A  47      -1.203 -12.205  -2.365  1.00  0.00           N  
ATOM   1500  C8    A A  47      -1.791 -13.282  -1.906  1.00  0.00           C  
ATOM   1501  N9    A A  47      -1.244 -14.453  -2.370  1.00  0.00           N  
ATOM   1502  H5'   A A  47      -4.911 -15.671   0.180  1.00  0.00           H  
ATOM   1503 H5''   A A  47      -4.075 -15.925   1.515  1.00  0.00           H  
ATOM   1504  H4'   A A  47      -3.239 -17.273  -0.182  1.00  0.00           H  
ATOM   1505  H3'   A A  47      -1.404 -15.240   0.541  1.00  0.00           H  
ATOM   1506  H1'   A A  47      -1.625 -16.377  -2.873  1.00  0.00           H  
ATOM   1507  H2'   A A  47       0.117 -16.059  -0.963  1.00  0.00           H  
ATOM   1508 HO2'   A A  47       0.205 -18.090  -1.547  1.00  0.00           H  
ATOM   1509  H2    A A  47       2.131 -14.700  -5.117  1.00  0.00           H  
ATOM   1510  H61   A A  47       1.615 -10.354  -4.626  1.00  0.00           H  
ATOM   1511  H62   A A  47       0.309 -10.151  -3.561  1.00  0.00           H  
ATOM   1512  H8    A A  47      -2.551 -13.255  -1.287  1.00  0.00           H  
ATOM   1513  P     C A  48      -0.255 -16.507   2.529  1.00  0.00           P  
ATOM   1514  OP2   C A  48      -0.509 -15.060   2.741  1.00  0.00           O  
ATOM   1515  OP1   C A  48      -0.366 -17.446   3.674  1.00  0.00           O  
ATOM   1516  O5'   C A  48       1.201 -16.666   1.901  1.00  0.00           O  
ATOM   1517  C5'   C A  48       1.770 -17.950   1.695  1.00  0.00           C  
ATOM   1518  C4'   C A  48       3.058 -17.870   0.912  1.00  0.00           C  
ATOM   1519  O4'   C A  48       2.806 -17.289  -0.394  1.00  0.00           O  
ATOM   1520  C3'   C A  48       4.148 -16.990   1.504  1.00  0.00           C  
ATOM   1521  O3'   C A  48       4.900 -17.644   2.513  1.00  0.00           O  
ATOM   1522  C1'   C A  48       3.880 -16.445  -0.779  1.00  0.00           C  
ATOM   1523  C2'   C A  48       4.970 -16.611   0.281  1.00  0.00           C  
ATOM   1524  O2'   C A  48       5.835 -17.668  -0.109  1.00  0.00           O  
ATOM   1525  N1    C A  48       3.413 -15.041  -0.893  1.00  0.00           N  
ATOM   1526  C2    C A  48       4.214 -14.127  -1.588  1.00  0.00           C  
ATOM   1527  O2    C A  48       5.284 -14.515  -2.084  1.00  0.00           O  
ATOM   1528  N3    C A  48       3.811 -12.842  -1.706  1.00  0.00           N  
ATOM   1529  C4    C A  48       2.658 -12.451  -1.163  1.00  0.00           C  
ATOM   1530  N4    C A  48       2.300 -11.172  -1.305  1.00  0.00           N  
ATOM   1531  C5    C A  48       1.821 -13.354  -0.450  1.00  0.00           C  
ATOM   1532  C6    C A  48       2.230 -14.624  -0.341  1.00  0.00           C  
ATOM   1533  H5'   C A  48       1.131 -18.507   1.203  1.00  0.00           H  
ATOM   1534 H5''   C A  48       1.950 -18.363   2.565  1.00  0.00           H  
ATOM   1535  H4'   C A  48       3.411 -18.777   0.794  1.00  0.00           H  
ATOM   1536  H3'   C A  48       3.741 -16.182   1.880  1.00  0.00           H  
ATOM   1537  H1'   C A  48       4.222 -16.744  -1.648  1.00  0.00           H  
ATOM   1538  H2'   C A  48       5.461 -15.774   0.422  1.00  0.00           H  
ATOM   1539 HO2'   C A  48       6.698 -17.292  -0.379  1.00  0.00           H  
ATOM   1540  H42   C A  48       1.459 -10.853  -0.918  1.00  0.00           H  
ATOM   1541  H41   C A  48       2.880 -10.552  -1.796  1.00  0.00           H  
ATOM   1542  H5    C A  48       0.974 -13.058  -0.055  1.00  0.00           H  
ATOM   1543  H6    C A  48       1.668 -15.261   0.146  1.00  0.00           H  
ATOM   1544  P     G A  49       5.473 -16.809   3.761  1.00  0.00           P  
ATOM   1545  OP2   G A  49       4.456 -15.798   4.145  1.00  0.00           O  
ATOM   1546  OP1   G A  49       5.965 -17.777   4.776  1.00  0.00           O  
ATOM   1547  O5'   G A  49       6.734 -16.039   3.165  1.00  0.00           O  
ATOM   1548  C5'   G A  49       7.920 -16.739   2.820  1.00  0.00           C  
ATOM   1549  C4'   G A  49       8.937 -15.826   2.181  1.00  0.00           C  
ATOM   1550  O4'   G A  49       8.403 -15.287   0.943  1.00  0.00           O  
ATOM   1551  C3'   G A  49       9.326 -14.595   2.984  1.00  0.00           C  
ATOM   1552  O3'   G A  49      10.307 -14.864   3.971  1.00  0.00           O  
ATOM   1553  C1'   G A  49       8.812 -13.936   0.774  1.00  0.00           C  
ATOM   1554  C2'   G A  49       9.795 -13.629   1.905  1.00  0.00           C  
ATOM   1555  O2'   G A  49      11.110 -13.940   1.470  1.00  0.00           O  
ATOM   1556  N1    G A  49       7.033  -9.272  -0.224  1.00  0.00           N  
ATOM   1557  C2    G A  49       8.298  -9.780  -0.393  1.00  0.00           C  
ATOM   1558  N2    G A  49       9.215  -8.938  -0.895  1.00  0.00           N  
ATOM   1559  N3    G A  49       8.642 -11.022  -0.095  1.00  0.00           N  
ATOM   1560  C4    G A  49       7.603 -11.729   0.397  1.00  0.00           C  
ATOM   1561  C5    G A  49       6.303 -11.318   0.605  1.00  0.00           C  
ATOM   1562  C6    G A  49       5.948  -9.982   0.281  1.00  0.00           C  
ATOM   1563  O6    G A  49       4.848  -9.429   0.392  1.00  0.00           O  
ATOM   1564  N7    G A  49       5.537 -12.350   1.127  1.00  0.00           N  
ATOM   1565  C8    G A  49       6.369 -13.351   1.225  1.00  0.00           C  
ATOM   1566  N9    G A  49       7.638 -13.044   0.800  1.00  0.00           N  
ATOM   1567  H5'   G A  49       7.697 -17.458   2.193  1.00  0.00           H  
ATOM   1568 H5''   G A  49       8.307 -17.131   3.631  1.00  0.00           H  
ATOM   1569  H4'   G A  49       9.745 -16.343   1.981  1.00  0.00           H  
ATOM   1570  H3'   G A  49       8.527 -14.228   3.418  1.00  0.00           H  
ATOM   1571  H1'   G A  49       9.271 -13.848  -0.088  1.00  0.00           H  
ATOM   1572  H2'   G A  49       9.721 -12.696   2.200  1.00  0.00           H  
ATOM   1573 HO2'   G A  49      11.608 -13.107   1.336  1.00  0.00           H  
ATOM   1574  H1    G A  49       6.881  -8.337  -0.477  1.00  0.00           H  
ATOM   1575  H22   G A  49      10.135  -9.246  -1.038  1.00  0.00           H  
ATOM   1576  H21   G A  49       8.968  -8.017  -1.119  1.00  0.00           H  
ATOM   1577  H8    G A  49       6.112 -14.233   1.568  1.00  0.00           H  
ATOM   1578  P     C A  50      10.118 -14.313   5.469  1.00  0.00           P  
ATOM   1579  OP2   C A  50       8.691 -13.945   5.648  1.00  0.00           O  
ATOM   1580  OP1   C A  50      10.747 -15.286   6.399  1.00  0.00           O  
ATOM   1581  O5'   C A  50      10.981 -12.975   5.500  1.00  0.00           O  
ATOM   1582  C5'   C A  50      10.371 -11.720   5.761  1.00  0.00           C  
ATOM   1583  C4'   C A  50      10.597 -10.745   4.631  1.00  0.00           C  
ATOM   1584  O4'   C A  50       9.541 -10.892   3.648  1.00  0.00           O  
ATOM   1585  C3'   C A  50      10.577  -9.271   5.003  1.00  0.00           C  
ATOM   1586  O3'   C A  50      11.815  -8.814   5.521  1.00  0.00           O  
ATOM   1587  C1'   C A  50       9.296  -9.653   3.029  1.00  0.00           C  
ATOM   1588  C2'   C A  50      10.211  -8.610   3.681  1.00  0.00           C  
ATOM   1589  O2'   C A  50      11.355  -8.436   2.858  1.00  0.00           O  
ATOM   1590  N1    C A  50       7.858  -9.327   3.202  1.00  0.00           N  
ATOM   1591  C2    C A  50       7.371  -8.144   2.632  1.00  0.00           C  
ATOM   1592  O2    C A  50       8.148  -7.408   2.006  1.00  0.00           O  
ATOM   1593  N3    C A  50       6.064  -7.825   2.775  1.00  0.00           N  
ATOM   1594  C4    C A  50       5.249  -8.632   3.453  1.00  0.00           C  
ATOM   1595  N4    C A  50       3.967  -8.277   3.568  1.00  0.00           N  
ATOM   1596  C5    C A  50       5.713  -9.841   4.044  1.00  0.00           C  
ATOM   1597  C6    C A  50       7.008 -10.148   3.896  1.00  0.00           C  
ATOM   1598  H5'   C A  50      10.748 -11.347   6.585  1.00  0.00           H  
ATOM   1599 H5''   C A  50       9.408 -11.851   5.881  1.00  0.00           H  
ATOM   1600  H4'   C A  50      11.458 -10.946   4.208  1.00  0.00           H  
ATOM   1601  H3'   C A  50       9.861  -9.111   5.653  1.00  0.00           H  
ATOM   1602  H1'   C A  50       9.504  -9.711   2.073  1.00  0.00           H  
ATOM   1603  H2'   C A  50       9.735  -7.765   3.823  1.00  0.00           H  
ATOM   1604 HO2'   C A  50      11.294  -7.571   2.403  1.00  0.00           H  
ATOM   1605  H42   C A  50       3.343  -8.849   4.061  1.00  0.00           H  
ATOM   1606  H41   C A  50       3.651  -7.443   3.161  1.00  0.00           H  
ATOM   1607  H5    C A  50       5.106 -10.429   4.541  1.00  0.00           H  
ATOM   1608  H6    C A  50       7.346 -10.975   4.295  1.00  0.00           H  
ATOM   1609  P     A A  51      11.978  -8.534   7.095  1.00  0.00           P  
ATOM   1610  OP2   A A  51      10.623  -8.508   7.701  1.00  0.00           O  
ATOM   1611  OP1   A A  51      13.002  -9.469   7.625  1.00  0.00           O  
ATOM   1612  O5'   A A  51      12.576  -7.058   7.164  1.00  0.00           O  
ATOM   1613  C5'   A A  51      13.927  -6.836   7.540  1.00  0.00           C  
ATOM   1614  C4'   A A  51      14.615  -5.881   6.597  1.00  0.00           C  
ATOM   1615  O4'   A A  51      14.131  -6.010   5.234  1.00  0.00           O  
ATOM   1616  C3'   A A  51      14.454  -4.402   6.910  1.00  0.00           C  
ATOM   1617  O3'   A A  51      15.351  -3.944   7.907  1.00  0.00           O  
ATOM   1618  C1'   A A  51      14.195  -4.759   4.574  1.00  0.00           C  
ATOM   1619  C2'   A A  51      14.738  -3.735   5.575  1.00  0.00           C  
ATOM   1620  O2'   A A  51      16.134  -3.589   5.359  1.00  0.00           O  
ATOM   1621  N1    A A  51      11.279  -1.207   2.244  1.00  0.00           N  
ATOM   1622  C2    A A  51      12.579  -1.237   2.561  1.00  0.00           C  
ATOM   1623  N3    A A  51      13.275  -2.196   3.169  1.00  0.00           N  
ATOM   1624  C4    A A  51      12.482  -3.240   3.470  1.00  0.00           C  
ATOM   1625  C5    A A  51      11.130  -3.355   3.208  1.00  0.00           C  
ATOM   1626  C6    A A  51      10.511  -2.272   2.560  1.00  0.00           C  
ATOM   1627  N6    A A  51       9.214  -2.241   2.244  1.00  0.00           N  
ATOM   1628  N7    A A  51      10.645  -4.574   3.662  1.00  0.00           N  
ATOM   1629  C8    A A  51      11.697  -5.159   4.178  1.00  0.00           C  
ATOM   1630  N9    A A  51      12.844  -4.408   4.096  1.00  0.00           N  
ATOM   1631  H5'   A A  51      14.405  -7.691   7.535  1.00  0.00           H  
ATOM   1632 H5''   A A  51      13.950  -6.463   8.446  1.00  0.00           H  
ATOM   1633  H4'   A A  51      15.575  -6.077   6.592  1.00  0.00           H  
ATOM   1634  H3'   A A  51      13.522  -4.225   7.160  1.00  0.00           H  
ATOM   1635  H1'   A A  51      14.805  -4.824   3.809  1.00  0.00           H  
ATOM   1636  H2'   A A  51      14.266  -2.879   5.493  1.00  0.00           H  
ATOM   1637 HO2'   A A  51      16.303  -2.716   4.946  1.00  0.00           H  
ATOM   1638  H2    A A  51      13.092  -0.440   2.310  1.00  0.00           H  
ATOM   1639  H61   A A  51       8.839  -1.456   1.791  1.00  0.00           H  
ATOM   1640  H62   A A  51       8.638  -3.002   2.463  1.00  0.00           H  
ATOM   1641  H8    A A  51      11.669  -6.050   4.586  1.00  0.00           H  
ATOM   1642  P     U A  52      14.789  -3.373   9.300  1.00  0.00           P  
ATOM   1643  OP2   U A  52      13.919  -4.413   9.904  1.00  0.00           O  
ATOM   1644  OP1   U A  52      15.937  -2.836  10.074  1.00  0.00           O  
ATOM   1645  O5'   U A  52      13.868  -2.147   8.870  1.00  0.00           O  
ATOM   1646  C5'   U A  52      12.453  -2.243   8.926  1.00  0.00           C  
ATOM   1647  C4'   U A  52      11.790  -1.284   7.968  1.00  0.00           C  
ATOM   1648  O4'   U A  52      11.651  -1.918   6.671  1.00  0.00           O  
ATOM   1649  C3'   U A  52      10.371  -0.863   8.315  1.00  0.00           C  
ATOM   1650  O3'   U A  52      10.321   0.213   9.235  1.00  0.00           O  
ATOM   1651  C1'   U A  52      10.381  -1.686   6.130  1.00  0.00           C  
ATOM   1652  C2'   U A  52       9.781  -0.545   6.950  1.00  0.00           C  
ATOM   1653  O2'   U A  52      10.260   0.700   6.460  1.00  0.00           O  
ATOM   1654  N1    U A  52       9.615  -2.947   6.277  1.00  0.00           N  
ATOM   1655  C2    U A  52       8.274  -2.914   5.943  1.00  0.00           C  
ATOM   1656  O2    U A  52       7.714  -1.909   5.540  1.00  0.00           O  
ATOM   1657  N3    U A  52       7.606  -4.104   6.094  1.00  0.00           N  
ATOM   1658  C4    U A  52       8.128  -5.300   6.537  1.00  0.00           C  
ATOM   1659  O4    U A  52       7.394  -6.287   6.619  1.00  0.00           O  
ATOM   1660  C5    U A  52       9.521  -5.260   6.864  1.00  0.00           C  
ATOM   1661  C6    U A  52      10.196  -4.115   6.725  1.00  0.00           C  
ATOM   1662  H5'   U A  52      12.155  -2.039   9.838  1.00  0.00           H  
ATOM   1663 H5''   U A  52      12.184  -3.158   8.699  1.00  0.00           H  
ATOM   1664  H4'   U A  52      12.355  -0.489   7.876  1.00  0.00           H  
ATOM   1665  H3'   U A  52       9.893  -1.627   8.699  1.00  0.00           H  
ATOM   1666  H1'   U A  52      10.403  -1.427   5.185  1.00  0.00           H  
ATOM   1667  H2'   U A  52       8.802  -0.575   6.966  1.00  0.00           H  
ATOM   1668 HO2'   U A  52       9.523   1.176   6.024  1.00  0.00           H  
ATOM   1669  H3    U A  52       6.654  -4.102   5.862  1.00  0.00           H  
ATOM   1670  H5    U A  52       9.975  -6.067   7.187  1.00  0.00           H  
ATOM   1671  H6    U A  52      11.147  -4.113   6.957  1.00  0.00           H  
ATOM   1672  P     C A  53       9.699  -0.004  10.700  1.00  0.00           P  
ATOM   1673  OP2   C A  53       9.521  -1.462  10.915  1.00  0.00           O  
ATOM   1674  OP1   C A  53      10.509   0.786  11.664  1.00  0.00           O  
ATOM   1675  O5'   C A  53       8.255   0.663  10.609  1.00  0.00           O  
ATOM   1676  C5'   C A  53       7.826   1.314   9.423  1.00  0.00           C  
ATOM   1677  C4'   C A  53       6.361   1.068   9.152  1.00  0.00           C  
ATOM   1678  O4'   C A  53       6.269  -0.044   8.243  1.00  0.00           O  
ATOM   1679  C3'   C A  53       5.527   0.611  10.339  1.00  0.00           C  
ATOM   1680  O3'   C A  53       5.138   1.680  11.184  1.00  0.00           O  
ATOM   1681  C1'   C A  53       5.091  -0.768   8.507  1.00  0.00           C  
ATOM   1682  C2'   C A  53       4.359  -0.054   9.640  1.00  0.00           C  
ATOM   1683  O2'   C A  53       3.467   0.908   9.099  1.00  0.00           O  
ATOM   1684  N1    C A  53       5.457  -2.161   8.861  1.00  0.00           N  
ATOM   1685  C2    C A  53       4.460  -3.144   8.811  1.00  0.00           C  
ATOM   1686  O2    C A  53       3.310  -2.824   8.476  1.00  0.00           O  
ATOM   1687  N3    C A  53       4.768  -4.422   9.129  1.00  0.00           N  
ATOM   1688  C4    C A  53       6.012  -4.741   9.487  1.00  0.00           C  
ATOM   1689  N4    C A  53       6.270  -6.015   9.792  1.00  0.00           N  
ATOM   1690  C5    C A  53       7.047  -3.766   9.548  1.00  0.00           C  
ATOM   1691  C6    C A  53       6.731  -2.504   9.230  1.00  0.00           C  
ATOM   1692  H5'   C A  53       8.351   0.979   8.667  1.00  0.00           H  
ATOM   1693 H5''   C A  53       7.975   2.278   9.516  1.00  0.00           H  
ATOM   1694  H4'   C A  53       5.978   1.870   8.740  1.00  0.00           H  
ATOM   1695  H3'   C A  53       6.030  -0.057  10.849  1.00  0.00           H  
ATOM   1696  H1'   C A  53       4.521  -0.773   7.709  1.00  0.00           H  
ATOM   1697  H2'   C A  53       3.898  -0.683  10.234  1.00  0.00           H  
ATOM   1698 HO2'   C A  53       2.546   0.607   9.242  1.00  0.00           H  
ATOM   1699  H42   C A  53       7.174  -6.281  10.059  1.00  0.00           H  
ATOM   1700  H41   C A  53       5.554  -6.683   9.750  1.00  0.00           H  
ATOM   1701  H5    C A  53       7.959  -4.009   9.812  1.00  0.00           H  
ATOM   1702  H6    C A  53       7.429  -1.819   9.266  1.00  0.00           H  
TER                                                                             
