# Supplementary material for: Direct-Coupling Analysis of nucleotide coevolution facilitates RNA secondary and tertiary structure prediction
Source: Nucleic Acids Res. 2015 Sep 29;43(21):10444–55. doi: 10.1093/nar/gkv932 (PMC4666395; doi:10.1093/nar/gkv932)
Supplement: SUPPLEMENTARY DATA [file supp_gkv932_nar-01540-r-2015-File011.zip › blind_predictions_100dca/RF01739/cluster_10.pdb]

ATOM      1  C5'   A A   1      -2.358  -2.544   1.331  1.00  0.00           C  
ATOM      2  C4'   A A   1      -1.707  -1.591   2.301  1.00  0.00           C  
ATOM      3  O4'   A A   1      -1.427  -2.271   3.555  1.00  0.00           O  
ATOM      4  C3'   A A   1      -0.345  -1.049   1.892  1.00  0.00           C  
ATOM      5  O3'   A A   1      -0.430   0.048   1.000  1.00  0.00           O  
ATOM      6  C1'   A A   1      -0.301  -1.682   4.162  1.00  0.00           C  
ATOM      7  C2'   A A   1       0.255  -0.619   3.223  1.00  0.00           C  
ATOM      8  O2'   A A   1      -0.236   0.653   3.622  1.00  0.00           O  
ATOM      9  N1    A A   1       4.673  -2.761   4.966  1.00  0.00           N  
ATOM     10  C2    A A   1       4.032  -1.617   4.696  1.00  0.00           C  
ATOM     11  N3    A A   1       2.732  -1.407   4.498  1.00  0.00           N  
ATOM     12  C4    A A   1       2.044  -2.558   4.601  1.00  0.00           C  
ATOM     13  C5    A A   1       2.562  -3.811   4.872  1.00  0.00           C  
ATOM     14  C6    A A   1       3.952  -3.899   5.063  1.00  0.00           C  
ATOM     15  N6    A A   1       4.591  -5.040   5.330  1.00  0.00           N  
ATOM     16  N7    A A   1       1.551  -4.762   4.902  1.00  0.00           N  
ATOM     17  C8    A A   1       0.464  -4.075   4.652  1.00  0.00           C  
ATOM     18  N9    A A   1       0.689  -2.734   4.460  1.00  0.00           N  
ATOM     19  H4'   A A   1      -2.310  -0.836   2.468  1.00  0.00           H  
ATOM     20  H3'   A A   1       0.198  -1.755   1.482  1.00  0.00           H  
ATOM     21  H1'   A A   1      -0.590  -1.259   4.998  1.00  0.00           H  
ATOM     22  H2'   A A   1       1.235  -0.639   3.199  1.00  0.00           H  
ATOM     23 HO2'   A A   1       0.501   1.174   4.002  1.00  0.00           H  
ATOM     24  H2    A A   1       4.601  -0.820   4.636  1.00  0.00           H  
ATOM     25  H61   A A   1       5.564  -5.039   5.453  1.00  0.00           H  
ATOM     26  H62   A A   1       4.089  -5.878   5.406  1.00  0.00           H  
ATOM     27  H8    A A   1      -0.427  -4.481   4.607  1.00  0.00           H  
ATOM     28  P     U A   2       0.201  -0.059  -0.475  1.00  0.00           P  
ATOM     29  OP2   U A   2      -0.278  -1.324  -1.087  1.00  0.00           O  
ATOM     30  OP1   U A   2      -0.038   1.231  -1.172  1.00  0.00           O  
ATOM     31  O5'   U A   2       1.766  -0.198  -0.215  1.00  0.00           O  
ATOM     32  C5'   U A   2       2.510   0.872   0.349  1.00  0.00           C  
ATOM     33  C4'   U A   2       3.994   0.610   0.291  1.00  0.00           C  
ATOM     34  O4'   U A   2       4.407  -0.099   1.484  1.00  0.00           O  
ATOM     35  C3'   U A   2       4.473  -0.286  -0.841  1.00  0.00           C  
ATOM     36  O3'   U A   2       4.707   0.420  -2.046  1.00  0.00           O  
ATOM     37  C1'   U A   2       5.340  -1.132   1.191  1.00  0.00           C  
ATOM     38  C2'   U A   2       5.735  -0.913  -0.270  1.00  0.00           C  
ATOM     39  O2'   U A   2       6.828  -0.006  -0.320  1.00  0.00           O  
ATOM     40  N1    U A   2       4.612  -2.408   1.391  1.00  0.00           N  
ATOM     41  C2    U A   2       5.367  -3.521   1.715  1.00  0.00           C  
ATOM     42  O2    U A   2       6.579  -3.490   1.839  1.00  0.00           O  
ATOM     43  N3    U A   2       4.651  -4.679   1.892  1.00  0.00           N  
ATOM     44  C4    U A   2       3.286  -4.839   1.780  1.00  0.00           C  
ATOM     45  O4    U A   2       2.790  -5.950   1.969  1.00  0.00           O  
ATOM     46  C5    U A   2       2.570  -3.646   1.443  1.00  0.00           C  
ATOM     47  C6    U A   2       3.242  -2.504   1.266  1.00  0.00           C  
ATOM     48  H5'   U A   2       2.243   0.988   1.284  1.00  0.00           H  
ATOM     49 H5''   U A   2       2.312   1.695  -0.145  1.00  0.00           H  
ATOM     50  H4'   U A   2       4.475   1.462   0.244  1.00  0.00           H  
ATOM     51  H3'   U A   2       3.807  -0.986  -1.003  1.00  0.00           H  
ATOM     52  H1'   U A   2       6.146  -1.127   1.748  1.00  0.00           H  
ATOM     53  H2'   U A   2       5.948  -1.760  -0.714  1.00  0.00           H  
ATOM     54 HO2'   U A   2       7.527  -0.380  -0.897  1.00  0.00           H  
ATOM     55  H3    U A   2       5.166  -5.480   2.122  1.00  0.00           H  
ATOM     56  H5    U A   2       1.595  -3.667   1.344  1.00  0.00           H  
ATOM     57  H6    U A   2       2.729  -1.702   1.035  1.00  0.00           H  
ATOM     58  P     C A   3       4.496  -0.305  -3.464  1.00  0.00           P  
ATOM     59  OP2   C A   3       3.310  -1.192  -3.356  1.00  0.00           O  
ATOM     60  OP1   C A   3       4.540   0.735  -4.523  1.00  0.00           O  
ATOM     61  O5'   C A   3       5.787  -1.225  -3.624  1.00  0.00           O  
ATOM     62  C5'   C A   3       7.080  -0.652  -3.746  1.00  0.00           C  
ATOM     63  C4'   C A   3       8.164  -1.696  -3.633  1.00  0.00           C  
ATOM     64  O4'   C A   3       8.178  -2.252  -2.292  1.00  0.00           O  
ATOM     65  C3'   C A   3       8.021  -2.912  -4.536  1.00  0.00           C  
ATOM     66  O3'   C A   3       8.486  -2.680  -5.855  1.00  0.00           O  
ATOM     67  C1'   C A   3       8.474  -3.641  -2.334  1.00  0.00           C  
ATOM     68  C2'   C A   3       8.811  -3.976  -3.788  1.00  0.00           C  
ATOM     69  O2'   C A   3      10.209  -3.814  -3.985  1.00  0.00           O  
ATOM     70  N1    C A   3       7.324  -4.430  -1.826  1.00  0.00           N  
ATOM     71  C2    C A   3       7.549  -5.755  -1.433  1.00  0.00           C  
ATOM     72  O2    C A   3       8.693  -6.227  -1.520  1.00  0.00           O  
ATOM     73  N3    C A   3       6.518  -6.496  -0.966  1.00  0.00           N  
ATOM     74  C4    C A   3       5.298  -5.965  -0.882  1.00  0.00           C  
ATOM     75  N4    C A   3       4.311  -6.734  -0.415  1.00  0.00           N  
ATOM     76  C5    C A   3       5.037  -4.622  -1.274  1.00  0.00           C  
ATOM     77  C6    C A   3       6.065  -3.898  -1.733  1.00  0.00           C  
ATOM     78  H5'   C A   3       7.202   0.014  -3.037  1.00  0.00           H  
ATOM     79 H5''   C A   3       7.152  -0.209  -4.617  1.00  0.00           H  
ATOM     80  H4'   C A   3       9.030  -1.271  -3.808  1.00  0.00           H  
ATOM     81  H3'   C A   3       7.078  -3.177  -4.569  1.00  0.00           H  
ATOM     82  H1'   C A   3       9.258  -3.810  -1.770  1.00  0.00           H  
ATOM     83  H2'   C A   3       8.513  -4.879  -4.025  1.00  0.00           H  
ATOM     84 HO2'   C A   3      10.619  -4.697  -4.094  1.00  0.00           H  
ATOM     85  H42   C A   3       3.403  -6.373  -0.342  1.00  0.00           H  
ATOM     86  H41   C A   3       4.495  -7.659  -0.147  1.00  0.00           H  
ATOM     87  H5    C A   3       4.136  -4.240  -1.208  1.00  0.00           H  
ATOM     88  H6    C A   3       5.905  -2.972  -2.008  1.00  0.00           H  
ATOM     89  P     G A   4       7.858  -3.499  -7.088  1.00  0.00           P  
ATOM     90  OP2   G A   4       6.384  -3.536  -6.912  1.00  0.00           O  
ATOM     91  OP1   G A   4       8.434  -2.953  -8.344  1.00  0.00           O  
ATOM     92  O5'   G A   4       8.415  -4.979  -6.893  1.00  0.00           O  
ATOM     93  C5'   G A   4       9.770  -5.292  -7.182  1.00  0.00           C  
ATOM     94  C4'   G A   4      10.077  -6.740  -6.894  1.00  0.00           C  
ATOM     95  O4'   G A   4       9.845  -7.022  -5.489  1.00  0.00           O  
ATOM     96  C3'   G A   4       9.220  -7.763  -7.623  1.00  0.00           C  
ATOM     97  O3'   G A   4       9.654  -8.004  -8.951  1.00  0.00           O  
ATOM     98  C1'   G A   4       9.315  -8.335  -5.333  1.00  0.00           C  
ATOM     99  C2'   G A   4       9.315  -8.983  -6.718  1.00  0.00           C  
ATOM    100  O2'   G A   4      10.544  -9.669  -6.906  1.00  0.00           O  
ATOM    101  N1    G A   4       5.590 -10.936  -3.036  1.00  0.00           N  
ATOM    102  C2    G A   4       6.817 -11.370  -3.474  1.00  0.00           C  
ATOM    103  N2    G A   4       7.095 -12.667  -3.277  1.00  0.00           N  
ATOM    104  N3    G A   4       7.710 -10.590  -4.062  1.00  0.00           N  
ATOM    105  C4    G A   4       7.270  -9.320  -4.182  1.00  0.00           C  
ATOM    106  C5    G A   4       6.065  -8.785  -3.779  1.00  0.00           C  
ATOM    107  C6    G A   4       5.116  -9.632  -3.150  1.00  0.00           C  
ATOM    108  O6    G A   4       3.992  -9.346  -2.721  1.00  0.00           O  
ATOM    109  N7    G A   4       5.999  -7.433  -4.084  1.00  0.00           N  
ATOM    110  C8    G A   4       7.144  -7.175  -4.657  1.00  0.00           C  
ATOM    111  N9    G A   4       7.962  -8.275  -4.748  1.00  0.00           N  
ATOM    112  H5'   G A   4      10.353  -4.726  -6.634  1.00  0.00           H  
ATOM    113 H5''   G A   4       9.945  -5.109  -8.129  1.00  0.00           H  
ATOM    114  H4'   G A   4      11.021  -6.911  -7.100  1.00  0.00           H  
ATOM    115  H3'   G A   4       8.291  -7.449  -7.641  1.00  0.00           H  
ATOM    116  H1'   G A   4       9.906  -8.841  -4.737  1.00  0.00           H  
ATOM    117  H2'   G A   4       8.545  -9.579  -6.835  1.00  0.00           H  
ATOM    118 HO2'   G A   4      10.378 -10.634  -6.883  1.00  0.00           H  
ATOM    119  H1    G A   4       5.000 -11.594  -2.612  1.00  0.00           H  
ATOM    120  H22   G A   4       7.957 -13.033  -3.568  1.00  0.00           H  
ATOM    121  H21   G A   4       6.440 -13.251  -2.842  1.00  0.00           H  
ATOM    122  H8    G A   4       7.393  -6.287  -4.987  1.00  0.00           H  
ATOM    123  P     U A   5       8.596  -8.443 -10.079  1.00  0.00           P  
ATOM    124  OP2   U A   5       7.399  -7.575  -9.949  1.00  0.00           O  
ATOM    125  OP1   U A   5       9.313  -8.517 -11.378  1.00  0.00           O  
ATOM    126  O5'   U A   5       8.181  -9.923  -9.661  1.00  0.00           O  
ATOM    127  C5'   U A   5       9.094 -11.002  -9.790  1.00  0.00           C  
ATOM    128  C4'   U A   5       8.503 -12.296  -9.287  1.00  0.00           C  
ATOM    129  O4'   U A   5       8.185 -12.179  -7.876  1.00  0.00           O  
ATOM    130  C3'   U A   5       7.193 -12.727  -9.926  1.00  0.00           C  
ATOM    131  O3'   U A   5       7.371 -13.370 -11.177  1.00  0.00           O  
ATOM    132  C1'   U A   5       6.991 -12.898  -7.578  1.00  0.00           C  
ATOM    133  C2'   U A   5       6.583 -13.626  -8.860  1.00  0.00           C  
ATOM    134  O2'   U A   5       7.181 -14.915  -8.869  1.00  0.00           O  
ATOM    135  N1    U A   5       5.936 -11.974  -7.096  1.00  0.00           N  
ATOM    136  C2    U A   5       4.870 -12.533  -6.417  1.00  0.00           C  
ATOM    137  O2    U A   5       4.769 -13.729  -6.204  1.00  0.00           O  
ATOM    138  N3    U A   5       3.919 -11.640  -5.989  1.00  0.00           N  
ATOM    139  C4    U A   5       3.922 -10.273  -6.167  1.00  0.00           C  
ATOM    140  O4    U A   5       2.988  -9.603  -5.721  1.00  0.00           O  
ATOM    141  C5    U A   5       5.055  -9.765  -6.877  1.00  0.00           C  
ATOM    142  C6    U A   5       5.997 -10.612  -7.304  1.00  0.00           C  
ATOM    143  H5'   U A   5       9.903 -10.799  -9.275  1.00  0.00           H  
ATOM    144 H5''   U A   5       9.334 -11.107 -10.734  1.00  0.00           H  
ATOM    145  H4'   U A   5       9.163 -13.011  -9.404  1.00  0.00           H  
ATOM    146  H3'   U A   5       6.620 -11.941 -10.048  1.00  0.00           H  
ATOM    147  H1'   U A   5       7.188 -13.556  -6.879  1.00  0.00           H  
ATOM    148  H2'   U A   5       5.608 -13.678  -8.947  1.00  0.00           H  
ATOM    149 HO2'   U A   5       6.485 -15.590  -8.726  1.00  0.00           H  
ATOM    150  H3    U A   5       3.154 -12.016  -5.505  1.00  0.00           H  
ATOM    151  H5    U A   5       5.140  -8.804  -7.049  1.00  0.00           H  
ATOM    152  H6    U A   5       6.762 -10.240  -7.789  1.00  0.00           H  
ATOM    153  P     U A   6       6.186 -13.372 -12.262  1.00  0.00           P  
ATOM    154  OP2   U A   6       5.656 -11.989 -12.366  1.00  0.00           O  
ATOM    155  OP1   U A   6       6.679 -14.063 -13.481  1.00  0.00           O  
ATOM    156  O5'   U A   6       5.060 -14.284 -11.600  1.00  0.00           O  
ATOM    157  C5'   U A   6       5.164 -15.700 -11.617  1.00  0.00           C  
ATOM    158  C4'   U A   6       3.943 -16.355 -11.021  1.00  0.00           C  
ATOM    159  O4'   U A   6       3.785 -15.943  -9.638  1.00  0.00           O  
ATOM    160  C3'   U A   6       2.611 -16.003 -11.666  1.00  0.00           C  
ATOM    161  O3'   U A   6       2.354 -16.743 -12.847  1.00  0.00           O  
ATOM    162  C1'   U A   6       2.400 -15.800  -9.321  1.00  0.00           C  
ATOM    163  C2'   U A   6       1.617 -16.276 -10.546  1.00  0.00           C  
ATOM    164  O2'   U A   6       1.358 -17.666 -10.415  1.00  0.00           O  
ATOM    165  N1    U A   6       2.090 -14.393  -8.967  1.00  0.00           N  
ATOM    166  C2    U A   6       0.945 -14.168  -8.225  1.00  0.00           C  
ATOM    167  O2    U A   6       0.201 -15.061  -7.860  1.00  0.00           O  
ATOM    168  N3    U A   6       0.698 -12.851  -7.921  1.00  0.00           N  
ATOM    169  C4    U A   6       1.461 -11.759  -8.274  1.00  0.00           C  
ATOM    170  O4    U A   6       1.104 -10.633  -7.923  1.00  0.00           O  
ATOM    171  C5    U A   6       2.630 -12.068  -9.040  1.00  0.00           C  
ATOM    172  C6    U A   6       2.895 -13.341  -9.350  1.00  0.00           C  
ATOM    173  H5'   U A   6       5.954 -15.968 -11.102  1.00  0.00           H  
ATOM    174 H5''   U A   6       5.269 -16.002 -12.543  1.00  0.00           H  
ATOM    175  H4'   U A   6       4.061 -17.328 -11.050  1.00  0.00           H  
ATOM    176  H3'   U A   6       2.600 -15.046 -11.878  1.00  0.00           H  
ATOM    177  H1'   U A   6       2.193 -16.378  -8.557  1.00  0.00           H  
ATOM    178  H2'   U A   6       0.791 -15.762 -10.665  1.00  0.00           H  
ATOM    179 HO2'   U A   6       0.403 -17.797 -10.238  1.00  0.00           H  
ATOM    180  H3    U A   6      -0.108 -12.669  -7.396  1.00  0.00           H  
ATOM    181  H5    U A   6       3.231 -11.352  -9.334  1.00  0.00           H  
ATOM    182  H6    U A   6       3.699 -13.527  -9.876  1.00  0.00           H  
ATOM    183  P     C A   7       1.359 -16.161 -13.967  1.00  0.00           P  
ATOM    184  OP2   C A   7       1.738 -14.750 -14.231  1.00  0.00           O  
ATOM    185  OP1   C A   7       1.314 -17.131 -15.090  1.00  0.00           O  
ATOM    186  O5'   C A   7      -0.066 -16.165 -13.256  1.00  0.00           O  
ATOM    187  C5'   C A   7      -0.832 -17.356 -13.163  1.00  0.00           C  
ATOM    188  C4'   C A   7      -2.181 -17.105 -12.533  1.00  0.00           C  
ATOM    189  O4'   C A   7      -2.009 -16.580 -11.191  1.00  0.00           O  
ATOM    190  C3'   C A   7      -3.061 -16.074 -13.223  1.00  0.00           C  
ATOM    191  O3'   C A   7      -3.750 -16.596 -14.346  1.00  0.00           O  
ATOM    192  C1'   C A   7      -3.027 -15.619 -10.904  1.00  0.00           C  
ATOM    193  C2'   C A   7      -3.981 -15.618 -12.099  1.00  0.00           C  
ATOM    194  O2'   C A   7      -5.015 -16.564 -11.865  1.00  0.00           O  
ATOM    195  N1    C A   7      -2.437 -14.281 -10.653  1.00  0.00           N  
ATOM    196  C2    C A   7      -3.189 -13.347  -9.931  1.00  0.00           C  
ATOM    197  O2    C A   7      -4.319 -13.662  -9.526  1.00  0.00           O  
ATOM    198  N3    C A   7      -2.674 -12.120  -9.688  1.00  0.00           N  
ATOM    199  C4    C A   7      -1.458 -11.806 -10.135  1.00  0.00           C  
ATOM    200  N4    C A   7      -0.990 -10.584  -9.872  1.00  0.00           N  
ATOM    201  C5    C A   7      -0.668 -12.733 -10.872  1.00  0.00           C  
ATOM    202  C6    C A   7      -1.188 -13.944 -11.105  1.00  0.00           C  
ATOM    203  H5'   C A   7      -0.342 -18.009 -12.620  1.00  0.00           H  
ATOM    204 H5''   C A   7      -0.963 -17.722 -14.063  1.00  0.00           H  
ATOM    205  H4'   C A   7      -2.668 -17.954 -12.481  1.00  0.00           H  
ATOM    206  H3'   C A   7      -2.506 -15.318 -13.509  1.00  0.00           H  
ATOM    207  H1'   C A   7      -3.509 -15.917 -10.103  1.00  0.00           H  
ATOM    208  H2'   C A   7      -4.341 -14.722 -12.270  1.00  0.00           H  
ATOM    209 HO2'   C A   7      -5.852 -16.085 -11.692  1.00  0.00           H  
ATOM    210  H42   C A   7      -0.099 -10.322 -10.186  1.00  0.00           H  
ATOM    211  H41   C A   7      -1.537  -9.948  -9.365  1.00  0.00           H  
ATOM    212  H5    C A   7       0.226 -12.493 -11.196  1.00  0.00           H  
ATOM    213  H6    C A   7      -0.660 -14.596 -11.610  1.00  0.00           H  
ATOM    214  P     A A   8      -4.948 -15.080 -14.804  1.00  0.00           P  
ATOM    215  OP2   A A   8      -4.770 -14.762 -16.244  1.00  0.00           O  
ATOM    216  OP1   A A   8      -6.303 -15.379 -14.280  1.00  0.00           O  
ATOM    217  O5'   A A   8      -4.346 -13.872 -13.956  1.00  0.00           O  
ATOM    218  C5'   A A   8      -5.090 -12.679 -13.758  1.00  0.00           C  
ATOM    219  C4'   A A   8      -4.635 -11.582 -14.687  1.00  0.00           C  
ATOM    220  O4'   A A   8      -3.245 -11.812 -15.049  1.00  0.00           O  
ATOM    221  C3'   A A   8      -5.362 -11.491 -16.020  1.00  0.00           C  
ATOM    222  O3'   A A   8      -6.590 -10.790 -15.936  1.00  0.00           O  
ATOM    223  C1'   A A   8      -3.028 -11.381 -16.381  1.00  0.00           C  
ATOM    224  C2'   A A   8      -4.335 -10.771 -16.894  1.00  0.00           C  
ATOM    225  O2'   A A   8      -4.329  -9.375 -16.637  1.00  0.00           O  
ATOM    226  N1    A A   8      -1.118 -13.027 -20.875  1.00  0.00           N  
ATOM    227  C2    A A   8      -1.411 -11.804 -20.415  1.00  0.00           C  
ATOM    228  N3    A A   8      -1.907 -11.446 -19.232  1.00  0.00           N  
ATOM    229  C4    A A   8      -2.111 -12.526 -18.457  1.00  0.00           C  
ATOM    230  C5    A A   8      -1.860 -13.844 -18.789  1.00  0.00           C  
ATOM    231  C6    A A   8      -1.335 -14.090 -20.071  1.00  0.00           C  
ATOM    232  N6    A A   8      -1.044 -15.309 -20.530  1.00  0.00           N  
ATOM    233  N7    A A   8      -2.194 -14.687 -17.738  1.00  0.00           N  
ATOM    234  C8    A A   8      -2.632 -13.873 -16.810  1.00  0.00           C  
ATOM    235  N9    A A   8      -2.610 -12.550 -17.177  1.00  0.00           N  
ATOM    236  H5'   A A   8      -4.976 -12.381 -12.832  1.00  0.00           H  
ATOM    237 H5''   A A   8      -6.039 -12.862 -13.920  1.00  0.00           H  
ATOM    238  H4'   A A   8      -4.710 -10.722 -14.223  1.00  0.00           H  
ATOM    239  H3'   A A   8      -5.507 -12.396 -16.369  1.00  0.00           H  
ATOM    240  H1'   A A   8      -2.322 -10.701 -16.402  1.00  0.00           H  
ATOM    241  H2'   A A   8      -4.474 -10.965 -17.845  1.00  0.00           H  
ATOM    242 HO2'   A A   8      -3.983  -8.907 -17.426  1.00  0.00           H  
ATOM    243  H2    A A   8      -1.235 -11.067 -21.038  1.00  0.00           H  
ATOM    244  H61   A A   8      -0.680 -15.418 -21.433  1.00  0.00           H  
ATOM    245  H62   A A   8      -1.193 -16.094 -19.964  1.00  0.00           H  
ATOM    246  H8    A A   8      -2.947 -14.180 -15.933  1.00  0.00           H  
ATOM    247  P     U A   9      -7.730 -11.020 -17.046  1.00  0.00           P  
ATOM    248  OP2   U A   9      -8.256 -12.399 -16.884  1.00  0.00           O  
ATOM    249  OP1   U A   9      -8.664  -9.867 -16.992  1.00  0.00           O  
ATOM    250  O5'   U A   9      -6.940 -10.951 -18.427  1.00  0.00           O  
ATOM    251  C5'   U A   9      -6.914  -9.757 -19.194  1.00  0.00           C  
ATOM    252  C4'   U A   9      -6.664 -10.038 -20.655  1.00  0.00           C  
ATOM    253  O4'   U A   9      -5.365 -10.663 -20.824  1.00  0.00           O  
ATOM    254  C3'   U A   9      -7.628 -11.004 -21.326  1.00  0.00           C  
ATOM    255  O3'   U A   9      -8.841 -10.388 -21.726  1.00  0.00           O  
ATOM    256  C1'   U A   9      -5.415 -11.638 -21.857  1.00  0.00           C  
ATOM    257  C2'   U A   9      -6.805 -11.542 -22.488  1.00  0.00           C  
ATOM    258  O2'   U A   9      -6.761 -10.614 -23.562  1.00  0.00           O  
ATOM    259  N1    U A   9      -5.140 -12.985 -21.302  1.00  0.00           N  
ATOM    260  C2    U A   9      -4.793 -13.978 -22.199  1.00  0.00           C  
ATOM    261  O2    U A   9      -4.706 -13.790 -23.400  1.00  0.00           O  
ATOM    262  N3    U A   9      -4.548 -15.208 -21.640  1.00  0.00           N  
ATOM    263  C4    U A   9      -4.613 -15.543 -20.304  1.00  0.00           C  
ATOM    264  O4    U A   9      -4.364 -16.698 -19.957  1.00  0.00           O  
ATOM    265  C5    U A   9      -4.978 -14.466 -19.435  1.00  0.00           C  
ATOM    266  C6    U A   9      -5.221 -13.257 -19.953  1.00  0.00           C  
ATOM    267  H5'   U A   9      -6.201  -9.176 -18.854  1.00  0.00           H  
ATOM    268 H5''   U A   9      -7.774  -9.297 -19.100  1.00  0.00           H  
ATOM    269  H4'   U A   9      -6.673  -9.189 -21.146  1.00  0.00           H  
ATOM    270  H3'   U A   9      -7.830 -11.738 -20.709  1.00  0.00           H  
ATOM    271  H1'   U A   9      -4.736 -11.422 -22.531  1.00  0.00           H  
ATOM    272  H2'   U A   9      -7.127 -12.421 -22.781  1.00  0.00           H  
ATOM    273 HO2'   U A   9      -6.837 -11.102 -24.408  1.00  0.00           H  
ATOM    274  H3    U A   9      -4.301 -15.927 -22.258  1.00  0.00           H  
ATOM    275  H5    U A   9      -5.048 -14.613 -18.469  1.00  0.00           H  
ATOM    276  H6    U A   9      -5.470 -12.537 -19.338  1.00  0.00           H  
ATOM    277  P     C A  10     -10.213 -11.225 -21.725  1.00  0.00           P  
ATOM    278  OP2   C A  10     -10.244 -12.058 -20.497  1.00  0.00           O  
ATOM    279  OP1   C A  10     -11.326 -10.282 -22.000  1.00  0.00           O  
ATOM    280  O5'   C A  10     -10.072 -12.198 -22.978  1.00  0.00           O  
ATOM    281  C5'   C A  10     -10.232 -11.711 -24.302  1.00  0.00           C  
ATOM    282  C4'   C A  10     -10.007 -12.797 -25.327  1.00  0.00           C  
ATOM    283  O4'   C A  10      -8.659 -13.320 -25.204  1.00  0.00           O  
ATOM    284  C3'   C A  10     -10.893 -14.027 -25.205  1.00  0.00           C  
ATOM    285  O3'   C A  10     -12.178 -13.843 -25.774  1.00  0.00           O  
ATOM    286  C1'   C A  10      -8.650 -14.724 -25.461  1.00  0.00           C  
ATOM    287  C2'   C A  10     -10.067 -15.101 -25.897  1.00  0.00           C  
ATOM    288  O2'   C A  10     -10.159 -14.993 -27.310  1.00  0.00           O  
ATOM    289  N1    C A  10      -8.212 -15.473 -24.257  1.00  0.00           N  
ATOM    290  C2    C A  10      -7.758 -16.787 -24.420  1.00  0.00           C  
ATOM    291  O2    C A  10      -7.736 -17.284 -25.557  1.00  0.00           O  
ATOM    292  N3    C A  10      -7.353 -17.492 -23.339  1.00  0.00           N  
ATOM    293  C4    C A  10      -7.387 -16.935 -22.128  1.00  0.00           C  
ATOM    294  N4    C A  10      -6.978 -17.668 -21.090  1.00  0.00           N  
ATOM    295  C5    C A  10      -7.844 -15.602 -21.929  1.00  0.00           C  
ATOM    296  C6    C A  10      -8.241 -14.914 -23.006  1.00  0.00           C  
ATOM    297  H5'   C A  10      -9.589 -10.988 -24.456  1.00  0.00           H  
ATOM    298 H5''   C A  10     -11.141 -11.359 -24.405  1.00  0.00           H  
ATOM    299  H4'   C A  10     -10.117 -12.413 -26.222  1.00  0.00           H  
ATOM    300  H3'   C A  10     -10.992 -14.259 -24.257  1.00  0.00           H  
ATOM    301  H1'   C A  10      -8.025 -14.899 -26.197  1.00  0.00           H  
ATOM    302  H2'   C A  10     -10.310 -15.999 -25.586  1.00  0.00           H  
ATOM    303 HO2'   C A  10     -10.219 -15.891 -27.696  1.00  0.00           H  
ATOM    304  H42   C A  10      -6.991 -17.288 -20.187  1.00  0.00           H  
ATOM    305  H41   C A  10      -6.665 -18.587 -21.231  1.00  0.00           H  
ATOM    306  H5    C A  10      -7.864 -15.201 -21.035  1.00  0.00           H  
ATOM    307  H6    C A  10      -8.558 -13.995 -22.890  1.00  0.00           H  
ATOM    308  P     C A  11     -13.438 -14.669 -25.212  1.00  0.00           P  
ATOM    309  OP2   C A  11     -13.372 -14.657 -23.729  1.00  0.00           O  
ATOM    310  OP1   C A  11     -14.657 -14.169 -25.896  1.00  0.00           O  
ATOM    311  O5'   C A  11     -13.173 -16.160 -25.706  1.00  0.00           O  
ATOM    312  C5'   C A  11     -13.289 -16.505 -27.078  1.00  0.00           C  
ATOM    313  C4'   C A  11     -12.942 -17.955 -27.320  1.00  0.00           C  
ATOM    314  O4'   C A  11     -11.559 -18.199 -26.954  1.00  0.00           O  
ATOM    315  C3'   C A  11     -13.724 -18.975 -26.507  1.00  0.00           C  
ATOM    316  O3'   C A  11     -15.004 -19.253 -27.051  1.00  0.00           O  
ATOM    317  C1'   C A  11     -11.424 -19.502 -26.387  1.00  0.00           C  
ATOM    318  C2'   C A  11     -12.791 -20.178 -26.497  1.00  0.00           C  
ATOM    319  O2'   C A  11     -12.856 -20.890 -27.724  1.00  0.00           O  
ATOM    320  N1    C A  11     -10.952 -19.410 -24.984  1.00  0.00           N  
ATOM    321  C2    C A  11     -10.393 -20.551 -24.394  1.00  0.00           C  
ATOM    322  O2    C A  11     -10.310 -21.596 -25.056  1.00  0.00           O  
ATOM    323  N3    C A  11      -9.955 -20.493 -23.115  1.00  0.00           N  
ATOM    324  C4    C A  11     -10.055 -19.358 -22.425  1.00  0.00           C  
ATOM    325  N4    C A  11      -9.610 -19.348 -21.166  1.00  0.00           N  
ATOM    326  C5    C A  11     -10.619 -18.182 -22.995  1.00  0.00           C  
ATOM    327  C6    C A  11     -11.048 -18.250 -24.261  1.00  0.00           C  
ATOM    328  H5'   C A  11     -12.683 -15.940 -27.602  1.00  0.00           H  
ATOM    329 H5''   C A  11     -14.210 -16.345 -27.371  1.00  0.00           H  
ATOM    330  H4'   C A  11     -13.057 -18.152 -28.273  1.00  0.00           H  
ATOM    331  H3'   C A  11     -13.829 -18.644 -25.590  1.00  0.00           H  
ATOM    332  H1'   C A  11     -10.769 -20.003 -26.917  1.00  0.00           H  
ATOM    333  H2'   C A  11     -12.965 -20.762 -25.729  1.00  0.00           H  
ATOM    334 HO2'   C A  11     -12.829 -21.851 -27.537  1.00  0.00           H  
ATOM    335  H42   C A  11      -9.669 -18.529 -20.632  1.00  0.00           H  
ATOM    336  H41   C A  11      -9.223 -20.161 -20.777  1.00  0.00           H  
ATOM    337  H5    C A  11     -10.688 -17.351 -22.479  1.00  0.00           H  
ATOM    338  H6    C A  11     -11.438 -17.451 -24.671  1.00  0.00           H  
ATOM    339  P     U A  12     -16.211 -19.699 -26.088  1.00  0.00           P  
ATOM    340  OP2   U A  12     -16.246 -18.767 -24.933  1.00  0.00           O  
ATOM    341  OP1   U A  12     -17.426 -19.877 -26.924  1.00  0.00           O  
ATOM    342  O5'   U A  12     -15.767 -21.132 -25.552  1.00  0.00           O  
ATOM    343  C5'   U A  12     -15.610 -22.226 -26.442  1.00  0.00           C  
ATOM    344  C4'   U A  12     -15.027 -23.432 -25.746  1.00  0.00           C  
ATOM    345  O4'   U A  12     -13.692 -23.128 -25.264  1.00  0.00           O  
ATOM    346  C3'   U A  12     -15.767 -23.911 -24.506  1.00  0.00           C  
ATOM    347  O3'   U A  12     -16.892 -24.719 -24.809  1.00  0.00           O  
ATOM    348  C1'   U A  12     -13.459 -23.768 -24.019  1.00  0.00           C  
ATOM    349  C2'   U A  12     -14.679 -24.645 -23.733  1.00  0.00           C  
ATOM    350  O2'   U A  12     -14.452 -25.940 -24.268  1.00  0.00           O  
ATOM    351  N1    U A  12     -13.233 -22.755 -22.960  1.00  0.00           N  
ATOM    352  C2    U A  12     -12.616 -23.183 -21.799  1.00  0.00           C  
ATOM    353  O2    U A  12     -12.258 -24.334 -21.620  1.00  0.00           O  
ATOM    354  N3    U A  12     -12.427 -22.211 -20.847  1.00  0.00           N  
ATOM    355  C4    U A  12     -12.785 -20.882 -20.933  1.00  0.00           C  
ATOM    356  O4    U A  12     -12.548 -20.130 -19.986  1.00  0.00           O  
ATOM    357  C5    U A  12     -13.419 -20.512 -22.161  1.00  0.00           C  
ATOM    358  C6    U A  12     -13.614 -21.438 -23.106  1.00  0.00           C  
ATOM    359  H5'   U A  12     -15.012 -21.961 -27.173  1.00  0.00           H  
ATOM    360 H5''   U A  12     -16.484 -22.465 -26.815  1.00  0.00           H  
ATOM    361  H4'   U A  12     -14.972 -24.171 -26.387  1.00  0.00           H  
ATOM    362  H3'   U A  12     -16.060 -23.134 -23.986  1.00  0.00           H  
ATOM    363  H1'   U A  12     -12.663 -24.334 -24.099  1.00  0.00           H  
ATOM    364  H2'   U A  12     -14.879 -24.678 -22.774  1.00  0.00           H  
ATOM    365 HO2'   U A  12     -14.312 -26.570 -23.531  1.00  0.00           H  
ATOM    366  H3    U A  12     -11.991 -22.493 -20.016  1.00  0.00           H  
ATOM    367  H5    U A  12     -13.707 -19.586 -22.309  1.00  0.00           H  
ATOM    368  H6    U A  12     -14.050 -21.159 -23.937  1.00  0.00           H  
ATOM    369  P     U A  13     -18.185 -24.696 -23.856  1.00  0.00           P  
ATOM    370  OP2   U A  13     -18.384 -23.301 -23.386  1.00  0.00           O  
ATOM    371  OP1   U A  13     -19.288 -25.398 -24.560  1.00  0.00           O  
ATOM    372  O5'   U A  13     -17.756 -25.582 -22.604  1.00  0.00           O  
ATOM    373  C5'   U A  13     -17.478 -26.966 -22.750  1.00  0.00           C  
ATOM    374  C4'   U A  13     -16.779 -27.526 -21.536  1.00  0.00           C  
ATOM    375  O4'   U A  13     -15.529 -26.823 -21.316  1.00  0.00           O  
ATOM    376  C3'   U A  13     -17.519 -27.386 -20.214  1.00  0.00           C  
ATOM    377  O3'   U A  13     -18.497 -28.392 -20.016  1.00  0.00           O  
ATOM    378  C1'   U A  13     -15.291 -26.649 -19.927  1.00  0.00           C  
ATOM    379  C2'   U A  13     -16.388 -27.424 -19.195  1.00  0.00           C  
ATOM    380  O2'   U A  13     -15.942 -28.754 -18.971  1.00  0.00           O  
ATOM    381  N1    U A  13     -15.294 -25.208 -19.581  1.00  0.00           N  
ATOM    382  C2    U A  13     -14.705 -24.846 -18.383  1.00  0.00           C  
ATOM    383  O2    U A  13     -14.196 -25.649 -17.622  1.00  0.00           O  
ATOM    384  N3    U A  13     -14.731 -23.501 -18.105  1.00  0.00           N  
ATOM    385  C4    U A  13     -15.274 -22.500 -18.882  1.00  0.00           C  
ATOM    386  O4    U A  13     -15.218 -21.333 -18.491  1.00  0.00           O  
ATOM    387  C5    U A  13     -15.865 -22.949 -20.106  1.00  0.00           C  
ATOM    388  C6    U A  13     -15.854 -24.252 -20.403  1.00  0.00           C  
ATOM    389  H5'   U A  13     -16.905 -27.095 -23.535  1.00  0.00           H  
ATOM    390 H5''   U A  13     -18.319 -27.449 -22.885  1.00  0.00           H  
ATOM    391  H4'   U A  13     -16.586 -28.474 -21.691  1.00  0.00           H  
ATOM    392  H3'   U A  13     -17.951 -26.506 -20.179  1.00  0.00           H  
ATOM    393  H1'   U A  13     -14.417 -27.033 -19.705  1.00  0.00           H  
ATOM    394  H2'   U A  13     -16.642 -26.981 -18.358  1.00  0.00           H  
ATOM    395 HO2'   U A  13     -15.761 -28.873 -18.015  1.00  0.00           H  
ATOM    396  H3    U A  13     -14.319 -23.223 -17.260  1.00  0.00           H  
ATOM    397  H5    U A  13     -16.275 -22.305 -20.721  1.00  0.00           H  
ATOM    398  H6    U A  13     -16.266 -24.534 -21.245  1.00  0.00           H  
ATOM    399  P     G A  14     -19.668 -28.182 -18.936  1.00  0.00           P  
ATOM    400  OP2   G A  14     -19.959 -26.729 -18.850  1.00  0.00           O  
ATOM    401  OP1   G A  14     -20.764 -29.133 -19.255  1.00  0.00           O  
ATOM    402  O5'   G A  14     -19.009 -28.636 -17.558  1.00  0.00           O  
ATOM    403  C5'   G A  14     -19.373 -28.013 -16.336  1.00  0.00           C  
ATOM    404  C4'   G A  14     -18.270 -28.114 -15.312  1.00  0.00           C  
ATOM    405  O4'   G A  14     -17.140 -27.315 -15.725  1.00  0.00           O  
ATOM    406  C3'   G A  14     -18.578 -27.534 -13.939  1.00  0.00           C  
ATOM    407  O3'   G A  14     -19.424 -28.366 -13.164  1.00  0.00           O  
ATOM    408  C1'   G A  14     -16.463 -26.815 -14.592  1.00  0.00           C  
ATOM    409  C2'   G A  14     -17.189 -27.334 -13.351  1.00  0.00           C  
ATOM    410  O2'   G A  14     -16.621 -28.568 -12.940  1.00  0.00           O  
ATOM    411  N1    G A  14     -15.201 -22.464 -12.271  1.00  0.00           N  
ATOM    412  C2    G A  14     -15.017 -23.761 -11.857  1.00  0.00           C  
ATOM    413  N2    G A  14     -14.417 -23.927 -10.669  1.00  0.00           N  
ATOM    414  N3    G A  14     -15.391 -24.819 -12.556  1.00  0.00           N  
ATOM    415  C4    G A  14     -15.977 -24.474 -13.722  1.00  0.00           C  
ATOM    416  C5    G A  14     -16.209 -23.212 -14.228  1.00  0.00           C  
ATOM    417  C6    G A  14     -15.802 -22.085 -13.468  1.00  0.00           C  
ATOM    418  O6    G A  14     -15.919 -20.886 -13.745  1.00  0.00           O  
ATOM    419  N7    G A  14     -16.837 -23.284 -15.464  1.00  0.00           N  
ATOM    420  C8    G A  14     -16.973 -24.564 -15.682  1.00  0.00           C  
ATOM    421  N9    G A  14     -16.473 -25.342 -14.666  1.00  0.00           N  
ATOM    422  H5'   G A  14     -20.178 -28.446 -15.983  1.00  0.00           H  
ATOM    423 H5''   G A  14     -19.567 -27.067 -16.505  1.00  0.00           H  
ATOM    424  H4'   G A  14     -17.987 -29.050 -15.242  1.00  0.00           H  
ATOM    425  H3'   G A  14     -19.010 -26.662 -14.049  1.00  0.00           H  
ATOM    426  H1'   G A  14     -15.537 -27.136 -14.586  1.00  0.00           H  
ATOM    427  H2'   G A  14     -17.199 -26.678 -12.623  1.00  0.00           H  
ATOM    428 HO2'   G A  14     -16.148 -28.435 -12.092  1.00  0.00           H  
ATOM    429  H1    G A  14     -14.887 -21.749 -11.679  1.00  0.00           H  
ATOM    430  H22   G A  14     -14.259 -24.830 -10.322  1.00  0.00           H  
ATOM    431  H21   G A  14     -14.137 -23.148 -10.146  1.00  0.00           H  
ATOM    432  H8    G A  14     -17.390 -24.931 -16.489  1.00  0.00           H  
ATOM    433  P     U A  15     -20.393 -27.723 -12.055  1.00  0.00           P  
ATOM    434  OP2   U A  15     -20.870 -26.413 -12.567  1.00  0.00           O  
ATOM    435  OP1   U A  15     -21.380 -28.757 -11.651  1.00  0.00           O  
ATOM    436  O5'   U A  15     -19.431 -27.448 -10.816  1.00  0.00           O  
ATOM    437  C5'   U A  15     -19.831 -26.590  -9.758  1.00  0.00           C  
ATOM    438  C4'   U A  15     -18.716 -25.662  -9.342  1.00  0.00           C  
ATOM    439  O4'   U A  15     -18.206 -24.996 -10.530  1.00  0.00           O  
ATOM    440  C3'   U A  15     -19.090 -24.564  -8.359  1.00  0.00           C  
ATOM    441  O3'   U A  15     -18.016 -24.184  -7.517  1.00  0.00           O  
ATOM    442  C1'   U A  15     -18.374 -23.594 -10.384  1.00  0.00           C  
ATOM    443  C2'   U A  15     -19.406 -23.384  -9.278  1.00  0.00           C  
ATOM    444  O2'   U A  15     -19.153 -22.145  -8.631  1.00  0.00           O  
ATOM    445  N1    U A  15     -18.839 -23.075 -11.693  1.00  0.00           N  
ATOM    446  C2    U A  15     -18.778 -21.707 -11.887  1.00  0.00           C  
ATOM    447  O2    U A  15     -18.366 -20.933 -11.041  1.00  0.00           O  
ATOM    448  N3    U A  15     -19.218 -21.273 -13.113  1.00  0.00           N  
ATOM    449  C4    U A  15     -19.704 -22.047 -14.145  1.00  0.00           C  
ATOM    450  O4    U A  15     -20.063 -21.505 -15.191  1.00  0.00           O  
ATOM    451  C5    U A  15     -19.737 -23.452 -13.874  1.00  0.00           C  
ATOM    452  C6    U A  15     -19.314 -23.903 -12.688  1.00  0.00           C  
ATOM    453  H5'   U A  15     -20.096 -27.135  -8.988  1.00  0.00           H  
ATOM    454 H5''   U A  15     -20.598 -26.056 -10.051  1.00  0.00           H  
ATOM    455  H4'   U A  15     -18.002 -26.191  -8.931  1.00  0.00           H  
ATOM    456  H3'   U A  15     -19.906 -24.822  -7.882  1.00  0.00           H  
ATOM    457  H1'   U A  15     -17.539 -23.145 -10.135  1.00  0.00           H  
ATOM    458  H2'   U A  15     -20.322 -23.432  -9.623  1.00  0.00           H  
ATOM    459 HO2'   U A  15     -19.862 -21.511  -8.867  1.00  0.00           H  
ATOM    460  H3    U A  15     -19.184 -20.307 -13.271  1.00  0.00           H  
ATOM    461  H5    U A  15     -20.067 -24.078 -14.552  1.00  0.00           H  
ATOM    462  H6    U A  15     -19.348 -24.868 -12.526  1.00  0.00           H  
ATOM    463  P     U A  16     -18.140 -24.348  -5.924  1.00  0.00           P  
ATOM    464  OP2   U A  16     -19.509 -23.935  -5.525  1.00  0.00           O  
ATOM    465  OP1   U A  16     -17.645 -25.701  -5.560  1.00  0.00           O  
ATOM    466  O5'   U A  16     -17.113 -23.276  -5.346  1.00  0.00           O  
ATOM    467  C5'   U A  16     -17.462 -21.903  -5.262  1.00  0.00           C  
ATOM    468  C4'   U A  16     -17.661 -21.464  -3.832  1.00  0.00           C  
ATOM    469  O4'   U A  16     -18.016 -22.618  -3.022  1.00  0.00           O  
ATOM    470  C3'   U A  16     -16.440 -20.887  -3.132  1.00  0.00           C  
ATOM    471  O3'   U A  16     -16.290 -19.494  -3.340  1.00  0.00           O  
ATOM    472  C1'   U A  16     -17.459 -22.494  -1.736  1.00  0.00           C  
ATOM    473  C2'   U A  16     -16.767 -21.134  -1.665  1.00  0.00           C  
ATOM    474  O2'   U A  16     -17.688 -20.171  -1.173  1.00  0.00           O  
ATOM    475  N1    U A  16     -16.513 -23.618  -1.533  1.00  0.00           N  
ATOM    476  C2    U A  16     -15.908 -23.716  -0.294  1.00  0.00           C  
ATOM    477  O2    U A  16     -16.119 -22.933   0.615  1.00  0.00           O  
ATOM    478  N3    U A  16     -15.041 -24.772  -0.152  1.00  0.00           N  
ATOM    479  C4    U A  16     -14.721 -25.720  -1.101  1.00  0.00           C  
ATOM    480  O4    U A  16     -13.919 -26.611  -0.819  1.00  0.00           O  
ATOM    481  C5    U A  16     -15.385 -25.555  -2.358  1.00  0.00           C  
ATOM    482  C6    U A  16     -16.235 -24.536  -2.524  1.00  0.00           C  
ATOM    483  H5'   U A  16     -18.293 -21.754  -5.760  1.00  0.00           H  
ATOM    484 H5''   U A  16     -16.747 -21.366  -5.664  1.00  0.00           H  
ATOM    485  H4'   U A  16     -18.391 -20.812  -3.801  1.00  0.00           H  
ATOM    486  H3'   U A  16     -15.650 -21.410  -3.379  1.00  0.00           H  
ATOM    487  H1'   U A  16     -18.162 -22.534  -1.054  1.00  0.00           H  
ATOM    488  H2'   U A  16     -15.956 -21.172  -1.117  1.00  0.00           H  
ATOM    489 HO2'   U A  16     -17.426 -19.914  -0.264  1.00  0.00           H  
ATOM    490  H3    U A  16     -14.600 -24.860   0.719  1.00  0.00           H  
ATOM    491  H5    U A  16     -15.218 -26.184  -3.091  1.00  0.00           H  
ATOM    492  H6    U A  16     -16.676 -24.444  -3.393  1.00  0.00           H  
ATOM    493  P     U A  17     -14.848 -18.818  -3.171  1.00  0.00           P  
ATOM    494  OP2   U A  17     -14.962 -17.466  -3.773  1.00  0.00           O  
ATOM    495  OP1   U A  17     -14.502 -18.954  -1.733  1.00  0.00           O  
ATOM    496  O5'   U A  17     -13.782 -19.646  -4.015  1.00  0.00           O  
ATOM    497  C5'   U A  17     -13.292 -19.155  -5.254  1.00  0.00           C  
ATOM    498  C4'   U A  17     -13.537 -20.132  -6.377  1.00  0.00           C  
ATOM    499  O4'   U A  17     -14.856 -19.835  -6.910  1.00  0.00           O  
ATOM    500  C3'   U A  17     -12.604 -20.027  -7.574  1.00  0.00           C  
ATOM    501  O3'   U A  17     -11.438 -20.819  -7.438  1.00  0.00           O  
ATOM    502  C1'   U A  17     -14.841 -19.990  -8.316  1.00  0.00           C  
ATOM    503  C2'   U A  17     -13.477 -20.561  -8.702  1.00  0.00           C  
ATOM    504  O2'   U A  17     -13.541 -21.980  -8.676  1.00  0.00           O  
ATOM    505  N1    U A  17     -15.089 -18.662  -8.928  1.00  0.00           N  
ATOM    506  C2    U A  17     -15.910 -18.624 -10.040  1.00  0.00           C  
ATOM    507  O2    U A  17     -16.425 -19.618 -10.522  1.00  0.00           O  
ATOM    508  N3    U A  17     -16.112 -17.374 -10.572  1.00  0.00           N  
ATOM    509  C4    U A  17     -15.588 -16.183 -10.119  1.00  0.00           C  
ATOM    510  O4    U A  17     -15.864 -15.137 -10.710  1.00  0.00           O  
ATOM    511  C5    U A  17     -14.748 -16.299  -8.966  1.00  0.00           C  
ATOM    512  C6    U A  17     -14.536 -17.503  -8.427  1.00  0.00           C  
ATOM    513  H5'   U A  17     -12.328 -18.996  -5.175  1.00  0.00           H  
ATOM    514 H5''   U A  17     -13.740 -18.310  -5.463  1.00  0.00           H  
ATOM    515  H4'   U A  17     -13.534 -21.057  -6.054  1.00  0.00           H  
ATOM    516  H3'   U A  17     -12.344 -19.098  -7.746  1.00  0.00           H  
ATOM    517  H1'   U A  17     -15.543 -20.614  -8.598  1.00  0.00           H  
ATOM    518  H2'   U A  17     -13.179 -20.228  -9.575  1.00  0.00           H  
ATOM    519 HO2'   U A  17     -12.781 -22.324  -8.160  1.00  0.00           H  
ATOM    520  H3    U A  17     -16.691 -17.325 -11.361  1.00  0.00           H  
ATOM    521  H5    U A  17     -14.333 -15.501  -8.575  1.00  0.00           H  
ATOM    522  H6    U A  17     -13.956 -17.557  -7.639  1.00  0.00           H  
ATOM    523  P     G A  18     -10.054 -20.342  -8.102  1.00  0.00           P  
ATOM    524  OP2   G A  18     -10.303 -20.077  -9.541  1.00  0.00           O  
ATOM    525  OP1   G A  18      -9.477 -19.273  -7.247  1.00  0.00           O  
ATOM    526  O5'   G A  18      -9.112 -21.623  -7.991  1.00  0.00           O  
ATOM    527  C5'   G A  18      -8.353 -22.068  -9.106  1.00  0.00           C  
ATOM    528  C4'   G A  18      -8.731 -23.472  -9.509  1.00  0.00           C  
ATOM    529  O4'   G A  18     -10.168 -23.562  -9.686  1.00  0.00           O  
ATOM    530  C3'   G A  18      -8.163 -23.962 -10.832  1.00  0.00           C  
ATOM    531  O3'   G A  18      -6.825 -24.420 -10.724  1.00  0.00           O  
ATOM    532  C1'   G A  18     -10.476 -24.440 -10.775  1.00  0.00           C  
ATOM    533  C2'   G A  18      -9.150 -25.048 -11.235  1.00  0.00           C  
ATOM    534  O2'   G A  18      -8.918 -26.249 -10.514  1.00  0.00           O  
ATOM    535  N1    G A  18     -13.040 -24.801 -15.158  1.00  0.00           N  
ATOM    536  C2    G A  18     -12.516 -25.795 -14.367  1.00  0.00           C  
ATOM    537  N2    G A  18     -12.697 -27.053 -14.795  1.00  0.00           N  
ATOM    538  N3    G A  18     -11.864 -25.573 -13.238  1.00  0.00           N  
ATOM    539  C4    G A  18     -11.773 -24.256 -12.957  1.00  0.00           C  
ATOM    540  C5    G A  18     -12.260 -23.186 -13.677  1.00  0.00           C  
ATOM    541  C6    G A  18     -12.958 -23.438 -14.887  1.00  0.00           C  
ATOM    542  O6    G A  18     -13.465 -22.624 -15.667  1.00  0.00           O  
ATOM    543  N7    G A  18     -11.957 -21.988 -13.047  1.00  0.00           N  
ATOM    544  C8    G A  18     -11.303 -22.344 -11.974  1.00  0.00           C  
ATOM    545  N9    G A  18     -11.156 -23.705 -11.858  1.00  0.00           N  
ATOM    546  H5'   G A  18      -7.402 -22.046  -8.875  1.00  0.00           H  
ATOM    547 H5''   G A  18      -8.512 -21.464  -9.862  1.00  0.00           H  
ATOM    548  H4'   G A  18      -8.458 -24.090  -8.798  1.00  0.00           H  
ATOM    549  H3'   G A  18      -8.201 -23.234 -11.487  1.00  0.00           H  
ATOM    550  H1'   G A  18     -11.063 -25.152 -10.444  1.00  0.00           H  
ATOM    551  H2'   G A  18      -9.143 -25.199 -12.204  1.00  0.00           H  
ATOM    552 HO2'   G A  18      -9.030 -27.011 -11.119  1.00  0.00           H  
ATOM    553  H1    G A  18     -13.507 -25.070 -15.976  1.00  0.00           H  
ATOM    554  H22   G A  18     -12.345 -27.804 -14.271  1.00  0.00           H  
ATOM    555  H21   G A  18     -13.179 -27.225 -15.630  1.00  0.00           H  
ATOM    556  H8    G A  18     -10.954 -21.705 -11.319  1.00  0.00           H  
ATOM    557  P     G A  19      -5.857 -24.392 -12.007  1.00  0.00           P  
ATOM    558  OP2   G A  19      -6.004 -23.069 -12.664  1.00  0.00           O  
ATOM    559  OP1   G A  19      -4.512 -24.855 -11.579  1.00  0.00           O  
ATOM    560  O5'   G A  19      -6.471 -25.496 -12.979  1.00  0.00           O  
ATOM    561  C5'   G A  19      -6.413 -26.875 -12.645  1.00  0.00           C  
ATOM    562  C4'   G A  19      -6.934 -27.739 -13.766  1.00  0.00           C  
ATOM    563  O4'   G A  19      -8.351 -27.494 -13.958  1.00  0.00           O  
ATOM    564  C3'   G A  19      -6.326 -27.490 -15.138  1.00  0.00           C  
ATOM    565  O3'   G A  19      -5.068 -28.121 -15.310  1.00  0.00           O  
ATOM    566  C1'   G A  19      -8.678 -27.582 -15.349  1.00  0.00           C  
ATOM    567  C2'   G A  19      -7.403 -28.010 -16.078  1.00  0.00           C  
ATOM    568  O2'   G A  19      -7.374 -29.428 -16.162  1.00  0.00           O  
ATOM    569  N1    G A  19     -11.024 -25.135 -19.146  1.00  0.00           N  
ATOM    570  C2    G A  19     -10.686 -26.462 -19.038  1.00  0.00           C  
ATOM    571  N2    G A  19     -11.015 -27.246 -20.076  1.00  0.00           N  
ATOM    572  N3    G A  19     -10.072 -26.985 -17.990  1.00  0.00           N  
ATOM    573  C4    G A  19      -9.816 -26.060 -17.041  1.00  0.00           C  
ATOM    574  C5    G A  19     -10.110 -24.713 -17.050  1.00  0.00           C  
ATOM    575  C6    G A  19     -10.769 -24.165 -18.181  1.00  0.00           C  
ATOM    576  O6    G A  19     -11.116 -22.995 -18.379  1.00  0.00           O  
ATOM    577  N7    G A  19      -9.680 -24.106 -15.879  1.00  0.00           N  
ATOM    578  C8    G A  19      -9.141 -25.077 -15.192  1.00  0.00           C  
ATOM    579  N9    G A  19      -9.190 -26.288 -15.838  1.00  0.00           N  
ATOM    580  H5'   G A  19      -6.953 -27.033 -11.842  1.00  0.00           H  
ATOM    581 H5''   G A  19      -5.483 -27.119 -12.457  1.00  0.00           H  
ATOM    582  H4'   G A  19      -6.803 -28.681 -13.528  1.00  0.00           H  
ATOM    583  H3'   G A  19      -6.222 -26.524 -15.273  1.00  0.00           H  
ATOM    584  H1'   G A  19      -9.366 -28.271 -15.463  1.00  0.00           H  
ATOM    585  H2'   G A  19      -7.340 -27.594 -16.964  1.00  0.00           H  
ATOM    586 HO2'   G A  19      -7.531 -29.696 -17.091  1.00  0.00           H  
ATOM    587  H1    G A  19     -11.478 -24.847 -19.965  1.00  0.00           H  
ATOM    588  H22   G A  19     -10.799 -28.203 -20.055  1.00  0.00           H  
ATOM    589  H21   G A  19     -11.470 -26.867 -20.856  1.00  0.00           H  
ATOM    590  H8    G A  19      -8.743 -24.952 -14.305  1.00  0.00           H  
ATOM    591  P     G A  20      -3.956 -27.458 -16.262  1.00  0.00           P  
ATOM    592  OP2   G A  20      -3.898 -26.006 -15.959  1.00  0.00           O  
ATOM    593  OP1   G A  20      -2.721 -28.278 -16.167  1.00  0.00           O  
ATOM    594  O5'   G A  20      -4.551 -27.633 -17.730  1.00  0.00           O  
ATOM    595  C5'   G A  20      -4.698 -28.921 -18.309  1.00  0.00           C  
ATOM    596  C4'   G A  20      -5.303 -28.843 -19.689  1.00  0.00           C  
ATOM    597  O4'   G A  20      -6.658 -28.331 -19.602  1.00  0.00           O  
ATOM    598  C3'   G A  20      -4.614 -27.904 -20.667  1.00  0.00           C  
ATOM    599  O3'   G A  20      -3.475 -28.482 -21.281  1.00  0.00           O  
ATOM    600  C1'   G A  20      -6.940 -27.489 -20.713  1.00  0.00           C  
ATOM    601  C2'   G A  20      -5.730 -27.566 -21.645  1.00  0.00           C  
ATOM    602  O2'   G A  20      -5.934 -28.618 -22.578  1.00  0.00           O  
ATOM    603  N1    G A  20      -8.809 -22.911 -21.924  1.00  0.00           N  
ATOM    604  C2    G A  20      -8.733 -24.053 -22.683  1.00  0.00           C  
ATOM    605  N2    G A  20      -9.218 -23.971 -23.932  1.00  0.00           N  
ATOM    606  N3    G A  20      -8.220 -25.194 -22.253  1.00  0.00           N  
ATOM    607  C4    G A  20      -7.780 -25.101 -20.980  1.00  0.00           C  
ATOM    608  C5    G A  20      -7.810 -24.011 -20.136  1.00  0.00           C  
ATOM    609  C6    G A  20      -8.362 -22.794 -20.611  1.00  0.00           C  
ATOM    610  O6    G A  20      -8.478 -21.716 -20.016  1.00  0.00           O  
ATOM    611  N7    G A  20      -7.258 -24.328 -18.903  1.00  0.00           N  
ATOM    612  C8    G A  20      -6.909 -25.581 -19.017  1.00  0.00           C  
ATOM    613  N9    G A  20      -7.198 -26.112 -20.251  1.00  0.00           N  
ATOM    614  H5'   G A  20      -5.276 -29.465 -17.736  1.00  0.00           H  
ATOM    615 H5''   G A  20      -3.816 -29.346 -18.369  1.00  0.00           H  
ATOM    616  H4'   G A  20      -5.326 -29.743 -20.076  1.00  0.00           H  
ATOM    617  H3'   G A  20      -4.345 -27.088 -20.195  1.00  0.00           H  
ATOM    618  H1'   G A  20      -7.732 -27.831 -21.177  1.00  0.00           H  
ATOM    619  H2'   G A  20      -5.569 -26.710 -22.095  1.00  0.00           H  
ATOM    620 HO2'   G A  20      -6.101 -28.233 -23.462  1.00  0.00           H  
ATOM    621  H1    G A  20      -9.208 -22.117 -22.336  1.00  0.00           H  
ATOM    622  H22   G A  20      -9.190 -24.755 -24.520  1.00  0.00           H  
ATOM    623  H21   G A  20      -9.599 -23.130 -24.258  1.00  0.00           H  
ATOM    624  H8    G A  20      -6.486 -26.090 -18.295  1.00  0.00           H  
ATOM    625  P     G A  21      -2.210 -27.565 -21.661  1.00  0.00           P  
ATOM    626  OP2   G A  21      -2.040 -26.550 -20.591  1.00  0.00           O  
ATOM    627  OP1   G A  21      -1.079 -28.463 -22.009  1.00  0.00           O  
ATOM    628  O5'   G A  21      -2.665 -26.810 -22.989  1.00  0.00           O  
ATOM    629  C5'   G A  21      -2.811 -27.513 -24.213  1.00  0.00           C  
ATOM    630  C4'   G A  21      -3.365 -26.625 -25.300  1.00  0.00           C  
ATOM    631  O4'   G A  21      -4.683 -26.150 -24.922  1.00  0.00           O  
ATOM    632  C3'   G A  21      -2.581 -25.353 -25.586  1.00  0.00           C  
ATOM    633  O3'   G A  21      -1.466 -25.568 -26.435  1.00  0.00           O  
ATOM    634  C1'   G A  21      -4.869 -24.808 -25.355  1.00  0.00           C  
ATOM    635  C2'   G A  21      -3.639 -24.439 -26.187  1.00  0.00           C  
ATOM    636  O2'   G A  21      -3.888 -24.763 -27.547  1.00  0.00           O  
ATOM    637  N1    G A  21      -6.404 -20.230 -23.743  1.00  0.00           N  
ATOM    638  C2    G A  21      -6.390 -20.749 -25.014  1.00  0.00           C  
ATOM    639  N2    G A  21      -6.844 -19.948 -25.990  1.00  0.00           N  
ATOM    640  N3    G A  21      -5.963 -21.966 -25.311  1.00  0.00           N  
ATOM    641  C4    G A  21      -5.542 -22.634 -24.216  1.00  0.00           C  
ATOM    642  C5    G A  21      -5.514 -22.208 -22.905  1.00  0.00           C  
ATOM    643  C6    G A  21      -5.975 -20.900 -22.601  1.00  0.00           C  
ATOM    644  O6    G A  21      -6.030 -20.339 -21.501  1.00  0.00           O  
ATOM    645  N7    G A  21      -5.008 -23.198 -22.075  1.00  0.00           N  
ATOM    646  C8    G A  21      -4.742 -24.190 -22.882  1.00  0.00           C  
ATOM    647  N9    G A  21      -5.042 -23.915 -24.194  1.00  0.00           N  
ATOM    648  H5'   G A  21      -3.419 -28.270 -24.078  1.00  0.00           H  
ATOM    649 H5''   G A  21      -1.935 -27.853 -24.493  1.00  0.00           H  
ATOM    650  H4'   G A  21      -3.438 -27.144 -26.128  1.00  0.00           H  
ATOM    651  H3'   G A  21      -2.270 -24.970 -24.738  1.00  0.00           H  
ATOM    652  H1'   G A  21      -5.668 -24.768 -25.921  1.00  0.00           H  
ATOM    653  H2'   G A  21      -3.403 -23.493 -26.076  1.00  0.00           H  
ATOM    654 HO2'   G A  21      -4.000 -23.934 -28.057  1.00  0.00           H  
ATOM    655  H1    G A  21      -6.740 -19.316 -23.629  1.00  0.00           H  
ATOM    656  H22   G A  21      -6.859 -20.265 -26.917  1.00  0.00           H  
ATOM    657  H21   G A  21      -7.162 -19.046 -25.778  1.00  0.00           H  
ATOM    658  H8    G A  21      -4.367 -25.043 -22.580  1.00  0.00           H  
ATOM    659  P     A A  22      -0.146 -24.665 -26.277  1.00  0.00           P  
ATOM    660  OP2   A A  22       0.096 -24.453 -24.828  1.00  0.00           O  
ATOM    661  OP1   A A  22       0.922 -25.260 -27.120  1.00  0.00           O  
ATOM    662  O5'   A A  22      -0.558 -23.265 -26.918  1.00  0.00           O  
ATOM    663  C5'   A A  22      -0.771 -23.138 -28.316  1.00  0.00           C  
ATOM    664  C4'   A A  22      -1.262 -21.759 -28.678  1.00  0.00           C  
ATOM    665  O4'   A A  22      -2.545 -21.512 -28.045  1.00  0.00           O  
ATOM    666  C3'   A A  22      -0.393 -20.598 -28.217  1.00  0.00           C  
ATOM    667  O3'   A A  22       0.701 -20.347 -29.083  1.00  0.00           O  
ATOM    668  C1'   A A  22      -2.636 -20.161 -27.618  1.00  0.00           C  
ATOM    669  C2'   A A  22      -1.387 -19.449 -28.139  1.00  0.00           C  
ATOM    670  O2'   A A  22      -1.663 -18.918 -29.427  1.00  0.00           O  
ATOM    671  N1    A A  22      -3.950 -17.290 -23.545  1.00  0.00           N  
ATOM    672  C2    A A  22      -3.972 -17.048 -24.862  1.00  0.00           C  
ATOM    673  N3    A A  22      -3.614 -17.842 -25.869  1.00  0.00           N  
ATOM    674  C4    A A  22      -3.185 -19.030 -25.408  1.00  0.00           C  
ATOM    675  C5    A A  22      -3.105 -19.426 -24.086  1.00  0.00           C  
ATOM    676  C6    A A  22      -3.514 -18.494 -23.116  1.00  0.00           C  
ATOM    677  N6    A A  22      -3.492 -18.735 -21.803  1.00  0.00           N  
ATOM    678  N7    A A  22      -2.616 -20.722 -23.991  1.00  0.00           N  
ATOM    679  C8    A A  22      -2.415 -21.074 -25.237  1.00  0.00           C  
ATOM    680  N9    A A  22      -2.738 -20.098 -26.148  1.00  0.00           N  
ATOM    681  H5'   A A  22      -1.437 -23.799 -28.600  1.00  0.00           H  
ATOM    682 H5''   A A  22       0.071 -23.311 -28.785  1.00  0.00           H  
ATOM    683  H4'   A A  22      -1.371 -21.706 -29.650  1.00  0.00           H  
ATOM    684  H3'   A A  22      -0.052 -20.789 -27.317  1.00  0.00           H  
ATOM    685  H1'   A A  22      -3.433 -19.755 -28.018  1.00  0.00           H  
ATOM    686  H2'   A A  22      -1.085 -18.753 -27.517  1.00  0.00           H  
ATOM    687 HO2'   A A  22      -1.718 -17.942 -29.365  1.00  0.00           H  
ATOM    688  H2    A A  22      -4.296 -16.160 -25.121  1.00  0.00           H  
ATOM    689  H61   A A  22      -3.789 -18.045 -21.173  1.00  0.00           H  
ATOM    690  H62   A A  22      -3.180 -19.601 -21.468  1.00  0.00           H  
ATOM    691  H8    A A  22      -2.066 -21.953 -25.495  1.00  0.00           H  
ATOM    692  P     C A  23       2.045 -19.674 -28.513  1.00  0.00           P  
ATOM    693  OP2   C A  23       2.406 -20.365 -27.250  1.00  0.00           O  
ATOM    694  OP1   C A  23       3.032 -19.610 -29.621  1.00  0.00           O  
ATOM    695  O5'   C A  23       1.609 -18.185 -28.155  1.00  0.00           O  
ATOM    696  C5'   C A  23       1.491 -17.196 -29.167  1.00  0.00           C  
ATOM    697  C4'   C A  23       1.182 -15.838 -28.585  1.00  0.00           C  
ATOM    698  O4'   C A  23      -0.028 -15.916 -27.796  1.00  0.00           O  
ATOM    699  C3'   C A  23       2.201 -15.281 -27.604  1.00  0.00           C  
ATOM    700  O3'   C A  23       3.300 -14.656 -28.245  1.00  0.00           O  
ATOM    701  C1'   C A  23       0.055 -15.064 -26.683  1.00  0.00           C  
ATOM    702  C2'   C A  23       1.369 -14.301 -26.798  1.00  0.00           C  
ATOM    703  O2'   C A  23       1.150 -13.098 -27.519  1.00  0.00           O  
ATOM    704  N1    C A  23      -0.009 -15.894 -25.455  1.00  0.00           N  
ATOM    705  C2    C A  23      -0.243 -15.254 -24.231  1.00  0.00           C  
ATOM    706  O2    C A  23      -0.387 -14.022 -24.210  1.00  0.00           O  
ATOM    707  N3    C A  23      -0.306 -15.987 -23.096  1.00  0.00           N  
ATOM    708  C4    C A  23      -0.147 -17.310 -23.146  1.00  0.00           C  
ATOM    709  N4    C A  23      -0.218 -17.993 -22.001  1.00  0.00           N  
ATOM    710  C5    C A  23       0.092 -17.990 -24.373  1.00  0.00           C  
ATOM    711  C6    C A  23       0.152 -17.254 -25.489  1.00  0.00           C  
ATOM    712  H5'   C A  23       0.772 -17.452 -29.781  1.00  0.00           H  
ATOM    713 H5''   C A  23       2.334 -17.146 -29.664  1.00  0.00           H  
ATOM    714  H4'   C A  23       1.044 -15.204 -29.320  1.00  0.00           H  
ATOM    715  H3'   C A  23       2.511 -16.001 -27.016  1.00  0.00           H  
ATOM    716  H1'   C A  23      -0.689 -14.427 -26.685  1.00  0.00           H  
ATOM    717  H2'   C A  23       1.768 -14.131 -25.920  1.00  0.00           H  
ATOM    718 HO2'   C A  23       1.222 -12.339 -26.903  1.00  0.00           H  
ATOM    719  H42   C A  23      -0.105 -18.966 -22.004  1.00  0.00           H  
ATOM    720  H41   C A  23      -0.382 -17.520 -21.158  1.00  0.00           H  
ATOM    721  H5    C A  23       0.207 -18.963 -24.400  1.00  0.00           H  
ATOM    722  H6    C A  23       0.315 -17.704 -26.344  1.00  0.00           H  
ATOM    723  P     G A  24       4.797 -14.919 -27.721  1.00  0.00           P  
ATOM    724  OP2   G A  24       4.754 -16.041 -26.749  1.00  0.00           O  
ATOM    725  OP1   G A  24       5.691 -15.006 -28.904  1.00  0.00           O  
ATOM    726  O5'   G A  24       5.166 -13.589 -26.922  1.00  0.00           O  
ATOM    727  C5'   G A  24       5.429 -13.626 -25.528  1.00  0.00           C  
ATOM    728  C4'   G A  24       4.994 -12.351 -24.848  1.00  0.00           C  
ATOM    729  O4'   G A  24       3.609 -12.476 -24.420  1.00  0.00           O  
ATOM    730  C3'   G A  24       5.749 -11.980 -23.580  1.00  0.00           C  
ATOM    731  O3'   G A  24       6.926 -11.233 -23.836  1.00  0.00           O  
ATOM    732  C1'   G A  24       3.408 -11.848 -23.172  1.00  0.00           C  
ATOM    733  C2'   G A  24       4.724 -11.150 -22.813  1.00  0.00           C  
ATOM    734  O2'   G A  24       4.676  -9.815 -23.296  1.00  0.00           O  
ATOM    735  N1    G A  24       2.390 -12.974 -18.313  1.00  0.00           N  
ATOM    736  C2    G A  24       2.695 -11.763 -18.884  1.00  0.00           C  
ATOM    737  N2    G A  24       2.736 -10.708 -18.056  1.00  0.00           N  
ATOM    738  N3    G A  24       2.942 -11.595 -20.173  1.00  0.00           N  
ATOM    739  C4    G A  24       2.860 -12.755 -20.858  1.00  0.00           C  
ATOM    740  C5    G A  24       2.562 -14.015 -20.384  1.00  0.00           C  
ATOM    741  C6    G A  24       2.300 -14.181 -19.000  1.00  0.00           C  
ATOM    742  O6    G A  24       2.017 -15.218 -18.388  1.00  0.00           O  
ATOM    743  N7    G A  24       2.577 -14.945 -21.414  1.00  0.00           N  
ATOM    744  C8    G A  24       2.878 -14.247 -22.475  1.00  0.00           C  
ATOM    745  N9    G A  24       3.062 -12.911 -22.209  1.00  0.00           N  
ATOM    746  H5'   G A  24       6.390 -13.753 -25.387  1.00  0.00           H  
ATOM    747 H5''   G A  24       4.945 -14.381 -25.131  1.00  0.00           H  
ATOM    748  H4'   G A  24       5.066 -11.611 -25.487  1.00  0.00           H  
ATOM    749  H3'   G A  24       5.945 -12.795 -23.073  1.00  0.00           H  
ATOM    750  H1'   G A  24       2.685 -11.187 -23.201  1.00  0.00           H  
ATOM    751  H2'   G A  24       4.887 -11.181 -21.846  1.00  0.00           H  
ATOM    752 HO2'   G A  24       4.581  -9.204 -22.535  1.00  0.00           H  
ATOM    753  H1    G A  24       2.223 -12.992 -17.347  1.00  0.00           H  
ATOM    754  H22   G A  24       2.948  -9.818 -18.408  1.00  0.00           H  
ATOM    755  H21   G A  24       2.554 -10.824 -17.101  1.00  0.00           H  
ATOM    756  H8    G A  24       2.963 -14.636 -23.370  1.00  0.00           H  
ATOM    757  P     G A  25       8.340 -11.980 -23.989  1.00  0.00           P  
ATOM    758  OP2   G A  25       8.570 -12.238 -25.433  1.00  0.00           O  
ATOM    759  OP1   G A  25       9.350 -11.220 -23.209  1.00  0.00           O  
ATOM    760  O5'   G A  25       8.115 -13.383 -23.267  1.00  0.00           O  
ATOM    761  C5'   G A  25       8.511 -13.581 -21.918  1.00  0.00           C  
ATOM    762  C4'   G A  25       7.796 -12.634 -20.987  1.00  0.00           C  
ATOM    763  O4'   G A  25       6.517 -13.196 -20.602  1.00  0.00           O  
ATOM    764  C3'   G A  25       8.495 -12.341 -19.667  1.00  0.00           C  
ATOM    765  O3'   G A  25       9.515 -11.365 -19.786  1.00  0.00           O  
ATOM    766  C1'   G A  25       6.188 -12.748 -19.305  1.00  0.00           C  
ATOM    767  C2'   G A  25       7.352 -11.924 -18.749  1.00  0.00           C  
ATOM    768  O2'   G A  25       7.049 -10.544 -18.899  1.00  0.00           O  
ATOM    769  N1    G A  25       4.565 -14.353 -14.754  1.00  0.00           N  
ATOM    770  C2    G A  25       4.738 -13.072 -15.219  1.00  0.00           C  
ATOM    771  N2    G A  25       4.441 -12.083 -14.362  1.00  0.00           N  
ATOM    772  N3    G A  25       5.170 -12.779 -16.434  1.00  0.00           N  
ATOM    773  C4    G A  25       5.422 -13.887 -17.162  1.00  0.00           C  
ATOM    774  C5    G A  25       5.283 -15.209 -16.794  1.00  0.00           C  
ATOM    775  C6    G A  25       4.818 -15.509 -15.487  1.00  0.00           C  
ATOM    776  O6    G A  25       4.629 -16.617 -14.972  1.00  0.00           O  
ATOM    777  N7    G A  25       5.646 -16.052 -17.834  1.00  0.00           N  
ATOM    778  C8    G A  25       5.994 -15.243 -18.798  1.00  0.00           C  
ATOM    779  N9    G A  25       5.881 -13.916 -18.458  1.00  0.00           N  
ATOM    780  H5'   G A  25       9.477 -13.435 -21.843  1.00  0.00           H  
ATOM    781 H5''   G A  25       8.306 -14.503 -21.657  1.00  0.00           H  
ATOM    782  H4'   G A  25       7.642 -11.786 -21.453  1.00  0.00           H  
ATOM    783  H3'   G A  25       8.889 -13.168 -19.322  1.00  0.00           H  
ATOM    784  H1'   G A  25       5.392 -12.181 -19.379  1.00  0.00           H  
ATOM    785  H2'   G A  25       7.539 -12.155 -17.815  1.00  0.00           H  
ATOM    786 HO2'   G A  25       6.861 -10.161 -18.017  1.00  0.00           H  
ATOM    787  H1    G A  25       4.240 -14.464 -13.837  1.00  0.00           H  
ATOM    788  H22   G A  25       4.544 -11.148 -14.639  1.00  0.00           H  
ATOM    789  H21   G A  25       4.120 -12.292 -13.461  1.00  0.00           H  
ATOM    790  H8    G A  25       6.302 -15.551 -19.675  1.00  0.00           H  
ATOM    791  P     A A  26      10.790 -11.406 -18.809  1.00  0.00           P  
ATOM    792  OP2   A A  26      10.581 -12.498 -17.826  1.00  0.00           O  
ATOM    793  OP1   A A  26      12.014 -11.398 -19.648  1.00  0.00           O  
ATOM    794  O5'   A A  26      10.720 -10.019 -18.026  1.00  0.00           O  
ATOM    795  C5'   A A  26      11.043  -9.945 -16.645  1.00  0.00           C  
ATOM    796  C4'   A A  26      10.220 -10.911 -15.831  1.00  0.00           C  
ATOM    797  O4'   A A  26      11.104 -11.765 -15.060  1.00  0.00           O  
ATOM    798  C3'   A A  26       9.292 -10.292 -14.797  1.00  0.00           C  
ATOM    799  O3'   A A  26       8.074  -9.827 -15.353  1.00  0.00           O  
ATOM    800  C1'   A A  26      10.506 -12.063 -13.815  1.00  0.00           C  
ATOM    801  C2'   A A  26       9.110 -11.438 -13.813  1.00  0.00           C  
ATOM    802  O2'   A A  26       8.177 -12.391 -14.300  1.00  0.00           O  
ATOM    803  N1    A A  26      12.119 -12.637  -8.954  1.00  0.00           N  
ATOM    804  C2    A A  26      11.274 -13.348  -9.712  1.00  0.00           C  
ATOM    805  N3    A A  26      10.898 -13.141 -10.973  1.00  0.00           N  
ATOM    806  C4    A A  26      11.498 -12.047 -11.474  1.00  0.00           C  
ATOM    807  C5    A A  26      12.389 -11.217 -10.819  1.00  0.00           C  
ATOM    808  C6    A A  26      12.706 -11.545  -9.489  1.00  0.00           C  
ATOM    809  N6    A A  26      13.547 -10.837  -8.733  1.00  0.00           N  
ATOM    810  N7    A A  26      12.804 -10.187 -11.653  1.00  0.00           N  
ATOM    811  C8    A A  26      12.165 -10.414 -12.774  1.00  0.00           C  
ATOM    812  N9    A A  26      11.357 -11.524 -12.737  1.00  0.00           N  
ATOM    813  H5'   A A  26      10.874  -9.034 -16.326  1.00  0.00           H  
ATOM    814 H5''   A A  26      11.992 -10.154 -16.526  1.00  0.00           H  
ATOM    815  H4'   A A  26       9.688 -11.466 -16.439  1.00  0.00           H  
ATOM    816  H3'   A A  26       9.755  -9.551 -14.352  1.00  0.00           H  
ATOM    817  H1'   A A  26      10.428 -13.035 -13.714  1.00  0.00           H  
ATOM    818  H2'   A A  26       8.865 -11.111 -12.922  1.00  0.00           H  
ATOM    819 HO2'   A A  26       7.621 -11.970 -14.988  1.00  0.00           H  
ATOM    820  H2    A A  26      10.875 -14.131  -9.278  1.00  0.00           H  
ATOM    821  H61   A A  26      13.729 -11.115  -7.810  1.00  0.00           H  
ATOM    822  H62   A A  26      13.985 -10.040  -9.099  1.00  0.00           H  
ATOM    823  H8    A A  26      12.255  -9.844 -13.567  1.00  0.00           H  
ATOM    824  P     A A  27       7.406  -8.488 -14.788  1.00  0.00           P  
ATOM    825  OP2   A A  27       5.948  -8.759 -14.718  1.00  0.00           O  
ATOM    826  OP1   A A  27       8.150  -8.154 -13.548  1.00  0.00           O  
ATOM    827  O5'   A A  27       7.638  -7.310 -15.835  1.00  0.00           O  
ATOM    828  C5'   A A  27       6.747  -6.206 -15.900  1.00  0.00           C  
ATOM    829  C4'   A A  27       6.063  -6.124 -17.242  1.00  0.00           C  
ATOM    830  O4'   A A  27       5.131  -7.232 -17.331  1.00  0.00           O  
ATOM    831  C3'   A A  27       5.230  -4.876 -17.491  1.00  0.00           C  
ATOM    832  O3'   A A  27       5.168  -4.514 -18.859  1.00  0.00           O  
ATOM    833  C1'   A A  27       3.788  -6.783 -17.444  1.00  0.00           C  
ATOM    834  C2'   A A  27       3.830  -5.309 -17.055  1.00  0.00           C  
ATOM    835  O2'   A A  27       2.827  -4.627 -17.794  1.00  0.00           O  
ATOM    836  N1    A A  27      -0.732  -9.188 -16.860  1.00  0.00           N  
ATOM    837  C2    A A  27      -0.201  -8.505 -17.882  1.00  0.00           C  
ATOM    838  N3    A A  27       0.984  -7.904 -17.967  1.00  0.00           N  
ATOM    839  C4    A A  27       1.675  -8.053 -16.823  1.00  0.00           C  
ATOM    840  C5    A A  27       1.263  -8.726 -15.688  1.00  0.00           C  
ATOM    841  C6    A A  27      -0.011  -9.319 -15.726  1.00  0.00           C  
ATOM    842  N6    A A  27      -0.542  -9.999 -14.707  1.00  0.00           N  
ATOM    843  N7    A A  27       2.240  -8.671 -14.703  1.00  0.00           N  
ATOM    844  C8    A A  27       3.205  -7.979 -15.256  1.00  0.00           C  
ATOM    845  N9    A A  27       2.930  -7.572 -16.539  1.00  0.00           N  
ATOM    846  H5'   A A  27       7.250  -5.379 -15.747  1.00  0.00           H  
ATOM    847 H5''   A A  27       6.068  -6.301 -15.201  1.00  0.00           H  
ATOM    848  H4'   A A  27       6.721  -6.214 -17.963  1.00  0.00           H  
ATOM    849  H3'   A A  27       5.556  -4.112 -16.971  1.00  0.00           H  
ATOM    850  H1'   A A  27       3.458  -6.869 -18.363  1.00  0.00           H  
ATOM    851  H2'   A A  27       3.706  -5.203 -16.089  1.00  0.00           H  
ATOM    852 HO2'   A A  27       2.107  -4.363 -17.184  1.00  0.00           H  
ATOM    853  H2    A A  27      -0.764  -8.439 -18.682  1.00  0.00           H  
ATOM    854  H61   A A  27      -1.436 -10.392 -14.792  1.00  0.00           H  
ATOM    855  H62   A A  27      -0.037 -10.108 -13.874  1.00  0.00           H  
ATOM    856  H8    A A  27       4.045  -7.770 -14.797  1.00  0.00           H  
ATOM    857  P     G A  28       6.037  -3.278 -19.408  1.00  0.00           P  
ATOM    858  OP2   G A  28       6.895  -2.792 -18.298  1.00  0.00           O  
ATOM    859  OP1   G A  28       6.659  -3.686 -20.693  1.00  0.00           O  
ATOM    860  O5'   G A  28       4.952  -2.153 -19.721  1.00  0.00           O  
ATOM    861  C5'   G A  28       4.303  -2.098 -20.982  1.00  0.00           C  
ATOM    862  C4'   G A  28       2.854  -2.503 -20.878  1.00  0.00           C  
ATOM    863  O4'   G A  28       2.197  -1.717 -19.837  1.00  0.00           O  
ATOM    864  C3'   G A  28       2.017  -2.318 -22.135  1.00  0.00           C  
ATOM    865  O3'   G A  28       1.058  -3.346 -22.317  1.00  0.00           O  
ATOM    866  C1'   G A  28       0.988  -1.251 -20.338  1.00  0.00           C  
ATOM    867  C2'   G A  28       1.240  -1.048 -21.829  1.00  0.00           C  
ATOM    868  O2'   G A  28       0.002  -1.020 -22.525  1.00  0.00           O  
ATOM    869  N1    G A  28      -1.842   0.995 -16.752  1.00  0.00           N  
ATOM    870  C2    G A  28      -1.809  -0.322 -17.142  1.00  0.00           C  
ATOM    871  N2    G A  28      -2.636  -1.156 -16.495  1.00  0.00           N  
ATOM    872  N3    G A  28      -1.021  -0.790 -18.097  1.00  0.00           N  
ATOM    873  C4    G A  28      -0.257   0.180 -18.642  1.00  0.00           C  
ATOM    874  C5    G A  28      -0.214   1.522 -18.326  1.00  0.00           C  
ATOM    875  C6    G A  28      -1.064   2.010 -17.300  1.00  0.00           C  
ATOM    876  O6    G A  28      -1.172   3.166 -16.875  1.00  0.00           O  
ATOM    877  N7    G A  28       0.710   2.185 -19.121  1.00  0.00           N  
ATOM    878  C8    G A  28       1.202   1.253 -19.891  1.00  0.00           C  
ATOM    879  N9    G A  28       0.660   0.013 -19.653  1.00  0.00           N  
ATOM    880  H5'   G A  28       4.760  -2.701 -21.605  1.00  0.00           H  
ATOM    881 H5''   G A  28       4.355  -1.182 -21.329  1.00  0.00           H  
ATOM    882  H4'   G A  28       2.823  -3.446 -20.611  1.00  0.00           H  
ATOM    883  H3'   G A  28       2.563  -2.242 -22.944  1.00  0.00           H  
ATOM    884  H1'   G A  28       0.255  -1.889 -20.215  1.00  0.00           H  
ATOM    885  H2'   G A  28       1.776  -0.247 -22.009  1.00  0.00           H  
ATOM    886 HO2'   G A  28      -0.160  -0.111 -22.851  1.00  0.00           H  
ATOM    887  H1    G A  28      -2.462   1.240 -16.034  1.00  0.00           H  
ATOM    888  H22   G A  28      -2.655  -2.108 -16.730  1.00  0.00           H  
ATOM    889  H21   G A  28      -3.222  -0.817 -15.786  1.00  0.00           H  
ATOM    890  H8    G A  28       1.889   1.422 -20.569  1.00  0.00           H  
ATOM    891  P     U A  29       0.453  -3.636 -23.778  1.00  0.00           P  
ATOM    892  OP2   U A  29      -0.268  -2.418 -24.226  1.00  0.00           O  
ATOM    893  OP1   U A  29       1.537  -4.200 -24.622  1.00  0.00           O  
ATOM    894  O5'   U A  29      -0.624  -4.782 -23.528  1.00  0.00           O  
ATOM    895  C5'   U A  29      -0.563  -6.009 -24.240  1.00  0.00           C  
ATOM    896  C4'   U A  29      -1.240  -7.126 -23.484  1.00  0.00           C  
ATOM    897  O4'   U A  29      -0.796  -7.106 -22.109  1.00  0.00           O  
ATOM    898  C3'   U A  29      -2.757  -7.052 -23.395  1.00  0.00           C  
ATOM    899  O3'   U A  29      -3.404  -7.540 -24.557  1.00  0.00           O  
ATOM    900  C1'   U A  29      -1.837  -7.569 -21.270  1.00  0.00           C  
ATOM    901  C2'   U A  29      -3.066  -7.857 -22.137  1.00  0.00           C  
ATOM    902  O2'   U A  29      -3.114  -9.249 -22.415  1.00  0.00           O  
ATOM    903  N1    U A  29      -2.115  -6.563 -20.216  1.00  0.00           N  
ATOM    904  C2    U A  29      -2.871  -6.976 -19.134  1.00  0.00           C  
ATOM    905  O2    U A  29      -3.305  -8.108 -19.019  1.00  0.00           O  
ATOM    906  N3    U A  29      -3.103  -6.012 -18.184  1.00  0.00           N  
ATOM    907  C4    U A  29      -2.667  -4.704 -18.202  1.00  0.00           C  
ATOM    908  O4    U A  29      -2.961  -3.956 -17.268  1.00  0.00           O  
ATOM    909  C5    U A  29      -1.891  -4.348 -19.351  1.00  0.00           C  
ATOM    910  C6    U A  29      -1.649  -5.267 -20.291  1.00  0.00           C  
ATOM    911  H5'   U A  29       0.376  -6.247 -24.386  1.00  0.00           H  
ATOM    912 H5''   U A  29      -1.005  -5.898 -25.107  1.00  0.00           H  
ATOM    913  H4'   U A  29      -0.988  -7.985 -23.882  1.00  0.00           H  
ATOM    914  H3'   U A  29      -3.019  -6.120 -23.249  1.00  0.00           H  
ATOM    915  H1'   U A  29      -1.534  -8.402 -20.851  1.00  0.00           H  
ATOM    916  H2'   U A  29      -3.888  -7.546 -21.704  1.00  0.00           H  
ATOM    917 HO2'   U A  29      -3.852  -9.651 -21.910  1.00  0.00           H  
ATOM    918  H3    U A  29      -3.637  -6.283 -17.409  1.00  0.00           H  
ATOM    919  H5    U A  29      -1.539  -3.438 -19.446  1.00  0.00           H  
ATOM    920  H6    U A  29      -1.116  -4.999 -21.067  1.00  0.00           H  
ATOM    921  P     A A  30      -4.203  -6.533 -25.522  1.00  0.00           P  
ATOM    922  OP2   A A  30      -3.338  -5.353 -25.771  1.00  0.00           O  
ATOM    923  OP1   A A  30      -4.728  -7.315 -26.669  1.00  0.00           O  
ATOM    924  O5'   A A  30      -5.442  -6.058 -24.640  1.00  0.00           O  
ATOM    925  C5'   A A  30      -6.221  -6.996 -23.912  1.00  0.00           C  
ATOM    926  C4'   A A  30      -7.028  -6.324 -22.829  1.00  0.00           C  
ATOM    927  O4'   A A  30      -6.118  -5.947 -21.758  1.00  0.00           O  
ATOM    928  C3'   A A  30      -7.761  -5.054 -23.234  1.00  0.00           C  
ATOM    929  O3'   A A  30      -9.118  -5.282 -23.572  1.00  0.00           O  
ATOM    930  C1'   A A  30      -6.485  -4.679 -21.233  1.00  0.00           C  
ATOM    931  C2'   A A  30      -7.708  -4.188 -21.984  1.00  0.00           C  
ATOM    932  O2'   A A  30      -8.839  -4.413 -21.154  1.00  0.00           O  
ATOM    933  N1    A A  30      -4.149  -0.498 -19.330  1.00  0.00           N  
ATOM    934  C2    A A  30      -5.261  -1.152 -18.968  1.00  0.00           C  
ATOM    935  N3    A A  30      -5.813  -2.236 -19.509  1.00  0.00           N  
ATOM    936  C4    A A  30      -5.088  -2.665 -20.557  1.00  0.00           C  
ATOM    937  C5    A A  30      -3.926  -2.101 -21.048  1.00  0.00           C  
ATOM    938  C6    A A  30      -3.445  -0.957 -20.387  1.00  0.00           C  
ATOM    939  N6    A A  30      -2.337  -0.304 -20.747  1.00  0.00           N  
ATOM    940  N7    A A  30      -3.456  -2.816 -22.141  1.00  0.00           N  
ATOM    941  C8    A A  30      -4.331  -3.781 -22.284  1.00  0.00           C  
ATOM    942  N9    A A  30      -5.345  -3.751 -21.359  1.00  0.00           N  
ATOM    943  H5'   A A  30      -5.625  -7.657 -23.502  1.00  0.00           H  
ATOM    944 H5''   A A  30      -6.830  -7.454 -24.527  1.00  0.00           H  
ATOM    945  H4'   A A  30      -7.676  -6.961 -22.464  1.00  0.00           H  
ATOM    946  H3'   A A  30      -7.309  -4.624 -23.990  1.00  0.00           H  
ATOM    947  H1'   A A  30      -6.709  -4.794 -20.285  1.00  0.00           H  
ATOM    948  H2'   A A  30      -7.605  -3.240 -22.208  1.00  0.00           H  
ATOM    949 HO2'   A A  30      -9.141  -3.556 -20.789  1.00  0.00           H  
ATOM    950  H2    A A  30      -5.735  -0.779 -18.195  1.00  0.00           H  
ATOM    951  H61   A A  30      -2.051   0.489 -20.247  1.00  0.00           H  
ATOM    952  H62   A A  30      -1.809  -0.619 -21.511  1.00  0.00           H  
ATOM    953  H8    A A  30      -4.266  -4.462 -22.987  1.00  0.00           H  
ATOM    954  P     G A  31      -9.706  -4.735 -24.965  1.00  0.00           P  
ATOM    955  OP2   G A  31      -8.575  -4.589 -25.916  1.00  0.00           O  
ATOM    956  OP1   G A  31     -10.872  -5.577 -25.335  1.00  0.00           O  
ATOM    957  O5'   G A  31     -10.244  -3.277 -24.611  1.00  0.00           O  
ATOM    958  C5'   G A  31     -10.916  -2.492 -25.585  1.00  0.00           C  
ATOM    959  C4'   G A  31     -11.397  -1.184 -25.007  1.00  0.00           C  
ATOM    960  O4'   G A  31     -10.319  -0.544 -24.275  1.00  0.00           O  
ATOM    961  C3'   G A  31     -11.838  -0.132 -26.012  1.00  0.00           C  
ATOM    962  O3'   G A  31     -13.158  -0.338 -26.488  1.00  0.00           O  
ATOM    963  C1'   G A  31     -10.392   0.874 -24.438  1.00  0.00           C  
ATOM    964  C2'   G A  31     -11.665   1.164 -25.234  1.00  0.00           C  
ATOM    965  O2'   G A  31     -12.739   1.369 -24.328  1.00  0.00           O  
ATOM    966  N1    G A  31      -7.605   4.968 -25.615  1.00  0.00           N  
ATOM    967  C2    G A  31      -8.776   4.884 -24.902  1.00  0.00           C  
ATOM    968  N2    G A  31      -9.276   6.039 -24.439  1.00  0.00           N  
ATOM    969  N3    G A  31      -9.413   3.750 -24.659  1.00  0.00           N  
ATOM    970  C4    G A  31      -8.775   2.688 -25.196  1.00  0.00           C  
ATOM    971  C5    G A  31      -7.604   2.664 -25.923  1.00  0.00           C  
ATOM    972  C6    G A  31      -6.932   3.888 -26.177  1.00  0.00           C  
ATOM    973  O6    G A  31      -5.881   4.074 -26.801  1.00  0.00           O  
ATOM    974  N7    G A  31      -7.282   1.367 -26.296  1.00  0.00           N  
ATOM    975  C8    G A  31      -8.245   0.639 -25.798  1.00  0.00           C  
ATOM    976  N9    G A  31      -9.184   1.377 -25.118  1.00  0.00           N  
ATOM    977  H5'   G A  31     -11.685  -2.994 -25.926  1.00  0.00           H  
ATOM    978 H5''   G A  31     -10.301  -2.307 -26.326  1.00  0.00           H  
ATOM    979  H4'   G A  31     -12.137  -1.364 -24.389  1.00  0.00           H  
ATOM    980  H3'   G A  31     -11.219  -0.135 -26.773  1.00  0.00           H  
ATOM    981  H1'   G A  31     -10.462   1.285 -23.550  1.00  0.00           H  
ATOM    982  H2'   G A  31     -11.545   1.931 -25.834  1.00  0.00           H  
ATOM    983 HO2'   G A  31     -12.985   2.317 -24.334  1.00  0.00           H  
ATOM    984  H1    G A  31      -7.212   5.857 -25.740  1.00  0.00           H  
ATOM    985  H22   G A  31     -10.110   6.040 -23.923  1.00  0.00           H  
ATOM    986  H21   G A  31      -8.810   6.883 -24.615  1.00  0.00           H  
ATOM    987  H8    G A  31      -8.291  -0.334 -25.899  1.00  0.00           H  
ATOM    988  P     G A  32     -13.571   0.154 -27.961  1.00  0.00           P  
ATOM    989  OP2   G A  32     -12.476  -0.215 -28.893  1.00  0.00           O  
ATOM    990  OP1   G A  32     -14.955  -0.315 -28.231  1.00  0.00           O  
ATOM    991  O5'   G A  32     -13.604   1.743 -27.842  1.00  0.00           O  
ATOM    992  C5'   G A  32     -14.654   2.400 -27.148  1.00  0.00           C  
ATOM    993  C4'   G A  32     -14.468   3.897 -27.152  1.00  0.00           C  
ATOM    994  O4'   G A  32     -13.219   4.240 -26.498  1.00  0.00           O  
ATOM    995  C3'   G A  32     -14.362   4.553 -28.521  1.00  0.00           C  
ATOM    996  O3'   G A  32     -15.622   4.766 -29.133  1.00  0.00           O  
ATOM    997  C1'   G A  32     -12.622   5.366 -27.144  1.00  0.00           C  
ATOM    998  C2'   G A  32     -13.606   5.838 -28.216  1.00  0.00           C  
ATOM    999  O2'   G A  32     -14.464   6.820 -27.653  1.00  0.00           O  
ATOM   1000  N1    G A  32      -8.199   7.081 -28.992  1.00  0.00           N  
ATOM   1001  C2    G A  32      -9.278   7.784 -28.513  1.00  0.00           C  
ATOM   1002  N2    G A  32      -9.170   9.121 -28.524  1.00  0.00           N  
ATOM   1003  N3    G A  32     -10.383   7.219 -28.054  1.00  0.00           N  
ATOM   1004  C4    G A  32     -10.324   5.872 -28.114  1.00  0.00           C  
ATOM   1005  C5    G A  32      -9.297   5.075 -28.573  1.00  0.00           C  
ATOM   1006  C6    G A  32      -8.118   5.694 -29.063  1.00  0.00           C  
ATOM   1007  O6    G A  32      -7.098   5.159 -29.513  1.00  0.00           O  
ATOM   1008  N7    G A  32      -9.630   3.732 -28.465  1.00  0.00           N  
ATOM   1009  C8    G A  32     -10.830   3.737 -27.953  1.00  0.00           C  
ATOM   1010  N9    G A  32     -11.311   5.002 -27.714  1.00  0.00           N  
ATOM   1011  H5'   G A  32     -14.672   2.083 -26.221  1.00  0.00           H  
ATOM   1012 H5''   G A  32     -15.507   2.182 -27.577  1.00  0.00           H  
ATOM   1013  H4'   G A  32     -15.208   4.310 -26.659  1.00  0.00           H  
ATOM   1014  H3'   G A  32     -13.812   3.989 -29.105  1.00  0.00           H  
ATOM   1015  H1'   G A  32     -12.502   6.074 -26.476  1.00  0.00           H  
ATOM   1016  H2'   G A  32     -13.137   6.176 -29.008  1.00  0.00           H  
ATOM   1017 HO2'   G A  32     -14.237   7.695 -28.029  1.00  0.00           H  
ATOM   1018  H1    G A  32      -7.427   7.594 -29.309  1.00  0.00           H  
ATOM   1019  H22   G A  32      -9.909   9.675 -28.194  1.00  0.00           H  
ATOM   1020  H21   G A  32      -8.355   9.546 -28.862  1.00  0.00           H  
ATOM   1021  H8    G A  32     -11.336   2.921 -27.757  1.00  0.00           H  
ATOM   1022  P     U A  33     -15.751   4.776 -30.735  1.00  0.00           P  
ATOM   1023  OP2   U A  33     -14.971   3.630 -31.265  1.00  0.00           O  
ATOM   1024  OP1   U A  33     -17.189   4.908 -31.080  1.00  0.00           O  
ATOM   1025  O5'   U A  33     -15.013   6.119 -31.171  1.00  0.00           O  
ATOM   1026  C5'   U A  33     -15.604   7.387 -30.931  1.00  0.00           C  
ATOM   1027  C4'   U A  33     -14.735   8.512 -31.437  1.00  0.00           C  
ATOM   1028  O4'   U A  33     -13.466   8.512 -30.731  1.00  0.00           O  
ATOM   1029  C3'   U A  33     -14.341   8.447 -32.904  1.00  0.00           C  
ATOM   1030  O3'   U A  33     -15.354   8.926 -33.772  1.00  0.00           O  
ATOM   1031  C1'   U A  33     -12.411   8.888 -31.613  1.00  0.00           C  
ATOM   1032  C2'   U A  33     -13.063   9.273 -32.942  1.00  0.00           C  
ATOM   1033  O2'   U A  33     -13.349  10.664 -32.930  1.00  0.00           O  
ATOM   1034  N1    U A  33     -11.441   7.776 -31.764  1.00  0.00           N  
ATOM   1035  C2    U A  33     -10.178   8.099 -32.225  1.00  0.00           C  
ATOM   1036  O2    U A  33      -9.842   9.237 -32.504  1.00  0.00           O  
ATOM   1037  N3    U A  33      -9.314   7.039 -32.347  1.00  0.00           N  
ATOM   1038  C4    U A  33      -9.576   5.715 -32.065  1.00  0.00           C  
ATOM   1039  O4    U A  33      -8.690   4.875 -32.229  1.00  0.00           O  
ATOM   1040  C5    U A  33     -10.902   5.456 -31.592  1.00  0.00           C  
ATOM   1041  C6    U A  33     -11.764   6.470 -31.462  1.00  0.00           C  
ATOM   1042  H5'   U A  33     -15.741   7.498 -29.967  1.00  0.00           H  
ATOM   1043 H5''   U A  33     -16.472   7.427 -31.384  1.00  0.00           H  
ATOM   1044  H4'   U A  33     -15.190   9.363 -31.269  1.00  0.00           H  
ATOM   1045  H3'   U A  33     -14.129   7.519 -33.139  1.00  0.00           H  
ATOM   1046  H1'   U A  33     -11.952   9.668 -31.237  1.00  0.00           H  
ATOM   1047  H2'   U A  33     -12.497   9.026 -33.704  1.00  0.00           H  
ATOM   1048 HO2'   U A  33     -12.737  11.121 -33.543  1.00  0.00           H  
ATOM   1049  H3    U A  33      -8.414   7.246 -32.673  1.00  0.00           H  
ATOM   1050  H5    U A  33     -11.176   4.542 -31.366  1.00  0.00           H  
ATOM   1051  H6    U A  33     -12.665   6.266 -31.138  1.00  0.00           H  
ATOM   1052  P     A A  34     -15.601   8.221 -35.195  1.00  0.00           P  
ATOM   1053  OP2   A A  34     -16.300   6.934 -34.955  1.00  0.00           O  
ATOM   1054  OP1   A A  34     -16.204   9.225 -36.107  1.00  0.00           O  
ATOM   1055  O5'   A A  34     -14.133   7.894 -35.722  1.00  0.00           O  
ATOM   1056  C5'   A A  34     -13.916   6.876 -36.687  1.00  0.00           C  
ATOM   1057  C4'   A A  34     -12.488   6.867 -37.172  1.00  0.00           C  
ATOM   1058  O4'   A A  34     -12.117   8.156 -37.728  1.00  0.00           O  
ATOM   1059  C3'   A A  34     -11.430   6.549 -36.126  1.00  0.00           C  
ATOM   1060  O3'   A A  34     -11.245   5.158 -35.930  1.00  0.00           O  
ATOM   1061  C1'   A A  34     -10.779   8.433 -37.390  1.00  0.00           C  
ATOM   1062  C2'   A A  34     -10.195   7.189 -36.737  1.00  0.00           C  
ATOM   1063  O2'   A A  34      -9.633   6.363 -37.747  1.00  0.00           O  
ATOM   1064  N1    A A  34      -7.860  12.124 -35.290  1.00  0.00           N  
ATOM   1065  C2    A A  34      -7.578  11.128 -36.140  1.00  0.00           C  
ATOM   1066  N3    A A  34      -8.388  10.201 -36.647  1.00  0.00           N  
ATOM   1067  C4    A A  34      -9.642  10.363 -36.188  1.00  0.00           C  
ATOM   1068  C5    A A  34     -10.084  11.338 -35.313  1.00  0.00           C  
ATOM   1069  C6    A A  34      -9.129  12.260 -34.850  1.00  0.00           C  
ATOM   1070  N6    A A  34      -9.409  13.253 -34.002  1.00  0.00           N  
ATOM   1071  N7    A A  34     -11.443  11.195 -35.065  1.00  0.00           N  
ATOM   1072  C8    A A  34     -11.786  10.154 -35.784  1.00  0.00           C  
ATOM   1073  N9    A A  34     -10.745   9.601 -36.490  1.00  0.00           N  
ATOM   1074  H5'   A A  34     -14.511   7.026 -37.451  1.00  0.00           H  
ATOM   1075 H5''   A A  34     -14.123   6.006 -36.288  1.00  0.00           H  
ATOM   1076  H4'   A A  34     -12.395   6.191 -37.875  1.00  0.00           H  
ATOM   1077  H3'   A A  34     -11.657   7.008 -35.289  1.00  0.00           H  
ATOM   1078  H1'   A A  34     -10.280   8.637 -38.209  1.00  0.00           H  
ATOM   1079  H2'   A A  34      -9.535   7.424 -36.051  1.00  0.00           H  
ATOM   1080 HO2'   A A  34      -8.657   6.391 -37.674  1.00  0.00           H  
ATOM   1081  H2    A A  34      -6.643  11.073 -36.429  1.00  0.00           H  
ATOM   1082  H61   A A  34      -8.699  13.865 -33.714  1.00  0.00           H  
ATOM   1083  H62   A A  34     -10.323  13.371 -33.669  1.00  0.00           H  
ATOM   1084  H8    A A  34     -12.700   9.803 -35.815  1.00  0.00           H  
ATOM   1085  P     A A  35     -11.822   3.731 -36.692  1.00  0.00           P  
ATOM   1086  OP2   A A  35     -12.729   3.235 -35.626  1.00  0.00           O  
ATOM   1087  OP1   A A  35     -12.394   4.326 -37.925  1.00  0.00           O  
ATOM   1088  O5'   A A  35     -10.864   2.531 -37.121  1.00  0.00           O  
ATOM   1089  C5'   A A  35      -9.807   2.105 -36.275  1.00  0.00           C  
ATOM   1090  C4'   A A  35      -8.605   3.009 -36.393  1.00  0.00           C  
ATOM   1091  O4'   A A  35      -7.957   3.108 -35.096  1.00  0.00           O  
ATOM   1092  C3'   A A  35      -7.502   2.535 -37.327  1.00  0.00           C  
ATOM   1093  O3'   A A  35      -7.744   2.865 -38.683  1.00  0.00           O  
ATOM   1094  C1'   A A  35      -6.540   3.222 -35.281  1.00  0.00           C  
ATOM   1095  C2'   A A  35      -6.285   3.276 -36.788  1.00  0.00           C  
ATOM   1096  O2'   A A  35      -6.281   4.632 -37.208  1.00  0.00           O  
ATOM   1097  N1    A A  35      -3.150   1.618 -31.747  1.00  0.00           N  
ATOM   1098  C2    A A  35      -3.555   2.840 -32.117  1.00  0.00           C  
ATOM   1099  N3    A A  35      -4.443   3.186 -33.047  1.00  0.00           N  
ATOM   1100  C4    A A  35      -4.953   2.096 -33.646  1.00  0.00           C  
ATOM   1101  C5    A A  35      -4.637   0.777 -33.375  1.00  0.00           C  
ATOM   1102  C6    A A  35      -3.683   0.544 -32.369  1.00  0.00           C  
ATOM   1103  N6    A A  35      -3.279  -0.673 -32.000  1.00  0.00           N  
ATOM   1104  N7    A A  35      -5.363  -0.079 -34.192  1.00  0.00           N  
ATOM   1105  C8    A A  35      -6.089   0.727 -34.926  1.00  0.00           C  
ATOM   1106  N9    A A  35      -5.892   2.058 -34.649  1.00  0.00           N  
ATOM   1107  H5'   A A  35      -9.546   1.193 -36.524  1.00  0.00           H  
ATOM   1108 H5''   A A  35     -10.118   2.106 -35.347  1.00  0.00           H  
ATOM   1109  H4'   A A  35      -8.894   3.903 -36.672  1.00  0.00           H  
ATOM   1110  H3'   A A  35      -7.373   1.566 -37.251  1.00  0.00           H  
ATOM   1111  H1'   A A  35      -6.209   4.046 -34.865  1.00  0.00           H  
ATOM   1112  H2'   A A  35      -5.451   2.819 -37.027  1.00  0.00           H  
ATOM   1113 HO2'   A A  35      -5.366   4.979 -37.156  1.00  0.00           H  
ATOM   1114  H2    A A  35      -3.138   3.585 -31.636  1.00  0.00           H  
ATOM   1115  H61   A A  35      -2.609  -0.773 -31.290  1.00  0.00           H  
ATOM   1116  H62   A A  35      -3.652  -1.467 -32.437  1.00  0.00           H  
ATOM   1117  H8    A A  35      -6.716   0.410 -35.610  1.00  0.00           H  
ATOM   1118  P     A A  36      -7.174   1.927 -39.857  1.00  0.00           P  
ATOM   1119  OP2   A A  36      -7.648   0.542 -39.610  1.00  0.00           O  
ATOM   1120  OP1   A A  36      -7.470   2.584 -41.155  1.00  0.00           O  
ATOM   1121  O5'   A A  36      -5.596   1.953 -39.639  1.00  0.00           O  
ATOM   1122  C5'   A A  36      -4.749   1.053 -40.337  1.00  0.00           C  
ATOM   1123  C4'   A A  36      -3.425   1.689 -40.679  1.00  0.00           C  
ATOM   1124  O4'   A A  36      -3.683   2.702 -41.681  1.00  0.00           O  
ATOM   1125  C3'   A A  36      -2.725   2.423 -39.546  1.00  0.00           C  
ATOM   1126  O3'   A A  36      -1.851   1.592 -38.802  1.00  0.00           O  
ATOM   1127  C1'   A A  36      -2.896   3.856 -41.457  1.00  0.00           C  
ATOM   1128  C2'   A A  36      -2.011   3.580 -40.258  1.00  0.00           C  
ATOM   1129  O2'   A A  36      -0.735   3.181 -40.737  1.00  0.00           O  
ATOM   1130  N1    A A  36      -3.430   8.980 -41.541  1.00  0.00           N  
ATOM   1131  C2    A A  36      -2.396   8.178 -41.826  1.00  0.00           C  
ATOM   1132  N3    A A  36      -2.326   6.849 -41.783  1.00  0.00           N  
ATOM   1133  C4    A A  36      -3.499   6.324 -41.387  1.00  0.00           C  
ATOM   1134  C5    A A  36      -4.649   7.018 -41.060  1.00  0.00           C  
ATOM   1135  C6    A A  36      -4.594   8.421 -41.147  1.00  0.00           C  
ATOM   1136  N6    A A  36      -5.623   9.221 -40.862  1.00  0.00           N  
ATOM   1137  N7    A A  36      -5.664   6.143 -40.698  1.00  0.00           N  
ATOM   1138  C8    A A  36      -5.114   4.959 -40.813  1.00  0.00           C  
ATOM   1139  N9    A A  36      -3.805   4.995 -41.226  1.00  0.00           N  
ATOM   1140  H5'   A A  36      -5.192   0.773 -41.166  1.00  0.00           H  
ATOM   1141 H5''   A A  36      -4.590   0.264 -39.779  1.00  0.00           H  
ATOM   1142  H4'   A A  36      -2.808   1.028 -41.057  1.00  0.00           H  
ATOM   1143  H3'   A A  36      -3.409   2.789 -38.945  1.00  0.00           H  
ATOM   1144  H1'   A A  36      -2.335   4.039 -42.240  1.00  0.00           H  
ATOM   1145  H2'   A A  36      -1.953   4.374 -39.686  1.00  0.00           H  
ATOM   1146 HO2'   A A  36      -0.045   3.695 -40.269  1.00  0.00           H  
ATOM   1147  H2    A A  36      -1.575   8.634 -42.107  1.00  0.00           H  
ATOM   1148  H61   A A  36      -5.525  10.193 -40.941  1.00  0.00           H  
ATOM   1149  H62   A A  36      -6.478   8.838 -40.574  1.00  0.00           H  
ATOM   1150  H8    A A  36      -5.593   4.126 -40.621  1.00  0.00           H  
ATOM   1151  P     A A  37      -1.546   1.916 -37.258  1.00  0.00           P  
ATOM   1152  OP2   A A  37      -2.841   1.959 -36.533  1.00  0.00           O  
ATOM   1153  OP1   A A  37      -0.476   0.997 -36.796  1.00  0.00           O  
ATOM   1154  O5'   A A  37      -0.949   3.394 -37.285  1.00  0.00           O  
ATOM   1155  C5'   A A  37       0.441   3.621 -37.111  1.00  0.00           C  
ATOM   1156  C4'   A A  37       0.843   4.991 -37.595  1.00  0.00           C  
ATOM   1157  O4'   A A  37      -0.140   5.342 -38.569  1.00  0.00           O  
ATOM   1158  C3'   A A  37       0.747   6.115 -36.574  1.00  0.00           C  
ATOM   1159  O3'   A A  37       1.960   6.332 -35.873  1.00  0.00           O  
ATOM   1160  C1'   A A  37      -0.521   6.712 -38.446  1.00  0.00           C  
ATOM   1161  C2'   A A  37       0.390   7.334 -37.416  1.00  0.00           C  
ATOM   1162  O2'   A A  37       1.536   7.865 -38.065  1.00  0.00           O  
ATOM   1163  N1    A A  37      -4.695   9.677 -37.863  1.00  0.00           N  
ATOM   1164  C2    A A  37      -3.453   9.944 -38.289  1.00  0.00           C  
ATOM   1165  N3    A A  37      -2.413   9.122 -38.416  1.00  0.00           N  
ATOM   1166  C4    A A  37      -2.746   7.874 -38.043  1.00  0.00           C  
ATOM   1167  C5    A A  37      -3.978   7.447 -37.584  1.00  0.00           C  
ATOM   1168  C6    A A  37      -4.996   8.413 -37.497  1.00  0.00           C  
ATOM   1169  N6    A A  37      -6.233   8.148 -37.072  1.00  0.00           N  
ATOM   1170  N7    A A  37      -3.950   6.089 -37.294  1.00  0.00           N  
ATOM   1171  C8    A A  37      -2.722   5.732 -37.579  1.00  0.00           C  
ATOM   1172  N9    A A  37      -1.938   6.762 -38.038  1.00  0.00           N  
ATOM   1173  H5'   A A  37       0.942   2.945 -37.614  1.00  0.00           H  
ATOM   1174 H5''   A A  37       0.663   3.540 -36.160  1.00  0.00           H  
ATOM   1175  H4'   A A  37       1.731   5.015 -38.010  1.00  0.00           H  
ATOM   1176  H3'   A A  37       0.035   5.918 -35.930  1.00  0.00           H  
ATOM   1177  H1'   A A  37      -0.411   7.177 -39.302  1.00  0.00           H  
ATOM   1178  H2'   A A  37      -0.074   8.014 -36.884  1.00  0.00           H  
ATOM   1179 HO2'   A A  37       1.494   8.843 -38.037  1.00  0.00           H  
ATOM   1180  H2    A A  37      -3.287  10.876 -38.543  1.00  0.00           H  
ATOM   1181  H61   A A  37      -6.901   8.865 -37.032  1.00  0.00           H  
ATOM   1182  H62   A A  37      -6.475   7.238 -36.801  1.00  0.00           H  
ATOM   1183  H8    A A  37      -2.393   4.815 -37.475  1.00  0.00           H  
ATOM   1184  P     A A  38       1.931   6.785 -34.331  1.00  0.00           P  
ATOM   1185  OP2   A A  38       1.377   5.663 -33.533  1.00  0.00           O  
ATOM   1186  OP1   A A  38       3.264   7.340 -33.990  1.00  0.00           O  
ATOM   1187  O5'   A A  38       0.876   7.979 -34.300  1.00  0.00           O  
ATOM   1188  C5'   A A  38       1.247   9.289 -34.702  1.00  0.00           C  
ATOM   1189  C4'   A A  38       0.064  10.225 -34.699  1.00  0.00           C  
ATOM   1190  O4'   A A  38      -1.024   9.644 -35.463  1.00  0.00           O  
ATOM   1191  C3'   A A  38      -0.553  10.517 -33.339  1.00  0.00           C  
ATOM   1192  O3'   A A  38       0.141  11.522 -32.620  1.00  0.00           O  
ATOM   1193  C1'   A A  38      -2.272   9.941 -34.855  1.00  0.00           C  
ATOM   1194  C2'   A A  38      -1.982  10.898 -33.698  1.00  0.00           C  
ATOM   1195  O2'   A A  38      -2.055  12.234 -34.175  1.00  0.00           O  
ATOM   1196  N1    A A  38      -6.690   7.724 -33.401  1.00  0.00           N  
ATOM   1197  C2    A A  38      -6.393   8.972 -33.787  1.00  0.00           C  
ATOM   1198  N3    A A  38      -5.219   9.482 -34.153  1.00  0.00           N  
ATOM   1199  C4    A A  38      -4.256   8.545 -34.096  1.00  0.00           C  
ATOM   1200  C5    A A  38      -4.406   7.224 -33.719  1.00  0.00           C  
ATOM   1201  C6    A A  38      -5.699   6.808 -33.355  1.00  0.00           C  
ATOM   1202  N6    A A  38      -5.996   5.565 -32.970  1.00  0.00           N  
ATOM   1203  N7    A A  38      -3.192   6.554 -33.783  1.00  0.00           N  
ATOM   1204  C8    A A  38      -2.349   7.470 -34.190  1.00  0.00           C  
ATOM   1205  N9    A A  38      -2.925   8.699 -34.400  1.00  0.00           N  
ATOM   1206  H5'   A A  38       1.622   9.252 -35.607  1.00  0.00           H  
ATOM   1207 H5''   A A  38       1.928   9.633 -34.087  1.00  0.00           H  
ATOM   1208  H4'   A A  38       0.329  11.072 -35.115  1.00  0.00           H  
ATOM   1209  H3'   A A  38      -0.564   9.692 -32.808  1.00  0.00           H  
ATOM   1210  H1'   A A  38      -2.844  10.389 -35.513  1.00  0.00           H  
ATOM   1211  H2'   A A  38      -2.594  10.747 -32.947  1.00  0.00           H  
ATOM   1212 HO2'   A A  38      -2.860  12.659 -33.812  1.00  0.00           H  
ATOM   1213  H2    A A  38      -7.147   9.598 -33.803  1.00  0.00           H  
ATOM   1214  H61   A A  38      -6.917   5.333 -32.728  1.00  0.00           H  
ATOM   1215  H62   A A  38      -5.293   4.883 -32.929  1.00  0.00           H  
ATOM   1216  H8    A A  38      -1.395   7.295 -34.332  1.00  0.00           H  
ATOM   1217  P     C A  39       0.360  11.376 -31.035  1.00  0.00           P  
ATOM   1218  OP2   C A  39       0.528   9.935 -30.724  1.00  0.00           O  
ATOM   1219  OP1   C A  39       1.410  12.343 -30.625  1.00  0.00           O  
ATOM   1220  O5'   C A  39      -1.024  11.859 -30.409  1.00  0.00           O  
ATOM   1221  C5'   C A  39      -1.401  13.226 -30.440  1.00  0.00           C  
ATOM   1222  C4'   C A  39      -2.836  13.418 -30.013  1.00  0.00           C  
ATOM   1223  O4'   C A  39      -3.718  12.685 -30.902  1.00  0.00           O  
ATOM   1224  C3'   C A  39      -3.198  12.906 -28.627  1.00  0.00           C  
ATOM   1225  O3'   C A  39      -2.855  13.814 -27.594  1.00  0.00           O  
ATOM   1226  C1'   C A  39      -4.799  12.119 -30.176  1.00  0.00           C  
ATOM   1227  C2'   C A  39      -4.694  12.652 -28.746  1.00  0.00           C  
ATOM   1228  O2'   C A  39      -5.431  13.862 -28.650  1.00  0.00           O  
ATOM   1229  N1    C A  39      -4.738  10.638 -30.231  1.00  0.00           N  
ATOM   1230  C2    C A  39      -5.875   9.911 -29.856  1.00  0.00           C  
ATOM   1231  O2    C A  39      -6.891  10.521 -29.490  1.00  0.00           O  
ATOM   1232  N3    C A  39      -5.845   8.559 -29.898  1.00  0.00           N  
ATOM   1233  C4    C A  39      -4.741   7.927 -30.294  1.00  0.00           C  
ATOM   1234  N4    C A  39      -4.758   6.592 -30.319  1.00  0.00           N  
ATOM   1235  C5    C A  39      -3.569   8.636 -30.681  1.00  0.00           C  
ATOM   1236  C6    C A  39      -3.610   9.973 -30.637  1.00  0.00           C  
ATOM   1237  H5'   C A  39      -1.291  13.567 -31.352  1.00  0.00           H  
ATOM   1238 H5''   C A  39      -0.818  13.733 -29.836  1.00  0.00           H  
ATOM   1239  H4'   C A  39      -3.054  14.373 -30.065  1.00  0.00           H  
ATOM   1240  H3'   C A  39      -2.739  12.053 -28.470  1.00  0.00           H  
ATOM   1241  H1'   C A  39      -5.641  12.424 -30.576  1.00  0.00           H  
ATOM   1242  H2'   C A  39      -4.999  11.988 -28.093  1.00  0.00           H  
ATOM   1243 HO2'   C A  39      -6.237  13.703 -28.116  1.00  0.00           H  
ATOM   1244  H42   C A  39      -3.961   6.098 -30.605  1.00  0.00           H  
ATOM   1245  H41   C A  39      -5.566   6.106 -30.051  1.00  0.00           H  
ATOM   1246  H5    C A  39      -2.762   8.162 -30.971  1.00  0.00           H  
ATOM   1247  H6    C A  39      -2.814  10.480 -30.899  1.00  0.00           H  
ATOM   1248  P     C A  40      -2.385  13.265 -26.159  1.00  0.00           P  
ATOM   1249  OP2   C A  40      -1.547  12.059 -26.379  1.00  0.00           O  
ATOM   1250  OP1   C A  40      -1.836  14.408 -25.386  1.00  0.00           O  
ATOM   1251  O5'   C A  40      -3.740  12.803 -25.459  1.00  0.00           O  
ATOM   1252  C5'   C A  40      -4.700  13.756 -25.028  1.00  0.00           C  
ATOM   1253  C4'   C A  40      -5.951  13.091 -24.509  1.00  0.00           C  
ATOM   1254  O4'   C A  40      -6.574  12.317 -25.568  1.00  0.00           O  
ATOM   1255  C3'   C A  40      -5.759  12.089 -23.382  1.00  0.00           C  
ATOM   1256  O3'   C A  40      -5.655  12.701 -22.107  1.00  0.00           O  
ATOM   1257  C1'   C A  40      -7.121  11.114 -25.049  1.00  0.00           C  
ATOM   1258  C2'   C A  40      -6.977  11.187 -23.528  1.00  0.00           C  
ATOM   1259  O2'   C A  40      -8.138  11.796 -22.983  1.00  0.00           O  
ATOM   1260  N1    C A  40      -6.418   9.942 -25.626  1.00  0.00           N  
ATOM   1261  C2    C A  40      -7.010   8.679 -25.492  1.00  0.00           C  
ATOM   1262  O2    C A  40      -8.095   8.578 -24.899  1.00  0.00           O  
ATOM   1263  N3    C A  40      -6.390   7.594 -26.009  1.00  0.00           N  
ATOM   1264  C4    C A  40      -5.224   7.729 -26.642  1.00  0.00           C  
ATOM   1265  N4    C A  40      -4.649   6.630 -27.137  1.00  0.00           N  
ATOM   1266  C5    C A  40      -4.597   8.997 -26.794  1.00  0.00           C  
ATOM   1267  C6    C A  40      -5.220  10.064 -26.279  1.00  0.00           C  
ATOM   1268  H5'   C A  40      -4.935  14.336 -25.783  1.00  0.00           H  
ATOM   1269 H5''   C A  40      -4.309  14.303 -24.315  1.00  0.00           H  
ATOM   1270  H4'   C A  40      -6.576  13.786 -24.213  1.00  0.00           H  
ATOM   1271  H3'   C A  40      -4.949  11.563 -23.553  1.00  0.00           H  
ATOM   1272  H1'   C A  40      -8.072  11.070 -25.284  1.00  0.00           H  
ATOM   1273  H2'   C A  40      -6.817  10.300 -23.140  1.00  0.00           H  
ATOM   1274 HO2'   C A  40      -8.663  11.118 -22.511  1.00  0.00           H  
ATOM   1275  H42   C A  40      -3.792   6.696 -27.607  1.00  0.00           H  
ATOM   1276  H41   C A  40      -5.084   5.758 -27.029  1.00  0.00           H  
ATOM   1277  H5    C A  40      -3.740   9.087 -27.262  1.00  0.00           H  
ATOM   1278  H6    C A  40      -4.804  10.946 -26.374  1.00  0.00           H  
ATOM   1279  P     G A  41      -4.759  12.025 -20.956  1.00  0.00           P  
ATOM   1280  OP2   G A  41      -3.341  12.066 -21.393  1.00  0.00           O  
ATOM   1281  OP1   G A  41      -5.145  12.632 -19.656  1.00  0.00           O  
ATOM   1282  O5'   G A  41      -5.229  10.502 -20.947  1.00  0.00           O  
ATOM   1283  C5'   G A  41      -6.172  10.036 -19.994  1.00  0.00           C  
ATOM   1284  C4'   G A  41      -6.708   8.675 -20.364  1.00  0.00           C  
ATOM   1285  O4'   G A  41      -6.852   8.552 -21.796  1.00  0.00           O  
ATOM   1286  C3'   G A  41      -5.844   7.487 -19.968  1.00  0.00           C  
ATOM   1287  O3'   G A  41      -6.146   6.989 -18.676  1.00  0.00           O  
ATOM   1288  C1'   G A  41      -6.428   7.280 -22.245  1.00  0.00           C  
ATOM   1289  C2'   G A  41      -6.228   6.435 -20.993  1.00  0.00           C  
ATOM   1290  O2'   G A  41      -7.460   5.814 -20.657  1.00  0.00           O  
ATOM   1291  N1    G A  41      -2.832   5.045 -25.071  1.00  0.00           N  
ATOM   1292  C2    G A  41      -3.952   4.501 -24.492  1.00  0.00           C  
ATOM   1293  N2    G A  41      -4.146   3.188 -24.687  1.00  0.00           N  
ATOM   1294  N3    G A  41      -4.822   5.192 -23.773  1.00  0.00           N  
ATOM   1295  C4    G A  41      -4.476   6.493 -23.676  1.00  0.00           C  
ATOM   1296  C5    G A  41      -3.382   7.135 -24.215  1.00  0.00           C  
ATOM   1297  C6    G A  41      -2.457   6.382 -24.984  1.00  0.00           C  
ATOM   1298  O6    G A  41      -1.426   6.770 -25.545  1.00  0.00           O  
ATOM   1299  N7    G A  41      -3.389   8.483 -23.884  1.00  0.00           N  
ATOM   1300  C8    G A  41      -4.466   8.632 -23.163  1.00  0.00           C  
ATOM   1301  N9    G A  41      -5.172   7.465 -22.997  1.00  0.00           N  
ATOM   1302  H5'   G A  41      -6.916  10.670 -19.943  1.00  0.00           H  
ATOM   1303 H5''   G A  41      -5.738   9.981 -19.116  1.00  0.00           H  
ATOM   1304  H4'   G A  41      -7.590   8.579 -19.949  1.00  0.00           H  
ATOM   1305  H3'   G A  41      -4.890   7.706 -20.012  1.00  0.00           H  
ATOM   1306  H1'   G A  41      -7.095   6.854 -22.824  1.00  0.00           H  
ATOM   1307  H2'   G A  41      -5.512   5.777 -21.118  1.00  0.00           H  
ATOM   1308 HO2'   G A  41      -7.639   5.955 -19.704  1.00  0.00           H  
ATOM   1309  H1    G A  41      -2.250   4.447 -25.586  1.00  0.00           H  
ATOM   1310  H22   G A  41      -4.929   2.745 -24.298  1.00  0.00           H  
ATOM   1311  H21   G A  41      -3.507   2.669 -25.219  1.00  0.00           H  
ATOM   1312  H8    G A  41      -4.743   9.490 -22.779  1.00  0.00           H  
ATOM   1313  P     A A  42      -5.024   6.215 -17.825  1.00  0.00           P  
ATOM   1314  OP2   A A  42      -3.740   6.309 -18.565  1.00  0.00           O  
ATOM   1315  OP1   A A  42      -5.099   6.692 -16.422  1.00  0.00           O  
ATOM   1316  O5'   A A  42      -5.498   4.694 -17.855  1.00  0.00           O  
ATOM   1317  C5'   A A  42      -5.616   3.944 -16.656  1.00  0.00           C  
ATOM   1318  C4'   A A  42      -6.754   2.957 -16.729  1.00  0.00           C  
ATOM   1319  O4'   A A  42      -7.412   3.176 -17.995  1.00  0.00           O  
ATOM   1320  C3'   A A  42      -6.363   1.487 -16.748  1.00  0.00           C  
ATOM   1321  O3'   A A  42      -6.391   0.889 -15.464  1.00  0.00           O  
ATOM   1322  C1'   A A  42      -7.773   1.960 -18.586  1.00  0.00           C  
ATOM   1323  C2'   A A  42      -7.461   0.851 -17.580  1.00  0.00           C  
ATOM   1324  O2'   A A  42      -8.621   0.603 -16.798  1.00  0.00           O  
ATOM   1325  N1    A A  42      -7.277  -0.639 -23.008  1.00  0.00           N  
ATOM   1326  C2    A A  42      -8.145  -0.745 -21.994  1.00  0.00           C  
ATOM   1327  N3    A A  42      -8.217  -0.034 -20.871  1.00  0.00           N  
ATOM   1328  C4    A A  42      -7.245   0.895 -20.833  1.00  0.00           C  
ATOM   1329  C5    A A  42      -6.281   1.124 -21.797  1.00  0.00           C  
ATOM   1330  C6    A A  42      -6.313   0.305 -22.939  1.00  0.00           C  
ATOM   1331  N6    A A  42      -5.447   0.409 -23.950  1.00  0.00           N  
ATOM   1332  N7    A A  42      -5.445   2.165 -21.416  1.00  0.00           N  
ATOM   1333  C8    A A  42      -5.915   2.535 -20.250  1.00  0.00           C  
ATOM   1334  N9    A A  42      -7.005   1.809 -19.836  1.00  0.00           N  
ATOM   1335  H5'   A A  42      -5.773   4.558 -15.908  1.00  0.00           H  
ATOM   1336 H5''   A A  42      -4.780   3.457 -16.499  1.00  0.00           H  
ATOM   1337  H4'   A A  42      -7.402   3.103 -16.008  1.00  0.00           H  
ATOM   1338  H3'   A A  42      -5.476   1.355 -17.145  1.00  0.00           H  
ATOM   1339  H1'   A A  42      -8.733   1.955 -18.790  1.00  0.00           H  
ATOM   1340  H2'   A A  42      -7.146   0.040 -18.031  1.00  0.00           H  
ATOM   1341 HO2'   A A  42      -8.998  -0.265 -17.055  1.00  0.00           H  
ATOM   1342  H2    A A  42      -8.824  -1.445 -22.094  1.00  0.00           H  
ATOM   1343  H61   A A  42      -5.520  -0.192 -24.721  1.00  0.00           H  
ATOM   1344  H62   A A  42      -4.740   1.087 -23.921  1.00  0.00           H  
ATOM   1345  H8    A A  42      -5.525   3.264 -19.722  1.00  0.00           H  
ATOM   1346  P     A A  43      -5.018   0.513 -14.718  1.00  0.00           P  
ATOM   1347  OP2   A A  43      -4.770  -0.938 -14.914  1.00  0.00           O  
ATOM   1348  OP1   A A  43      -3.985   1.496 -15.131  1.00  0.00           O  
ATOM   1349  O5'   A A  43      -5.339   0.753 -13.176  1.00  0.00           O  
ATOM   1350  C5'   A A  43      -4.799   1.869 -12.484  1.00  0.00           C  
ATOM   1351  C4'   A A  43      -5.752   2.386 -11.436  1.00  0.00           C  
ATOM   1352  O4'   A A  43      -7.106   2.370 -11.948  1.00  0.00           O  
ATOM   1353  C3'   A A  43      -5.823   1.586 -10.145  1.00  0.00           C  
ATOM   1354  O3'   A A  43      -4.829   1.957  -9.206  1.00  0.00           O  
ATOM   1355  C1'   A A  43      -8.021   1.990 -10.933  1.00  0.00           C  
ATOM   1356  C2'   A A  43      -7.224   1.889  -9.629  1.00  0.00           C  
ATOM   1357  O2'   A A  43      -7.267   3.144  -8.966  1.00  0.00           O  
ATOM   1358  N1    A A  43     -11.292  -1.770  -9.623  1.00  0.00           N  
ATOM   1359  C2    A A  43     -10.936  -0.633  -9.012  1.00  0.00           C  
ATOM   1360  N3    A A  43     -10.077   0.303  -9.410  1.00  0.00           N  
ATOM   1361  C4    A A  43      -9.539  -0.021 -10.600  1.00  0.00           C  
ATOM   1362  C5    A A  43      -9.806  -1.152 -11.348  1.00  0.00           C  
ATOM   1363  C6    A A  43     -10.735  -2.064 -10.817  1.00  0.00           C  
ATOM   1364  N6    A A  43     -11.090  -3.198 -11.426  1.00  0.00           N  
ATOM   1365  N7    A A  43      -9.066  -1.148 -12.523  1.00  0.00           N  
ATOM   1366  C8    A A  43      -8.380  -0.033 -12.459  1.00  0.00           C  
ATOM   1367  N9    A A  43      -8.618   0.699 -11.322  1.00  0.00           N  
ATOM   1368  H5'   A A  43      -4.612   2.585 -13.127  1.00  0.00           H  
ATOM   1369 H5''   A A  43      -3.961   1.603 -12.051  1.00  0.00           H  
ATOM   1370  H4'   A A  43      -5.507   3.311 -11.223  1.00  0.00           H  
ATOM   1371  H3'   A A  43      -5.737   0.629 -10.343  1.00  0.00           H  
ATOM   1372  H1'   A A  43      -8.730   2.660 -10.831  1.00  0.00           H  
ATOM   1373  H2'   A A  43      -7.562   1.166  -9.060  1.00  0.00           H  
ATOM   1374 HO2'   A A  43      -7.837   3.066  -8.172  1.00  0.00           H  
ATOM   1375  H2    A A  43     -11.369  -0.466  -8.148  1.00  0.00           H  
ATOM   1376  H61   A A  43     -11.743  -3.796 -11.006  1.00  0.00           H  
ATOM   1377  H62   A A  43     -10.698  -3.433 -12.293  1.00  0.00           H  
ATOM   1378  H8    A A  43      -7.755   0.252 -13.158  1.00  0.00           H  
ATOM   1379  P     G A  44      -3.708   0.898  -8.755  1.00  0.00           P  
ATOM   1380  OP2   G A  44      -3.319   0.104  -9.948  1.00  0.00           O  
ATOM   1381  OP1   G A  44      -2.666   1.629  -7.989  1.00  0.00           O  
ATOM   1382  O5'   G A  44      -4.473  -0.069  -7.746  1.00  0.00           O  
ATOM   1383  C5'   G A  44      -5.493  -0.943  -8.207  1.00  0.00           C  
ATOM   1384  C4'   G A  44      -5.496  -2.243  -7.442  1.00  0.00           C  
ATOM   1385  O4'   G A  44      -4.423  -3.074  -7.973  1.00  0.00           O  
ATOM   1386  C3'   G A  44      -5.309  -2.132  -5.936  1.00  0.00           C  
ATOM   1387  O3'   G A  44      -6.171  -2.988  -5.207  1.00  0.00           O  
ATOM   1388  C1'   G A  44      -3.461  -3.327  -6.957  1.00  0.00           C  
ATOM   1389  C2'   G A  44      -3.819  -2.427  -5.784  1.00  0.00           C  
ATOM   1390  O2'   G A  44      -3.559  -3.164  -4.598  1.00  0.00           O  
ATOM   1391  N1    G A  44       1.209  -5.092  -7.954  1.00  0.00           N  
ATOM   1392  C2    G A  44       0.137  -5.731  -7.381  1.00  0.00           C  
ATOM   1393  N2    G A  44       0.328  -7.010  -7.025  1.00  0.00           N  
ATOM   1394  N3    G A  44      -1.038  -5.161  -7.173  1.00  0.00           N  
ATOM   1395  C4    G A  44      -1.057  -3.877  -7.588  1.00  0.00           C  
ATOM   1396  C5    G A  44      -0.044  -3.145  -8.171  1.00  0.00           C  
ATOM   1397  C6    G A  44       1.212  -3.770  -8.389  1.00  0.00           C  
ATOM   1398  O6    G A  44       2.233  -3.289  -8.892  1.00  0.00           O  
ATOM   1399  N7    G A  44      -0.467  -1.854  -8.453  1.00  0.00           N  
ATOM   1400  C8    G A  44      -1.707  -1.824  -8.043  1.00  0.00           C  
ATOM   1401  N9    G A  44      -2.128  -3.018  -7.508  1.00  0.00           N  
ATOM   1402  H5'   G A  44      -5.348  -1.131  -9.157  1.00  0.00           H  
ATOM   1403 H5''   G A  44      -6.363  -0.505  -8.097  1.00  0.00           H  
ATOM   1404  H4'   G A  44      -6.338  -2.710  -7.624  1.00  0.00           H  
ATOM   1405  H3'   G A  44      -5.468  -1.206  -5.661  1.00  0.00           H  
ATOM   1406  H1'   G A  44      -3.485  -4.264  -6.669  1.00  0.00           H  
ATOM   1407  H2'   G A  44      -3.284  -1.607  -5.826  1.00  0.00           H  
ATOM   1408 HO2'   G A  44      -2.737  -2.825  -4.185  1.00  0.00           H  
ATOM   1409  H1    G A  44       2.037  -5.604  -8.065  1.00  0.00           H  
ATOM   1410  H22   G A  44      -0.403  -7.518  -6.611  1.00  0.00           H  
ATOM   1411  H21   G A  44       1.195  -7.440  -7.176  1.00  0.00           H  
ATOM   1412  H8    G A  44      -2.277  -1.031  -8.112  1.00  0.00           H  
ATOM   1413  P     G A  45      -7.518  -2.408  -4.548  1.00  0.00           P  
ATOM   1414  OP2   G A  45      -7.153  -1.731  -3.277  1.00  0.00           O  
ATOM   1415  OP1   G A  45      -8.255  -1.655  -5.595  1.00  0.00           O  
ATOM   1416  O5'   G A  45      -8.364  -3.709  -4.189  1.00  0.00           O  
ATOM   1417  C5'   G A  45      -7.829  -4.716  -3.344  1.00  0.00           C  
ATOM   1418  C4'   G A  45      -8.294  -6.091  -3.757  1.00  0.00           C  
ATOM   1419  O4'   G A  45      -8.143  -6.250  -5.192  1.00  0.00           O  
ATOM   1420  C3'   G A  45      -7.519  -7.261  -3.171  1.00  0.00           C  
ATOM   1421  O3'   G A  45      -7.936  -7.601  -1.859  1.00  0.00           O  
ATOM   1422  C1'   G A  45      -7.734  -7.575  -5.503  1.00  0.00           C  
ATOM   1423  C2'   G A  45      -7.759  -8.364  -4.192  1.00  0.00           C  
ATOM   1424  O2'   G A  45      -9.044  -8.946  -4.030  1.00  0.00           O  
ATOM   1425  N1    G A  45      -4.296 -10.210  -8.177  1.00  0.00           N  
ATOM   1426  C2    G A  45      -5.547 -10.586  -7.752  1.00  0.00           C  
ATOM   1427  N2    G A  45      -5.940 -11.826  -8.079  1.00  0.00           N  
ATOM   1428  N3    G A  45      -6.356  -9.803  -7.057  1.00  0.00           N  
ATOM   1429  C4    G A  45      -5.806  -8.595  -6.814  1.00  0.00           C  
ATOM   1430  C5    G A  45      -4.568  -8.121  -7.194  1.00  0.00           C  
ATOM   1431  C6    G A  45      -3.710  -8.971  -7.939  1.00  0.00           C  
ATOM   1432  O6    G A  45      -2.575  -8.734  -8.368  1.00  0.00           O  
ATOM   1433  N7    G A  45      -4.380  -6.821  -6.747  1.00  0.00           N  
ATOM   1434  C8    G A  45      -5.486  -6.533  -6.116  1.00  0.00           C  
ATOM   1435  N9    G A  45      -6.394  -7.564  -6.119  1.00  0.00           N  
ATOM   1436  H5'   G A  45      -8.114  -4.546  -2.422  1.00  0.00           H  
ATOM   1437 H5''   G A  45      -6.850  -4.683  -3.387  1.00  0.00           H  
ATOM   1438  H4'   G A  45      -9.241  -6.189  -3.524  1.00  0.00           H  
ATOM   1439  H3'   G A  45      -6.564  -7.040  -3.157  1.00  0.00           H  
ATOM   1440  H1'   G A  45      -8.379  -7.965  -6.130  1.00  0.00           H  
ATOM   1441  H2'   G A  45      -7.049  -9.039  -4.167  1.00  0.00           H  
ATOM   1442 HO2'   G A  45      -8.974  -9.915  -4.159  1.00  0.00           H  
ATOM   1443  H1    G A  45      -3.774 -10.864  -8.687  1.00  0.00           H  
ATOM   1444  H22   G A  45      -6.823 -12.149  -7.803  1.00  0.00           H  
ATOM   1445  H21   G A  45      -5.346 -12.411  -8.594  1.00  0.00           H  
ATOM   1446  H8    G A  45      -5.650  -5.669  -5.685  1.00  0.00           H  
ATOM   1447  P     A A  46      -6.860  -8.096  -0.773  1.00  0.00           P  
ATOM   1448  OP2   A A  46      -5.601  -7.343  -0.997  1.00  0.00           O  
ATOM   1449  OP1   A A  46      -7.507  -8.065   0.563  1.00  0.00           O  
ATOM   1450  O5'   A A  46      -6.598  -9.620  -1.158  1.00  0.00           O  
ATOM   1451  C5'   A A  46      -7.599 -10.606  -0.955  1.00  0.00           C  
ATOM   1452  C4'   A A  46      -7.198 -11.933  -1.549  1.00  0.00           C  
ATOM   1453  O4'   A A  46      -7.020 -11.796  -2.983  1.00  0.00           O  
ATOM   1454  C3'   A A  46      -5.876 -12.509  -1.065  1.00  0.00           C  
ATOM   1455  O3'   A A  46      -5.988 -13.186   0.175  1.00  0.00           O  
ATOM   1456  C1'   A A  46      -5.934 -12.597  -3.425  1.00  0.00           C  
ATOM   1457  C2'   A A  46      -5.464 -13.411  -2.219  1.00  0.00           C  
ATOM   1458  O2'   A A  46      -6.172 -14.642  -2.190  1.00  0.00           O  
ATOM   1459  N1    A A  46      -1.730 -12.383  -6.398  1.00  0.00           N  
ATOM   1460  C2    A A  46      -2.553 -13.389  -6.073  1.00  0.00           C  
ATOM   1461  N3    A A  46      -3.631 -13.374  -5.292  1.00  0.00           N  
ATOM   1462  C4    A A  46      -3.849 -12.139  -4.806  1.00  0.00           C  
ATOM   1463  C5    A A  46      -3.094 -11.008  -5.050  1.00  0.00           C  
ATOM   1464  C6    A A  46      -1.978 -11.155  -5.894  1.00  0.00           C  
ATOM   1465  N6    A A  46      -1.158 -10.153  -6.218  1.00  0.00           N  
ATOM   1466  N7    A A  46      -3.621  -9.912  -4.379  1.00  0.00           N  
ATOM   1467  C8    A A  46      -4.665 -10.398  -3.756  1.00  0.00           C  
ATOM   1468  N9    A A  46      -4.863 -11.740  -3.969  1.00  0.00           N  
ATOM   1469  H5'   A A  46      -8.433 -10.306  -1.376  1.00  0.00           H  
ATOM   1470 H5''   A A  46      -7.749 -10.718   0.006  1.00  0.00           H  
ATOM   1471  H4'   A A  46      -7.910 -12.585  -1.378  1.00  0.00           H  
ATOM   1472  H3'   A A  46      -5.223 -11.783  -0.976  1.00  0.00           H  
ATOM   1473  H1'   A A  46      -6.253 -13.205  -4.125  1.00  0.00           H  
ATOM   1474  H2'   A A  46      -4.494 -13.551  -2.238  1.00  0.00           H  
ATOM   1475 HO2'   A A  46      -5.559 -15.368  -2.427  1.00  0.00           H  
ATOM   1476  H2    A A  46      -2.329 -14.259  -6.465  1.00  0.00           H  
ATOM   1477  H61   A A  46      -0.396 -10.317  -6.812  1.00  0.00           H  
ATOM   1478  H62   A A  46      -1.318  -9.254  -5.864  1.00  0.00           H  
ATOM   1479  H8    A A  46      -5.251  -9.854  -3.189  1.00  0.00           H  
ATOM   1480  P     A A  47      -4.782 -13.135   1.236  1.00  0.00           P  
ATOM   1481  OP2   A A  47      -4.169 -11.784   1.171  1.00  0.00           O  
ATOM   1482  OP1   A A  47      -5.287 -13.650   2.533  1.00  0.00           O  
ATOM   1483  O5'   A A  47      -3.724 -14.183   0.668  1.00  0.00           O  
ATOM   1484  C5'   A A  47      -4.034 -15.567   0.600  1.00  0.00           C  
ATOM   1485  C4'   A A  47      -3.000 -16.328  -0.191  1.00  0.00           C  
ATOM   1486  O4'   A A  47      -2.980 -15.851  -1.562  1.00  0.00           O  
ATOM   1487  C3'   A A  47      -1.560 -16.177   0.274  1.00  0.00           C  
ATOM   1488  O3'   A A  47      -1.237 -17.026   1.363  1.00  0.00           O  
ATOM   1489  C1'   A A  47      -1.654 -15.840  -2.063  1.00  0.00           C  
ATOM   1490  C2'   A A  47      -0.768 -16.477  -0.991  1.00  0.00           C  
ATOM   1491  O2'   A A  47      -0.690 -17.875  -1.229  1.00  0.00           O  
ATOM   1492  N1    A A  47       1.629 -12.851  -4.679  1.00  0.00           N  
ATOM   1493  C2    A A  47       1.496 -14.181  -4.592  1.00  0.00           C  
ATOM   1494  N3    A A  47       0.617 -14.894  -3.890  1.00  0.00           N  
ATOM   1495  C4    A A  47      -0.211 -14.086  -3.205  1.00  0.00           C  
ATOM   1496  C5    A A  47      -0.198 -12.704  -3.193  1.00  0.00           C  
ATOM   1497  C6    A A  47       0.780 -12.069  -3.978  1.00  0.00           C  
ATOM   1498  N6    A A  47       0.914 -10.743  -4.065  1.00  0.00           N  
ATOM   1499  N7    A A  47      -1.202 -12.211  -2.371  1.00  0.00           N  
ATOM   1500  C8    A A  47      -1.790 -13.288  -1.912  1.00  0.00           C  
ATOM   1501  N9    A A  47      -1.241 -14.458  -2.375  1.00  0.00           N  
ATOM   1502  H5'   A A  47      -4.909 -15.679   0.172  1.00  0.00           H  
ATOM   1503 H5''   A A  47      -4.074 -15.931   1.508  1.00  0.00           H  
ATOM   1504  H4'   A A  47      -3.235 -17.280  -0.188  1.00  0.00           H  
ATOM   1505  H3'   A A  47      -1.403 -15.245   0.536  1.00  0.00           H  
ATOM   1506  H1'   A A  47      -1.621 -16.383  -2.878  1.00  0.00           H  
ATOM   1507  H2'   A A  47       0.120 -16.063  -0.967  1.00  0.00           H  
ATOM   1508 HO2'   A A  47       0.210 -18.094  -1.550  1.00  0.00           H  
ATOM   1509  H2    A A  47       2.136 -14.703  -5.120  1.00  0.00           H  
ATOM   1510  H61   A A  47       1.617 -10.358  -4.630  1.00  0.00           H  
ATOM   1511  H62   A A  47       0.310 -10.155  -3.566  1.00  0.00           H  
ATOM   1512  H8    A A  47      -2.550 -13.261  -1.294  1.00  0.00           H  
ATOM   1513  P     C A  48      -0.254 -16.510   2.525  1.00  0.00           P  
ATOM   1514  OP2   C A  48      -0.510 -15.063   2.736  1.00  0.00           O  
ATOM   1515  OP1   C A  48      -0.365 -17.450   3.670  1.00  0.00           O  
ATOM   1516  O5'   C A  48       1.202 -16.669   1.899  1.00  0.00           O  
ATOM   1517  C5'   C A  48       1.772 -17.952   1.693  1.00  0.00           C  
ATOM   1518  C4'   C A  48       3.060 -17.871   0.911  1.00  0.00           C  
ATOM   1519  O4'   C A  48       2.809 -17.290  -0.395  1.00  0.00           O  
ATOM   1520  C3'   C A  48       4.150 -16.991   1.504  1.00  0.00           C  
ATOM   1521  O3'   C A  48       4.901 -17.643   2.514  1.00  0.00           O  
ATOM   1522  C1'   C A  48       3.883 -16.446  -0.780  1.00  0.00           C  
ATOM   1523  C2'   C A  48       4.972 -16.610   0.281  1.00  0.00           C  
ATOM   1524  O2'   C A  48       5.838 -17.667  -0.107  1.00  0.00           O  
ATOM   1525  N1    C A  48       3.414 -15.043  -0.894  1.00  0.00           N  
ATOM   1526  C2    C A  48       4.216 -14.128  -1.589  1.00  0.00           C  
ATOM   1527  O2    C A  48       5.286 -14.515  -2.084  1.00  0.00           O  
ATOM   1528  N3    C A  48       3.812 -12.843  -1.708  1.00  0.00           N  
ATOM   1529  C4    C A  48       2.658 -12.453  -1.166  1.00  0.00           C  
ATOM   1530  N4    C A  48       2.300 -11.174  -1.308  1.00  0.00           N  
ATOM   1531  C5    C A  48       1.821 -13.357  -0.453  1.00  0.00           C  
ATOM   1532  C6    C A  48       2.231 -14.626  -0.343  1.00  0.00           C  
ATOM   1533  H5'   C A  48       1.134 -18.510   1.201  1.00  0.00           H  
ATOM   1534 H5''   C A  48       1.952 -18.365   2.563  1.00  0.00           H  
ATOM   1535  H4'   C A  48       3.414 -18.778   0.794  1.00  0.00           H  
ATOM   1536  H3'   C A  48       3.741 -16.182   1.879  1.00  0.00           H  
ATOM   1537  H1'   C A  48       4.226 -16.745  -1.648  1.00  0.00           H  
ATOM   1538  H2'   C A  48       5.463 -15.773   0.423  1.00  0.00           H  
ATOM   1539 HO2'   C A  48       6.701 -17.290  -0.377  1.00  0.00           H  
ATOM   1540  H42   C A  48       1.458 -10.856  -0.922  1.00  0.00           H  
ATOM   1541  H41   C A  48       2.879 -10.554  -1.799  1.00  0.00           H  
ATOM   1542  H5    C A  48       0.974 -13.061  -0.059  1.00  0.00           H  
ATOM   1543  H6    C A  48       1.669 -15.264   0.144  1.00  0.00           H  
ATOM   1544  P     G A  49       5.473 -16.808   3.762  1.00  0.00           P  
ATOM   1545  OP2   G A  49       4.454 -15.797   4.144  1.00  0.00           O  
ATOM   1546  OP1   G A  49       5.964 -17.775   4.777  1.00  0.00           O  
ATOM   1547  O5'   G A  49       6.733 -16.037   3.166  1.00  0.00           O  
ATOM   1548  C5'   G A  49       7.920 -16.736   2.823  1.00  0.00           C  
ATOM   1549  C4'   G A  49       8.937 -15.823   2.184  1.00  0.00           C  
ATOM   1550  O4'   G A  49       8.404 -15.284   0.946  1.00  0.00           O  
ATOM   1551  C3'   G A  49       9.325 -14.591   2.987  1.00  0.00           C  
ATOM   1552  O3'   G A  49      10.305 -14.859   3.975  1.00  0.00           O  
ATOM   1553  C1'   G A  49       8.812 -13.933   0.776  1.00  0.00           C  
ATOM   1554  C2'   G A  49       9.793 -13.625   1.909  1.00  0.00           C  
ATOM   1555  O2'   G A  49      11.110 -13.935   1.475  1.00  0.00           O  
ATOM   1556  N1    G A  49       7.030  -9.270  -0.224  1.00  0.00           N  
ATOM   1557  C2    G A  49       8.296  -9.777  -0.392  1.00  0.00           C  
ATOM   1558  N2    G A  49       9.212  -8.935  -0.893  1.00  0.00           N  
ATOM   1559  N3    G A  49       8.640 -11.019  -0.093  1.00  0.00           N  
ATOM   1560  C4    G A  49       7.601 -11.727   0.398  1.00  0.00           C  
ATOM   1561  C5    G A  49       6.301 -11.316   0.605  1.00  0.00           C  
ATOM   1562  C6    G A  49       5.945  -9.982   0.280  1.00  0.00           C  
ATOM   1563  O6    G A  49       4.845  -9.429   0.391  1.00  0.00           O  
ATOM   1564  N7    G A  49       5.535 -12.349   1.127  1.00  0.00           N  
ATOM   1565  C8    G A  49       6.368 -13.350   1.226  1.00  0.00           C  
ATOM   1566  N9    G A  49       7.637 -13.041   0.801  1.00  0.00           N  
ATOM   1567  H5'   G A  49       7.698 -17.456   2.196  1.00  0.00           H  
ATOM   1568 H5''   G A  49       8.307 -17.128   3.634  1.00  0.00           H  
ATOM   1569  H4'   G A  49       9.746 -16.339   1.985  1.00  0.00           H  
ATOM   1570  H3'   G A  49       8.525 -14.224   3.420  1.00  0.00           H  
ATOM   1571  H1'   G A  49       9.271 -13.845  -0.085  1.00  0.00           H  
ATOM   1572  H2'   G A  49       9.719 -12.692   2.203  1.00  0.00           H  
ATOM   1573 HO2'   G A  49      11.606 -13.101   1.341  1.00  0.00           H  
ATOM   1574  H1    G A  49       6.877  -8.336  -0.477  1.00  0.00           H  
ATOM   1575  H22   G A  49      10.133  -9.242  -1.035  1.00  0.00           H  
ATOM   1576  H21   G A  49       8.965  -8.014  -1.117  1.00  0.00           H  
ATOM   1577  H8    G A  49       6.112 -14.232   1.568  1.00  0.00           H  
ATOM   1578  P     C A  50      10.431 -13.911   5.267  1.00  0.00           P  
ATOM   1579  OP2   C A  50       9.063 -13.645   5.778  1.00  0.00           O  
ATOM   1580  OP1   C A  50      11.450 -14.500   6.172  1.00  0.00           O  
ATOM   1581  O5'   C A  50      11.016 -12.547   4.689  1.00  0.00           O  
ATOM   1582  C5'   C A  50      10.591 -11.294   5.204  1.00  0.00           C  
ATOM   1583  C4'   C A  50      10.897 -10.166   4.249  1.00  0.00           C  
ATOM   1584  O4'   C A  50       9.996 -10.237   3.115  1.00  0.00           O  
ATOM   1585  C3'   C A  50      10.721  -8.758   4.796  1.00  0.00           C  
ATOM   1586  O3'   C A  50      11.854  -8.299   5.513  1.00  0.00           O  
ATOM   1587  C1'   C A  50       9.656  -8.935   2.670  1.00  0.00           C  
ATOM   1588  C2'   C A  50      10.457  -7.952   3.532  1.00  0.00           C  
ATOM   1589  O2'   C A  50      11.667  -7.643   2.856  1.00  0.00           O  
ATOM   1590  N1    C A  50       8.191  -8.772   2.843  1.00  0.00           N  
ATOM   1591  C2    C A  50       7.592  -7.599   2.367  1.00  0.00           C  
ATOM   1592  O2    C A  50       8.297  -6.737   1.821  1.00  0.00           O  
ATOM   1593  N3    C A  50       6.258  -7.426   2.512  1.00  0.00           N  
ATOM   1594  C4    C A  50       5.523  -8.367   3.103  1.00  0.00           C  
ATOM   1595  N4    C A  50       4.210  -8.153   3.224  1.00  0.00           N  
ATOM   1596  C5    C A  50       6.101  -9.570   3.598  1.00  0.00           C  
ATOM   1597  C6    C A  50       7.421  -9.731   3.448  1.00  0.00           C  
ATOM   1598  H5'   C A  50      11.050 -11.126   6.054  1.00  0.00           H  
ATOM   1599 H5''   C A  50       9.625 -11.325   5.362  1.00  0.00           H  
ATOM   1600  H4'   C A  50      11.819 -10.263   3.932  1.00  0.00           H  
ATOM   1601  H3'   C A  50       9.926  -8.731   5.369  1.00  0.00           H  
ATOM   1602  H1'   C A  50       9.890  -8.803   1.728  1.00  0.00           H  
ATOM   1603  H2'   C A  50       9.933  -7.147   3.724  1.00  0.00           H  
ATOM   1604 HO2'   C A  50      12.414  -7.725   3.485  1.00  0.00           H  
ATOM   1605  H42   C A  50       3.642  -8.825   3.654  1.00  0.00           H  
ATOM   1606  H41   C A  50       3.815  -7.323   2.883  1.00  0.00           H  
ATOM   1607  H5    C A  50       5.552 -10.256   4.031  1.00  0.00           H  
ATOM   1608  H6    C A  50       7.838 -10.552   3.782  1.00  0.00           H  
ATOM   1609  P     A A  51      11.683  -7.209   6.682  1.00  0.00           P  
ATOM   1610  OP2   A A  51      10.230  -7.004   6.912  1.00  0.00           O  
ATOM   1611  OP1   A A  51      12.556  -7.607   7.815  1.00  0.00           O  
ATOM   1612  O5'   A A  51      12.274  -5.871   6.050  1.00  0.00           O  
ATOM   1613  C5'   A A  51      13.417  -5.242   6.612  1.00  0.00           C  
ATOM   1614  C4'   A A  51      14.148  -4.407   5.591  1.00  0.00           C  
ATOM   1615  O4'   A A  51      13.697  -4.766   4.257  1.00  0.00           O  
ATOM   1616  C3'   A A  51      13.922  -2.905   5.671  1.00  0.00           C  
ATOM   1617  O3'   A A  51      14.763  -2.268   6.617  1.00  0.00           O  
ATOM   1618  C1'   A A  51      13.696  -3.624   3.437  1.00  0.00           C  
ATOM   1619  C2'   A A  51      14.272  -2.468   4.258  1.00  0.00           C  
ATOM   1620  O2'   A A  51      15.678  -2.419   4.068  1.00  0.00           O  
ATOM   1621  N1    A A  51      10.516  -0.395   0.984  1.00  0.00           N  
ATOM   1622  C2    A A  51      11.832  -0.350   1.228  1.00  0.00           C  
ATOM   1623  N3    A A  51      12.597  -1.227   1.874  1.00  0.00           N  
ATOM   1624  C4    A A  51      11.866  -2.269   2.307  1.00  0.00           C  
ATOM   1625  C5    A A  51      10.507  -2.456   2.133  1.00  0.00           C  
ATOM   1626  C6    A A  51       9.810  -1.456   1.432  1.00  0.00           C  
ATOM   1627  N6    A A  51       8.498  -1.500   1.189  1.00  0.00           N  
ATOM   1628  N7    A A  51      10.098  -3.648   2.715  1.00  0.00           N  
ATOM   1629  C8    A A  51      11.200  -4.147   3.218  1.00  0.00           C  
ATOM   1630  N9    A A  51      12.308  -3.364   3.008  1.00  0.00           N  
ATOM   1631  H5'   A A  51      14.024  -5.931   6.956  1.00  0.00           H  
ATOM   1632 H5''   A A  51      13.135  -4.667   7.353  1.00  0.00           H  
ATOM   1633  H4'   A A  51      15.109  -4.588   5.663  1.00  0.00           H  
ATOM   1634  H3'   A A  51      12.972  -2.732   5.842  1.00  0.00           H  
ATOM   1635  H1'   A A  51      14.259  -3.775   2.648  1.00  0.00           H  
ATOM   1636  H2'   A A  51      13.844  -1.616   4.030  1.00  0.00           H  
ATOM   1637 HO2'   A A  51      15.900  -1.629   3.531  1.00  0.00           H  
ATOM   1638  H2    A A  51      12.297   0.441   0.883  1.00  0.00           H  
ATOM   1639  H61   A A  51       8.067  -0.772   0.693  1.00  0.00           H  
ATOM   1640  H62   A A  51       7.966  -2.260   1.503  1.00  0.00           H  
ATOM   1641  H8    A A  51      11.230  -5.000   3.701  1.00  0.00           H  
ATOM   1642  P     U A  52      14.135  -1.600   7.937  1.00  0.00           P  
ATOM   1643  OP2   U A  52      13.627  -2.692   8.806  1.00  0.00           O  
ATOM   1644  OP1   U A  52      15.121  -0.630   8.476  1.00  0.00           O  
ATOM   1645  O5'   U A  52      12.882  -0.779   7.394  1.00  0.00           O  
ATOM   1646  C5'   U A  52      13.042   0.525   6.858  1.00  0.00           C  
ATOM   1647  C4'   U A  52      11.819   0.966   6.091  1.00  0.00           C  
ATOM   1648  O4'   U A  52      11.432  -0.088   5.192  1.00  0.00           O  
ATOM   1649  C3'   U A  52      10.541   1.124   6.901  1.00  0.00           C  
ATOM   1650  O3'   U A  52      10.463   2.368   7.575  1.00  0.00           O  
ATOM   1651  C1'   U A  52      10.060   0.020   4.923  1.00  0.00           C  
ATOM   1652  C2'   U A  52       9.519   1.118   5.798  1.00  0.00           C  
ATOM   1653  O2'   U A  52       9.531   2.343   5.078  1.00  0.00           O  
ATOM   1654  N1    U A  52       9.422  -1.289   5.205  1.00  0.00           N  
ATOM   1655  C2    U A  52       8.083  -1.419   4.887  1.00  0.00           C  
ATOM   1656  O2    U A  52       7.425  -0.519   4.395  1.00  0.00           O  
ATOM   1657  N3    U A  52       7.535  -2.648   5.164  1.00  0.00           N  
ATOM   1658  C4    U A  52       8.174  -3.738   5.716  1.00  0.00           C  
ATOM   1659  O4    U A  52       7.540  -4.778   5.905  1.00  0.00           O  
ATOM   1660  C5    U A  52       9.557  -3.531   6.018  1.00  0.00           C  
ATOM   1661  C6    U A  52      10.116  -2.345   5.758  1.00  0.00           C  
ATOM   1662  H5'   U A  52      13.815   0.530   6.255  1.00  0.00           H  
ATOM   1663 H5''   U A  52      13.203   1.155   7.590  1.00  0.00           H  
ATOM   1664  H4'   U A  52      12.042   1.768   5.575  1.00  0.00           H  
ATOM   1665  H3'   U A  52      10.422   0.337   7.472  1.00  0.00           H  
ATOM   1666  H1'   U A  52       9.916   0.256   3.983  1.00  0.00           H  
ATOM   1667  H2'   U A  52       8.624   0.907   6.138  1.00  0.00           H  
ATOM   1668 HO2'   U A  52       8.608   2.601   4.871  1.00  0.00           H  
ATOM   1669  H3    U A  52       6.587  -2.761   4.946  1.00  0.00           H  
ATOM   1670  H5    U A  52      10.089  -4.253   6.413  1.00  0.00           H  
ATOM   1671  H6    U A  52      11.064  -2.227   5.975  1.00  0.00           H  
ATOM   1672  P     C A  53       9.495   2.541   8.845  1.00  0.00           P  
ATOM   1673  OP2   C A  53       9.885   1.533   9.863  1.00  0.00           O  
ATOM   1674  OP1   C A  53       9.469   3.980   9.211  1.00  0.00           O  
ATOM   1675  O5'   C A  53       8.054   2.148   8.289  1.00  0.00           O  
ATOM   1676  C5'   C A  53       7.174   3.139   7.780  1.00  0.00           C  
ATOM   1677  C4'   C A  53       5.758   2.627   7.679  1.00  0.00           C  
ATOM   1678  O4'   C A  53       5.784   1.387   6.938  1.00  0.00           O  
ATOM   1679  C3'   C A  53       5.089   2.242   8.989  1.00  0.00           C  
ATOM   1680  O3'   C A  53       4.441   3.333   9.620  1.00  0.00           O  
ATOM   1681  C1'   C A  53       4.745   0.546   7.372  1.00  0.00           C  
ATOM   1682  C2'   C A  53       4.026   1.293   8.488  1.00  0.00           C  
ATOM   1683  O2'   C A  53       2.930   1.999   7.924  1.00  0.00           O  
ATOM   1684  N1    C A  53       5.357  -0.720   7.845  1.00  0.00           N  
ATOM   1685  C2    C A  53       4.519  -1.819   8.074  1.00  0.00           C  
ATOM   1686  O2    C A  53       3.299  -1.702   7.877  1.00  0.00           O  
ATOM   1687  N3    C A  53       5.051  -2.985   8.505  1.00  0.00           N  
ATOM   1688  C4    C A  53       6.364  -3.085   8.710  1.00  0.00           C  
ATOM   1689  N4    C A  53       6.845  -4.256   9.135  1.00  0.00           N  
ATOM   1690  C5    C A  53       7.243  -1.987   8.487  1.00  0.00           C  
ATOM   1691  C6    C A  53       6.705  -0.839   8.060  1.00  0.00           C  
ATOM   1692  H5'   C A  53       7.480   3.411   6.890  1.00  0.00           H  
ATOM   1693 H5''   C A  53       7.190   3.917   8.376  1.00  0.00           H  
ATOM   1694  H4'   C A  53       5.217   3.288   7.199  1.00  0.00           H  
ATOM   1695  H3'   C A  53       5.731   1.758   9.550  1.00  0.00           H  
ATOM   1696  H1'   C A  53       4.109   0.352   6.653  1.00  0.00           H  
ATOM   1697  H2'   C A  53       3.736   0.677   9.192  1.00  0.00           H  
ATOM   1698 HO2'   C A  53       2.096   1.558   8.188  1.00  0.00           H  
ATOM   1699  H42   C A  53       7.806  -4.361   9.295  1.00  0.00           H  
ATOM   1700  H41   C A  53       6.237  -5.009   9.288  1.00  0.00           H  
ATOM   1701  H5    C A  53       8.207  -2.070   8.640  1.00  0.00           H  
ATOM   1702  H6    C A  53       7.293  -0.072   7.901  1.00  0.00           H  
TER                                                                             
