# Supplementary material for: Direct-Coupling Analysis of nucleotide coevolution facilitates RNA secondary and tertiary structure prediction
Source: Nucleic Acids Res. 2015 Sep 29;43(21):10444–55. doi: 10.1093/nar/gkv932 (PMC4666395; doi:10.1093/nar/gkv932)
Supplement: SUPPLEMENTARY DATA [file supp_gkv932_nar-01540-r-2015-File011.zip › blind_predictions_100dca/RF01739/cluster_05.pdb]

ATOM      1  C5'   A A   1      -0.558  -2.883   0.531  1.00  0.00           C  
ATOM      2  C4'   A A   1      -0.870  -2.418   1.931  1.00  0.00           C  
ATOM      3  O4'   A A   1      -1.087  -3.543   2.818  1.00  0.00           O  
ATOM      4  C3'   A A   1       0.196  -1.567   2.606  1.00  0.00           C  
ATOM      5  O3'   A A   1       0.008  -0.178   2.402  1.00  0.00           O  
ATOM      6  C1'   A A   1      -0.643  -3.244   4.137  1.00  0.00           C  
ATOM      7  C2'   A A   1       0.020  -1.879   4.089  1.00  0.00           C  
ATOM      8  O2'   A A   1      -0.870  -0.960   4.706  1.00  0.00           O  
ATOM      9  N1    A A   1       4.213  -4.380   5.435  1.00  0.00           N  
ATOM     10  C2    A A   1       3.620  -3.232   5.081  1.00  0.00           C  
ATOM     11  N3    A A   1       2.349  -3.007   4.755  1.00  0.00           N  
ATOM     12  C4    A A   1       1.635  -4.145   4.816  1.00  0.00           C  
ATOM     13  C5    A A   1       2.102  -5.399   5.162  1.00  0.00           C  
ATOM     14  C6    A A   1       3.466  -5.504   5.486  1.00  0.00           C  
ATOM     15  N6    A A   1       4.057  -6.648   5.838  1.00  0.00           N  
ATOM     16  N7    A A   1       1.077  -6.335   5.116  1.00  0.00           N  
ATOM     17  C8    A A   1       0.031  -5.636   4.749  1.00  0.00           C  
ATOM     18  N9    A A   1       0.296  -4.304   4.550  1.00  0.00           N  
ATOM     19  H4'   A A   1      -1.702  -1.901   1.880  1.00  0.00           H  
ATOM     20  H3'   A A   1       1.089  -1.820   2.289  1.00  0.00           H  
ATOM     21  H1'   A A   1      -1.400  -3.217   4.759  1.00  0.00           H  
ATOM     22  H2'   A A   1       0.882  -1.917   4.553  1.00  0.00           H  
ATOM     23 HO2'   A A   1      -0.526  -0.731   5.594  1.00  0.00           H  
ATOM     24  H2    A A   1       4.206  -2.446   5.059  1.00  0.00           H  
ATOM     25  H61   A A   1       5.014  -6.659   6.053  1.00  0.00           H  
ATOM     26  H62   A A   1       3.536  -7.476   5.883  1.00  0.00           H  
ATOM     27  H8    A A   1      -0.859  -6.030   4.627  1.00  0.00           H  
ATOM     28  P     U A   2       0.951   0.624   1.377  1.00  0.00           P  
ATOM     29  OP2   U A   2       0.582   0.216  -0.002  1.00  0.00           O  
ATOM     30  OP1   U A   2       0.920   2.061   1.751  1.00  0.00           O  
ATOM     31  O5'   U A   2       2.412   0.066   1.682  1.00  0.00           O  
ATOM     32  C5'   U A   2       3.456   0.938   2.087  1.00  0.00           C  
ATOM     33  C4'   U A   2       4.814   0.316   1.877  1.00  0.00           C  
ATOM     34  O4'   U A   2       5.031  -0.761   2.821  1.00  0.00           O  
ATOM     35  C3'   U A   2       5.037  -0.372   0.540  1.00  0.00           C  
ATOM     36  O3'   U A   2       5.290   0.537  -0.516  1.00  0.00           O  
ATOM     37  C1'   U A   2       5.787  -1.775   2.203  1.00  0.00           C  
ATOM     38  C2'   U A   2       6.203  -1.236   0.834  1.00  0.00           C  
ATOM     39  O2'   U A   2       7.392  -0.470   0.960  1.00  0.00           O  
ATOM     40  N1    U A   2       4.936  -2.985   2.097  1.00  0.00           N  
ATOM     41  C2    U A   2       5.533  -4.202   2.367  1.00  0.00           C  
ATOM     42  O2    U A   2       6.705  -4.314   2.683  1.00  0.00           O  
ATOM     43  N3    U A   2       4.707  -5.294   2.257  1.00  0.00           N  
ATOM     44  C4    U A   2       3.372  -5.295   1.910  1.00  0.00           C  
ATOM     45  O4    U A   2       2.764  -6.365   1.853  1.00  0.00           O  
ATOM     46  C5    U A   2       2.822  -4.001   1.645  1.00  0.00           C  
ATOM     47  C6    U A   2       3.604  -2.921   1.746  1.00  0.00           C  
ATOM     48  H5'   U A   2       3.345   1.148   3.038  1.00  0.00           H  
ATOM     49 H5''   U A   2       3.401   1.767   1.568  1.00  0.00           H  
ATOM     50  H4'   U A   2       5.504   1.001   1.999  1.00  0.00           H  
ATOM     51  H3'   U A   2       4.266  -0.929   0.305  1.00  0.00           H  
ATOM     52  H1'   U A   2       6.591  -1.989   2.723  1.00  0.00           H  
ATOM     53  H2'   U A   2       6.300  -1.948   0.168  1.00  0.00           H  
ATOM     54 HO2'   U A   2       7.262   0.396   0.520  1.00  0.00           H  
ATOM     55  H3    U A   2       5.110  -6.167   2.444  1.00  0.00           H  
ATOM     56  H5    U A   2       1.880  -3.908   1.392  1.00  0.00           H  
ATOM     57  H6    U A   2       3.204  -2.047   1.559  1.00  0.00           H  
ATOM     58  P     C A   3       5.211   0.047  -2.044  1.00  0.00           P  
ATOM     59  OP2   C A   3       4.581  -1.298  -2.064  1.00  0.00           O  
ATOM     60  OP1   C A   3       4.619   1.146  -2.849  1.00  0.00           O  
ATOM     61  O5'   C A   3       6.735  -0.115  -2.477  1.00  0.00           O  
ATOM     62  C5'   C A   3       7.080  -0.652  -3.746  1.00  0.00           C  
ATOM     63  C4'   C A   3       8.164  -1.696  -3.633  1.00  0.00           C  
ATOM     64  O4'   C A   3       8.178  -2.252  -2.292  1.00  0.00           O  
ATOM     65  C3'   C A   3       8.021  -2.912  -4.536  1.00  0.00           C  
ATOM     66  O3'   C A   3       8.486  -2.680  -5.855  1.00  0.00           O  
ATOM     67  C1'   C A   3       8.474  -3.641  -2.334  1.00  0.00           C  
ATOM     68  C2'   C A   3       8.811  -3.976  -3.788  1.00  0.00           C  
ATOM     69  O2'   C A   3      10.209  -3.814  -3.985  1.00  0.00           O  
ATOM     70  N1    C A   3       7.324  -4.430  -1.826  1.00  0.00           N  
ATOM     71  C2    C A   3       7.549  -5.755  -1.433  1.00  0.00           C  
ATOM     72  O2    C A   3       8.693  -6.227  -1.520  1.00  0.00           O  
ATOM     73  N3    C A   3       6.518  -6.496  -0.966  1.00  0.00           N  
ATOM     74  C4    C A   3       5.298  -5.965  -0.882  1.00  0.00           C  
ATOM     75  N4    C A   3       4.311  -6.734  -0.415  1.00  0.00           N  
ATOM     76  C5    C A   3       5.037  -4.622  -1.274  1.00  0.00           C  
ATOM     77  C6    C A   3       6.065  -3.898  -1.733  1.00  0.00           C  
ATOM     78  H5'   C A   3       7.393   0.074  -4.325  1.00  0.00           H  
ATOM     79 H5''   C A   3       6.284  -1.060  -4.146  1.00  0.00           H  
ATOM     80  H4'   C A   3       9.030  -1.271  -3.808  1.00  0.00           H  
ATOM     81  H3'   C A   3       7.078  -3.177  -4.569  1.00  0.00           H  
ATOM     82  H1'   C A   3       9.258  -3.810  -1.770  1.00  0.00           H  
ATOM     83  H2'   C A   3       8.513  -4.879  -4.025  1.00  0.00           H  
ATOM     84 HO2'   C A   3      10.619  -4.697  -4.094  1.00  0.00           H  
ATOM     85  H42   C A   3       3.403  -6.373  -0.342  1.00  0.00           H  
ATOM     86  H41   C A   3       4.495  -7.659  -0.147  1.00  0.00           H  
ATOM     87  H5    C A   3       4.136  -4.240  -1.208  1.00  0.00           H  
ATOM     88  H6    C A   3       5.905  -2.972  -2.008  1.00  0.00           H  
ATOM     89  P     G A   4       7.858  -3.499  -7.088  1.00  0.00           P  
ATOM     90  OP2   G A   4       6.384  -3.536  -6.912  1.00  0.00           O  
ATOM     91  OP1   G A   4       8.434  -2.953  -8.344  1.00  0.00           O  
ATOM     92  O5'   G A   4       8.415  -4.979  -6.893  1.00  0.00           O  
ATOM     93  C5'   G A   4       9.770  -5.292  -7.182  1.00  0.00           C  
ATOM     94  C4'   G A   4      10.077  -6.740  -6.894  1.00  0.00           C  
ATOM     95  O4'   G A   4       9.845  -7.022  -5.489  1.00  0.00           O  
ATOM     96  C3'   G A   4       9.220  -7.763  -7.623  1.00  0.00           C  
ATOM     97  O3'   G A   4       9.654  -8.004  -8.951  1.00  0.00           O  
ATOM     98  C1'   G A   4       9.315  -8.335  -5.333  1.00  0.00           C  
ATOM     99  C2'   G A   4       9.315  -8.983  -6.718  1.00  0.00           C  
ATOM    100  O2'   G A   4      10.544  -9.669  -6.906  1.00  0.00           O  
ATOM    101  N1    G A   4       5.590 -10.936  -3.036  1.00  0.00           N  
ATOM    102  C2    G A   4       6.817 -11.370  -3.474  1.00  0.00           C  
ATOM    103  N2    G A   4       7.095 -12.667  -3.277  1.00  0.00           N  
ATOM    104  N3    G A   4       7.710 -10.590  -4.062  1.00  0.00           N  
ATOM    105  C4    G A   4       7.270  -9.320  -4.182  1.00  0.00           C  
ATOM    106  C5    G A   4       6.065  -8.785  -3.779  1.00  0.00           C  
ATOM    107  C6    G A   4       5.116  -9.632  -3.150  1.00  0.00           C  
ATOM    108  O6    G A   4       3.992  -9.346  -2.721  1.00  0.00           O  
ATOM    109  N7    G A   4       5.999  -7.433  -4.084  1.00  0.00           N  
ATOM    110  C8    G A   4       7.144  -7.175  -4.657  1.00  0.00           C  
ATOM    111  N9    G A   4       7.962  -8.275  -4.748  1.00  0.00           N  
ATOM    112  H5'   G A   4      10.353  -4.726  -6.634  1.00  0.00           H  
ATOM    113 H5''   G A   4       9.945  -5.109  -8.129  1.00  0.00           H  
ATOM    114  H4'   G A   4      11.021  -6.911  -7.100  1.00  0.00           H  
ATOM    115  H3'   G A   4       8.291  -7.449  -7.641  1.00  0.00           H  
ATOM    116  H1'   G A   4       9.906  -8.841  -4.737  1.00  0.00           H  
ATOM    117  H2'   G A   4       8.545  -9.579  -6.835  1.00  0.00           H  
ATOM    118 HO2'   G A   4      10.378 -10.634  -6.883  1.00  0.00           H  
ATOM    119  H1    G A   4       5.000 -11.594  -2.612  1.00  0.00           H  
ATOM    120  H22   G A   4       7.957 -13.033  -3.568  1.00  0.00           H  
ATOM    121  H21   G A   4       6.440 -13.251  -2.842  1.00  0.00           H  
ATOM    122  H8    G A   4       7.393  -6.287  -4.987  1.00  0.00           H  
ATOM    123  P     U A   5       8.596  -8.443 -10.079  1.00  0.00           P  
ATOM    124  OP2   U A   5       7.399  -7.575  -9.949  1.00  0.00           O  
ATOM    125  OP1   U A   5       9.313  -8.517 -11.378  1.00  0.00           O  
ATOM    126  O5'   U A   5       8.181  -9.923  -9.661  1.00  0.00           O  
ATOM    127  C5'   U A   5       9.094 -11.002  -9.790  1.00  0.00           C  
ATOM    128  C4'   U A   5       8.503 -12.296  -9.287  1.00  0.00           C  
ATOM    129  O4'   U A   5       8.185 -12.179  -7.876  1.00  0.00           O  
ATOM    130  C3'   U A   5       7.193 -12.727  -9.926  1.00  0.00           C  
ATOM    131  O3'   U A   5       7.371 -13.370 -11.178  1.00  0.00           O  
ATOM    132  C1'   U A   5       6.991 -12.898  -7.578  1.00  0.00           C  
ATOM    133  C2'   U A   5       6.583 -13.626  -8.860  1.00  0.00           C  
ATOM    134  O2'   U A   5       7.181 -14.915  -8.869  1.00  0.00           O  
ATOM    135  N1    U A   5       5.936 -11.974  -7.096  1.00  0.00           N  
ATOM    136  C2    U A   5       4.870 -12.533  -6.417  1.00  0.00           C  
ATOM    137  O2    U A   5       4.769 -13.729  -6.204  1.00  0.00           O  
ATOM    138  N3    U A   5       3.919 -11.640  -5.989  1.00  0.00           N  
ATOM    139  C4    U A   5       3.922 -10.273  -6.167  1.00  0.00           C  
ATOM    140  O4    U A   5       2.988  -9.603  -5.721  1.00  0.00           O  
ATOM    141  C5    U A   5       5.055  -9.765  -6.877  1.00  0.00           C  
ATOM    142  C6    U A   5       5.997 -10.612  -7.304  1.00  0.00           C  
ATOM    143  H5'   U A   5       9.903 -10.799  -9.275  1.00  0.00           H  
ATOM    144 H5''   U A   5       9.334 -11.107 -10.734  1.00  0.00           H  
ATOM    145  H4'   U A   5       9.163 -13.011  -9.404  1.00  0.00           H  
ATOM    146  H3'   U A   5       6.620 -11.941 -10.048  1.00  0.00           H  
ATOM    147  H1'   U A   5       7.188 -13.556  -6.879  1.00  0.00           H  
ATOM    148  H2'   U A   5       5.608 -13.678  -8.947  1.00  0.00           H  
ATOM    149 HO2'   U A   5       6.485 -15.590  -8.726  1.00  0.00           H  
ATOM    150  H3    U A   5       3.154 -12.016  -5.505  1.00  0.00           H  
ATOM    151  H5    U A   5       5.140  -8.804  -7.049  1.00  0.00           H  
ATOM    152  H6    U A   5       6.762 -10.240  -7.789  1.00  0.00           H  
ATOM    153  P     U A   6       6.186 -13.372 -12.262  1.00  0.00           P  
ATOM    154  OP2   U A   6       5.656 -11.989 -12.366  1.00  0.00           O  
ATOM    155  OP1   U A   6       6.679 -14.063 -13.481  1.00  0.00           O  
ATOM    156  O5'   U A   6       5.060 -14.284 -11.600  1.00  0.00           O  
ATOM    157  C5'   U A   6       5.164 -15.700 -11.617  1.00  0.00           C  
ATOM    158  C4'   U A   6       3.943 -16.355 -11.021  1.00  0.00           C  
ATOM    159  O4'   U A   6       3.785 -15.943  -9.638  1.00  0.00           O  
ATOM    160  C3'   U A   6       2.611 -16.003 -11.666  1.00  0.00           C  
ATOM    161  O3'   U A   6       2.354 -16.743 -12.847  1.00  0.00           O  
ATOM    162  C1'   U A   6       2.400 -15.800  -9.321  1.00  0.00           C  
ATOM    163  C2'   U A   6       1.617 -16.276 -10.546  1.00  0.00           C  
ATOM    164  O2'   U A   6       1.358 -17.666 -10.415  1.00  0.00           O  
ATOM    165  N1    U A   6       2.090 -14.393  -8.967  1.00  0.00           N  
ATOM    166  C2    U A   6       0.945 -14.168  -8.225  1.00  0.00           C  
ATOM    167  O2    U A   6       0.201 -15.061  -7.860  1.00  0.00           O  
ATOM    168  N3    U A   6       0.698 -12.851  -7.921  1.00  0.00           N  
ATOM    169  C4    U A   6       1.461 -11.759  -8.274  1.00  0.00           C  
ATOM    170  O4    U A   6       1.104 -10.633  -7.923  1.00  0.00           O  
ATOM    171  C5    U A   6       2.630 -12.068  -9.040  1.00  0.00           C  
ATOM    172  C6    U A   6       2.895 -13.341  -9.350  1.00  0.00           C  
ATOM    173  H5'   U A   6       5.954 -15.968 -11.102  1.00  0.00           H  
ATOM    174 H5''   U A   6       5.269 -16.002 -12.543  1.00  0.00           H  
ATOM    175  H4'   U A   6       4.061 -17.328 -11.050  1.00  0.00           H  
ATOM    176  H3'   U A   6       2.600 -15.046 -11.878  1.00  0.00           H  
ATOM    177  H1'   U A   6       2.193 -16.378  -8.557  1.00  0.00           H  
ATOM    178  H2'   U A   6       0.791 -15.762 -10.665  1.00  0.00           H  
ATOM    179 HO2'   U A   6       0.403 -17.797 -10.238  1.00  0.00           H  
ATOM    180  H3    U A   6      -0.108 -12.669  -7.396  1.00  0.00           H  
ATOM    181  H5    U A   6       3.231 -11.352  -9.334  1.00  0.00           H  
ATOM    182  H6    U A   6       3.699 -13.527  -9.876  1.00  0.00           H  
ATOM    183  P     C A   7       1.359 -16.161 -13.967  1.00  0.00           P  
ATOM    184  OP2   C A   7       1.738 -14.750 -14.231  1.00  0.00           O  
ATOM    185  OP1   C A   7       1.314 -17.131 -15.090  1.00  0.00           O  
ATOM    186  O5'   C A   7      -0.066 -16.165 -13.256  1.00  0.00           O  
ATOM    187  C5'   C A   7      -0.832 -17.356 -13.163  1.00  0.00           C  
ATOM    188  C4'   C A   7      -2.181 -17.105 -12.533  1.00  0.00           C  
ATOM    189  O4'   C A   7      -2.009 -16.580 -11.191  1.00  0.00           O  
ATOM    190  C3'   C A   7      -3.061 -16.074 -13.223  1.00  0.00           C  
ATOM    191  O3'   C A   7      -3.750 -16.596 -14.346  1.00  0.00           O  
ATOM    192  C1'   C A   7      -3.027 -15.619 -10.904  1.00  0.00           C  
ATOM    193  C2'   C A   7      -3.981 -15.618 -12.099  1.00  0.00           C  
ATOM    194  O2'   C A   7      -5.015 -16.564 -11.865  1.00  0.00           O  
ATOM    195  N1    C A   7      -2.437 -14.281 -10.653  1.00  0.00           N  
ATOM    196  C2    C A   7      -3.189 -13.347  -9.931  1.00  0.00           C  
ATOM    197  O2    C A   7      -4.319 -13.662  -9.526  1.00  0.00           O  
ATOM    198  N3    C A   7      -2.674 -12.120  -9.688  1.00  0.00           N  
ATOM    199  C4    C A   7      -1.458 -11.806 -10.135  1.00  0.00           C  
ATOM    200  N4    C A   7      -0.990 -10.584  -9.872  1.00  0.00           N  
ATOM    201  C5    C A   7      -0.668 -12.733 -10.872  1.00  0.00           C  
ATOM    202  C6    C A   7      -1.188 -13.944 -11.105  1.00  0.00           C  
ATOM    203  H5'   C A   7      -0.342 -18.009 -12.620  1.00  0.00           H  
ATOM    204 H5''   C A   7      -0.963 -17.722 -14.063  1.00  0.00           H  
ATOM    205  H4'   C A   7      -2.668 -17.954 -12.481  1.00  0.00           H  
ATOM    206  H3'   C A   7      -2.506 -15.318 -13.509  1.00  0.00           H  
ATOM    207  H1'   C A   7      -3.509 -15.917 -10.103  1.00  0.00           H  
ATOM    208  H2'   C A   7      -4.341 -14.722 -12.270  1.00  0.00           H  
ATOM    209 HO2'   C A   7      -5.852 -16.085 -11.692  1.00  0.00           H  
ATOM    210  H42   C A   7      -0.099 -10.322 -10.186  1.00  0.00           H  
ATOM    211  H41   C A   7      -1.537  -9.948  -9.365  1.00  0.00           H  
ATOM    212  H5    C A   7       0.226 -12.493 -11.196  1.00  0.00           H  
ATOM    213  H6    C A   7      -0.660 -14.596 -11.610  1.00  0.00           H  
ATOM    214  P     A A   8      -4.998 -14.932 -14.763  1.00  0.00           P  
ATOM    215  OP2   A A   8      -5.104 -14.856 -16.241  1.00  0.00           O  
ATOM    216  OP1   A A   8      -6.223 -15.121 -13.947  1.00  0.00           O  
ATOM    217  O5'   A A   8      -4.265 -13.611 -14.254  1.00  0.00           O  
ATOM    218  C5'   A A   8      -5.011 -12.469 -13.860  1.00  0.00           C  
ATOM    219  C4'   A A   8      -4.258 -11.193 -14.138  1.00  0.00           C  
ATOM    220  O4'   A A   8      -2.868 -11.372 -13.780  1.00  0.00           O  
ATOM    221  C3'   A A   8      -4.221 -10.743 -15.591  1.00  0.00           C  
ATOM    222  O3'   A A   8      -5.355  -9.981 -15.965  1.00  0.00           O  
ATOM    223  C1'   A A   8      -2.036 -10.708 -14.731  1.00  0.00           C  
ATOM    224  C2'   A A   8      -2.947  -9.924 -15.673  1.00  0.00           C  
ATOM    225  O2'   A A   8      -3.141  -8.616 -15.154  1.00  0.00           O  
ATOM    226  N1    A A   8       2.145 -11.714 -17.570  1.00  0.00           N  
ATOM    227  C2    A A   8       1.674 -10.582 -17.030  1.00  0.00           C  
ATOM    228  N3    A A   8       0.577 -10.391 -16.301  1.00  0.00           N  
ATOM    229  C4    A A   8      -0.090 -11.547 -16.134  1.00  0.00           C  
ATOM    230  C5    A A   8       0.269 -12.789 -16.626  1.00  0.00           C  
ATOM    231  C6    A A   8       1.452 -12.858 -17.382  1.00  0.00           C  
ATOM    232  N6    A A   8       1.922 -13.985 -17.920  1.00  0.00           N  
ATOM    233  N7    A A   8      -0.659 -13.751 -16.251  1.00  0.00           N  
ATOM    234  C8    A A   8      -1.542 -13.081 -15.553  1.00  0.00           C  
ATOM    235  N9    A A   8      -1.260 -11.742 -15.441  1.00  0.00           N  
ATOM    236  H5'   A A   8      -5.200 -12.526 -12.900  1.00  0.00           H  
ATOM    237 H5''   A A   8      -5.858 -12.455 -14.352  1.00  0.00           H  
ATOM    238  H4'   A A   8      -4.641 -10.473 -13.594  1.00  0.00           H  
ATOM    239  H3'   A A   8      -4.126 -11.530 -16.169  1.00  0.00           H  
ATOM    240  H1'   A A   8      -1.422 -10.089 -14.282  1.00  0.00           H  
ATOM    241  H2'   A A   8      -2.591  -9.903 -16.587  1.00  0.00           H  
ATOM    242 HO2'   A A   8      -2.666  -7.975 -15.721  1.00  0.00           H  
ATOM    243  H2    A A   8       2.214  -9.781 -17.196  1.00  0.00           H  
ATOM    244  H61   A A   8       2.754 -13.971 -18.438  1.00  0.00           H  
ATOM    245  H62   A A   8       1.436 -14.827 -17.797  1.00  0.00           H  
ATOM    246  H8    A A   8      -2.332 -13.498 -15.148  1.00  0.00           H  
ATOM    247  P     U A   9      -6.501 -10.635 -16.882  1.00  0.00           P  
ATOM    248  OP2   U A   9      -6.108 -12.035 -17.180  1.00  0.00           O  
ATOM    249  OP1   U A   9      -7.814 -10.361 -16.244  1.00  0.00           O  
ATOM    250  O5'   U A   9      -6.430  -9.803 -18.239  1.00  0.00           O  
ATOM    251  C5'   U A   9      -6.497  -8.385 -18.230  1.00  0.00           C  
ATOM    252  C4'   U A   9      -5.784  -7.787 -19.418  1.00  0.00           C  
ATOM    253  O4'   U A   9      -4.355  -7.741 -19.167  1.00  0.00           O  
ATOM    254  C3'   U A   9      -5.904  -8.551 -20.727  1.00  0.00           C  
ATOM    255  O3'   U A   9      -7.117  -8.287 -21.414  1.00  0.00           O  
ATOM    256  C1'   U A   9      -3.633  -8.011 -20.361  1.00  0.00           C  
ATOM    257  C2'   U A   9      -4.663  -8.105 -21.487  1.00  0.00           C  
ATOM    258  O2'   U A   9      -4.842  -6.816 -22.057  1.00  0.00           O  
ATOM    259  N1    U A   9      -2.847  -9.259 -20.211  1.00  0.00           N  
ATOM    260  C2    U A   9      -1.824  -9.473 -21.117  1.00  0.00           C  
ATOM    261  O2    U A   9      -1.553  -8.691 -22.011  1.00  0.00           O  
ATOM    262  N3    U A   9      -1.124 -10.641 -20.940  1.00  0.00           N  
ATOM    263  C4    U A   9      -1.335 -11.599 -19.971  1.00  0.00           C  
ATOM    264  O4    U A   9      -0.617 -12.599 -19.944  1.00  0.00           O  
ATOM    265  C5    U A   9      -2.408 -11.311 -19.070  1.00  0.00           C  
ATOM    266  C6    U A   9      -3.106 -10.180 -19.218  1.00  0.00           C  
ATOM    267  H5'   U A   9      -6.082  -8.051 -17.408  1.00  0.00           H  
ATOM    268 H5''   U A   9      -7.437  -8.109 -18.250  1.00  0.00           H  
ATOM    269  H4'   U A   9      -6.110  -6.872 -19.554  1.00  0.00           H  
ATOM    270  H3'   U A   9      -5.841  -9.512 -20.546  1.00  0.00           H  
ATOM    271  H1'   U A   9      -3.023  -7.264 -20.538  1.00  0.00           H  
ATOM    272  H2'   U A   9      -4.397  -8.766 -22.161  1.00  0.00           H  
ATOM    273 HO2'   U A   9      -4.441  -6.804 -22.951  1.00  0.00           H  
ATOM    274  H3    U A   9      -0.395 -10.812 -21.572  1.00  0.00           H  
ATOM    275  H5    U A   9      -2.628 -11.937 -18.349  1.00  0.00           H  
ATOM    276  H6    U A   9      -3.836 -10.007 -18.589  1.00  0.00           H  
ATOM    277  P     C A  10      -7.804  -9.430 -22.311  1.00  0.00           P  
ATOM    278  OP2   C A  10      -7.701 -10.716 -21.577  1.00  0.00           O  
ATOM    279  OP1   C A  10      -9.136  -8.936 -22.742  1.00  0.00           O  
ATOM    280  O5'   C A  10      -6.872  -9.521 -23.600  1.00  0.00           O  
ATOM    281  C5'   C A  10      -6.927  -8.527 -24.612  1.00  0.00           C  
ATOM    282  C4'   C A  10      -5.925  -8.793 -25.709  1.00  0.00           C  
ATOM    283  O4'   C A  10      -4.581  -8.797 -25.161  1.00  0.00           O  
ATOM    284  C3'   C A  10      -6.041 -10.137 -26.411  1.00  0.00           C  
ATOM    285  O3'   C A  10      -7.046 -10.155 -27.411  1.00  0.00           O  
ATOM    286  C1'   C A  10      -3.781  -9.774 -25.824  1.00  0.00           C  
ATOM    287  C2'   C A  10      -4.635 -10.350 -26.955  1.00  0.00           C  
ATOM    288  O2'   C A  10      -4.416  -9.586 -28.132  1.00  0.00           O  
ATOM    289  N1    C A  10      -3.333 -10.818 -24.869  1.00  0.00           N  
ATOM    290  C2    C A  10      -2.238 -11.617 -25.222  1.00  0.00           C  
ATOM    291  O2    C A  10      -1.680 -11.431 -26.314  1.00  0.00           O  
ATOM    292  N3    C A  10      -1.810 -12.575 -24.369  1.00  0.00           N  
ATOM    293  C4    C A  10      -2.427 -12.755 -23.201  1.00  0.00           C  
ATOM    294  N4    C A  10      -1.969 -13.713 -22.391  1.00  0.00           N  
ATOM    295  C5    C A  10      -3.542 -11.960 -22.813  1.00  0.00           C  
ATOM    296  C6    C A  10      -3.957 -11.014 -23.665  1.00  0.00           C  
ATOM    297  H5'   C A  10      -6.739  -7.653 -24.211  1.00  0.00           H  
ATOM    298 H5''   C A  10      -7.828  -8.515 -24.998  1.00  0.00           H  
ATOM    299  H4'   C A  10      -5.992  -8.078 -26.377  1.00  0.00           H  
ATOM    300  H3'   C A  10      -6.236 -10.831 -25.747  1.00  0.00           H  
ATOM    301  H1'   C A  10      -2.997  -9.325 -26.204  1.00  0.00           H  
ATOM    302  H2'   C A  10      -4.445 -11.301 -27.098  1.00  0.00           H  
ATOM    303 HO2'   C A  10      -3.903 -10.124 -28.770  1.00  0.00           H  
ATOM    304  H42   C A  10      -2.401 -13.869 -21.526  1.00  0.00           H  
ATOM    305  H41   C A  10      -1.201 -14.258 -22.662  1.00  0.00           H  
ATOM    306  H5    C A  10      -3.989 -12.099 -21.952  1.00  0.00           H  
ATOM    307  H6    C A  10      -4.722 -10.457 -23.416  1.00  0.00           H  
ATOM    308  P     C A  11      -7.786 -11.531 -27.788  1.00  0.00           P  
ATOM    309  OP2   C A  11      -8.106 -12.244 -26.526  1.00  0.00           O  
ATOM    310  OP1   C A  11      -8.873 -11.220 -28.751  1.00  0.00           O  
ATOM    311  O5'   C A  11      -6.672 -12.370 -28.559  1.00  0.00           O  
ATOM    312  C5'   C A  11      -6.247 -11.995 -29.861  1.00  0.00           C  
ATOM    313  C4'   C A  11      -5.151 -12.898 -30.371  1.00  0.00           C  
ATOM    314  O4'   C A  11      -3.983 -12.791 -29.515  1.00  0.00           O  
ATOM    315  C3'   C A  11      -5.462 -14.387 -30.386  1.00  0.00           C  
ATOM    316  O3'   C A  11      -6.229 -14.781 -31.511  1.00  0.00           O  
ATOM    317  C1'   C A  11      -3.337 -14.058 -29.406  1.00  0.00           C  
ATOM    318  C2'   C A  11      -4.077 -15.016 -30.341  1.00  0.00           C  
ATOM    319  O2'   C A  11      -3.455 -14.987 -31.617  1.00  0.00           O  
ATOM    320  N1    C A  11      -3.347 -14.525 -27.997  1.00  0.00           N  
ATOM    321  C2    C A  11      -2.444 -15.528 -27.622  1.00  0.00           C  
ATOM    322  O2    C A  11      -1.669 -15.994 -28.472  1.00  0.00           O  
ATOM    323  N3    C A  11      -2.433 -15.972 -26.344  1.00  0.00           N  
ATOM    324  C4    C A  11      -3.276 -15.455 -25.451  1.00  0.00           C  
ATOM    325  N4    C A  11      -3.230 -15.924 -24.201  1.00  0.00           N  
ATOM    326  C5    C A  11      -4.207 -14.436 -25.800  1.00  0.00           C  
ATOM    327  C6    C A  11      -4.208 -14.004 -27.067  1.00  0.00           C  
ATOM    328  H5'   C A  11      -5.915 -11.073 -29.835  1.00  0.00           H  
ATOM    329 H5''   C A  11      -7.011 -12.043 -30.472  1.00  0.00           H  
ATOM    330  H4'   C A  11      -4.906 -12.616 -31.277  1.00  0.00           H  
ATOM    331  H3'   C A  11      -5.948 -14.622 -29.567  1.00  0.00           H  
ATOM    332  H1'   C A  11      -2.410 -13.959 -29.707  1.00  0.00           H  
ATOM    333  H2'   C A  11      -4.106 -15.925 -29.972  1.00  0.00           H  
ATOM    334 HO2'   C A  11      -2.980 -15.831 -31.761  1.00  0.00           H  
ATOM    335  H42   C A  11      -3.837 -15.565 -23.521  1.00  0.00           H  
ATOM    336  H41   C A  11      -2.588 -16.626 -23.965  1.00  0.00           H  
ATOM    337  H5    C A  11      -4.823 -14.062 -25.135  1.00  0.00           H  
ATOM    338  H6    C A  11      -4.841 -13.303 -27.326  1.00  0.00           H  
ATOM    339  P     U A  12      -7.224 -16.040 -31.410  1.00  0.00           P  
ATOM    340  OP2   U A  12      -8.023 -15.895 -30.167  1.00  0.00           O  
ATOM    341  OP1   U A  12      -7.916 -16.186 -32.715  1.00  0.00           O  
ATOM    342  O5'   U A  12      -6.249 -17.287 -31.227  1.00  0.00           O  
ATOM    343  C5'   U A  12      -5.331 -17.651 -32.246  1.00  0.00           C  
ATOM    344  C4'   U A  12      -4.402 -18.750 -31.793  1.00  0.00           C  
ATOM    345  O4'   U A  12      -3.587 -18.284 -30.686  1.00  0.00           O  
ATOM    346  C3'   U A  12      -5.065 -20.010 -31.259  1.00  0.00           C  
ATOM    347  O3'   U A  12      -5.490 -20.890 -32.286  1.00  0.00           O  
ATOM    348  C1'   U A  12      -3.373 -19.334 -29.755  1.00  0.00           C  
ATOM    349  C2'   U A  12      -3.986 -20.597 -30.360  1.00  0.00           C  
ATOM    350  O2'   U A  12      -2.994 -21.274 -31.118  1.00  0.00           O  
ATOM    351  N1    U A  12      -3.978 -18.985 -28.446  1.00  0.00           N  
ATOM    352  C2    U A  12      -3.538 -19.691 -27.341  1.00  0.00           C  
ATOM    353  O2    U A  12      -2.693 -20.566 -27.402  1.00  0.00           O  
ATOM    354  N3    U A  12      -4.125 -19.334 -26.152  1.00  0.00           N  
ATOM    355  C4    U A  12      -5.087 -18.366 -25.956  1.00  0.00           C  
ATOM    356  O4    U A  12      -5.518 -18.163 -24.820  1.00  0.00           O  
ATOM    357  C5    U A  12      -5.493 -17.677 -27.144  1.00  0.00           C  
ATOM    358  C6    U A  12      -4.937 -18.004 -28.315  1.00  0.00           C  
ATOM    359  H5'   U A  12      -4.799 -16.865 -32.492  1.00  0.00           H  
ATOM    360 H5''   U A  12      -5.829 -17.958 -33.032  1.00  0.00           H  
ATOM    361  H4'   U A  12      -3.813 -18.993 -32.538  1.00  0.00           H  
ATOM    362  H3'   U A  12      -5.838 -19.759 -30.711  1.00  0.00           H  
ATOM    363  H1'   U A  12      -2.408 -19.463 -29.640  1.00  0.00           H  
ATOM    364  H2'   U A  12      -4.371 -21.176 -29.667  1.00  0.00           H  
ATOM    365 HO2'   U A  12      -2.736 -22.093 -30.647  1.00  0.00           H  
ATOM    366  H3    U A  12      -3.829 -19.822 -25.355  1.00  0.00           H  
ATOM    367  H5    U A  12      -6.172 -16.972 -27.097  1.00  0.00           H  
ATOM    368  H6    U A  12      -5.232 -17.519 -29.113  1.00  0.00           H  
ATOM    369  P     U A  13      -6.796 -21.803 -32.080  1.00  0.00           P  
ATOM    370  OP2   U A  13      -7.800 -21.006 -31.331  1.00  0.00           O  
ATOM    371  OP1   U A  13      -7.158 -22.391 -33.395  1.00  0.00           O  
ATOM    372  O5'   U A  13      -6.296 -22.983 -31.134  1.00  0.00           O  
ATOM    373  C5'   U A  13      -5.313 -23.906 -31.576  1.00  0.00           C  
ATOM    374  C4'   U A  13      -4.753 -24.714 -30.432  1.00  0.00           C  
ATOM    375  O4'   U A  13      -4.149 -23.832 -29.450  1.00  0.00           O  
ATOM    376  C3'   U A  13      -5.758 -25.526 -29.629  1.00  0.00           C  
ATOM    377  O3'   U A  13      -6.084 -26.764 -30.239  1.00  0.00           O  
ATOM    378  C1'   U A  13      -4.390 -24.308 -28.135  1.00  0.00           C  
ATOM    379  C2'   U A  13      -5.066 -25.673 -28.281  1.00  0.00           C  
ATOM    380  O2'   U A  13      -4.066 -26.681 -28.321  1.00  0.00           O  
ATOM    381  N1    U A  13      -5.228 -23.343 -27.383  1.00  0.00           N  
ATOM    382  C2    U A  13      -5.231 -23.452 -26.004  1.00  0.00           C  
ATOM    383  O2    U A  13      -4.586 -24.291 -25.401  1.00  0.00           O  
ATOM    384  N3    U A  13      -6.019 -22.537 -25.350  1.00  0.00           N  
ATOM    385  C4    U A  13      -6.790 -21.546 -25.919  1.00  0.00           C  
ATOM    386  O4    U A  13      -7.448 -20.799 -25.192  1.00  0.00           O  
ATOM    387  C5    U A  13      -6.738 -21.493 -27.348  1.00  0.00           C  
ATOM    388  C6    U A  13      -5.977 -22.370 -28.010  1.00  0.00           C  
ATOM    389  H5'   U A  13      -4.582 -23.414 -32.006  1.00  0.00           H  
ATOM    390 H5''   U A  13      -5.716 -24.515 -32.229  1.00  0.00           H  
ATOM    391  H4'   U A  13      -4.063 -25.319 -30.779  1.00  0.00           H  
ATOM    392  H3'   U A  13      -6.577 -25.000 -29.513  1.00  0.00           H  
ATOM    393  H1'   U A  13      -3.531 -24.418 -27.676  1.00  0.00           H  
ATOM    394  H2'   U A  13      -5.712 -25.831 -27.560  1.00  0.00           H  
ATOM    395 HO2'   U A  13      -4.094 -27.191 -27.486  1.00  0.00           H  
ATOM    396  H3    U A  13      -6.037 -22.597 -24.372  1.00  0.00           H  
ATOM    397  H5    U A  13      -7.254 -20.818 -27.836  1.00  0.00           H  
ATOM    398  H6    U A  13      -5.959 -22.314 -28.988  1.00  0.00           H  
ATOM    399  P     G A  14      -7.489 -27.476 -29.923  1.00  0.00           P  
ATOM    400  OP2   G A  14      -8.385 -26.470 -29.298  1.00  0.00           O  
ATOM    401  OP1   G A  14      -7.929 -28.190 -31.149  1.00  0.00           O  
ATOM    402  O5'   G A  14      -7.129 -28.569 -28.820  1.00  0.00           O  
ATOM    403  C5'   G A  14      -8.065 -28.923 -27.812  1.00  0.00           C  
ATOM    404  C4'   G A  14      -7.388 -29.152 -26.484  1.00  0.00           C  
ATOM    405  O4'   G A  14      -6.582 -27.990 -26.197  1.00  0.00           O  
ATOM    406  C3'   G A  14      -8.309 -29.278 -25.279  1.00  0.00           C  
ATOM    407  O3'   G A  14      -8.679 -30.619 -25.004  1.00  0.00           O  
ATOM    408  C1'   G A  14      -6.755 -27.557 -24.875  1.00  0.00           C  
ATOM    409  C2'   G A  14      -7.479 -28.690 -24.153  1.00  0.00           C  
ATOM    410  O2'   G A  14      -6.520 -29.624 -23.678  1.00  0.00           O  
ATOM    411  N1    G A  14      -9.045 -23.943 -22.117  1.00  0.00           N  
ATOM    412  C2    G A  14      -8.332 -25.041 -21.700  1.00  0.00           C  
ATOM    413  N2    G A  14      -8.210 -25.203 -20.374  1.00  0.00           N  
ATOM    414  N3    G A  14      -7.778 -25.917 -22.521  1.00  0.00           N  
ATOM    415  C4    G A  14      -7.998 -25.605 -23.816  1.00  0.00           C  
ATOM    416  C5    G A  14      -8.694 -24.535 -24.337  1.00  0.00           C  
ATOM    417  C6    G A  14      -9.283 -23.603 -23.445  1.00  0.00           C  
ATOM    418  O6    G A  14      -9.939 -22.589 -23.712  1.00  0.00           O  
ATOM    419  N7    G A  14      -8.689 -24.572 -25.724  1.00  0.00           N  
ATOM    420  C8    G A  14      -8.003 -25.645 -26.016  1.00  0.00           C  
ATOM    421  N9    G A  14      -7.554 -26.318 -24.905  1.00  0.00           N  
ATOM    422  H5'   G A  14      -8.530 -29.742 -28.081  1.00  0.00           H  
ATOM    423 H5''   G A  14      -8.721 -28.200 -27.717  1.00  0.00           H  
ATOM    424  H4'   G A  14      -6.817 -29.946 -26.552  1.00  0.00           H  
ATOM    425  H3'   G A  14      -9.099 -28.717 -25.418  1.00  0.00           H  
ATOM    426  H1'   G A  14      -5.898 -27.382 -24.432  1.00  0.00           H  
ATOM    427  H2'   G A  14      -8.045 -28.351 -23.428  1.00  0.00           H  
ATOM    428 HO2'   G A  14      -6.469 -29.560 -22.701  1.00  0.00           H  
ATOM    429  H1    G A  14      -9.416 -23.353 -21.427  1.00  0.00           H  
ATOM    430  H22   G A  14      -7.711 -25.968 -20.018  1.00  0.00           H  
ATOM    431  H21   G A  14      -8.617 -24.558 -19.759  1.00  0.00           H  
ATOM    432  H8    G A  14      -7.826 -25.938 -26.934  1.00  0.00           H  
ATOM    433  P     U A  15     -10.147 -30.952 -24.443  1.00  0.00           P  
ATOM    434  OP2   U A  15     -11.133 -30.210 -25.268  1.00  0.00           O  
ATOM    435  OP1   U A  15     -10.265 -32.426 -24.307  1.00  0.00           O  
ATOM    436  O5'   U A  15     -10.153 -30.321 -22.980  1.00  0.00           O  
ATOM    437  C5'   U A  15      -9.560 -31.006 -21.887  1.00  0.00           C  
ATOM    438  C4'   U A  15      -9.529 -30.151 -20.644  1.00  0.00           C  
ATOM    439  O4'   U A  15      -9.121 -28.806 -20.998  1.00  0.00           O  
ATOM    440  C3'   U A  15     -10.858 -29.959 -19.929  1.00  0.00           C  
ATOM    441  O3'   U A  15     -11.180 -31.031 -19.062  1.00  0.00           O  
ATOM    442  C1'   U A  15      -9.840 -27.869 -20.226  1.00  0.00           C  
ATOM    443  C2'   U A  15     -10.625 -28.641 -19.179  1.00  0.00           C  
ATOM    444  O2'   U A  15      -9.815 -28.840 -18.029  1.00  0.00           O  
ATOM    445  N1    U A  15     -10.721 -27.076 -21.118  1.00  0.00           N  
ATOM    446  C2    U A  15     -11.499 -26.097 -20.528  1.00  0.00           C  
ATOM    447  O2    U A  15     -11.487 -25.868 -19.331  1.00  0.00           O  
ATOM    448  N3    U A  15     -12.297 -25.388 -21.392  1.00  0.00           N  
ATOM    449  C4    U A  15     -12.398 -25.554 -22.757  1.00  0.00           C  
ATOM    450  O4    U A  15     -13.166 -24.835 -23.398  1.00  0.00           O  
ATOM    451  C5    U A  15     -11.564 -26.584 -23.297  1.00  0.00           C  
ATOM    452  C6    U A  15     -10.776 -27.288 -22.479  1.00  0.00           C  
ATOM    453  H5'   U A  15      -8.643 -31.255 -22.126  1.00  0.00           H  
ATOM    454 H5''   U A  15     -10.075 -31.819 -21.702  1.00  0.00           H  
ATOM    455  H4'   U A  15      -8.879 -30.529 -20.017  1.00  0.00           H  
ATOM    456  H3'   U A  15     -11.566 -29.832 -20.594  1.00  0.00           H  
ATOM    457  H1'   U A  15      -9.208 -27.269 -19.777  1.00  0.00           H  
ATOM    458  H2'   U A  15     -11.471 -28.201 -18.955  1.00  0.00           H  
ATOM    459 HO2'   U A  15      -9.842 -29.788 -17.780  1.00  0.00           H  
ATOM    460  H3    U A  15     -12.857 -24.690 -20.995  1.00  0.00           H  
ATOM    461  H5    U A  15     -11.570 -26.770 -24.260  1.00  0.00           H  
ATOM    462  H6    U A  15     -10.216 -27.988 -22.873  1.00  0.00           H  
ATOM    463  P     U A  16     -12.629 -31.107 -18.371  1.00  0.00           P  
ATOM    464  OP2   U A  16     -13.584 -30.356 -19.225  1.00  0.00           O  
ATOM    465  OP1   U A  16     -12.904 -32.527 -18.034  1.00  0.00           O  
ATOM    466  O5'   U A  16     -12.447 -30.303 -17.008  1.00  0.00           O  
ATOM    467  C5'   U A  16     -12.116 -30.975 -15.803  1.00  0.00           C  
ATOM    468  C4'   U A  16     -12.213 -30.059 -14.608  1.00  0.00           C  
ATOM    469  O4'   U A  16     -11.615 -30.673 -13.456  1.00  0.00           O  
ATOM    470  C3'   U A  16     -11.420 -28.763 -14.691  1.00  0.00           C  
ATOM    471  O3'   U A  16     -11.886 -27.770 -13.795  1.00  0.00           O  
ATOM    472  C1'   U A  16     -10.215 -30.465 -13.460  1.00  0.00           C  
ATOM    473  C2'   U A  16     -10.020 -29.317 -14.414  1.00  0.00           C  
ATOM    474  O2'   U A  16      -9.210 -28.358 -13.749  1.00  0.00           O  
ATOM    475  N1    U A  16      -9.530 -31.699 -13.916  1.00  0.00           N  
ATOM    476  C2    U A  16      -8.857 -32.437 -12.960  1.00  0.00           C  
ATOM    477  O2    U A  16      -8.809 -32.118 -11.785  1.00  0.00           O  
ATOM    478  N3    U A  16      -8.239 -33.571 -13.428  1.00  0.00           N  
ATOM    479  C4    U A  16      -8.223 -34.034 -14.727  1.00  0.00           C  
ATOM    480  O4    U A  16      -7.619 -35.074 -14.991  1.00  0.00           O  
ATOM    481  C5    U A  16      -8.940 -33.220 -15.661  1.00  0.00           C  
ATOM    482  C6    U A  16      -9.552 -32.111 -15.232  1.00  0.00           C  
ATOM    483  H5'   U A  16     -11.200 -31.317 -15.869  1.00  0.00           H  
ATOM    484 H5''   U A  16     -12.730 -31.728 -15.677  1.00  0.00           H  
ATOM    485  H4'   U A  16     -13.159 -29.889 -14.417  1.00  0.00           H  
ATOM    486  H3'   U A  16     -11.474 -28.410 -15.603  1.00  0.00           H  
ATOM    487  H1'   U A  16      -9.874 -30.212 -12.576  1.00  0.00           H  
ATOM    488  H2'   U A  16      -9.594 -29.644 -15.233  1.00  0.00           H  
ATOM    489 HO2'   U A  16      -8.302 -28.397 -14.117  1.00  0.00           H  
ATOM    490  H3    U A  16      -7.756 -34.108 -12.767  1.00  0.00           H  
ATOM    491  H5    U A  16      -8.982 -33.474 -16.606  1.00  0.00           H  
ATOM    492  H6    U A  16     -10.035 -31.571 -15.890  1.00  0.00           H  
ATOM    493  P     U A  17     -12.084 -26.267 -14.310  1.00  0.00           P  
ATOM    494  OP2   U A  17     -11.222 -26.133 -15.511  1.00  0.00           O  
ATOM    495  OP1   U A  17     -13.551 -26.070 -14.433  1.00  0.00           O  
ATOM    496  O5'   U A  17     -11.544 -25.261 -13.199  1.00  0.00           O  
ATOM    497  C5'   U A  17     -10.475 -24.370 -13.480  1.00  0.00           C  
ATOM    498  C4'   U A  17      -9.749 -24.752 -14.747  1.00  0.00           C  
ATOM    499  O4'   U A  17     -10.593 -24.457 -15.879  1.00  0.00           O  
ATOM    500  C3'   U A  17      -8.469 -23.986 -15.043  1.00  0.00           C  
ATOM    501  O3'   U A  17      -7.335 -24.528 -14.390  1.00  0.00           O  
ATOM    502  C1'   U A  17      -9.809 -24.019 -16.975  1.00  0.00           C  
ATOM    503  C2'   U A  17      -8.349 -24.129 -16.552  1.00  0.00           C  
ATOM    504  O2'   U A  17      -7.855 -25.412 -16.910  1.00  0.00           O  
ATOM    505  N1    U A  17     -10.198 -22.625 -17.299  1.00  0.00           N  
ATOM    506  C2    U A  17     -10.051 -22.219 -18.613  1.00  0.00           C  
ATOM    507  O2    U A  17      -9.625 -22.948 -19.491  1.00  0.00           O  
ATOM    508  N3    U A  17     -10.424 -20.922 -18.866  1.00  0.00           N  
ATOM    509  C4    U A  17     -10.918 -20.006 -17.962  1.00  0.00           C  
ATOM    510  O4    U A  17     -11.208 -18.872 -18.346  1.00  0.00           O  
ATOM    511  C5    U A  17     -11.043 -20.496 -16.623  1.00  0.00           C  
ATOM    512  C6    U A  17     -10.688 -21.756 -16.348  1.00  0.00           C  
ATOM    513  H5'   U A  17      -9.841 -24.386 -12.732  1.00  0.00           H  
ATOM    514 H5''   U A  17     -10.831 -23.463 -13.578  1.00  0.00           H  
ATOM    515  H4'   U A  17      -9.549 -25.711 -14.740  1.00  0.00           H  
ATOM    516  H3'   U A  17      -8.561 -23.043 -14.796  1.00  0.00           H  
ATOM    517  H1'   U A  17      -9.962 -24.590 -17.757  1.00  0.00           H  
ATOM    518  H2'   U A  17      -7.806 -23.411 -16.939  1.00  0.00           H  
ATOM    519 HO2'   U A  17      -7.403 -25.807 -16.135  1.00  0.00           H  
ATOM    520  H3    U A  17     -10.328 -20.614 -19.791  1.00  0.00           H  
ATOM    521  H5    U A  17     -11.386 -19.913 -15.914  1.00  0.00           H  
ATOM    522  H6    U A  17     -10.782 -22.067 -15.424  1.00  0.00           H  
ATOM    523  P     G A  18      -6.267 -23.558 -13.684  1.00  0.00           P  
ATOM    524  OP2   G A  18      -6.920 -22.244 -13.454  1.00  0.00           O  
ATOM    525  OP1   G A  18      -5.666 -24.289 -12.539  1.00  0.00           O  
ATOM    526  O5'   G A  18      -5.136 -23.359 -14.789  1.00  0.00           O  
ATOM    527  C5'   G A  18      -3.783 -23.690 -14.516  1.00  0.00           C  
ATOM    528  C4'   G A  18      -3.263 -24.730 -15.477  1.00  0.00           C  
ATOM    529  O4'   G A  18      -4.347 -25.216 -16.311  1.00  0.00           O  
ATOM    530  C3'   G A  18      -2.215 -24.255 -16.472  1.00  0.00           C  
ATOM    531  O3'   G A  18      -0.910 -24.203 -15.920  1.00  0.00           O  
ATOM    532  C1'   G A  18      -3.872 -25.472 -17.637  1.00  0.00           C  
ATOM    533  C2'   G A  18      -2.358 -25.257 -17.609  1.00  0.00           C  
ATOM    534  O2'   G A  18      -1.723 -26.488 -17.295  1.00  0.00           O  
ATOM    535  N1    G A  18      -4.693 -24.453 -22.557  1.00  0.00           N  
ATOM    536  C2    G A  18      -3.945 -25.453 -21.984  1.00  0.00           C  
ATOM    537  N2    G A  18      -3.333 -26.296 -22.828  1.00  0.00           N  
ATOM    538  N3    G A  18      -3.807 -25.617 -20.678  1.00  0.00           N  
ATOM    539  C4    G A  18      -4.486 -24.684 -19.978  1.00  0.00           C  
ATOM    540  C5    G A  18      -5.262 -23.647 -20.451  1.00  0.00           C  
ATOM    541  C6    G A  18      -5.401 -23.483 -21.854  1.00  0.00           C  
ATOM    542  O6    G A  18      -6.045 -22.625 -22.469  1.00  0.00           O  
ATOM    543  N7    G A  18      -5.793 -22.910 -19.403  1.00  0.00           N  
ATOM    544  C8    G A  18      -5.339 -23.501 -18.330  1.00  0.00           C  
ATOM    545  N9    G A  18      -4.541 -24.585 -18.607  1.00  0.00           N  
ATOM    546  H5'   G A  18      -3.717 -24.037 -13.602  1.00  0.00           H  
ATOM    547 H5''   G A  18      -3.235 -22.881 -14.592  1.00  0.00           H  
ATOM    548  H4'   G A  18      -2.895 -25.480 -14.964  1.00  0.00           H  
ATOM    549  H3'   G A  18      -2.462 -23.364 -16.797  1.00  0.00           H  
ATOM    550  H1'   G A  18      -4.064 -26.406 -17.862  1.00  0.00           H  
ATOM    551  H2'   G A  18      -2.033 -24.887 -18.457  1.00  0.00           H  
ATOM    552 HO2'   G A  18      -1.269 -26.826 -18.094  1.00  0.00           H  
ATOM    553  H1    G A  18      -4.732 -24.418 -23.535  1.00  0.00           H  
ATOM    554  H22   G A  18      -2.785 -27.030 -22.477  1.00  0.00           H  
ATOM    555  H21   G A  18      -3.431 -26.182 -23.796  1.00  0.00           H  
ATOM    556  H8    G A  18      -5.549 -23.202 -17.421  1.00  0.00           H  
ATOM    557  P     G A  19       0.185 -23.199 -16.531  1.00  0.00           P  
ATOM    558  OP2   G A  19      -0.459 -21.873 -16.714  1.00  0.00           O  
ATOM    559  OP1   G A  19       1.419 -23.308 -15.711  1.00  0.00           O  
ATOM    560  O5'   G A  19       0.498 -23.798 -17.974  1.00  0.00           O  
ATOM    561  C5'   G A  19       1.178 -25.036 -18.117  1.00  0.00           C  
ATOM    562  C4'   G A  19       1.480 -25.339 -19.564  1.00  0.00           C  
ATOM    563  O4'   G A  19       0.242 -25.545 -20.291  1.00  0.00           O  
ATOM    564  C3'   G A  19       2.188 -24.240 -20.341  1.00  0.00           C  
ATOM    565  O3'   G A  19       3.587 -24.212 -20.113  1.00  0.00           O  
ATOM    566  C1'   G A  19       0.366 -25.030 -21.621  1.00  0.00           C  
ATOM    567  C2'   G A  19       1.811 -24.556 -21.782  1.00  0.00           C  
ATOM    568  O2'   G A  19       2.592 -25.625 -22.296  1.00  0.00           O  
ATOM    569  N1    G A  19      -1.881 -22.009 -25.047  1.00  0.00           N  
ATOM    570  C2    G A  19      -0.943 -22.995 -25.233  1.00  0.00           C  
ATOM    571  N2    G A  19      -0.546 -23.209 -26.497  1.00  0.00           N  
ATOM    572  N3    G A  19      -0.429 -23.720 -24.253  1.00  0.00           N  
ATOM    573  C4    G A  19      -0.935 -23.375 -23.051  1.00  0.00           C  
ATOM    574  C5    G A  19      -1.874 -22.408 -22.757  1.00  0.00           C  
ATOM    575  C6    G A  19      -2.416 -21.637 -23.818  1.00  0.00           C  
ATOM    576  O6    G A  19      -3.259 -20.734 -23.761  1.00  0.00           O  
ATOM    577  N7    G A  19      -2.128 -22.366 -21.394  1.00  0.00           N  
ATOM    578  C8    G A  19      -1.353 -23.289 -20.892  1.00  0.00           C  
ATOM    579  N9    G A  19      -0.604 -23.941 -21.842  1.00  0.00           N  
ATOM    580  H5'   G A  19       0.620 -25.753 -17.750  1.00  0.00           H  
ATOM    581 H5''   G A  19       2.020 -24.998 -17.615  1.00  0.00           H  
ATOM    582  H4'   G A  19       2.018 -26.157 -19.611  1.00  0.00           H  
ATOM    583  H3'   G A  19       1.805 -23.372 -20.093  1.00  0.00           H  
ATOM    584  H1'   G A  19       0.189 -25.758 -22.254  1.00  0.00           H  
ATOM    585  H2'   G A  19       1.866 -23.760 -22.351  1.00  0.00           H  
ATOM    586 HO2'   G A  19       2.834 -25.426 -23.224  1.00  0.00           H  
ATOM    587  H1    G A  19      -2.199 -21.529 -25.840  1.00  0.00           H  
ATOM    588  H22   G A  19       0.121 -23.900 -26.690  1.00  0.00           H  
ATOM    589  H21   G A  19      -0.922 -22.676 -27.228  1.00  0.00           H  
ATOM    590  H8    G A  19      -1.313 -23.497 -19.935  1.00  0.00           H  
ATOM    591  P     G A  20       4.389 -22.821 -20.179  1.00  0.00           P  
ATOM    592  OP2   G A  20       3.607 -21.804 -19.432  1.00  0.00           O  
ATOM    593  OP1   G A  20       5.801 -23.084 -19.802  1.00  0.00           O  
ATOM    594  O5'   G A  20       4.357 -22.430 -21.724  1.00  0.00           O  
ATOM    595  C5'   G A  20       5.050 -23.209 -22.687  1.00  0.00           C  
ATOM    596  C4'   G A  20       4.857 -22.667 -24.082  1.00  0.00           C  
ATOM    597  O4'   G A  20       3.462 -22.780 -24.464  1.00  0.00           O  
ATOM    598  C3'   G A  20       5.175 -21.192 -24.274  1.00  0.00           C  
ATOM    599  O3'   G A  20       6.560 -20.942 -24.449  1.00  0.00           O  
ATOM    600  C1'   G A  20       3.069 -21.655 -25.240  1.00  0.00           C  
ATOM    601  C2'   G A  20       4.330 -20.825 -25.485  1.00  0.00           C  
ATOM    602  O2'   G A  20       4.942 -21.260 -26.691  1.00  0.00           O  
ATOM    603  N1    G A  20      -0.536 -18.081 -25.616  1.00  0.00           N  
ATOM    604  C2    G A  20       0.308 -18.576 -26.580  1.00  0.00           C  
ATOM    605  N2    G A  20       0.179 -18.054 -27.809  1.00  0.00           N  
ATOM    606  N3    G A  20       1.213 -19.515 -26.358  1.00  0.00           N  
ATOM    607  C4    G A  20       1.208 -19.927 -25.073  1.00  0.00           C  
ATOM    608  C5    G A  20       0.409 -19.499 -24.034  1.00  0.00           C  
ATOM    609  C6    G A  20      -0.558 -18.490 -24.286  1.00  0.00           C  
ATOM    610  O6    G A  20      -1.360 -17.978 -23.497  1.00  0.00           O  
ATOM    611  N7    G A  20       0.718 -20.175 -22.863  1.00  0.00           N  
ATOM    612  C8    G A  20       1.682 -20.986 -23.204  1.00  0.00           C  
ATOM    613  N9    G A  20       2.029 -20.888 -24.530  1.00  0.00           N  
ATOM    614  H5'   G A  20       4.718 -24.130 -22.653  1.00  0.00           H  
ATOM    615 H5''   G A  20       6.007 -23.207 -22.472  1.00  0.00           H  
ATOM    616  H4'   G A  20       5.402 -23.192 -24.705  1.00  0.00           H  
ATOM    617  H3'   G A  20       4.854 -20.690 -23.495  1.00  0.00           H  
ATOM    618  H1'   G A  20       2.715 -21.970 -26.098  1.00  0.00           H  
ATOM    619  H2'   G A  20       4.129 -19.865 -25.506  1.00  0.00           H  
ATOM    620 HO2'   G A  20       4.824 -20.569 -27.376  1.00  0.00           H  
ATOM    621  H1    G A  20      -1.172 -17.385 -25.883  1.00  0.00           H  
ATOM    622  H22   G A  20       0.754 -18.369 -28.538  1.00  0.00           H  
ATOM    623  H21   G A  20      -0.489 -17.358 -27.982  1.00  0.00           H  
ATOM    624  H8    G A  20       2.114 -21.603 -22.577  1.00  0.00           H  
ATOM    625  P     G A  21       7.212 -19.584 -23.889  1.00  0.00           P  
ATOM    626  OP2   G A  21       6.558 -19.259 -22.596  1.00  0.00           O  
ATOM    627  OP1   G A  21       8.689 -19.723 -23.950  1.00  0.00           O  
ATOM    628  O5'   G A  21       6.777 -18.479 -24.952  1.00  0.00           O  
ATOM    629  C5'   G A  21       7.327 -18.471 -26.261  1.00  0.00           C  
ATOM    630  C4'   G A  21       6.682 -17.417 -27.126  1.00  0.00           C  
ATOM    631  O4'   G A  21       5.264 -17.693 -27.262  1.00  0.00           O  
ATOM    632  C3'   G A  21       6.734 -15.993 -26.593  1.00  0.00           C  
ATOM    633  O3'   G A  21       7.967 -15.347 -26.857  1.00  0.00           O  
ATOM    634  C1'   G A  21       4.523 -16.479 -27.272  1.00  0.00           C  
ATOM    635  C2'   G A  21       5.543 -15.339 -27.279  1.00  0.00           C  
ATOM    636  O2'   G A  21       5.845 -14.999 -28.624  1.00  0.00           O  
ATOM    637  N1    G A  21       0.489 -14.205 -25.156  1.00  0.00           N  
ATOM    638  C2    G A  21       1.086 -13.973 -26.371  1.00  0.00           C  
ATOM    639  N2    G A  21       0.540 -13.008 -27.127  1.00  0.00           N  
ATOM    640  N3    G A  21       2.140 -14.637 -26.815  1.00  0.00           N  
ATOM    641  C4    G A  21       2.560 -15.567 -25.932  1.00  0.00           C  
ATOM    642  C5    G A  21       2.036 -15.879 -24.695  1.00  0.00           C  
ATOM    643  C6    G A  21       0.905 -15.158 -24.231  1.00  0.00           C  
ATOM    644  O6    G A  21       0.295 -15.286 -23.163  1.00  0.00           O  
ATOM    645  N7    G A  21       2.758 -16.901 -24.097  1.00  0.00           N  
ATOM    646  C8    G A  21       3.691 -17.188 -24.965  1.00  0.00           C  
ATOM    647  N9    G A  21       3.629 -16.417 -26.100  1.00  0.00           N  
ATOM    648  H5'   G A  21       7.189 -19.350 -26.671  1.00  0.00           H  
ATOM    649 H5''   G A  21       8.289 -18.293 -26.202  1.00  0.00           H  
ATOM    650  H4'   G A  21       7.098 -17.438 -28.014  1.00  0.00           H  
ATOM    651  H3'   G A  21       6.578 -16.007 -25.625  1.00  0.00           H  
ATOM    652  H1'   G A  21       3.988 -16.443 -28.093  1.00  0.00           H  
ATOM    653  H2'   G A  21       5.217 -14.564 -26.774  1.00  0.00           H  
ATOM    654 HO2'   G A  21       5.450 -14.127 -28.830  1.00  0.00           H  
ATOM    655  H1    G A  21      -0.289 -13.658 -24.919  1.00  0.00           H  
ATOM    656  H22   G A  21       0.924 -12.799 -28.005  1.00  0.00           H  
ATOM    657  H21   G A  21      -0.241 -12.512 -26.805  1.00  0.00           H  
ATOM    658  H8    G A  21       4.366 -17.883 -24.820  1.00  0.00           H  
ATOM    659  P     A A  22       8.539 -14.250 -25.830  1.00  0.00           P  
ATOM    660  OP2   A A  22       8.267 -14.725 -24.451  1.00  0.00           O  
ATOM    661  OP1   A A  22       9.930 -13.923 -26.233  1.00  0.00           O  
ATOM    662  O5'   A A  22       7.634 -12.966 -26.096  1.00  0.00           O  
ATOM    663  C5'   A A  22       7.741 -12.237 -27.310  1.00  0.00           C  
ATOM    664  C4'   A A  22       6.713 -11.137 -27.388  1.00  0.00           C  
ATOM    665  O4'   A A  22       5.379 -11.708 -27.371  1.00  0.00           O  
ATOM    666  C3'   A A  22       6.706 -10.146 -26.234  1.00  0.00           C  
ATOM    667  O3'   A A  22       7.685  -9.130 -26.370  1.00  0.00           O  
ATOM    668  C1'   A A  22       4.496 -10.886 -26.621  1.00  0.00           C  
ATOM    669  C2'   A A  22       5.277  -9.624 -26.252  1.00  0.00           C  
ATOM    670  O2'   A A  22       5.095  -8.654 -27.273  1.00  0.00           O  
ATOM    671  N1    A A  22       0.920 -11.121 -22.919  1.00  0.00           N  
ATOM    672  C2    A A  22       1.103 -10.276 -23.941  1.00  0.00           C  
ATOM    673  N3    A A  22       2.057 -10.273 -24.869  1.00  0.00           N  
ATOM    674  C4    A A  22       2.911 -11.294 -24.676  1.00  0.00           C  
ATOM    675  C5    A A  22       2.854 -12.243 -23.672  1.00  0.00           C  
ATOM    676  C6    A A  22       1.795 -12.136 -22.753  1.00  0.00           C  
ATOM    677  N6    A A  22       1.612 -12.978 -21.734  1.00  0.00           N  
ATOM    678  N7    A A  22       3.903 -13.144 -23.789  1.00  0.00           N  
ATOM    679  C8    A A  22       4.560 -12.727 -24.843  1.00  0.00           C  
ATOM    680  N9    A A  22       4.015 -11.611 -25.430  1.00  0.00           N  
ATOM    681  H5'   A A  22       7.610 -12.850 -28.064  1.00  0.00           H  
ATOM    682 H5''   A A  22       8.636 -11.844 -27.371  1.00  0.00           H  
ATOM    683  H4'   A A  22       6.838 -10.645 -28.227  1.00  0.00           H  
ATOM    684  H3'   A A  22       6.860 -10.630 -25.395  1.00  0.00           H  
ATOM    685  H1'   A A  22       3.732 -10.643 -27.186  1.00  0.00           H  
ATOM    686  H2'   A A  22       5.008  -9.281 -25.373  1.00  0.00           H  
ATOM    687 HO2'   A A  22       4.527  -7.933 -26.931  1.00  0.00           H  
ATOM    688  H2    A A  22       0.440  -9.557 -24.017  1.00  0.00           H  
ATOM    689  H61   A A  22       0.854 -12.852 -21.125  1.00  0.00           H  
ATOM    690  H62   A A  22       2.234 -13.722 -21.594  1.00  0.00           H  
ATOM    691  H8    A A  22       5.366 -13.170 -25.182  1.00  0.00           H  
ATOM    692  P     C A  23       8.429  -8.546 -25.071  1.00  0.00           P  
ATOM    693  OP2   C A  23       8.727  -9.680 -24.161  1.00  0.00           O  
ATOM    694  OP1   C A  23       9.534  -7.665 -25.531  1.00  0.00           O  
ATOM    695  O5'   C A  23       7.328  -7.629 -24.374  1.00  0.00           O  
ATOM    696  C5'   C A  23       6.800  -6.491 -25.038  1.00  0.00           C  
ATOM    697  C4'   C A  23       5.802  -5.756 -24.176  1.00  0.00           C  
ATOM    698  O4'   C A  23       4.578  -6.534 -24.085  1.00  0.00           O  
ATOM    699  C3'   C A  23       6.187  -5.568 -22.717  1.00  0.00           C  
ATOM    700  O3'   C A  23       7.082  -4.487 -22.517  1.00  0.00           O  
ATOM    701  C1'   C A  23       3.941  -6.263 -22.862  1.00  0.00           C  
ATOM    702  C2'   C A  23       4.834  -5.304 -22.072  1.00  0.00           C  
ATOM    703  O2'   C A  23       4.405  -3.970 -22.302  1.00  0.00           O  
ATOM    704  N1    C A  23       3.743  -7.556 -22.160  1.00  0.00           N  
ATOM    705  C2    C A  23       2.814  -7.609 -21.114  1.00  0.00           C  
ATOM    706  O2    C A  23       2.188  -6.583 -20.806  1.00  0.00           O  
ATOM    707  N3    C A  23       2.614  -8.776 -20.459  1.00  0.00           N  
ATOM    708  C4    C A  23       3.299  -9.864 -20.809  1.00  0.00           C  
ATOM    709  N4    C A  23       3.069 -10.993 -20.133  1.00  0.00           N  
ATOM    710  C5    C A  23       4.251  -9.843 -21.866  1.00  0.00           C  
ATOM    711  C6    C A  23       4.439  -8.684 -22.509  1.00  0.00           C  
ATOM    712  H5'   C A  23       6.359  -6.779 -25.864  1.00  0.00           H  
ATOM    713 H5''   C A  23       7.536  -5.883 -25.263  1.00  0.00           H  
ATOM    714  H4'   C A  23       5.602  -4.892 -24.592  1.00  0.00           H  
ATOM    715  H3'   C A  23       6.557  -6.406 -22.369  1.00  0.00           H  
ATOM    716  H1'   C A  23       3.072  -5.840 -23.017  1.00  0.00           H  
ATOM    717  H2'   C A  23       4.844  -5.522 -21.117  1.00  0.00           H  
ATOM    718 HO2'   C A  23       3.987  -3.624 -21.486  1.00  0.00           H  
ATOM    719  H42   C A  23       3.557 -11.811 -20.366  1.00  0.00           H  
ATOM    720  H41   C A  23       2.413 -11.004 -19.405  1.00  0.00           H  
ATOM    721  H5    C A  23       4.750 -10.649 -22.117  1.00  0.00           H  
ATOM    722  H6    C A  23       5.090  -8.649 -23.239  1.00  0.00           H  
ATOM    723  P     G A  24       8.036  -4.456 -21.224  1.00  0.00           P  
ATOM    724  OP2   G A  24       8.776  -5.743 -21.168  1.00  0.00           O  
ATOM    725  OP1   G A  24       8.790  -3.176 -21.238  1.00  0.00           O  
ATOM    726  O5'   G A  24       7.022  -4.417 -19.996  1.00  0.00           O  
ATOM    727  C5'   G A  24       6.461  -3.190 -19.552  1.00  0.00           C  
ATOM    728  C4'   G A  24       5.699  -3.363 -18.262  1.00  0.00           C  
ATOM    729  O4'   G A  24       4.643  -4.328 -18.445  1.00  0.00           O  
ATOM    730  C3'   G A  24       6.499  -3.889 -17.080  1.00  0.00           C  
ATOM    731  O3'   G A  24       7.157  -2.863 -16.357  1.00  0.00           O  
ATOM    732  C1'   G A  24       4.483  -5.117 -17.283  1.00  0.00           C  
ATOM    733  C2'   G A  24       5.427  -4.547 -16.220  1.00  0.00           C  
ATOM    734  O2'   G A  24       4.722  -3.585 -15.450  1.00  0.00           O  
ATOM    735  N1    G A  24       4.261  -9.999 -15.856  1.00  0.00           N  
ATOM    736  C2    G A  24       3.801  -8.877 -15.210  1.00  0.00           C  
ATOM    737  N2    G A  24       3.201  -9.076 -14.026  1.00  0.00           N  
ATOM    738  N3    G A  24       3.918  -7.649 -15.687  1.00  0.00           N  
ATOM    739  C4    G A  24       4.544  -7.630 -16.883  1.00  0.00           C  
ATOM    740  C5    G A  24       5.040  -8.689 -17.612  1.00  0.00           C  
ATOM    741  C6    G A  24       4.908 -10.001 -17.088  1.00  0.00           C  
ATOM    742  O6    G A  24       5.283 -11.070 -17.584  1.00  0.00           O  
ATOM    743  N7    G A  24       5.614  -8.248 -18.796  1.00  0.00           N  
ATOM    744  C8    G A  24       5.459  -6.952 -18.765  1.00  0.00           C  
ATOM    745  N9    G A  24       4.817  -6.510 -17.633  1.00  0.00           N  
ATOM    746  H5'   G A  24       5.852  -2.849 -20.240  1.00  0.00           H  
ATOM    747 H5''   G A  24       7.182  -2.541 -19.413  1.00  0.00           H  
ATOM    748  H4'   G A  24       5.303  -2.503 -18.009  1.00  0.00           H  
ATOM    749  H3'   G A  24       7.124  -4.575 -17.394  1.00  0.00           H  
ATOM    750  H1'   G A  24       3.560  -5.075 -16.955  1.00  0.00           H  
ATOM    751  H2'   G A  24       5.802  -5.258 -15.659  1.00  0.00           H  
ATOM    752 HO2'   G A  24       4.558  -3.950 -14.555  1.00  0.00           H  
ATOM    753  H1    G A  24       4.124 -10.864 -15.418  1.00  0.00           H  
ATOM    754  H22   G A  24       2.853  -8.312 -13.519  1.00  0.00           H  
ATOM    755  H21   G A  24       3.110  -9.983 -13.666  1.00  0.00           H  
ATOM    756  H8    G A  24       5.769  -6.355 -19.479  1.00  0.00           H  
ATOM    757  P     G A  25       8.730  -2.976 -16.045  1.00  0.00           P  
ATOM    758  OP2   G A  25       9.035  -4.394 -15.726  1.00  0.00           O  
ATOM    759  OP1   G A  25       9.467  -2.295 -17.140  1.00  0.00           O  
ATOM    760  O5'   G A  25       8.923  -2.119 -14.715  1.00  0.00           O  
ATOM    761  C5'   G A  25       8.163  -0.941 -14.490  1.00  0.00           C  
ATOM    762  C4'   G A  25       8.195  -0.530 -13.039  1.00  0.00           C  
ATOM    763  O4'   G A  25       7.124  -1.220 -12.359  1.00  0.00           O  
ATOM    764  C3'   G A  25       9.451  -0.904 -12.267  1.00  0.00           C  
ATOM    765  O3'   G A  25      10.370   0.169 -12.153  1.00  0.00           O  
ATOM    766  C1'   G A  25       7.645  -2.218 -11.526  1.00  0.00           C  
ATOM    767  C2'   G A  25       9.168  -2.250 -11.605  1.00  0.00           C  
ATOM    768  O2'   G A  25       9.704  -2.301 -10.291  1.00  0.00           O  
ATOM    769  N1    G A  25       4.163  -5.759 -10.407  1.00  0.00           N  
ATOM    770  C2    G A  25       4.462  -4.589  -9.752  1.00  0.00           C  
ATOM    771  N2    G A  25       3.741  -4.321  -8.653  1.00  0.00           N  
ATOM    772  N3    G A  25       5.398  -3.741 -10.144  1.00  0.00           N  
ATOM    773  C4    G A  25       6.025  -4.163 -11.263  1.00  0.00           C  
ATOM    774  C5    G A  25       5.803  -5.312 -11.992  1.00  0.00           C  
ATOM    775  C6    G A  25       4.796  -6.213 -11.560  1.00  0.00           C  
ATOM    776  O6    G A  25       4.449  -7.284 -12.071  1.00  0.00           O  
ATOM    777  N7    G A  25       6.661  -5.378 -13.081  1.00  0.00           N  
ATOM    778  C8    G A  25       7.376  -4.288 -12.995  1.00  0.00           C  
ATOM    779  N9    G A  25       7.042  -3.506 -11.916  1.00  0.00           N  
ATOM    780  H5'   G A  25       7.234  -1.104 -14.756  1.00  0.00           H  
ATOM    781 H5''   G A  25       8.530  -0.215 -15.037  1.00  0.00           H  
ATOM    782  H4'   G A  25       8.055   0.439 -12.981  1.00  0.00           H  
ATOM    783  H3'   G A  25      10.188  -1.037 -12.897  1.00  0.00           H  
ATOM    784  H1'   G A  25       7.370  -1.992 -10.613  1.00  0.00           H  
ATOM    785  H2'   G A  25       9.488  -2.995 -12.156  1.00  0.00           H  
ATOM    786 HO2'   G A  25      10.091  -3.188 -10.138  1.00  0.00           H  
ATOM    787  H1    G A  25       3.450  -6.319 -10.034  1.00  0.00           H  
ATOM    788  H22   G A  25       3.910  -3.500  -8.144  1.00  0.00           H  
ATOM    789  H21   G A  25       3.046  -4.944  -8.356  1.00  0.00           H  
ATOM    790  H8    G A  25       8.078  -4.053 -13.636  1.00  0.00           H  
ATOM    791  P     A A  26      10.455   1.019 -10.792  1.00  0.00           P  
ATOM    792  OP2   A A  26      10.646   0.068  -9.668  1.00  0.00           O  
ATOM    793  OP1   A A  26      11.431   2.119 -10.996  1.00  0.00           O  
ATOM    794  O5'   A A  26       9.006   1.665 -10.650  1.00  0.00           O  
ATOM    795  C5'   A A  26       8.796   3.047 -10.900  1.00  0.00           C  
ATOM    796  C4'   A A  26       7.339   3.417 -10.778  1.00  0.00           C  
ATOM    797  O4'   A A  26       6.526   2.227 -10.916  1.00  0.00           O  
ATOM    798  C3'   A A  26       6.908   3.995  -9.439  1.00  0.00           C  
ATOM    799  O3'   A A  26       7.179   5.381  -9.319  1.00  0.00           O  
ATOM    800  C1'   A A  26       5.353   2.375 -10.151  1.00  0.00           C  
ATOM    801  C2'   A A  26       5.405   3.740  -9.466  1.00  0.00           C  
ATOM    802  O2'   A A  26       4.736   4.695 -10.278  1.00  0.00           O  
ATOM    803  N1    A A  26       2.868   0.338  -6.123  1.00  0.00           N  
ATOM    804  C2    A A  26       2.655   1.444  -6.847  1.00  0.00           C  
ATOM    805  N3    A A  26       3.342   1.916  -7.884  1.00  0.00           N  
ATOM    806  C4    A A  26       4.376   1.107  -8.177  1.00  0.00           C  
ATOM    807  C5    A A  26       4.722  -0.063  -7.526  1.00  0.00           C  
ATOM    808  C6    A A  26       3.914  -0.454  -6.444  1.00  0.00           C  
ATOM    809  N6    A A  26       4.126  -1.556  -5.722  1.00  0.00           N  
ATOM    810  N7    A A  26       5.848  -0.632  -8.106  1.00  0.00           N  
ATOM    811  C8    A A  26       6.151   0.192  -9.078  1.00  0.00           C  
ATOM    812  N9    A A  26       5.302   1.267  -9.179  1.00  0.00           N  
ATOM    813  H5'   A A  26       9.104   3.258 -11.807  1.00  0.00           H  
ATOM    814 H5''   A A  26       9.314   3.572 -10.257  1.00  0.00           H  
ATOM    815  H4'   A A  26       7.110   4.047 -11.493  1.00  0.00           H  
ATOM    816  H3'   A A  26       7.315   3.472  -8.716  1.00  0.00           H  
ATOM    817  H1'   A A  26       4.567   2.333 -10.736  1.00  0.00           H  
ATOM    818  H2'   A A  26       5.030   3.706  -8.561  1.00  0.00           H  
ATOM    819 HO2'   A A  26       4.131   5.222  -9.716  1.00  0.00           H  
ATOM    820  H2    A A  26       1.883   1.984  -6.573  1.00  0.00           H  
ATOM    821  H61   A A  26       3.527  -1.777  -4.977  1.00  0.00           H  
ATOM    822  H62   A A  26       4.879  -2.145  -5.936  1.00  0.00           H  
ATOM    823  H8    A A  26       6.915   0.055  -9.677  1.00  0.00           H  
ATOM    824  P     A A  27       8.164   5.901  -8.170  1.00  0.00           P  
ATOM    825  OP2   A A  27       7.635   5.344  -6.899  1.00  0.00           O  
ATOM    826  OP1   A A  27       9.534   5.541  -8.615  1.00  0.00           O  
ATOM    827  O5'   A A  27       8.074   7.490  -8.086  1.00  0.00           O  
ATOM    828  C5'   A A  27       7.795   8.266  -9.242  1.00  0.00           C  
ATOM    829  C4'   A A  27       7.161   9.586  -8.883  1.00  0.00           C  
ATOM    830  O4'   A A  27       5.810   9.376  -8.501  1.00  0.00           O  
ATOM    831  C3'   A A  27       7.805  10.345  -7.733  1.00  0.00           C  
ATOM    832  O3'   A A  27       7.607  11.746  -7.812  1.00  0.00           O  
ATOM    833  C1'   A A  27       5.575   9.729  -7.133  1.00  0.00           C  
ATOM    834  C2'   A A  27       6.941   9.996  -6.504  1.00  0.00           C  
ATOM    835  O2'   A A  27       6.826  11.105  -5.624  1.00  0.00           O  
ATOM    836  N1    A A  27       1.198   8.076  -4.973  1.00  0.00           N  
ATOM    837  C2    A A  27       1.551   9.253  -5.504  1.00  0.00           C  
ATOM    838  N3    A A  27       2.710   9.616  -6.050  1.00  0.00           N  
ATOM    839  C4    A A  27       3.588   8.598  -6.021  1.00  0.00           C  
ATOM    840  C5    A A  27       3.373   7.332  -5.509  1.00  0.00           C  
ATOM    841  C6    A A  27       2.104   7.074  -4.960  1.00  0.00           C  
ATOM    842  N6    A A  27       1.752   5.901  -4.429  1.00  0.00           N  
ATOM    843  N7    A A  27       4.507   6.545  -5.653  1.00  0.00           N  
ATOM    844  C8    A A  27       5.369   7.339  -6.239  1.00  0.00           C  
ATOM    845  N9    A A  27       4.879   8.597  -6.492  1.00  0.00           N  
ATOM    846  H5'   A A  27       7.185   7.766  -9.824  1.00  0.00           H  
ATOM    847 H5''   A A  27       8.631   8.433  -9.725  1.00  0.00           H  
ATOM    848  H4'   A A  27       7.168  10.156  -9.681  1.00  0.00           H  
ATOM    849  H3'   A A  27       8.763  10.160  -7.639  1.00  0.00           H  
ATOM    850  H1'   A A  27       5.021  10.535  -7.062  1.00  0.00           H  
ATOM    851  H2'   A A  27       7.278   9.199  -6.043  1.00  0.00           H  
ATOM    852 HO2'   A A  27       6.884  10.785  -4.700  1.00  0.00           H  
ATOM    853  H2    A A  27       0.858   9.946  -5.489  1.00  0.00           H  
ATOM    854  H61   A A  27       0.852   5.780  -4.061  1.00  0.00           H  
ATOM    855  H62   A A  27       2.392   5.160  -4.409  1.00  0.00           H  
ATOM    856  H8    A A  27       6.279   7.061  -6.475  1.00  0.00           H  
ATOM    857  P     G A  28       8.707  12.677  -8.523  1.00  0.00           P  
ATOM    858  OP2   G A  28       8.423  14.087  -8.153  1.00  0.00           O  
ATOM    859  OP1   G A  28      10.048  12.101  -8.245  1.00  0.00           O  
ATOM    860  O5'   G A  28       8.411  12.506 -10.079  1.00  0.00           O  
ATOM    861  C5'   G A  28       7.184  12.946 -10.640  1.00  0.00           C  
ATOM    862  C4'   G A  28       6.582  11.901 -11.547  1.00  0.00           C  
ATOM    863  O4'   G A  28       5.153  12.125 -11.628  1.00  0.00           O  
ATOM    864  C3'   G A  28       7.123  11.859 -12.968  1.00  0.00           C  
ATOM    865  O3'   G A  28       7.016  10.576 -13.563  1.00  0.00           O  
ATOM    866  C1'   G A  28       4.828  12.183 -13.006  1.00  0.00           C  
ATOM    867  C2'   G A  28       6.089  12.694 -13.694  1.00  0.00           C  
ATOM    868  O2'   G A  28       6.048  12.376 -15.077  1.00  0.00           O  
ATOM    869  N1    G A  28      -0.231  12.694 -12.757  1.00  0.00           N  
ATOM    870  C2    G A  28       0.554  11.607 -12.456  1.00  0.00           C  
ATOM    871  N2    G A  28      -0.088  10.509 -12.032  1.00  0.00           N  
ATOM    872  N3    G A  28       1.872  11.596 -12.562  1.00  0.00           N  
ATOM    873  C4    G A  28       2.354  12.778 -13.001  1.00  0.00           C  
ATOM    874  C5    G A  28       1.658  13.923 -13.328  1.00  0.00           C  
ATOM    875  C6    G A  28       0.244  13.921 -13.210  1.00  0.00           C  
ATOM    876  O6    G A  28      -0.551  14.837 -13.453  1.00  0.00           O  
ATOM    877  N7    G A  28       2.524  14.926 -13.738  1.00  0.00           N  
ATOM    878  C8    G A  28       3.709  14.383 -13.655  1.00  0.00           C  
ATOM    879  N9    G A  28       3.678  13.083 -13.214  1.00  0.00           N  
ATOM    880  H5'   G A  28       7.342  13.764 -11.156  1.00  0.00           H  
ATOM    881 H5''   G A  28       6.553  13.143  -9.916  1.00  0.00           H  
ATOM    882  H4'   G A  28       6.717  11.024 -11.129  1.00  0.00           H  
ATOM    883  H3'   G A  28       8.040  12.185 -13.072  1.00  0.00           H  
ATOM    884  H1'   G A  28       4.609  11.290 -13.347  1.00  0.00           H  
ATOM    885  H2'   G A  28       6.233  13.652 -13.546  1.00  0.00           H  
ATOM    886 HO2'   G A  28       5.939  13.203 -15.592  1.00  0.00           H  
ATOM    887  H1    G A  28      -1.200  12.600 -12.644  1.00  0.00           H  
ATOM    888  H22   G A  28       0.420   9.702 -11.802  1.00  0.00           H  
ATOM    889  H21   G A  28      -1.065  10.509 -11.951  1.00  0.00           H  
ATOM    890  H8    G A  28       4.536  14.857 -13.883  1.00  0.00           H  
ATOM    891  P     U A  29       7.857  10.228 -14.887  1.00  0.00           P  
ATOM    892  OP2   U A  29       7.262  10.979 -16.020  1.00  0.00           O  
ATOM    893  OP1   U A  29       9.299  10.394 -14.573  1.00  0.00           O  
ATOM    894  O5'   U A  29       7.580   8.677 -15.122  1.00  0.00           O  
ATOM    895  C5'   U A  29       8.590   7.710 -14.877  1.00  0.00           C  
ATOM    896  C4'   U A  29       8.001   6.377 -14.484  1.00  0.00           C  
ATOM    897  O4'   U A  29       6.989   6.609 -13.476  1.00  0.00           O  
ATOM    898  C3'   U A  29       7.338   5.582 -15.599  1.00  0.00           C  
ATOM    899  O3'   U A  29       8.184   4.588 -16.149  1.00  0.00           O  
ATOM    900  C1'   U A  29       5.896   5.698 -13.663  1.00  0.00           C  
ATOM    901  C2'   U A  29       6.153   4.902 -14.923  1.00  0.00           C  
ATOM    902  O2'   U A  29       6.478   3.579 -14.522  1.00  0.00           O  
ATOM    903  N1    U A  29       4.622   6.455 -13.725  1.00  0.00           N  
ATOM    904  C2    U A  29       3.452   5.719 -13.754  1.00  0.00           C  
ATOM    905  O2    U A  29       3.431   4.500 -13.730  1.00  0.00           O  
ATOM    906  N3    U A  29       2.298   6.461 -13.811  1.00  0.00           N  
ATOM    907  C4    U A  29       2.194   7.835 -13.842  1.00  0.00           C  
ATOM    908  O4    U A  29       1.078   8.356 -13.894  1.00  0.00           O  
ATOM    909  C5    U A  29       3.444   8.531 -13.809  1.00  0.00           C  
ATOM    910  C6    U A  29       4.583   7.833 -13.752  1.00  0.00           C  
ATOM    911  H5'   U A  29       9.168   8.028 -14.153  1.00  0.00           H  
ATOM    912 H5''   U A  29       9.126   7.595 -15.688  1.00  0.00           H  
ATOM    913  H4'   U A  29       8.702   5.827 -14.078  1.00  0.00           H  
ATOM    914  H3'   U A  29       7.046   6.186 -16.313  1.00  0.00           H  
ATOM    915  H1'   U A  29       5.874   5.089 -12.895  1.00  0.00           H  
ATOM    916  H2'   U A  29       5.355   4.923 -15.491  1.00  0.00           H  
ATOM    917 HO2'   U A  29       5.712   2.994 -14.701  1.00  0.00           H  
ATOM    918  H3    U A  29       1.457   5.959 -13.833  1.00  0.00           H  
ATOM    919  H5    U A  29       3.464   9.511 -13.827  1.00  0.00           H  
ATOM    920  H6    U A  29       5.425   8.332 -13.732  1.00  0.00           H  
ATOM    921  P     A A  30       8.257   4.377 -17.740  1.00  0.00           P  
ATOM    922  OP2   A A  30       8.062   5.698 -18.389  1.00  0.00           O  
ATOM    923  OP1   A A  30       9.472   3.581 -18.044  1.00  0.00           O  
ATOM    924  O5'   A A  30       6.983   3.476 -18.067  1.00  0.00           O  
ATOM    925  C5'   A A  30       6.989   2.082 -17.801  1.00  0.00           C  
ATOM    926  C4'   A A  30       5.702   1.428 -18.239  1.00  0.00           C  
ATOM    927  O4'   A A  30       4.657   1.713 -17.273  1.00  0.00           O  
ATOM    928  C3'   A A  30       5.114   1.926 -19.550  1.00  0.00           C  
ATOM    929  O3'   A A  30       5.740   1.361 -20.689  1.00  0.00           O  
ATOM    930  C1'   A A  30       3.408   1.730 -17.942  1.00  0.00           C  
ATOM    931  C2'   A A  30       3.665   1.486 -19.430  1.00  0.00           C  
ATOM    932  O2'   A A  30       3.523   0.101 -19.707  1.00  0.00           O  
ATOM    933  N1    A A  30      -0.755   4.023 -15.950  1.00  0.00           N  
ATOM    934  C2    A A  30      -0.382   2.739 -16.022  1.00  0.00           C  
ATOM    935  N3    A A  30       0.717   2.211 -16.555  1.00  0.00           N  
ATOM    936  C4    A A  30       1.504   3.172 -17.071  1.00  0.00           C  
ATOM    937  C5    A A  30       1.257   4.532 -17.073  1.00  0.00           C  
ATOM    938  C6    A A  30       0.059   4.963 -16.477  1.00  0.00           C  
ATOM    939  N6    A A  30      -0.314   6.243 -16.406  1.00  0.00           N  
ATOM    940  N7    A A  30       2.293   5.218 -17.693  1.00  0.00           N  
ATOM    941  C8    A A  30       3.129   4.273 -18.045  1.00  0.00           C  
ATOM    942  N9    A A  30       2.715   3.010 -17.699  1.00  0.00           N  
ATOM    943  H5'   A A  30       7.108   1.940 -16.838  1.00  0.00           H  
ATOM    944 H5''   A A  30       7.737   1.667 -18.279  1.00  0.00           H  
ATOM    945  H4'   A A  30       5.833   0.459 -18.298  1.00  0.00           H  
ATOM    946  H3'   A A  30       5.166   2.904 -19.607  1.00  0.00           H  
ATOM    947  H1'   A A  30       2.871   0.994 -17.579  1.00  0.00           H  
ATOM    948  H2'   A A  30       3.076   2.032 -19.993  1.00  0.00           H  
ATOM    949 HO2'   A A  30       2.707  -0.037 -20.231  1.00  0.00           H  
ATOM    950  H2    A A  30      -1.007   2.097 -15.625  1.00  0.00           H  
ATOM    951  H61   A A  30      -1.162   6.483 -15.977  1.00  0.00           H  
ATOM    952  H62   A A  30       0.261   6.943 -16.781  1.00  0.00           H  
ATOM    953  H8    A A  30       3.972   4.451 -18.513  1.00  0.00           H  
ATOM    954  P     G A  31       5.673   2.117 -22.106  1.00  0.00           P  
ATOM    955  OP2   G A  31       5.854   3.570 -21.861  1.00  0.00           O  
ATOM    956  OP1   G A  31       6.580   1.412 -23.048  1.00  0.00           O  
ATOM    957  O5'   G A  31       4.175   1.883 -22.598  1.00  0.00           O  
ATOM    958  C5'   G A  31       3.703   2.467 -23.803  1.00  0.00           C  
ATOM    959  C4'   G A  31       2.275   2.934 -23.670  1.00  0.00           C  
ATOM    960  O4'   G A  31       2.066   3.508 -22.353  1.00  0.00           O  
ATOM    961  C3'   G A  31       1.842   4.035 -24.627  1.00  0.00           C  
ATOM    962  O3'   G A  31       1.501   3.549 -25.913  1.00  0.00           O  
ATOM    963  C1'   G A  31       1.162   4.612 -22.438  1.00  0.00           C  
ATOM    964  C2'   G A  31       0.678   4.678 -23.887  1.00  0.00           C  
ATOM    965  O2'   G A  31      -0.505   3.902 -24.014  1.00  0.00           O  
ATOM    966  N1    G A  31       0.550   9.466 -21.031  1.00  0.00           N  
ATOM    967  C2    G A  31      -0.394   8.531 -21.378  1.00  0.00           C  
ATOM    968  N2    G A  31      -1.673   8.936 -21.347  1.00  0.00           N  
ATOM    969  N3    G A  31      -0.109   7.287 -21.728  1.00  0.00           N  
ATOM    970  C4    G A  31       1.220   7.049 -21.706  1.00  0.00           C  
ATOM    971  C5    G A  31       2.244   7.911 -21.375  1.00  0.00           C  
ATOM    972  C6    G A  31       1.923   9.242 -21.001  1.00  0.00           C  
ATOM    973  O6    G A  31       2.689  10.155 -20.674  1.00  0.00           O  
ATOM    974  N7    G A  31       3.474   7.277 -21.478  1.00  0.00           N  
ATOM    975  C8    G A  31       3.181   6.064 -21.862  1.00  0.00           C  
ATOM    976  N9    G A  31       1.832   5.858 -22.019  1.00  0.00           N  
ATOM    977  H5'   G A  31       3.758   1.804 -24.522  1.00  0.00           H  
ATOM    978 H5''   G A  31       4.271   3.232 -24.031  1.00  0.00           H  
ATOM    979  H4'   G A  31       1.678   2.165 -23.780  1.00  0.00           H  
ATOM    980  H3'   G A  31       2.568   4.690 -24.713  1.00  0.00           H  
ATOM    981  H1'   G A  31       0.400   4.436 -21.847  1.00  0.00           H  
ATOM    982  H2'   G A  31       0.536   5.605 -24.175  1.00  0.00           H  
ATOM    983 HO2'   G A  31      -1.269   4.502 -24.140  1.00  0.00           H  
ATOM    984  H1    G A  31       0.235  10.361 -20.786  1.00  0.00           H  
ATOM    985  H22   G A  31      -2.390   8.311 -21.584  1.00  0.00           H  
ATOM    986  H21   G A  31      -1.892   9.855 -21.088  1.00  0.00           H  
ATOM    987  H8    G A  31       3.856   5.372 -22.020  1.00  0.00           H  
ATOM    988  P     G A  32       1.693   4.483 -27.207  1.00  0.00           P  
ATOM    989  OP2   G A  32       3.010   5.161 -27.093  1.00  0.00           O  
ATOM    990  OP1   G A  32       1.387   3.670 -28.412  1.00  0.00           O  
ATOM    991  O5'   G A  32       0.555   5.589 -27.058  1.00  0.00           O  
ATOM    992  C5'   G A  32      -0.808   5.267 -27.288  1.00  0.00           C  
ATOM    993  C4'   G A  32      -1.704   6.463 -27.073  1.00  0.00           C  
ATOM    994  O4'   G A  32      -1.581   6.929 -25.704  1.00  0.00           O  
ATOM    995  C3'   G A  32      -1.389   7.691 -27.913  1.00  0.00           C  
ATOM    996  O3'   G A  32      -1.909   7.612 -29.229  1.00  0.00           O  
ATOM    997  C1'   G A  32      -1.679   8.353 -25.663  1.00  0.00           C  
ATOM    998  C2'   G A  32      -1.988   8.821 -27.086  1.00  0.00           C  
ATOM    999  O2'   G A  32      -3.396   8.890 -27.253  1.00  0.00           O  
ATOM   1000  N1    G A  32       0.528  12.493 -23.687  1.00  0.00           N  
ATOM   1001  C2    G A  32      -0.772  12.302 -24.085  1.00  0.00           C  
ATOM   1002  N2    G A  32      -1.599  13.348 -23.940  1.00  0.00           N  
ATOM   1003  N3    G A  32      -1.232  11.168 -24.588  1.00  0.00           N  
ATOM   1004  C4    G A  32      -0.271  10.224 -24.665  1.00  0.00           C  
ATOM   1005  C5    G A  32       1.055  10.312 -24.295  1.00  0.00           C  
ATOM   1006  C6    G A  32       1.534  11.534 -23.757  1.00  0.00           C  
ATOM   1007  O6    G A  32       2.676  11.810 -23.370  1.00  0.00           O  
ATOM   1008  N7    G A  32       1.714   9.115 -24.534  1.00  0.00           N  
ATOM   1009  C8    G A  32       0.796   8.335 -25.036  1.00  0.00           C  
ATOM   1010  N9    G A  32      -0.431   8.944 -25.143  1.00  0.00           N  
ATOM   1011  H5'   G A  32      -1.077   4.552 -26.675  1.00  0.00           H  
ATOM   1012 H5''   G A  32      -0.911   4.952 -28.211  1.00  0.00           H  
ATOM   1013  H4'   G A  32      -2.633   6.196 -27.236  1.00  0.00           H  
ATOM   1014  H3'   G A  32      -0.416   7.809 -27.958  1.00  0.00           H  
ATOM   1015  H1'   G A  32      -2.424   8.592 -25.073  1.00  0.00           H  
ATOM   1016  H2'   G A  32      -1.556   9.679 -27.283  1.00  0.00           H  
ATOM   1017 HO2'   G A  32      -3.666   9.831 -27.302  1.00  0.00           H  
ATOM   1018  H1    G A  32       0.769  13.372 -23.326  1.00  0.00           H  
ATOM   1019  H22   G A  32      -2.539  13.270 -24.207  1.00  0.00           H  
ATOM   1020  H21   G A  32      -1.267  14.191 -23.568  1.00  0.00           H  
ATOM   1021  H8    G A  32       0.965   7.409 -25.308  1.00  0.00           H  
ATOM   1022  P     U A  33      -1.174   8.378 -30.435  1.00  0.00           P  
ATOM   1023  OP2   U A  33       0.286   8.136 -30.311  1.00  0.00           O  
ATOM   1024  OP1   U A  33      -1.872   8.026 -31.698  1.00  0.00           O  
ATOM   1025  O5'   U A  33      -1.445   9.919 -30.135  1.00  0.00           O  
ATOM   1026  C5'   U A  33      -2.736  10.481 -30.319  1.00  0.00           C  
ATOM   1027  C4'   U A  33      -2.755  11.953 -29.984  1.00  0.00           C  
ATOM   1028  O4'   U A  33      -2.420  12.147 -28.586  1.00  0.00           O  
ATOM   1029  C3'   U A  33      -1.752  12.822 -30.728  1.00  0.00           C  
ATOM   1030  O3'   U A  33      -2.185  13.178 -32.030  1.00  0.00           O  
ATOM   1031  C1'   U A  33      -1.648  13.334 -28.423  1.00  0.00           C  
ATOM   1032  C2'   U A  33      -1.587  14.012 -29.793  1.00  0.00           C  
ATOM   1033  O2'   U A  33      -2.677  14.915 -29.910  1.00  0.00           O  
ATOM   1034  N1    U A  33      -0.300  13.007 -27.897  1.00  0.00           N  
ATOM   1035  C2    U A  33       0.408  14.031 -27.296  1.00  0.00           C  
ATOM   1036  O2    U A  33      -0.026  15.165 -27.185  1.00  0.00           O  
ATOM   1037  N3    U A  33       1.649  13.682 -26.823  1.00  0.00           N  
ATOM   1038  C4    U A  33       2.245  12.441 -26.889  1.00  0.00           C  
ATOM   1039  O4    U A  33       3.373  12.286 -26.416  1.00  0.00           O  
ATOM   1040  C5    U A  33       1.455  11.431 -27.524  1.00  0.00           C  
ATOM   1041  C6    U A  33       0.242  11.743 -27.992  1.00  0.00           C  
ATOM   1042  H5'   U A  33      -3.373  10.014 -29.739  1.00  0.00           H  
ATOM   1043 H5''   U A  33      -3.007  10.363 -31.253  1.00  0.00           H  
ATOM   1044  H4'   U A  33      -3.657  12.302 -30.145  1.00  0.00           H  
ATOM   1045  H3'   U A  33      -0.898  12.344 -30.793  1.00  0.00           H  
ATOM   1046  H1'   U A  33      -2.108  13.922 -27.789  1.00  0.00           H  
ATOM   1047  H2'   U A  33      -0.727  14.462 -29.932  1.00  0.00           H  
ATOM   1048 HO2'   U A  33      -2.337  15.832 -29.873  1.00  0.00           H  
ATOM   1049  H3    U A  33       2.168  14.394 -26.393  1.00  0.00           H  
ATOM   1050  H5    U A  33       1.800  10.518 -27.614  1.00  0.00           H  
ATOM   1051  H6    U A  33      -0.278  11.035 -28.423  1.00  0.00           H  
ATOM   1052  P     A A  34      -1.112  13.454 -33.193  1.00  0.00           P  
ATOM   1053  OP2   A A  34      -0.172  12.305 -33.233  1.00  0.00           O  
ATOM   1054  OP1   A A  34      -1.851  13.840 -34.420  1.00  0.00           O  
ATOM   1055  O5'   A A  34      -0.307  14.730 -32.680  1.00  0.00           O  
ATOM   1056  C5'   A A  34       0.069  15.764 -33.577  1.00  0.00           C  
ATOM   1057  C4'   A A  34       0.507  17.005 -32.840  1.00  0.00           C  
ATOM   1058  O4'   A A  34       0.299  16.838 -31.415  1.00  0.00           O  
ATOM   1059  C3'   A A  34       1.983  17.357 -32.944  1.00  0.00           C  
ATOM   1060  O3'   A A  34       2.280  18.177 -34.061  1.00  0.00           O  
ATOM   1061  C1'   A A  34       1.397  17.301 -30.658  1.00  0.00           C  
ATOM   1062  C2'   A A  34       2.214  18.127 -31.652  1.00  0.00           C  
ATOM   1063  O2'   A A  34       1.667  19.435 -31.727  1.00  0.00           O  
ATOM   1064  N1    A A  34       5.498  15.494 -28.115  1.00  0.00           N  
ATOM   1065  C2    A A  34       5.079  16.738 -28.380  1.00  0.00           C  
ATOM   1066  N3    A A  34       4.000  17.138 -29.049  1.00  0.00           N  
ATOM   1067  C4    A A  34       3.291  16.080 -29.483  1.00  0.00           C  
ATOM   1068  C5    A A  34       3.593  14.745 -29.289  1.00  0.00           C  
ATOM   1069  C6    A A  34       4.763  14.455 -28.564  1.00  0.00           C  
ATOM   1070  N6    A A  34       5.181  13.215 -28.300  1.00  0.00           N  
ATOM   1071  N7    A A  34       2.632  13.935 -29.878  1.00  0.00           N  
ATOM   1072  C8    A A  34       1.786  14.784 -30.406  1.00  0.00           C  
ATOM   1073  N9    A A  34       2.122  16.100 -30.204  1.00  0.00           N  
ATOM   1074  H5'   A A  34      -0.695  15.985 -34.149  1.00  0.00           H  
ATOM   1075 H5''   A A  34       0.807  15.448 -34.138  1.00  0.00           H  
ATOM   1076  H4'   A A  34      -0.030  17.764 -33.150  1.00  0.00           H  
ATOM   1077  H3'   A A  34       2.512  16.532 -32.930  1.00  0.00           H  
ATOM   1078  H1'   A A  34       1.168  17.857 -29.883  1.00  0.00           H  
ATOM   1079  H2'   A A  34       3.164  18.143 -31.409  1.00  0.00           H  
ATOM   1080 HO2'   A A  34       2.278  20.062 -31.288  1.00  0.00           H  
ATOM   1081  H2    A A  34       5.648  17.457 -28.032  1.00  0.00           H  
ATOM   1082  H61   A A  34       6.006  13.074 -27.789  1.00  0.00           H  
ATOM   1083  H62   A A  34       4.663  12.445 -28.616  1.00  0.00           H  
ATOM   1084  H8    A A  34       0.985  14.505 -30.899  1.00  0.00           H  
ATOM   1085  P     A A  35       3.708  18.063 -34.790  1.00  0.00           P  
ATOM   1086  OP2   A A  35       3.785  16.732 -35.444  1.00  0.00           O  
ATOM   1087  OP1   A A  35       3.912  19.291 -35.599  1.00  0.00           O  
ATOM   1088  O5'   A A  35       4.756  18.083 -33.590  1.00  0.00           O  
ATOM   1089  C5'   A A  35       5.105  16.888 -32.907  1.00  0.00           C  
ATOM   1090  C4'   A A  35       6.561  16.879 -32.514  1.00  0.00           C  
ATOM   1091  O4'   A A  35       6.908  18.148 -31.915  1.00  0.00           O  
ATOM   1092  C3'   A A  35       6.956  15.876 -31.441  1.00  0.00           C  
ATOM   1093  O3'   A A  35       7.199  14.579 -31.956  1.00  0.00           O  
ATOM   1094  C1'   A A  35       7.961  17.975 -30.994  1.00  0.00           C  
ATOM   1095  C2'   A A  35       8.235  16.476 -30.864  1.00  0.00           C  
ATOM   1096  O2'   A A  35       9.364  16.144 -31.660  1.00  0.00           O  
ATOM   1097  N1    A A  35       4.851  21.342 -28.639  1.00  0.00           N  
ATOM   1098  C2    A A  35       4.984  20.985 -29.923  1.00  0.00           C  
ATOM   1099  N3    A A  35       5.816  20.100 -30.468  1.00  0.00           N  
ATOM   1100  C4    A A  35       6.593  19.535 -29.526  1.00  0.00           C  
ATOM   1101  C5    A A  35       6.573  19.798 -28.169  1.00  0.00           C  
ATOM   1102  C6    A A  35       5.646  20.755 -27.718  1.00  0.00           C  
ATOM   1103  N6    A A  35       5.514  21.112 -26.439  1.00  0.00           N  
ATOM   1104  N7    A A  35       7.516  19.025 -27.506  1.00  0.00           N  
ATOM   1105  C8    A A  35       8.075  18.324 -28.461  1.00  0.00           C  
ATOM   1106  N9    A A  35       7.565  18.582 -29.709  1.00  0.00           N  
ATOM   1107  H5'   A A  35       4.927  16.121 -33.492  1.00  0.00           H  
ATOM   1108 H5''   A A  35       4.555  16.807 -32.100  1.00  0.00           H  
ATOM   1109  H4'   A A  35       7.105  16.745 -33.318  1.00  0.00           H  
ATOM   1110  H3'   A A  35       6.268  15.865 -30.742  1.00  0.00           H  
ATOM   1111  H1'   A A  35       8.764  18.425 -31.334  1.00  0.00           H  
ATOM   1112  H2'   A A  35       8.362  16.217 -29.927  1.00  0.00           H  
ATOM   1113 HO2'   A A  35       9.583  16.907 -32.235  1.00  0.00           H  
ATOM   1114  H2    A A  35       4.383  21.439 -30.550  1.00  0.00           H  
ATOM   1115  H61   A A  35       4.849  21.786 -26.185  1.00  0.00           H  
ATOM   1116  H62   A A  35       6.079  20.700 -25.754  1.00  0.00           H  
ATOM   1117  H8    A A  35       8.793  17.675 -28.299  1.00  0.00           H  
ATOM   1118  P     A A  36       8.249  13.613 -31.331  1.00  0.00           P  
ATOM   1119  OP2   A A  36       7.903  12.257 -31.826  1.00  0.00           O  
ATOM   1120  OP1   A A  36       9.578  14.194 -31.650  1.00  0.00           O  
ATOM   1121  O5'   A A  36       8.076  13.619 -29.747  1.00  0.00           O  
ATOM   1122  C5'   A A  36       9.190  13.829 -28.893  1.00  0.00           C  
ATOM   1123  C4'   A A  36       8.765  13.964 -27.452  1.00  0.00           C  
ATOM   1124  O4'   A A  36       7.863  12.886 -27.081  1.00  0.00           O  
ATOM   1125  C3'   A A  36       9.886  13.967 -26.423  1.00  0.00           C  
ATOM   1126  O3'   A A  36       9.668  14.887 -25.368  1.00  0.00           O  
ATOM   1127  C1'   A A  36       8.359  12.226 -25.926  1.00  0.00           C  
ATOM   1128  C2'   A A  36       9.847  12.550 -25.860  1.00  0.00           C  
ATOM   1129  O2'   A A  36      10.259  12.524 -24.502  1.00  0.00           O  
ATOM   1130  N1    A A  36       5.458   8.224 -24.471  1.00  0.00           N  
ATOM   1131  C2    A A  36       5.436   9.521 -24.137  1.00  0.00           C  
ATOM   1132  N3    A A  36       6.222  10.510 -24.554  1.00  0.00           N  
ATOM   1133  C4    A A  36       7.136  10.054 -25.430  1.00  0.00           C  
ATOM   1134  C5    A A  36       7.283   8.752 -25.870  1.00  0.00           C  
ATOM   1135  C6    A A  36       6.387   7.799 -25.353  1.00  0.00           C  
ATOM   1136  N6    A A  36       6.409   6.506 -25.685  1.00  0.00           N  
ATOM   1137  N7    A A  36       8.333   8.655 -26.773  1.00  0.00           N  
ATOM   1138  C8    A A  36       8.789   9.881 -26.857  1.00  0.00           C  
ATOM   1139  N9    A A  36       8.111  10.779 -26.071  1.00  0.00           N  
ATOM   1140  H5'   A A  36       9.654  14.647 -29.167  1.00  0.00           H  
ATOM   1141 H5''   A A  36       9.804  13.070 -28.975  1.00  0.00           H  
ATOM   1142  H4'   A A  36       8.270  14.807 -27.383  1.00  0.00           H  
ATOM   1143  H3'   A A  36      10.749  14.162 -26.846  1.00  0.00           H  
ATOM   1144  H1'   A A  36       7.918  12.554 -25.114  1.00  0.00           H  
ATOM   1145  H2'   A A  36      10.370  11.930 -26.411  1.00  0.00           H  
ATOM   1146 HO2'   A A  36      10.816  11.731 -24.353  1.00  0.00           H  
ATOM   1147  H2    A A  36       4.742   9.778 -23.493  1.00  0.00           H  
ATOM   1148  H61   A A  36       5.758   5.888 -25.291  1.00  0.00           H  
ATOM   1149  H62   A A  36       7.074   6.175 -26.324  1.00  0.00           H  
ATOM   1150  H8    A A  36       9.545  10.132 -27.429  1.00  0.00           H  
ATOM   1151  P     A A  37      10.662  16.134 -25.166  1.00  0.00           P  
ATOM   1152  OP2   A A  37      12.039  15.603 -25.003  1.00  0.00           O  
ATOM   1153  OP1   A A  37      10.379  17.126 -26.232  1.00  0.00           O  
ATOM   1154  O5'   A A  37      10.210  16.764 -23.773  1.00  0.00           O  
ATOM   1155  C5'   A A  37       9.547  18.019 -23.722  1.00  0.00           C  
ATOM   1156  C4'   A A  37       9.332  18.473 -22.300  1.00  0.00           C  
ATOM   1157  O4'   A A  37       9.018  17.304 -21.487  1.00  0.00           O  
ATOM   1158  C3'   A A  37      10.519  19.145 -21.627  1.00  0.00           C  
ATOM   1159  O3'   A A  37      10.140  20.024 -20.582  1.00  0.00           O  
ATOM   1160  C1'   A A  37      10.065  17.114 -20.544  1.00  0.00           C  
ATOM   1161  C2'   A A  37      11.247  17.953 -21.024  1.00  0.00           C  
ATOM   1162  O2'   A A  37      12.033  18.341 -19.906  1.00  0.00           O  
ATOM   1163  N1    A A  37      10.231  12.871 -17.624  1.00  0.00           N  
ATOM   1164  C2    A A  37       9.862  14.131 -17.360  1.00  0.00           C  
ATOM   1165  N3    A A  37       9.844  15.189 -18.169  1.00  0.00           N  
ATOM   1166  C4    A A  37      10.271  14.853 -19.400  1.00  0.00           C  
ATOM   1167  C5    A A  37      10.682  13.603 -19.821  1.00  0.00           C  
ATOM   1168  C6    A A  37      10.654  12.568 -18.870  1.00  0.00           C  
ATOM   1169  N6    A A  37      11.022  11.312 -19.131  1.00  0.00           N  
ATOM   1170  N7    A A  37      11.053  13.633 -21.159  1.00  0.00           N  
ATOM   1171  C8    A A  37      10.860  14.881 -21.510  1.00  0.00           C  
ATOM   1172  N9    A A  37      10.388  15.675 -20.494  1.00  0.00           N  
ATOM   1173  H5'   A A  37       8.678  17.940 -24.167  1.00  0.00           H  
ATOM   1174 H5''   A A  37      10.088  18.686 -24.193  1.00  0.00           H  
ATOM   1175  H4'   A A  37       8.564  19.082 -22.269  1.00  0.00           H  
ATOM   1176  H3'   A A  37      11.085  19.629 -22.264  1.00  0.00           H  
ATOM   1177  H1'   A A  37       9.790  17.418 -19.653  1.00  0.00           H  
ATOM   1178  H2'   A A  37      11.781  17.480 -21.696  1.00  0.00           H  
ATOM   1179 HO2'   A A  37      12.884  17.857 -19.931  1.00  0.00           H  
ATOM   1180  H2    A A  37       9.564  14.299 -16.442  1.00  0.00           H  
ATOM   1181  H61   A A  37      10.981  10.632 -18.426  1.00  0.00           H  
ATOM   1182  H62   A A  37      11.332  11.068 -20.028  1.00  0.00           H  
ATOM   1183  H8    A A  37      11.038  15.216 -22.414  1.00  0.00           H  
ATOM   1184  P     A A  38       9.699  21.533 -20.916  1.00  0.00           P  
ATOM   1185  OP2   A A  38       9.536  22.260 -19.632  1.00  0.00           O  
ATOM   1186  OP1   A A  38      10.622  22.065 -21.949  1.00  0.00           O  
ATOM   1187  O5'   A A  38       8.257  21.375 -21.578  1.00  0.00           O  
ATOM   1188  C5'   A A  38       7.108  21.151 -20.775  1.00  0.00           C  
ATOM   1189  C4'   A A  38       5.836  21.329 -21.567  1.00  0.00           C  
ATOM   1190  O4'   A A  38       6.017  20.812 -22.911  1.00  0.00           O  
ATOM   1191  C3'   A A  38       4.616  20.586 -21.045  1.00  0.00           C  
ATOM   1192  O3'   A A  38       3.959  21.269 -19.991  1.00  0.00           O  
ATOM   1193  C1'   A A  38       4.830  20.180 -23.363  1.00  0.00           C  
ATOM   1194  C2'   A A  38       3.763  20.429 -22.296  1.00  0.00           C  
ATOM   1195  O2'   A A  38       3.074  21.632 -22.604  1.00  0.00           O  
ATOM   1196  N1    A A  38       3.159  15.870 -25.639  1.00  0.00           N  
ATOM   1197  C2    A A  38       2.684  17.122 -25.624  1.00  0.00           C  
ATOM   1198  N3    A A  38       3.170  18.198 -25.010  1.00  0.00           N  
ATOM   1199  C4    A A  38       4.293  17.893 -24.334  1.00  0.00           C  
ATOM   1200  C5    A A  38       4.901  16.654 -24.255  1.00  0.00           C  
ATOM   1201  C6    A A  38       4.288  15.597 -24.950  1.00  0.00           C  
ATOM   1202  N6    A A  38       4.759  14.349 -24.965  1.00  0.00           N  
ATOM   1203  N7    A A  38       6.043  16.718 -23.468  1.00  0.00           N  
ATOM   1204  C8    A A  38       6.099  17.973 -23.096  1.00  0.00           C  
ATOM   1205  N9    A A  38       5.071  18.742 -23.584  1.00  0.00           N  
ATOM   1206  H5'   A A  38       7.110  21.784 -20.028  1.00  0.00           H  
ATOM   1207 H5''   A A  38       7.138  20.238 -20.420  1.00  0.00           H  
ATOM   1208  H4'   A A  38       5.627  22.285 -21.619  1.00  0.00           H  
ATOM   1209  H3'   A A  38       4.890  19.698 -20.731  1.00  0.00           H  
ATOM   1210  H1'   A A  38       4.552  20.598 -24.205  1.00  0.00           H  
ATOM   1211  H2'   A A  38       3.148  19.669 -22.220  1.00  0.00           H  
ATOM   1212 HO2'   A A  38       2.167  21.413 -22.904  1.00  0.00           H  
ATOM   1213  H2    A A  38       1.863  17.267 -26.140  1.00  0.00           H  
ATOM   1214  H61   A A  38       4.288  13.653 -25.469  1.00  0.00           H  
ATOM   1215  H62   A A  38       5.577  14.128 -24.473  1.00  0.00           H  
ATOM   1216  H8    A A  38       6.809  18.331 -22.522  1.00  0.00           H  
ATOM   1217  P     C A  39       3.372  20.450 -18.739  1.00  0.00           P  
ATOM   1218  OP2   C A  39       4.268  19.295 -18.484  1.00  0.00           O  
ATOM   1219  OP1   C A  39       3.093  21.418 -17.647  1.00  0.00           O  
ATOM   1220  O5'   C A  39       1.978  19.888 -19.266  1.00  0.00           O  
ATOM   1221  C5'   C A  39       0.875  20.755 -19.480  1.00  0.00           C  
ATOM   1222  C4'   C A  39      -0.253  20.056 -20.199  1.00  0.00           C  
ATOM   1223  O4'   C A  39       0.206  19.579 -21.491  1.00  0.00           O  
ATOM   1224  C3'   C A  39      -0.811  18.813 -19.522  1.00  0.00           C  
ATOM   1225  O3'   C A  39      -1.753  19.111 -18.506  1.00  0.00           O  
ATOM   1226  C1'   C A  39      -0.375  18.319 -21.792  1.00  0.00           C  
ATOM   1227  C2'   C A  39      -1.398  18.034 -20.690  1.00  0.00           C  
ATOM   1228  O2'   C A  39      -2.657  18.562 -21.082  1.00  0.00           O  
ATOM   1229  N1    C A  39       0.674  17.273 -21.870  1.00  0.00           N  
ATOM   1230  C2    C A  39       0.348  16.047 -22.464  1.00  0.00           C  
ATOM   1231  O2    C A  39      -0.799  15.872 -22.902  1.00  0.00           O  
ATOM   1232  N3    C A  39       1.287  15.077 -22.548  1.00  0.00           N  
ATOM   1233  C4    C A  39       2.513  15.289 -22.070  1.00  0.00           C  
ATOM   1234  N4    C A  39       3.407  14.303 -22.175  1.00  0.00           N  
ATOM   1235  C5    C A  39       2.876  16.524 -21.460  1.00  0.00           C  
ATOM   1236  C6    C A  39       1.939  17.477 -21.383  1.00  0.00           C  
ATOM   1237  H5'   C A  39       1.171  21.520 -20.017  1.00  0.00           H  
ATOM   1238 H5''   C A  39       0.550  21.078 -18.614  1.00  0.00           H  
ATOM   1239  H4'   C A  39      -0.982  20.696 -20.337  1.00  0.00           H  
ATOM   1240  H3'   C A  39      -0.071  18.300 -19.134  1.00  0.00           H  
ATOM   1241  H1'   C A  39      -0.835  18.382 -22.655  1.00  0.00           H  
ATOM   1242  H2'   C A  39      -1.453  17.075 -20.492  1.00  0.00           H  
ATOM   1243 HO2'   C A  39      -3.261  17.822 -21.296  1.00  0.00           H  
ATOM   1244  H42   C A  39       4.316  14.428 -21.833  1.00  0.00           H  
ATOM   1245  H41   C A  39       3.153  13.454 -22.594  1.00  0.00           H  
ATOM   1246  H5    C A  39       3.780  16.671 -21.111  1.00  0.00           H  
ATOM   1247  H6    C A  39       2.169  18.333 -20.967  1.00  0.00           H  
ATOM   1248  P     C A  40      -1.858  18.179 -17.202  1.00  0.00           P  
ATOM   1249  OP2   C A  40      -0.485  17.760 -16.824  1.00  0.00           O  
ATOM   1250  OP1   C A  40      -2.712  18.875 -16.207  1.00  0.00           O  
ATOM   1251  O5'   C A  40      -2.644  16.890 -17.711  1.00  0.00           O  
ATOM   1252  C5'   C A  40      -4.022  16.961 -18.044  1.00  0.00           C  
ATOM   1253  C4'   C A  40      -4.525  15.658 -18.616  1.00  0.00           C  
ATOM   1254  O4'   C A  40      -3.813  15.350 -19.843  1.00  0.00           O  
ATOM   1255  C3'   C A  40      -4.323  14.424 -17.751  1.00  0.00           C  
ATOM   1256  O3'   C A  40      -5.321  14.277 -16.754  1.00  0.00           O  
ATOM   1257  C1'   C A  40      -3.572  13.954 -19.941  1.00  0.00           C  
ATOM   1258  C2'   C A  40      -4.313  13.298 -18.775  1.00  0.00           C  
ATOM   1259  O2'   C A  40      -5.630  12.968 -19.192  1.00  0.00           O  
ATOM   1260  N1    C A  40      -2.114  13.683 -19.906  1.00  0.00           N  
ATOM   1261  C2    C A  40      -1.662  12.419 -20.308  1.00  0.00           C  
ATOM   1262  O2    C A  40      -2.488  11.570 -20.678  1.00  0.00           O  
ATOM   1263  N3    C A  40      -0.338  12.146 -20.287  1.00  0.00           N  
ATOM   1264  C4    C A  40       0.529  13.075 -19.885  1.00  0.00           C  
ATOM   1265  N4    C A  40       1.827  12.761 -19.880  1.00  0.00           N  
ATOM   1266  C5    C A  40       0.103  14.369 -19.470  1.00  0.00           C  
ATOM   1267  C6    C A  40      -1.210  14.628 -19.497  1.00  0.00           C  
ATOM   1268  H5'   C A  40      -4.155  17.673 -18.705  1.00  0.00           H  
ATOM   1269 H5''   C A  40      -4.536  17.175 -17.237  1.00  0.00           H  
ATOM   1270  H4'   C A  40      -5.480  15.751 -18.818  1.00  0.00           H  
ATOM   1271  H3'   C A  40      -3.444  14.474 -17.320  1.00  0.00           H  
ATOM   1272  H1'   C A  40      -3.943  13.627 -20.788  1.00  0.00           H  
ATOM   1273  H2'   C A  40      -3.830  12.512 -18.441  1.00  0.00           H  
ATOM   1274 HO2'   C A  40      -5.703  11.995 -19.278  1.00  0.00           H  
ATOM   1275  H42   C A  40       2.489  13.423 -19.590  1.00  0.00           H  
ATOM   1276  H41   C A  40       2.117  11.870 -20.166  1.00  0.00           H  
ATOM   1277  H5    C A  40       0.748  15.046 -19.177  1.00  0.00           H  
ATOM   1278  H6    C A  40      -1.523  15.512 -19.215  1.00  0.00           H  
ATOM   1279  P     G A  41      -4.978  13.533 -15.371  1.00  0.00           P  
ATOM   1280  OP2   G A  41      -3.973  14.351 -14.646  1.00  0.00           O  
ATOM   1281  OP1   G A  41      -6.259  13.185 -14.705  1.00  0.00           O  
ATOM   1282  O5'   G A  41      -4.275  12.177 -15.825  1.00  0.00           O  
ATOM   1283  C5'   G A  41      -5.024  10.979 -15.966  1.00  0.00           C  
ATOM   1284  C4'   G A  41      -4.125   9.774 -16.083  1.00  0.00           C  
ATOM   1285  O4'   G A  41      -3.188   9.961 -17.174  1.00  0.00           O  
ATOM   1286  C3'   G A  41      -3.235   9.486 -14.884  1.00  0.00           C  
ATOM   1287  O3'   G A  41      -3.898   8.761 -13.863  1.00  0.00           O  
ATOM   1288  C1'   G A  41      -1.953   9.417 -16.848  1.00  0.00           C  
ATOM   1289  C2'   G A  41      -2.101   8.693 -15.510  1.00  0.00           C  
ATOM   1290  O2'   G A  41      -2.483   7.345 -15.745  1.00  0.00           O  
ATOM   1291  N1    G A  41       2.949  10.701 -17.333  1.00  0.00           N  
ATOM   1292  C2    G A  41       2.348   9.475 -17.483  1.00  0.00           C  
ATOM   1293  N2    G A  41       3.153   8.452 -17.805  1.00  0.00           N  
ATOM   1294  N3    G A  41       1.051   9.265 -17.330  1.00  0.00           N  
ATOM   1295  C4    G A  41       0.391  10.397 -17.008  1.00  0.00           C  
ATOM   1296  C5    G A  41       0.895  11.669 -16.835  1.00  0.00           C  
ATOM   1297  C6    G A  41       2.289  11.880 -17.002  1.00  0.00           C  
ATOM   1298  O6    G A  41       2.927  12.933 -16.892  1.00  0.00           O  
ATOM   1299  N7    G A  41      -0.116  12.561 -16.508  1.00  0.00           N  
ATOM   1300  C8    G A  41      -1.197  11.829 -16.488  1.00  0.00           C  
ATOM   1301  N9    G A  41      -0.962  10.508 -16.782  1.00  0.00           N  
ATOM   1302  H5'   G A  41      -5.581  11.043 -16.770  1.00  0.00           H  
ATOM   1303 H5''   G A  41      -5.605  10.871 -15.183  1.00  0.00           H  
ATOM   1304  H4'   G A  41      -4.676   8.983 -16.268  1.00  0.00           H  
ATOM   1305  H3'   G A  41      -2.888  10.322 -14.510  1.00  0.00           H  
ATOM   1306  H1'   G A  41      -1.686   8.775 -17.539  1.00  0.00           H  
ATOM   1307  H2'   G A  41      -1.283   8.750 -14.972  1.00  0.00           H  
ATOM   1308 HO2'   G A  41      -3.254   7.129 -15.180  1.00  0.00           H  
ATOM   1309  H1    G A  41       3.919  10.751 -17.469  1.00  0.00           H  
ATOM   1310  H22   G A  41       2.780   7.554 -17.925  1.00  0.00           H  
ATOM   1311  H21   G A  41       4.115   8.600 -17.921  1.00  0.00           H  
ATOM   1312  H8    G A  41      -2.086  12.187 -16.284  1.00  0.00           H  
ATOM   1313  P     A A  42      -4.119   9.423 -12.415  1.00  0.00           P  
ATOM   1314  OP2   A A  42      -2.784   9.670 -11.815  1.00  0.00           O  
ATOM   1315  OP1   A A  42      -5.077  10.547 -12.564  1.00  0.00           O  
ATOM   1316  O5'   A A  42      -4.833   8.275 -11.572  1.00  0.00           O  
ATOM   1317  C5'   A A  42      -5.821   7.444 -12.163  1.00  0.00           C  
ATOM   1318  C4'   A A  42      -5.695   6.015 -11.694  1.00  0.00           C  
ATOM   1319  O4'   A A  42      -4.730   5.309 -12.524  1.00  0.00           O  
ATOM   1320  C3'   A A  42      -5.171   5.821 -10.280  1.00  0.00           C  
ATOM   1321  O3'   A A  42      -6.190   5.883  -9.297  1.00  0.00           O  
ATOM   1322  C1'   A A  42      -3.969   4.408 -11.745  1.00  0.00           C  
ATOM   1323  C2'   A A  42      -4.580   4.419 -10.343  1.00  0.00           C  
ATOM   1324  O2'   A A  42      -5.596   3.429 -10.276  1.00  0.00           O  
ATOM   1325  N1    A A  42       0.975   3.277 -10.831  1.00  0.00           N  
ATOM   1326  C2    A A  42      -0.149   2.556 -10.724  1.00  0.00           C  
ATOM   1327  N3    A A  42      -1.405   2.913 -10.979  1.00  0.00           N  
ATOM   1328  C4    A A  42      -1.461   4.191 -11.395  1.00  0.00           C  
ATOM   1329  C5    A A  42      -0.395   5.057 -11.555  1.00  0.00           C  
ATOM   1330  C6    A A  42       0.884   4.557 -11.253  1.00  0.00           C  
ATOM   1331  N6    A A  42       2.004   5.275 -11.359  1.00  0.00           N  
ATOM   1332  N7    A A  42      -0.833   6.296 -12.003  1.00  0.00           N  
ATOM   1333  C8    A A  42      -2.131   6.153 -12.102  1.00  0.00           C  
ATOM   1334  N9    A A  42      -2.580   4.904 -11.750  1.00  0.00           N  
ATOM   1335  H5'   A A  42      -5.720   7.470 -13.137  1.00  0.00           H  
ATOM   1336 H5''   A A  42      -6.709   7.781 -11.924  1.00  0.00           H  
ATOM   1337  H4'   A A  42      -6.567   5.575 -11.773  1.00  0.00           H  
ATOM   1338  H3'   A A  42      -4.477   6.480 -10.066  1.00  0.00           H  
ATOM   1339  H1'   A A  42      -3.991   3.495 -12.103  1.00  0.00           H  
ATOM   1340  H2'   A A  42      -3.896   4.286  -9.654  1.00  0.00           H  
ATOM   1341 HO2'   A A  42      -6.404   3.827  -9.890  1.00  0.00           H  
ATOM   1342  H2    A A  42      -0.028   1.633 -10.414  1.00  0.00           H  
ATOM   1343  H61   A A  42       2.868   4.871 -11.133  1.00  0.00           H  
ATOM   1344  H62   A A  42       1.963   6.206 -11.663  1.00  0.00           H  
ATOM   1345  H8    A A  42      -2.727   6.873 -12.399  1.00  0.00           H  
ATOM   1346  P     A A  43      -5.870   6.479  -7.839  1.00  0.00           P  
ATOM   1347  OP2   A A  43      -5.322   7.848  -8.012  1.00  0.00           O  
ATOM   1348  OP1   A A  43      -7.065   6.269  -6.984  1.00  0.00           O  
ATOM   1349  O5'   A A  43      -4.700   5.547  -7.290  1.00  0.00           O  
ATOM   1350  C5'   A A  43      -4.924   4.167  -7.043  1.00  0.00           C  
ATOM   1351  C4'   A A  43      -3.684   3.492  -6.510  1.00  0.00           C  
ATOM   1352  O4'   A A  43      -2.544   3.817  -7.359  1.00  0.00           O  
ATOM   1353  C3'   A A  43      -3.294   3.844  -5.083  1.00  0.00           C  
ATOM   1354  O3'   A A  43      -2.665   2.773  -4.400  1.00  0.00           O  
ATOM   1355  C1'   A A  43      -1.544   4.405  -6.561  1.00  0.00           C  
ATOM   1356  C2'   A A  43      -2.219   4.904  -5.284  1.00  0.00           C  
ATOM   1357  O2'   A A  43      -1.274   4.888  -4.224  1.00  0.00           O  
ATOM   1358  N1    A A  43       2.669   6.211  -8.916  1.00  0.00           N  
ATOM   1359  C2    A A  43       2.434   5.086  -8.228  1.00  0.00           C  
ATOM   1360  N3    A A  43       1.312   4.678  -7.640  1.00  0.00           N  
ATOM   1361  C4    A A  43       0.331   5.582  -7.811  1.00  0.00           C  
ATOM   1362  C5    A A  43       0.419   6.782  -8.492  1.00  0.00           C  
ATOM   1363  C6    A A  43       1.662   7.097  -9.069  1.00  0.00           C  
ATOM   1364  N6    A A  43       1.897   8.219  -9.754  1.00  0.00           N  
ATOM   1365  N7    A A  43      -0.795   7.454  -8.461  1.00  0.00           N  
ATOM   1366  C8    A A  43      -1.577   6.659  -7.774  1.00  0.00           C  
ATOM   1367  N9    A A  43      -0.961   5.507  -7.349  1.00  0.00           N  
ATOM   1368  H5'   A A  43      -5.190   3.731  -7.879  1.00  0.00           H  
ATOM   1369 H5''   A A  43      -5.646   4.071  -6.388  1.00  0.00           H  
ATOM   1370  H4'   A A  43      -3.832   2.525  -6.569  1.00  0.00           H  
ATOM   1371  H3'   A A  43      -4.052   4.164  -4.549  1.00  0.00           H  
ATOM   1372  H1'   A A  43      -0.840   3.763  -6.328  1.00  0.00           H  
ATOM   1373  H2'   A A  43      -2.611   5.794  -5.409  1.00  0.00           H  
ATOM   1374 HO2'   A A  43      -1.673   4.440  -3.449  1.00  0.00           H  
ATOM   1375  H2    A A  43       3.198   4.476  -8.145  1.00  0.00           H  
ATOM   1376  H61   A A  43       2.785   8.384 -10.134  1.00  0.00           H  
ATOM   1377  H62   A A  43       1.181   8.876  -9.879  1.00  0.00           H  
ATOM   1378  H8    A A  43      -2.516   6.867  -7.581  1.00  0.00           H  
ATOM   1379  P     G A  44      -3.523   1.817  -3.434  1.00  0.00           P  
ATOM   1380  OP2   G A  44      -2.745   1.607  -2.186  1.00  0.00           O  
ATOM   1381  OP1   G A  44      -4.904   2.359  -3.356  1.00  0.00           O  
ATOM   1382  O5'   G A  44      -3.582   0.430  -4.216  1.00  0.00           O  
ATOM   1383  C5'   G A  44      -4.556   0.203  -5.224  1.00  0.00           C  
ATOM   1384  C4'   G A  44      -4.181  -0.964  -6.104  1.00  0.00           C  
ATOM   1385  O4'   G A  44      -2.746  -1.165  -6.153  1.00  0.00           O  
ATOM   1386  C3'   G A  44      -4.711  -2.323  -5.672  1.00  0.00           C  
ATOM   1387  O3'   G A  44      -6.072  -2.520  -6.016  1.00  0.00           O  
ATOM   1388  C1'   G A  44      -2.444  -2.541  -6.326  1.00  0.00           C  
ATOM   1389  C2'   G A  44      -3.780  -3.283  -6.406  1.00  0.00           C  
ATOM   1390  O2'   G A  44      -4.149  -3.418  -7.771  1.00  0.00           O  
ATOM   1391  N1    G A  44       0.477  -6.203  -4.333  1.00  0.00           N  
ATOM   1392  C2    G A  44      -0.157  -6.156  -5.551  1.00  0.00           C  
ATOM   1393  N2    G A  44       0.005  -7.223  -6.348  1.00  0.00           N  
ATOM   1394  N3    G A  44      -0.896  -5.138  -5.960  1.00  0.00           N  
ATOM   1395  C4    G A  44      -0.954  -4.154  -5.039  1.00  0.00           C  
ATOM   1396  C5    G A  44      -0.359  -4.101  -3.796  1.00  0.00           C  
ATOM   1397  C6    G A  44       0.431  -5.200  -3.370  1.00  0.00           C  
ATOM   1398  O6    G A  44       1.040  -5.343  -2.303  1.00  0.00           O  
ATOM   1399  N7    G A  44      -0.663  -2.910  -3.154  1.00  0.00           N  
ATOM   1400  C8    G A  44      -1.424  -2.271  -4.001  1.00  0.00           C  
ATOM   1401  N9    G A  44      -1.640  -2.968  -5.165  1.00  0.00           N  
ATOM   1402  H5'   G A  44      -4.638   1.007  -5.777  1.00  0.00           H  
ATOM   1403 H5''   G A  44      -5.420   0.018  -4.798  1.00  0.00           H  
ATOM   1404  H4'   G A  44      -4.510  -0.766  -7.006  1.00  0.00           H  
ATOM   1405  H3'   G A  44      -4.606  -2.434  -4.705  1.00  0.00           H  
ATOM   1406  H1'   G A  44      -1.936  -2.694  -7.149  1.00  0.00           H  
ATOM   1407  H2'   G A  44      -3.733  -4.153  -5.955  1.00  0.00           H  
ATOM   1408 HO2'   G A  44      -4.053  -4.356  -8.036  1.00  0.00           H  
ATOM   1409  H1    G A  44       1.002  -7.004  -4.125  1.00  0.00           H  
ATOM   1410  H22   G A  44      -0.424  -7.245  -7.230  1.00  0.00           H  
ATOM   1411  H21   G A  44       0.550  -7.981  -6.052  1.00  0.00           H  
ATOM   1412  H8    G A  44      -1.801  -1.384  -3.824  1.00  0.00           H  
ATOM   1413  P     G A  45      -7.181  -2.680  -4.864  1.00  0.00           P  
ATOM   1414  OP2   G A  45      -6.858  -1.719  -3.779  1.00  0.00           O  
ATOM   1415  OP1   G A  45      -8.521  -2.639  -5.505  1.00  0.00           O  
ATOM   1416  O5'   G A  45      -6.948  -4.153  -4.304  1.00  0.00           O  
ATOM   1417  C5'   G A  45      -7.829  -4.716  -3.344  1.00  0.00           C  
ATOM   1418  C4'   G A  45      -8.294  -6.091  -3.757  1.00  0.00           C  
ATOM   1419  O4'   G A  45      -8.143  -6.250  -5.192  1.00  0.00           O  
ATOM   1420  C3'   G A  45      -7.519  -7.261  -3.171  1.00  0.00           C  
ATOM   1421  O3'   G A  45      -7.936  -7.601  -1.859  1.00  0.00           O  
ATOM   1422  C1'   G A  45      -7.734  -7.575  -5.503  1.00  0.00           C  
ATOM   1423  C2'   G A  45      -7.759  -8.364  -4.192  1.00  0.00           C  
ATOM   1424  O2'   G A  45      -9.044  -8.946  -4.030  1.00  0.00           O  
ATOM   1425  N1    G A  45      -4.296 -10.210  -8.177  1.00  0.00           N  
ATOM   1426  C2    G A  45      -5.547 -10.586  -7.752  1.00  0.00           C  
ATOM   1427  N2    G A  45      -5.940 -11.826  -8.079  1.00  0.00           N  
ATOM   1428  N3    G A  45      -6.356  -9.803  -7.057  1.00  0.00           N  
ATOM   1429  C4    G A  45      -5.806  -8.595  -6.814  1.00  0.00           C  
ATOM   1430  C5    G A  45      -4.568  -8.121  -7.194  1.00  0.00           C  
ATOM   1431  C6    G A  45      -3.710  -8.971  -7.939  1.00  0.00           C  
ATOM   1432  O6    G A  45      -2.575  -8.734  -8.368  1.00  0.00           O  
ATOM   1433  N7    G A  45      -4.380  -6.821  -6.747  1.00  0.00           N  
ATOM   1434  C8    G A  45      -5.486  -6.533  -6.116  1.00  0.00           C  
ATOM   1435  N9    G A  45      -6.394  -7.564  -6.119  1.00  0.00           N  
ATOM   1436  H5'   G A  45      -8.609  -4.132  -3.243  1.00  0.00           H  
ATOM   1437 H5''   G A  45      -7.365  -4.781  -2.483  1.00  0.00           H  
ATOM   1438  H4'   G A  45      -9.241  -6.189  -3.524  1.00  0.00           H  
ATOM   1439  H3'   G A  45      -6.564  -7.040  -3.157  1.00  0.00           H  
ATOM   1440  H1'   G A  45      -8.379  -7.965  -6.130  1.00  0.00           H  
ATOM   1441  H2'   G A  45      -7.049  -9.039  -4.167  1.00  0.00           H  
ATOM   1442 HO2'   G A  45      -8.974  -9.915  -4.159  1.00  0.00           H  
ATOM   1443  H1    G A  45      -3.774 -10.864  -8.688  1.00  0.00           H  
ATOM   1444  H22   G A  45      -6.823 -12.149  -7.803  1.00  0.00           H  
ATOM   1445  H21   G A  45      -5.346 -12.411  -8.594  1.00  0.00           H  
ATOM   1446  H8    G A  45      -5.650  -5.669  -5.685  1.00  0.00           H  
ATOM   1447  P     A A  46      -6.860  -8.096  -0.773  1.00  0.00           P  
ATOM   1448  OP2   A A  46      -5.601  -7.343  -0.997  1.00  0.00           O  
ATOM   1449  OP1   A A  46      -7.507  -8.064   0.563  1.00  0.00           O  
ATOM   1450  O5'   A A  46      -6.598  -9.620  -1.158  1.00  0.00           O  
ATOM   1451  C5'   A A  46      -7.599 -10.606  -0.955  1.00  0.00           C  
ATOM   1452  C4'   A A  46      -7.198 -11.933  -1.549  1.00  0.00           C  
ATOM   1453  O4'   A A  46      -7.020 -11.796  -2.983  1.00  0.00           O  
ATOM   1454  C3'   A A  46      -5.876 -12.509  -1.065  1.00  0.00           C  
ATOM   1455  O3'   A A  46      -5.988 -13.186   0.175  1.00  0.00           O  
ATOM   1456  C1'   A A  46      -5.934 -12.597  -3.425  1.00  0.00           C  
ATOM   1457  C2'   A A  46      -5.464 -13.411  -2.219  1.00  0.00           C  
ATOM   1458  O2'   A A  46      -6.172 -14.642  -2.190  1.00  0.00           O  
ATOM   1459  N1    A A  46      -1.730 -12.383  -6.398  1.00  0.00           N  
ATOM   1460  C2    A A  46      -2.553 -13.389  -6.073  1.00  0.00           C  
ATOM   1461  N3    A A  46      -3.631 -13.374  -5.292  1.00  0.00           N  
ATOM   1462  C4    A A  46      -3.849 -12.139  -4.806  1.00  0.00           C  
ATOM   1463  C5    A A  46      -3.094 -11.008  -5.050  1.00  0.00           C  
ATOM   1464  C6    A A  46      -1.978 -11.155  -5.894  1.00  0.00           C  
ATOM   1465  N6    A A  46      -1.158 -10.153  -6.218  1.00  0.00           N  
ATOM   1466  N7    A A  46      -3.621  -9.912  -4.380  1.00  0.00           N  
ATOM   1467  C8    A A  46      -4.665 -10.398  -3.756  1.00  0.00           C  
ATOM   1468  N9    A A  46      -4.863 -11.740  -3.969  1.00  0.00           N  
ATOM   1469  H5'   A A  46      -8.433 -10.306  -1.376  1.00  0.00           H  
ATOM   1470 H5''   A A  46      -7.749 -10.718   0.006  1.00  0.00           H  
ATOM   1471  H4'   A A  46      -7.910 -12.585  -1.378  1.00  0.00           H  
ATOM   1472  H3'   A A  46      -5.223 -11.783  -0.976  1.00  0.00           H  
ATOM   1473  H1'   A A  46      -6.253 -13.205  -4.125  1.00  0.00           H  
ATOM   1474  H2'   A A  46      -4.494 -13.551  -2.238  1.00  0.00           H  
ATOM   1475 HO2'   A A  46      -5.559 -15.368  -2.427  1.00  0.00           H  
ATOM   1476  H2    A A  46      -2.329 -14.259  -6.465  1.00  0.00           H  
ATOM   1477  H61   A A  46      -0.396 -10.317  -6.812  1.00  0.00           H  
ATOM   1478  H62   A A  46      -1.318  -9.254  -5.864  1.00  0.00           H  
ATOM   1479  H8    A A  46      -5.251  -9.854  -3.189  1.00  0.00           H  
ATOM   1480  P     A A  47      -4.782 -13.135   1.236  1.00  0.00           P  
ATOM   1481  OP2   A A  47      -4.169 -11.784   1.171  1.00  0.00           O  
ATOM   1482  OP1   A A  47      -5.287 -13.650   2.533  1.00  0.00           O  
ATOM   1483  O5'   A A  47      -3.724 -14.183   0.668  1.00  0.00           O  
ATOM   1484  C5'   A A  47      -4.034 -15.567   0.600  1.00  0.00           C  
ATOM   1485  C4'   A A  47      -3.000 -16.328  -0.191  1.00  0.00           C  
ATOM   1486  O4'   A A  47      -2.980 -15.851  -1.562  1.00  0.00           O  
ATOM   1487  C3'   A A  47      -1.560 -16.177   0.274  1.00  0.00           C  
ATOM   1488  O3'   A A  47      -1.237 -17.026   1.363  1.00  0.00           O  
ATOM   1489  C1'   A A  47      -1.654 -15.840  -2.063  1.00  0.00           C  
ATOM   1490  C2'   A A  47      -0.768 -16.477  -0.991  1.00  0.00           C  
ATOM   1491  O2'   A A  47      -0.690 -17.875  -1.229  1.00  0.00           O  
ATOM   1492  N1    A A  47       1.629 -12.851  -4.679  1.00  0.00           N  
ATOM   1493  C2    A A  47       1.496 -14.181  -4.592  1.00  0.00           C  
ATOM   1494  N3    A A  47       0.617 -14.894  -3.890  1.00  0.00           N  
ATOM   1495  C4    A A  47      -0.211 -14.086  -3.205  1.00  0.00           C  
ATOM   1496  C5    A A  47      -0.198 -12.704  -3.193  1.00  0.00           C  
ATOM   1497  C6    A A  47       0.780 -12.069  -3.978  1.00  0.00           C  
ATOM   1498  N6    A A  47       0.914 -10.743  -4.065  1.00  0.00           N  
ATOM   1499  N7    A A  47      -1.202 -12.211  -2.371  1.00  0.00           N  
ATOM   1500  C8    A A  47      -1.790 -13.288  -1.912  1.00  0.00           C  
ATOM   1501  N9    A A  47      -1.241 -14.458  -2.375  1.00  0.00           N  
ATOM   1502  H5'   A A  47      -4.909 -15.679   0.172  1.00  0.00           H  
ATOM   1503 H5''   A A  47      -4.074 -15.931   1.508  1.00  0.00           H  
ATOM   1504  H4'   A A  47      -3.235 -17.280  -0.188  1.00  0.00           H  
ATOM   1505  H3'   A A  47      -1.403 -15.245   0.536  1.00  0.00           H  
ATOM   1506  H1'   A A  47      -1.621 -16.383  -2.878  1.00  0.00           H  
ATOM   1507  H2'   A A  47       0.120 -16.063  -0.967  1.00  0.00           H  
ATOM   1508 HO2'   A A  47       0.210 -18.094  -1.550  1.00  0.00           H  
ATOM   1509  H2    A A  47       2.136 -14.703  -5.120  1.00  0.00           H  
ATOM   1510  H61   A A  47       1.617 -10.358  -4.630  1.00  0.00           H  
ATOM   1511  H62   A A  47       0.310 -10.155  -3.566  1.00  0.00           H  
ATOM   1512  H8    A A  47      -2.550 -13.261  -1.294  1.00  0.00           H  
ATOM   1513  P     C A  48      -0.254 -16.510   2.525  1.00  0.00           P  
ATOM   1514  OP2   C A  48      -0.510 -15.063   2.736  1.00  0.00           O  
ATOM   1515  OP1   C A  48      -0.365 -17.450   3.670  1.00  0.00           O  
ATOM   1516  O5'   C A  48       1.202 -16.669   1.899  1.00  0.00           O  
ATOM   1517  C5'   C A  48       1.772 -17.952   1.693  1.00  0.00           C  
ATOM   1518  C4'   C A  48       3.060 -17.871   0.911  1.00  0.00           C  
ATOM   1519  O4'   C A  48       2.809 -17.290  -0.395  1.00  0.00           O  
ATOM   1520  C3'   C A  48       4.150 -16.991   1.504  1.00  0.00           C  
ATOM   1521  O3'   C A  48       4.901 -17.643   2.514  1.00  0.00           O  
ATOM   1522  C1'   C A  48       3.883 -16.446  -0.780  1.00  0.00           C  
ATOM   1523  C2'   C A  48       4.972 -16.610   0.281  1.00  0.00           C  
ATOM   1524  O2'   C A  48       5.838 -17.667  -0.107  1.00  0.00           O  
ATOM   1525  N1    C A  48       3.414 -15.043  -0.894  1.00  0.00           N  
ATOM   1526  C2    C A  48       4.216 -14.128  -1.589  1.00  0.00           C  
ATOM   1527  O2    C A  48       5.286 -14.515  -2.084  1.00  0.00           O  
ATOM   1528  N3    C A  48       3.812 -12.843  -1.708  1.00  0.00           N  
ATOM   1529  C4    C A  48       2.658 -12.453  -1.166  1.00  0.00           C  
ATOM   1530  N4    C A  48       2.300 -11.174  -1.308  1.00  0.00           N  
ATOM   1531  C5    C A  48       1.821 -13.357  -0.453  1.00  0.00           C  
ATOM   1532  C6    C A  48       2.231 -14.626  -0.343  1.00  0.00           C  
ATOM   1533  H5'   C A  48       1.134 -18.510   1.201  1.00  0.00           H  
ATOM   1534 H5''   C A  48       1.952 -18.365   2.563  1.00  0.00           H  
ATOM   1535  H4'   C A  48       3.414 -18.778   0.794  1.00  0.00           H  
ATOM   1536  H3'   C A  48       3.741 -16.182   1.879  1.00  0.00           H  
ATOM   1537  H1'   C A  48       4.226 -16.745  -1.648  1.00  0.00           H  
ATOM   1538  H2'   C A  48       5.463 -15.773   0.423  1.00  0.00           H  
ATOM   1539 HO2'   C A  48       6.701 -17.290  -0.377  1.00  0.00           H  
ATOM   1540  H42   C A  48       1.458 -10.856  -0.922  1.00  0.00           H  
ATOM   1541  H41   C A  48       2.879 -10.554  -1.799  1.00  0.00           H  
ATOM   1542  H5    C A  48       0.974 -13.061  -0.059  1.00  0.00           H  
ATOM   1543  H6    C A  48       1.669 -15.264   0.144  1.00  0.00           H  
ATOM   1544  P     G A  49       5.473 -16.808   3.762  1.00  0.00           P  
ATOM   1545  OP2   G A  49       4.454 -15.797   4.144  1.00  0.00           O  
ATOM   1546  OP1   G A  49       5.964 -17.775   4.777  1.00  0.00           O  
ATOM   1547  O5'   G A  49       6.733 -16.037   3.166  1.00  0.00           O  
ATOM   1548  C5'   G A  49       7.920 -16.736   2.823  1.00  0.00           C  
ATOM   1549  C4'   G A  49       8.937 -15.823   2.184  1.00  0.00           C  
ATOM   1550  O4'   G A  49       8.404 -15.284   0.946  1.00  0.00           O  
ATOM   1551  C3'   G A  49       9.325 -14.591   2.987  1.00  0.00           C  
ATOM   1552  O3'   G A  49      10.305 -14.859   3.975  1.00  0.00           O  
ATOM   1553  C1'   G A  49       8.812 -13.933   0.776  1.00  0.00           C  
ATOM   1554  C2'   G A  49       9.793 -13.625   1.909  1.00  0.00           C  
ATOM   1555  O2'   G A  49      11.110 -13.935   1.475  1.00  0.00           O  
ATOM   1556  N1    G A  49       7.030  -9.270  -0.224  1.00  0.00           N  
ATOM   1557  C2    G A  49       8.296  -9.777  -0.392  1.00  0.00           C  
ATOM   1558  N2    G A  49       9.212  -8.935  -0.893  1.00  0.00           N  
ATOM   1559  N3    G A  49       8.640 -11.019  -0.093  1.00  0.00           N  
ATOM   1560  C4    G A  49       7.601 -11.727   0.398  1.00  0.00           C  
ATOM   1561  C5    G A  49       6.301 -11.316   0.605  1.00  0.00           C  
ATOM   1562  C6    G A  49       5.945  -9.982   0.280  1.00  0.00           C  
ATOM   1563  O6    G A  49       4.845  -9.429   0.391  1.00  0.00           O  
ATOM   1564  N7    G A  49       5.535 -12.349   1.127  1.00  0.00           N  
ATOM   1565  C8    G A  49       6.368 -13.350   1.226  1.00  0.00           C  
ATOM   1566  N9    G A  49       7.637 -13.041   0.801  1.00  0.00           N  
ATOM   1567  H5'   G A  49       7.698 -17.456   2.196  1.00  0.00           H  
ATOM   1568 H5''   G A  49       8.307 -17.128   3.634  1.00  0.00           H  
ATOM   1569  H4'   G A  49       9.746 -16.339   1.985  1.00  0.00           H  
ATOM   1570  H3'   G A  49       8.525 -14.224   3.420  1.00  0.00           H  
ATOM   1571  H1'   G A  49       9.271 -13.845  -0.085  1.00  0.00           H  
ATOM   1572  H2'   G A  49       9.719 -12.692   2.203  1.00  0.00           H  
ATOM   1573 HO2'   G A  49      11.606 -13.101   1.341  1.00  0.00           H  
ATOM   1574  H1    G A  49       6.877  -8.336  -0.477  1.00  0.00           H  
ATOM   1575  H22   G A  49      10.133  -9.242  -1.035  1.00  0.00           H  
ATOM   1576  H21   G A  49       8.965  -8.014  -1.117  1.00  0.00           H  
ATOM   1577  H8    G A  49       6.112 -14.232   1.568  1.00  0.00           H  
ATOM   1578  P     C A  50      10.071 -14.389   5.494  1.00  0.00           P  
ATOM   1579  OP2   C A  50       8.624 -14.106   5.671  1.00  0.00           O  
ATOM   1580  OP1   C A  50      10.741 -15.369   6.387  1.00  0.00           O  
ATOM   1581  O5'   C A  50      10.860 -13.009   5.598  1.00  0.00           O  
ATOM   1582  C5'   C A  50      10.171 -11.790   5.828  1.00  0.00           C  
ATOM   1583  C4'   C A  50      10.424 -10.790   4.725  1.00  0.00           C  
ATOM   1584  O4'   C A  50       9.446 -10.977   3.671  1.00  0.00           O  
ATOM   1585  C3'   C A  50      10.303  -9.324   5.110  1.00  0.00           C  
ATOM   1586  O3'   C A  50      11.478  -8.813   5.716  1.00  0.00           O  
ATOM   1587  C1'   C A  50       9.181  -9.743   3.048  1.00  0.00           C  
ATOM   1588  C2'   C A  50       9.995  -8.665   3.772  1.00  0.00           C  
ATOM   1589  O2'   C A  50      11.183  -8.424   3.032  1.00  0.00           O  
ATOM   1590  N1    C A  50       7.720  -9.493   3.125  1.00  0.00           N  
ATOM   1591  C2    C A  50       7.214  -8.328   2.535  1.00  0.00           C  
ATOM   1592  O2    C A  50       7.994  -7.546   1.970  1.00  0.00           O  
ATOM   1593  N3    C A  50       5.886  -8.077   2.590  1.00  0.00           N  
ATOM   1594  C4    C A  50       5.068  -8.933   3.202  1.00  0.00           C  
ATOM   1595  N4    C A  50       3.765  -8.643   3.232  1.00  0.00           N  
ATOM   1596  C5    C A  50       5.552 -10.125   3.812  1.00  0.00           C  
ATOM   1597  C6    C A  50       6.867 -10.364   3.750  1.00  0.00           C  
ATOM   1598  H5'   C A  50      10.472 -11.409   6.679  1.00  0.00           H  
ATOM   1599 H5''   C A  50       9.210 -11.971   5.880  1.00  0.00           H  
ATOM   1600  H4'   C A  50      11.321 -10.943   4.361  1.00  0.00           H  
ATOM   1601  H3'   C A  50       9.537  -9.209   5.710  1.00  0.00           H  
ATOM   1602  H1'   C A  50       9.457  -9.779   2.109  1.00  0.00           H  
ATOM   1603  H2'   C A  50       9.469  -7.847   3.889  1.00  0.00           H  
ATOM   1604 HO2'   C A  50      11.109  -7.557   2.582  1.00  0.00           H  
ATOM   1605  H42   C A  50       3.138  -9.252   3.675  1.00  0.00           H  
ATOM   1606  H41   C A  50       3.436  -7.821   2.812  1.00  0.00           H  
ATOM   1607  H5    C A  50       4.943 -10.749   4.260  1.00  0.00           H  
ATOM   1608  H6    C A  50       7.219 -11.179   4.164  1.00  0.00           H  
ATOM   1609  P     A A  51      11.519  -8.546   7.301  1.00  0.00           P  
ATOM   1610  OP2   A A  51      10.126  -8.596   7.812  1.00  0.00           O  
ATOM   1611  OP1   A A  51      12.550  -9.435   7.891  1.00  0.00           O  
ATOM   1612  O5'   A A  51      12.035  -7.043   7.424  1.00  0.00           O  
ATOM   1613  C5'   A A  51      13.344  -6.758   7.895  1.00  0.00           C  
ATOM   1614  C4'   A A  51      14.045  -5.758   7.011  1.00  0.00           C  
ATOM   1615  O4'   A A  51      13.663  -5.892   5.617  1.00  0.00           O  
ATOM   1616  C3'   A A  51      13.788  -4.292   7.327  1.00  0.00           C  
ATOM   1617  O3'   A A  51      14.591  -3.804   8.387  1.00  0.00           O  
ATOM   1618  C1'   A A  51      13.708  -4.632   4.975  1.00  0.00           C  
ATOM   1619  C2'   A A  51      14.129  -3.594   6.020  1.00  0.00           C  
ATOM   1620  O2'   A A  51      15.527  -3.376   5.902  1.00  0.00           O  
ATOM   1621  N1    A A  51      10.781  -1.199   2.484  1.00  0.00           N  
ATOM   1622  C2    A A  51      12.057  -1.168   2.889  1.00  0.00           C  
ATOM   1623  N3    A A  51      12.757  -2.099   3.534  1.00  0.00           N  
ATOM   1624  C4    A A  51      12.000  -3.185   3.770  1.00  0.00           C  
ATOM   1625  C5    A A  51      10.676  -3.365   3.414  1.00  0.00           C  
ATOM   1626  C6    A A  51      10.049  -2.305   2.735  1.00  0.00           C  
ATOM   1627  N6    A A  51       8.777  -2.335   2.331  1.00  0.00           N  
ATOM   1628  N7    A A  51      10.224  -4.613   3.822  1.00  0.00           N  
ATOM   1629  C8    A A  51      11.267  -5.150   4.404  1.00  0.00           C  
ATOM   1630  N9    A A  51      12.377  -4.342   4.408  1.00  0.00           N  
ATOM   1631  H5'   A A  51      13.865  -7.588   7.915  1.00  0.00           H  
ATOM   1632 H5''   A A  51      13.286  -6.396   8.804  1.00  0.00           H  
ATOM   1633  H4'   A A  51      15.012  -5.905   7.071  1.00  0.00           H  
ATOM   1634  H3'   A A  51      12.834  -4.166   7.514  1.00  0.00           H  
ATOM   1635  H1'   A A  51      14.372  -4.655   4.253  1.00  0.00           H  
ATOM   1636  H2'   A A  51      13.621  -2.763   5.914  1.00  0.00           H  
ATOM   1637 HO2'   A A  51      15.679  -2.491   5.511  1.00  0.00           H  
ATOM   1638  H2    A A  51      12.544  -0.344   2.682  1.00  0.00           H  
ATOM   1639  H61   A A  51       8.394  -1.565   1.861  1.00  0.00           H  
ATOM   1640  H62   A A  51       8.226  -3.127   2.502  1.00  0.00           H  
ATOM   1641  H8    A A  51      11.256  -6.047   4.800  1.00  0.00           H  
ATOM   1642  P     U A  52      13.907  -3.280   9.744  1.00  0.00           P  
ATOM   1643  OP2   U A  52      13.051  -4.370  10.276  1.00  0.00           O  
ATOM   1644  OP1   U A  52      14.970  -2.696  10.600  1.00  0.00           O  
ATOM   1645  O5'   U A  52      12.956  -2.096   9.263  1.00  0.00           O  
ATOM   1646  C5'   U A  52      11.547  -2.263   9.221  1.00  0.00           C  
ATOM   1647  C4'   U A  52      10.904  -1.327   8.228  1.00  0.00           C  
ATOM   1648  O4'   U A  52      10.886  -1.949   6.918  1.00  0.00           O  
ATOM   1649  C3'   U A  52       9.444  -0.982   8.480  1.00  0.00           C  
ATOM   1650  O3'   U A  52       9.277   0.078   9.405  1.00  0.00           O  
ATOM   1651  C1'   U A  52       9.646  -1.774   6.294  1.00  0.00           C  
ATOM   1652  C2'   U A  52       8.934  -0.675   7.082  1.00  0.00           C  
ATOM   1653  O2'   U A  52       9.381   0.598   6.638  1.00  0.00           O  
ATOM   1654  N1    U A  52       8.937  -3.074   6.376  1.00  0.00           N  
ATOM   1655  C2    U A  52       7.622  -3.103   5.950  1.00  0.00           C  
ATOM   1656  O2    U A  52       7.039  -2.123   5.519  1.00  0.00           O  
ATOM   1657  N3    U A  52       7.006  -4.327   6.043  1.00  0.00           N  
ATOM   1658  C4    U A  52       7.557  -5.502   6.509  1.00  0.00           C  
ATOM   1659  O4    U A  52       6.870  -6.524   6.531  1.00  0.00           O  
ATOM   1660  C5    U A  52       8.920  -5.396   6.933  1.00  0.00           C  
ATOM   1661  C6    U A  52       9.544  -4.217   6.852  1.00  0.00           C  
ATOM   1662  H5'   U A  52      11.178  -2.087  10.111  1.00  0.00           H  
ATOM   1663 H5''   U A  52      11.341  -3.187   8.967  1.00  0.00           H  
ATOM   1664  H4'   U A  52      11.432  -0.503   8.184  1.00  0.00           H  
ATOM   1665  H3'   U A  52       8.980  -1.773   8.824  1.00  0.00           H  
ATOM   1666  H1'   U A  52       9.719  -1.502   5.355  1.00  0.00           H  
ATOM   1667  H2'   U A  52       7.959  -0.754   7.029  1.00  0.00           H  
ATOM   1668 HO2'   U A  52       8.652   1.043   6.156  1.00  0.00           H  
ATOM   1669  H3    U A  52       6.073  -4.370   5.746  1.00  0.00           H  
ATOM   1670  H5    U A  52       9.391  -6.183   7.278  1.00  0.00           H  
ATOM   1671  H6    U A  52      10.476  -4.171   7.148  1.00  0.00           H  
ATOM   1672  P     C A  53       8.568  -0.188  10.822  1.00  0.00           P  
ATOM   1673  OP2   C A  53       8.450  -1.656  11.010  1.00  0.00           O  
ATOM   1674  OP1   C A  53       9.269   0.628  11.847  1.00  0.00           O  
ATOM   1675  O5'   C A  53       7.102   0.406  10.639  1.00  0.00           O  
ATOM   1676  C5'   C A  53       6.722   1.050   9.432  1.00  0.00           C  
ATOM   1677  C4'   C A  53       5.294   0.735   9.058  1.00  0.00           C  
ATOM   1678  O4'   C A  53       5.320  -0.367   8.134  1.00  0.00           O  
ATOM   1679  C3'   C A  53       4.405   0.222  10.180  1.00  0.00           C  
ATOM   1680  O3'   C A  53       3.905   1.258  11.007  1.00  0.00           O  
ATOM   1681  C1'   C A  53       4.165  -1.153   8.309  1.00  0.00           C  
ATOM   1682  C2'   C A  53       3.323  -0.492   9.396  1.00  0.00           C  
ATOM   1683  O2'   C A  53       2.421   0.432   8.804  1.00  0.00           O  
ATOM   1684  N1    C A  53       4.577  -2.531   8.674  1.00  0.00           N  
ATOM   1685  C2    C A  53       3.637  -3.562   8.546  1.00  0.00           C  
ATOM   1686  O2    C A  53       2.497  -3.295   8.135  1.00  0.00           O  
ATOM   1687  N3    C A  53       3.987  -4.827   8.872  1.00  0.00           N  
ATOM   1688  C4    C A  53       5.218  -5.087   9.312  1.00  0.00           C  
ATOM   1689  N4    C A  53       5.519  -6.351   9.622  1.00  0.00           N  
ATOM   1690  C5    C A  53       6.196  -4.063   9.454  1.00  0.00           C  
ATOM   1691  C6    C A  53       5.838  -2.815   9.127  1.00  0.00           C  
ATOM   1692  H5'   C A  53       7.314   0.753   8.711  1.00  0.00           H  
ATOM   1693 H5''   C A  53       6.816   2.019   9.544  1.00  0.00           H  
ATOM   1694  H4'   C A  53       4.899   1.522   8.629  1.00  0.00           H  
ATOM   1695  H3'   C A  53       4.905  -0.427  10.718  1.00  0.00           H  
ATOM   1696  H1'   C A  53       3.653  -1.176   7.474  1.00  0.00           H  
ATOM   1697  H2'   C A  53       2.854  -1.151   9.951  1.00  0.00           H  
ATOM   1698 HO2'   C A  53       1.509   0.082   8.880  1.00  0.00           H  
ATOM   1699  H42   C A  53       6.415  -6.575   9.948  1.00  0.00           H  
ATOM   1700  H41   C A  53       4.843  -7.054   9.524  1.00  0.00           H  
ATOM   1701  H5    C A  53       7.099  -4.264   9.777  1.00  0.00           H  
ATOM   1702  H6    C A  53       6.497  -2.096   9.218  1.00  0.00           H  
TER                                                                             
