# Supplementary material for: Direct-Coupling Analysis of nucleotide coevolution facilitates RNA secondary and tertiary structure prediction
Source: Nucleic Acids Res. 2015 Sep 29;43(21):10444–55. doi: 10.1093/nar/gkv932 (PMC4666395; doi:10.1093/nar/gkv932)
Supplement: SUPPLEMENTARY DATA [file supp_gkv932_nar-01540-r-2015-File011.zip › blind_predictions_100dca/RF01739/cluster_09.pdb]

ATOM      1  C5'   A A   1      -2.211  -2.875   1.234  1.00  0.00           C  
ATOM      2  C4'   A A   1      -1.754  -2.069   2.423  1.00  0.00           C  
ATOM      3  O4'   A A   1      -1.544  -2.940   3.573  1.00  0.00           O  
ATOM      4  C3'   A A   1      -0.426  -1.345   2.268  1.00  0.00           C  
ATOM      5  O3'   A A   1      -0.540  -0.122   1.560  1.00  0.00           O  
ATOM      6  C1'   A A   1      -0.553  -2.376   4.389  1.00  0.00           C  
ATOM      7  C2'   A A   1      -0.027  -1.107   3.719  1.00  0.00           C  
ATOM      8  O2'   A A   1      -0.705   0.017   4.262  1.00  0.00           O  
ATOM      9  N1    A A   1       4.460  -3.122   5.319  1.00  0.00           N  
ATOM     10  C2    A A   1       3.731  -2.011   5.151  1.00  0.00           C  
ATOM     11  N3    A A   1       2.428  -1.889   4.911  1.00  0.00           N  
ATOM     12  C4    A A   1       1.842  -3.098   4.845  1.00  0.00           C  
ATOM     13  C5    A A   1       2.457  -4.327   4.997  1.00  0.00           C  
ATOM     14  C6    A A   1       3.841  -4.320   5.247  1.00  0.00           C  
ATOM     15  N6    A A   1       4.568  -5.427   5.414  1.00  0.00           N  
ATOM     16  N7    A A   1       1.536  -5.357   4.864  1.00  0.00           N  
ATOM     17  C8    A A   1       0.403  -4.738   4.639  1.00  0.00           C  
ATOM     18  N9    A A   1       0.515  -3.370   4.615  1.00  0.00           N  
ATOM     19  H4'   A A   1      -2.449  -1.413   2.641  1.00  0.00           H  
ATOM     20  H3'   A A   1       0.237  -1.913   1.821  1.00  0.00           H  
ATOM     21  H1'   A A   1      -0.969  -2.144   5.246  1.00  0.00           H  
ATOM     22  H2'   A A   1       0.945  -1.027   3.816  1.00  0.00           H  
ATOM     23 HO2'   A A   1      -0.082   0.523   4.824  1.00  0.00           H  
ATOM     24  H2    A A   1       4.228  -1.169   5.213  1.00  0.00           H  
ATOM     25  H61   A A   1       5.531  -5.359   5.586  1.00  0.00           H  
ATOM     26  H62   A A   1       4.140  -6.307   5.366  1.00  0.00           H  
ATOM     27  H8    A A   1      -0.446  -5.209   4.501  1.00  0.00           H  
ATOM     28  P     U A   2       0.225   0.076   0.161  1.00  0.00           P  
ATOM     29  OP2   U A   2      -0.217  -1.002  -0.760  1.00  0.00           O  
ATOM     30  OP1   U A   2       0.078   1.496  -0.247  1.00  0.00           O  
ATOM     31  O5'   U A   2       1.756  -0.178   0.519  1.00  0.00           O  
ATOM     32  C5'   U A   2       2.539   0.833   1.136  1.00  0.00           C  
ATOM     33  C4'   U A   2       4.015   0.542   1.021  1.00  0.00           C  
ATOM     34  O4'   U A   2       4.361  -0.362   2.090  1.00  0.00           O  
ATOM     35  C3'   U A   2       4.453  -0.223  -0.218  1.00  0.00           C  
ATOM     36  O3'   U A   2       4.741   0.621  -1.318  1.00  0.00           O  
ATOM     37  C1'   U A   2       5.317  -1.325   1.672  1.00  0.00           C  
ATOM     38  C2'   U A   2       5.710  -0.930   0.252  1.00  0.00           C  
ATOM     39  O2'   U A   2       6.813  -0.035   0.307  1.00  0.00           O  
ATOM     40  N1    U A   2       4.631  -2.639   1.721  1.00  0.00           N  
ATOM     41  C2    U A   2       5.411  -3.748   1.992  1.00  0.00           C  
ATOM     42  O2    U A   2       6.612  -3.685   2.189  1.00  0.00           O  
ATOM     43  N3    U A   2       4.734  -4.942   2.028  1.00  0.00           N  
ATOM     44  C4    U A   2       3.385  -5.140   1.823  1.00  0.00           C  
ATOM     45  O4    U A   2       2.925  -6.281   1.888  1.00  0.00           O  
ATOM     46  C5    U A   2       2.641  -3.949   1.547  1.00  0.00           C  
ATOM     47  C6    U A   2       3.275  -2.772   1.508  1.00  0.00           C  
ATOM     48  H5'   U A   2       2.297   0.889   2.084  1.00  0.00           H  
ATOM     49 H5''   U A   2       2.348   1.692   0.705  1.00  0.00           H  
ATOM     50  H4'   U A   2       4.554   1.357   1.096  1.00  0.00           H  
ATOM     51  H3'   U A   2       3.770  -0.874  -0.483  1.00  0.00           H  
ATOM     52  H1'   U A   2       6.121  -1.358   2.233  1.00  0.00           H  
ATOM     53  H2'   U A   2       5.909  -1.715  -0.299  1.00  0.00           H  
ATOM     54 HO2'   U A   2       6.621   0.743  -0.257  1.00  0.00           H  
ATOM     55  H3    U A   2       5.268  -5.741   2.219  1.00  0.00           H  
ATOM     56  H5    U A   2       1.675  -3.996   1.390  1.00  0.00           H  
ATOM     57  H6    U A   2       2.745  -1.972   1.316  1.00  0.00           H  
ATOM     58  P     C A   3       4.727   0.035  -2.814  1.00  0.00           P  
ATOM     59  OP2   C A   3       3.512  -0.805  -2.968  1.00  0.00           O  
ATOM     60  OP1   C A   3       4.963   1.163  -3.751  1.00  0.00           O  
ATOM     61  O5'   C A   3       5.999  -0.922  -2.866  1.00  0.00           O  
ATOM     62  C5'   C A   3       7.080  -0.652  -3.746  1.00  0.00           C  
ATOM     63  C4'   C A   3       8.164  -1.696  -3.633  1.00  0.00           C  
ATOM     64  O4'   C A   3       8.178  -2.252  -2.292  1.00  0.00           O  
ATOM     65  C3'   C A   3       8.021  -2.912  -4.536  1.00  0.00           C  
ATOM     66  O3'   C A   3       8.486  -2.680  -5.855  1.00  0.00           O  
ATOM     67  C1'   C A   3       8.474  -3.641  -2.334  1.00  0.00           C  
ATOM     68  C2'   C A   3       8.811  -3.976  -3.788  1.00  0.00           C  
ATOM     69  O2'   C A   3      10.209  -3.814  -3.985  1.00  0.00           O  
ATOM     70  N1    C A   3       7.324  -4.430  -1.826  1.00  0.00           N  
ATOM     71  C2    C A   3       7.549  -5.755  -1.433  1.00  0.00           C  
ATOM     72  O2    C A   3       8.693  -6.227  -1.520  1.00  0.00           O  
ATOM     73  N3    C A   3       6.518  -6.496  -0.966  1.00  0.00           N  
ATOM     74  C4    C A   3       5.298  -5.965  -0.882  1.00  0.00           C  
ATOM     75  N4    C A   3       4.311  -6.734  -0.415  1.00  0.00           N  
ATOM     76  C5    C A   3       5.037  -4.622  -1.274  1.00  0.00           C  
ATOM     77  C6    C A   3       6.065  -3.898  -1.733  1.00  0.00           C  
ATOM     78  H5'   C A   3       7.457   0.226  -3.527  1.00  0.00           H  
ATOM     79 H5''   C A   3       6.746  -0.637  -4.667  1.00  0.00           H  
ATOM     80  H4'   C A   3       9.030  -1.271  -3.808  1.00  0.00           H  
ATOM     81  H3'   C A   3       7.078  -3.177  -4.569  1.00  0.00           H  
ATOM     82  H1'   C A   3       9.258  -3.810  -1.770  1.00  0.00           H  
ATOM     83  H2'   C A   3       8.513  -4.879  -4.025  1.00  0.00           H  
ATOM     84 HO2'   C A   3      10.619  -4.697  -4.094  1.00  0.00           H  
ATOM     85  H42   C A   3       3.403  -6.373  -0.342  1.00  0.00           H  
ATOM     86  H41   C A   3       4.495  -7.659  -0.147  1.00  0.00           H  
ATOM     87  H5    C A   3       4.136  -4.240  -1.208  1.00  0.00           H  
ATOM     88  H6    C A   3       5.905  -2.972  -2.008  1.00  0.00           H  
ATOM     89  P     G A   4       7.858  -3.499  -7.088  1.00  0.00           P  
ATOM     90  OP2   G A   4       6.384  -3.536  -6.912  1.00  0.00           O  
ATOM     91  OP1   G A   4       8.434  -2.953  -8.344  1.00  0.00           O  
ATOM     92  O5'   G A   4       8.415  -4.979  -6.893  1.00  0.00           O  
ATOM     93  C5'   G A   4       9.770  -5.292  -7.182  1.00  0.00           C  
ATOM     94  C4'   G A   4      10.077  -6.740  -6.894  1.00  0.00           C  
ATOM     95  O4'   G A   4       9.845  -7.022  -5.489  1.00  0.00           O  
ATOM     96  C3'   G A   4       9.220  -7.763  -7.623  1.00  0.00           C  
ATOM     97  O3'   G A   4       9.654  -8.004  -8.951  1.00  0.00           O  
ATOM     98  C1'   G A   4       9.315  -8.335  -5.333  1.00  0.00           C  
ATOM     99  C2'   G A   4       9.315  -8.983  -6.718  1.00  0.00           C  
ATOM    100  O2'   G A   4      10.544  -9.669  -6.906  1.00  0.00           O  
ATOM    101  N1    G A   4       5.590 -10.936  -3.036  1.00  0.00           N  
ATOM    102  C2    G A   4       6.817 -11.370  -3.474  1.00  0.00           C  
ATOM    103  N2    G A   4       7.095 -12.667  -3.277  1.00  0.00           N  
ATOM    104  N3    G A   4       7.710 -10.590  -4.062  1.00  0.00           N  
ATOM    105  C4    G A   4       7.270  -9.320  -4.182  1.00  0.00           C  
ATOM    106  C5    G A   4       6.065  -8.785  -3.779  1.00  0.00           C  
ATOM    107  C6    G A   4       5.116  -9.632  -3.150  1.00  0.00           C  
ATOM    108  O6    G A   4       3.992  -9.346  -2.721  1.00  0.00           O  
ATOM    109  N7    G A   4       5.999  -7.433  -4.084  1.00  0.00           N  
ATOM    110  C8    G A   4       7.144  -7.175  -4.657  1.00  0.00           C  
ATOM    111  N9    G A   4       7.962  -8.275  -4.748  1.00  0.00           N  
ATOM    112  H5'   G A   4      10.353  -4.726  -6.634  1.00  0.00           H  
ATOM    113 H5''   G A   4       9.945  -5.109  -8.129  1.00  0.00           H  
ATOM    114  H4'   G A   4      11.021  -6.911  -7.100  1.00  0.00           H  
ATOM    115  H3'   G A   4       8.291  -7.449  -7.641  1.00  0.00           H  
ATOM    116  H1'   G A   4       9.906  -8.841  -4.737  1.00  0.00           H  
ATOM    117  H2'   G A   4       8.545  -9.579  -6.835  1.00  0.00           H  
ATOM    118 HO2'   G A   4      10.378 -10.634  -6.883  1.00  0.00           H  
ATOM    119  H1    G A   4       5.000 -11.594  -2.612  1.00  0.00           H  
ATOM    120  H22   G A   4       7.957 -13.033  -3.568  1.00  0.00           H  
ATOM    121  H21   G A   4       6.440 -13.251  -2.842  1.00  0.00           H  
ATOM    122  H8    G A   4       7.393  -6.287  -4.987  1.00  0.00           H  
ATOM    123  P     U A   5       8.596  -8.443 -10.079  1.00  0.00           P  
ATOM    124  OP2   U A   5       7.399  -7.575  -9.949  1.00  0.00           O  
ATOM    125  OP1   U A   5       9.313  -8.517 -11.378  1.00  0.00           O  
ATOM    126  O5'   U A   5       8.181  -9.923  -9.661  1.00  0.00           O  
ATOM    127  C5'   U A   5       9.094 -11.002  -9.790  1.00  0.00           C  
ATOM    128  C4'   U A   5       8.503 -12.296  -9.287  1.00  0.00           C  
ATOM    129  O4'   U A   5       8.185 -12.179  -7.876  1.00  0.00           O  
ATOM    130  C3'   U A   5       7.193 -12.727  -9.926  1.00  0.00           C  
ATOM    131  O3'   U A   5       7.371 -13.370 -11.177  1.00  0.00           O  
ATOM    132  C1'   U A   5       6.991 -12.898  -7.578  1.00  0.00           C  
ATOM    133  C2'   U A   5       6.583 -13.626  -8.860  1.00  0.00           C  
ATOM    134  O2'   U A   5       7.181 -14.915  -8.869  1.00  0.00           O  
ATOM    135  N1    U A   5       5.936 -11.974  -7.096  1.00  0.00           N  
ATOM    136  C2    U A   5       4.870 -12.533  -6.417  1.00  0.00           C  
ATOM    137  O2    U A   5       4.769 -13.729  -6.204  1.00  0.00           O  
ATOM    138  N3    U A   5       3.919 -11.640  -5.989  1.00  0.00           N  
ATOM    139  C4    U A   5       3.922 -10.273  -6.167  1.00  0.00           C  
ATOM    140  O4    U A   5       2.988  -9.603  -5.721  1.00  0.00           O  
ATOM    141  C5    U A   5       5.055  -9.765  -6.877  1.00  0.00           C  
ATOM    142  C6    U A   5       5.997 -10.612  -7.304  1.00  0.00           C  
ATOM    143  H5'   U A   5       9.903 -10.799  -9.275  1.00  0.00           H  
ATOM    144 H5''   U A   5       9.334 -11.107 -10.734  1.00  0.00           H  
ATOM    145  H4'   U A   5       9.163 -13.011  -9.404  1.00  0.00           H  
ATOM    146  H3'   U A   5       6.620 -11.941 -10.048  1.00  0.00           H  
ATOM    147  H1'   U A   5       7.188 -13.556  -6.879  1.00  0.00           H  
ATOM    148  H2'   U A   5       5.608 -13.678  -8.947  1.00  0.00           H  
ATOM    149 HO2'   U A   5       6.485 -15.590  -8.726  1.00  0.00           H  
ATOM    150  H3    U A   5       3.154 -12.016  -5.505  1.00  0.00           H  
ATOM    151  H5    U A   5       5.140  -8.804  -7.049  1.00  0.00           H  
ATOM    152  H6    U A   5       6.762 -10.240  -7.789  1.00  0.00           H  
ATOM    153  P     U A   6       6.186 -13.372 -12.262  1.00  0.00           P  
ATOM    154  OP2   U A   6       5.656 -11.989 -12.366  1.00  0.00           O  
ATOM    155  OP1   U A   6       6.679 -14.063 -13.481  1.00  0.00           O  
ATOM    156  O5'   U A   6       5.060 -14.284 -11.600  1.00  0.00           O  
ATOM    157  C5'   U A   6       5.164 -15.700 -11.617  1.00  0.00           C  
ATOM    158  C4'   U A   6       3.943 -16.355 -11.021  1.00  0.00           C  
ATOM    159  O4'   U A   6       3.785 -15.943  -9.638  1.00  0.00           O  
ATOM    160  C3'   U A   6       2.611 -16.003 -11.666  1.00  0.00           C  
ATOM    161  O3'   U A   6       2.354 -16.743 -12.847  1.00  0.00           O  
ATOM    162  C1'   U A   6       2.400 -15.800  -9.321  1.00  0.00           C  
ATOM    163  C2'   U A   6       1.617 -16.276 -10.546  1.00  0.00           C  
ATOM    164  O2'   U A   6       1.358 -17.666 -10.415  1.00  0.00           O  
ATOM    165  N1    U A   6       2.090 -14.393  -8.967  1.00  0.00           N  
ATOM    166  C2    U A   6       0.945 -14.168  -8.225  1.00  0.00           C  
ATOM    167  O2    U A   6       0.201 -15.061  -7.860  1.00  0.00           O  
ATOM    168  N3    U A   6       0.698 -12.851  -7.921  1.00  0.00           N  
ATOM    169  C4    U A   6       1.461 -11.759  -8.274  1.00  0.00           C  
ATOM    170  O4    U A   6       1.104 -10.633  -7.923  1.00  0.00           O  
ATOM    171  C5    U A   6       2.630 -12.068  -9.040  1.00  0.00           C  
ATOM    172  C6    U A   6       2.895 -13.341  -9.350  1.00  0.00           C  
ATOM    173  H5'   U A   6       5.954 -15.968 -11.102  1.00  0.00           H  
ATOM    174 H5''   U A   6       5.269 -16.002 -12.543  1.00  0.00           H  
ATOM    175  H4'   U A   6       4.061 -17.328 -11.050  1.00  0.00           H  
ATOM    176  H3'   U A   6       2.600 -15.046 -11.878  1.00  0.00           H  
ATOM    177  H1'   U A   6       2.193 -16.378  -8.557  1.00  0.00           H  
ATOM    178  H2'   U A   6       0.791 -15.762 -10.665  1.00  0.00           H  
ATOM    179 HO2'   U A   6       0.403 -17.797 -10.238  1.00  0.00           H  
ATOM    180  H3    U A   6      -0.108 -12.669  -7.396  1.00  0.00           H  
ATOM    181  H5    U A   6       3.231 -11.352  -9.334  1.00  0.00           H  
ATOM    182  H6    U A   6       3.699 -13.527  -9.876  1.00  0.00           H  
ATOM    183  P     C A   7       1.359 -16.161 -13.967  1.00  0.00           P  
ATOM    184  OP2   C A   7       1.738 -14.750 -14.231  1.00  0.00           O  
ATOM    185  OP1   C A   7       1.314 -17.131 -15.090  1.00  0.00           O  
ATOM    186  O5'   C A   7      -0.066 -16.165 -13.256  1.00  0.00           O  
ATOM    187  C5'   C A   7      -0.832 -17.356 -13.163  1.00  0.00           C  
ATOM    188  C4'   C A   7      -2.181 -17.105 -12.533  1.00  0.00           C  
ATOM    189  O4'   C A   7      -2.009 -16.580 -11.191  1.00  0.00           O  
ATOM    190  C3'   C A   7      -3.061 -16.074 -13.223  1.00  0.00           C  
ATOM    191  O3'   C A   7      -3.750 -16.596 -14.346  1.00  0.00           O  
ATOM    192  C1'   C A   7      -3.027 -15.619 -10.904  1.00  0.00           C  
ATOM    193  C2'   C A   7      -3.981 -15.618 -12.099  1.00  0.00           C  
ATOM    194  O2'   C A   7      -5.015 -16.564 -11.865  1.00  0.00           O  
ATOM    195  N1    C A   7      -2.437 -14.281 -10.653  1.00  0.00           N  
ATOM    196  C2    C A   7      -3.189 -13.347  -9.931  1.00  0.00           C  
ATOM    197  O2    C A   7      -4.319 -13.662  -9.526  1.00  0.00           O  
ATOM    198  N3    C A   7      -2.674 -12.120  -9.688  1.00  0.00           N  
ATOM    199  C4    C A   7      -1.458 -11.806 -10.135  1.00  0.00           C  
ATOM    200  N4    C A   7      -0.990 -10.584  -9.872  1.00  0.00           N  
ATOM    201  C5    C A   7      -0.668 -12.733 -10.872  1.00  0.00           C  
ATOM    202  C6    C A   7      -1.188 -13.944 -11.105  1.00  0.00           C  
ATOM    203  H5'   C A   7      -0.342 -18.009 -12.620  1.00  0.00           H  
ATOM    204 H5''   C A   7      -0.963 -17.722 -14.063  1.00  0.00           H  
ATOM    205  H4'   C A   7      -2.668 -17.954 -12.481  1.00  0.00           H  
ATOM    206  H3'   C A   7      -2.506 -15.318 -13.509  1.00  0.00           H  
ATOM    207  H1'   C A   7      -3.509 -15.917 -10.103  1.00  0.00           H  
ATOM    208  H2'   C A   7      -4.341 -14.722 -12.270  1.00  0.00           H  
ATOM    209 HO2'   C A   7      -5.852 -16.085 -11.692  1.00  0.00           H  
ATOM    210  H42   C A   7      -0.099 -10.322 -10.186  1.00  0.00           H  
ATOM    211  H41   C A   7      -1.537  -9.948  -9.365  1.00  0.00           H  
ATOM    212  H5    C A   7       0.226 -12.493 -11.196  1.00  0.00           H  
ATOM    213  H6    C A   7      -0.660 -14.596 -11.610  1.00  0.00           H  
ATOM    214  P     A A   8      -3.627 -15.854 -15.771  1.00  0.00           P  
ATOM    215  OP2   A A   8      -2.412 -16.365 -16.455  1.00  0.00           O  
ATOM    216  OP1   A A   8      -4.943 -15.937 -16.451  1.00  0.00           O  
ATOM    217  O5'   A A   8      -3.368 -14.330 -15.381  1.00  0.00           O  
ATOM    218  C5'   A A   8      -4.244 -13.644 -14.500  1.00  0.00           C  
ATOM    219  C4'   A A   8      -3.547 -12.504 -13.802  1.00  0.00           C  
ATOM    220  O4'   A A   8      -2.451 -12.061 -14.637  1.00  0.00           O  
ATOM    221  C3'   A A   8      -4.381 -11.252 -13.573  1.00  0.00           C  
ATOM    222  O3'   A A   8      -5.016 -11.232 -12.307  1.00  0.00           O  
ATOM    223  C1'   A A   8      -2.449 -10.670 -14.800  1.00  0.00           C  
ATOM    224  C2'   A A   8      -3.368 -10.129 -13.709  1.00  0.00           C  
ATOM    225  O2'   A A   8      -2.615  -9.967 -12.516  1.00  0.00           O  
ATOM    226  N1    A A   8      -3.454  -7.073 -18.351  1.00  0.00           N  
ATOM    227  C2    A A   8      -2.936  -7.002 -17.118  1.00  0.00           C  
ATOM    228  N3    A A   8      -2.701  -7.980 -16.246  1.00  0.00           N  
ATOM    229  C4    A A   8      -3.065  -9.169 -16.757  1.00  0.00           C  
ATOM    230  C5    A A   8      -3.609  -9.403 -18.006  1.00  0.00           C  
ATOM    231  C6    A A   8      -3.807  -8.284 -18.835  1.00  0.00           C  
ATOM    232  N6    A A   8      -4.324  -8.355 -20.063  1.00  0.00           N  
ATOM    233  N7    A A   8      -3.857 -10.756 -18.188  1.00  0.00           N  
ATOM    234  C8    A A   8      -3.463 -11.302 -17.064  1.00  0.00           C  
ATOM    235  N9    A A   8      -2.972 -10.400 -16.153  1.00  0.00           N  
ATOM    236  H5'   A A   8      -4.579 -14.274 -13.827  1.00  0.00           H  
ATOM    237 H5''   A A   8      -5.002 -13.291 -15.011  1.00  0.00           H  
ATOM    238  H4'   A A   8      -3.199 -12.823 -12.943  1.00  0.00           H  
ATOM    239  H3'   A A   8      -5.041 -11.170 -14.293  1.00  0.00           H  
ATOM    240  H1'   A A   8      -1.560 -10.267 -14.707  1.00  0.00           H  
ATOM    241  H2'   A A   8      -3.795  -9.292 -13.987  1.00  0.00           H  
ATOM    242 HO2'   A A   8      -2.488  -9.010 -12.347  1.00  0.00           H  
ATOM    243  H2    A A   8      -2.696  -6.101 -16.814  1.00  0.00           H  
ATOM    244  H61   A A   8      -4.438  -7.539 -20.595  1.00  0.00           H  
ATOM    245  H62   A A   8      -4.588  -9.222 -20.435  1.00  0.00           H  
ATOM    246  H8    A A   8      -3.515 -12.265 -16.890  1.00  0.00           H  
ATOM    247  P     U A   9      -6.449 -10.525 -12.133  1.00  0.00           P  
ATOM    248  OP2   U A   9      -7.456 -11.343 -12.854  1.00  0.00           O  
ATOM    249  OP1   U A   9      -6.642 -10.225 -10.691  1.00  0.00           O  
ATOM    250  O5'   U A   9      -6.291  -9.141 -12.906  1.00  0.00           O  
ATOM    251  C5'   U A   9      -6.145  -7.921 -12.197  1.00  0.00           C  
ATOM    252  C4'   U A   9      -6.551  -6.735 -13.037  1.00  0.00           C  
ATOM    253  O4'   U A   9      -5.813  -6.738 -14.287  1.00  0.00           O  
ATOM    254  C3'   U A   9      -8.008  -6.688 -13.470  1.00  0.00           C  
ATOM    255  O3'   U A   9      -8.869  -6.178 -12.465  1.00  0.00           O  
ATOM    256  C1'   U A   9      -6.637  -6.280 -15.350  1.00  0.00           C  
ATOM    257  C2'   U A   9      -7.955  -5.825 -14.723  1.00  0.00           C  
ATOM    258  O2'   U A   9      -7.858  -4.446 -14.396  1.00  0.00           O  
ATOM    259  N1    U A   9      -6.831  -7.361 -16.347  1.00  0.00           N  
ATOM    260  C2    U A   9      -7.290  -6.991 -17.598  1.00  0.00           C  
ATOM    261  O2    U A   9      -7.533  -5.836 -17.903  1.00  0.00           O  
ATOM    262  N3    U A   9      -7.455  -8.024 -18.487  1.00  0.00           N  
ATOM    263  C4    U A   9      -7.215  -9.362 -18.261  1.00  0.00           C  
ATOM    264  O4    U A   9      -7.413 -10.174 -19.167  1.00  0.00           O  
ATOM    265  C5    U A   9      -6.742  -9.671 -16.946  1.00  0.00           C  
ATOM    266  C6    U A   9      -6.572  -8.685 -16.060  1.00  0.00           C  
ATOM    267  H5'   U A   9      -5.207  -7.817 -11.930  1.00  0.00           H  
ATOM    268 H5''   U A   9      -6.705  -7.948 -11.393  1.00  0.00           H  
ATOM    269  H4'   U A   9      -6.339  -5.913 -12.547  1.00  0.00           H  
ATOM    270  H3'   U A   9      -8.300  -7.591 -13.715  1.00  0.00           H  
ATOM    271  H1'   U A   9      -6.201  -5.516 -15.784  1.00  0.00           H  
ATOM    272  H2'   U A   9      -8.715  -6.005 -15.316  1.00  0.00           H  
ATOM    273 HO2'   U A   9      -8.423  -3.932 -15.009  1.00  0.00           H  
ATOM    274  H3    U A   9      -7.779  -7.783 -19.380  1.00  0.00           H  
ATOM    275  H5    U A   9      -6.545 -10.599 -16.698  1.00  0.00           H  
ATOM    276  H6    U A   9      -6.249  -8.922 -15.167  1.00  0.00           H  
ATOM    277  P     C A  10     -10.382  -6.707 -12.350  1.00  0.00           P  
ATOM    278  OP2   C A  10     -10.374  -8.177 -12.560  1.00  0.00           O  
ATOM    279  OP1   C A  10     -10.971  -6.147 -11.107  1.00  0.00           O  
ATOM    280  O5'   C A  10     -11.120  -6.035 -13.591  1.00  0.00           O  
ATOM    281  C5'   C A  10     -11.474  -4.660 -13.572  1.00  0.00           C  
ATOM    282  C4'   C A  10     -12.118  -4.233 -14.869  1.00  0.00           C  
ATOM    283  O4'   C A  10     -11.196  -4.441 -15.971  1.00  0.00           O  
ATOM    284  C3'   C A  10     -13.366  -4.998 -15.282  1.00  0.00           C  
ATOM    285  O3'   C A  10     -14.537  -4.545 -14.625  1.00  0.00           O  
ATOM    286  C1'   C A  10     -11.906  -4.858 -17.136  1.00  0.00           C  
ATOM    287  C2'   C A  10     -13.395  -4.796 -16.791  1.00  0.00           C  
ATOM    288  O2'   C A  10     -13.893  -3.509 -17.129  1.00  0.00           O  
ATOM    289  N1    C A  10     -11.481  -6.219 -17.547  1.00  0.00           N  
ATOM    290  C2    C A  10     -11.751  -6.633 -18.858  1.00  0.00           C  
ATOM    291  O2    C A  10     -12.335  -5.856 -19.630  1.00  0.00           O  
ATOM    292  N3    C A  10     -11.373  -7.868 -19.259  1.00  0.00           N  
ATOM    293  C4    C A  10     -10.747  -8.683 -18.410  1.00  0.00           C  
ATOM    294  N4    C A  10     -10.393  -9.893 -18.849  1.00  0.00           N  
ATOM    295  C5    C A  10     -10.458  -8.294 -17.072  1.00  0.00           C  
ATOM    296  C6    C A  10     -10.836  -7.068 -16.687  1.00  0.00           C  
ATOM    297  H5'   C A  10     -10.667  -4.125 -13.424  1.00  0.00           H  
ATOM    298 H5''   C A  10     -12.102  -4.502 -12.837  1.00  0.00           H  
ATOM    299  H4'   C A  10     -12.335  -3.278 -14.814  1.00  0.00           H  
ATOM    300  H3'   C A  10     -13.237  -5.951 -15.089  1.00  0.00           H  
ATOM    301  H1'   C A  10     -11.713  -4.225 -17.859  1.00  0.00           H  
ATOM    302  H2'   C A  10     -13.897  -5.508 -17.240  1.00  0.00           H  
ATOM    303 HO2'   C A  10     -14.476  -3.588 -17.912  1.00  0.00           H  
ATOM    304  H42   C A  10      -9.931 -10.516 -18.249  1.00  0.00           H  
ATOM    305  H41   C A  10     -10.594 -10.159 -19.771  1.00  0.00           H  
ATOM    306  H5    C A  10      -9.997  -8.900 -16.455  1.00  0.00           H  
ATOM    307  H6    C A  10     -10.646  -6.782 -15.770  1.00  0.00           H  
ATOM    308  P     C A  11     -15.765  -5.552 -14.376  1.00  0.00           P  
ATOM    309  OP2   C A  11     -15.212  -6.848 -13.908  1.00  0.00           O  
ATOM    310  OP1   C A  11     -16.778  -4.846 -13.551  1.00  0.00           O  
ATOM    311  O5'   C A  11     -16.382  -5.775 -15.828  1.00  0.00           O  
ATOM    312  C5'   C A  11     -17.090  -4.735 -16.487  1.00  0.00           C  
ATOM    313  C4'   C A  11     -17.536  -5.153 -17.867  1.00  0.00           C  
ATOM    314  O4'   C A  11     -16.379  -5.444 -18.693  1.00  0.00           O  
ATOM    315  C3'   C A  11     -18.373  -6.420 -17.946  1.00  0.00           C  
ATOM    316  O3'   C A  11     -19.739  -6.202 -17.636  1.00  0.00           O  
ATOM    317  C1'   C A  11     -16.665  -6.528 -19.575  1.00  0.00           C  
ATOM    318  C2'   C A  11     -18.139  -6.885 -19.377  1.00  0.00           C  
ATOM    319  O2'   C A  11     -18.922  -6.137 -20.296  1.00  0.00           O  
ATOM    320  N1    C A  11     -15.765  -7.675 -19.296  1.00  0.00           N  
ATOM    321  C2    C A  11     -15.620  -8.661 -20.279  1.00  0.00           C  
ATOM    322  O2    C A  11     -16.243  -8.549 -21.346  1.00  0.00           O  
ATOM    323  N3    C A  11     -14.805  -9.717 -20.050  1.00  0.00           N  
ATOM    324  C4    C A  11     -14.148  -9.814 -18.895  1.00  0.00           C  
ATOM    325  N4    C A  11     -13.355 -10.873 -18.712  1.00  0.00           N  
ATOM    326  C5    C A  11     -14.274  -8.829 -17.875  1.00  0.00           C  
ATOM    327  C6    C A  11     -15.082  -7.789 -18.113  1.00  0.00           C  
ATOM    328  H5'   C A  11     -16.508  -3.951 -16.562  1.00  0.00           H  
ATOM    329 H5''   C A  11     -17.878  -4.499 -15.955  1.00  0.00           H  
ATOM    330  H4'   C A  11     -18.037  -4.415 -18.273  1.00  0.00           H  
ATOM    331  H3'   C A  11     -18.006  -7.087 -17.329  1.00  0.00           H  
ATOM    332  H1'   C A  11     -16.524  -6.223 -20.496  1.00  0.00           H  
ATOM    333  H2'   C A  11     -18.290  -7.849 -19.472  1.00  0.00           H  
ATOM    334 HO2'   C A  11     -19.270  -6.742 -20.984  1.00  0.00           H  
ATOM    335  H42   C A  11     -12.858 -10.973 -17.874  1.00  0.00           H  
ATOM    336  H41   C A  11     -13.271 -11.550 -19.416  1.00  0.00           H  
ATOM    337  H5    C A  11     -13.786  -8.909 -17.029  1.00  0.00           H  
ATOM    338  H6    C A  11     -15.182  -7.100 -17.424  1.00  0.00           H  
ATOM    339  P     U A  12     -20.620  -7.382 -16.991  1.00  0.00           P  
ATOM    340  OP2   U A  12     -19.845  -7.976 -15.873  1.00  0.00           O  
ATOM    341  OP1   U A  12     -21.985  -6.853 -16.739  1.00  0.00           O  
ATOM    342  O5'   U A  12     -20.720  -8.467 -18.154  1.00  0.00           O  
ATOM    343  C5'   U A  12     -21.378  -8.169 -19.375  1.00  0.00           C  
ATOM    344  C4'   U A  12     -21.207  -9.277 -20.385  1.00  0.00           C  
ATOM    345  O4'   U A  12     -19.804  -9.423 -20.727  1.00  0.00           O  
ATOM    346  C3'   U A  12     -21.623 -10.668 -19.931  1.00  0.00           C  
ATOM    347  O3'   U A  12     -23.020 -10.889 -20.031  1.00  0.00           O  
ATOM    348  C1'   U A  12     -19.484 -10.791 -20.929  1.00  0.00           C  
ATOM    349  C2'   U A  12     -20.795 -11.573 -20.833  1.00  0.00           C  
ATOM    350  O2'   U A  12     -21.368 -11.673 -22.129  1.00  0.00           O  
ATOM    351  N1    U A  12     -18.489 -11.235 -19.924  1.00  0.00           N  
ATOM    352  C2    U A  12     -17.783 -12.391 -20.204  1.00  0.00           C  
ATOM    353  O2    U A  12     -17.947 -13.041 -21.222  1.00  0.00           O  
ATOM    354  N3    U A  12     -16.873 -12.764 -19.246  1.00  0.00           N  
ATOM    355  C4    U A  12     -16.599 -12.115 -18.060  1.00  0.00           C  
ATOM    356  O4    U A  12     -15.749 -12.579 -17.300  1.00  0.00           O  
ATOM    357  C5    U A  12     -17.366 -10.928 -17.839  1.00  0.00           C  
ATOM    358  C6    U A  12     -18.259 -10.541 -18.755  1.00  0.00           C  
ATOM    359  H5'   U A  12     -21.007  -7.341 -19.745  1.00  0.00           H  
ATOM    360 H5''   U A  12     -22.334  -8.042 -19.201  1.00  0.00           H  
ATOM    361  H4'   U A  12     -21.707  -9.046 -21.196  1.00  0.00           H  
ATOM    362  H3'   U A  12     -21.343 -10.800 -19.001  1.00  0.00           H  
ATOM    363  H1'   U A  12     -19.106 -10.897 -21.827  1.00  0.00           H  
ATOM    364  H2'   U A  12     -20.657 -12.455 -20.428  1.00  0.00           H  
ATOM    365 HO2'   U A  12     -21.291 -12.599 -22.441  1.00  0.00           H  
ATOM    366  H3    U A  12     -16.362 -13.581 -19.424  1.00  0.00           H  
ATOM    367  H5    U A  12     -17.237 -10.402 -17.021  1.00  0.00           H  
ATOM    368  H6    U A  12     -18.772  -9.725 -18.580  1.00  0.00           H  
ATOM    369  P     U A  13     -23.763 -11.854 -18.984  1.00  0.00           P  
ATOM    370  OP2   U A  13     -23.144 -11.648 -17.650  1.00  0.00           O  
ATOM    371  OP1   U A  13     -25.228 -11.671 -19.149  1.00  0.00           O  
ATOM    372  O5'   U A  13     -23.390 -13.321 -19.480  1.00  0.00           O  
ATOM    373  C5'   U A  13     -23.832 -13.799 -20.741  1.00  0.00           C  
ATOM    374  C4'   U A  13     -23.101 -15.055 -21.148  1.00  0.00           C  
ATOM    375  O4'   U A  13     -21.675 -14.795 -21.225  1.00  0.00           O  
ATOM    376  C3'   U A  13     -23.211 -16.233 -20.192  1.00  0.00           C  
ATOM    377  O3'   U A  13     -24.409 -16.972 -20.359  1.00  0.00           O  
ATOM    378  C1'   U A  13     -20.939 -15.915 -20.759  1.00  0.00           C  
ATOM    379  C2'   U A  13     -21.953 -17.032 -20.504  1.00  0.00           C  
ATOM    380  O2'   U A  13     -22.107 -17.794 -21.692  1.00  0.00           O  
ATOM    381  N1    U A  13     -20.176 -15.558 -19.538  1.00  0.00           N  
ATOM    382  C2    U A  13     -19.127 -16.386 -19.186  1.00  0.00           C  
ATOM    383  O2    U A  13     -18.813 -17.374 -19.827  1.00  0.00           O  
ATOM    384  N3    U A  13     -18.449 -16.016 -18.050  1.00  0.00           N  
ATOM    385  C4    U A  13     -18.707 -14.927 -17.245  1.00  0.00           C  
ATOM    386  O4    U A  13     -18.005 -14.729 -16.252  1.00  0.00           O  
ATOM    387  C5    U A  13     -19.807 -14.116 -17.671  1.00  0.00           C  
ATOM    388  C6    U A  13     -20.483 -14.452 -18.774  1.00  0.00           C  
ATOM    389  H5'   U A  13     -23.677 -13.106 -21.417  1.00  0.00           H  
ATOM    390 H5''   U A  13     -24.792 -13.990 -20.693  1.00  0.00           H  
ATOM    391  H4'   U A  13     -23.420 -15.334 -22.032  1.00  0.00           H  
ATOM    392  H3'   U A  13     -23.161 -15.905 -19.270  1.00  0.00           H  
ATOM    393  H1'   U A  13     -20.313 -16.197 -21.459  1.00  0.00           H  
ATOM    394  H2'   U A  13     -21.685 -17.592 -19.745  1.00  0.00           H  
ATOM    395 HO2'   U A  13     -21.693 -18.672 -21.564  1.00  0.00           H  
ATOM    396  H3    U A  13     -17.702 -16.590 -17.781  1.00  0.00           H  
ATOM    397  H5    U A  13     -20.060 -13.320 -17.158  1.00  0.00           H  
ATOM    398  H6    U A  13     -21.231 -13.882 -19.044  1.00  0.00           H  
ATOM    399  P     G A  14     -25.412 -17.177 -19.120  1.00  0.00           P  
ATOM    400  OP2   G A  14     -25.149 -16.099 -18.133  1.00  0.00           O  
ATOM    401  OP1   G A  14     -26.783 -17.358 -19.663  1.00  0.00           O  
ATOM    402  O5'   G A  14     -24.952 -18.560 -18.475  1.00  0.00           O  
ATOM    403  C5'   G A  14     -25.880 -19.614 -18.272  1.00  0.00           C  
ATOM    404  C4'   G A  14     -25.250 -20.963 -18.516  1.00  0.00           C  
ATOM    405  O4'   G A  14     -24.028 -20.826 -19.297  1.00  0.00           O  
ATOM    406  C3'   G A  14     -24.695 -21.672 -17.289  1.00  0.00           C  
ATOM    407  O3'   G A  14     -25.698 -22.320 -16.525  1.00  0.00           O  
ATOM    408  C1'   G A  14     -23.043 -21.737 -18.842  1.00  0.00           C  
ATOM    409  C2'   G A  14     -23.751 -22.703 -17.875  1.00  0.00           C  
ATOM    410  O2'   G A  14     -24.462 -23.713 -18.577  1.00  0.00           O  
ATOM    411  N1    G A  14     -18.696 -21.918 -16.198  1.00  0.00           N  
ATOM    412  C2    G A  14     -19.460 -22.946 -16.696  1.00  0.00           C  
ATOM    413  N2    G A  14     -19.012 -24.188 -16.461  1.00  0.00           N  
ATOM    414  N3    G A  14     -20.582 -22.770 -17.375  1.00  0.00           N  
ATOM    415  C4    G A  14     -20.886 -21.463 -17.519  1.00  0.00           C  
ATOM    416  C5    G A  14     -20.192 -20.362 -17.062  1.00  0.00           C  
ATOM    417  C6    G A  14     -18.991 -20.565 -16.335  1.00  0.00           C  
ATOM    418  O6    G A  14     -18.234 -19.718 -15.848  1.00  0.00           O  
ATOM    419  N7    G A  14     -20.840 -19.189 -17.421  1.00  0.00           N  
ATOM    420  C8    G A  14     -21.895 -19.589 -18.076  1.00  0.00           C  
ATOM    421  N9    G A  14     -21.985 -20.957 -18.173  1.00  0.00           N  
ATOM    422  H5'   G A  14     -26.636 -19.498 -18.885  1.00  0.00           H  
ATOM    423 H5''   G A  14     -26.210 -19.577 -17.349  1.00  0.00           H  
ATOM    424  H4'   G A  14     -25.879 -21.521 -19.019  1.00  0.00           H  
ATOM    425  H3'   G A  14     -24.175 -21.036 -16.758  1.00  0.00           H  
ATOM    426  H1'   G A  14     -22.653 -22.246 -19.584  1.00  0.00           H  
ATOM    427  H2'   G A  14     -23.164 -23.083 -17.188  1.00  0.00           H  
ATOM    428 HO2'   G A  14     -24.048 -24.582 -18.392  1.00  0.00           H  
ATOM    429  H1    G A  14     -17.881 -22.154 -15.708  1.00  0.00           H  
ATOM    430  H22   G A  14     -19.516 -24.961 -16.793  1.00  0.00           H  
ATOM    431  H21   G A  14     -18.183 -24.326 -15.959  1.00  0.00           H  
ATOM    432  H8    G A  14     -22.556 -18.976 -18.460  1.00  0.00           H  
ATOM    433  P     U A  15     -25.779 -22.087 -14.937  1.00  0.00           P  
ATOM    434  OP2   U A  15     -25.735 -20.625 -14.684  1.00  0.00           O  
ATOM    435  OP1   U A  15     -26.913 -22.890 -14.411  1.00  0.00           O  
ATOM    436  O5'   U A  15     -24.427 -22.724 -14.385  1.00  0.00           O  
ATOM    437  C5'   U A  15     -23.959 -22.423 -13.079  1.00  0.00           C  
ATOM    438  C4'   U A  15     -22.463 -22.225 -13.056  1.00  0.00           C  
ATOM    439  O4'   U A  15     -22.115 -21.239 -14.066  1.00  0.00           O  
ATOM    440  C3'   U A  15     -21.873 -21.728 -11.745  1.00  0.00           C  
ATOM    441  O3'   U A  15     -20.580 -22.244 -11.489  1.00  0.00           O  
ATOM    442  C1'   U A  15     -21.362 -20.202 -13.467  1.00  0.00           C  
ATOM    443  C2'   U A  15     -21.739 -20.224 -11.988  1.00  0.00           C  
ATOM    444  O2'   U A  15     -20.675 -19.673 -11.225  1.00  0.00           O  
ATOM    445  N1    U A  15     -21.716 -18.917 -14.118  1.00  0.00           N  
ATOM    446  C2    U A  15     -20.839 -17.861 -13.947  1.00  0.00           C  
ATOM    447  O2    U A  15     -19.812 -17.947 -13.297  1.00  0.00           O  
ATOM    448  N3    U A  15     -21.207 -16.693 -14.568  1.00  0.00           N  
ATOM    449  C4    U A  15     -22.338 -16.473 -15.325  1.00  0.00           C  
ATOM    450  O4    U A  15     -22.528 -15.361 -15.819  1.00  0.00           O  
ATOM    451  C5    U A  15     -23.198 -17.609 -15.459  1.00  0.00           C  
ATOM    452  C6    U A  15     -22.863 -18.760 -14.866  1.00  0.00           C  
ATOM    453  H5'   U A  15     -24.192 -23.162 -12.478  1.00  0.00           H  
ATOM    454 H5''   U A  15     -24.394 -21.604 -12.764  1.00  0.00           H  
ATOM    455  H4'   U A  15     -22.028 -23.077 -13.266  1.00  0.00           H  
ATOM    456  H3'   U A  15     -22.519 -21.877 -11.024  1.00  0.00           H  
ATOM    457  H1'   U A  15     -20.398 -20.356 -13.556  1.00  0.00           H  
ATOM    458  H2'   U A  15     -22.584 -19.757 -11.821  1.00  0.00           H  
ATOM    459 HO2'   U A  15     -20.953 -18.801 -10.873  1.00  0.00           H  
ATOM    460  H3    U A  15     -20.600 -15.931 -14.459  1.00  0.00           H  
ATOM    461  H5    U A  15     -24.024 -17.544 -15.982  1.00  0.00           H  
ATOM    462  H6    U A  15     -23.469 -19.522 -14.971  1.00  0.00           H  
ATOM    463  P     U A  16     -20.292 -23.077 -10.145  1.00  0.00           P  
ATOM    464  OP2   U A  16     -21.161 -22.531  -9.072  1.00  0.00           O  
ATOM    465  OP1   U A  16     -20.356 -24.523 -10.477  1.00  0.00           O  
ATOM    466  O5'   U A  16     -18.782 -22.720  -9.786  1.00  0.00           O  
ATOM    467  C5'   U A  16     -17.916 -22.152 -10.757  1.00  0.00           C  
ATOM    468  C4'   U A  16     -16.659 -21.602 -10.129  1.00  0.00           C  
ATOM    469  O4'   U A  16     -17.005 -20.350  -9.496  1.00  0.00           O  
ATOM    470  C3'   U A  16     -16.011 -22.467  -9.059  1.00  0.00           C  
ATOM    471  O3'   U A  16     -14.600 -22.344  -9.027  1.00  0.00           O  
ATOM    472  C1'   U A  16     -16.729 -20.425  -8.102  1.00  0.00           C  
ATOM    473  C2'   U A  16     -16.579 -21.903  -7.760  1.00  0.00           C  
ATOM    474  O2'   U A  16     -15.652 -22.036  -6.692  1.00  0.00           O  
ATOM    475  N1    U A  16     -17.852 -19.789  -7.372  1.00  0.00           N  
ATOM    476  C2    U A  16     -17.536 -19.061  -6.239  1.00  0.00           C  
ATOM    477  O2    U A  16     -16.396 -18.926  -5.831  1.00  0.00           O  
ATOM    478  N3    U A  16     -18.607 -18.490  -5.596  1.00  0.00           N  
ATOM    479  C4    U A  16     -19.935 -18.571  -5.959  1.00  0.00           C  
ATOM    480  O4    U A  16     -20.785 -18.000  -5.274  1.00  0.00           O  
ATOM    481  C5    U A  16     -20.186 -19.340  -7.140  1.00  0.00           C  
ATOM    482  C6    U A  16     -19.162 -19.905  -7.786  1.00  0.00           C  
ATOM    483  H5'   U A  16     -18.386 -21.426 -11.218  1.00  0.00           H  
ATOM    484 H5''   U A  16     -17.672 -22.840 -11.410  1.00  0.00           H  
ATOM    485  H4'   U A  16     -15.995 -21.451 -10.833  1.00  0.00           H  
ATOM    486  H3'   U A  16     -16.319 -23.391  -9.161  1.00  0.00           H  
ATOM    487  H1'   U A  16     -15.894 -19.958  -7.885  1.00  0.00           H  
ATOM    488  H2'   U A  16     -17.445 -22.307  -7.541  1.00  0.00           H  
ATOM    489 HO2'   U A  16     -16.137 -22.292  -5.879  1.00  0.00           H  
ATOM    490  H3    U A  16     -18.406 -17.970  -4.791  1.00  0.00           H  
ATOM    491  H5    U A  16     -21.102 -19.450  -7.472  1.00  0.00           H  
ATOM    492  H6    U A  16     -19.360 -20.427  -8.591  1.00  0.00           H  
ATOM    493  P     U A  17     -13.769 -22.414 -10.391  1.00  0.00           P  
ATOM    494  OP2   U A  17     -14.569 -23.261 -11.311  1.00  0.00           O  
ATOM    495  OP1   U A  17     -13.472 -21.007 -10.759  1.00  0.00           O  
ATOM    496  O5'   U A  17     -12.385 -23.155 -10.117  1.00  0.00           O  
ATOM    497  C5'   U A  17     -11.436 -23.335 -11.156  1.00  0.00           C  
ATOM    498  C4'   U A  17     -12.051 -23.997 -12.364  1.00  0.00           C  
ATOM    499  O4'   U A  17     -13.492 -23.813 -12.317  1.00  0.00           O  
ATOM    500  C3'   U A  17     -11.662 -23.420 -13.717  1.00  0.00           C  
ATOM    501  O3'   U A  17     -10.439 -23.938 -14.209  1.00  0.00           O  
ATOM    502  C1'   U A  17     -13.995 -23.541 -13.598  1.00  0.00           C  
ATOM    503  C2'   U A  17     -12.849 -23.815 -14.570  1.00  0.00           C  
ATOM    504  O2'   U A  17     -12.817 -25.199 -14.886  1.00  0.00           O  
ATOM    505  N1    U A  17     -14.425 -22.122 -13.620  1.00  0.00           N  
ATOM    506  C2    U A  17     -15.585 -21.826 -14.313  1.00  0.00           C  
ATOM    507  O2    U A  17     -16.250 -22.669 -14.889  1.00  0.00           O  
ATOM    508  N3    U A  17     -15.945 -20.501 -14.306  1.00  0.00           N  
ATOM    509  C4    U A  17     -15.279 -19.461 -13.693  1.00  0.00           C  
ATOM    510  O4    U A  17     -15.732 -18.319 -13.779  1.00  0.00           O  
ATOM    511  C5    U A  17     -14.089 -19.842 -12.996  1.00  0.00           C  
ATOM    512  C6    U A  17     -13.716 -21.126 -12.985  1.00  0.00           C  
ATOM    513  H5'   U A  17     -10.702 -23.894 -10.825  1.00  0.00           H  
ATOM    514 H5''   U A  17     -11.079 -22.461 -11.419  1.00  0.00           H  
ATOM    515  H4'   U A  17     -11.851 -24.956 -12.361  1.00  0.00           H  
ATOM    516  H3'   U A  17     -11.603 -22.443 -13.671  1.00  0.00           H  
ATOM    517  H1'   U A  17     -14.756 -24.115 -13.826  1.00  0.00           H  
ATOM    518  H2'   U A  17     -12.912 -23.261 -15.376  1.00  0.00           H  
ATOM    519 HO2'   U A  17     -13.099 -25.321 -15.817  1.00  0.00           H  
ATOM    520  H3    U A  17     -16.764 -20.269 -14.791  1.00  0.00           H  
ATOM    521  H5    U A  17     -13.553 -19.166 -12.529  1.00  0.00           H  
ATOM    522  H6    U A  17     -12.897 -21.360 -12.502  1.00  0.00           H  
ATOM    523  P     G A  18      -9.348 -22.954 -14.860  1.00  0.00           P  
ATOM    524  OP2   G A  18      -9.136 -21.820 -13.926  1.00  0.00           O  
ATOM    525  OP1   G A  18      -8.188 -23.775 -15.293  1.00  0.00           O  
ATOM    526  O5'   G A  18     -10.067 -22.390 -16.166  1.00  0.00           O  
ATOM    527  C5'   G A  18      -9.525 -22.628 -17.456  1.00  0.00           C  
ATOM    528  C4'   G A  18     -10.604 -22.958 -18.457  1.00  0.00           C  
ATOM    529  O4'   G A  18     -11.895 -22.993 -17.795  1.00  0.00           O  
ATOM    530  C3'   G A  18     -10.795 -21.957 -19.587  1.00  0.00           C  
ATOM    531  O3'   G A  18      -9.858 -22.123 -20.638  1.00  0.00           O  
ATOM    532  C1'   G A  18     -12.908 -22.469 -18.661  1.00  0.00           C  
ATOM    533  C2'   G A  18     -12.236 -22.204 -20.010  1.00  0.00           C  
ATOM    534  O2'   G A  18     -12.346 -23.368 -20.816  1.00  0.00           O  
ATOM    535  N1    G A  18     -16.653 -19.036 -18.990  1.00  0.00           N  
ATOM    536  C2    G A  18     -16.404 -20.136 -19.775  1.00  0.00           C  
ATOM    537  N2    G A  18     -17.263 -20.356 -20.782  1.00  0.00           N  
ATOM    538  N3    G A  18     -15.388 -20.962 -19.587  1.00  0.00           N  
ATOM    539  C4    G A  18     -14.626 -20.595 -18.536  1.00  0.00           C  
ATOM    540  C5    G A  18     -14.787 -19.518 -17.690  1.00  0.00           C  
ATOM    541  C6    G A  18     -15.881 -18.640 -17.902  1.00  0.00           C  
ATOM    542  O6    G A  18     -16.195 -17.630 -17.261  1.00  0.00           O  
ATOM    543  N7    G A  18     -13.787 -19.492 -16.729  1.00  0.00           N  
ATOM    544  C8    G A  18     -13.048 -20.533 -17.003  1.00  0.00           C  
ATOM    545  N9    G A  18     -13.501 -21.247 -18.086  1.00  0.00           N  
ATOM    546  H5'   G A  18      -8.896 -23.377 -17.406  1.00  0.00           H  
ATOM    547 H5''   G A  18      -9.046 -21.827 -17.755  1.00  0.00           H  
ATOM    548  H4'   G A  18     -10.421 -23.840 -18.843  1.00  0.00           H  
ATOM    549  H3'   G A  18     -10.717 -21.048 -19.228  1.00  0.00           H  
ATOM    550  H1'   G A  18     -13.605 -23.149 -18.773  1.00  0.00           H  
ATOM    551  H2'   G A  18     -12.621 -21.418 -20.453  1.00  0.00           H  
ATOM    552 HO2'   G A  18     -12.983 -23.196 -21.539  1.00  0.00           H  
ATOM    553  H1    G A  18     -17.434 -18.487 -19.213  1.00  0.00           H  
ATOM    554  H22   G A  18     -17.135 -21.127 -21.375  1.00  0.00           H  
ATOM    555  H21   G A  18     -18.018 -19.749 -20.927  1.00  0.00           H  
ATOM    556  H8    G A  18     -12.253 -20.780 -16.487  1.00  0.00           H  
ATOM    557  P     G A  19      -9.470 -20.878 -21.578  1.00  0.00           P  
ATOM    558  OP2   G A  19      -9.214 -19.705 -20.704  1.00  0.00           O  
ATOM    559  OP1   G A  19      -8.422 -21.328 -22.529  1.00  0.00           O  
ATOM    560  O5'   G A  19     -10.800 -20.593 -22.409  1.00  0.00           O  
ATOM    561  C5'   G A  19     -11.261 -21.516 -23.384  1.00  0.00           C  
ATOM    562  C4'   G A  19     -12.455 -20.978 -24.134  1.00  0.00           C  
ATOM    563  O4'   G A  19     -13.583 -20.844 -23.231  1.00  0.00           O  
ATOM    564  C3'   G A  19     -12.296 -19.591 -24.736  1.00  0.00           C  
ATOM    565  O3'   G A  19     -11.595 -19.598 -25.968  1.00  0.00           O  
ATOM    566  C1'   G A  19     -14.356 -19.692 -23.583  1.00  0.00           C  
ATOM    567  C2'   G A  19     -13.736 -19.113 -24.856  1.00  0.00           C  
ATOM    568  O2'   G A  19     -14.378 -19.688 -25.984  1.00  0.00           O  
ATOM    569  N1    G A  19     -16.461 -15.462 -21.688  1.00  0.00           N  
ATOM    570  C2    G A  19     -16.743 -16.133 -22.853  1.00  0.00           C  
ATOM    571  N2    G A  19     -17.714 -15.613 -23.619  1.00  0.00           N  
ATOM    572  N3    G A  19     -16.121 -17.234 -23.241  1.00  0.00           N  
ATOM    573  C4    G A  19     -15.176 -17.618 -22.357  1.00  0.00           C  
ATOM    574  C5    G A  19     -14.817 -17.022 -21.167  1.00  0.00           C  
ATOM    575  C6    G A  19     -15.492 -15.841 -20.763  1.00  0.00           C  
ATOM    576  O6    G A  19     -15.318 -15.165 -19.743  1.00  0.00           O  
ATOM    577  N7    G A  19     -13.797 -17.730 -20.549  1.00  0.00           N  
ATOM    578  C8    G A  19     -13.559 -18.727 -21.358  1.00  0.00           C  
ATOM    579  N9    G A  19     -14.360 -18.719 -22.474  1.00  0.00           N  
ATOM    580  H5'   G A  19     -11.512 -22.352 -22.941  1.00  0.00           H  
ATOM    581 H5''   G A  19     -10.538 -21.696 -24.021  1.00  0.00           H  
ATOM    582  H4'   G A  19     -12.691 -21.608 -24.848  1.00  0.00           H  
ATOM    583  H3'   G A  19     -11.819 -19.017 -24.099  1.00  0.00           H  
ATOM    584  H1'   G A  19     -15.274 -19.979 -23.770  1.00  0.00           H  
ATOM    585  H2'   G A  19     -13.791 -18.134 -24.867  1.00  0.00           H  
ATOM    586 HO2'   G A  19     -14.938 -19.009 -26.414  1.00  0.00           H  
ATOM    587  H1    G A  19     -16.980 -14.655 -21.491  1.00  0.00           H  
ATOM    588  H22   G A  19     -17.959 -16.049 -24.462  1.00  0.00           H  
ATOM    589  H21   G A  19     -18.179 -14.798 -23.338  1.00  0.00           H  
ATOM    590  H8    G A  19     -12.878 -19.410 -21.186  1.00  0.00           H  
ATOM    591  P     G A  20     -10.692 -18.337 -26.391  1.00  0.00           P  
ATOM    592  OP2   G A  20      -9.889 -17.930 -25.211  1.00  0.00           O  
ATOM    593  OP1   G A  20     -10.007 -18.669 -27.667  1.00  0.00           O  
ATOM    594  O5'   G A  20     -11.752 -17.185 -26.688  1.00  0.00           O  
ATOM    595  C5'   G A  20     -12.646 -17.282 -27.786  1.00  0.00           C  
ATOM    596  C4'   G A  20     -13.572 -16.093 -27.854  1.00  0.00           C  
ATOM    597  O4'   G A  20     -14.436 -16.075 -26.688  1.00  0.00           O  
ATOM    598  C3'   G A  20     -12.904 -14.726 -27.841  1.00  0.00           C  
ATOM    599  O3'   G A  20     -12.425 -14.331 -29.116  1.00  0.00           O  
ATOM    600  C1'   G A  20     -14.659 -14.738 -26.259  1.00  0.00           C  
ATOM    601  C2'   G A  20     -14.003 -13.825 -27.296  1.00  0.00           C  
ATOM    602  O2'   G A  20     -14.955 -13.508 -28.300  1.00  0.00           O  
ATOM    603  N1    G A  20     -14.549 -11.760 -22.132  1.00  0.00           N  
ATOM    604  C2    G A  20     -15.253 -11.607 -23.302  1.00  0.00           C  
ATOM    605  N2    G A  20     -16.033 -10.519 -23.389  1.00  0.00           N  
ATOM    606  N3    G A  20     -15.199 -12.458 -24.313  1.00  0.00           N  
ATOM    607  C4    G A  20     -14.369 -13.492 -24.059  1.00  0.00           C  
ATOM    608  C5    G A  20     -13.621 -13.738 -22.927  1.00  0.00           C  
ATOM    609  C6    G A  20     -13.689 -12.817 -21.850  1.00  0.00           C  
ATOM    610  O6    G A  20     -13.102 -12.859 -20.763  1.00  0.00           O  
ATOM    611  N7    G A  20     -12.896 -14.913 -23.061  1.00  0.00           N  
ATOM    612  C8    G A  20     -13.210 -15.352 -24.250  1.00  0.00           C  
ATOM    613  N9    G A  20     -14.099 -14.539 -24.909  1.00  0.00           N  
ATOM    614  H5'   G A  20     -13.181 -18.098 -27.693  1.00  0.00           H  
ATOM    615 H5''   G A  20     -12.128 -17.333 -28.617  1.00  0.00           H  
ATOM    616  H4'   G A  20     -14.126 -16.167 -28.660  1.00  0.00           H  
ATOM    617  H3'   G A  20     -12.156 -14.740 -27.207  1.00  0.00           H  
ATOM    618  H1'   G A  20     -15.625 -14.568 -26.241  1.00  0.00           H  
ATOM    619  H2'   G A  20     -13.632 -13.018 -26.879  1.00  0.00           H  
ATOM    620 HO2'   G A  20     -15.215 -12.568 -28.208  1.00  0.00           H  
ATOM    621  H1    G A  20     -14.659 -11.072 -21.443  1.00  0.00           H  
ATOM    622  H22   G A  20     -16.559 -10.358 -24.201  1.00  0.00           H  
ATOM    623  H21   G A  20     -16.079  -9.884 -22.645  1.00  0.00           H  
ATOM    624  H8    G A  20     -12.848 -16.179 -24.631  1.00  0.00           H  
ATOM    625  P     G A  21     -11.091 -13.443 -29.237  1.00  0.00           P  
ATOM    626  OP2   G A  21     -10.137 -13.903 -28.196  1.00  0.00           O  
ATOM    627  OP1   G A  21     -10.673 -13.432 -30.663  1.00  0.00           O  
ATOM    628  O5'   G A  21     -11.570 -11.973 -28.852  1.00  0.00           O  
ATOM    629  C5'   G A  21     -12.415 -11.231 -29.719  1.00  0.00           C  
ATOM    630  C4'   G A  21     -12.835  -9.923 -29.098  1.00  0.00           C  
ATOM    631  O4'   G A  21     -13.588 -10.175 -27.882  1.00  0.00           O  
ATOM    632  C3'   G A  21     -11.708  -9.004 -28.651  1.00  0.00           C  
ATOM    633  O3'   G A  21     -11.164  -8.238 -29.712  1.00  0.00           O  
ATOM    634  C1'   G A  21     -13.281  -9.195 -26.898  1.00  0.00           C  
ATOM    635  C2'   G A  21     -12.373  -8.164 -27.570  1.00  0.00           C  
ATOM    636  O2'   G A  21     -13.178  -7.139 -28.135  1.00  0.00           O  
ATOM    637  N1    G A  21     -11.954  -8.672 -22.011  1.00  0.00           N  
ATOM    638  C2    G A  21     -12.600  -7.788 -22.841  1.00  0.00           C  
ATOM    639  N2    G A  21     -12.940  -6.607 -22.304  1.00  0.00           N  
ATOM    640  N3    G A  21     -12.893  -8.042 -24.106  1.00  0.00           N  
ATOM    641  C4    G A  21     -12.480  -9.270 -24.483  1.00  0.00           C  
ATOM    642  C5    G A  21     -11.829 -10.227 -23.735  1.00  0.00           C  
ATOM    643  C6    G A  21     -11.520  -9.942 -22.379  1.00  0.00           C  
ATOM    644  O6    G A  21     -10.947 -10.660 -21.552  1.00  0.00           O  
ATOM    645  N7    G A  21     -11.580 -11.362 -24.494  1.00  0.00           N  
ATOM    646  C8    G A  21     -12.074 -11.079 -25.668  1.00  0.00           C  
ATOM    647  N9    G A  21     -12.636  -9.827 -25.731  1.00  0.00           N  
ATOM    648  H5'   G A  21     -13.214 -11.762 -29.918  1.00  0.00           H  
ATOM    649 H5''   G A  21     -11.936 -11.050 -30.555  1.00  0.00           H  
ATOM    650  H4'   G A  21     -13.406  -9.439 -29.731  1.00  0.00           H  
ATOM    651  H3'   G A  21     -10.996  -9.542 -28.246  1.00  0.00           H  
ATOM    652  H1'   G A  21     -14.113  -8.761 -26.616  1.00  0.00           H  
ATOM    653  H2'   G A  21     -11.714  -7.802 -26.939  1.00  0.00           H  
ATOM    654 HO2'   G A  21     -13.067  -6.320 -27.610  1.00  0.00           H  
ATOM    655  H1    G A  21     -11.783  -8.387 -21.089  1.00  0.00           H  
ATOM    656  H22   G A  21     -13.403  -5.936 -22.849  1.00  0.00           H  
ATOM    657  H21   G A  21     -12.726  -6.411 -21.368  1.00  0.00           H  
ATOM    658  H8    G A  21     -12.048 -11.698 -26.427  1.00  0.00           H  
ATOM    659  P     A A  22      -9.611  -7.824 -29.696  1.00  0.00           P  
ATOM    660  OP2   A A  22      -8.832  -8.979 -29.182  1.00  0.00           O  
ATOM    661  OP1   A A  22      -9.275  -7.242 -31.020  1.00  0.00           O  
ATOM    662  O5'   A A  22      -9.534  -6.658 -28.612  1.00  0.00           O  
ATOM    663  C5'   A A  22     -10.119  -5.389 -28.864  1.00  0.00           C  
ATOM    664  C4'   A A  22     -10.025  -4.487 -27.659  1.00  0.00           C  
ATOM    665  O4'   A A  22     -10.766  -5.065 -26.553  1.00  0.00           O  
ATOM    666  C3'   A A  22      -8.629  -4.269 -27.095  1.00  0.00           C  
ATOM    667  O3'   A A  22      -7.898  -3.276 -27.794  1.00  0.00           O  
ATOM    668  C1'   A A  22     -10.091  -4.830 -25.326  1.00  0.00           C  
ATOM    669  C2'   A A  22      -8.909  -3.912 -25.643  1.00  0.00           C  
ATOM    670  O2'   A A  22      -9.327  -2.561 -25.515  1.00  0.00           O  
ATOM    671  N1    A A  22      -8.531  -7.239 -21.046  1.00  0.00           N  
ATOM    672  C2    A A  22      -8.878  -5.968 -21.288  1.00  0.00           C  
ATOM    673  N3    A A  22      -9.275  -5.408 -22.429  1.00  0.00           N  
ATOM    674  C4    A A  22      -9.301  -6.316 -23.420  1.00  0.00           C  
ATOM    675  C5    A A  22      -8.973  -7.655 -23.326  1.00  0.00           C  
ATOM    676  C6    A A  22      -8.569  -8.125 -22.064  1.00  0.00           C  
ATOM    677  N6    A A  22      -8.222  -9.391 -21.822  1.00  0.00           N  
ATOM    678  N7    A A  22      -9.120  -8.284 -24.555  1.00  0.00           N  
ATOM    679  C8    A A  22      -9.527  -7.327 -25.351  1.00  0.00           C  
ATOM    680  N9    A A  22      -9.659  -6.109 -24.731  1.00  0.00           N  
ATOM    681  H5'   A A  22     -11.063  -5.512 -29.098  1.00  0.00           H  
ATOM    682 H5''   A A  22      -9.656  -4.967 -29.616  1.00  0.00           H  
ATOM    683  H4'   A A  22     -10.415  -3.616 -27.884  1.00  0.00           H  
ATOM    684  H3'   A A  22      -8.134  -5.115 -27.128  1.00  0.00           H  
ATOM    685  H1'   A A  22     -10.702  -4.373 -24.710  1.00  0.00           H  
ATOM    686  H2'   A A  22      -8.139  -4.110 -25.069  1.00  0.00           H  
ATOM    687 HO2'   A A  22      -8.913  -2.173 -24.716  1.00  0.00           H  
ATOM    688  H2    A A  22      -8.833  -5.365 -20.516  1.00  0.00           H  
ATOM    689  H61   A A  22      -7.949  -9.660 -20.919  1.00  0.00           H  
ATOM    690  H62   A A  22      -8.243 -10.052 -22.544  1.00  0.00           H  
ATOM    691  H8    A A  22      -9.719  -7.467 -26.302  1.00  0.00           H  
ATOM    692  P     C A  23      -6.304  -3.410 -27.957  1.00  0.00           P  
ATOM    693  OP2   C A  23      -5.983  -4.842 -28.180  1.00  0.00           O  
ATOM    694  OP1   C A  23      -5.857  -2.395 -28.945  1.00  0.00           O  
ATOM    695  O5'   C A  23      -5.734  -2.992 -26.530  1.00  0.00           O  
ATOM    696  C5'   C A  23      -5.819  -1.650 -26.074  1.00  0.00           C  
ATOM    697  C4'   C A  23      -5.204  -1.486 -24.705  1.00  0.00           C  
ATOM    698  O4'   C A  23      -5.987  -2.221 -23.730  1.00  0.00           O  
ATOM    699  C3'   C A  23      -3.803  -2.049 -24.529  1.00  0.00           C  
ATOM    700  O3'   C A  23      -2.793  -1.176 -25.003  1.00  0.00           O  
ATOM    701  C1'   C A  23      -5.144  -2.793 -22.741  1.00  0.00           C  
ATOM    702  C2'   C A  23      -3.732  -2.300 -23.029  1.00  0.00           C  
ATOM    703  O2'   C A  23      -3.507  -1.093 -22.316  1.00  0.00           O  
ATOM    704  N1    C A  23      -5.258  -4.268 -22.846  1.00  0.00           N  
ATOM    705  C2    C A  23      -4.856  -5.045 -21.752  1.00  0.00           C  
ATOM    706  O2    C A  23      -4.419  -4.482 -20.736  1.00  0.00           O  
ATOM    707  N3    C A  23      -4.951  -6.393 -21.821  1.00  0.00           N  
ATOM    708  C4    C A  23      -5.423  -6.974 -22.924  1.00  0.00           C  
ATOM    709  N4    C A  23      -5.498  -8.307 -22.947  1.00  0.00           N  
ATOM    710  C5    C A  23      -5.839  -6.213 -24.052  1.00  0.00           C  
ATOM    711  C6    C A  23      -5.742  -4.880 -23.972  1.00  0.00           C  
ATOM    712  H5'   C A  23      -6.762  -1.386 -26.034  1.00  0.00           H  
ATOM    713 H5''   C A  23      -5.350  -1.068 -26.707  1.00  0.00           H  
ATOM    714  H4'   C A  23      -5.211  -0.536 -24.469  1.00  0.00           H  
ATOM    715  H3'   C A  23      -3.736  -2.906 -25.000  1.00  0.00           H  
ATOM    716  H1'   C A  23      -5.407  -2.508 -21.842  1.00  0.00           H  
ATOM    717  H2'   C A  23      -3.062  -2.980 -22.811  1.00  0.00           H  
ATOM    718 HO2'   C A  23      -2.877  -1.266 -21.586  1.00  0.00           H  
ATOM    719  H42   C A  23      -5.841  -8.764 -23.743  1.00  0.00           H  
ATOM    720  H41   C A  23      -5.210  -8.828 -22.168  1.00  0.00           H  
ATOM    721  H5    C A  23      -6.186  -6.649 -24.859  1.00  0.00           H  
ATOM    722  H6    C A  23      -6.024  -4.339 -24.738  1.00  0.00           H  
ATOM    723  P     G A  24      -1.362  -1.759 -25.446  1.00  0.00           P  
ATOM    724  OP2   G A  24      -1.596  -2.932 -26.326  1.00  0.00           O  
ATOM    725  OP1   G A  24      -0.534  -0.627 -25.936  1.00  0.00           O  
ATOM    726  O5'   G A  24      -0.721  -2.284 -24.085  1.00  0.00           O  
ATOM    727  C5'   G A  24      -0.124  -1.382 -23.165  1.00  0.00           C  
ATOM    728  C4'   G A  24       0.555  -2.113 -22.033  1.00  0.00           C  
ATOM    729  O4'   G A  24      -0.416  -2.916 -21.332  1.00  0.00           O  
ATOM    730  C3'   G A  24       1.622  -3.120 -22.434  1.00  0.00           C  
ATOM    731  O3'   G A  24       2.879  -2.518 -22.697  1.00  0.00           O  
ATOM    732  C1'   G A  24       0.191  -4.095 -20.836  1.00  0.00           C  
ATOM    733  C2'   G A  24       1.666  -4.051 -21.234  1.00  0.00           C  
ATOM    734  O2'   G A  24       2.417  -3.484 -20.169  1.00  0.00           O  
ATOM    735  N1    G A  24      -1.056  -8.999 -20.273  1.00  0.00           N  
ATOM    736  C2    G A  24      -0.328  -8.181 -19.443  1.00  0.00           C  
ATOM    737  N2    G A  24       0.130  -8.737 -18.312  1.00  0.00           N  
ATOM    738  N3    G A  24      -0.069  -6.910 -19.701  1.00  0.00           N  
ATOM    739  C4    G A  24      -0.602  -6.513 -20.876  1.00  0.00           C  
ATOM    740  C5    G A  24      -1.343  -7.249 -21.776  1.00  0.00           C  
ATOM    741  C6    G A  24      -1.614  -8.611 -21.487  1.00  0.00           C  
ATOM    742  O6    G A  24      -2.253  -9.429 -22.160  1.00  0.00           O  
ATOM    743  N7    G A  24      -1.707  -6.471 -22.866  1.00  0.00           N  
ATOM    744  C8    G A  24      -1.191  -5.299 -22.613  1.00  0.00           C  
ATOM    745  N9    G A  24      -0.507  -5.255 -21.422  1.00  0.00           N  
ATOM    746  H5'   G A  24      -0.817  -0.795 -22.797  1.00  0.00           H  
ATOM    747 H5''   G A  24       0.539  -0.836 -23.637  1.00  0.00           H  
ATOM    748  H4'   G A  24       0.934  -1.455 -21.413  1.00  0.00           H  
ATOM    749  H3'   G A  24       1.314  -3.620 -23.217  1.00  0.00           H  
ATOM    750  H1'   G A  24       0.118  -4.130 -19.859  1.00  0.00           H  
ATOM    751  H2'   G A  24       2.000  -4.939 -21.480  1.00  0.00           H  
ATOM    752 HO2'   G A  24       1.799  -3.099 -19.513  1.00  0.00           H  
ATOM    753  H1    G A  24      -1.193  -9.927 -19.990  1.00  0.00           H  
ATOM    754  H22   G A  24       0.655  -8.201 -17.680  1.00  0.00           H  
ATOM    755  H21   G A  24      -0.058  -9.678 -18.113  1.00  0.00           H  
ATOM    756  H8    G A  24      -1.282  -4.529 -23.213  1.00  0.00           H  
ATOM    757  P     G A  25       4.168  -3.434 -22.986  1.00  0.00           P  
ATOM    758  OP2   G A  25       3.800  -4.433 -24.021  1.00  0.00           O  
ATOM    759  OP1   G A  25       5.329  -2.536 -23.211  1.00  0.00           O  
ATOM    760  O5'   G A  25       4.404  -4.210 -21.614  1.00  0.00           O  
ATOM    761  C5'   G A  25       4.884  -5.547 -21.606  1.00  0.00           C  
ATOM    762  C4'   G A  25       4.747  -6.177 -20.243  1.00  0.00           C  
ATOM    763  O4'   G A  25       3.479  -6.890 -20.258  1.00  0.00           O  
ATOM    764  C3'   G A  25       5.811  -7.198 -19.869  1.00  0.00           C  
ATOM    765  O3'   G A  25       6.374  -6.967 -18.589  1.00  0.00           O  
ATOM    766  C1'   G A  25       3.691  -8.261 -19.903  1.00  0.00           C  
ATOM    767  C2'   G A  25       5.177  -8.568 -20.084  1.00  0.00           C  
ATOM    768  O2'   G A  25       5.579  -9.486 -19.077  1.00  0.00           O  
ATOM    769  N1    G A  25       0.947  -8.361 -24.190  1.00  0.00           N  
ATOM    770  C2    G A  25       1.660  -7.328 -23.632  1.00  0.00           C  
ATOM    771  N2    G A  25       1.644  -6.165 -24.300  1.00  0.00           N  
ATOM    772  N3    G A  25       2.341  -7.425 -22.502  1.00  0.00           N  
ATOM    773  C4    G A  25       2.250  -8.659 -21.963  1.00  0.00           C  
ATOM    774  C5    G A  25       1.566  -9.758 -22.438  1.00  0.00           C  
ATOM    775  C6    G A  25       0.840  -9.640 -23.651  1.00  0.00           C  
ATOM    776  O6    G A  25       0.170 -10.500 -24.235  1.00  0.00           O  
ATOM    777  N7    G A  25       1.725 -10.843 -21.587  1.00  0.00           N  
ATOM    778  C8    G A  25       2.488 -10.393 -20.628  1.00  0.00           C  
ATOM    779  N9    G A  25       2.843  -9.076 -20.794  1.00  0.00           N  
ATOM    780  H5'   G A  25       5.829  -5.549 -21.866  1.00  0.00           H  
ATOM    781 H5''   G A  25       4.373  -6.074 -22.256  1.00  0.00           H  
ATOM    782  H4'   G A  25       4.738  -5.468 -19.565  1.00  0.00           H  
ATOM    783  H3'   G A  25       6.563  -7.120 -20.491  1.00  0.00           H  
ATOM    784  H1'   G A  25       3.436  -8.423 -18.971  1.00  0.00           H  
ATOM    785  H2'   G A  25       5.361  -8.912 -20.983  1.00  0.00           H  
ATOM    786 HO2'   G A  25       5.739 -10.361 -19.489  1.00  0.00           H  
ATOM    787  H1    G A  25       0.476  -8.186 -25.031  1.00  0.00           H  
ATOM    788  H22   G A  25       2.135  -5.392 -23.950  1.00  0.00           H  
ATOM    789  H21   G A  25       1.142  -6.085 -25.138  1.00  0.00           H  
ATOM    790  H8    G A  25       2.778 -10.939 -19.869  1.00  0.00           H  
ATOM    791  P     A A  26       7.107  -5.572 -18.269  1.00  0.00           P  
ATOM    792  OP2   A A  26       8.065  -5.801 -17.158  1.00  0.00           O  
ATOM    793  OP1   A A  26       7.592  -5.002 -19.551  1.00  0.00           O  
ATOM    794  O5'   A A  26       5.936  -4.638 -17.725  1.00  0.00           O  
ATOM    795  C5'   A A  26       5.511  -4.716 -16.373  1.00  0.00           C  
ATOM    796  C4'   A A  26       4.140  -5.336 -16.258  1.00  0.00           C  
ATOM    797  O4'   A A  26       4.205  -6.538 -15.456  1.00  0.00           O  
ATOM    798  C3'   A A  26       3.071  -4.475 -15.603  1.00  0.00           C  
ATOM    799  O3'   A A  26       2.421  -3.607 -16.516  1.00  0.00           O  
ATOM    800  C1'   A A  26       2.950  -6.726 -14.843  1.00  0.00           C  
ATOM    801  C2'   A A  26       2.058  -5.515 -15.140  1.00  0.00           C  
ATOM    802  O2'   A A  26       1.159  -5.858 -16.184  1.00  0.00           O  
ATOM    803  N1    A A  26       1.389  -9.401 -10.725  1.00  0.00           N  
ATOM    804  C2    A A  26       1.014  -9.426 -12.010  1.00  0.00           C  
ATOM    805  N3    A A  26       1.463  -8.701 -13.032  1.00  0.00           N  
ATOM    806  C4    A A  26       2.424  -7.852 -12.626  1.00  0.00           C  
ATOM    807  C5    A A  26       2.916  -7.711 -11.342  1.00  0.00           C  
ATOM    808  C6    A A  26       2.358  -8.538 -10.351  1.00  0.00           C  
ATOM    809  N6    A A  26       2.731  -8.513  -9.069  1.00  0.00           N  
ATOM    810  N7    A A  26       3.905  -6.737 -11.300  1.00  0.00           N  
ATOM    811  C8    A A  26       3.987  -6.319 -12.538  1.00  0.00           C  
ATOM    812  N9    A A  26       3.119  -6.951 -13.395  1.00  0.00           N  
ATOM    813  H5'   A A  26       5.485  -3.813 -15.992  1.00  0.00           H  
ATOM    814 H5''   A A  26       6.150  -5.258 -15.866  1.00  0.00           H  
ATOM    815  H4'   A A  26       3.822  -5.571 -17.155  1.00  0.00           H  
ATOM    816  H3'   A A  26       3.455  -4.026 -14.820  1.00  0.00           H  
ATOM    817  H1'   A A  26       2.560  -7.526 -15.255  1.00  0.00           H  
ATOM    818  H2'   A A  26       1.584  -5.220 -14.334  1.00  0.00           H  
ATOM    819 HO2'   A A  26       0.258  -5.953 -15.810  1.00  0.00           H  
ATOM    820  H2    A A  26       0.308 -10.070 -12.230  1.00  0.00           H  
ATOM    821  H61   A A  26       2.305  -9.114  -8.423  1.00  0.00           H  
ATOM    822  H62   A A  26       3.432  -7.895  -8.775  1.00  0.00           H  
ATOM    823  H8    A A  26       4.610  -5.619 -12.827  1.00  0.00           H  
ATOM    824  P     A A  27       2.049  -2.117 -16.067  1.00  0.00           P  
ATOM    825  OP2   A A  27       2.186  -1.279 -17.284  1.00  0.00           O  
ATOM    826  OP1   A A  27       0.734  -2.213 -15.386  1.00  0.00           O  
ATOM    827  O5'   A A  27       3.120  -1.613 -15.000  1.00  0.00           O  
ATOM    828  C5'   A A  27       4.312  -0.961 -15.415  1.00  0.00           C  
ATOM    829  C4'   A A  27       5.228  -0.685 -14.249  1.00  0.00           C  
ATOM    830  O4'   A A  27       4.431  -0.134 -13.159  1.00  0.00           O  
ATOM    831  C3'   A A  27       5.941  -1.893 -13.660  1.00  0.00           C  
ATOM    832  O3'   A A  27       7.074  -1.544 -12.885  1.00  0.00           O  
ATOM    833  C1'   A A  27       4.384  -1.087 -12.106  1.00  0.00           C  
ATOM    834  C2'   A A  27       4.916  -2.409 -12.659  1.00  0.00           C  
ATOM    835  O2'   A A  27       5.539  -3.143 -11.615  1.00  0.00           O  
ATOM    836  N1    A A  27       0.896   0.100  -8.502  1.00  0.00           N  
ATOM    837  C2    A A  27       2.208   0.350  -8.603  1.00  0.00           C  
ATOM    838  N3    A A  27       3.057   0.011  -9.570  1.00  0.00           N  
ATOM    839  C4    A A  27       2.425  -0.675 -10.539  1.00  0.00           C  
ATOM    840  C5    A A  27       1.084  -1.008 -10.577  1.00  0.00           C  
ATOM    841  C6    A A  27       0.292  -0.590  -9.493  1.00  0.00           C  
ATOM    842  N6    A A  27      -1.016  -0.840  -9.392  1.00  0.00           N  
ATOM    843  N7    A A  27       0.788  -1.719 -11.733  1.00  0.00           N  
ATOM    844  C8    A A  27       1.937  -1.797 -12.357  1.00  0.00           C  
ATOM    845  N9    A A  27       2.971  -1.186 -11.691  1.00  0.00           N  
ATOM    846  H5'   A A  27       4.079  -0.112 -15.846  1.00  0.00           H  
ATOM    847 H5''   A A  27       4.779  -1.530 -16.062  1.00  0.00           H  
ATOM    848  H4'   A A  27       5.897  -0.018 -14.510  1.00  0.00           H  
ATOM    849  H3'   A A  27       6.202  -2.561 -14.329  1.00  0.00           H  
ATOM    850  H1'   A A  27       4.930  -0.811 -11.340  1.00  0.00           H  
ATOM    851  H2'   A A  27       4.213  -2.931 -13.101  1.00  0.00           H  
ATOM    852 HO2'   A A  27       4.935  -3.177 -10.845  1.00  0.00           H  
ATOM    853  H2    A A  27       2.599   0.854  -7.858  1.00  0.00           H  
ATOM    854  H61   A A  27      -1.516  -0.522  -8.611  1.00  0.00           H  
ATOM    855  H62   A A  27      -1.476  -1.339 -10.099  1.00  0.00           H  
ATOM    856  H8    A A  27       2.048  -2.250 -13.219  1.00  0.00           H  
ATOM    857  P     G A  28       8.470  -1.199 -13.604  1.00  0.00           P  
ATOM    858  OP2   G A  28       9.498  -2.136 -13.085  1.00  0.00           O  
ATOM    859  OP1   G A  28       8.225  -1.113 -15.067  1.00  0.00           O  
ATOM    860  O5'   G A  28       8.824   0.263 -13.077  1.00  0.00           O  
ATOM    861  C5'   G A  28       8.963   1.350 -13.980  1.00  0.00           C  
ATOM    862  C4'   G A  28       7.639   2.021 -14.248  1.00  0.00           C  
ATOM    863  O4'   G A  28       7.132   2.623 -13.021  1.00  0.00           O  
ATOM    864  C3'   G A  28       7.655   3.145 -15.273  1.00  0.00           C  
ATOM    865  O3'   G A  28       6.411   3.309 -15.934  1.00  0.00           O  
ATOM    866  C1'   G A  28       6.969   4.013 -13.229  1.00  0.00           C  
ATOM    867  C2'   G A  28       7.889   4.363 -14.392  1.00  0.00           C  
ATOM    868  O2'   G A  28       7.436   5.551 -15.024  1.00  0.00           O  
ATOM    869  N1    G A  28       5.943   4.717  -8.292  1.00  0.00           N  
ATOM    870  C2    G A  28       5.291   3.940  -9.219  1.00  0.00           C  
ATOM    871  N2    G A  28       4.224   3.257  -8.777  1.00  0.00           N  
ATOM    872  N3    G A  28       5.657   3.837 -10.486  1.00  0.00           N  
ATOM    873  C4    G A  28       6.745   4.587 -10.759  1.00  0.00           C  
ATOM    874  C5    G A  28       7.470   5.396  -9.909  1.00  0.00           C  
ATOM    875  C6    G A  28       7.065   5.497  -8.553  1.00  0.00           C  
ATOM    876  O6    G A  28       7.577   6.162  -7.644  1.00  0.00           O  
ATOM    877  N7    G A  28       8.523   5.999 -10.581  1.00  0.00           N  
ATOM    878  C8    G A  28       8.423   5.554 -11.804  1.00  0.00           C  
ATOM    879  N9    G A  28       7.367   4.693 -11.982  1.00  0.00           N  
ATOM    880  H5'   G A  28       9.330   1.018 -14.826  1.00  0.00           H  
ATOM    881 H5''   G A  28       9.583   2.006 -13.598  1.00  0.00           H  
ATOM    882  H4'   G A  28       7.003   1.334 -14.539  1.00  0.00           H  
ATOM    883  H3'   G A  28       8.361   3.036 -15.942  1.00  0.00           H  
ATOM    884  H1'   G A  28       6.048   4.259 -13.455  1.00  0.00           H  
ATOM    885  H2'   G A  28       8.828   4.433 -14.118  1.00  0.00           H  
ATOM    886 HO2'   G A  28       8.077   6.271 -14.848  1.00  0.00           H  
ATOM    887  H1    G A  28       5.592   4.725  -7.378  1.00  0.00           H  
ATOM    888  H22   G A  28       3.719   2.685  -9.394  1.00  0.00           H  
ATOM    889  H21   G A  28       3.947   3.328  -7.841  1.00  0.00           H  
ATOM    890  H8    G A  28       9.040   5.808 -12.522  1.00  0.00           H  
ATOM    891  P     U A  29       6.356   3.973 -17.396  1.00  0.00           P  
ATOM    892  OP2   U A  29       7.017   5.300 -17.323  1.00  0.00           O  
ATOM    893  OP1   U A  29       6.835   2.966 -18.377  1.00  0.00           O  
ATOM    894  O5'   U A  29       4.801   4.210 -17.652  1.00  0.00           O  
ATOM    895  C5'   U A  29       4.046   3.306 -18.444  1.00  0.00           C  
ATOM    896  C4'   U A  29       2.671   3.076 -17.869  1.00  0.00           C  
ATOM    897  O4'   U A  29       2.789   2.815 -16.453  1.00  0.00           O  
ATOM    898  C3'   U A  29       1.710   4.253 -17.937  1.00  0.00           C  
ATOM    899  O3'   U A  29       1.067   4.372 -19.193  1.00  0.00           O  
ATOM    900  C1'   U A  29       1.686   3.362 -15.764  1.00  0.00           C  
ATOM    901  C2'   U A  29       0.735   3.920 -16.819  1.00  0.00           C  
ATOM    902  O2'   U A  29      -0.173   2.902 -17.216  1.00  0.00           O  
ATOM    903  N1    U A  29       2.189   4.415 -14.848  1.00  0.00           N  
ATOM    904  C2    U A  29       1.278   4.982 -13.978  1.00  0.00           C  
ATOM    905  O2    U A  29       0.104   4.656 -13.936  1.00  0.00           O  
ATOM    906  N3    U A  29       1.788   5.951 -13.149  1.00  0.00           N  
ATOM    907  C4    U A  29       3.090   6.404 -13.102  1.00  0.00           C  
ATOM    908  O4    U A  29       3.394   7.286 -12.297  1.00  0.00           O  
ATOM    909  C5    U A  29       3.977   5.772 -14.030  1.00  0.00           C  
ATOM    910  C6    U A  29       3.506   4.824 -14.848  1.00  0.00           C  
ATOM    911  H5'   U A  29       4.520   2.449 -18.491  1.00  0.00           H  
ATOM    912 H5''   U A  29       3.956   3.671 -19.349  1.00  0.00           H  
ATOM    913  H4'   U A  29       2.254   2.302 -18.302  1.00  0.00           H  
ATOM    914  H3'   U A  29       2.172   5.092 -17.732  1.00  0.00           H  
ATOM    915  H1'   U A  29       1.222   2.674 -15.243  1.00  0.00           H  
ATOM    916  H2'   U A  29       0.267   4.719 -16.500  1.00  0.00           H  
ATOM    917 HO2'   U A  29      -1.065   3.118 -16.871  1.00  0.00           H  
ATOM    918  H3    U A  29       1.159   6.367 -12.524  1.00  0.00           H  
ATOM    919  H5    U A  29       4.921   6.031 -14.065  1.00  0.00           H  
ATOM    920  H6    U A  29       4.133   4.408 -15.475  1.00  0.00           H  
ATOM    921  P     A A  30       1.242   5.708 -20.068  1.00  0.00           P  
ATOM    922  OP2   A A  30       2.218   6.587 -19.377  1.00  0.00           O  
ATOM    923  OP1   A A  30       1.484   5.308 -21.477  1.00  0.00           O  
ATOM    924  O5'   A A  30      -0.188   6.407 -19.993  1.00  0.00           O  
ATOM    925  C5'   A A  30      -1.376   5.632 -19.920  1.00  0.00           C  
ATOM    926  C4'   A A  30      -2.428   6.307 -19.076  1.00  0.00           C  
ATOM    927  O4'   A A  30      -2.114   6.129 -17.676  1.00  0.00           O  
ATOM    928  C3'   A A  30      -2.551   7.814 -19.242  1.00  0.00           C  
ATOM    929  O3'   A A  30      -3.343   8.186 -20.357  1.00  0.00           O  
ATOM    930  C1'   A A  30      -2.450   7.280 -16.965  1.00  0.00           C  
ATOM    931  C2'   A A  30      -3.164   8.232 -17.921  1.00  0.00           C  
ATOM    932  O2'   A A  30      -4.559   7.967 -17.894  1.00  0.00           O  
ATOM    933  N1    A A  30      -0.311   9.738 -12.973  1.00  0.00           N  
ATOM    934  C2    A A  30      -1.557   9.301 -13.199  1.00  0.00           C  
ATOM    935  N3    A A  30      -2.046   8.668 -14.263  1.00  0.00           N  
ATOM    936  C4    A A  30      -1.088   8.484 -15.188  1.00  0.00           C  
ATOM    937  C5    A A  30       0.235   8.876 -15.101  1.00  0.00           C  
ATOM    938  C6    A A  30       0.627   9.537 -13.923  1.00  0.00           C  
ATOM    939  N6    A A  30       1.868   9.973 -13.698  1.00  0.00           N  
ATOM    940  N7    A A  30       0.930   8.517 -16.248  1.00  0.00           N  
ATOM    941  C8    A A  30       0.027   7.925 -16.990  1.00  0.00           C  
ATOM    942  N9    A A  30      -1.217   7.870 -16.411  1.00  0.00           N  
ATOM    943  H5'   A A  30      -1.164   4.758 -19.529  1.00  0.00           H  
ATOM    944 H5''   A A  30      -1.728   5.499 -20.825  1.00  0.00           H  
ATOM    945  H4'   A A  30      -3.298   5.895 -19.262  1.00  0.00           H  
ATOM    946  H3'   A A  30      -1.661   8.215 -19.333  1.00  0.00           H  
ATOM    947  H1'   A A  30      -3.056   7.040 -16.232  1.00  0.00           H  
ATOM    948  H2'   A A  30      -2.968   9.170 -17.715  1.00  0.00           H  
ATOM    949 HO2'   A A  30      -5.016   8.712 -17.451  1.00  0.00           H  
ATOM    950  H2    A A  30      -2.199   9.472 -12.478  1.00  0.00           H  
ATOM    951  H61   A A  30       2.083  10.428 -12.856  1.00  0.00           H  
ATOM    952  H62   A A  30       2.566   9.838 -14.373  1.00  0.00           H  
ATOM    953  H8    A A  30       0.221   7.557 -17.878  1.00  0.00           H  
ATOM    954  P     G A  31      -2.892   9.409 -21.296  1.00  0.00           P  
ATOM    955  OP2   G A  31      -1.577   9.068 -21.895  1.00  0.00           O  
ATOM    956  OP1   G A  31      -4.034   9.756 -22.181  1.00  0.00           O  
ATOM    957  O5'   G A  31      -2.672  10.616 -20.280  1.00  0.00           O  
ATOM    958  C5'   G A  31      -3.749  11.122 -19.505  1.00  0.00           C  
ATOM    959  C4'   G A  31      -3.260  12.017 -18.394  1.00  0.00           C  
ATOM    960  O4'   G A  31      -2.308  11.298 -17.567  1.00  0.00           O  
ATOM    961  C3'   G A  31      -2.507  13.266 -18.825  1.00  0.00           C  
ATOM    962  O3'   G A  31      -3.366  14.324 -19.218  1.00  0.00           O  
ATOM    963  C1'   G A  31      -1.282  12.186 -17.118  1.00  0.00           C  
ATOM    964  C2'   G A  31      -1.665  13.587 -17.599  1.00  0.00           C  
ATOM    965  O2'   G A  31      -2.440  14.224 -16.593  1.00  0.00           O  
ATOM    966  N1    G A  31       3.771  12.682 -16.743  1.00  0.00           N  
ATOM    967  C2    G A  31       2.776  13.299 -16.024  1.00  0.00           C  
ATOM    968  N2    G A  31       3.174  14.163 -15.078  1.00  0.00           N  
ATOM    969  N3    G A  31       1.485  13.085 -16.215  1.00  0.00           N  
ATOM    970  C4    G A  31       1.262  12.191 -17.202  1.00  0.00           C  
ATOM    971  C5    G A  31       2.182  11.520 -17.979  1.00  0.00           C  
ATOM    972  C6    G A  31       3.564  11.759 -17.764  1.00  0.00           C  
ATOM    973  O6    G A  31       4.532  11.261 -18.350  1.00  0.00           O  
ATOM    974  N7    G A  31       1.545  10.684 -18.886  1.00  0.00           N  
ATOM    975  C8    G A  31       0.273  10.859 -18.647  1.00  0.00           C  
ATOM    976  N9    G A  31       0.031  11.760 -17.638  1.00  0.00           N  
ATOM    977  H5'   G A  31      -4.245  10.372 -19.117  1.00  0.00           H  
ATOM    978 H5''   G A  31      -4.349  11.634 -20.088  1.00  0.00           H  
ATOM    979  H4'   G A  31      -4.025  12.282 -17.840  1.00  0.00           H  
ATOM    980  H3'   G A  31      -1.913  13.041 -19.572  1.00  0.00           H  
ATOM    981  H1'   G A  31      -1.265  12.171 -16.138  1.00  0.00           H  
ATOM    982  H2'   G A  31      -0.872  14.114 -17.834  1.00  0.00           H  
ATOM    983 HO2'   G A  31      -1.906  14.934 -16.181  1.00  0.00           H  
ATOM    984  H1    G A  31       4.699  12.910 -16.524  1.00  0.00           H  
ATOM    985  H22   G A  31       2.508  14.632 -14.532  1.00  0.00           H  
ATOM    986  H21   G A  31       4.129  14.326 -14.930  1.00  0.00           H  
ATOM    987  H8    G A  31      -0.436  10.395 -19.139  1.00  0.00           H  
ATOM    988  P     G A  32      -2.877  15.399 -20.307  1.00  0.00           P  
ATOM    989  OP2   G A  32      -2.200  14.665 -21.406  1.00  0.00           O  
ATOM    990  OP1   G A  32      -4.021  16.294 -20.617  1.00  0.00           O  
ATOM    991  O5'   G A  32      -1.777  16.257 -19.536  1.00  0.00           O  
ATOM    992  C5'   G A  32      -2.150  17.193 -18.537  1.00  0.00           C  
ATOM    993  C4'   G A  32      -0.945  17.873 -17.936  1.00  0.00           C  
ATOM    994  O4'   G A  32      -0.080  16.885 -17.319  1.00  0.00           O  
ATOM    995  C3'   G A  32      -0.036  18.604 -18.912  1.00  0.00           C  
ATOM    996  O3'   G A  32      -0.517  19.892 -19.259  1.00  0.00           O  
ATOM    997  C1'   G A  32       1.288  17.258 -17.492  1.00  0.00           C  
ATOM    998  C2'   G A  32       1.294  18.628 -18.173  1.00  0.00           C  
ATOM    999  O2'   G A  32       1.312  19.639 -17.176  1.00  0.00           O  
ATOM   1000  N1    G A  32       5.831  15.416 -18.865  1.00  0.00           N  
ATOM   1001  C2    G A  32       5.529  16.471 -18.038  1.00  0.00           C  
ATOM   1002  N2    G A  32       6.571  17.125 -17.504  1.00  0.00           N  
ATOM   1003  N3    G A  32       4.296  16.857 -17.754  1.00  0.00           N  
ATOM   1004  C4    G A  32       3.372  16.093 -18.374  1.00  0.00           C  
ATOM   1005  C5    G A  32       3.567  15.020 -19.217  1.00  0.00           C  
ATOM   1006  C6    G A  32       4.895  14.616 -19.514  1.00  0.00           C  
ATOM   1007  O6    G A  32       5.274  13.689 -20.238  1.00  0.00           O  
ATOM   1008  N7    G A  32       2.353  14.503 -19.646  1.00  0.00           N  
ATOM   1009  C8    G A  32       1.458  15.257 -19.068  1.00  0.00           C  
ATOM   1010  N9    G A  32       2.008  16.241 -18.282  1.00  0.00           N  
ATOM   1011  H5'   G A  32      -2.641  16.726 -17.828  1.00  0.00           H  
ATOM   1012 H5''   G A  32      -2.735  17.871 -18.937  1.00  0.00           H  
ATOM   1013  H4'   G A  32      -1.247  18.504 -17.249  1.00  0.00           H  
ATOM   1014  H3'   G A  32       0.059  18.067 -19.727  1.00  0.00           H  
ATOM   1015  H1'   G A  32       1.699  17.334 -16.605  1.00  0.00           H  
ATOM   1016  H2'   G A  32       2.049  18.716 -18.793  1.00  0.00           H  
ATOM   1017 HO2'   G A  32       2.192  20.069 -17.174  1.00  0.00           H  
ATOM   1018  H1    G A  32       6.778  15.210 -19.011  1.00  0.00           H  
ATOM   1019  H22   G A  32       6.416  17.886 -16.906  1.00  0.00           H  
ATOM   1020  H21   G A  32       7.487  16.845 -17.709  1.00  0.00           H  
ATOM   1021  H8    G A  32       0.493  15.133 -19.183  1.00  0.00           H  
ATOM   1022  P     U A  33      -0.162  20.527 -20.693  1.00  0.00           P  
ATOM   1023  OP2   U A  33      -0.357  19.475 -21.722  1.00  0.00           O  
ATOM   1024  OP1   U A  33      -0.885  21.818 -20.816  1.00  0.00           O  
ATOM   1025  O5'   U A  33       1.397  20.842 -20.599  1.00  0.00           O  
ATOM   1026  C5'   U A  33       1.878  21.911 -19.799  1.00  0.00           C  
ATOM   1027  C4'   U A  33       3.381  22.028 -19.871  1.00  0.00           C  
ATOM   1028  O4'   U A  33       3.997  20.821 -19.351  1.00  0.00           O  
ATOM   1029  C3'   U A  33       3.976  22.176 -21.263  1.00  0.00           C  
ATOM   1030  O3'   U A  33       3.914  23.504 -21.754  1.00  0.00           O  
ATOM   1031  C1'   U A  33       5.174  20.509 -20.092  1.00  0.00           C  
ATOM   1032  C2'   U A  33       5.396  21.661 -21.073  1.00  0.00           C  
ATOM   1033  O2'   U A  33       6.221  22.639 -20.457  1.00  0.00           O  
ATOM   1034  N1    U A  33       5.022  19.205 -20.781  1.00  0.00           N  
ATOM   1035  C2    U A  33       6.181  18.565 -21.182  1.00  0.00           C  
ATOM   1036  O2    U A  33       7.294  19.023 -20.993  1.00  0.00           O  
ATOM   1037  N3    U A  33       5.992  17.360 -21.814  1.00  0.00           N  
ATOM   1038  C4    U A  33       4.789  16.742 -22.084  1.00  0.00           C  
ATOM   1039  O4    U A  33       4.785  15.655 -22.664  1.00  0.00           O  
ATOM   1040  C5    U A  33       3.634  17.461 -21.640  1.00  0.00           C  
ATOM   1041  C6    U A  33       3.789  18.636 -21.020  1.00  0.00           C  
ATOM   1042  H5'   U A  33       1.614  21.758 -18.868  1.00  0.00           H  
ATOM   1043 H5''   U A  33       1.478  22.749 -20.111  1.00  0.00           H  
ATOM   1044  H4'   U A  33       3.665  22.789 -19.322  1.00  0.00           H  
ATOM   1045  H3'   U A  33       3.500  21.582 -21.881  1.00  0.00           H  
ATOM   1046  H1'   U A  33       5.931  20.460 -19.471  1.00  0.00           H  
ATOM   1047  H2'   U A  33       5.779  21.343 -21.918  1.00  0.00           H  
ATOM   1048 HO2'   U A  33       7.105  22.623 -20.880  1.00  0.00           H  
ATOM   1049  H3    U A  33       6.800  16.890 -22.107  1.00  0.00           H  
ATOM   1050  H5    U A  33       2.737  17.095 -21.789  1.00  0.00           H  
ATOM   1051  H6    U A  33       2.984  19.109 -20.728  1.00  0.00           H  
ATOM   1052  P     A A  34       3.815  23.780 -23.334  1.00  0.00           P  
ATOM   1053  OP2   A A  34       2.708  22.952 -23.876  1.00  0.00           O  
ATOM   1054  OP1   A A  34       3.805  25.249 -23.546  1.00  0.00           O  
ATOM   1055  O5'   A A  34       5.185  23.207 -23.911  1.00  0.00           O  
ATOM   1056  C5'   A A  34       5.891  23.896 -24.932  1.00  0.00           C  
ATOM   1057  C4'   A A  34       7.298  23.374 -25.082  1.00  0.00           C  
ATOM   1058  O4'   A A  34       7.579  22.395 -24.052  1.00  0.00           O  
ATOM   1059  C3'   A A  34       7.597  22.626 -26.373  1.00  0.00           C  
ATOM   1060  O3'   A A  34       8.032  23.478 -27.419  1.00  0.00           O  
ATOM   1061  C1'   A A  34       8.251  21.263 -24.560  1.00  0.00           C  
ATOM   1062  C2'   A A  34       8.728  21.702 -25.945  1.00  0.00           C  
ATOM   1063  O2'   A A  34       9.950  22.412 -25.809  1.00  0.00           O  
ATOM   1064  N1    A A  34       7.308  16.391 -25.949  1.00  0.00           N  
ATOM   1065  C2    A A  34       8.410  17.148 -26.014  1.00  0.00           C  
ATOM   1066  N3    A A  34       8.586  18.412 -25.634  1.00  0.00           N  
ATOM   1067  C4    A A  34       7.448  18.918 -25.127  1.00  0.00           C  
ATOM   1068  C5    A A  34       6.237  18.264 -24.995  1.00  0.00           C  
ATOM   1069  C6    A A  34       6.182  16.930 -25.434  1.00  0.00           C  
ATOM   1070  N6    A A  34       5.083  16.174 -25.370  1.00  0.00           N  
ATOM   1071  N7    A A  34       5.287  19.103 -24.429  1.00  0.00           N  
ATOM   1072  C8    A A  34       5.933  20.225 -24.234  1.00  0.00           C  
ATOM   1073  N9    A A  34       7.246  20.185 -24.634  1.00  0.00           N  
ATOM   1074  H5'   A A  34       5.927  24.850 -24.708  1.00  0.00           H  
ATOM   1075 H5''   A A  34       5.416  23.785 -25.781  1.00  0.00           H  
ATOM   1076  H4'   A A  34       7.925  24.121 -24.988  1.00  0.00           H  
ATOM   1077  H3'   A A  34       6.815  22.090 -26.622  1.00  0.00           H  
ATOM   1078  H1'   A A  34       9.019  20.958 -24.033  1.00  0.00           H  
ATOM   1079  H2'   A A  34       8.816  20.938 -26.553  1.00  0.00           H  
ATOM   1080 HO2'   A A  34      10.680  21.857 -26.154  1.00  0.00           H  
ATOM   1081  H2    A A  34       9.200  16.710 -26.396  1.00  0.00           H  
ATOM   1082  H61   A A  34       5.105  15.249 -25.693  1.00  0.00           H  
ATOM   1083  H62   A A  34       4.255  16.544 -25.000  1.00  0.00           H  
ATOM   1084  H8    A A  34       5.518  21.021 -23.840  1.00  0.00           H  
ATOM   1085  P     A A  35       7.695  23.115 -28.948  1.00  0.00           P  
ATOM   1086  OP2   A A  35       6.227  23.236 -29.137  1.00  0.00           O  
ATOM   1087  OP1   A A  35       8.613  23.891 -29.818  1.00  0.00           O  
ATOM   1088  O5'   A A  35       8.082  21.574 -29.073  1.00  0.00           O  
ATOM   1089  C5'   A A  35       7.155  20.559 -28.717  1.00  0.00           C  
ATOM   1090  C4'   A A  35       7.265  19.364 -29.631  1.00  0.00           C  
ATOM   1091  O4'   A A  35       8.656  19.008 -29.797  1.00  0.00           O  
ATOM   1092  C3'   A A  35       6.642  18.074 -29.120  1.00  0.00           C  
ATOM   1093  O3'   A A  35       5.248  17.997 -29.364  1.00  0.00           O  
ATOM   1094  C1'   A A  35       8.774  17.626 -30.052  1.00  0.00           C  
ATOM   1095  C2'   A A  35       7.387  16.997 -29.903  1.00  0.00           C  
ATOM   1096  O2'   A A  35       6.823  16.817 -31.195  1.00  0.00           O  
ATOM   1097  N1    A A  35      12.710  18.594 -26.870  1.00  0.00           N  
ATOM   1098  C2    A A  35      11.973  19.388 -27.659  1.00  0.00           C  
ATOM   1099  N3    A A  35      10.962  19.069 -28.464  1.00  0.00           N  
ATOM   1100  C4    A A  35      10.714  17.748 -28.414  1.00  0.00           C  
ATOM   1101  C5    A A  35      11.383  16.807 -27.654  1.00  0.00           C  
ATOM   1102  C6    A A  35      12.434  17.273 -26.844  1.00  0.00           C  
ATOM   1103  N6    A A  35      13.168  16.482 -26.058  1.00  0.00           N  
ATOM   1104  N7    A A  35      10.850  15.542 -27.858  1.00  0.00           N  
ATOM   1105  C8    A A  35       9.887  15.743 -28.724  1.00  0.00           C  
ATOM   1106  N9    A A  35       9.748  17.055 -29.104  1.00  0.00           N  
ATOM   1107  H5'   A A  35       6.246  20.921 -28.773  1.00  0.00           H  
ATOM   1108 H5''   A A  35       7.329  20.274 -27.796  1.00  0.00           H  
ATOM   1109  H4'   A A  35       6.888  19.597 -30.505  1.00  0.00           H  
ATOM   1110  H3'   A A  35       6.848  17.973 -28.167  1.00  0.00           H  
ATOM   1111  H1'   A A  35       9.094  17.494 -30.970  1.00  0.00           H  
ATOM   1112  H2'   A A  35       7.429  16.154 -29.404  1.00  0.00           H  
ATOM   1113 HO2'   A A  35       7.371  17.297 -31.850  1.00  0.00           H  
ATOM   1114  H2    A A  35      12.214  20.338 -27.642  1.00  0.00           H  
ATOM   1115  H61   A A  35      13.889  16.865 -25.515  1.00  0.00           H  
ATOM   1116  H62   A A  35      12.986  15.520 -26.022  1.00  0.00           H  
ATOM   1117  H8    A A  35       9.318  15.022 -29.068  1.00  0.00           H  
ATOM   1118  P     A A  36       4.520  16.648 -29.639  1.00  0.00           P  
ATOM   1119  OP2   A A  36       3.078  16.904 -29.395  1.00  0.00           O  
ATOM   1120  OP1   A A  36       4.970  16.206 -30.983  1.00  0.00           O  
ATOM   1121  O5'   A A  36       5.014  15.570 -28.574  1.00  0.00           O  
ATOM   1122  C5'   A A  36       5.475  14.293 -28.990  1.00  0.00           C  
ATOM   1123  C4'   A A  36       6.050  13.508 -27.837  1.00  0.00           C  
ATOM   1124  O4'   A A  36       5.140  13.527 -26.703  1.00  0.00           O  
ATOM   1125  C3'   A A  36       6.367  12.047 -28.116  1.00  0.00           C  
ATOM   1126  O3'   A A  36       7.568  11.614 -27.503  1.00  0.00           O  
ATOM   1127  C1'   A A  36       4.868  12.197 -26.290  1.00  0.00           C  
ATOM   1128  C2'   A A  36       5.193  11.307 -27.483  1.00  0.00           C  
ATOM   1129  O2'   A A  36       5.587  10.029 -27.006  1.00  0.00           O  
ATOM   1130  N1    A A  36       1.517  11.931 -22.384  1.00  0.00           N  
ATOM   1131  C2    A A  36       2.854  12.007 -22.420  1.00  0.00           C  
ATOM   1132  N3    A A  36       3.664  12.073 -23.474  1.00  0.00           N  
ATOM   1133  C4    A A  36       2.958  12.055 -24.618  1.00  0.00           C  
ATOM   1134  C5    A A  36       1.583  11.980 -24.742  1.00  0.00           C  
ATOM   1135  C6    A A  36       0.838  11.915 -23.551  1.00  0.00           C  
ATOM   1136  N6    A A  36      -0.494  11.838 -23.514  1.00  0.00           N  
ATOM   1137  N7    A A  36       1.210  11.985 -26.079  1.00  0.00           N  
ATOM   1138  C8    A A  36       2.349  12.062 -26.723  1.00  0.00           C  
ATOM   1139  N9    A A  36       3.448  12.108 -25.901  1.00  0.00           N  
ATOM   1140  H5'   A A  36       6.168  14.409 -29.674  1.00  0.00           H  
ATOM   1141 H5''   A A  36       4.727  13.792 -29.376  1.00  0.00           H  
ATOM   1142  H4'   A A  36       6.874  13.966 -27.569  1.00  0.00           H  
ATOM   1143  H3'   A A  36       6.420  11.879 -29.081  1.00  0.00           H  
ATOM   1144  H1'   A A  36       5.431  11.940 -25.529  1.00  0.00           H  
ATOM   1145  H2'   A A  36       4.432  11.248 -28.098  1.00  0.00           H  
ATOM   1146 HO2'   A A  36       4.877   9.383 -27.205  1.00  0.00           H  
ATOM   1147  H2    A A  36       3.298  12.015 -21.546  1.00  0.00           H  
ATOM   1148  H61   A A  36      -0.959  11.796 -22.652  1.00  0.00           H  
ATOM   1149  H62   A A  36      -1.008  11.826 -24.349  1.00  0.00           H  
ATOM   1150  H8    A A  36       2.410  12.085 -27.701  1.00  0.00           H  
ATOM   1151  P     A A  37       8.815  11.150 -28.406  1.00  0.00           P  
ATOM   1152  OP2   A A  37       8.356  10.050 -29.292  1.00  0.00           O  
ATOM   1153  OP1   A A  37       9.430  12.363 -29.000  1.00  0.00           O  
ATOM   1154  O5'   A A  37       9.845  10.538 -27.355  1.00  0.00           O  
ATOM   1155  C5'   A A  37      11.055  11.211 -27.045  1.00  0.00           C  
ATOM   1156  C4'   A A  37      11.927  10.390 -26.129  1.00  0.00           C  
ATOM   1157  O4'   A A  37      11.067   9.692 -25.180  1.00  0.00           O  
ATOM   1158  C3'   A A  37      12.771   9.315 -26.797  1.00  0.00           C  
ATOM   1159  O3'   A A  37      13.931   8.979 -26.055  1.00  0.00           O  
ATOM   1160  C1'   A A  37      11.174   8.293 -25.414  1.00  0.00           C  
ATOM   1161  C2'   A A  37      11.822   8.126 -26.787  1.00  0.00           C  
ATOM   1162  O2'   A A  37      12.534   6.898 -26.825  1.00  0.00           O  
ATOM   1163  N1    A A  37       8.039   4.979 -23.018  1.00  0.00           N  
ATOM   1164  C2    A A  37       9.320   5.314 -22.815  1.00  0.00           C  
ATOM   1165  N3    A A  37      10.076   6.186 -23.478  1.00  0.00           N  
ATOM   1166  C4    A A  37       9.377   6.763 -24.471  1.00  0.00           C  
ATOM   1167  C5    A A  37       8.056   6.523 -24.802  1.00  0.00           C  
ATOM   1168  C6    A A  37       7.365   5.578 -24.023  1.00  0.00           C  
ATOM   1169  N6    A A  37       6.089   5.243 -24.225  1.00  0.00           N  
ATOM   1170  N7    A A  37       7.672   7.304 -25.884  1.00  0.00           N  
ATOM   1171  C8    A A  37       8.750   7.987 -26.178  1.00  0.00           C  
ATOM   1172  N9    A A  37       9.820   7.710 -25.363  1.00  0.00           N  
ATOM   1173  H5'   A A  37      10.845  12.063 -26.606  1.00  0.00           H  
ATOM   1174 H5''   A A  37      11.544  11.392 -27.874  1.00  0.00           H  
ATOM   1175  H4'   A A  37      12.517  10.987 -25.623  1.00  0.00           H  
ATOM   1176  H3'   A A  37      13.033   9.560 -27.709  1.00  0.00           H  
ATOM   1177  H1'   A A  37      11.739   7.869 -24.734  1.00  0.00           H  
ATOM   1178  H2'   A A  37      11.163   8.186 -27.511  1.00  0.00           H  
ATOM   1179 HO2'   A A  37      12.064   6.275 -27.417  1.00  0.00           H  
ATOM   1180  H2    A A  37       9.764   4.851 -22.074  1.00  0.00           H  
ATOM   1181  H61   A A  37       5.660   4.576 -23.648  1.00  0.00           H  
ATOM   1182  H62   A A  37       5.580   5.665 -24.948  1.00  0.00           H  
ATOM   1183  H8    A A  37       8.790   8.635 -26.912  1.00  0.00           H  
ATOM   1184  P     A A  38      15.264   9.866 -26.194  1.00  0.00           P  
ATOM   1185  OP2   A A  38      16.351   9.179 -25.452  1.00  0.00           O  
ATOM   1186  OP1   A A  38      15.449  10.198 -27.628  1.00  0.00           O  
ATOM   1187  O5'   A A  38      14.913  11.212 -25.417  1.00  0.00           O  
ATOM   1188  C5'   A A  38      14.949  11.266 -23.999  1.00  0.00           C  
ATOM   1189  C4'   A A  38      14.878  12.687 -23.496  1.00  0.00           C  
ATOM   1190  O4'   A A  38      13.971  13.457 -24.327  1.00  0.00           O  
ATOM   1191  C3'   A A  38      14.335  12.870 -22.087  1.00  0.00           C  
ATOM   1192  O3'   A A  38      15.312  12.650 -21.084  1.00  0.00           O  
ATOM   1193  C1'   A A  38      13.233  14.376 -23.537  1.00  0.00           C  
ATOM   1194  C2'   A A  38      13.801  14.295 -22.119  1.00  0.00           C  
ATOM   1195  O2'   A A  38      14.852  15.241 -21.989  1.00  0.00           O  
ATOM   1196  N1    A A  38       8.434  16.070 -22.728  1.00  0.00           N  
ATOM   1197  C2    A A  38       9.631  16.655 -22.587  1.00  0.00           C  
ATOM   1198  N3    A A  38      10.843  16.154 -22.816  1.00  0.00           N  
ATOM   1199  C4    A A  38      10.759  14.882 -23.244  1.00  0.00           C  
ATOM   1200  C5    A A  38       9.604  14.148 -23.438  1.00  0.00           C  
ATOM   1201  C6    A A  38       8.385  14.792 -23.161  1.00  0.00           C  
ATOM   1202  N6    A A  38       7.192  14.210 -23.300  1.00  0.00           N  
ATOM   1203  N7    A A  38       9.905  12.870 -23.888  1.00  0.00           N  
ATOM   1204  C8    A A  38      11.213  12.860 -23.955  1.00  0.00           C  
ATOM   1205  N9    A A  38      11.796  14.045 -23.580  1.00  0.00           N  
ATOM   1206  H5'   A A  38      15.783  10.858 -23.684  1.00  0.00           H  
ATOM   1207 H5''   A A  38      14.191  10.761 -23.639  1.00  0.00           H  
ATOM   1208  H4'   A A  38      15.772  13.086 -23.546  1.00  0.00           H  
ATOM   1209  H3'   A A  38      13.587  12.251 -21.948  1.00  0.00           H  
ATOM   1210  H1'   A A  38      13.371  15.279 -23.892  1.00  0.00           H  
ATOM   1211  H2'   A A  38      13.103  14.433 -21.445  1.00  0.00           H  
ATOM   1212 HO2'   A A  38      14.553  15.972 -21.409  1.00  0.00           H  
ATOM   1213  H2    A A  38       9.612  17.582 -22.271  1.00  0.00           H  
ATOM   1214  H61   A A  38       6.375  14.711 -23.091  1.00  0.00           H  
ATOM   1215  H62   A A  38       7.132  13.284 -23.613  1.00  0.00           H  
ATOM   1216  H8    A A  38      11.729  12.078 -24.246  1.00  0.00           H  
ATOM   1217  P     C A  39      14.920  11.877 -19.731  1.00  0.00           P  
ATOM   1218  OP2   C A  39      13.897  10.854 -20.064  1.00  0.00           O  
ATOM   1219  OP1   C A  39      16.178  11.465 -19.057  1.00  0.00           O  
ATOM   1220  O5'   C A  39      14.225  12.996 -18.834  1.00  0.00           O  
ATOM   1221  C5'   C A  39      14.987  14.047 -18.259  1.00  0.00           C  
ATOM   1222  C4'   C A  39      14.103  15.112 -17.658  1.00  0.00           C  
ATOM   1223  O4'   C A  39      13.249  15.682 -18.685  1.00  0.00           O  
ATOM   1224  C3'   C A  39      13.131  14.650 -16.584  1.00  0.00           C  
ATOM   1225  O3'   C A  39      13.730  14.542 -15.303  1.00  0.00           O  
ATOM   1226  C1'   C A  39      11.959  15.961 -18.162  1.00  0.00           C  
ATOM   1227  C2'   C A  39      12.030  15.698 -16.657  1.00  0.00           C  
ATOM   1228  O2'   C A  39      12.415  16.896 -15.998  1.00  0.00           O  
ATOM   1229  N1    C A  39      10.938  15.120 -18.833  1.00  0.00           N  
ATOM   1230  C2    C A  39       9.589  15.469 -18.689  1.00  0.00           C  
ATOM   1231  O2    C A  39       9.290  16.463 -18.010  1.00  0.00           O  
ATOM   1232  N3    C A  39       8.638  14.719 -19.291  1.00  0.00           N  
ATOM   1233  C4    C A  39       8.985  13.656 -20.016  1.00  0.00           C  
ATOM   1234  N4    C A  39       8.012  12.945 -20.592  1.00  0.00           N  
ATOM   1235  C5    C A  39      10.346  13.273 -20.181  1.00  0.00           C  
ATOM   1236  C6    C A  39      11.279  14.024 -19.582  1.00  0.00           C  
ATOM   1237  H5'   C A  39      15.549  14.451 -18.953  1.00  0.00           H  
ATOM   1238 H5''   C A  39      15.562  13.677 -17.557  1.00  0.00           H  
ATOM   1239  H4'   C A  39      14.671  15.820 -17.288  1.00  0.00           H  
ATOM   1240  H3'   C A  39      12.760  13.778 -16.839  1.00  0.00           H  
ATOM   1241  H1'   C A  39      11.754  16.907 -18.318  1.00  0.00           H  
ATOM   1242  H2'   C A  39      11.179  15.352 -16.313  1.00  0.00           H  
ATOM   1243 HO2'   C A  39      11.646  17.251 -15.506  1.00  0.00           H  
ATOM   1244  H42   C A  39       8.235  12.157 -21.130  1.00  0.00           H  
ATOM   1245  H41   C A  39       7.076  13.210 -20.475  1.00  0.00           H  
ATOM   1246  H5    C A  39      10.592  12.490 -20.716  1.00  0.00           H  
ATOM   1247  H6    C A  39      12.221  13.777 -19.683  1.00  0.00           H  
ATOM   1248  P     C A  40      13.246  13.405 -14.277  1.00  0.00           P  
ATOM   1249  OP2   C A  40      12.961  12.173 -15.056  1.00  0.00           O  
ATOM   1250  OP1   C A  40      14.217  13.355 -13.155  1.00  0.00           O  
ATOM   1251  O5'   C A  40      11.865  13.960 -13.709  1.00  0.00           O  
ATOM   1252  C5'   C A  40      11.833  15.077 -12.834  1.00  0.00           C  
ATOM   1253  C4'   C A  40      10.418  15.501 -12.523  1.00  0.00           C  
ATOM   1254  O4'   C A  40       9.744  15.905 -13.744  1.00  0.00           O  
ATOM   1255  C3'   C A  40       9.510  14.430 -11.937  1.00  0.00           C  
ATOM   1256  O3'   C A  40       9.680  14.264 -10.540  1.00  0.00           O  
ATOM   1257  C1'   C A  40       8.386  15.494 -13.723  1.00  0.00           C  
ATOM   1258  C2'   C A  40       8.123  14.919 -12.330  1.00  0.00           C  
ATOM   1259  O2'   C A  40       7.684  15.964 -11.475  1.00  0.00           O  
ATOM   1260  N1    C A  40       8.135  14.502 -14.798  1.00  0.00           N  
ATOM   1261  C2    C A  40       6.808  14.220 -15.146  1.00  0.00           C  
ATOM   1262  O2    C A  40       5.888  14.801 -14.549  1.00  0.00           O  
ATOM   1263  N3    C A  40       6.552  13.320 -16.123  1.00  0.00           N  
ATOM   1264  C4    C A  40       7.558  12.709 -16.748  1.00  0.00           C  
ATOM   1265  N4    C A  40       7.258  11.828 -17.707  1.00  0.00           N  
ATOM   1266  C5    C A  40       8.917  12.973 -16.418  1.00  0.00           C  
ATOM   1267  C6    C A  40       9.158  13.866 -15.451  1.00  0.00           C  
ATOM   1268  H5'   C A  40      12.306  15.825 -13.254  1.00  0.00           H  
ATOM   1269 H5''   C A  40      12.286  14.841 -11.998  1.00  0.00           H  
ATOM   1270  H4'   C A  40      10.446  16.264 -11.908  1.00  0.00           H  
ATOM   1271  H3'   C A  40       9.688  13.577 -12.386  1.00  0.00           H  
ATOM   1272  H1'   C A  40       7.814  16.277 -13.865  1.00  0.00           H  
ATOM   1273  H2'   C A  40       7.478  14.181 -12.363  1.00  0.00           H  
ATOM   1274 HO2'   C A  40       6.791  16.252 -11.756  1.00  0.00           H  
ATOM   1275  H42   C A  40       7.975  11.362 -18.185  1.00  0.00           H  
ATOM   1276  H41   C A  40       6.321  11.648 -17.931  1.00  0.00           H  
ATOM   1277  H5    C A  40       9.650  12.519 -16.884  1.00  0.00           H  
ATOM   1278  H6    C A  40      10.087  14.062 -15.209  1.00  0.00           H  
ATOM   1279  P     G A  41       8.962  13.044  -9.778  1.00  0.00           P  
ATOM   1280  OP2   G A  41       9.796  11.830  -9.967  1.00  0.00           O  
ATOM   1281  OP1   G A  41       8.623  13.495  -8.404  1.00  0.00           O  
ATOM   1282  O5'   G A  41       7.600  12.836 -10.579  1.00  0.00           O  
ATOM   1283  C5'   G A  41       6.360  13.255 -10.029  1.00  0.00           C  
ATOM   1284  C4'   G A  41       5.202  12.509 -10.643  1.00  0.00           C  
ATOM   1285  O4'   G A  41       5.186  12.718 -12.075  1.00  0.00           O  
ATOM   1286  C3'   G A  41       5.241  10.994 -10.517  1.00  0.00           C  
ATOM   1287  O3'   G A  41       4.788  10.532  -9.256  1.00  0.00           O  
ATOM   1288  C1'   G A  41       4.700  11.569 -12.736  1.00  0.00           C  
ATOM   1289  C2'   G A  41       4.294  10.589 -11.630  1.00  0.00           C  
ATOM   1290  O2'   G A  41       2.941  10.830 -11.269  1.00  0.00           O  
ATOM   1291  N1    G A  41       5.974   8.744 -16.775  1.00  0.00           N  
ATOM   1292  C2    G A  41       4.731   9.028 -16.264  1.00  0.00           C  
ATOM   1293  N2    G A  41       3.685   8.493 -16.911  1.00  0.00           N  
ATOM   1294  N3    G A  41       4.526   9.784 -15.198  1.00  0.00           N  
ATOM   1295  C4    G A  41       5.682  10.239 -14.672  1.00  0.00           C  
ATOM   1296  C5    G A  41       6.972  10.015 -15.104  1.00  0.00           C  
ATOM   1297  C6    G A  41       7.178   9.202 -16.249  1.00  0.00           C  
ATOM   1298  O6    G A  41       8.245   8.886 -16.787  1.00  0.00           O  
ATOM   1299  N7    G A  41       7.886  10.665 -14.287  1.00  0.00           N  
ATOM   1300  C8    G A  41       7.149  11.261 -13.389  1.00  0.00           C  
ATOM   1301  N9    G A  41       5.803  11.046 -13.564  1.00  0.00           N  
ATOM   1302  H5'   G A  41       6.246  14.214 -10.191  1.00  0.00           H  
ATOM   1303 H5''   G A  41       6.368  13.093  -9.062  1.00  0.00           H  
ATOM   1304  H4'   G A  41       4.363  12.839 -10.258  1.00  0.00           H  
ATOM   1305  H3'   G A  41       6.136  10.636 -10.687  1.00  0.00           H  
ATOM   1306  H1'   G A  41       3.925  11.757 -13.306  1.00  0.00           H  
ATOM   1307  H2'   G A  41       4.436   9.658 -11.902  1.00  0.00           H  
ATOM   1308 HO2'   G A  41       2.657  10.149 -10.624  1.00  0.00           H  
ATOM   1309  H1    G A  41       6.019   8.173 -17.571  1.00  0.00           H  
ATOM   1310  H22   G A  41       2.773   8.662 -16.592  1.00  0.00           H  
ATOM   1311  H21   G A  41       3.829   7.932 -17.702  1.00  0.00           H  
ATOM   1312  H8    G A  41       7.519  11.808 -12.665  1.00  0.00           H  
ATOM   1313  P     A A  42       4.976   8.989  -8.846  1.00  0.00           P  
ATOM   1314  OP2   A A  42       5.764   8.323  -9.913  1.00  0.00           O  
ATOM   1315  OP1   A A  42       5.454   8.941  -7.441  1.00  0.00           O  
ATOM   1316  O5'   A A  42       3.497   8.398  -8.884  1.00  0.00           O  
ATOM   1317  C5'   A A  42       3.026   7.545  -7.851  1.00  0.00           C  
ATOM   1318  C4'   A A  42       1.822   8.130  -7.155  1.00  0.00           C  
ATOM   1319  O4'   A A  42       1.147   9.027  -8.066  1.00  0.00           O  
ATOM   1320  C3'   A A  42       0.747   7.140  -6.735  1.00  0.00           C  
ATOM   1321  O3'   A A  42       0.932   6.644  -5.420  1.00  0.00           O  
ATOM   1322  C1'   A A  42      -0.236   8.778  -8.116  1.00  0.00           C  
ATOM   1323  C2'   A A  42      -0.525   7.968  -6.851  1.00  0.00           C  
ATOM   1324  O2'   A A  42      -0.663   8.857  -5.751  1.00  0.00           O  
ATOM   1325  N1    A A  42      -3.718   6.677 -11.281  1.00  0.00           N  
ATOM   1326  C2    A A  42      -3.841   7.393 -10.155  1.00  0.00           C  
ATOM   1327  N3    A A  42      -2.890   7.910  -9.380  1.00  0.00           N  
ATOM   1328  C4    A A  42      -1.670   7.625  -9.870  1.00  0.00           C  
ATOM   1329  C5    A A  42      -1.385   6.901 -11.013  1.00  0.00           C  
ATOM   1330  C6    A A  42      -2.479   6.409 -11.746  1.00  0.00           C  
ATOM   1331  N6    A A  42      -2.358   5.695 -12.867  1.00  0.00           N  
ATOM   1332  N7    A A  42      -0.013   6.810 -11.206  1.00  0.00           N  
ATOM   1333  C8    A A  42       0.491   7.469 -10.192  1.00  0.00           C  
ATOM   1334  N9    A A  42      -0.455   7.989  -9.344  1.00  0.00           N  
ATOM   1335  H5'   A A  42       3.741   7.413  -7.194  1.00  0.00           H  
ATOM   1336 H5''   A A  42       2.782   6.678  -8.236  1.00  0.00           H  
ATOM   1337  H4'   A A  42       2.111   8.637  -6.367  1.00  0.00           H  
ATOM   1338  H3'   A A  42       0.716   6.386  -7.361  1.00  0.00           H  
ATOM   1339  H1'   A A  42      -0.810   9.573  -8.133  1.00  0.00           H  
ATOM   1340  H2'   A A  42      -1.316   7.399  -6.959  1.00  0.00           H  
ATOM   1341 HO2'   A A  42      -1.603   8.879  -5.476  1.00  0.00           H  
ATOM   1342  H2    A A  42      -4.761   7.560  -9.861  1.00  0.00           H  
ATOM   1343  H61   A A  42      -3.159   5.378 -13.335  1.00  0.00           H  
ATOM   1344  H62   A A  42      -1.469   5.488 -13.223  1.00  0.00           H  
ATOM   1345  H8    A A  42       1.455   7.580 -10.052  1.00  0.00           H  
ATOM   1346  P     A A  43       1.130   5.069  -5.171  1.00  0.00           P  
ATOM   1347  OP2   A A  43       2.500   4.703  -5.610  1.00  0.00           O  
ATOM   1348  OP1   A A  43       0.697   4.764  -3.784  1.00  0.00           O  
ATOM   1349  O5'   A A  43       0.094   4.388  -6.172  1.00  0.00           O  
ATOM   1350  C5'   A A  43      -1.250   4.152  -5.781  1.00  0.00           C  
ATOM   1351  C4'   A A  43      -2.125   3.835  -6.968  1.00  0.00           C  
ATOM   1352  O4'   A A  43      -1.621   4.581  -8.111  1.00  0.00           O  
ATOM   1353  C3'   A A  43      -2.168   2.376  -7.395  1.00  0.00           C  
ATOM   1354  O3'   A A  43      -3.281   1.676  -6.868  1.00  0.00           O  
ATOM   1355  C1'   A A  43      -1.671   3.768  -9.290  1.00  0.00           C  
ATOM   1356  C2'   A A  43      -2.305   2.443  -8.909  1.00  0.00           C  
ATOM   1357  O2'   A A  43      -3.670   2.494  -9.300  1.00  0.00           O  
ATOM   1358  N1    A A  43       1.308   1.646 -12.921  1.00  0.00           N  
ATOM   1359  C2    A A  43      -0.014   1.614 -12.709  1.00  0.00           C  
ATOM   1360  N3    A A  43      -0.725   2.190 -11.742  1.00  0.00           N  
ATOM   1361  C4    A A  43       0.076   2.878 -10.909  1.00  0.00           C  
ATOM   1362  C5    A A  43       1.450   3.005 -10.997  1.00  0.00           C  
ATOM   1363  C6    A A  43       2.083   2.347 -12.066  1.00  0.00           C  
ATOM   1364  N6    A A  43       3.401   2.379 -12.278  1.00  0.00           N  
ATOM   1365  N7    A A  43       1.937   3.791  -9.962  1.00  0.00           N  
ATOM   1366  C8    A A  43       0.865   4.118  -9.283  1.00  0.00           C  
ATOM   1367  N9    A A  43      -0.297   3.600  -9.800  1.00  0.00           N  
ATOM   1368  H5'   A A  43      -1.598   4.952  -5.333  1.00  0.00           H  
ATOM   1369 H5''   A A  43      -1.275   3.399  -5.156  1.00  0.00           H  
ATOM   1370  H4'   A A  43      -3.039   4.140  -6.788  1.00  0.00           H  
ATOM   1371  H3'   A A  43      -1.344   1.917  -7.127  1.00  0.00           H  
ATOM   1372  H1'   A A  43      -2.221   4.208  -9.972  1.00  0.00           H  
ATOM   1373  H2'   A A  43      -1.829   1.706  -9.346  1.00  0.00           H  
ATOM   1374 HO2'   A A  43      -3.794   1.934 -10.094  1.00  0.00           H  
ATOM   1375  H2    A A  43      -0.532   1.092 -13.357  1.00  0.00           H  
ATOM   1376  H61   A A  43       3.786   1.900 -13.042  1.00  0.00           H  
ATOM   1377  H62   A A  43       3.984   2.881 -11.671  1.00  0.00           H  
ATOM   1378  H8    A A  43       0.890   4.680  -8.480  1.00  0.00           H  
ATOM   1379  P     G A  44      -3.064   0.516  -5.778  1.00  0.00           P  
ATOM   1380  OP2   G A  44      -1.837   0.835  -5.005  1.00  0.00           O  
ATOM   1381  OP1   G A  44      -4.350   0.309  -5.063  1.00  0.00           O  
ATOM   1382  O5'   G A  44      -2.772  -0.785  -6.651  1.00  0.00           O  
ATOM   1383  C5'   G A  44      -3.834  -1.601  -7.121  1.00  0.00           C  
ATOM   1384  C4'   G A  44      -3.648  -3.042  -6.714  1.00  0.00           C  
ATOM   1385  O4'   G A  44      -2.516  -3.575  -7.456  1.00  0.00           O  
ATOM   1386  C3'   G A  44      -3.337  -3.285  -5.245  1.00  0.00           C  
ATOM   1387  O3'   G A  44      -4.309  -4.088  -4.598  1.00  0.00           O  
ATOM   1388  C1'   G A  44      -1.522  -4.108  -6.540  1.00  0.00           C  
ATOM   1389  C2'   G A  44      -1.835  -3.550  -5.153  1.00  0.00           C  
ATOM   1390  O2'   G A  44      -1.546  -4.549  -4.186  1.00  0.00           O  
ATOM   1391  N1    G A  44       1.870  -4.343 -10.328  1.00  0.00           N  
ATOM   1392  C2    G A  44       0.583  -4.821 -10.276  1.00  0.00           C  
ATOM   1393  N2    G A  44       0.135  -5.445 -11.376  1.00  0.00           N  
ATOM   1394  N3    G A  44      -0.209  -4.697  -9.224  1.00  0.00           N  
ATOM   1395  C4    G A  44       0.398  -4.047  -8.209  1.00  0.00           C  
ATOM   1396  C5    G A  44       1.676  -3.530  -8.159  1.00  0.00           C  
ATOM   1397  C6    G A  44       2.515  -3.670  -9.294  1.00  0.00           C  
ATOM   1398  O6    G A  44       3.678  -3.281  -9.445  1.00  0.00           O  
ATOM   1399  N7    G A  44       1.918  -2.933  -6.930  1.00  0.00           N  
ATOM   1400  C8    G A  44       0.805  -3.094  -6.267  1.00  0.00           C  
ATOM   1401  N9    G A  44      -0.159  -3.761  -6.984  1.00  0.00           N  
ATOM   1402  H5'   G A  44      -3.871  -1.547  -8.099  1.00  0.00           H  
ATOM   1403 H5''   G A  44      -4.680  -1.270  -6.751  1.00  0.00           H  
ATOM   1404  H4'   G A  44      -4.444  -3.559  -6.960  1.00  0.00           H  
ATOM   1405  H3'   G A  44      -3.430  -2.360  -4.939  1.00  0.00           H  
ATOM   1406  H1'   G A  44      -1.625  -5.083  -6.530  1.00  0.00           H  
ATOM   1407  H2'   G A  44      -1.334  -2.725  -4.983  1.00  0.00           H  
ATOM   1408 HO2'   G A  44      -0.739  -4.291  -3.692  1.00  0.00           H  
ATOM   1409  H1    G A  44       2.375  -4.486 -11.156  1.00  0.00           H  
ATOM   1410  H22   G A  44      -0.776  -5.807 -11.397  1.00  0.00           H  
ATOM   1411  H21   G A  44       0.716  -5.541 -12.159  1.00  0.00           H  
ATOM   1412  H8    G A  44       0.671  -2.771  -5.352  1.00  0.00           H  
ATOM   1413  P     G A  45      -5.651  -3.420  -4.017  1.00  0.00           P  
ATOM   1414  OP2   G A  45      -5.261  -2.450  -2.963  1.00  0.00           O  
ATOM   1415  OP1   G A  45      -6.474  -2.965  -5.167  1.00  0.00           O  
ATOM   1416  O5'   G A  45      -6.412  -4.631  -3.315  1.00  0.00           O  
ATOM   1417  C5'   G A  45      -7.829  -4.716  -3.344  1.00  0.00           C  
ATOM   1418  C4'   G A  45      -8.294  -6.091  -3.757  1.00  0.00           C  
ATOM   1419  O4'   G A  45      -8.143  -6.250  -5.192  1.00  0.00           O  
ATOM   1420  C3'   G A  45      -7.519  -7.261  -3.171  1.00  0.00           C  
ATOM   1421  O3'   G A  45      -7.936  -7.601  -1.859  1.00  0.00           O  
ATOM   1422  C1'   G A  45      -7.734  -7.575  -5.503  1.00  0.00           C  
ATOM   1423  C2'   G A  45      -7.759  -8.364  -4.192  1.00  0.00           C  
ATOM   1424  O2'   G A  45      -9.044  -8.946  -4.030  1.00  0.00           O  
ATOM   1425  N1    G A  45      -4.296 -10.210  -8.177  1.00  0.00           N  
ATOM   1426  C2    G A  45      -5.547 -10.586  -7.752  1.00  0.00           C  
ATOM   1427  N2    G A  45      -5.940 -11.826  -8.079  1.00  0.00           N  
ATOM   1428  N3    G A  45      -6.356  -9.803  -7.057  1.00  0.00           N  
ATOM   1429  C4    G A  45      -5.806  -8.595  -6.814  1.00  0.00           C  
ATOM   1430  C5    G A  45      -4.568  -8.121  -7.194  1.00  0.00           C  
ATOM   1431  C6    G A  45      -3.710  -8.971  -7.939  1.00  0.00           C  
ATOM   1432  O6    G A  45      -2.575  -8.734  -8.368  1.00  0.00           O  
ATOM   1433  N7    G A  45      -4.380  -6.821  -6.747  1.00  0.00           N  
ATOM   1434  C8    G A  45      -5.486  -6.533  -6.116  1.00  0.00           C  
ATOM   1435  N9    G A  45      -6.394  -7.564  -6.119  1.00  0.00           N  
ATOM   1436  H5'   G A  45      -8.177  -4.057  -3.979  1.00  0.00           H  
ATOM   1437 H5''   G A  45      -8.180  -4.515  -2.451  1.00  0.00           H  
ATOM   1438  H4'   G A  45      -9.241  -6.189  -3.524  1.00  0.00           H  
ATOM   1439  H3'   G A  45      -6.564  -7.040  -3.157  1.00  0.00           H  
ATOM   1440  H1'   G A  45      -8.379  -7.965  -6.130  1.00  0.00           H  
ATOM   1441  H2'   G A  45      -7.049  -9.039  -4.167  1.00  0.00           H  
ATOM   1442 HO2'   G A  45      -8.974  -9.915  -4.159  1.00  0.00           H  
ATOM   1443  H1    G A  45      -3.774 -10.864  -8.687  1.00  0.00           H  
ATOM   1444  H22   G A  45      -6.823 -12.149  -7.803  1.00  0.00           H  
ATOM   1445  H21   G A  45      -5.346 -12.411  -8.594  1.00  0.00           H  
ATOM   1446  H8    G A  45      -5.650  -5.669  -5.685  1.00  0.00           H  
ATOM   1447  P     A A  46      -6.860  -8.096  -0.773  1.00  0.00           P  
ATOM   1448  OP2   A A  46      -5.601  -7.343  -0.997  1.00  0.00           O  
ATOM   1449  OP1   A A  46      -7.507  -8.065   0.563  1.00  0.00           O  
ATOM   1450  O5'   A A  46      -6.598  -9.620  -1.158  1.00  0.00           O  
ATOM   1451  C5'   A A  46      -7.599 -10.606  -0.955  1.00  0.00           C  
ATOM   1452  C4'   A A  46      -7.198 -11.933  -1.549  1.00  0.00           C  
ATOM   1453  O4'   A A  46      -7.020 -11.796  -2.983  1.00  0.00           O  
ATOM   1454  C3'   A A  46      -5.876 -12.509  -1.065  1.00  0.00           C  
ATOM   1455  O3'   A A  46      -5.988 -13.186   0.175  1.00  0.00           O  
ATOM   1456  C1'   A A  46      -5.934 -12.597  -3.425  1.00  0.00           C  
ATOM   1457  C2'   A A  46      -5.464 -13.411  -2.219  1.00  0.00           C  
ATOM   1458  O2'   A A  46      -6.172 -14.642  -2.190  1.00  0.00           O  
ATOM   1459  N1    A A  46      -1.730 -12.383  -6.398  1.00  0.00           N  
ATOM   1460  C2    A A  46      -2.553 -13.389  -6.073  1.00  0.00           C  
ATOM   1461  N3    A A  46      -3.631 -13.374  -5.292  1.00  0.00           N  
ATOM   1462  C4    A A  46      -3.849 -12.139  -4.806  1.00  0.00           C  
ATOM   1463  C5    A A  46      -3.094 -11.008  -5.050  1.00  0.00           C  
ATOM   1464  C6    A A  46      -1.978 -11.155  -5.894  1.00  0.00           C  
ATOM   1465  N6    A A  46      -1.158 -10.153  -6.218  1.00  0.00           N  
ATOM   1466  N7    A A  46      -3.621  -9.912  -4.379  1.00  0.00           N  
ATOM   1467  C8    A A  46      -4.665 -10.398  -3.756  1.00  0.00           C  
ATOM   1468  N9    A A  46      -4.863 -11.740  -3.969  1.00  0.00           N  
ATOM   1469  H5'   A A  46      -8.433 -10.306  -1.376  1.00  0.00           H  
ATOM   1470 H5''   A A  46      -7.749 -10.718   0.006  1.00  0.00           H  
ATOM   1471  H4'   A A  46      -7.910 -12.585  -1.378  1.00  0.00           H  
ATOM   1472  H3'   A A  46      -5.223 -11.783  -0.976  1.00  0.00           H  
ATOM   1473  H1'   A A  46      -6.253 -13.205  -4.125  1.00  0.00           H  
ATOM   1474  H2'   A A  46      -4.494 -13.551  -2.238  1.00  0.00           H  
ATOM   1475 HO2'   A A  46      -5.559 -15.368  -2.427  1.00  0.00           H  
ATOM   1476  H2    A A  46      -2.329 -14.259  -6.465  1.00  0.00           H  
ATOM   1477  H61   A A  46      -0.396 -10.317  -6.812  1.00  0.00           H  
ATOM   1478  H62   A A  46      -1.318  -9.254  -5.864  1.00  0.00           H  
ATOM   1479  H8    A A  46      -5.251  -9.854  -3.189  1.00  0.00           H  
ATOM   1480  P     A A  47      -4.782 -13.135   1.236  1.00  0.00           P  
ATOM   1481  OP2   A A  47      -4.169 -11.784   1.171  1.00  0.00           O  
ATOM   1482  OP1   A A  47      -5.287 -13.650   2.533  1.00  0.00           O  
ATOM   1483  O5'   A A  47      -3.724 -14.183   0.668  1.00  0.00           O  
ATOM   1484  C5'   A A  47      -4.034 -15.567   0.600  1.00  0.00           C  
ATOM   1485  C4'   A A  47      -3.000 -16.328  -0.191  1.00  0.00           C  
ATOM   1486  O4'   A A  47      -2.980 -15.851  -1.562  1.00  0.00           O  
ATOM   1487  C3'   A A  47      -1.560 -16.177   0.274  1.00  0.00           C  
ATOM   1488  O3'   A A  47      -1.237 -17.026   1.363  1.00  0.00           O  
ATOM   1489  C1'   A A  47      -1.654 -15.840  -2.063  1.00  0.00           C  
ATOM   1490  C2'   A A  47      -0.768 -16.477  -0.991  1.00  0.00           C  
ATOM   1491  O2'   A A  47      -0.690 -17.875  -1.229  1.00  0.00           O  
ATOM   1492  N1    A A  47       1.629 -12.851  -4.679  1.00  0.00           N  
ATOM   1493  C2    A A  47       1.496 -14.181  -4.592  1.00  0.00           C  
ATOM   1494  N3    A A  47       0.617 -14.894  -3.890  1.00  0.00           N  
ATOM   1495  C4    A A  47      -0.211 -14.086  -3.205  1.00  0.00           C  
ATOM   1496  C5    A A  47      -0.198 -12.704  -3.193  1.00  0.00           C  
ATOM   1497  C6    A A  47       0.780 -12.069  -3.978  1.00  0.00           C  
ATOM   1498  N6    A A  47       0.914 -10.743  -4.065  1.00  0.00           N  
ATOM   1499  N7    A A  47      -1.202 -12.211  -2.371  1.00  0.00           N  
ATOM   1500  C8    A A  47      -1.790 -13.288  -1.912  1.00  0.00           C  
ATOM   1501  N9    A A  47      -1.241 -14.458  -2.375  1.00  0.00           N  
ATOM   1502  H5'   A A  47      -4.909 -15.679   0.172  1.00  0.00           H  
ATOM   1503 H5''   A A  47      -4.074 -15.931   1.508  1.00  0.00           H  
ATOM   1504  H4'   A A  47      -3.235 -17.280  -0.188  1.00  0.00           H  
ATOM   1505  H3'   A A  47      -1.403 -15.245   0.536  1.00  0.00           H  
ATOM   1506  H1'   A A  47      -1.621 -16.383  -2.878  1.00  0.00           H  
ATOM   1507  H2'   A A  47       0.120 -16.063  -0.967  1.00  0.00           H  
ATOM   1508 HO2'   A A  47       0.210 -18.094  -1.550  1.00  0.00           H  
ATOM   1509  H2    A A  47       2.136 -14.703  -5.120  1.00  0.00           H  
ATOM   1510  H61   A A  47       1.617 -10.358  -4.630  1.00  0.00           H  
ATOM   1511  H62   A A  47       0.310 -10.155  -3.566  1.00  0.00           H  
ATOM   1512  H8    A A  47      -2.550 -13.261  -1.294  1.00  0.00           H  
ATOM   1513  P     C A  48      -0.254 -16.510   2.525  1.00  0.00           P  
ATOM   1514  OP2   C A  48      -0.510 -15.063   2.736  1.00  0.00           O  
ATOM   1515  OP1   C A  48      -0.365 -17.450   3.670  1.00  0.00           O  
ATOM   1516  O5'   C A  48       1.202 -16.669   1.899  1.00  0.00           O  
ATOM   1517  C5'   C A  48       1.772 -17.952   1.693  1.00  0.00           C  
ATOM   1518  C4'   C A  48       3.060 -17.871   0.911  1.00  0.00           C  
ATOM   1519  O4'   C A  48       2.809 -17.290  -0.395  1.00  0.00           O  
ATOM   1520  C3'   C A  48       4.150 -16.991   1.504  1.00  0.00           C  
ATOM   1521  O3'   C A  48       4.901 -17.643   2.514  1.00  0.00           O  
ATOM   1522  C1'   C A  48       3.883 -16.446  -0.780  1.00  0.00           C  
ATOM   1523  C2'   C A  48       4.972 -16.610   0.281  1.00  0.00           C  
ATOM   1524  O2'   C A  48       5.838 -17.667  -0.107  1.00  0.00           O  
ATOM   1525  N1    C A  48       3.414 -15.043  -0.894  1.00  0.00           N  
ATOM   1526  C2    C A  48       4.216 -14.128  -1.589  1.00  0.00           C  
ATOM   1527  O2    C A  48       5.286 -14.515  -2.084  1.00  0.00           O  
ATOM   1528  N3    C A  48       3.812 -12.843  -1.708  1.00  0.00           N  
ATOM   1529  C4    C A  48       2.658 -12.453  -1.166  1.00  0.00           C  
ATOM   1530  N4    C A  48       2.300 -11.174  -1.308  1.00  0.00           N  
ATOM   1531  C5    C A  48       1.821 -13.357  -0.453  1.00  0.00           C  
ATOM   1532  C6    C A  48       2.231 -14.626  -0.343  1.00  0.00           C  
ATOM   1533  H5'   C A  48       1.134 -18.510   1.201  1.00  0.00           H  
ATOM   1534 H5''   C A  48       1.952 -18.365   2.563  1.00  0.00           H  
ATOM   1535  H4'   C A  48       3.414 -18.778   0.794  1.00  0.00           H  
ATOM   1536  H3'   C A  48       3.741 -16.182   1.879  1.00  0.00           H  
ATOM   1537  H1'   C A  48       4.226 -16.745  -1.648  1.00  0.00           H  
ATOM   1538  H2'   C A  48       5.463 -15.773   0.423  1.00  0.00           H  
ATOM   1539 HO2'   C A  48       6.701 -17.290  -0.377  1.00  0.00           H  
ATOM   1540  H42   C A  48       1.458 -10.856  -0.922  1.00  0.00           H  
ATOM   1541  H41   C A  48       2.879 -10.554  -1.799  1.00  0.00           H  
ATOM   1542  H5    C A  48       0.974 -13.061  -0.059  1.00  0.00           H  
ATOM   1543  H6    C A  48       1.669 -15.264   0.144  1.00  0.00           H  
ATOM   1544  P     G A  49       5.473 -16.808   3.762  1.00  0.00           P  
ATOM   1545  OP2   G A  49       4.454 -15.797   4.144  1.00  0.00           O  
ATOM   1546  OP1   G A  49       5.964 -17.775   4.777  1.00  0.00           O  
ATOM   1547  O5'   G A  49       6.733 -16.037   3.166  1.00  0.00           O  
ATOM   1548  C5'   G A  49       7.920 -16.736   2.823  1.00  0.00           C  
ATOM   1549  C4'   G A  49       8.937 -15.823   2.184  1.00  0.00           C  
ATOM   1550  O4'   G A  49       8.404 -15.284   0.946  1.00  0.00           O  
ATOM   1551  C3'   G A  49       9.325 -14.591   2.987  1.00  0.00           C  
ATOM   1552  O3'   G A  49      10.305 -14.859   3.975  1.00  0.00           O  
ATOM   1553  C1'   G A  49       8.812 -13.933   0.776  1.00  0.00           C  
ATOM   1554  C2'   G A  49       9.793 -13.625   1.909  1.00  0.00           C  
ATOM   1555  O2'   G A  49      11.110 -13.935   1.475  1.00  0.00           O  
ATOM   1556  N1    G A  49       7.030  -9.270  -0.224  1.00  0.00           N  
ATOM   1557  C2    G A  49       8.296  -9.777  -0.392  1.00  0.00           C  
ATOM   1558  N2    G A  49       9.212  -8.935  -0.893  1.00  0.00           N  
ATOM   1559  N3    G A  49       8.640 -11.019  -0.093  1.00  0.00           N  
ATOM   1560  C4    G A  49       7.601 -11.727   0.398  1.00  0.00           C  
ATOM   1561  C5    G A  49       6.301 -11.316   0.605  1.00  0.00           C  
ATOM   1562  C6    G A  49       5.945  -9.982   0.280  1.00  0.00           C  
ATOM   1563  O6    G A  49       4.845  -9.429   0.391  1.00  0.00           O  
ATOM   1564  N7    G A  49       5.535 -12.349   1.127  1.00  0.00           N  
ATOM   1565  C8    G A  49       6.368 -13.350   1.226  1.00  0.00           C  
ATOM   1566  N9    G A  49       7.637 -13.041   0.801  1.00  0.00           N  
ATOM   1567  H5'   G A  49       7.698 -17.456   2.196  1.00  0.00           H  
ATOM   1568 H5''   G A  49       8.307 -17.128   3.634  1.00  0.00           H  
ATOM   1569  H4'   G A  49       9.746 -16.339   1.985  1.00  0.00           H  
ATOM   1570  H3'   G A  49       8.525 -14.224   3.420  1.00  0.00           H  
ATOM   1571  H1'   G A  49       9.271 -13.845  -0.085  1.00  0.00           H  
ATOM   1572  H2'   G A  49       9.719 -12.692   2.203  1.00  0.00           H  
ATOM   1573 HO2'   G A  49      11.606 -13.101   1.341  1.00  0.00           H  
ATOM   1574  H1    G A  49       6.877  -8.336  -0.477  1.00  0.00           H  
ATOM   1575  H22   G A  49      10.133  -9.242  -1.035  1.00  0.00           H  
ATOM   1576  H21   G A  49       8.965  -8.014  -1.117  1.00  0.00           H  
ATOM   1577  H8    G A  49       6.112 -14.232   1.568  1.00  0.00           H  
ATOM   1578  P     C A  50      10.397 -13.942   5.292  1.00  0.00           P  
ATOM   1579  OP2   C A  50       9.016 -13.688   5.774  1.00  0.00           O  
ATOM   1580  OP1   C A  50      11.393 -14.553   6.209  1.00  0.00           O  
ATOM   1581  O5'   C A  50      10.996 -12.564   4.762  1.00  0.00           O  
ATOM   1582  C5'   C A  50      10.556 -11.324   5.294  1.00  0.00           C  
ATOM   1583  C4'   C A  50      10.898 -10.173   4.380  1.00  0.00           C  
ATOM   1584  O4'   C A  50      10.067 -10.235   3.194  1.00  0.00           O  
ATOM   1585  C3'   C A  50      10.665  -8.779   4.943  1.00  0.00           C  
ATOM   1586  O3'   C A  50      11.751  -8.311   5.724  1.00  0.00           O  
ATOM   1587  C1'   C A  50       9.704  -8.935   2.767  1.00  0.00           C  
ATOM   1588  C2'   C A  50      10.447  -7.955   3.682  1.00  0.00           C  
ATOM   1589  O2'   C A  50      11.683  -7.615   3.069  1.00  0.00           O  
ATOM   1590  N1    C A  50       8.231  -8.825   2.901  1.00  0.00           N  
ATOM   1591  C2    C A  50       7.596  -7.698   2.365  1.00  0.00           C  
ATOM   1592  O2    C A  50       8.279  -6.831   1.798  1.00  0.00           O  
ATOM   1593  N3    C A  50       6.254  -7.573   2.473  1.00  0.00           N  
ATOM   1594  C4    C A  50       5.543  -8.519   3.088  1.00  0.00           C  
ATOM   1595  N4    C A  50       4.220  -8.353   3.171  1.00  0.00           N  
ATOM   1596  C5    C A  50       6.157  -9.676   3.644  1.00  0.00           C  
ATOM   1597  C6    C A  50       7.486  -9.789   3.529  1.00  0.00           C  
ATOM   1598  H5'   C A  50      10.983 -11.180   6.164  1.00  0.00           H  
ATOM   1599 H5''   C A  50       9.584 -11.357   5.417  1.00  0.00           H  
ATOM   1600  H4'   C A  50      11.838 -10.248   4.117  1.00  0.00           H  
ATOM   1601  H3'   C A  50       9.843  -8.778   5.475  1.00  0.00           H  
ATOM   1602  H1'   C A  50       9.961  -8.765   1.837  1.00  0.00           H  
ATOM   1603  H2'   C A  50       9.902  -7.162   3.862  1.00  0.00           H  
ATOM   1604 HO2'   C A  50      12.401  -7.696   3.731  1.00  0.00           H  
ATOM   1605  H42   C A  50       3.670  -9.031   3.617  1.00  0.00           H  
ATOM   1606  H41   C A  50       3.801  -7.555   2.788  1.00  0.00           H  
ATOM   1607  H5    C A  50       5.626 -10.366   4.093  1.00  0.00           H  
ATOM   1608  H6    C A  50       7.927 -10.578   3.906  1.00  0.00           H  
ATOM   1609  P     A A  51      11.477  -7.496   7.083  1.00  0.00           P  
ATOM   1610  OP2   A A  51      10.010  -7.324   7.228  1.00  0.00           O  
ATOM   1611  OP1   A A  51      12.253  -8.141   8.171  1.00  0.00           O  
ATOM   1612  O5'   A A  51      12.115  -6.062   6.806  1.00  0.00           O  
ATOM   1613  C5'   A A  51      13.422  -5.745   7.262  1.00  0.00           C  
ATOM   1614  C4'   A A  51      14.038  -4.634   6.449  1.00  0.00           C  
ATOM   1615  O4'   A A  51      13.645  -4.773   5.059  1.00  0.00           O  
ATOM   1616  C3'   A A  51      13.584  -3.224   6.793  1.00  0.00           C  
ATOM   1617  O3'   A A  51      14.257  -2.682   7.916  1.00  0.00           O  
ATOM   1618  C1'   A A  51      13.591  -3.497   4.444  1.00  0.00           C  
ATOM   1619  C2'   A A  51      13.933  -2.465   5.519  1.00  0.00           C  
ATOM   1620  O2'   A A  51      15.323  -2.178   5.455  1.00  0.00           O  
ATOM   1621  N1    A A  51      10.381  -0.274   2.023  1.00  0.00           N  
ATOM   1622  C2    A A  51      11.657  -0.152   2.410  1.00  0.00           C  
ATOM   1623  N3    A A  51      12.433  -1.032   3.037  1.00  0.00           N  
ATOM   1624  C4    A A  51      11.762  -2.173   3.275  1.00  0.00           C  
ATOM   1625  C5    A A  51      10.450  -2.448   2.938  1.00  0.00           C  
ATOM   1626  C6    A A  51       9.736  -1.433   2.276  1.00  0.00           C  
ATOM   1627  N6    A A  51       8.464  -1.554   1.891  1.00  0.00           N  
ATOM   1628  N7    A A  51      10.098  -3.729   3.342  1.00  0.00           N  
ATOM   1629  C8    A A  51      11.186  -4.191   3.904  1.00  0.00           C  
ATOM   1630  N9    A A  51      12.233  -3.303   3.899  1.00  0.00           N  
ATOM   1631  H5'   A A  51      13.987  -6.543   7.193  1.00  0.00           H  
ATOM   1632 H5''   A A  51      13.375  -5.467   8.200  1.00  0.00           H  
ATOM   1633  H4'   A A  51      15.014  -4.698   6.514  1.00  0.00           H  
ATOM   1634  H3'   A A  51      12.611  -3.221   6.918  1.00  0.00           H  
ATOM   1635  H1'   A A  51      14.246  -3.440   3.717  1.00  0.00           H  
ATOM   1636  H2'   A A  51      13.390  -1.655   5.423  1.00  0.00           H  
ATOM   1637 HO2'   A A  51      15.445  -1.274   5.098  1.00  0.00           H  
ATOM   1638  H2    A A  51      12.079   0.709   2.202  1.00  0.00           H  
ATOM   1639  H61   A A  51       8.018  -0.811   1.432  1.00  0.00           H  
ATOM   1640  H62   A A  51       7.976  -2.386   2.064  1.00  0.00           H  
ATOM   1641  H8    A A  51      11.248  -5.089   4.294  1.00  0.00           H  
ATOM   1642  P     U A  52      13.429  -2.250   9.224  1.00  0.00           P  
ATOM   1643  OP2   U A  52      12.783  -3.465   9.780  1.00  0.00           O  
ATOM   1644  OP1   U A  52      14.323  -1.434  10.085  1.00  0.00           O  
ATOM   1645  O5'   U A  52      12.285  -1.298   8.658  1.00  0.00           O  
ATOM   1646  C5'   U A  52      12.585   0.012   8.201  1.00  0.00           C  
ATOM   1647  C4'   U A  52      11.410   0.638   7.492  1.00  0.00           C  
ATOM   1648  O4'   U A  52      11.086  -0.148   6.319  1.00  0.00           O  
ATOM   1649  C3'   U A  52      10.100   0.671   8.265  1.00  0.00           C  
ATOM   1650  O3'   U A  52      10.064   1.688   9.250  1.00  0.00           O  
ATOM   1651  C1'   U A  52       9.699  -0.072   6.084  1.00  0.00           C  
ATOM   1652  C2'   U A  52       9.087   0.840   7.145  1.00  0.00           C  
ATOM   1653  O2'   U A  52       9.068   2.178   6.668  1.00  0.00           O  
ATOM   1654  N1    U A  52       9.120  -1.437   6.114  1.00  0.00           N  
ATOM   1655  C2    U A  52       7.800  -1.571   5.724  1.00  0.00           C  
ATOM   1656  O2    U A  52       7.114  -0.631   5.364  1.00  0.00           O  
ATOM   1657  N3    U A  52       7.307  -2.852   5.767  1.00  0.00           N  
ATOM   1658  C4    U A  52       7.982  -3.991   6.152  1.00  0.00           C  
ATOM   1659  O4    U A  52       7.397  -5.075   6.137  1.00  0.00           O  
ATOM   1660  C5    U A  52       9.342  -3.776   6.542  1.00  0.00           C  
ATOM   1661  C6    U A  52       9.848  -2.539   6.509  1.00  0.00           C  
ATOM   1662  H5'   U A  52      13.344  -0.032   7.582  1.00  0.00           H  
ATOM   1663 H5''   U A  52      12.829   0.570   8.968  1.00  0.00           H  
ATOM   1664  H4'   U A  52      11.655   1.545   7.214  1.00  0.00           H  
ATOM   1665  H3'   U A  52       9.962  -0.196   8.701  1.00  0.00           H  
ATOM   1666  H1'   U A  52       9.556   0.322   5.197  1.00  0.00           H  
ATOM   1667  H2'   U A  52       8.196   0.540   7.419  1.00  0.00           H  
ATOM   1668 HO2'   U A  52       8.140   2.438   6.486  1.00  0.00           H  
ATOM   1669  H3    U A  52       6.373  -2.969   5.494  1.00  0.00           H  
ATOM   1670  H5    U A  52       9.897  -4.531   6.831  1.00  0.00           H  
ATOM   1671  H6    U A  52      10.781  -2.419   6.781  1.00  0.00           H  
ATOM   1672  P     C A  53       9.105   1.541  10.531  1.00  0.00           P  
ATOM   1673  OP2   C A  53       9.515   0.324  11.276  1.00  0.00           O  
ATOM   1674  OP1   C A  53       9.067   2.851  11.229  1.00  0.00           O  
ATOM   1675  O5'   C A  53       7.664   1.275   9.906  1.00  0.00           O  
ATOM   1676  C5'   C A  53       6.855   2.350   9.453  1.00  0.00           C  
ATOM   1677  C4'   C A  53       5.443   1.903   9.166  1.00  0.00           C  
ATOM   1678  O4'   C A  53       5.465   0.864   8.153  1.00  0.00           O  
ATOM   1679  C3'   C A  53       4.702   1.242  10.318  1.00  0.00           C  
ATOM   1680  O3'   C A  53       4.139   2.178  11.222  1.00  0.00           O  
ATOM   1681  C1'   C A  53       4.399  -0.029   8.356  1.00  0.00           C  
ATOM   1682  C2'   C A  53       3.607   0.509   9.549  1.00  0.00           C  
ATOM   1683  O2'   C A  53       2.613   1.410   9.083  1.00  0.00           O  
ATOM   1684  N1    C A  53       4.975  -1.371   8.621  1.00  0.00           N  
ATOM   1685  C2    C A  53       4.120  -2.479   8.587  1.00  0.00           C  
ATOM   1686  O2    C A  53       2.916  -2.309   8.339  1.00  0.00           O  
ATOM   1687  N3    C A  53       4.619  -3.714   8.824  1.00  0.00           N  
ATOM   1688  C4    C A  53       5.916  -3.870   9.087  1.00  0.00           C  
ATOM   1689  N4    C A  53       6.365  -5.107   9.315  1.00  0.00           N  
ATOM   1690  C5    C A  53       6.811  -2.764   9.130  1.00  0.00           C  
ATOM   1691  C6    C A  53       6.306  -1.548   8.893  1.00  0.00           C  
ATOM   1692  H5'   C A  53       7.246   2.721   8.634  1.00  0.00           H  
ATOM   1693 H5''   C A  53       6.836   3.047  10.141  1.00  0.00           H  
ATOM   1694  H4'   C A  53       4.932   2.668   8.830  1.00  0.00           H  
ATOM   1695  H3'   C A  53       5.295   0.597  10.757  1.00  0.00           H  
ATOM   1696  H1'   C A  53       3.811  -0.074   7.574  1.00  0.00           H  
ATOM   1697  H2'   C A  53       3.218  -0.215  10.082  1.00  0.00           H  
ATOM   1698 HO2'   C A  53       1.731   0.997   9.191  1.00  0.00           H  
ATOM   1699  H42   C A  53       7.313  -5.255   9.512  1.00  0.00           H  
ATOM   1700  H41   C A  53       5.746  -5.866   9.286  1.00  0.00           H  
ATOM   1701  H5    C A  53       7.764  -2.889   9.324  1.00  0.00           H  
ATOM   1702  H6    C A  53       6.906  -0.774   8.917  1.00  0.00           H  
TER                                                                             
