# Supplementary material for: Direct-Coupling Analysis of nucleotide coevolution facilitates RNA secondary and tertiary structure prediction
Source: Nucleic Acids Res. 2015 Sep 29;43(21):10444–55. doi: 10.1093/nar/gkv932 (PMC4666395; doi:10.1093/nar/gkv932)
Supplement: SUPPLEMENTARY DATA [file supp_gkv932_nar-01540-r-2015-File011.zip › blind_predictions_100dca/RF01739/cluster_02.pdb]

ATOM      1  C5'   A A   1      -0.206  -2.190   1.272  1.00  0.00           C  
ATOM      2  C4'   A A   1      -0.342  -1.687   2.688  1.00  0.00           C  
ATOM      3  O4'   A A   1      -0.539  -2.784   3.614  1.00  0.00           O  
ATOM      4  C3'   A A   1       0.840  -0.901   3.233  1.00  0.00           C  
ATOM      5  O3'   A A   1       0.723   0.496   3.023  1.00  0.00           O  
ATOM      6  C1'   A A   1       0.057  -2.498   4.874  1.00  0.00           C  
ATOM      7  C2'   A A   1       0.798  -1.181   4.733  1.00  0.00           C  
ATOM      8  O2'   A A   1       0.037  -0.197   5.419  1.00  0.00           O  
ATOM      9  N1    A A   1       4.937  -3.937   5.694  1.00  0.00           N  
ATOM     10  C2    A A   1       4.387  -2.757   5.380  1.00  0.00           C  
ATOM     11  N3    A A   1       3.106  -2.452   5.180  1.00  0.00           N  
ATOM     12  C4    A A   1       2.329  -3.539   5.336  1.00  0.00           C  
ATOM     13  C5    A A   1       2.748  -4.817   5.658  1.00  0.00           C  
ATOM     14  C6    A A   1       4.128  -5.008   5.843  1.00  0.00           C  
ATOM     15  N6    A A   1       4.677  -6.184   6.156  1.00  0.00           N  
ATOM     16  N7    A A   1       1.665  -5.683   5.734  1.00  0.00           N  
ATOM     17  C8    A A   1       0.634  -4.922   5.462  1.00  0.00           C  
ATOM     18  N9    A A   1       0.963  -3.612   5.211  1.00  0.00           N  
ATOM     19  H4'   A A   1      -1.139  -1.117   2.711  1.00  0.00           H  
ATOM     20  H3'   A A   1       1.678  -1.216   2.832  1.00  0.00           H  
ATOM     21  H1'   A A   1      -0.629  -2.413   5.570  1.00  0.00           H  
ATOM     22  H2'   A A   1       1.699  -1.270   5.107  1.00  0.00           H  
ATOM     23 HO2'   A A   1       0.485   0.021   6.263  1.00  0.00           H  
ATOM     24  H2    A A   1       5.016  -2.012   5.283  1.00  0.00           H  
ATOM     25  H61   A A   1       5.648  -6.256   6.272  1.00  0.00           H  
ATOM     26  H62   A A   1       4.111  -6.975   6.269  1.00  0.00           H  
ATOM     27  H8    A A   1      -0.287  -5.257   5.439  1.00  0.00           H  
ATOM     28  P     U A   2       1.606   1.219   1.891  1.00  0.00           P  
ATOM     29  OP2   U A   2       1.071   0.819   0.566  1.00  0.00           O  
ATOM     30  OP1   U A   2       1.706   2.660   2.238  1.00  0.00           O  
ATOM     31  O5'   U A   2       3.051   0.570   2.057  1.00  0.00           O  
ATOM     32  C5'   U A   2       4.185   1.376   2.337  1.00  0.00           C  
ATOM     33  C4'   U A   2       5.472   0.663   2.002  1.00  0.00           C  
ATOM     34  O4'   U A   2       5.714  -0.414   2.940  1.00  0.00           O  
ATOM     35  C3'   U A   2       5.511  -0.056   0.662  1.00  0.00           C  
ATOM     36  O3'   U A   2       5.712   0.821  -0.431  1.00  0.00           O  
ATOM     37  C1'   U A   2       6.336  -1.484   2.268  1.00  0.00           C  
ATOM     38  C2'   U A   2       6.642  -0.992   0.854  1.00  0.00           C  
ATOM     39  O2'   U A   2       7.885  -0.304   0.843  1.00  0.00           O  
ATOM     40  N1    U A   2       5.401  -2.636   2.273  1.00  0.00           N  
ATOM     41  C2    U A   2       5.943  -3.887   2.505  1.00  0.00           C  
ATOM     42  O2    U A   2       7.132  -4.071   2.702  1.00  0.00           O  
ATOM     43  N3    U A   2       5.041  -4.922   2.501  1.00  0.00           N  
ATOM     44  C4    U A   2       3.681  -4.840   2.292  1.00  0.00           C  
ATOM     45  O4    U A   2       3.002  -5.867   2.318  1.00  0.00           O  
ATOM     46  C5    U A   2       3.191  -3.515   2.058  1.00  0.00           C  
ATOM     47  C6    U A   2       4.047  -2.489   2.058  1.00  0.00           C  
ATOM     48  H5'   U A   2       4.186   1.606   3.290  1.00  0.00           H  
ATOM     49 H5''   U A   2       4.131   2.200   1.809  1.00  0.00           H  
ATOM     50  H4'   U A   2       6.213   1.302   2.039  1.00  0.00           H  
ATOM     51  H3'   U A   2       4.685  -0.564   0.519  1.00  0.00           H  
ATOM     52  H1'   U A   2       7.173  -1.744   2.708  1.00  0.00           H  
ATOM     53  H2'   U A   2       6.624  -1.717   0.195  1.00  0.00           H  
ATOM     54 HO2'   U A   2       7.767   0.563   0.402  1.00  0.00           H  
ATOM     55  H3    U A   2       5.404  -5.818   2.663  1.00  0.00           H  
ATOM     56  H5    U A   2       2.236  -3.363   1.901  1.00  0.00           H  
ATOM     57  H6    U A   2       3.688  -1.593   1.895  1.00  0.00           H  
ATOM     58  P     C A   3       5.444   0.317  -1.933  1.00  0.00           P  
ATOM     59  OP2   C A   3       4.731  -0.983  -1.863  1.00  0.00           O  
ATOM     60  OP1   C A   3       4.846   1.442  -2.696  1.00  0.00           O  
ATOM     61  O5'   C A   3       6.902   0.049  -2.516  1.00  0.00           O  
ATOM     62  C5'   C A   3       7.082  -0.653  -3.737  1.00  0.00           C  
ATOM     63  C4'   C A   3       8.167  -1.697  -3.625  1.00  0.00           C  
ATOM     64  O4'   C A   3       8.179  -2.255  -2.286  1.00  0.00           O  
ATOM     65  C3'   C A   3       8.023  -2.912  -4.529  1.00  0.00           C  
ATOM     66  O3'   C A   3       8.488  -2.679  -5.848  1.00  0.00           O  
ATOM     67  C1'   C A   3       8.475  -3.644  -2.328  1.00  0.00           C  
ATOM     68  C2'   C A   3       8.813  -3.977  -3.783  1.00  0.00           C  
ATOM     69  O2'   C A   3      10.210  -3.816  -3.980  1.00  0.00           O  
ATOM     70  N1    C A   3       7.325  -4.433  -1.822  1.00  0.00           N  
ATOM     71  C2    C A   3       7.550  -5.759  -1.430  1.00  0.00           C  
ATOM     72  O2    C A   3       8.693  -6.231  -1.518  1.00  0.00           O  
ATOM     73  N3    C A   3       6.518  -6.500  -0.964  1.00  0.00           N  
ATOM     74  C4    C A   3       5.299  -5.969  -0.880  1.00  0.00           C  
ATOM     75  N4    C A   3       4.311  -6.738  -0.415  1.00  0.00           N  
ATOM     76  C5    C A   3       5.037  -4.625  -1.271  1.00  0.00           C  
ATOM     77  C6    C A   3       6.066  -3.901  -1.729  1.00  0.00           C  
ATOM     78  H5'   C A   3       7.325  -0.014  -4.439  1.00  0.00           H  
ATOM     79 H5''   C A   3       6.241  -1.092  -3.980  1.00  0.00           H  
ATOM     80  H4'   C A   3       9.033  -1.272  -3.799  1.00  0.00           H  
ATOM     81  H3'   C A   3       7.080  -3.178  -4.564  1.00  0.00           H  
ATOM     82  H1'   C A   3       9.259  -3.814  -1.765  1.00  0.00           H  
ATOM     83  H2'   C A   3       8.515  -4.880  -4.021  1.00  0.00           H  
ATOM     84 HO2'   C A   3      10.621  -4.699  -4.090  1.00  0.00           H  
ATOM     85  H42   C A   3       3.403  -6.377  -0.341  1.00  0.00           H  
ATOM     86  H41   C A   3       4.495  -7.663  -0.147  1.00  0.00           H  
ATOM     87  H5    C A   3       4.137  -4.244  -1.205  1.00  0.00           H  
ATOM     88  H6    C A   3       5.906  -2.975  -2.003  1.00  0.00           H  
ATOM     89  P     G A   4       7.860  -3.496  -7.083  1.00  0.00           P  
ATOM     90  OP2   G A   4       6.386  -3.533  -6.907  1.00  0.00           O  
ATOM     91  OP1   G A   4       8.437  -2.949  -8.338  1.00  0.00           O  
ATOM     92  O5'   G A   4       8.417  -4.977  -6.889  1.00  0.00           O  
ATOM     93  C5'   G A   4       9.772  -5.289  -7.178  1.00  0.00           C  
ATOM     94  C4'   G A   4      10.079  -6.738  -6.892  1.00  0.00           C  
ATOM     95  O4'   G A   4       9.846  -7.022  -5.487  1.00  0.00           O  
ATOM     96  C3'   G A   4       9.221  -7.760  -7.623  1.00  0.00           C  
ATOM     97  O3'   G A   4       9.656  -7.999  -8.951  1.00  0.00           O  
ATOM     98  C1'   G A   4       9.316  -8.335  -5.333  1.00  0.00           C  
ATOM     99  C2'   G A   4       9.316  -8.981  -6.719  1.00  0.00           C  
ATOM    100  O2'   G A   4      10.545  -9.667  -6.907  1.00  0.00           O  
ATOM    101  N1    G A   4       5.589 -10.938  -3.040  1.00  0.00           N  
ATOM    102  C2    G A   4       6.817 -11.371  -3.478  1.00  0.00           C  
ATOM    103  N2    G A   4       7.094 -12.669  -3.282  1.00  0.00           N  
ATOM    104  N3    G A   4       7.710 -10.591  -4.065  1.00  0.00           N  
ATOM    105  C4    G A   4       7.270  -9.321  -4.183  1.00  0.00           C  
ATOM    106  C5    G A   4       6.065  -8.785  -3.780  1.00  0.00           C  
ATOM    107  C6    G A   4       5.116  -9.633  -3.152  1.00  0.00           C  
ATOM    108  O6    G A   4       3.992  -9.348  -2.724  1.00  0.00           O  
ATOM    109  N7    G A   4       6.000  -7.433  -4.084  1.00  0.00           N  
ATOM    110  C8    G A   4       7.145  -7.175  -4.656  1.00  0.00           C  
ATOM    111  N9    G A   4       7.963  -8.275  -4.748  1.00  0.00           N  
ATOM    112  H5'   G A   4      10.355  -4.724  -6.630  1.00  0.00           H  
ATOM    113 H5''   G A   4       9.947  -5.106  -8.125  1.00  0.00           H  
ATOM    114  H4'   G A   4      11.022  -6.909  -7.098  1.00  0.00           H  
ATOM    115  H3'   G A   4       8.292  -7.445  -7.640  1.00  0.00           H  
ATOM    116  H1'   G A   4       9.907  -8.841  -4.737  1.00  0.00           H  
ATOM    117  H2'   G A   4       8.546  -9.576  -6.837  1.00  0.00           H  
ATOM    118 HO2'   G A   4      10.378 -10.632  -6.886  1.00  0.00           H  
ATOM    119  H1    G A   4       4.999 -11.596  -2.617  1.00  0.00           H  
ATOM    120  H22   G A   4       7.956 -13.035  -3.574  1.00  0.00           H  
ATOM    121  H21   G A   4       6.439 -13.253  -2.848  1.00  0.00           H  
ATOM    122  H8    G A   4       7.394  -6.287  -4.985  1.00  0.00           H  
ATOM    123  P     U A   5       8.598  -8.437 -10.079  1.00  0.00           P  
ATOM    124  OP2   U A   5       7.401  -7.569  -9.948  1.00  0.00           O  
ATOM    125  OP1   U A   5       9.315  -8.509 -11.378  1.00  0.00           O  
ATOM    126  O5'   U A   5       8.182  -9.917  -9.663  1.00  0.00           O  
ATOM    127  C5'   U A   5       9.095 -10.996  -9.793  1.00  0.00           C  
ATOM    128  C4'   U A   5       8.504 -12.291  -9.292  1.00  0.00           C  
ATOM    129  O4'   U A   5       8.185 -12.176  -7.880  1.00  0.00           O  
ATOM    130  C3'   U A   5       7.193 -12.721  -9.932  1.00  0.00           C  
ATOM    131  O3'   U A   5       7.372 -13.362 -11.184  1.00  0.00           O  
ATOM    132  C1'   U A   5       6.991 -12.895  -7.584  1.00  0.00           C  
ATOM    133  C2'   U A   5       6.583 -13.621  -8.867  1.00  0.00           C  
ATOM    134  O2'   U A   5       7.180 -14.910  -8.877  1.00  0.00           O  
ATOM    135  N1    U A   5       5.936 -11.971  -7.101  1.00  0.00           N  
ATOM    136  C2    U A   5       4.870 -12.531  -6.422  1.00  0.00           C  
ATOM    137  O2    U A   5       4.768 -13.727  -6.212  1.00  0.00           O  
ATOM    138  N3    U A   5       3.919 -11.638  -5.994  1.00  0.00           N  
ATOM    139  C4    U A   5       3.922 -10.270  -6.170  1.00  0.00           C  
ATOM    140  O4    U A   5       2.989  -9.601  -5.724  1.00  0.00           O  
ATOM    141  C5    U A   5       5.056  -9.762  -6.880  1.00  0.00           C  
ATOM    142  C6    U A   5       5.997 -10.609  -7.308  1.00  0.00           C  
ATOM    143  H5'   U A   5       9.904 -10.794  -9.277  1.00  0.00           H  
ATOM    144 H5''   U A   5       9.336 -11.100 -10.737  1.00  0.00           H  
ATOM    145  H4'   U A   5       9.164 -13.006  -9.410  1.00  0.00           H  
ATOM    146  H3'   U A   5       6.621 -11.934 -10.053  1.00  0.00           H  
ATOM    147  H1'   U A   5       7.188 -13.553  -6.885  1.00  0.00           H  
ATOM    148  H2'   U A   5       5.608 -13.673  -8.954  1.00  0.00           H  
ATOM    149 HO2'   U A   5       6.485 -15.585  -8.735  1.00  0.00           H  
ATOM    150  H3    U A   5       3.154 -12.013  -5.511  1.00  0.00           H  
ATOM    151  H5    U A   5       5.141  -8.800  -7.050  1.00  0.00           H  
ATOM    152  H6    U A   5       6.763 -10.236  -7.792  1.00  0.00           H  
ATOM    153  P     U A   6       6.187 -13.363 -12.269  1.00  0.00           P  
ATOM    154  OP2   U A   6       5.657 -11.980 -12.371  1.00  0.00           O  
ATOM    155  OP1   U A   6       6.680 -14.052 -13.488  1.00  0.00           O  
ATOM    156  O5'   U A   6       5.061 -14.275 -11.608  1.00  0.00           O  
ATOM    157  C5'   U A   6       5.165 -15.691 -11.627  1.00  0.00           C  
ATOM    158  C4'   U A   6       3.943 -16.347 -11.032  1.00  0.00           C  
ATOM    159  O4'   U A   6       3.784 -15.937  -9.649  1.00  0.00           O  
ATOM    160  C3'   U A   6       2.611 -15.993 -11.676  1.00  0.00           C  
ATOM    161  O3'   U A   6       2.354 -16.732 -12.859  1.00  0.00           O  
ATOM    162  C1'   U A   6       2.400 -15.793  -9.331  1.00  0.00           C  
ATOM    163  C2'   U A   6       1.617 -16.268 -10.557  1.00  0.00           C  
ATOM    164  O2'   U A   6       1.357 -17.658 -10.427  1.00  0.00           O  
ATOM    165  N1    U A   6       2.090 -14.387  -8.976  1.00  0.00           N  
ATOM    166  C2    U A   6       0.945 -14.162  -8.234  1.00  0.00           C  
ATOM    167  O2    U A   6       0.200 -15.055  -7.870  1.00  0.00           O  
ATOM    168  N3    U A   6       0.698 -12.846  -7.928  1.00  0.00           N  
ATOM    169  C4    U A   6       1.461 -11.753  -8.280  1.00  0.00           C  
ATOM    170  O4    U A   6       1.105 -10.627  -7.928  1.00  0.00           O  
ATOM    171  C5    U A   6       2.630 -12.062  -9.046  1.00  0.00           C  
ATOM    172  C6    U A   6       2.895 -13.335  -9.357  1.00  0.00           C  
ATOM    173  H5'   U A   6       5.954 -15.960 -11.111  1.00  0.00           H  
ATOM    174 H5''   U A   6       5.269 -15.992 -12.553  1.00  0.00           H  
ATOM    175  H4'   U A   6       4.061 -17.320 -11.061  1.00  0.00           H  
ATOM    176  H3'   U A   6       2.600 -15.036 -11.887  1.00  0.00           H  
ATOM    177  H1'   U A   6       2.192 -16.372  -8.568  1.00  0.00           H  
ATOM    178  H2'   U A   6       0.791 -15.753 -10.675  1.00  0.00           H  
ATOM    179 HO2'   U A   6       0.402 -17.789 -10.251  1.00  0.00           H  
ATOM    180  H3    U A   6      -0.108 -12.664  -7.403  1.00  0.00           H  
ATOM    181  H5    U A   6       3.232 -11.345  -9.339  1.00  0.00           H  
ATOM    182  H6    U A   6       3.700 -13.520  -9.883  1.00  0.00           H  
ATOM    183  P     C A   7       1.360 -16.148 -13.978  1.00  0.00           P  
ATOM    184  OP2   C A   7       1.739 -14.737 -14.240  1.00  0.00           O  
ATOM    185  OP1   C A   7       1.314 -17.117 -15.102  1.00  0.00           O  
ATOM    186  O5'   C A   7      -0.066 -16.153 -13.267  1.00  0.00           O  
ATOM    187  C5'   C A   7      -0.832 -17.344 -13.176  1.00  0.00           C  
ATOM    188  C4'   C A   7      -2.181 -17.093 -12.546  1.00  0.00           C  
ATOM    189  O4'   C A   7      -2.009 -16.569 -11.203  1.00  0.00           O  
ATOM    190  C3'   C A   7      -3.060 -16.061 -13.234  1.00  0.00           C  
ATOM    191  O3'   C A   7      -3.749 -16.581 -14.359  1.00  0.00           O  
ATOM    192  C1'   C A   7      -3.027 -15.609 -10.915  1.00  0.00           C  
ATOM    193  C2'   C A   7      -3.981 -15.606 -12.111  1.00  0.00           C  
ATOM    194  O2'   C A   7      -5.015 -16.552 -11.878  1.00  0.00           O  
ATOM    195  N1    C A   7      -2.436 -14.272 -10.663  1.00  0.00           N  
ATOM    196  C2    C A   7      -3.189 -13.338  -9.940  1.00  0.00           C  
ATOM    197  O2    C A   7      -4.319 -13.653  -9.535  1.00  0.00           O  
ATOM    198  N3    C A   7      -2.673 -12.111  -9.696  1.00  0.00           N  
ATOM    199  C4    C A   7      -1.457 -11.797 -10.141  1.00  0.00           C  
ATOM    200  N4    C A   7      -0.988 -10.575  -9.877  1.00  0.00           N  
ATOM    201  C5    C A   7      -0.667 -12.723 -10.879  1.00  0.00           C  
ATOM    202  C6    C A   7      -1.187 -13.934 -11.114  1.00  0.00           C  
ATOM    203  H5'   C A   7      -0.343 -17.998 -12.634  1.00  0.00           H  
ATOM    204 H5''   C A   7      -0.963 -17.709 -14.076  1.00  0.00           H  
ATOM    205  H4'   C A   7      -2.668 -17.942 -12.495  1.00  0.00           H  
ATOM    206  H3'   C A   7      -2.505 -15.304 -13.520  1.00  0.00           H  
ATOM    207  H1'   C A   7      -3.509 -15.907 -10.115  1.00  0.00           H  
ATOM    208  H2'   C A   7      -4.341 -14.710 -12.280  1.00  0.00           H  
ATOM    209 HO2'   C A   7      -4.778 -17.100 -11.101  1.00  0.00           H  
ATOM    210  H42   C A   7      -0.098 -10.314 -10.191  1.00  0.00           H  
ATOM    211  H41   C A   7      -1.536  -9.940  -9.369  1.00  0.00           H  
ATOM    212  H5    C A   7       0.227 -12.484 -11.203  1.00  0.00           H  
ATOM    213  H6    C A   7      -0.659 -14.585 -11.620  1.00  0.00           H  
ATOM    214  P     A A   8      -3.746 -15.688 -15.725  1.00  0.00           P  
ATOM    215  OP2   A A   8      -2.654 -14.683 -15.675  1.00  0.00           O  
ATOM    216  OP1   A A   8      -3.878 -16.570 -16.912  1.00  0.00           O  
ATOM    217  O5'   A A   8      -5.129 -14.923 -15.523  1.00  0.00           O  
ATOM    218  C5'   A A   8      -6.092 -15.393 -14.592  1.00  0.00           C  
ATOM    219  C4'   A A   8      -6.915 -14.262 -14.027  1.00  0.00           C  
ATOM    220  O4'   A A   8      -6.067 -13.511 -13.122  1.00  0.00           O  
ATOM    221  C3'   A A   8      -7.442 -13.252 -15.035  1.00  0.00           C  
ATOM    222  O3'   A A   8      -8.852 -13.118 -15.000  1.00  0.00           O  
ATOM    223  C1'   A A   8      -6.013 -12.132 -13.503  1.00  0.00           C  
ATOM    224  C2'   A A   8      -6.544 -12.021 -14.931  1.00  0.00           C  
ATOM    225  O2'   A A   8      -7.297 -10.823 -15.045  1.00  0.00           O  
ATOM    226  N1    A A   8      -2.820  -8.336 -12.106  1.00  0.00           N  
ATOM    227  C2    A A   8      -4.155  -8.445 -12.081  1.00  0.00           C  
ATOM    228  N3    A A   8      -4.923  -9.464 -12.460  1.00  0.00           N  
ATOM    229  C4    A A   8      -4.171 -10.480 -12.919  1.00  0.00           C  
ATOM    230  C5    A A   8      -2.792 -10.516 -13.007  1.00  0.00           C  
ATOM    231  C6    A A   8      -2.095  -9.375 -12.572  1.00  0.00           C  
ATOM    232  N6    A A   8      -0.765  -9.265 -12.598  1.00  0.00           N  
ATOM    233  N7    A A   8      -2.365 -11.730 -13.529  1.00  0.00           N  
ATOM    234  C8    A A   8      -3.477 -12.389 -13.742  1.00  0.00           C  
ATOM    235  N9    A A   8      -4.609 -11.692 -13.395  1.00  0.00           N  
ATOM    236  H5'   A A   8      -5.631 -15.851 -13.858  1.00  0.00           H  
ATOM    237 H5''   A A   8      -6.688 -16.029 -15.040  1.00  0.00           H  
ATOM    238  H4'   A A   8      -7.677 -14.638 -13.538  1.00  0.00           H  
ATOM    239  H3'   A A   8      -7.336 -13.615 -15.939  1.00  0.00           H  
ATOM    240  H1'   A A   8      -6.571 -11.591 -12.905  1.00  0.00           H  
ATOM    241  H2'   A A   8      -5.812 -12.054 -15.584  1.00  0.00           H  
ATOM    242 HO2'   A A   8      -6.794 -10.181 -15.588  1.00  0.00           H  
ATOM    243  H2    A A   8      -4.634  -7.663 -11.733  1.00  0.00           H  
ATOM    244  H61   A A   8      -0.335  -8.443 -12.281  1.00  0.00           H  
ATOM    245  H62   A A   8      -0.218 -10.007 -12.931  1.00  0.00           H  
ATOM    246  H8    A A   8      -3.499 -13.295 -14.115  1.00  0.00           H  
ATOM    247  P     U A   9      -9.775 -14.032 -15.946  1.00  0.00           P  
ATOM    248  OP2   U A   9      -9.302 -13.868 -17.344  1.00  0.00           O  
ATOM    249  OP1   U A   9      -9.844 -15.390 -15.348  1.00  0.00           O  
ATOM    250  O5'   U A   9     -11.219 -13.369 -15.833  1.00  0.00           O  
ATOM    251  C5'   U A   9     -12.328 -14.114 -15.354  1.00  0.00           C  
ATOM    252  C4'   U A   9     -13.413 -13.214 -14.816  1.00  0.00           C  
ATOM    253  O4'   U A   9     -12.898 -12.420 -13.716  1.00  0.00           O  
ATOM    254  C3'   U A   9     -13.972 -12.183 -15.786  1.00  0.00           C  
ATOM    255  O3'   U A   9     -14.950 -12.719 -16.661  1.00  0.00           O  
ATOM    256  C1'   U A   9     -13.460 -11.115 -13.741  1.00  0.00           C  
ATOM    257  C2'   U A   9     -14.510 -11.108 -14.853  1.00  0.00           C  
ATOM    258  O2'   U A   9     -15.766 -11.482 -14.305  1.00  0.00           O  
ATOM    259  N1    U A   9     -12.398 -10.105 -13.964  1.00  0.00           N  
ATOM    260  C2    U A   9     -12.702  -8.791 -13.658  1.00  0.00           C  
ATOM    261  O2    U A   9     -13.785  -8.443 -13.222  1.00  0.00           O  
ATOM    262  N3    U A   9     -11.688  -7.892 -13.880  1.00  0.00           N  
ATOM    263  C4    U A   9     -10.427  -8.163 -14.367  1.00  0.00           C  
ATOM    264  O4    U A   9      -9.624  -7.240 -14.512  1.00  0.00           O  
ATOM    265  C5    U A   9     -10.184  -9.542 -14.662  1.00  0.00           C  
ATOM    266  C6    U A   9     -11.153 -10.439 -14.454  1.00  0.00           C  
ATOM    267  H5'   U A   9     -12.027 -14.712 -14.639  1.00  0.00           H  
ATOM    268 H5''   U A   9     -12.694 -14.650 -16.088  1.00  0.00           H  
ATOM    269  H4'   U A   9     -14.150 -13.770 -14.486  1.00  0.00           H  
ATOM    270  H3'   U A   9     -13.237 -11.809 -16.316  1.00  0.00           H  
ATOM    271  H1'   U A   9     -13.896 -10.940 -12.880  1.00  0.00           H  
ATOM    272  H2'   U A   9     -14.555 -10.235 -15.298  1.00  0.00           H  
ATOM    273 HO2'   U A   9     -16.351 -10.697 -14.280  1.00  0.00           H  
ATOM    274  H3    U A   9     -11.883  -6.955 -13.670  1.00  0.00           H  
ATOM    275  H5    U A   9      -9.313  -9.826 -15.012  1.00  0.00           H  
ATOM    276  H6    U A   9     -10.962 -11.376 -14.664  1.00  0.00           H  
ATOM    277  P     C A  10     -15.107 -12.138 -18.151  1.00  0.00           P  
ATOM    278  OP2   C A  10     -13.748 -11.912 -18.704  1.00  0.00           O  
ATOM    279  OP1   C A  10     -16.061 -13.008 -18.885  1.00  0.00           O  
ATOM    280  O5'   C A  10     -15.797 -10.718 -17.941  1.00  0.00           O  
ATOM    281  C5'   C A  10     -17.178 -10.617 -17.629  1.00  0.00           C  
ATOM    282  C4'   C A  10     -17.600  -9.182 -17.428  1.00  0.00           C  
ATOM    283  O4'   C A  10     -16.851  -8.595 -16.332  1.00  0.00           O  
ATOM    284  C3'   C A  10     -17.347  -8.238 -18.594  1.00  0.00           C  
ATOM    285  O3'   C A  10     -18.341  -8.323 -19.601  1.00  0.00           O  
ATOM    286  C1'   C A  10     -16.564  -7.225 -16.607  1.00  0.00           C  
ATOM    287  C2'   C A  10     -17.282  -6.878 -17.913  1.00  0.00           C  
ATOM    288  O2'   C A  10     -18.582  -6.392 -17.609  1.00  0.00           O  
ATOM    289  N1    C A  10     -15.099  -7.006 -16.695  1.00  0.00           N  
ATOM    290  C2    C A  10     -14.613  -5.700 -16.558  1.00  0.00           C  
ATOM    291  O2    C A  10     -15.414  -4.771 -16.370  1.00  0.00           O  
ATOM    292  N3    C A  10     -13.281  -5.473 -16.633  1.00  0.00           N  
ATOM    293  C4    C A  10     -12.441  -6.488 -16.837  1.00  0.00           C  
ATOM    294  N4    C A  10     -11.135  -6.217 -16.904  1.00  0.00           N  
ATOM    295  C5    C A  10     -12.904  -7.826 -16.981  1.00  0.00           C  
ATOM    296  C6    C A  10     -14.223  -8.039 -16.903  1.00  0.00           C  
ATOM    297  H5'   C A  10     -17.358 -11.121 -16.809  1.00  0.00           H  
ATOM    298 H5''   C A  10     -17.700 -11.003 -18.363  1.00  0.00           H  
ATOM    299  H4'   C A  10     -18.555  -9.162 -17.205  1.00  0.00           H  
ATOM    300  H3'   C A  10     -16.472  -8.441 -18.987  1.00  0.00           H  
ATOM    301  H1'   C A  10     -16.931  -6.680 -15.879  1.00  0.00           H  
ATOM    302  H2'   C A  10     -16.769  -6.234 -18.444  1.00  0.00           H  
ATOM    303 HO2'   C A  10     -18.613  -5.430 -17.791  1.00  0.00           H  
ATOM    304  H42   C A  10     -10.492  -6.941 -17.053  1.00  0.00           H  
ATOM    305  H41   C A  10     -10.821  -5.294 -16.805  1.00  0.00           H  
ATOM    306  H5    C A  10     -12.278  -8.566 -17.130  1.00  0.00           H  
ATOM    307  H6    C A  10     -14.561  -8.953 -17.000  1.00  0.00           H  
ATOM    308  P     C A  11     -17.976  -7.975 -21.128  1.00  0.00           P  
ATOM    309  OP2   C A  11     -16.668  -8.603 -21.444  1.00  0.00           O  
ATOM    310  OP1   C A  11     -19.161  -8.287 -21.966  1.00  0.00           O  
ATOM    311  O5'   C A  11     -17.777  -6.394 -21.126  1.00  0.00           O  
ATOM    312  C5'   C A  11     -18.884  -5.520 -20.969  1.00  0.00           C  
ATOM    313  C4'   C A  11     -18.453  -4.074 -20.945  1.00  0.00           C  
ATOM    314  O4'   C A  11     -17.582  -3.836 -19.809  1.00  0.00           O  
ATOM    315  C3'   C A  11     -17.640  -3.597 -22.139  1.00  0.00           C  
ATOM    316  O3'   C A  11     -18.442  -3.278 -23.263  1.00  0.00           O  
ATOM    317  C1'   C A  11     -16.572  -2.889 -20.153  1.00  0.00           C  
ATOM    318  C2'   C A  11     -16.883  -2.405 -21.571  1.00  0.00           C  
ATOM    319  O2'   C A  11     -17.713  -1.255 -21.494  1.00  0.00           O  
ATOM    320  N1    C A  11     -15.226  -3.504 -20.050  1.00  0.00           N  
ATOM    321  C2    C A  11     -14.113  -2.659 -19.965  1.00  0.00           C  
ATOM    322  O2    C A  11     -14.283  -1.430 -19.979  1.00  0.00           O  
ATOM    323  N3    C A  11     -12.875  -3.195 -19.869  1.00  0.00           N  
ATOM    324  C4    C A  11     -12.719  -4.519 -19.857  1.00  0.00           C  
ATOM    325  N4    C A  11     -11.478  -5.003 -19.762  1.00  0.00           N  
ATOM    326  C5    C A  11     -13.829  -5.405 -19.943  1.00  0.00           C  
ATOM    327  C6    C A  11     -15.050  -4.863 -20.035  1.00  0.00           C  
ATOM    328  H5'   C A  11     -19.340  -5.731 -20.127  1.00  0.00           H  
ATOM    329 H5''   C A  11     -19.506  -5.655 -21.713  1.00  0.00           H  
ATOM    330  H4'   C A  11     -19.249  -3.508 -20.857  1.00  0.00           H  
ATOM    331  H3'   C A  11     -16.998  -4.294 -22.390  1.00  0.00           H  
ATOM    332  H1'   C A  11     -16.632  -2.134 -19.531  1.00  0.00           H  
ATOM    333  H2'   C A  11     -16.062  -2.226 -22.076  1.00  0.00           H  
ATOM    334 HO2'   C A  11     -17.194  -0.468 -21.757  1.00  0.00           H  
ATOM    335  H42   C A  11     -11.330  -5.971 -19.750  1.00  0.00           H  
ATOM    336  H41   C A  11     -10.716  -4.390 -19.704  1.00  0.00           H  
ATOM    337  H5    C A  11     -13.705  -6.377 -19.932  1.00  0.00           H  
ATOM    338  H6    C A  11     -15.827  -5.456 -20.095  1.00  0.00           H  
ATOM    339  P     U A  12     -17.849  -3.433 -24.750  1.00  0.00           P  
ATOM    340  OP2   U A  12     -17.193  -4.762 -24.845  1.00  0.00           O  
ATOM    341  OP1   U A  12     -18.920  -3.072 -25.713  1.00  0.00           O  
ATOM    342  O5'   U A  12     -16.715  -2.317 -24.830  1.00  0.00           O  
ATOM    343  C5'   U A  12     -17.040  -0.939 -24.728  1.00  0.00           C  
ATOM    344  C4'   U A  12     -15.803  -0.078 -24.665  1.00  0.00           C  
ATOM    345  O4'   U A  12     -15.045  -0.387 -23.466  1.00  0.00           O  
ATOM    346  C3'   U A  12     -14.799  -0.262 -25.793  1.00  0.00           C  
ATOM    347  O3'   U A  12     -15.149   0.451 -26.967  1.00  0.00           O  
ATOM    348  C1'   U A  12     -13.653  -0.309 -23.727  1.00  0.00           C  
ATOM    349  C2'   U A  12     -13.497   0.206 -25.159  1.00  0.00           C  
ATOM    350  O2'   U A  12     -13.416   1.624 -25.133  1.00  0.00           O  
ATOM    351  N1    U A  12     -13.022  -1.637 -23.535  1.00  0.00           N  
ATOM    352  C2    U A  12     -11.651  -1.666 -23.364  1.00  0.00           C  
ATOM    353  O2    U A  12     -10.959  -0.663 -23.364  1.00  0.00           O  
ATOM    354  N3    U A  12     -11.111  -2.917 -23.189  1.00  0.00           N  
ATOM    355  C4    U A  12     -11.787  -4.119 -23.170  1.00  0.00           C  
ATOM    356  O4    U A  12     -11.156  -5.164 -23.003  1.00  0.00           O  
ATOM    357  C5    U A  12     -13.202  -4.012 -23.353  1.00  0.00           C  
ATOM    358  C6    U A  12     -13.754  -2.806 -23.524  1.00  0.00           C  
ATOM    359  H5'   U A  12     -17.571  -0.795 -23.917  1.00  0.00           H  
ATOM    360 H5''   U A  12     -17.571  -0.676 -25.508  1.00  0.00           H  
ATOM    361  H4'   U A  12     -16.074   0.864 -24.633  1.00  0.00           H  
ATOM    362  H3'   U A  12     -14.727  -1.216 -26.006  1.00  0.00           H  
ATOM    363  H1'   U A  12     -13.250   0.332 -23.105  1.00  0.00           H  
ATOM    364  H2'   U A  12     -12.718  -0.193 -25.600  1.00  0.00           H  
ATOM    365 HO2'   U A  12     -12.501   1.896 -25.350  1.00  0.00           H  
ATOM    366  H3    U A  12     -10.140  -2.960 -23.066  1.00  0.00           H  
ATOM    367  H5    U A  12     -13.762  -4.817 -23.353  1.00  0.00           H  
ATOM    368  H6    U A  12     -14.724  -2.760 -23.649  1.00  0.00           H  
ATOM    369  P     U A  13     -14.763  -0.133 -28.414  1.00  0.00           P  
ATOM    370  OP2   U A  13     -14.925  -1.607 -28.372  1.00  0.00           O  
ATOM    371  OP1   U A  13     -15.491   0.658 -29.438  1.00  0.00           O  
ATOM    372  O5'   U A  13     -13.209   0.189 -28.556  1.00  0.00           O  
ATOM    373  C5'   U A  13     -12.742   1.528 -28.604  1.00  0.00           C  
ATOM    374  C4'   U A  13     -11.249   1.605 -28.404  1.00  0.00           C  
ATOM    375  O4'   U A  13     -10.891   1.037 -27.117  1.00  0.00           O  
ATOM    376  C3'   U A  13     -10.398   0.830 -29.398  1.00  0.00           C  
ATOM    377  O3'   U A  13     -10.191   1.529 -30.614  1.00  0.00           O  
ATOM    378  C1'   U A  13      -9.667   0.325 -27.209  1.00  0.00           C  
ATOM    379  C2'   U A  13      -9.119   0.576 -28.614  1.00  0.00           C  
ATOM    380  O2'   U A  13      -8.292   1.731 -28.587  1.00  0.00           O  
ATOM    381  N1    U A  13      -9.889  -1.116 -26.940  1.00  0.00           N  
ATOM    382  C2    U A  13      -8.780  -1.873 -26.607  1.00  0.00           C  
ATOM    383  O2    U A  13      -7.656  -1.409 -26.527  1.00  0.00           O  
ATOM    384  N3    U A  13      -9.033  -3.202 -26.366  1.00  0.00           N  
ATOM    385  C4    U A  13     -10.254  -3.840 -26.424  1.00  0.00           C  
ATOM    386  O4    U A  13     -10.318  -5.046 -26.180  1.00  0.00           O  
ATOM    387  C5    U A  13     -11.355  -2.995 -26.774  1.00  0.00           C  
ATOM    388  C6    U A  13     -11.137  -1.697 -27.012  1.00  0.00           C  
ATOM    389  H5'   U A  13     -13.185   2.046 -27.900  1.00  0.00           H  
ATOM    390 H5''   U A  13     -12.967   1.915 -29.476  1.00  0.00           H  
ATOM    391  H4'   U A  13     -10.976   2.547 -28.420  1.00  0.00           H  
ATOM    392  H3'   U A  13     -10.831  -0.028 -29.591  1.00  0.00           H  
ATOM    393  H1'   U A  13      -9.041   0.685 -26.545  1.00  0.00           H  
ATOM    394  H2'   U A  13      -8.637  -0.207 -28.955  1.00  0.00           H  
ATOM    395 HO2'   U A  13      -7.358   1.457 -28.693  1.00  0.00           H  
ATOM    396  H3    U A  13      -8.261  -3.756 -26.129  1.00  0.00           H  
ATOM    397  H5    U A  13     -12.260  -3.365 -26.838  1.00  0.00           H  
ATOM    398  H6    U A  13     -11.906  -1.140 -27.251  1.00  0.00           H  
ATOM    399  P     G A  14     -10.611   0.861 -32.014  1.00  0.00           P  
ATOM    400  OP2   G A  14     -11.548  -0.255 -31.728  1.00  0.00           O  
ATOM    401  OP1   G A  14     -11.024   1.949 -32.937  1.00  0.00           O  
ATOM    402  O5'   G A  14      -9.253   0.236 -32.566  1.00  0.00           O  
ATOM    403  C5'   G A  14      -8.602   0.791 -33.699  1.00  0.00           C  
ATOM    404  C4'   G A  14      -7.103   0.794 -33.531  1.00  0.00           C  
ATOM    405  O4'   G A  14      -6.771   0.823 -32.127  1.00  0.00           O  
ATOM    406  C3'   G A  14      -6.378  -0.464 -33.984  1.00  0.00           C  
ATOM    407  O3'   G A  14      -6.220  -0.536 -35.391  1.00  0.00           O  
ATOM    408  C1'   G A  14      -5.594   0.077 -31.859  1.00  0.00           C  
ATOM    409  C2'   G A  14      -5.070  -0.372 -33.215  1.00  0.00           C  
ATOM    410  O2'   G A  14      -4.224   0.632 -33.756  1.00  0.00           O  
ATOM    411  N1    G A  14      -4.092  -4.119 -29.398  1.00  0.00           N  
ATOM    412  C2    G A  14      -3.354  -3.230 -30.141  1.00  0.00           C  
ATOM    413  N2    G A  14      -2.042  -3.488 -30.246  1.00  0.00           N  
ATOM    414  N3    G A  14      -3.863  -2.165 -30.739  1.00  0.00           N  
ATOM    415  C4    G A  14      -5.193  -2.057 -30.532  1.00  0.00           C  
ATOM    416  C5    G A  14      -6.022  -2.888 -29.808  1.00  0.00           C  
ATOM    417  C6    G A  14      -5.463  -4.027 -29.173  1.00  0.00           C  
ATOM    418  O6    G A  14      -6.032  -4.884 -28.487  1.00  0.00           O  
ATOM    419  N7    G A  14      -7.330  -2.427 -29.839  1.00  0.00           N  
ATOM    420  C8    G A  14      -7.274  -1.345 -30.567  1.00  0.00           C  
ATOM    421  N9    G A  14      -6.008  -1.063 -31.019  1.00  0.00           N  
ATOM    422  H5'   G A  14      -8.912   1.712 -33.827  1.00  0.00           H  
ATOM    423 H5''   G A  14      -8.835   0.263 -34.492  1.00  0.00           H  
ATOM    424  H4'   G A  14      -6.737   1.596 -33.961  1.00  0.00           H  
ATOM    425  H3'   G A  14      -6.878  -1.250 -33.680  1.00  0.00           H  
ATOM    426  H1'   G A  14      -4.900   0.590 -31.395  1.00  0.00           H  
ATOM    427  H2'   G A  14      -4.618  -1.241 -33.168  1.00  0.00           H  
ATOM    428 HO2'   G A  14      -3.299   0.307 -33.753  1.00  0.00           H  
ATOM    429  H1    G A  14      -3.620  -4.878 -28.996  1.00  0.00           H  
ATOM    430  H22   G A  14      -1.465  -2.887 -30.764  1.00  0.00           H  
ATOM    431  H21   G A  14      -1.657  -4.274 -29.807  1.00  0.00           H  
ATOM    432  H8    G A  14      -8.057  -0.791 -30.769  1.00  0.00           H  
ATOM    433  P     U A  15      -6.455  -1.927 -36.160  1.00  0.00           P  
ATOM    434  OP2   U A  15      -7.784  -2.453 -35.761  1.00  0.00           O  
ATOM    435  OP1   U A  15      -6.151  -1.714 -37.598  1.00  0.00           O  
ATOM    436  O5'   U A  15      -5.341  -2.893 -35.558  1.00  0.00           O  
ATOM    437  C5'   U A  15      -5.481  -4.303 -35.631  1.00  0.00           C  
ATOM    438  C4'   U A  15      -5.070  -4.972 -34.342  1.00  0.00           C  
ATOM    439  O4'   U A  15      -5.839  -4.386 -33.256  1.00  0.00           O  
ATOM    440  C3'   U A  15      -5.291  -6.475 -34.266  1.00  0.00           C  
ATOM    441  O3'   U A  15      -4.307  -7.141 -33.497  1.00  0.00           O  
ATOM    442  C1'   U A  15      -6.501  -5.411 -32.546  1.00  0.00           C  
ATOM    443  C2'   U A  15      -6.621  -6.580 -33.520  1.00  0.00           C  
ATOM    444  O2'   U A  15      -6.705  -7.793 -32.787  1.00  0.00           O  
ATOM    445  N1    U A  15      -7.824  -4.914 -32.098  1.00  0.00           N  
ATOM    446  C2    U A  15      -8.479  -5.651 -31.128  1.00  0.00           C  
ATOM    447  O2    U A  15      -8.018  -6.668 -30.641  1.00  0.00           O  
ATOM    448  N3    U A  15      -9.699  -5.153 -30.743  1.00  0.00           N  
ATOM    449  C4    U A  15     -10.322  -4.018 -31.218  1.00  0.00           C  
ATOM    450  O4    U A  15     -11.425  -3.701 -30.770  1.00  0.00           O  
ATOM    451  C5    U A  15      -9.587  -3.307 -32.218  1.00  0.00           C  
ATOM    452  C6    U A  15      -8.395  -3.768 -32.611  1.00  0.00           C  
ATOM    453  H5'   U A  15      -4.919  -4.643 -36.360  1.00  0.00           H  
ATOM    454 H5''   U A  15      -6.417  -4.523 -35.820  1.00  0.00           H  
ATOM    455  H4'   U A  15      -4.116  -4.810 -34.193  1.00  0.00           H  
ATOM    456  H3'   U A  15      -5.405  -6.830 -35.172  1.00  0.00           H  
ATOM    457  H1'   U A  15      -5.978  -5.693 -31.766  1.00  0.00           H  
ATOM    458  H2'   U A  15      -7.383  -6.470 -34.127  1.00  0.00           H  
ATOM    459 HO2'   U A  15      -7.614  -8.152 -32.865  1.00  0.00           H  
ATOM    460  H3    U A  15     -10.181  -5.660 -30.057  1.00  0.00           H  
ATOM    461  H5    U A  15      -9.954  -2.487 -32.611  1.00  0.00           H  
ATOM    462  H6    U A  15      -7.912  -3.264 -33.297  1.00  0.00           H  
ATOM    463  P     U A  16      -3.044  -7.827 -34.216  1.00  0.00           P  
ATOM    464  OP2   U A  16      -3.497  -8.365 -35.523  1.00  0.00           O  
ATOM    465  OP1   U A  16      -1.911  -6.867 -34.170  1.00  0.00           O  
ATOM    466  O5'   U A  16      -2.686  -9.059 -33.273  1.00  0.00           O  
ATOM    467  C5'   U A  16      -2.889  -8.987 -31.870  1.00  0.00           C  
ATOM    468  C4'   U A  16      -3.166 -10.346 -31.276  1.00  0.00           C  
ATOM    469  O4'   U A  16      -4.498 -10.736 -31.701  1.00  0.00           O  
ATOM    470  C3'   U A  16      -2.243 -11.471 -31.719  1.00  0.00           C  
ATOM    471  O3'   U A  16      -2.136 -12.509 -30.761  1.00  0.00           O  
ATOM    472  C1'   U A  16      -4.414 -11.908 -32.498  1.00  0.00           C  
ATOM    473  C2'   U A  16      -2.960 -12.013 -32.944  1.00  0.00           C  
ATOM    474  O2'   U A  16      -2.636 -13.377 -33.168  1.00  0.00           O  
ATOM    475  N1    U A  16      -5.344 -11.763 -33.644  1.00  0.00           N  
ATOM    476  C2    U A  16      -6.371 -12.684 -33.744  1.00  0.00           C  
ATOM    477  O2    U A  16      -6.534 -13.588 -32.944  1.00  0.00           O  
ATOM    478  N3    U A  16      -7.207 -12.509 -34.819  1.00  0.00           N  
ATOM    479  C4    U A  16      -7.125 -11.530 -35.786  1.00  0.00           C  
ATOM    480  O4    U A  16      -7.957 -11.507 -36.695  1.00  0.00           O  
ATOM    481  C5    U A  16      -6.040 -10.613 -35.618  1.00  0.00           C  
ATOM    482  C6    U A  16      -5.211 -10.759 -34.580  1.00  0.00           C  
ATOM    483  H5'   U A  16      -3.651  -8.398 -31.687  1.00  0.00           H  
ATOM    484 H5''   U A  16      -2.087  -8.613 -31.449  1.00  0.00           H  
ATOM    485  H4'   U A  16      -3.129 -10.278 -30.300  1.00  0.00           H  
ATOM    486  H3'   U A  16      -1.381 -11.093 -31.991  1.00  0.00           H  
ATOM    487  H1'   U A  16      -4.653 -12.710 -31.986  1.00  0.00           H  
ATOM    488  H2'   U A  16      -2.782 -11.464 -33.735  1.00  0.00           H  
ATOM    489 HO2'   U A  16      -2.526 -13.525 -34.131  1.00  0.00           H  
ATOM    490  H3    U A  16      -7.941 -13.152 -34.909  1.00  0.00           H  
ATOM    491  H5    U A  16      -5.906  -9.884 -36.260  1.00  0.00           H  
ATOM    492  H6    U A  16      -4.475 -10.119 -34.487  1.00  0.00           H  
ATOM    493  P     U A  17      -0.917 -12.510 -29.728  1.00  0.00           P  
ATOM    494  OP2   U A  17      -0.248 -13.825 -29.890  1.00  0.00           O  
ATOM    495  OP1   U A  17      -0.157 -11.262 -29.994  1.00  0.00           O  
ATOM    496  O5'   U A  17      -1.494 -12.430 -28.245  1.00  0.00           O  
ATOM    497  C5'   U A  17      -0.648 -12.116 -27.149  1.00  0.00           C  
ATOM    498  C4'   U A  17      -0.219 -10.670 -27.172  1.00  0.00           C  
ATOM    499  O4'   U A  17      -0.967  -9.971 -28.196  1.00  0.00           O  
ATOM    500  C3'   U A  17      -0.491  -9.870 -25.907  1.00  0.00           C  
ATOM    501  O3'   U A  17       0.533 -10.000 -24.938  1.00  0.00           O  
ATOM    502  C1'   U A  17      -1.278  -8.660 -27.772  1.00  0.00           C  
ATOM    503  C2'   U A  17      -0.574  -8.445 -26.433  1.00  0.00           C  
ATOM    504  O2'   U A  17       0.719  -7.908 -26.670  1.00  0.00           O  
ATOM    505  N1    U A  17      -2.754  -8.568 -27.653  1.00  0.00           N  
ATOM    506  C2    U A  17      -3.337  -7.354 -27.966  1.00  0.00           C  
ATOM    507  O2    U A  17      -2.698  -6.381 -28.328  1.00  0.00           O  
ATOM    508  N3    U A  17      -4.704  -7.315 -27.842  1.00  0.00           N  
ATOM    509  C4    U A  17      -5.533  -8.343 -27.444  1.00  0.00           C  
ATOM    510  O4    U A  17      -6.748  -8.150 -27.382  1.00  0.00           O  
ATOM    511  C5    U A  17      -4.860  -9.568 -27.137  1.00  0.00           C  
ATOM    512  C6    U A  17      -3.530  -9.634 -27.250  1.00  0.00           C  
ATOM    513  H5'   U A  17       0.149 -12.686 -27.187  1.00  0.00           H  
ATOM    514 H5''   U A  17      -1.128 -12.293 -26.314  1.00  0.00           H  
ATOM    515  H4'   U A  17       0.736 -10.612 -27.383  1.00  0.00           H  
ATOM    516  H3'   U A  17      -1.346 -10.134 -25.508  1.00  0.00           H  
ATOM    517  H1'   U A  17      -0.962  -7.990 -28.414  1.00  0.00           H  
ATOM    518  H2'   U A  17      -1.100  -7.873 -25.837  1.00  0.00           H  
ATOM    519 HO2'   U A  17       0.889  -7.188 -26.026  1.00  0.00           H  
ATOM    520  H3    U A  17      -5.138  -6.464 -28.059  1.00  0.00           H  
ATOM    521  H5    U A  17      -5.371 -10.352 -26.846  1.00  0.00           H  
ATOM    522  H6    U A  17      -3.093 -10.483 -27.033  1.00  0.00           H  
ATOM    523  P     G A  18       0.184  -9.901 -23.373  1.00  0.00           P  
ATOM    524  OP2   G A  18      -0.965 -10.801 -23.100  1.00  0.00           O  
ATOM    525  OP1   G A  18       1.446 -10.071 -22.608  1.00  0.00           O  
ATOM    526  O5'   G A  18      -0.309  -8.398 -23.181  1.00  0.00           O  
ATOM    527  C5'   G A  18       0.416  -7.492 -22.364  1.00  0.00           C  
ATOM    528  C4'   G A  18       0.447  -6.108 -22.964  1.00  0.00           C  
ATOM    529  O4'   G A  18      -0.158  -6.130 -24.283  1.00  0.00           O  
ATOM    530  C3'   G A  18      -0.335  -5.039 -22.216  1.00  0.00           C  
ATOM    531  O3'   G A  18       0.373  -4.506 -21.110  1.00  0.00           O  
ATOM    532  C1'   G A  18      -0.890  -4.921 -24.510  1.00  0.00           C  
ATOM    533  C2'   G A  18      -0.625  -4.016 -23.305  1.00  0.00           C  
ATOM    534  O2'   G A  18       0.514  -3.212 -23.574  1.00  0.00           O  
ATOM    535  N1    G A  18      -5.432  -3.067 -25.869  1.00  0.00           N  
ATOM    536  C2    G A  18      -4.209  -2.443 -25.831  1.00  0.00           C  
ATOM    537  N2    G A  18      -4.187  -1.155 -26.204  1.00  0.00           N  
ATOM    538  N3    G A  18      -3.088  -3.037 -25.457  1.00  0.00           N  
ATOM    539  C4    G A  18      -3.290  -4.327 -25.115  1.00  0.00           C  
ATOM    540  C5    G A  18      -4.467  -5.044 -25.117  1.00  0.00           C  
ATOM    541  C6    G A  18      -5.663  -4.395 -25.521  1.00  0.00           C  
ATOM    542  O6    G A  18      -6.806  -4.860 -25.591  1.00  0.00           O  
ATOM    543  N7    G A  18      -4.251  -6.349 -24.697  1.00  0.00           N  
ATOM    544  C8    G A  18      -2.970  -6.400 -24.451  1.00  0.00           C  
ATOM    545  N9    G A  18      -2.326  -5.209 -24.684  1.00  0.00           N  
ATOM    546  H5'   G A  18       1.334  -7.817 -22.261  1.00  0.00           H  
ATOM    547 H5''   G A  18      -0.008  -7.448 -21.481  1.00  0.00           H  
ATOM    548  H4'   G A  18       1.380  -5.818 -23.046  1.00  0.00           H  
ATOM    549  H3'   G A  18      -1.182  -5.420 -21.902  1.00  0.00           H  
ATOM    550  H1'   G A  18      -0.542  -4.494 -25.321  1.00  0.00           H  
ATOM    551  H2'   G A  18      -1.411  -3.471 -23.088  1.00  0.00           H  
ATOM    552 HO2'   G A  18       0.226  -2.286 -23.714  1.00  0.00           H  
ATOM    553  H1    G A  18      -6.204  -2.538 -26.162  1.00  0.00           H  
ATOM    554  H22   G A  18      -3.341  -0.658 -26.198  1.00  0.00           H  
ATOM    555  H21   G A  18      -5.013  -0.708 -26.483  1.00  0.00           H  
ATOM    556  H8    G A  18      -2.514  -7.207 -24.133  1.00  0.00           H  
ATOM    557  P     G A  19      -0.427  -3.869 -19.870  1.00  0.00           P  
ATOM    558  OP2   G A  19      -1.527  -4.799 -19.507  1.00  0.00           O  
ATOM    559  OP1   G A  19       0.564  -3.467 -18.839  1.00  0.00           O  
ATOM    560  O5'   G A  19      -1.079  -2.545 -20.469  1.00  0.00           O  
ATOM    561  C5'   G A  19      -0.270  -1.440 -20.845  1.00  0.00           C  
ATOM    562  C4'   G A  19      -1.107  -0.256 -21.259  1.00  0.00           C  
ATOM    563  O4'   G A  19      -1.839  -0.571 -22.472  1.00  0.00           O  
ATOM    564  C3'   G A  19      -2.186   0.175 -20.277  1.00  0.00           C  
ATOM    565  O3'   G A  19      -1.685   0.970 -19.216  1.00  0.00           O  
ATOM    566  C1'   G A  19      -3.126   0.054 -22.442  1.00  0.00           C  
ATOM    567  C2'   G A  19      -3.178   0.905 -21.172  1.00  0.00           C  
ATOM    568  O2'   G A  19      -2.728   2.217 -21.477  1.00  0.00           O  
ATOM    569  N1    G A  19      -8.103  -0.834 -23.046  1.00  0.00           N  
ATOM    570  C2    G A  19      -7.415   0.355 -23.090  1.00  0.00           C  
ATOM    571  N2    G A  19      -8.144   1.456 -23.327  1.00  0.00           N  
ATOM    572  N3    G A  19      -6.107   0.459 -22.917  1.00  0.00           N  
ATOM    573  C4    G A  19      -5.531  -0.741 -22.690  1.00  0.00           C  
ATOM    574  C5    G A  19      -6.126  -1.983 -22.626  1.00  0.00           C  
ATOM    575  C6    G A  19      -7.529  -2.080 -22.814  1.00  0.00           C  
ATOM    576  O6    G A  19      -8.241  -3.091 -22.794  1.00  0.00           O  
ATOM    577  N7    G A  19      -5.182  -2.969 -22.373  1.00  0.00           N  
ATOM    578  C8    G A  19      -4.053  -2.320 -22.289  1.00  0.00           C  
ATOM    579  N9    G A  19      -4.192  -0.965 -22.471  1.00  0.00           N  
ATOM    580  H5'   G A  19       0.304  -1.704 -21.594  1.00  0.00           H  
ATOM    581 H5''   G A  19       0.294  -1.184 -20.086  1.00  0.00           H  
ATOM    582  H4'   G A  19      -0.515   0.506 -21.433  1.00  0.00           H  
ATOM    583  H3'   G A  19      -2.618  -0.623 -19.904  1.00  0.00           H  
ATOM    584  H1'   G A  19      -3.208   0.635 -23.227  1.00  0.00           H  
ATOM    585  H2'   G A  19      -4.078   0.912 -20.782  1.00  0.00           H  
ATOM    586 HO2'   G A  19      -3.491   2.830 -21.452  1.00  0.00           H  
ATOM    587  H1    G A  19      -9.072  -0.803 -23.188  1.00  0.00           H  
ATOM    588  H22   G A  19      -7.707   2.332 -23.370  1.00  0.00           H  
ATOM    589  H21   G A  19      -9.112   1.387 -23.456  1.00  0.00           H  
ATOM    590  H8    G A  19      -3.193  -2.756 -22.114  1.00  0.00           H  
ATOM    591  P     G A  20      -2.379   0.915 -17.768  1.00  0.00           P  
ATOM    592  OP2   G A  20      -2.622  -0.510 -17.429  1.00  0.00           O  
ATOM    593  OP1   G A  20      -1.586   1.765 -16.844  1.00  0.00           O  
ATOM    594  O5'   G A  20      -3.793   1.617 -17.991  1.00  0.00           O  
ATOM    595  C5'   G A  20      -3.879   3.000 -18.300  1.00  0.00           C  
ATOM    596  C4'   G A  20      -5.310   3.436 -18.492  1.00  0.00           C  
ATOM    597  O4'   G A  20      -5.876   2.772 -19.652  1.00  0.00           O  
ATOM    598  C3'   G A  20      -6.270   3.091 -17.363  1.00  0.00           C  
ATOM    599  O3'   G A  20      -6.212   4.011 -16.286  1.00  0.00           O  
ATOM    600  C1'   G A  20      -7.241   2.449 -19.419  1.00  0.00           C  
ATOM    601  C2'   G A  20      -7.618   3.063 -18.070  1.00  0.00           C  
ATOM    602  O2'   G A  20      -8.116   4.375 -18.283  1.00  0.00           O  
ATOM    603  N1    G A  20     -10.579  -1.384 -19.710  1.00  0.00           N  
ATOM    604  C2    G A  20     -10.800  -0.029 -19.729  1.00  0.00           C  
ATOM    605  N2    G A  20     -12.078   0.364 -19.841  1.00  0.00           N  
ATOM    606  N3    G A  20      -9.841   0.878 -19.646  1.00  0.00           N  
ATOM    607  C4    G A  20      -8.620   0.313 -19.539  1.00  0.00           C  
ATOM    608  C5    G A  20      -8.290  -1.026 -19.510  1.00  0.00           C  
ATOM    609  C6    G A  20      -9.330  -1.988 -19.600  1.00  0.00           C  
ATOM    610  O6    G A  20      -9.241  -3.221 -19.592  1.00  0.00           O  
ATOM    611  N7    G A  20      -6.918  -1.193 -19.391  1.00  0.00           N  
ATOM    612  C8    G A  20      -6.447   0.024 -19.349  1.00  0.00           C  
ATOM    613  N9    G A  20      -7.424   0.985 -19.435  1.00  0.00           N  
ATOM    614  H5'   G A  20      -3.378   3.176 -19.124  1.00  0.00           H  
ATOM    615 H5''   G A  20      -3.482   3.517 -17.568  1.00  0.00           H  
ATOM    616  H4'   G A  20      -5.330   4.405 -18.639  1.00  0.00           H  
ATOM    617  H3'   G A  20      -6.064   2.193 -17.029  1.00  0.00           H  
ATOM    618  H1'   G A  20      -7.787   2.854 -20.125  1.00  0.00           H  
ATOM    619  H2'   G A  20      -8.264   2.503 -17.590  1.00  0.00           H  
ATOM    620 HO2'   G A  20      -9.081   4.381 -18.116  1.00  0.00           H  
ATOM    621  H1    G A  20     -11.359  -1.973 -19.777  1.00  0.00           H  
ATOM    622  H22   G A  20     -12.297   1.320 -19.860  1.00  0.00           H  
ATOM    623  H21   G A  20     -12.794  -0.301 -19.903  1.00  0.00           H  
ATOM    624  H8    G A  20      -5.492   0.229 -19.266  1.00  0.00           H  
ATOM    625  P     G A  21      -6.449   3.506 -14.779  1.00  0.00           P  
ATOM    626  OP2   G A  21      -5.829   2.164 -14.642  1.00  0.00           O  
ATOM    627  OP1   G A  21      -6.047   4.599 -13.858  1.00  0.00           O  
ATOM    628  O5'   G A  21      -8.030   3.331 -14.674  1.00  0.00           O  
ATOM    629  C5'   G A  21      -8.890   4.461 -14.672  1.00  0.00           C  
ATOM    630  C4'   G A  21     -10.342   4.052 -14.688  1.00  0.00           C  
ATOM    631  O4'   G A  21     -10.628   3.303 -15.897  1.00  0.00           O  
ATOM    632  C3'   G A  21     -10.787   3.128 -13.565  1.00  0.00           C  
ATOM    633  O3'   G A  21     -11.073   3.818 -12.360  1.00  0.00           O  
ATOM    634  C1'   G A  21     -11.553   2.257 -15.624  1.00  0.00           C  
ATOM    635  C2'   G A  21     -11.996   2.429 -14.170  1.00  0.00           C  
ATOM    636  O2'   G A  21     -13.145   3.263 -14.135  1.00  0.00           O  
ATOM    637  N1    G A  21     -12.323  -2.726 -16.327  1.00  0.00           N  
ATOM    638  C2    G A  21     -13.236  -1.721 -16.118  1.00  0.00           C  
ATOM    639  N2    G A  21     -14.527  -2.086 -16.091  1.00  0.00           N  
ATOM    640  N3    G A  21     -12.910  -0.450 -15.947  1.00  0.00           N  
ATOM    641  C4    G A  21     -11.575  -0.260 -16.002  1.00  0.00           C  
ATOM    642  C5    G A  21     -10.580  -1.192 -16.206  1.00  0.00           C  
ATOM    643  C6    G A  21     -10.943  -2.552 -16.387  1.00  0.00           C  
ATOM    644  O6    G A  21     -10.208  -3.527 -16.581  1.00  0.00           O  
ATOM    645  N7    G A  21      -9.330  -0.590 -16.194  1.00  0.00           N  
ATOM    646  C8    G A  21      -9.583   0.674 -15.986  1.00  0.00           C  
ATOM    647  N9    G A  21     -10.924   0.944 -15.861  1.00  0.00           N  
ATOM    648  H5'   G A  21      -8.702   5.007 -15.463  1.00  0.00           H  
ATOM    649 H5''   G A  21      -8.715   4.993 -13.867  1.00  0.00           H  
ATOM    650  H4'   G A  21     -10.898   4.859 -14.674  1.00  0.00           H  
ATOM    651  H3'   G A  21     -10.085   2.465 -13.396  1.00  0.00           H  
ATOM    652  H1'   G A  21     -12.327   2.360 -16.215  1.00  0.00           H  
ATOM    653  H2'   G A  21     -12.163   1.563 -13.742  1.00  0.00           H  
ATOM    654 HO2'   G A  21     -13.926   2.720 -13.901  1.00  0.00           H  
ATOM    655  H1    G A  21     -12.667  -3.636 -16.442  1.00  0.00           H  
ATOM    656  H22   G A  21     -15.223  -1.411 -15.946  1.00  0.00           H  
ATOM    657  H21   G A  21     -14.776  -3.025 -16.217  1.00  0.00           H  
ATOM    658  H8    G A  21      -8.886   1.360 -15.927  1.00  0.00           H  
ATOM    659  P     A A  22     -10.819   3.105 -10.942  1.00  0.00           P  
ATOM    660  OP2   A A  22      -9.555   2.333 -11.035  1.00  0.00           O  
ATOM    661  OP1   A A  22     -10.979   4.127  -9.878  1.00  0.00           O  
ATOM    662  O5'   A A  22     -12.021   2.067 -10.812  1.00  0.00           O  
ATOM    663  C5'   A A  22     -13.355   2.515 -10.621  1.00  0.00           C  
ATOM    664  C4'   A A  22     -14.334   1.368 -10.642  1.00  0.00           C  
ATOM    665  O4'   A A  22     -14.304   0.720 -11.940  1.00  0.00           O  
ATOM    666  C3'   A A  22     -14.061   0.240  -9.659  1.00  0.00           C  
ATOM    667  O3'   A A  22     -14.537   0.516  -8.352  1.00  0.00           O  
ATOM    668  C1'   A A  22     -14.452  -0.685 -11.798  1.00  0.00           C  
ATOM    669  C2'   A A  22     -14.743  -0.949 -10.319  1.00  0.00           C  
ATOM    670  O2'   A A  22     -16.148  -0.917 -10.114  1.00  0.00           O  
ATOM    671  N1    A A  22     -12.390  -5.144 -13.352  1.00  0.00           N  
ATOM    672  C2    A A  22     -13.630  -4.809 -12.974  1.00  0.00           C  
ATOM    673  N3    A A  22     -14.099  -3.627 -12.581  1.00  0.00           N  
ATOM    674  C4    A A  22     -13.124  -2.700 -12.595  1.00  0.00           C  
ATOM    675  C5    A A  22     -11.804  -2.893 -12.959  1.00  0.00           C  
ATOM    676  C6    A A  22     -11.435  -4.190 -13.356  1.00  0.00           C  
ATOM    677  N6    A A  22     -10.199  -4.525 -13.733  1.00  0.00           N  
ATOM    678  N7    A A  22     -11.088  -1.708 -12.850  1.00  0.00           N  
ATOM    679  C8    A A  22     -11.977  -0.841 -12.431  1.00  0.00           C  
ATOM    680  N9    A A  22     -13.230  -1.374 -12.255  1.00  0.00           N  
ATOM    681  H5'   A A  22     -13.586   3.146 -11.335  1.00  0.00           H  
ATOM    682 H5''   A A  22     -13.418   2.974  -9.757  1.00  0.00           H  
ATOM    683  H4'   A A  22     -15.235   1.718 -10.481  1.00  0.00           H  
ATOM    684  H3'   A A  22     -13.095   0.074  -9.620  1.00  0.00           H  
ATOM    685  H1'   A A  22     -15.215  -0.980 -12.338  1.00  0.00           H  
ATOM    686  H2'   A A  22     -14.353  -1.798 -10.024  1.00  0.00           H  
ATOM    687 HO2'   A A  22     -16.466  -1.826  -9.938  1.00  0.00           H  
ATOM    688  H2    A A  22     -14.286  -5.538 -12.989  1.00  0.00           H  
ATOM    689  H61   A A  22     -10.001  -5.447 -14.000  1.00  0.00           H  
ATOM    690  H62   A A  22      -9.489  -3.849 -13.744  1.00  0.00           H  
ATOM    691  H8    A A  22     -11.765   0.100 -12.258  1.00  0.00           H  
ATOM    692  P     C A  23     -13.644   0.140  -7.070  1.00  0.00           P  
ATOM    693  OP2   C A  23     -12.498   1.082  -7.015  1.00  0.00           O  
ATOM    694  OP1   C A  23     -14.549   0.017  -5.899  1.00  0.00           O  
ATOM    695  O5'   C A  23     -13.076  -1.309  -7.407  1.00  0.00           O  
ATOM    696  C5'   C A  23     -13.277  -2.397  -6.517  1.00  0.00           C  
ATOM    697  C4'   C A  23     -13.814  -3.612  -7.234  1.00  0.00           C  
ATOM    698  O4'   C A  23     -13.495  -3.447  -8.635  1.00  0.00           O  
ATOM    699  C3'   C A  23     -13.164  -4.940  -6.880  1.00  0.00           C  
ATOM    700  O3'   C A  23     -13.758  -5.563  -5.753  1.00  0.00           O  
ATOM    701  C1'   C A  23     -13.267  -4.709  -9.211  1.00  0.00           C  
ATOM    702  C2'   C A  23     -13.438  -5.758  -8.121  1.00  0.00           C  
ATOM    703  O2'   C A  23     -14.776  -6.234  -8.139  1.00  0.00           O  
ATOM    704  N1    C A  23     -11.902  -4.720  -9.794  1.00  0.00           N  
ATOM    705  C2    C A  23     -11.422  -5.916 -10.343  1.00  0.00           C  
ATOM    706  O2    C A  23     -12.146  -6.924 -10.326  1.00  0.00           O  
ATOM    707  N3    C A  23     -10.182  -5.953 -10.880  1.00  0.00           N  
ATOM    708  C4    C A  23      -9.423  -4.857 -10.886  1.00  0.00           C  
ATOM    709  N4    C A  23      -8.205  -4.940 -11.427  1.00  0.00           N  
ATOM    710  C5    C A  23      -9.881  -3.626 -10.336  1.00  0.00           C  
ATOM    711  C6    C A  23     -11.110  -3.602  -9.807  1.00  0.00           C  
ATOM    712  H5'   C A  23     -13.915  -2.128  -5.823  1.00  0.00           H  
ATOM    713 H5''   C A  23     -12.423  -2.627  -6.095  1.00  0.00           H  
ATOM    714  H4'   C A  23     -14.785  -3.649  -7.108  1.00  0.00           H  
ATOM    715  H3'   C A  23     -12.198  -4.812  -6.781  1.00  0.00           H  
ATOM    716  H1'   C A  23     -13.924  -4.870  -9.919  1.00  0.00           H  
ATOM    717  H2'   C A  23     -12.793  -6.489  -8.218  1.00  0.00           H  
ATOM    718 HO2'   C A  23     -14.784  -7.153  -8.477  1.00  0.00           H  
ATOM    719  H42   C A  23      -7.624  -4.151 -11.447  1.00  0.00           H  
ATOM    720  H41   C A  23      -7.894  -5.789 -11.805  1.00  0.00           H  
ATOM    721  H5    C A  23      -9.316  -2.825 -10.345  1.00  0.00           H  
ATOM    722  H6    C A  23     -11.443  -2.764  -9.424  1.00  0.00           H  
ATOM    723  P     G A  24     -12.834  -6.209  -4.607  1.00  0.00           P  
ATOM    724  OP2   G A  24     -11.503  -5.554  -4.665  1.00  0.00           O  
ATOM    725  OP1   G A  24     -13.603  -6.198  -3.336  1.00  0.00           O  
ATOM    726  O5'   G A  24     -12.658  -7.726  -5.063  1.00  0.00           O  
ATOM    727  C5'   G A  24     -13.724  -8.429  -5.682  1.00  0.00           C  
ATOM    728  C4'   G A  24     -13.223  -9.615  -6.469  1.00  0.00           C  
ATOM    729  O4'   G A  24     -12.753  -9.304  -7.735  1.00  0.00           O  
ATOM    730  C3'   G A  24     -12.106 -10.421  -5.823  1.00  0.00           C  
ATOM    731  O3'   G A  24     -12.571 -11.298  -4.812  1.00  0.00           O  
ATOM    732  C1'   G A  24     -11.487  -9.863  -8.013  1.00  0.00           C  
ATOM    733  C2'   G A  24     -11.225 -10.875  -6.948  1.00  0.00           C  
ATOM    734  O2'   G A  24     -11.627 -12.147  -7.436  1.00  0.00           O  
ATOM    735  N1    G A  24      -6.962  -8.311  -9.754  1.00  0.00           N  
ATOM    736  C2    G A  24      -7.634  -9.485  -9.991  1.00  0.00           C  
ATOM    737  N2    G A  24      -7.026 -10.367 -10.799  1.00  0.00           N  
ATOM    738  N3    G A  24      -8.817  -9.776  -9.476  1.00  0.00           N  
ATOM    739  C4    G A  24      -9.284  -8.784  -8.690  1.00  0.00           C  
ATOM    740  C5    G A  24      -8.693  -7.575  -8.388  1.00  0.00           C  
ATOM    741  C6    G A  24      -7.423  -7.276  -8.947  1.00  0.00           C  
ATOM    742  O6    G A  24      -6.737  -6.258  -8.799  1.00  0.00           O  
ATOM    743  N7    G A  24      -9.500  -6.830  -7.540  1.00  0.00           N  
ATOM    744  C8    G A  24     -10.547  -7.585  -7.345  1.00  0.00           C  
ATOM    745  N9    G A  24     -10.481  -8.784  -8.013  1.00  0.00           N  
ATOM    746  H5'   G A  24     -14.200  -7.822  -6.287  1.00  0.00           H  
ATOM    747 H5''   G A  24     -14.345  -8.743  -4.991  1.00  0.00           H  
ATOM    748  H4'   G A  24     -13.961 -10.249  -6.592  1.00  0.00           H  
ATOM    749  H3'   G A  24     -11.575  -9.831  -5.250  1.00  0.00           H  
ATOM    750  H1'   G A  24     -11.493 -10.304  -8.888  1.00  0.00           H  
ATOM    751  H2'   G A  24     -10.279 -10.869  -6.689  1.00  0.00           H  
ATOM    752 HO2'   G A  24     -10.829 -12.681  -7.631  1.00  0.00           H  
ATOM    753  H1    G A  24      -6.089  -8.192 -10.184  1.00  0.00           H  
ATOM    754  H22   G A  24      -7.458 -11.222 -11.005  1.00  0.00           H  
ATOM    755  H21   G A  24      -6.149 -10.158 -11.185  1.00  0.00           H  
ATOM    756  H8    G A  24     -11.303  -7.322  -6.779  1.00  0.00           H  
ATOM    757  P     G A  25     -11.668 -11.583  -3.512  1.00  0.00           P  
ATOM    758  OP2   G A  25     -10.654 -10.503  -3.412  1.00  0.00           O  
ATOM    759  OP1   G A  25     -12.578 -11.844  -2.368  1.00  0.00           O  
ATOM    760  O5'   G A  25     -10.910 -12.941  -3.858  1.00  0.00           O  
ATOM    761  C5'   G A  25     -11.632 -14.102  -4.241  1.00  0.00           C  
ATOM    762  C4'   G A  25     -11.083 -15.340  -3.578  1.00  0.00           C  
ATOM    763  O4'   G A  25     -10.637 -15.028  -2.242  1.00  0.00           O  
ATOM    764  C3'   G A  25     -12.035 -16.523  -3.479  1.00  0.00           C  
ATOM    765  O3'   G A  25     -11.515 -17.702  -4.068  1.00  0.00           O  
ATOM    766  C1'   G A  25     -11.094 -16.020  -1.330  1.00  0.00           C  
ATOM    767  C2'   G A  25     -12.239 -16.787  -1.994  1.00  0.00           C  
ATOM    768  O2'   G A  25     -12.078 -18.165  -1.689  1.00  0.00           O  
ATOM    769  N1    G A  25      -9.620 -13.871   3.043  1.00  0.00           N  
ATOM    770  C2    G A  25      -8.863 -14.459   2.059  1.00  0.00           C  
ATOM    771  N2    G A  25      -7.537 -14.480   2.261  1.00  0.00           N  
ATOM    772  N3    G A  25      -9.367 -14.987   0.956  1.00  0.00           N  
ATOM    773  C4    G A  25     -10.711 -14.882   0.914  1.00  0.00           C  
ATOM    774  C5    G A  25     -11.560 -14.314   1.841  1.00  0.00           C  
ATOM    775  C6    G A  25     -11.006 -13.751   3.020  1.00  0.00           C  
ATOM    776  O6    G A  25     -11.592 -13.202   3.960  1.00  0.00           O  
ATOM    777  N7    G A  25     -12.880 -14.407   1.423  1.00  0.00           N  
ATOM    778  C8    G A  25     -12.811 -15.017   0.271  1.00  0.00           C  
ATOM    779  N9    G A  25     -11.526 -15.334  -0.098  1.00  0.00           N  
ATOM    780  H5'   G A  25     -11.575 -14.208  -5.214  1.00  0.00           H  
ATOM    781 H5''   G A  25     -12.572 -13.992  -3.986  1.00  0.00           H  
ATOM    782  H4'   G A  25     -10.318 -15.666  -4.098  1.00  0.00           H  
ATOM    783  H3'   G A  25     -12.904 -16.268  -3.853  1.00  0.00           H  
ATOM    784  H1'   G A  25     -10.365 -16.640  -1.120  1.00  0.00           H  
ATOM    785  H2'   G A  25     -13.104 -16.446  -1.684  1.00  0.00           H  
ATOM    786 HO2'   G A  25     -12.756 -18.428  -1.032  1.00  0.00           H  
ATOM    787  H1    G A  25      -9.149 -13.508   3.822  1.00  0.00           H  
ATOM    788  H22   G A  25      -6.946 -14.886   1.592  1.00  0.00           H  
ATOM    789  H21   G A  25      -7.156 -14.090   3.075  1.00  0.00           H  
ATOM    790  H8    G A  25     -13.598 -15.228  -0.274  1.00  0.00           H  
ATOM    791  P     A A  26     -12.447 -18.614  -5.008  1.00  0.00           P  
ATOM    792  OP2   A A  26     -11.744 -19.900  -5.244  1.00  0.00           O  
ATOM    793  OP1   A A  26     -13.815 -18.620  -4.432  1.00  0.00           O  
ATOM    794  O5'   A A  26     -12.496 -17.820  -6.388  1.00  0.00           O  
ATOM    795  C5'   A A  26     -13.598 -17.963  -7.273  1.00  0.00           C  
ATOM    796  C4'   A A  26     -13.155 -17.963  -8.714  1.00  0.00           C  
ATOM    797  O4'   A A  26     -12.693 -16.631  -9.055  1.00  0.00           O  
ATOM    798  C3'   A A  26     -12.027 -18.921  -9.066  1.00  0.00           C  
ATOM    799  O3'   A A  26     -12.474 -20.071  -9.764  1.00  0.00           O  
ATOM    800  C1'   A A  26     -11.399 -16.682  -9.725  1.00  0.00           C  
ATOM    801  C2'   A A  26     -11.097 -18.136  -9.987  1.00  0.00           C  
ATOM    802  O2'   A A  26     -11.397 -18.383 -11.353  1.00  0.00           O  
ATOM    803  N1    A A  26      -6.609 -14.824  -9.324  1.00  0.00           N  
ATOM    804  C2    A A  26      -7.281 -15.369 -10.346  1.00  0.00           C  
ATOM    805  N3    A A  26      -8.528 -15.833 -10.382  1.00  0.00           N  
ATOM    806  C4    A A  26      -9.120 -15.696  -9.182  1.00  0.00           C  
ATOM    807  C5    A A  26      -8.560 -15.156  -8.039  1.00  0.00           C  
ATOM    808  C6    A A  26      -7.233 -14.701  -8.133  1.00  0.00           C  
ATOM    809  N6    A A  26      -6.563 -14.158  -7.114  1.00  0.00           N  
ATOM    810  N7    A A  26      -9.470 -15.178  -6.990  1.00  0.00           N  
ATOM    811  C8    A A  26     -10.541 -15.721  -7.514  1.00  0.00           C  
ATOM    812  N9    A A  26     -10.400 -16.059  -8.837  1.00  0.00           N  
ATOM    813  H5'   A A  26     -14.222 -17.220  -7.130  1.00  0.00           H  
ATOM    814 H5''   A A  26     -14.057 -18.807  -7.079  1.00  0.00           H  
ATOM    815  H4'   A A  26     -13.919 -18.199  -9.281  1.00  0.00           H  
ATOM    816  H3'   A A  26     -11.527 -19.141  -8.252  1.00  0.00           H  
ATOM    817  H1'   A A  26     -11.427 -16.197 -10.577  1.00  0.00           H  
ATOM    818  H2'   A A  26     -10.155 -18.315  -9.783  1.00  0.00           H  
ATOM    819 HO2'   A A  26     -10.559 -18.454 -11.855  1.00  0.00           H  
ATOM    820  H2    A A  26      -6.783 -15.436 -11.189  1.00  0.00           H  
ATOM    821  H61   A A  26      -5.638 -13.859  -7.240  1.00  0.00           H  
ATOM    822  H62   A A  26      -6.995 -14.058  -6.240  1.00  0.00           H  
ATOM    823  H8    A A  26     -11.366 -15.872  -7.007  1.00  0.00           H  
ATOM    824  P     A A  27     -11.695 -21.467  -9.602  1.00  0.00           P  
ATOM    825  OP2   A A  27     -11.916 -21.959  -8.219  1.00  0.00           O  
ATOM    826  OP1   A A  27     -12.054 -22.331 -10.755  1.00  0.00           O  
ATOM    827  O5'   A A  27     -10.159 -21.070  -9.743  1.00  0.00           O  
ATOM    828  C5'   A A  27      -9.497 -21.150 -10.997  1.00  0.00           C  
ATOM    829  C4'   A A  27      -8.042 -20.771 -10.880  1.00  0.00           C  
ATOM    830  O4'   A A  27      -7.935 -19.398 -10.424  1.00  0.00           O  
ATOM    831  C3'   A A  27      -7.225 -21.560  -9.869  1.00  0.00           C  
ATOM    832  O3'   A A  27      -6.799 -22.819 -10.361  1.00  0.00           O  
ATOM    833  C1'   A A  27      -6.731 -19.248  -9.710  1.00  0.00           C  
ATOM    834  C2'   A A  27      -6.061 -20.619  -9.589  1.00  0.00           C  
ATOM    835  O2'   A A  27      -5.059 -20.729 -10.589  1.00  0.00           O  
ATOM    836  N1    A A  27      -4.910 -16.398  -5.822  1.00  0.00           N  
ATOM    837  C2    A A  27      -4.363 -16.801  -6.977  1.00  0.00           C  
ATOM    838  N3    A A  27      -4.895 -17.543  -7.945  1.00  0.00           N  
ATOM    839  C4    A A  27      -6.157 -17.892  -7.638  1.00  0.00           C  
ATOM    840  C5    A A  27      -6.854 -17.555  -6.493  1.00  0.00           C  
ATOM    841  C6    A A  27      -6.179 -16.765  -5.545  1.00  0.00           C  
ATOM    842  N6    A A  27      -6.723 -16.364  -4.394  1.00  0.00           N  
ATOM    843  N7    A A  27      -8.134 -18.092  -6.522  1.00  0.00           N  
ATOM    844  C8    A A  27      -8.181 -18.731  -7.665  1.00  0.00           C  
ATOM    845  N9    A A  27      -7.019 -18.651  -8.392  1.00  0.00           N  
ATOM    846  H5'   A A  27      -9.935 -20.544 -11.629  1.00  0.00           H  
ATOM    847 H5''   A A  27      -9.562 -22.067 -11.335  1.00  0.00           H  
ATOM    848  H4'   A A  27      -7.622 -20.849 -11.763  1.00  0.00           H  
ATOM    849  H3'   A A  27      -7.752 -21.675  -9.049  1.00  0.00           H  
ATOM    850  H1'   A A  27      -6.151 -18.646 -10.222  1.00  0.00           H  
ATOM    851  H2'   A A  27      -5.695 -20.758  -8.690  1.00  0.00           H  
ATOM    852 HO2'   A A  27      -4.178 -20.688 -10.162  1.00  0.00           H  
ATOM    853  H2    A A  27      -3.440 -16.508  -7.130  1.00  0.00           H  
ATOM    854  H61   A A  27      -6.203 -15.814  -3.772  1.00  0.00           H  
ATOM    855  H62   A A  27      -7.643 -16.618  -4.172  1.00  0.00           H  
ATOM    856  H8    A A  27      -8.973 -19.220  -7.972  1.00  0.00           H  
ATOM    857  P     G A  28      -6.726 -24.088  -9.377  1.00  0.00           P  
ATOM    858  OP2   G A  28      -8.042 -24.225  -8.704  1.00  0.00           O  
ATOM    859  OP1   G A  28      -6.171 -25.233 -10.144  1.00  0.00           O  
ATOM    860  O5'   G A  28      -5.652 -23.665  -8.279  1.00  0.00           O  
ATOM    861  C5'   G A  28      -4.549 -24.506  -7.976  1.00  0.00           C  
ATOM    862  C4'   G A  28      -3.448 -23.746  -7.277  1.00  0.00           C  
ATOM    863  O4'   G A  28      -3.656 -22.314  -7.423  1.00  0.00           O  
ATOM    864  C3'   G A  28      -3.362 -23.932  -5.770  1.00  0.00           C  
ATOM    865  O3'   G A  28      -2.674 -25.114  -5.397  1.00  0.00           O  
ATOM    866  C1'   G A  28      -3.324 -21.638  -6.242  1.00  0.00           C  
ATOM    867  C2'   G A  28      -2.618 -22.670  -5.363  1.00  0.00           C  
ATOM    868  O2'   G A  28      -1.246 -22.740  -5.727  1.00  0.00           O  
ATOM    869  N1    G A  28      -5.477 -18.571  -2.796  1.00  0.00           N  
ATOM    870  C2    G A  28      -4.149 -18.753  -3.095  1.00  0.00           C  
ATOM    871  N2    G A  28      -3.273 -18.025  -2.386  1.00  0.00           N  
ATOM    872  N3    G A  28      -3.708 -19.588  -4.022  1.00  0.00           N  
ATOM    873  C4    G A  28      -4.718 -20.239  -4.637  1.00  0.00           C  
ATOM    874  C5    G A  28      -6.075 -20.129  -4.415  1.00  0.00           C  
ATOM    875  C6    G A  28      -6.534 -19.230  -3.417  1.00  0.00           C  
ATOM    876  O6    G A  28      -7.696 -18.991  -3.072  1.00  0.00           O  
ATOM    877  N7    G A  28      -6.783 -20.972  -5.260  1.00  0.00           N  
ATOM    878  C8    G A  28      -5.861 -21.568  -5.967  1.00  0.00           C  
ATOM    879  N9    G A  28      -4.587 -21.169  -5.641  1.00  0.00           N  
ATOM    880  H5'   G A  28      -4.197 -24.885  -8.808  1.00  0.00           H  
ATOM    881 H5''   G A  28      -4.853 -25.235  -7.395  1.00  0.00           H  
ATOM    882  H4'   G A  28      -2.590 -23.983  -7.687  1.00  0.00           H  
ATOM    883  H3'   G A  28      -4.265 -23.921  -5.392  1.00  0.00           H  
ATOM    884  H1'   G A  28      -2.730 -20.874  -6.390  1.00  0.00           H  
ATOM    885  H2'   G A  28      -2.731 -22.477  -4.409  1.00  0.00           H  
ATOM    886 HO2'   G A  28      -1.000 -23.679  -5.864  1.00  0.00           H  
ATOM    887  H1    G A  28      -5.700 -17.927  -2.092  1.00  0.00           H  
ATOM    888  H22   G A  28      -2.312 -18.114  -2.556  1.00  0.00           H  
ATOM    889  H21   G A  28      -3.592 -17.405  -1.698  1.00  0.00           H  
ATOM    890  H8    G A  28      -6.060 -22.231  -6.661  1.00  0.00           H  
ATOM    891  P     U A  29      -2.738 -25.642  -3.880  1.00  0.00           P  
ATOM    892  OP2   U A  29      -4.158 -25.926  -3.553  1.00  0.00           O  
ATOM    893  OP1   U A  29      -1.720 -26.711  -3.721  1.00  0.00           O  
ATOM    894  O5'   U A  29      -2.275 -24.387  -3.016  1.00  0.00           O  
ATOM    895  C5'   U A  29      -0.901 -24.155  -2.745  1.00  0.00           C  
ATOM    896  C4'   U A  29      -0.712 -23.091  -1.691  1.00  0.00           C  
ATOM    897  O4'   U A  29      -1.524 -21.920  -1.977  1.00  0.00           O  
ATOM    898  C3'   U A  29      -1.141 -23.463  -0.280  1.00  0.00           C  
ATOM    899  O3'   U A  29      -0.168 -24.226   0.412  1.00  0.00           O  
ATOM    900  C1'   U A  29      -1.911 -21.283  -0.790  1.00  0.00           C  
ATOM    901  C2'   U A  29      -1.317 -22.092   0.365  1.00  0.00           C  
ATOM    902  O2'   U A  29      -0.063 -21.528   0.725  1.00  0.00           O  
ATOM    903  N1    U A  29      -3.394 -21.260  -0.756  1.00  0.00           N  
ATOM    904  C2    U A  29      -3.991 -20.372   0.119  1.00  0.00           C  
ATOM    905  O2    U A  29      -3.358 -19.626   0.846  1.00  0.00           O  
ATOM    906  N3    U A  29      -5.364 -20.385   0.116  1.00  0.00           N  
ATOM    907  C4    U A  29      -6.186 -21.179  -0.656  1.00  0.00           C  
ATOM    908  O4    U A  29      -7.408 -21.073  -0.542  1.00  0.00           O  
ATOM    909  C5    U A  29      -5.499 -22.072  -1.538  1.00  0.00           C  
ATOM    910  C6    U A  29      -4.162 -22.079  -1.556  1.00  0.00           C  
ATOM    911  H5'   U A  29      -0.456 -23.868  -3.570  1.00  0.00           H  
ATOM    912 H5''   U A  29      -0.491 -24.988  -2.433  1.00  0.00           H  
ATOM    913  H4'   U A  29       0.228 -22.818  -1.683  1.00  0.00           H  
ATOM    914  H3'   U A  29      -2.008 -23.918  -0.315  1.00  0.00           H  
ATOM    915  H1'   U A  29      -1.571 -20.364  -0.749  1.00  0.00           H  
ATOM    916  H2'   U A  29      -1.929 -22.129   1.129  1.00  0.00           H  
ATOM    917 HO2'   U A  29      -0.090 -21.268   1.670  1.00  0.00           H  
ATOM    918  H3    U A  29      -5.808 -19.764   0.729  1.00  0.00           H  
ATOM    919  H5    U A  29      -6.005 -22.673  -2.124  1.00  0.00           H  
ATOM    920  H6    U A  29      -3.716 -22.700  -2.167  1.00  0.00           H  
ATOM    921  P     A A  30      -0.600 -25.545   1.221  1.00  0.00           P  
ATOM    922  OP2   A A  30      -2.031 -25.813   0.934  1.00  0.00           O  
ATOM    923  OP1   A A  30       0.412 -26.599   0.957  1.00  0.00           O  
ATOM    924  O5'   A A  30      -0.477 -25.116   2.751  1.00  0.00           O  
ATOM    925  C5'   A A  30       0.444 -24.114   3.155  1.00  0.00           C  
ATOM    926  C4'   A A  30      -0.218 -23.065   4.012  1.00  0.00           C  
ATOM    927  O4'   A A  30      -1.069 -22.229   3.190  1.00  0.00           O  
ATOM    928  C3'   A A  30      -1.173 -23.580   5.078  1.00  0.00           C  
ATOM    929  O3'   A A  30      -0.515 -23.976   6.269  1.00  0.00           O  
ATOM    930  C1'   A A  30      -2.229 -21.856   3.885  1.00  0.00           C  
ATOM    931  C2'   A A  30      -2.030 -22.347   5.319  1.00  0.00           C  
ATOM    932  O2'   A A  30      -1.322 -21.364   6.058  1.00  0.00           O  
ATOM    933  N1    A A  30      -7.252 -21.559   2.775  1.00  0.00           N  
ATOM    934  C2    A A  30      -6.428 -20.742   3.444  1.00  0.00           C  
ATOM    935  N3    A A  30      -5.128 -20.881   3.696  1.00  0.00           N  
ATOM    936  C4    A A  30      -4.662 -22.028   3.171  1.00  0.00           C  
ATOM    937  C5    A A  30      -5.385 -22.968   2.460  1.00  0.00           C  
ATOM    938  C6    A A  30      -6.752 -22.703   2.260  1.00  0.00           C  
ATOM    939  N6    A A  30      -7.574 -23.517   1.595  1.00  0.00           N  
ATOM    940  N7    A A  30      -4.571 -24.024   2.074  1.00  0.00           N  
ATOM    941  C8    A A  30      -3.394 -23.704   2.552  1.00  0.00           C  
ATOM    942  N9    A A  30      -3.376 -22.509   3.227  1.00  0.00           N  
ATOM    943  H5'   A A  30       0.820 -23.684   2.358  1.00  0.00           H  
ATOM    944 H5''   A A  30       1.170 -24.531   3.664  1.00  0.00           H  
ATOM    945  H4'   A A  30       0.475 -22.507   4.424  1.00  0.00           H  
ATOM    946  H3'   A A  30      -1.723 -24.297   4.698  1.00  0.00           H  
ATOM    947  H1'   A A  30      -2.364 -20.884   3.890  1.00  0.00           H  
ATOM    948  H2'   A A  30      -2.882 -22.579   5.745  1.00  0.00           H  
ATOM    949 HO2'   A A  30      -1.930 -20.955   6.709  1.00  0.00           H  
ATOM    950  H2    A A  30      -6.840 -19.926   3.797  1.00  0.00           H  
ATOM    951  H61   A A  30      -8.519 -23.279   1.488  1.00  0.00           H  
ATOM    952  H62   A A  30      -7.233 -24.353   1.212  1.00  0.00           H  
ATOM    953  H8    A A  30      -2.599 -24.267   2.438  1.00  0.00           H  
ATOM    954  P     G A  31      -0.989 -25.295   7.054  1.00  0.00           P  
ATOM    955  OP2   G A  31      -1.134 -26.392   6.064  1.00  0.00           O  
ATOM    956  OP1   G A  31      -0.097 -25.478   8.228  1.00  0.00           O  
ATOM    957  O5'   G A  31      -2.441 -24.923   7.593  1.00  0.00           O  
ATOM    958  C5'   G A  31      -3.470 -25.900   7.651  1.00  0.00           C  
ATOM    959  C4'   G A  31      -4.599 -25.463   8.551  1.00  0.00           C  
ATOM    960  O4'   G A  31      -5.223 -24.268   8.013  1.00  0.00           O  
ATOM    961  C3'   G A  31      -5.750 -26.446   8.702  1.00  0.00           C  
ATOM    962  O3'   G A  31      -5.481 -27.475   9.639  1.00  0.00           O  
ATOM    963  C1'   G A  31      -6.631 -24.299   8.257  1.00  0.00           C  
ATOM    964  C2'   G A  31      -6.908 -25.543   9.103  1.00  0.00           C  
ATOM    965  O2'   G A  31      -6.835 -25.190  10.477  1.00  0.00           O  
ATOM    966  N1    G A  31     -11.151 -23.691   5.995  1.00  0.00           N  
ATOM    967  C2    G A  31     -10.817 -23.584   7.323  1.00  0.00           C  
ATOM    968  N2    G A  31     -11.814 -23.274   8.164  1.00  0.00           N  
ATOM    969  N3    G A  31      -9.594 -23.766   7.794  1.00  0.00           N  
ATOM    970  C4    G A  31      -8.716 -24.071   6.815  1.00  0.00           C  
ATOM    971  C5    G A  31      -8.946 -24.203   5.462  1.00  0.00           C  
ATOM    972  C6    G A  31     -10.263 -24.005   4.970  1.00  0.00           C  
ATOM    973  O6    G A  31     -10.669 -24.076   3.804  1.00  0.00           O  
ATOM    974  N7    G A  31      -7.775 -24.525   4.791  1.00  0.00           N  
ATOM    975  C8    G A  31      -6.871 -24.583   5.731  1.00  0.00           C  
ATOM    976  N9    G A  31      -7.373 -24.318   6.982  1.00  0.00           N  
ATOM    977  H5'   G A  31      -3.096 -26.739   7.991  1.00  0.00           H  
ATOM    978 H5''   G A  31      -3.820 -26.049   6.747  1.00  0.00           H  
ATOM    979  H4'   G A  31      -4.236 -25.259   9.439  1.00  0.00           H  
ATOM    980  H3'   G A  31      -5.945 -26.849   7.830  1.00  0.00           H  
ATOM    981  H1'   G A  31      -6.876 -23.498   8.765  1.00  0.00           H  
ATOM    982  H2'   G A  31      -7.773 -25.945   8.877  1.00  0.00           H  
ATOM    983 HO2'   G A  31      -7.737 -25.207  10.859  1.00  0.00           H  
ATOM    984  H1    G A  31     -12.087 -23.537   5.748  1.00  0.00           H  
ATOM    985  H22   G A  31     -11.635 -23.183   9.124  1.00  0.00           H  
ATOM    986  H21   G A  31     -12.722 -23.137   7.823  1.00  0.00           H  
ATOM    987  H8    G A  31      -5.930 -24.794   5.560  1.00  0.00           H  
ATOM    988  P     G A  32      -6.165 -28.919   9.471  1.00  0.00           P  
ATOM    989  OP2   G A  32      -6.085 -29.302   8.039  1.00  0.00           O  
ATOM    990  OP1   G A  32      -5.598 -29.822  10.506  1.00  0.00           O  
ATOM    991  O5'   G A  32      -7.698 -28.664   9.828  1.00  0.00           O  
ATOM    992  C5'   G A  32      -8.107 -28.443  11.169  1.00  0.00           C  
ATOM    993  C4'   G A  32      -9.594 -28.211  11.264  1.00  0.00           C  
ATOM    994  O4'   G A  32      -9.959 -27.040  10.488  1.00  0.00           O  
ATOM    995  C3'   G A  32     -10.479 -29.315  10.705  1.00  0.00           C  
ATOM    996  O3'   G A  32     -10.650 -30.397  11.605  1.00  0.00           O  
ATOM    997  C1'   G A  32     -11.237 -27.234   9.881  1.00  0.00           C  
ATOM    998  C2'   G A  32     -11.771 -28.576  10.385  1.00  0.00           C  
ATOM    999  O2'   G A  32     -12.541 -28.354  11.558  1.00  0.00           O  
ATOM   1000  N1    G A  32     -13.724 -26.744   5.466  1.00  0.00           N  
ATOM   1001  C2    G A  32     -14.211 -26.723   6.750  1.00  0.00           C  
ATOM   1002  N2    G A  32     -15.534 -26.548   6.882  1.00  0.00           N  
ATOM   1003  N3    G A  32     -13.456 -26.862   7.828  1.00  0.00           N  
ATOM   1004  C4    G A  32     -12.154 -27.028   7.516  1.00  0.00           C  
ATOM   1005  C5    G A  32     -11.566 -27.064   6.269  1.00  0.00           C  
ATOM   1006  C6    G A  32     -12.386 -26.914   5.121  1.00  0.00           C  
ATOM   1007  O6    G A  32     -12.053 -26.918   3.930  1.00  0.00           O  
ATOM   1008  N7    G A  32     -10.195 -27.254   6.376  1.00  0.00           N  
ATOM   1009  C8    G A  32      -9.979 -27.329   7.661  1.00  0.00           C  
ATOM   1010  N9    G A  32     -11.124 -27.199   8.411  1.00  0.00           N  
ATOM   1011  H5'   G A  32      -7.637 -27.659  11.522  1.00  0.00           H  
ATOM   1012 H5''   G A  32      -7.870 -29.227  11.709  1.00  0.00           H  
ATOM   1013  H4'   G A  32      -9.832 -28.057  12.202  1.00  0.00           H  
ATOM   1014  H3'   G A  32     -10.087 -29.650   9.871  1.00  0.00           H  
ATOM   1015  H1'   G A  32     -11.831 -26.514  10.180  1.00  0.00           H  
ATOM   1016  H2'   G A  32     -12.288 -29.039   9.693  1.00  0.00           H  
ATOM   1017 HO2'   G A  32     -13.488 -28.498  11.349  1.00  0.00           H  
ATOM   1018  H1    G A  32     -14.366 -26.632   4.734  1.00  0.00           H  
ATOM   1019  H22   G A  32     -15.938 -26.524   7.776  1.00  0.00           H  
ATOM   1020  H21   G A  32     -16.099 -26.444   6.089  1.00  0.00           H  
ATOM   1021  H8    G A  32      -9.090 -27.462   8.051  1.00  0.00           H  
ATOM   1022  P     U A  33     -10.917 -31.879  11.044  1.00  0.00           P  
ATOM   1023  OP2   U A  33      -9.971 -32.124   9.927  1.00  0.00           O  
ATOM   1024  OP1   U A  33     -10.944 -32.811  12.201  1.00  0.00           O  
ATOM   1025  O5'   U A  33     -12.388 -31.803  10.438  1.00  0.00           O  
ATOM   1026  C5'   U A  33     -13.523 -31.720  11.287  1.00  0.00           C  
ATOM   1027  C4'   U A  33     -14.807 -31.669  10.496  1.00  0.00           C  
ATOM   1028  O4'   U A  33     -14.830 -30.479   9.665  1.00  0.00           O  
ATOM   1029  C3'   U A  33     -15.035 -32.809   9.514  1.00  0.00           C  
ATOM   1030  O3'   U A  33     -15.538 -33.981  10.133  1.00  0.00           O  
ATOM   1031  C1'   U A  33     -15.465 -30.759   8.420  1.00  0.00           C  
ATOM   1032  C2'   U A  33     -15.994 -32.191   8.506  1.00  0.00           C  
ATOM   1033  O2'   U A  33     -17.322 -32.163   9.008  1.00  0.00           O  
ATOM   1034  N1    U A  33     -14.510 -30.577   7.300  1.00  0.00           N  
ATOM   1035  C2    U A  33     -15.046 -30.395   6.038  1.00  0.00           C  
ATOM   1036  O2    U A  33     -16.244 -30.377   5.820  1.00  0.00           O  
ATOM   1037  N3    U A  33     -14.125 -30.231   5.033  1.00  0.00           N  
ATOM   1038  C4    U A  33     -12.751 -30.231   5.155  1.00  0.00           C  
ATOM   1039  O4    U A  33     -12.055 -30.071   4.151  1.00  0.00           O  
ATOM   1040  C5    U A  33     -12.269 -30.425   6.488  1.00  0.00           C  
ATOM   1041  C6    U A  33     -13.144 -30.586   7.486  1.00  0.00           C  
ATOM   1042  H5'   U A  33     -13.454 -30.910  11.835  1.00  0.00           H  
ATOM   1043 H5''   U A  33     -13.541 -32.504  11.874  1.00  0.00           H  
ATOM   1044  H4'   U A  33     -15.562 -31.634  11.121  1.00  0.00           H  
ATOM   1045  H3'   U A  33     -14.190 -33.020   9.065  1.00  0.00           H  
ATOM   1046  H1'   U A  33     -16.217 -30.140   8.307  1.00  0.00           H  
ATOM   1047  H2'   U A  33     -15.944 -32.644   7.638  1.00  0.00           H  
ATOM   1048 HO2'   U A  33     -17.942 -32.391   8.284  1.00  0.00           H  
ATOM   1049  H3    U A  33     -14.483 -30.100   4.130  1.00  0.00           H  
ATOM   1050  H5    U A  33     -11.306 -30.439   6.667  1.00  0.00           H  
ATOM   1051  H6    U A  33     -12.789 -30.718   8.389  1.00  0.00           H  
ATOM   1052  P     A A  34     -15.211 -35.427   9.513  1.00  0.00           P  
ATOM   1053  OP2   A A  34     -13.744 -35.516   9.302  1.00  0.00           O  
ATOM   1054  OP1   A A  34     -15.896 -36.449  10.343  1.00  0.00           O  
ATOM   1055  O5'   A A  34     -15.913 -35.400   8.083  1.00  0.00           O  
ATOM   1056  C5'   A A  34     -16.597 -36.541   7.586  1.00  0.00           C  
ATOM   1057  C4'   A A  34     -17.459 -36.195   6.397  1.00  0.00           C  
ATOM   1058  O4'   A A  34     -17.446 -34.764   6.171  1.00  0.00           O  
ATOM   1059  C3'   A A  34     -17.013 -36.769   5.061  1.00  0.00           C  
ATOM   1060  O3'   A A  34     -17.549 -38.055   4.802  1.00  0.00           O  
ATOM   1061  C1'   A A  34     -17.303 -34.440   4.805  1.00  0.00           C  
ATOM   1062  C2'   A A  34     -17.582 -35.756   4.078  1.00  0.00           C  
ATOM   1063  O2'   A A  34     -18.986 -35.914   3.932  1.00  0.00           O  
ATOM   1064  N1    A A  34     -13.714 -32.852   1.465  1.00  0.00           N  
ATOM   1065  C2    A A  34     -14.994 -33.214   1.307  1.00  0.00           C  
ATOM   1066  N3    A A  34     -15.873 -33.618   2.222  1.00  0.00           N  
ATOM   1067  C4    A A  34     -15.312 -33.635   3.444  1.00  0.00           C  
ATOM   1068  C5    A A  34     -14.012 -33.292   3.764  1.00  0.00           C  
ATOM   1069  C6    A A  34     -13.182 -32.880   2.706  1.00  0.00           C  
ATOM   1070  N6    A A  34     -11.906 -32.521   2.863  1.00  0.00           N  
ATOM   1071  N7    A A  34     -13.789 -33.432   5.127  1.00  0.00           N  
ATOM   1072  C8    A A  34     -14.940 -33.849   5.593  1.00  0.00           C  
ATOM   1073  N9    A A  34     -15.908 -33.994   4.629  1.00  0.00           N  
ATOM   1074  H5'   A A  34     -17.165 -36.908   8.295  1.00  0.00           H  
ATOM   1075 H5''   A A  34     -15.941 -37.218   7.319  1.00  0.00           H  
ATOM   1076  H4'   A A  34     -18.379 -36.478   6.579  1.00  0.00           H  
ATOM   1077  H3'   A A  34     -16.033 -36.751   5.014  1.00  0.00           H  
ATOM   1078  H1'   A A  34     -17.912 -33.748   4.471  1.00  0.00           H  
ATOM   1079  H2'   A A  34     -17.120 -35.794   3.214  1.00  0.00           H  
ATOM   1080 HO2'   A A  34     -19.225 -35.785   2.990  1.00  0.00           H  
ATOM   1081  H2    A A  34     -15.331 -33.176   0.388  1.00  0.00           H  
ATOM   1082  H61   A A  34     -11.377 -32.243   2.086  1.00  0.00           H  
ATOM   1083  H62   A A  34     -11.499 -32.533   3.754  1.00  0.00           H  
ATOM   1084  H8    A A  34     -15.096 -34.040   6.542  1.00  0.00           H  
ATOM   1085  P     A A  35     -16.714 -39.119   3.934  1.00  0.00           P  
ATOM   1086  OP2   A A  35     -15.516 -39.513   4.717  1.00  0.00           O  
ATOM   1087  OP1   A A  35     -17.655 -40.162   3.456  1.00  0.00           O  
ATOM   1088  O5'   A A  35     -16.222 -38.282   2.670  1.00  0.00           O  
ATOM   1089  C5'   A A  35     -15.028 -37.516   2.722  1.00  0.00           C  
ATOM   1090  C4'   A A  35     -14.290 -37.549   1.407  1.00  0.00           C  
ATOM   1091  O4'   A A  35     -15.218 -37.314   0.325  1.00  0.00           O  
ATOM   1092  C3'   A A  35     -13.245 -36.464   1.201  1.00  0.00           C  
ATOM   1093  O3'   A A  35     -11.994 -36.779   1.788  1.00  0.00           O  
ATOM   1094  C1'   A A  35     -14.553 -36.707  -0.759  1.00  0.00           C  
ATOM   1095  C2'   A A  35     -13.124 -36.385  -0.318  1.00  0.00           C  
ATOM   1096  O2'   A A  35     -12.252 -37.389  -0.818  1.00  0.00           O  
ATOM   1097  N1    A A  35     -19.073 -34.238  -0.595  1.00  0.00           N  
ATOM   1098  C2    A A  35     -18.675 -35.420  -0.108  1.00  0.00           C  
ATOM   1099  N3    A A  35     -17.481 -36.003  -0.187  1.00  0.00           N  
ATOM   1100  C4    A A  35     -16.618 -35.228  -0.868  1.00  0.00           C  
ATOM   1101  C5    A A  35     -16.879 -33.991  -1.428  1.00  0.00           C  
ATOM   1102  C6    A A  35     -18.181 -33.484  -1.273  1.00  0.00           C  
ATOM   1103  N6    A A  35     -18.579 -32.306  -1.759  1.00  0.00           N  
ATOM   1104  N7    A A  35     -15.747 -33.487  -2.053  1.00  0.00           N  
ATOM   1105  C8    A A  35     -14.842 -34.414  -1.860  1.00  0.00           C  
ATOM   1106  N9    A A  35     -15.300 -35.496  -1.150  1.00  0.00           N  
ATOM   1107  H5'   A A  35     -14.447 -37.878   3.424  1.00  0.00           H  
ATOM   1108 H5''   A A  35     -15.252 -36.588   2.940  1.00  0.00           H  
ATOM   1109  H4'   A A  35     -13.884 -38.434   1.294  1.00  0.00           H  
ATOM   1110  H3'   A A  35     -13.596 -35.612   1.536  1.00  0.00           H  
ATOM   1111  H1'   A A  35     -14.528 -37.333  -1.514  1.00  0.00           H  
ATOM   1112  H2'   A A  35     -12.853 -35.490  -0.611  1.00  0.00           H  
ATOM   1113 HO2'   A A  35     -12.788 -38.132  -1.165  1.00  0.00           H  
ATOM   1114  H2    A A  35     -19.360 -35.928   0.376  1.00  0.00           H  
ATOM   1115  H61   A A  35     -19.502 -32.005  -1.620  1.00  0.00           H  
ATOM   1116  H62   A A  35     -17.949 -31.741  -2.255  1.00  0.00           H  
ATOM   1117  H8    A A  35     -13.922 -34.342  -2.193  1.00  0.00           H  
ATOM   1118  P     A A  36     -10.641 -36.306   1.179  1.00  0.00           P  
ATOM   1119  OP2   A A  36      -9.638 -36.427   2.267  1.00  0.00           O  
ATOM   1120  OP1   A A  36     -10.462 -37.082  -0.074  1.00  0.00           O  
ATOM   1121  O5'   A A  36     -10.762 -34.765   0.791  1.00  0.00           O  
ATOM   1122  C5'   A A  36     -10.394 -34.307  -0.502  1.00  0.00           C  
ATOM   1123  C4'   A A  36     -10.752 -32.856  -0.699  1.00  0.00           C  
ATOM   1124  O4'   A A  36     -10.286 -32.057   0.423  1.00  0.00           O  
ATOM   1125  C3'   A A  36     -10.205 -32.198  -1.957  1.00  0.00           C  
ATOM   1126  O3'   A A  36     -11.128 -31.312  -2.565  1.00  0.00           O  
ATOM   1127  C1'   A A  36      -9.487 -30.986  -0.054  1.00  0.00           C  
ATOM   1128  C2'   A A  36      -9.014 -31.397  -1.443  1.00  0.00           C  
ATOM   1129  O2'   A A  36      -8.807 -30.226  -2.219  1.00  0.00           O  
ATOM   1130  N1    A A  36      -7.533 -28.073   3.721  1.00  0.00           N  
ATOM   1131  C2    A A  36      -8.668 -27.989   3.015  1.00  0.00           C  
ATOM   1132  N3    A A  36      -9.115 -28.783   2.044  1.00  0.00           N  
ATOM   1133  C4    A A  36      -8.243 -29.779   1.806  1.00  0.00           C  
ATOM   1134  C5    A A  36      -7.038 -29.997   2.448  1.00  0.00           C  
ATOM   1135  C6    A A  36      -6.680 -29.086   3.457  1.00  0.00           C  
ATOM   1136  N6    A A  36      -5.548 -29.168   4.160  1.00  0.00           N  
ATOM   1137  N7    A A  36      -6.407 -31.123   1.937  1.00  0.00           N  
ATOM   1138  C8    A A  36      -7.231 -31.553   1.014  1.00  0.00           C  
ATOM   1139  N9    A A  36      -8.363 -30.788   0.880  1.00  0.00           N  
ATOM   1140  H5'   A A  36     -10.859 -34.845  -1.176  1.00  0.00           H  
ATOM   1141 H5''   A A  36      -9.428 -34.417  -0.618  1.00  0.00           H  
ATOM   1142  H4'   A A  36     -11.731 -32.807  -0.716  1.00  0.00           H  
ATOM   1143  H3'   A A  36      -9.929 -32.873  -2.612  1.00  0.00           H  
ATOM   1144  H1'   A A  36     -10.008 -30.158  -0.119  1.00  0.00           H  
ATOM   1145  H2'   A A  36      -8.205 -31.948  -1.393  1.00  0.00           H  
ATOM   1146 HO2'   A A  36      -7.845 -30.095  -2.348  1.00  0.00           H  
ATOM   1147  H2    A A  36      -9.252 -27.237   3.245  1.00  0.00           H  
ATOM   1148  H61   A A  36      -5.353 -28.502   4.853  1.00  0.00           H  
ATOM   1149  H62   A A  36      -4.914 -29.894   3.987  1.00  0.00           H  
ATOM   1150  H8    A A  36      -7.054 -32.349   0.468  1.00  0.00           H  
ATOM   1151  P     A A  37     -11.703 -31.626  -4.033  1.00  0.00           P  
ATOM   1152  OP2   A A  37     -10.551 -31.758  -4.959  1.00  0.00           O  
ATOM   1153  OP1   A A  37     -12.683 -32.735  -3.916  1.00  0.00           O  
ATOM   1154  O5'   A A  37     -12.500 -30.303  -4.425  1.00  0.00           O  
ATOM   1155  C5'   A A  37     -13.919 -30.300  -4.494  1.00  0.00           C  
ATOM   1156  C4'   A A  37     -14.446 -28.983  -5.006  1.00  0.00           C  
ATOM   1157  O4'   A A  37     -13.612 -27.914  -4.468  1.00  0.00           O  
ATOM   1158  C3'   A A  37     -14.435 -28.801  -6.516  1.00  0.00           C  
ATOM   1159  O3'   A A  37     -15.404 -27.872  -6.970  1.00  0.00           O  
ATOM   1160  C1'   A A  37     -12.934 -27.281  -5.546  1.00  0.00           C  
ATOM   1161  C2'   A A  37     -13.050 -28.217  -6.748  1.00  0.00           C  
ATOM   1162  O2'   A A  37     -13.007 -27.453  -7.945  1.00  0.00           O  
ATOM   1163  N1    A A  37      -9.245 -23.797  -4.649  1.00  0.00           N  
ATOM   1164  C2    A A  37     -10.523 -23.677  -5.031  1.00  0.00           C  
ATOM   1165  N3    A A  37     -11.429 -24.628  -5.246  1.00  0.00           N  
ATOM   1166  C4    A A  37     -10.902 -25.846  -5.027  1.00  0.00           C  
ATOM   1167  C5    A A  37      -9.607 -26.129  -4.631  1.00  0.00           C  
ATOM   1168  C6    A A  37      -8.747 -25.034  -4.436  1.00  0.00           C  
ATOM   1169  N6    A A  37      -7.473 -25.153  -4.056  1.00  0.00           N  
ATOM   1170  N7    A A  37      -9.422 -27.499  -4.503  1.00  0.00           N  
ATOM   1171  C8    A A  37     -10.589 -28.004  -4.819  1.00  0.00           C  
ATOM   1172  N9    A A  37     -11.531 -27.061  -5.146  1.00  0.00           N  
ATOM   1173  H5'   A A  37     -14.283 -30.463  -3.599  1.00  0.00           H  
ATOM   1174 H5''   A A  37     -14.212 -31.016  -5.094  1.00  0.00           H  
ATOM   1175  H4'   A A  37     -15.360 -28.851  -4.677  1.00  0.00           H  
ATOM   1176  H3'   A A  37     -14.554 -29.649  -6.995  1.00  0.00           H  
ATOM   1177  H1'   A A  37     -13.351 -26.420  -5.762  1.00  0.00           H  
ATOM   1178  H2'   A A  37     -12.359 -28.913  -6.736  1.00  0.00           H  
ATOM   1179 HO2'   A A  37     -12.158 -27.625  -8.402  1.00  0.00           H  
ATOM   1180  H2    A A  37     -10.835 -22.759  -5.172  1.00  0.00           H  
ATOM   1181  H61   A A  37      -6.920 -24.352  -3.936  1.00  0.00           H  
ATOM   1182  H62   A A  37      -7.089 -26.040  -3.895  1.00  0.00           H  
ATOM   1183  H8    A A  37     -10.771 -28.968  -4.821  1.00  0.00           H  
ATOM   1184  P     A A  38     -16.922 -28.341  -7.211  1.00  0.00           P  
ATOM   1185  OP2   A A  38     -17.654 -27.218  -7.849  1.00  0.00           O  
ATOM   1186  OP1   A A  38     -16.894 -29.669  -7.873  1.00  0.00           O  
ATOM   1187  O5'   A A  38     -17.504 -28.534  -5.741  1.00  0.00           O  
ATOM   1188  C5'   A A  38     -17.907 -27.417  -4.963  1.00  0.00           C  
ATOM   1189  C4'   A A  38     -18.691 -27.842  -3.747  1.00  0.00           C  
ATOM   1190  O4'   A A  38     -18.130 -29.064  -3.203  1.00  0.00           O  
ATOM   1191  C3'   A A  38     -18.678 -26.874  -2.573  1.00  0.00           C  
ATOM   1192  O3'   A A  38     -19.619 -25.822  -2.711  1.00  0.00           O  
ATOM   1193  C1'   A A  38     -18.178 -29.045  -1.785  1.00  0.00           C  
ATOM   1194  C2'   A A  38     -18.952 -27.787  -1.387  1.00  0.00           C  
ATOM   1195  O2'   A A  38     -20.333 -28.107  -1.290  1.00  0.00           O  
ATOM   1196  N1    A A  38     -15.267 -29.935   2.373  1.00  0.00           N  
ATOM   1197  C2    A A  38     -16.587 -30.019   2.164  1.00  0.00           C  
ATOM   1198  N3    A A  38     -17.280 -29.772   1.054  1.00  0.00           N  
ATOM   1199  C4    A A  38     -16.461 -29.392   0.057  1.00  0.00           C  
ATOM   1200  C5    A A  38     -15.086 -29.259   0.120  1.00  0.00           C  
ATOM   1201  C6    A A  38     -14.473 -29.551   1.351  1.00  0.00           C  
ATOM   1202  N6    A A  38     -13.157 -29.466   1.561  1.00  0.00           N  
ATOM   1203  N7    A A  38     -14.577 -28.847  -1.104  1.00  0.00           N  
ATOM   1204  C8    A A  38     -15.638 -28.742  -1.866  1.00  0.00           C  
ATOM   1205  N9    A A  38     -16.812 -29.056  -1.228  1.00  0.00           N  
ATOM   1206  H5'   A A  38     -18.466 -26.829  -5.514  1.00  0.00           H  
ATOM   1207 H5''   A A  38     -17.112 -26.923  -4.675  1.00  0.00           H  
ATOM   1208  H4'   A A  38     -19.620 -28.007  -4.010  1.00  0.00           H  
ATOM   1209  H3'   A A  38     -17.780 -26.491  -2.482  1.00  0.00           H  
ATOM   1210  H1'   A A  38     -18.663 -29.838  -1.475  1.00  0.00           H  
ATOM   1211  H2'   A A  38     -18.609 -27.405  -0.551  1.00  0.00           H  
ATOM   1212 HO2'   A A  38     -20.597 -28.097  -0.347  1.00  0.00           H  
ATOM   1213  H2    A A  38     -17.119 -30.303   2.937  1.00  0.00           H  
ATOM   1214  H61   A A  38     -12.787 -29.683   2.443  1.00  0.00           H  
ATOM   1215  H62   A A  38     -12.561 -29.190   0.834  1.00  0.00           H  
ATOM   1216  H8    A A  38     -15.596 -28.463  -2.805  1.00  0.00           H  
ATOM   1217  P     C A  39     -19.232 -24.329  -2.261  1.00  0.00           P  
ATOM   1218  OP2   C A  39     -17.787 -24.126  -2.531  1.00  0.00           O  
ATOM   1219  OP1   C A  39     -20.227 -23.399  -2.854  1.00  0.00           O  
ATOM   1220  O5'   C A  39     -19.444 -24.334  -0.682  1.00  0.00           O  
ATOM   1221  C5'   C A  39     -20.747 -24.389  -0.121  1.00  0.00           C  
ATOM   1222  C4'   C A  39     -20.702 -24.624   1.369  1.00  0.00           C  
ATOM   1223  O4'   C A  39     -20.035 -25.883   1.650  1.00  0.00           O  
ATOM   1224  C3'   C A  39     -19.926 -23.603   2.187  1.00  0.00           C  
ATOM   1225  O3'   C A  39     -20.678 -22.438   2.477  1.00  0.00           O  
ATOM   1226  C1'   C A  39     -19.238 -25.774   2.820  1.00  0.00           C  
ATOM   1227  C2'   C A  39     -19.530 -24.398   3.423  1.00  0.00           C  
ATOM   1228  O2'   C A  39     -20.616 -24.514   4.331  1.00  0.00           O  
ATOM   1229  N1    C A  39     -17.803 -25.948   2.484  1.00  0.00           N  
ATOM   1230  C2    C A  39     -16.901 -26.192   3.527  1.00  0.00           C  
ATOM   1231  O2    C A  39     -17.323 -26.254   4.691  1.00  0.00           O  
ATOM   1232  N3    C A  39     -15.587 -26.356   3.247  1.00  0.00           N  
ATOM   1233  C4    C A  39     -15.159 -26.284   1.987  1.00  0.00           C  
ATOM   1234  N4    C A  39     -13.854 -26.451   1.758  1.00  0.00           N  
ATOM   1235  C5    C A  39     -16.050 -26.037   0.905  1.00  0.00           C  
ATOM   1236  C6    C A  39     -17.347 -25.878   1.194  1.00  0.00           C  
ATOM   1237  H5'   C A  39     -21.247 -25.117  -0.545  1.00  0.00           H  
ATOM   1238 H5''   C A  39     -21.205 -23.541  -0.296  1.00  0.00           H  
ATOM   1239  H4'   C A  39     -21.621 -24.669   1.708  1.00  0.00           H  
ATOM   1240  H3'   C A  39     -19.115 -23.348   1.697  1.00  0.00           H  
ATOM   1241  H1'   C A  39     -19.510 -26.471   3.453  1.00  0.00           H  
ATOM   1242  H2'   C A  39     -18.735 -24.020   3.855  1.00  0.00           H  
ATOM   1243 HO2'   C A  39     -20.280 -24.413   5.245  1.00  0.00           H  
ATOM   1244  H42   C A  39     -13.507 -26.405   0.843  1.00  0.00           H  
ATOM   1245  H41   C A  39     -13.243 -26.621   2.506  1.00  0.00           H  
ATOM   1246  H5    C A  39     -15.725 -25.986  -0.019  1.00  0.00           H  
ATOM   1247  H6    C A  39     -17.976 -25.707   0.463  1.00  0.00           H  
ATOM   1248  P     C A  40     -19.951 -21.008   2.569  1.00  0.00           P  
ATOM   1249  OP2   C A  40     -18.901 -20.957   1.520  1.00  0.00           O  
ATOM   1250  OP1   C A  40     -21.002 -19.959   2.607  1.00  0.00           O  
ATOM   1251  O5'   C A  40     -19.229 -21.032   3.989  1.00  0.00           O  
ATOM   1252  C5'   C A  40     -19.982 -20.976   5.191  1.00  0.00           C  
ATOM   1253  C4'   C A  40     -19.103 -21.137   6.407  1.00  0.00           C  
ATOM   1254  O4'   C A  40     -18.455 -22.435   6.379  1.00  0.00           O  
ATOM   1255  C3'   C A  40     -17.953 -20.151   6.538  1.00  0.00           C  
ATOM   1256  O3'   C A  40     -18.349 -18.907   7.090  1.00  0.00           O  
ATOM   1257  C1'   C A  40     -17.128 -22.339   6.876  1.00  0.00           C  
ATOM   1258  C2'   C A  40     -16.958 -20.913   7.402  1.00  0.00           C  
ATOM   1259  O2'   C A  40     -17.333 -20.880   8.771  1.00  0.00           O  
ATOM   1260  N1    C A  40     -16.156 -22.663   5.802  1.00  0.00           N  
ATOM   1261  C2    C A  40     -14.831 -22.936   6.165  1.00  0.00           C  
ATOM   1262  O2    C A  40     -14.510 -22.898   7.363  1.00  0.00           O  
ATOM   1263  N3    C A  40     -13.925 -23.234   5.205  1.00  0.00           N  
ATOM   1264  C4    C A  40     -14.294 -23.267   3.925  1.00  0.00           C  
ATOM   1265  N4    C A  40     -13.366 -23.565   3.012  1.00  0.00           N  
ATOM   1266  C5    C A  40     -15.632 -22.994   3.524  1.00  0.00           C  
ATOM   1267  C6    C A  40     -16.520 -22.701   4.482  1.00  0.00           C  
ATOM   1268  H5'   C A  40     -20.651 -21.693   5.183  1.00  0.00           H  
ATOM   1269 H5''   C A  40     -20.441 -20.112   5.240  1.00  0.00           H  
ATOM   1270  H4'   C A  40     -19.664 -21.078   7.210  1.00  0.00           H  
ATOM   1271  H3'   C A  40     -17.558 -19.999   5.653  1.00  0.00           H  
ATOM   1272  H1'   C A  40     -17.018 -22.974   7.614  1.00  0.00           H  
ATOM   1273  H2'   C A  40     -16.043 -20.589   7.269  1.00  0.00           H  
ATOM   1274 HO2'   C A  40     -16.530 -20.762   9.320  1.00  0.00           H  
ATOM   1275  H42   C A  40     -13.606 -23.598   2.063  1.00  0.00           H  
ATOM   1276  H41   C A  40     -12.445 -23.752   3.292  1.00  0.00           H  
ATOM   1277  H5    C A  40     -15.894 -23.021   2.580  1.00  0.00           H  
ATOM   1278  H6    C A  40     -17.446 -22.510   4.226  1.00  0.00           H  
ATOM   1279  P     G A  41     -17.510 -17.574   6.765  1.00  0.00           P  
ATOM   1280  OP2   G A  41     -17.325 -17.495   5.294  1.00  0.00           O  
ATOM   1281  OP1   G A  41     -18.145 -16.443   7.488  1.00  0.00           O  
ATOM   1282  O5'   G A  41     -16.086 -17.844   7.428  1.00  0.00           O  
ATOM   1283  C5'   G A  41     -15.867 -17.601   8.809  1.00  0.00           C  
ATOM   1284  C4'   G A  41     -14.424 -17.826   9.189  1.00  0.00           C  
ATOM   1285  O4'   G A  41     -14.067 -19.174   8.794  1.00  0.00           O  
ATOM   1286  C3'   G A  41     -13.402 -16.958   8.472  1.00  0.00           C  
ATOM   1287  O3'   G A  41     -13.148 -15.734   9.142  1.00  0.00           O  
ATOM   1288  C1'   G A  41     -12.731 -19.217   8.360  1.00  0.00           C  
ATOM   1289  C2'   G A  41     -12.156 -17.814   8.558  1.00  0.00           C  
ATOM   1290  O2'   G A  41     -11.566 -17.737   9.848  1.00  0.00           O  
ATOM   1291  N1    G A  41      -9.948 -21.021   4.498  1.00  0.00           N  
ATOM   1292  C2    G A  41      -9.574 -20.744   5.791  1.00  0.00           C  
ATOM   1293  N2    G A  41      -8.290 -20.977   6.102  1.00  0.00           N  
ATOM   1294  N3    G A  41     -10.398 -20.274   6.713  1.00  0.00           N  
ATOM   1295  C4    G A  41     -11.646 -20.098   6.233  1.00  0.00           C  
ATOM   1296  C5    G A  41     -12.123 -20.343   4.963  1.00  0.00           C  
ATOM   1297  C6    G A  41     -11.229 -20.847   3.983  1.00  0.00           C  
ATOM   1298  O6    G A  41     -11.460 -21.128   2.801  1.00  0.00           O  
ATOM   1299  N7    G A  41     -13.472 -20.031   4.873  1.00  0.00           N  
ATOM   1300  C8    G A  41     -13.785 -19.609   6.068  1.00  0.00           C  
ATOM   1301  N9    G A  41     -12.726 -19.624   6.942  1.00  0.00           N  
ATOM   1302  H5'   G A  41     -16.434 -18.203   9.334  1.00  0.00           H  
ATOM   1303 H5''   G A  41     -16.111 -16.674   9.013  1.00  0.00           H  
ATOM   1304  H4'   G A  41     -14.334 -17.729  10.161  1.00  0.00           H  
ATOM   1305  H3'   G A  41     -13.665 -16.859   7.534  1.00  0.00           H  
ATOM   1306  H1'   G A  41     -12.212 -19.860   8.887  1.00  0.00           H  
ATOM   1307  H2'   G A  41     -11.515 -17.587   7.852  1.00  0.00           H  
ATOM   1308 HO2'   G A  41     -10.591 -17.703   9.752  1.00  0.00           H  
ATOM   1309  H1    G A  41      -9.262 -21.368   3.891  1.00  0.00           H  
ATOM   1310  H22   G A  41      -7.966 -20.798   7.010  1.00  0.00           H  
ATOM   1311  H21   G A  41      -7.675 -21.326   5.424  1.00  0.00           H  
ATOM   1312  H8    G A  41     -14.686 -19.312   6.316  1.00  0.00           H  
ATOM   1313  P     A A  42     -13.503 -14.337   8.433  1.00  0.00           P  
ATOM   1314  OP2   A A  42     -14.587 -14.582   7.450  1.00  0.00           O  
ATOM   1315  OP1   A A  42     -13.691 -13.316   9.494  1.00  0.00           O  
ATOM   1316  O5'   A A  42     -12.180 -13.969   7.624  1.00  0.00           O  
ATOM   1317  C5'   A A  42     -11.144 -13.209   8.228  1.00  0.00           C  
ATOM   1318  C4'   A A  42      -9.781 -13.678   7.784  1.00  0.00           C  
ATOM   1319  O4'   A A  42      -9.772 -15.125   7.686  1.00  0.00           O  
ATOM   1320  C3'   A A  42      -9.333 -13.217   6.405  1.00  0.00           C  
ATOM   1321  O3'   A A  42      -8.722 -11.938   6.419  1.00  0.00           O  
ATOM   1322  C1'   A A  42      -9.011 -15.555   6.591  1.00  0.00           C  
ATOM   1323  C2'   A A  42      -8.345 -14.306   6.004  1.00  0.00           C  
ATOM   1324  O2'   A A  42      -7.086 -14.116   6.634  1.00  0.00           O  
ATOM   1325  N1    A A  42      -9.428 -18.344   2.279  1.00  0.00           N  
ATOM   1326  C2    A A  42      -8.367 -17.881   2.953  1.00  0.00           C  
ATOM   1327  N3    A A  42      -8.331 -17.160   4.071  1.00  0.00           N  
ATOM   1328  C4    A A  42      -9.575 -16.907   4.514  1.00  0.00           C  
ATOM   1329  C5    A A  42     -10.760 -17.314   3.931  1.00  0.00           C  
ATOM   1330  C6    A A  42     -10.663 -18.073   2.751  1.00  0.00           C  
ATOM   1331  N6    A A  42     -11.720 -18.533   2.078  1.00  0.00           N  
ATOM   1332  N7    A A  42     -11.848 -16.868   4.669  1.00  0.00           N  
ATOM   1333  C8    A A  42     -11.305 -16.212   5.665  1.00  0.00           C  
ATOM   1334  N9    A A  42      -9.932 -16.196   5.634  1.00  0.00           N  
ATOM   1335  H5'   A A  42     -11.209 -13.296   9.202  1.00  0.00           H  
ATOM   1336 H5''   A A  42     -11.253 -12.267   7.983  1.00  0.00           H  
ATOM   1337  H4'   A A  42      -9.117 -13.399   8.448  1.00  0.00           H  
ATOM   1338  H3'   A A  42     -10.100 -13.237   5.794  1.00  0.00           H  
ATOM   1339  H1'   A A  42      -8.320 -16.197   6.860  1.00  0.00           H  
ATOM   1340  H2'   A A  42      -8.258 -14.371   5.030  1.00  0.00           H  
ATOM   1341 HO2'   A A  42      -6.375 -14.322   5.992  1.00  0.00           H  
ATOM   1342  H2    A A  42      -7.494 -18.106   2.568  1.00  0.00           H  
ATOM   1343  H61   A A  42     -11.590 -19.057   1.260  1.00  0.00           H  
ATOM   1344  H62   A A  42     -12.626 -18.349   2.402  1.00  0.00           H  
ATOM   1345  H8    A A  42     -11.830 -15.774   6.367  1.00  0.00           H  
ATOM   1346  P     A A  43      -9.506 -10.662   5.836  1.00  0.00           P  
ATOM   1347  OP2   A A  43     -10.130 -11.056   4.547  1.00  0.00           O  
ATOM   1348  OP1   A A  43     -10.351 -10.105   6.921  1.00  0.00           O  
ATOM   1349  O5'   A A  43      -8.350  -9.611   5.522  1.00  0.00           O  
ATOM   1350  C5'   A A  43      -8.455  -8.719   4.422  1.00  0.00           C  
ATOM   1351  C4'   A A  43      -7.998  -7.330   4.790  1.00  0.00           C  
ATOM   1352  O4'   A A  43      -6.724  -7.430   5.491  1.00  0.00           O  
ATOM   1353  C3'   A A  43      -7.780  -6.370   3.631  1.00  0.00           C  
ATOM   1354  O3'   A A  43      -8.891  -5.521   3.396  1.00  0.00           O  
ATOM   1355  C1'   A A  43      -5.790  -6.549   4.890  1.00  0.00           C  
ATOM   1356  C2'   A A  43      -6.585  -5.531   4.078  1.00  0.00           C  
ATOM   1357  O2'   A A  43      -6.990  -4.473   4.934  1.00  0.00           O  
ATOM   1358  N1    A A  43      -1.586  -9.526   4.760  1.00  0.00           N  
ATOM   1359  C2    A A  43      -2.210  -8.893   5.762  1.00  0.00           C  
ATOM   1360  N3    A A  43      -3.303  -8.133   5.725  1.00  0.00           N  
ATOM   1361  C4    A A  43      -3.777  -8.043   4.470  1.00  0.00           C  
ATOM   1362  C5    A A  43      -3.246  -8.636   3.339  1.00  0.00           C  
ATOM   1363  C6    A A  43      -2.089  -9.416   3.512  1.00  0.00           C  
ATOM   1364  N6    A A  43      -1.466 -10.047   2.514  1.00  0.00           N  
ATOM   1365  N7    A A  43      -4.004  -8.323   2.219  1.00  0.00           N  
ATOM   1366  C8    A A  43      -4.960  -7.560   2.690  1.00  0.00           C  
ATOM   1367  N9    A A  43      -4.884  -7.350   4.045  1.00  0.00           N  
ATOM   1368  H5'   A A  43      -9.390  -8.681   4.129  1.00  0.00           H  
ATOM   1369 H5''   A A  43      -7.903  -9.052   3.685  1.00  0.00           H  
ATOM   1370  H4'   A A  43      -8.666  -6.922   5.381  1.00  0.00           H  
ATOM   1371  H3'   A A  43      -7.523  -6.881   2.834  1.00  0.00           H  
ATOM   1372  H1'   A A  43      -5.269  -6.083   5.577  1.00  0.00           H  
ATOM   1373  H2'   A A  43      -6.069  -5.203   3.312  1.00  0.00           H  
ATOM   1374 HO2'   A A  43      -6.821  -4.732   5.863  1.00  0.00           H  
ATOM   1375  H2    A A  43      -1.805  -9.005   6.648  1.00  0.00           H  
ATOM   1376  H61   A A  43      -0.661 -10.577   2.696  1.00  0.00           H  
ATOM   1377  H62   A A  43      -1.813  -9.982   1.600  1.00  0.00           H  
ATOM   1378  H8    A A  43      -5.664  -7.175   2.126  1.00  0.00           H  
ATOM   1379  P     G A  44      -8.708  -4.204   2.501  1.00  0.00           P  
ATOM   1380  OP2   G A  44     -10.021  -3.974   1.847  1.00  0.00           O  
ATOM   1381  OP1   G A  44      -8.149  -3.170   3.409  1.00  0.00           O  
ATOM   1382  O5'   G A  44      -7.633  -4.492   1.361  1.00  0.00           O  
ATOM   1383  C5'   G A  44      -7.872  -4.100   0.017  1.00  0.00           C  
ATOM   1384  C4'   G A  44      -6.853  -3.093  -0.455  1.00  0.00           C  
ATOM   1385  O4'   G A  44      -6.252  -2.487   0.725  1.00  0.00           O  
ATOM   1386  C3'   G A  44      -5.697  -3.647  -1.275  1.00  0.00           C  
ATOM   1387  O3'   G A  44      -5.541  -2.993  -2.523  1.00  0.00           O  
ATOM   1388  C1'   G A  44      -4.825  -2.692   0.691  1.00  0.00           C  
ATOM   1389  C2'   G A  44      -4.509  -3.776  -0.326  1.00  0.00           C  
ATOM   1390  O2'   G A  44      -3.289  -3.458  -0.982  1.00  0.00           O  
ATOM   1391  N1    G A  44      -1.872  -5.736   3.506  1.00  0.00           N  
ATOM   1392  C2    G A  44      -2.010  -5.671   2.140  1.00  0.00           C  
ATOM   1393  N2    G A  44      -1.265  -6.527   1.425  1.00  0.00           N  
ATOM   1394  N3    G A  44      -2.818  -4.827   1.519  1.00  0.00           N  
ATOM   1395  C4    G A  44      -3.491  -4.042   2.386  1.00  0.00           C  
ATOM   1396  C5    G A  44      -3.426  -4.026   3.763  1.00  0.00           C  
ATOM   1397  C6    G A  44      -2.555  -4.936   4.417  1.00  0.00           C  
ATOM   1398  O6    G A  44      -2.356  -5.077   5.629  1.00  0.00           O  
ATOM   1399  N7    G A  44      -4.278  -3.065   4.286  1.00  0.00           N  
ATOM   1400  C8    G A  44      -4.836  -2.523   3.238  1.00  0.00           C  
ATOM   1401  N9    G A  44      -4.403  -3.068   2.053  1.00  0.00           N  
ATOM   1402  H5'   G A  44      -8.766  -3.705  -0.046  1.00  0.00           H  
ATOM   1403 H5''   G A  44      -7.831  -4.892  -0.559  1.00  0.00           H  
ATOM   1404  H4'   G A  44      -7.296  -2.384  -0.969  1.00  0.00           H  
ATOM   1405  H3'   G A  44      -6.013  -4.561  -1.429  1.00  0.00           H  
ATOM   1406  H1'   G A  44      -4.379  -1.859   0.429  1.00  0.00           H  
ATOM   1407  H2'   G A  44      -4.476  -4.663   0.090  1.00  0.00           H  
ATOM   1408 HO2'   G A  44      -2.595  -4.084  -0.686  1.00  0.00           H  
ATOM   1409  H1    G A  44      -1.245  -6.397   3.868  1.00  0.00           H  
ATOM   1410  H22   G A  44      -1.321  -6.525   0.446  1.00  0.00           H  
ATOM   1411  H21   G A  44      -0.664  -7.154   1.878  1.00  0.00           H  
ATOM   1412  H8    G A  44      -5.495  -1.800   3.291  1.00  0.00           H  
ATOM   1413  P     G A  45      -5.408  -3.854  -3.874  1.00  0.00           P  
ATOM   1414  OP2   G A  45      -4.819  -2.980  -4.920  1.00  0.00           O  
ATOM   1415  OP1   G A  45      -4.748  -5.141  -3.536  1.00  0.00           O  
ATOM   1416  O5'   G A  45      -6.916  -4.166  -4.283  1.00  0.00           O  
ATOM   1417  C5'   G A  45      -7.828  -4.714  -3.343  1.00  0.00           C  
ATOM   1418  C4'   G A  45      -8.293  -6.087  -3.758  1.00  0.00           C  
ATOM   1419  O4'   G A  45      -8.141  -6.245  -5.193  1.00  0.00           O  
ATOM   1420  C3'   G A  45      -7.519  -7.259  -3.173  1.00  0.00           C  
ATOM   1421  O3'   G A  45      -7.936  -7.600  -1.862  1.00  0.00           O  
ATOM   1422  C1'   G A  45      -7.733  -7.570  -5.506  1.00  0.00           C  
ATOM   1423  C2'   G A  45      -7.759  -8.360  -4.196  1.00  0.00           C  
ATOM   1424  O2'   G A  45      -9.044  -8.942  -4.035  1.00  0.00           O  
ATOM   1425  N1    G A  45      -4.295 -10.203  -8.183  1.00  0.00           N  
ATOM   1426  C2    G A  45      -5.546 -10.578  -7.758  1.00  0.00           C  
ATOM   1427  N2    G A  45      -5.939 -11.818  -8.087  1.00  0.00           N  
ATOM   1428  N3    G A  45      -6.356  -9.797  -7.062  1.00  0.00           N  
ATOM   1429  C4    G A  45      -5.805  -8.589  -6.818  1.00  0.00           C  
ATOM   1430  C5    G A  45      -4.567  -8.115  -7.197  1.00  0.00           C  
ATOM   1431  C6    G A  45      -3.708  -8.964  -7.943  1.00  0.00           C  
ATOM   1432  O6    G A  45      -2.573  -8.727  -8.371  1.00  0.00           O  
ATOM   1433  N7    G A  45      -4.378  -6.815  -6.749  1.00  0.00           N  
ATOM   1434  C8    G A  45      -5.484  -6.528  -6.117  1.00  0.00           C  
ATOM   1435  N9    G A  45      -6.393  -7.559  -6.121  1.00  0.00           N  
ATOM   1436  H5'   G A  45      -8.605  -4.122  -3.269  1.00  0.00           H  
ATOM   1437 H5''   G A  45      -7.388  -4.775  -2.469  1.00  0.00           H  
ATOM   1438  H4'   G A  45      -9.240  -6.186  -3.525  1.00  0.00           H  
ATOM   1439  H3'   G A  45      -6.563  -7.038  -3.159  1.00  0.00           H  
ATOM   1440  H1'   G A  45      -8.378  -7.959  -6.134  1.00  0.00           H  
ATOM   1441  H2'   G A  45      -7.049  -9.036  -4.172  1.00  0.00           H  
ATOM   1442 HO2'   G A  45      -8.974  -9.911  -4.165  1.00  0.00           H  
ATOM   1443  H1    G A  45      -3.773 -10.857  -8.693  1.00  0.00           H  
ATOM   1444  H22   G A  45      -6.823 -12.141  -7.811  1.00  0.00           H  
ATOM   1445  H21   G A  45      -5.346 -12.403  -8.602  1.00  0.00           H  
ATOM   1446  H8    G A  45      -5.649  -5.664  -5.685  1.00  0.00           H  
ATOM   1447  P     A A  46      -6.860  -8.096  -0.776  1.00  0.00           P  
ATOM   1448  OP2   A A  46      -5.601  -7.344  -0.999  1.00  0.00           O  
ATOM   1449  OP1   A A  46      -7.507  -8.066   0.560  1.00  0.00           O  
ATOM   1450  O5'   A A  46      -6.598  -9.620  -1.163  1.00  0.00           O  
ATOM   1451  C5'   A A  46      -7.600 -10.606  -0.962  1.00  0.00           C  
ATOM   1452  C4'   A A  46      -7.199 -11.932  -1.557  1.00  0.00           C  
ATOM   1453  O4'   A A  46      -7.020 -11.794  -2.991  1.00  0.00           O  
ATOM   1454  C3'   A A  46      -5.878 -12.509  -1.073  1.00  0.00           C  
ATOM   1455  O3'   A A  46      -5.990 -13.188   0.166  1.00  0.00           O  
ATOM   1456  C1'   A A  46      -5.935 -12.594  -3.434  1.00  0.00           C  
ATOM   1457  C2'   A A  46      -5.465 -13.410  -2.228  1.00  0.00           C  
ATOM   1458  O2'   A A  46      -6.173 -14.641  -2.200  1.00  0.00           O  
ATOM   1459  N1    A A  46      -1.731 -12.378  -6.405  1.00  0.00           N  
ATOM   1460  C2    A A  46      -2.553 -13.384  -6.081  1.00  0.00           C  
ATOM   1461  N3    A A  46      -3.631 -13.370  -5.300  1.00  0.00           N  
ATOM   1462  C4    A A  46      -3.849 -12.136  -4.813  1.00  0.00           C  
ATOM   1463  C5    A A  46      -3.094 -11.004  -5.056  1.00  0.00           C  
ATOM   1464  C6    A A  46      -1.978 -11.151  -5.900  1.00  0.00           C  
ATOM   1465  N6    A A  46      -1.158 -10.149  -6.223  1.00  0.00           N  
ATOM   1466  N7    A A  46      -3.621  -9.909  -4.384  1.00  0.00           N  
ATOM   1467  C8    A A  46      -4.665 -10.396  -3.761  1.00  0.00           C  
ATOM   1468  N9    A A  46      -4.864 -11.737  -3.977  1.00  0.00           N  
ATOM   1469  H5'   A A  46      -8.433 -10.306  -1.382  1.00  0.00           H  
ATOM   1470 H5''   A A  46      -7.750 -10.719  -0.001  1.00  0.00           H  
ATOM   1471  H4'   A A  46      -7.911 -12.585  -1.387  1.00  0.00           H  
ATOM   1472  H3'   A A  46      -5.224 -11.784  -0.983  1.00  0.00           H  
ATOM   1473  H1'   A A  46      -6.253 -13.202  -4.134  1.00  0.00           H  
ATOM   1474  H2'   A A  46      -4.495 -13.550  -2.247  1.00  0.00           H  
ATOM   1475 HO2'   A A  46      -6.527 -14.785  -1.298  1.00  0.00           H  
ATOM   1476  H2    A A  46      -2.329 -14.254  -6.474  1.00  0.00           H  
ATOM   1477  H61   A A  46      -0.395 -10.313  -6.817  1.00  0.00           H  
ATOM   1478  H62   A A  46      -1.318  -9.250  -5.868  1.00  0.00           H  
ATOM   1479  H8    A A  46      -5.251  -9.852  -3.194  1.00  0.00           H  
ATOM   1480  P     A A  47      -4.784 -13.139   1.227  1.00  0.00           P  
ATOM   1481  OP2   A A  47      -4.171 -11.788   1.163  1.00  0.00           O  
ATOM   1482  OP1   A A  47      -5.290 -13.655   2.524  1.00  0.00           O  
ATOM   1483  O5'   A A  47      -3.727 -14.186   0.658  1.00  0.00           O  
ATOM   1484  C5'   A A  47      -4.037 -15.570   0.589  1.00  0.00           C  
ATOM   1485  C4'   A A  47      -3.003 -16.330  -0.203  1.00  0.00           C  
ATOM   1486  O4'   A A  47      -2.983 -15.852  -1.573  1.00  0.00           O  
ATOM   1487  C3'   A A  47      -1.562 -16.180   0.263  1.00  0.00           C  
ATOM   1488  O3'   A A  47      -1.240 -17.030   1.350  1.00  0.00           O  
ATOM   1489  C1'   A A  47      -1.656 -15.840  -2.074  1.00  0.00           C  
ATOM   1490  C2'   A A  47      -0.771 -16.479  -1.002  1.00  0.00           C  
ATOM   1491  O2'   A A  47      -0.692 -17.877  -1.243  1.00  0.00           O  
ATOM   1492  N1    A A  47       1.628 -12.849  -4.686  1.00  0.00           N  
ATOM   1493  C2    A A  47       1.495 -14.179  -4.601  1.00  0.00           C  
ATOM   1494  N3    A A  47       0.616 -14.893  -3.900  1.00  0.00           N  
ATOM   1495  C4    A A  47      -0.212 -14.086  -3.214  1.00  0.00           C  
ATOM   1496  C5    A A  47      -0.199 -12.703  -3.201  1.00  0.00           C  
ATOM   1497  C6    A A  47       0.780 -12.067  -3.985  1.00  0.00           C  
ATOM   1498  N6    A A  47       0.914 -10.742  -4.070  1.00  0.00           N  
ATOM   1499  N7    A A  47      -1.203 -12.211  -2.378  1.00  0.00           N  
ATOM   1500  C8    A A  47      -1.791 -13.289  -1.920  1.00  0.00           C  
ATOM   1501  N9    A A  47      -1.243 -14.459  -2.385  1.00  0.00           N  
ATOM   1502  H5'   A A  47      -4.912 -15.681   0.161  1.00  0.00           H  
ATOM   1503 H5''   A A  47      -4.077 -15.935   1.496  1.00  0.00           H  
ATOM   1504  H4'   A A  47      -3.238 -17.282  -0.201  1.00  0.00           H  
ATOM   1505  H3'   A A  47      -1.405 -15.248   0.526  1.00  0.00           H  
ATOM   1506  H1'   A A  47      -1.623 -16.382  -2.890  1.00  0.00           H  
ATOM   1507  H2'   A A  47       0.117 -16.065  -0.978  1.00  0.00           H  
ATOM   1508 HO2'   A A  47       0.207 -18.096  -1.563  1.00  0.00           H  
ATOM   1509  H2    A A  47       2.135 -14.701  -5.129  1.00  0.00           H  
ATOM   1510  H61   A A  47       1.617 -10.356  -4.634  1.00  0.00           H  
ATOM   1511  H62   A A  47       0.310 -10.155  -3.570  1.00  0.00           H  
ATOM   1512  H8    A A  47      -2.552 -13.262  -1.302  1.00  0.00           H  
ATOM   1513  P     C A  48      -0.258 -16.517   2.513  1.00  0.00           P  
ATOM   1514  OP2   C A  48      -0.513 -15.070   2.726  1.00  0.00           O  
ATOM   1515  OP1   C A  48      -0.369 -17.457   3.657  1.00  0.00           O  
ATOM   1516  O5'   C A  48       1.199 -16.675   1.887  1.00  0.00           O  
ATOM   1517  C5'   C A  48       1.768 -17.958   1.680  1.00  0.00           C  
ATOM   1518  C4'   C A  48       3.057 -17.876   0.898  1.00  0.00           C  
ATOM   1519  O4'   C A  48       2.806 -17.294  -0.407  1.00  0.00           O  
ATOM   1520  C3'   C A  48       4.147 -16.997   1.493  1.00  0.00           C  
ATOM   1521  O3'   C A  48       4.897 -17.651   2.502  1.00  0.00           O  
ATOM   1522  C1'   C A  48       3.880 -16.450  -0.791  1.00  0.00           C  
ATOM   1523  C2'   C A  48       4.970 -16.616   0.270  1.00  0.00           C  
ATOM   1524  O2'   C A  48       5.835 -17.672  -0.119  1.00  0.00           O  
ATOM   1525  N1    C A  48       3.412 -15.046  -0.903  1.00  0.00           N  
ATOM   1526  C2    C A  48       4.214 -14.131  -1.597  1.00  0.00           C  
ATOM   1527  O2    C A  48       5.284 -14.517  -2.092  1.00  0.00           O  
ATOM   1528  N3    C A  48       3.811 -12.845  -1.714  1.00  0.00           N  
ATOM   1529  C4    C A  48       2.657 -12.456  -1.172  1.00  0.00           C  
ATOM   1530  N4    C A  48       2.299 -11.177  -1.313  1.00  0.00           N  
ATOM   1531  C5    C A  48       1.820 -13.360  -0.461  1.00  0.00           C  
ATOM   1532  C6    C A  48       2.229 -14.630  -0.352  1.00  0.00           C  
ATOM   1533  H5'   C A  48       1.130 -18.515   1.187  1.00  0.00           H  
ATOM   1534 H5''   C A  48       1.948 -18.372   2.550  1.00  0.00           H  
ATOM   1535  H4'   C A  48       3.411 -18.783   0.780  1.00  0.00           H  
ATOM   1536  H3'   C A  48       3.738 -16.189   1.869  1.00  0.00           H  
ATOM   1537  H1'   C A  48       4.223 -16.748  -1.659  1.00  0.00           H  
ATOM   1538  H2'   C A  48       5.460 -15.779   0.413  1.00  0.00           H  
ATOM   1539 HO2'   C A  48       6.698 -17.295  -0.388  1.00  0.00           H  
ATOM   1540  H42   C A  48       1.457 -10.859  -0.926  1.00  0.00           H  
ATOM   1541  H41   C A  48       2.878 -10.557  -1.803  1.00  0.00           H  
ATOM   1542  H5    C A  48       0.972 -13.064  -0.066  1.00  0.00           H  
ATOM   1543  H6    C A  48       1.666 -15.268   0.134  1.00  0.00           H  
ATOM   1544  P     G A  49       5.469 -16.817   3.752  1.00  0.00           P  
ATOM   1545  OP2   G A  49       4.451 -15.807   4.135  1.00  0.00           O  
ATOM   1546  OP1   G A  49       5.960 -17.786   4.765  1.00  0.00           O  
ATOM   1547  O5'   G A  49       6.730 -16.046   3.157  1.00  0.00           O  
ATOM   1548  C5'   G A  49       7.917 -16.745   2.813  1.00  0.00           C  
ATOM   1549  C4'   G A  49       8.934 -15.831   2.175  1.00  0.00           C  
ATOM   1550  O4'   G A  49       8.401 -15.291   0.938  1.00  0.00           O  
ATOM   1551  C3'   G A  49       9.322 -14.600   2.980  1.00  0.00           C  
ATOM   1552  O3'   G A  49      10.302 -14.870   3.968  1.00  0.00           O  
ATOM   1553  C1'   G A  49       8.810 -13.940   0.770  1.00  0.00           C  
ATOM   1554  C2'   G A  49       9.791 -13.633   1.903  1.00  0.00           C  
ATOM   1555  O2'   G A  49      11.107 -13.943   1.469  1.00  0.00           O  
ATOM   1556  N1    G A  49       7.029  -9.275  -0.226  1.00  0.00           N  
ATOM   1557  C2    G A  49       8.295  -9.782  -0.394  1.00  0.00           C  
ATOM   1558  N2    G A  49       9.212  -8.940  -0.894  1.00  0.00           N  
ATOM   1559  N3    G A  49       8.639 -11.025  -0.096  1.00  0.00           N  
ATOM   1560  C4    G A  49       7.600 -11.733   0.394  1.00  0.00           C  
ATOM   1561  C5    G A  49       6.300 -11.322   0.601  1.00  0.00           C  
ATOM   1562  C6    G A  49       5.944  -9.987   0.277  1.00  0.00           C  
ATOM   1563  O6    G A  49       4.844  -9.434   0.389  1.00  0.00           O  
ATOM   1564  N7    G A  49       5.533 -12.355   1.121  1.00  0.00           N  
ATOM   1565  C8    G A  49       6.366 -13.357   1.220  1.00  0.00           C  
ATOM   1566  N9    G A  49       7.635 -13.048   0.795  1.00  0.00           N  
ATOM   1567  H5'   G A  49       7.694 -17.464   2.185  1.00  0.00           H  
ATOM   1568 H5''   G A  49       8.303 -17.138   3.624  1.00  0.00           H  
ATOM   1569  H4'   G A  49       9.743 -16.347   1.975  1.00  0.00           H  
ATOM   1570  H3'   G A  49       8.522 -14.234   3.413  1.00  0.00           H  
ATOM   1571  H1'   G A  49       9.269 -13.851  -0.092  1.00  0.00           H  
ATOM   1572  H2'   G A  49       9.717 -12.701   2.198  1.00  0.00           H  
ATOM   1573 HO2'   G A  49      11.604 -13.110   1.336  1.00  0.00           H  
ATOM   1574  H1    G A  49       6.877  -8.341  -0.478  1.00  0.00           H  
ATOM   1575  H22   G A  49      10.132  -9.247  -1.036  1.00  0.00           H  
ATOM   1576  H21   G A  49       8.965  -8.019  -1.117  1.00  0.00           H  
ATOM   1577  H8    G A  49       6.109 -14.239   1.561  1.00  0.00           H  
ATOM   1578  P     C A  50      10.121 -14.303   5.461  1.00  0.00           P  
ATOM   1579  OP2   C A  50       8.699 -13.917   5.638  1.00  0.00           O  
ATOM   1580  OP1   C A  50      10.740 -15.273   6.399  1.00  0.00           O  
ATOM   1581  O5'   C A  50      11.000 -12.974   5.478  1.00  0.00           O  
ATOM   1582  C5'   C A  50      10.408 -11.712   5.746  1.00  0.00           C  
ATOM   1583  C4'   C A  50      10.628 -10.740   4.612  1.00  0.00           C  
ATOM   1584  O4'   C A  50       9.556 -10.876   3.646  1.00  0.00           O  
ATOM   1585  C3'   C A  50      10.630  -9.266   4.984  1.00  0.00           C  
ATOM   1586  O3'   C A  50      11.880  -8.823   5.483  1.00  0.00           O  
ATOM   1587  C1'   C A  50       9.315  -9.635   3.029  1.00  0.00           C  
ATOM   1588  C2'   C A  50      10.251  -8.602   3.667  1.00  0.00           C  
ATOM   1589  O2'   C A  50      11.385  -8.442   2.827  1.00  0.00           O  
ATOM   1590  N1    C A  50       7.884  -9.293   3.223  1.00  0.00           N  
ATOM   1591  C2    C A  50       7.401  -8.105   2.660  1.00  0.00           C  
ATOM   1592  O2    C A  50       8.178  -7.378   2.021  1.00  0.00           O  
ATOM   1593  N3    C A  50       6.101  -7.771   2.822  1.00  0.00           N  
ATOM   1594  C4    C A  50       5.287  -8.569   3.513  1.00  0.00           C  
ATOM   1595  N4    C A  50       4.011  -8.199   3.647  1.00  0.00           N  
ATOM   1596  C5    C A  50       5.746  -9.782   4.098  1.00  0.00           C  
ATOM   1597  C6    C A  50       7.035 -10.103   3.930  1.00  0.00           C  
ATOM   1598  H5'   C A  50      10.802 -11.342   6.564  1.00  0.00           H  
ATOM   1599 H5''   C A  50       9.445 -11.833   5.881  1.00  0.00           H  
ATOM   1600  H4'   C A  50      11.480 -10.952   4.177  1.00  0.00           H  
ATOM   1601  H3'   C A  50       9.925  -9.098   5.644  1.00  0.00           H  
ATOM   1602  H1'   C A  50       9.508  -9.696   2.071  1.00  0.00           H  
ATOM   1603  H2'   C A  50       9.787  -7.752   3.815  1.00  0.00           H  
ATOM   1604 HO2'   C A  50      11.327  -7.576   2.372  1.00  0.00           H  
ATOM   1605  H42   C A  50       3.387  -8.763   4.149  1.00  0.00           H  
ATOM   1606  H41   C A  50       3.698  -7.362   3.243  1.00  0.00           H  
ATOM   1607  H5    C A  50       5.140 -10.363   4.604  1.00  0.00           H  
ATOM   1608  H6    C A  50       7.370 -10.935   4.325  1.00  0.00           H  
ATOM   1609  P     A A  51      12.070  -8.544   7.054  1.00  0.00           P  
ATOM   1610  OP2   A A  51      10.725  -8.502   7.680  1.00  0.00           O  
ATOM   1611  OP1   A A  51      13.091  -9.490   7.570  1.00  0.00           O  
ATOM   1612  O5'   A A  51      12.685  -7.075   7.112  1.00  0.00           O  
ATOM   1613  C5'   A A  51      14.044  -6.867   7.469  1.00  0.00           C  
ATOM   1614  C4'   A A  51      14.729  -5.921   6.515  1.00  0.00           C  
ATOM   1615  O4'   A A  51      14.223  -6.045   5.159  1.00  0.00           O  
ATOM   1616  C3'   A A  51      14.589  -4.439   6.829  1.00  0.00           C  
ATOM   1617  O3'   A A  51      15.507  -3.992   7.811  1.00  0.00           O  
ATOM   1618  C1'   A A  51      14.291  -4.796   4.497  1.00  0.00           C  
ATOM   1619  C2'   A A  51      14.861  -3.776   5.488  1.00  0.00           C  
ATOM   1620  O2'   A A  51      16.255  -3.647   5.251  1.00  0.00           O  
ATOM   1621  N1    A A  51      11.381  -1.212   2.207  1.00  0.00           N  
ATOM   1622  C2    A A  51      12.685  -1.257   2.505  1.00  0.00           C  
ATOM   1623  N3    A A  51      13.379  -2.223   3.103  1.00  0.00           N  
ATOM   1624  C4    A A  51      12.579  -3.258   3.417  1.00  0.00           C  
ATOM   1625  C5    A A  51      11.222  -3.358   3.176  1.00  0.00           C  
ATOM   1626  C6    A A  51      10.606  -2.268   2.535  1.00  0.00           C  
ATOM   1627  N6    A A  51       9.305  -2.223   2.239  1.00  0.00           N  
ATOM   1628  N7    A A  51      10.730  -4.572   3.637  1.00  0.00           N  
ATOM   1629  C8    A A  51      11.784  -5.167   4.139  1.00  0.00           C  
ATOM   1630  N9    A A  51      12.937  -4.429   4.039  1.00  0.00           N  
ATOM   1631  H5'   A A  51      14.513  -7.728   7.457  1.00  0.00           H  
ATOM   1632 H5''   A A  51      14.085  -6.494   8.373  1.00  0.00           H  
ATOM   1633  H4'   A A  51      15.687  -6.128   6.496  1.00  0.00           H  
ATOM   1634  H3'   A A  51      13.663  -4.252   7.093  1.00  0.00           H  
ATOM   1635  H1'   A A  51      14.889  -4.867   3.723  1.00  0.00           H  
ATOM   1636  H2'   A A  51      14.397  -2.916   5.413  1.00  0.00           H  
ATOM   1637 HO2'   A A  51      16.428  -2.776   4.836  1.00  0.00           H  
ATOM   1638  H2    A A  51      13.203  -0.466   2.246  1.00  0.00           H  
ATOM   1639  H61   A A  51       8.932  -1.435   1.791  1.00  0.00           H  
ATOM   1640  H62   A A  51       8.723  -2.978   2.467  1.00  0.00           H  
ATOM   1641  H8    A A  51      11.751  -6.058   4.547  1.00  0.00           H  
ATOM   1642  P     U A  52      14.972  -3.413   9.212  1.00  0.00           P  
ATOM   1643  OP2   U A  52      14.099  -4.443   9.830  1.00  0.00           O  
ATOM   1644  OP1   U A  52      16.137  -2.888   9.969  1.00  0.00           O  
ATOM   1645  O5'   U A  52      14.058  -2.177   8.795  1.00  0.00           O  
ATOM   1646  C5'   U A  52      12.642  -2.257   8.873  1.00  0.00           C  
ATOM   1647  C4'   U A  52      11.977  -1.292   7.923  1.00  0.00           C  
ATOM   1648  O4'   U A  52      11.811  -1.925   6.629  1.00  0.00           O  
ATOM   1649  C3'   U A  52      10.567  -0.854   8.291  1.00  0.00           C  
ATOM   1650  O3'   U A  52      10.544   0.223   9.210  1.00  0.00           O  
ATOM   1651  C1'   U A  52      10.536  -1.679   6.107  1.00  0.00           C  
ATOM   1652  C2'   U A  52       9.961  -0.530   6.935  1.00  0.00           C  
ATOM   1653  O2'   U A  52      10.447   0.708   6.437  1.00  0.00           O  
ATOM   1654  N1    U A  52       9.758  -2.931   6.267  1.00  0.00           N  
ATOM   1655  C2    U A  52       8.413  -2.883   5.952  1.00  0.00           C  
ATOM   1656  O2    U A  52       7.858  -1.872   5.557  1.00  0.00           O  
ATOM   1657  N3    U A  52       7.734  -4.065   6.114  1.00  0.00           N  
ATOM   1658  C4    U A  52       8.249  -5.267   6.550  1.00  0.00           C  
ATOM   1659  O4    U A  52       7.505  -6.245   6.644  1.00  0.00           O  
ATOM   1660  C5    U A  52       9.646  -5.243   6.857  1.00  0.00           C  
ATOM   1661  C6    U A  52      10.332  -4.105   6.707  1.00  0.00           C  
ATOM   1662  H5'   U A  52      12.361  -2.049   9.788  1.00  0.00           H  
ATOM   1663 H5''   U A  52      12.361  -3.169   8.650  1.00  0.00           H  
ATOM   1664  H4'   U A  52      12.549  -0.503   7.823  1.00  0.00           H  
ATOM   1665  H3'   U A  52      10.086  -1.612   8.683  1.00  0.00           H  
ATOM   1666  H1'   U A  52      10.546  -1.421   5.161  1.00  0.00           H  
ATOM   1667  H2'   U A  52       8.982  -0.549   6.965  1.00  0.00           H  
ATOM   1668 HO2'   U A  52       9.709   1.193   6.011  1.00  0.00           H  
ATOM   1669  H3    U A  52       6.778  -4.053   5.897  1.00  0.00           H  
ATOM   1670  H5    U A  52      10.096  -6.054   7.174  1.00  0.00           H  
ATOM   1671  H6    U A  52      11.287  -4.114   6.925  1.00  0.00           H  
ATOM   1672  P     C A  53       9.941   0.014  10.686  1.00  0.00           P  
ATOM   1673  OP2   C A  53       9.750  -1.441  10.904  1.00  0.00           O  
ATOM   1674  OP1   C A  53      10.774   0.795  11.636  1.00  0.00           O  
ATOM   1675  O5'   C A  53       8.504   0.697  10.616  1.00  0.00           O  
ATOM   1676  C5'   C A  53       8.064   1.352   9.436  1.00  0.00           C  
ATOM   1677  C4'   C A  53       6.593   1.122   9.186  1.00  0.00           C  
ATOM   1678  O4'   C A  53       6.474   0.011   8.279  1.00  0.00           O  
ATOM   1679  C3'   C A  53       5.771   0.676  10.386  1.00  0.00           C  
ATOM   1680  O3'   C A  53       5.407   1.749  11.236  1.00  0.00           O  
ATOM   1681  C1'   C A  53       5.292  -0.699   8.561  1.00  0.00           C  
ATOM   1682  C2'   C A  53       4.586   0.023   9.705  1.00  0.00           C  
ATOM   1683  O2'   C A  53       3.696   0.995   9.177  1.00  0.00           O  
ATOM   1684  N1    C A  53       5.648  -2.097   8.912  1.00  0.00           N  
ATOM   1685  C2    C A  53       4.640  -3.068   8.877  1.00  0.00           C  
ATOM   1686  O2    C A  53       3.488  -2.735   8.559  1.00  0.00           O  
ATOM   1687  N3    C A  53       4.938  -4.350   9.192  1.00  0.00           N  
ATOM   1688  C4    C A  53       6.183  -4.682   9.531  1.00  0.00           C  
ATOM   1689  N4    C A  53       6.431  -5.959   9.834  1.00  0.00           N  
ATOM   1690  C5    C A  53       7.230  -3.718   9.576  1.00  0.00           C  
ATOM   1691  C6    C A  53       6.924  -2.454   9.262  1.00  0.00           C  
ATOM   1692  H5'   C A  53       8.574   1.011   8.672  1.00  0.00           H  
ATOM   1693 H5''   C A  53       8.226   2.314   9.525  1.00  0.00           H  
ATOM   1694  H4'   C A  53       6.212   1.928   8.780  1.00  0.00           H  
ATOM   1695  H3'   C A  53       6.274   0.002  10.889  1.00  0.00           H  
ATOM   1696  H1'   C A  53       4.711  -0.699   7.773  1.00  0.00           H  
ATOM   1697  H2'   C A  53       4.126  -0.600  10.306  1.00  0.00           H  
ATOM   1698 HO2'   C A  53       2.774   0.704   9.333  1.00  0.00           H  
ATOM   1699  H42   C A  53       7.336  -6.235  10.087  1.00  0.00           H  
ATOM   1700  H41   C A  53       5.708  -6.619   9.802  1.00  0.00           H  
ATOM   1701  H5    C A  53       8.143  -3.972   9.826  1.00  0.00           H  
ATOM   1702  H6    C A  53       7.630  -1.776   9.287  1.00  0.00           H  
TER                                                                             
